# Supplementary material for: Reprogramming of stroma-derived chemokine networks drives the loss of tissue organization in nodal B cell lymphoma
Source: Nat Cancer. 2026 Mar 25;7(3):538–52. doi: 10.1038/s43018-026-01136-z (PMC13035477; doi:10.1038/s43018-026-01136-z)
Supplement: Supplementary file 2 — Supplementary Tables 1–9. [file 43018_2026_1136_MOESM2_ESM.xlsx]

## Sheet: Table of Content
Table of Content
Supplementary Table	Description
Supplementary Table 1	Metadata of primary patient samples.
Supplementary Table 2	Marker genes of scRNAseq clusters.
Supplementary Table 3	Differentially expressed genes per stromal cell population.
Supplementary Table 4	Xenium panel used for spatial transcriptomics analysis.
Supplementary Table 5	Differentially expressed genes used for gene ontology analysis.
Supplementary Table 6	Gene ontology analysis per stromal cell population.
Supplementary Table 7	NicheNet results between FRCs and T cells.
Supplementary Table 8	Results from in vitro co-culture secretome profiling.
Supplementary Table 9	List of antibodies.

## Sheet: Suppl. Table 1
Supplementary Table 1: Metadata of primary patient samples.
Sample	mIF	Spatial transcriptomics	scRNAseq	Peripheral blood plasma	BD Rhapsody Cartridge	Sex	Age at sampling	LN Location	Disease	Disease subtype	Ki67 (%)	Growth pattern	Previous history of FL	Therapy status	Previous therapy regimens	Months since last therapy exposure
rLN-1	no	no	yes	no	C4	M	39	Inguinal	rLN	NA	NA	Regular microanatomy, moderate follicular hyperplasia, expanded extrafollicular region, extrafollicular pigmented macrophages (tattoo)	NA	NA
rLN-2	no	no	yes	no	C3	F	42	Inguinal	rLN	NA	NA	Regular microanatomy, extrafollicular pigmented macrophages (tattoo)	NA	NA
rLN-3	yes	no	yes	no	C1	F	72	Cervical	rLN	NA	NA	Regular microanatomy, discrete sinus histiocytosis	NA	NA
rLN-4	no	no	yes	no	C2	F	58	Inguinal	rLN	NA	NA	Regular microanatomy, moderate follicular hyperplasia, expanded extrafollicular region	NA	NA
rLN-5	yes	no	yes	no	C2	M	61	Inguinal	rLN	NA	NA	Regular microanatomy, expanded extrafollicular region with expansion of IgG4-positive plasma cells	NA	NA
rLN-6	yes	no	no	no		M	32	Cervical	rLN	NA	NA	Regular microanatomy, expanded extrafollicular region	NA	NA
rLN-7	yes	no	no	no		F	45	Axillar	rLN	NA	NA	Regular microanatomy, minimal follicular hyperplasia, minimal expansion of the extrafollicular region with pigmented macrophages (tattoo)	NA	NA
FL-1	no	no	yes	no	C3	F	81	Cervical	FL	Grade 1/2	40	Follicular/nodular, focally confluent	NA	Therapy_naive
FL-2	no	no	yes	no	C4	F	58	Cervical	FL	Grade 3A	70	Follicular/nodular	NA	Therapy_naive
FL-3	no	no	yes	no	C4	F	76	Cervical	FL	Grade 3A	50	Follicular/nodular, focally confluent	NA	Therapy_naive
FL-4	yes	no	yes	no	C1	M	41	Cervical	FL	Grade 3A	60	Follicular/nodular, focally confluent	NA	Therapy_naive
FL-5	yes	no	yes	no	C3	M	66	Axillar	FL	Grade 3A	60	Follicular/nodular, tumor cells with marginal zone differentiation	NA	Relapsed_refractory	R-CHOP	156
FL-6	no	no	yes	no	C1	F	71	Inguinal	FL	Grade 1/2	40	Follicular/nodular	NA	Therapy_naive
FL-7	yes	no	no	no		M	63	Cervical	FL	Grade 3A	40	Follicular/nodular, tumor cells with partial plasmozytoid differentiation	NA	Therapy_naive
FL-8	yes	no	no	no		M	54	Iliacal	FL	Grade 1/2	30	Follicular/nodular, tumor cells with partial plasmozytoid differentiation	NA	Relapsed_refractory	R-Benda	7
FL-9	yes	no	no	no		M	74	Cervical	FL	Grade 1/2	60	Follicular/nodular	NA	Relapsed_refractory	R-Benda; R-CHOP	5
FL-10	no	yes	no	no		M	47	Inguinal	FL	Grade 1/2	NA	Follicular/nodular	NA	Relapsed_refractory	NA
DLBCL-1	no	no	yes	no	C1	M	66	Axillar	DLBCL	non-GCB	95	Diffuse	No	Therapy_naive
DLBCL-2	yes	no	yes	no	C3	M	80	Cervical	DLBCL	non-GCB	95	Diffuse	No	Therapy_naive
DLBCL-3	no	no	yes	no	C2	F	60	Cervical	DLBCL	non-GCB	95	Diffuse	No	Therapy_naive
DLBCL-4	no	no	yes	no	C1	F	68	Inguinal	DLBCL	non-GCB	60	Diffuse	Yes	Therapy_naive
DLBCL-5	no	no	yes	no	C4	M	66	Thoracic	DLBCL	non-GCB	90	Diffuse	NA	Relapsed_refractory	R-CHOP	1
DLBCL-6	no	no	yes	no	C4	M	76	Thoracic	DLBCL	GCB	95	Diffuse	No	Relapsed_refractory	R-CHOP; R-Pola-Benda; R-Gem	1
DLBCL-7	no	no	yes	no	C4	F	71	Supraclavicular	DLBCL	GCB	85	Diffuse	Yes	Relapsed_refractory	R; Ibritumomab-Tiuxetan; O-Benda; R-CHOP; R-Pola-Benda	1
DLBCL-8	no	no	yes	no	C3	M	64	Supraclavicular	DLBCL	GCB	95	Diffuse	Yes	Relapsed_refractory	R-CHOP	6
DLBCL-9	yes	no	no	no		M	62	Axillar	DLBCL	non-GCB	95	Diffuse	No	Therapy_naive
DLBCL-10	yes	no	no	no		M	53	Cervical	DLBCL	non-GCB	90	Nodular/diffuse, residual disrupted FDC networks	Yes	Relapsed_refractory	R-CHOEP	87
DLBCL-11	yes	no	no	no		M	69	Cervical	DLBCL	non-GCB	90	Diffuse, residual disrupted FDC networks	No	Relapsed_refractory	R-CHOP	33
DLBCL-12	no	yes	no	no		M	69	Supraclavicular	DLBCL	GCB	NA	Diffuse	Yes	Relapsed_refractory	NA
63	no	no	no	yes		F	67	NA	FL	Grade 1/2	NA	NA	NA	Therapy_naive
202	no	no	no	yes		F	64	NA	FL	Grade 3A	NA	NA	NA	Therapy_naive
239	no	no	no	yes		F	76	NA	FL	Grade 3A	NA	NA	NA	Therapy_naive
247	no	no	no	yes		F	65	NA	DLBCL	NA	NA	NA	No	Therapy_naive
273	no	no	no	yes		M	43	NA	FL	Grade 1/2	NA	NA	NA	Therapy_naive
281	no	no	no	yes		M	42	NA	FL	Grade 1/2	NA	NA	NA	Therapy_naive
313	no	no	no	yes		M	58	NA	DLBCL	GCB	NA	NA	No	Therapy_naive
369	no	no	no	yes		M	82	NA	FL	Grade 3A	NA	NA	NA	Therapy_naive
507	no	no	no	yes		M	38	NA	DLBCL	non-GCB	NA	NA	No	Therapy_naive
1066	no	no	no	yes		F	46	NA	FL	Grade 1/2	NA	NA	NA	Therapy_naive
913	no	no	no	yes		F	28	NA	FL	Grade 3B	NA	NA	NA	Therapy_naive
944	no	no	no	yes		M	57	NA	FL	Grade 1/2	NA	NA	NA	Therapy_naive
954	no	no	no	yes		M	81	NA	DLBCL	non-GCB	NA	NA	No	Therapy_naive
964	no	no	no	yes		F	71	NA	FL	Grade 3A	NA	NA	NA	Therapy_naive
974	no	no	no	yes		F	76	NA	DLBCL	non-GCB	NA	NA	No	Therapy_naive
984	no	no	no	yes		F	72	NA	DLBCL	non-GCB	NA	NA	No	Therapy_naive
1672	no	no	no	yes		F	80	NA	DLBCL	non-GCB	NA	NA	No	Therapy_naive
1712	no	no	no	yes		F	83	NA	DLBCL	NA	NA	NA	NA	Therapy_naive
1702	no	no	no	yes		M	48	NA	DLBCL	GCB	NA	NA	No	Therapy_naive
1692	no	no	no	yes		M	54	NA	DLBCL	GCB	NA	NA	No	Therapy_naive
1732	no	no	no	yes		M	32	NA	DLBCL	GCB	NA	NA	No	Therapy_naive
1762	no	no	no	yes		F	62	NA	DLBCL	non-GCB	NA	NA	No	Therapy_naive
1792	no	no	no	yes		F	50	NA	DLBCL	GCB	NA	NA	No	Therapy_naive
1802	no	no	no	yes		F	43	NA	FL	Grade 3B	NA	NA	NA	Therapy_naive
1942	no	no	no	yes		M	67	NA	DLBCL	non-GCB	NA	NA	No	Therapy_naive
1982	no	no	no	yes		F	47	NA	DLBCL	GCB	NA	NA	No	Therapy_naive
1992	no	no	no	yes		F	85	NA	DLBCL	NA	NA	NA	No	Therapy_naive
2062	no	no	no	yes		F	63	NA	DLBCL	non-GCB	NA	NA	No	Therapy_naive
2082	no	no	no	yes		F	49	NA	FL	Grade 3A	NA	NA	NA	Therapy_naive
2092	no	no	no	yes		F	62	NA	DLBCL	non-GCB	NA	NA	No	Therapy_naive
2102	no	no	no	yes		F	68	NA	FL	Grade 3A	NA	NA	NA	Therapy_naive
2172	no	no	no	yes		M	49	NA	DLBCL	GCB	NA	NA	Yes	Therapy_naive
2280	no	no	no	yes		F	74	NA	FL	Grade 3A	NA	NA	NA	Therapy_naive
2266	no	no	no	yes		M	73	NA	FL	Grade 3A	NA	NA	NA	Therapy_naive
2335	no	no	no	yes		M	18	NA	DLBCL	GCB	NA	NA	No	Therapy_naive
2356	no	no	no	yes		F	53	NA	FL	Grade 1/2	NA	NA	NA	Therapy_naive
2382	no	no	no	yes		F	70	NA	DLBCL	GCB	NA	NA	No	Therapy_naive
2425	no	no	no	yes		F	61	NA	DLBCL	GCB	NA	NA	No	Therapy_naive
2432	no	no	no	yes		M	65	NA	FL	Grade 1/2	NA	NA	NA	Therapy_naive
2452	no	no	no	yes		M	60	NA	FL	Grade 1/2	NA	NA	NA	Therapy_naive

## Sheet: Suppl. Table 2
Supplementary Table 2: Marker genes of scRNAseq clusters.
	p_val	avg_log2FC	pct.1	pct.2	p_val_adj	cluster	gene
SYK	0	2.72973	0.8	0.106	0	DLBCL-B	SYK
HMGA1	0	2.90304	0.845	0.182	0	DLBCL-B	HMGA1
CD79A	0	1.26246	0.887	0.225	0	DLBCL-B	CD79A
UCP2	0	1.62154	0.921	0.281	0	DLBCL-B	UCP2
PLEKHA2	0	1.98975	0.858	0.223	0	DLBCL-B	PLEKHA2
POU2AF1	0	2.25136	0.736	0.104	0	DLBCL-B	POU2AF1
TCL1A	0	3.52265	0.667	0.043	0	DLBCL-B	TCL1A
FAM129C	0	2.75373	0.707	0.086	0	DLBCL-B	FAM129C
PAX5	0	1.54393	0.732	0.134	0	DLBCL-B	PAX5
MZB1	0	3.33735	0.62	0.041	0	DLBCL-B	MZB1
PIM2	0	1.66804	0.827	0.251	0	DLBCL-B	PIM2
CD37	0	1.41071	0.884	0.31	0	DLBCL-B	CD37
RUBCNL	0	2.56749	0.636	0.07	0	DLBCL-B	RUBCNL
FCRLA	0	2.82774	0.654	0.093	0	DLBCL-B	FCRLA
LRMP	0	1.26722	0.73	0.172	0	DLBCL-B	LRMP
POU2F2	0	1.98799	0.737	0.181	0	DLBCL-B	POU2F2
CD79B	0	2.30673	0.646	0.105	0	DLBCL-B	CD79B
PRKCB	0	1.45547	0.7	0.161	0	DLBCL-B	PRKCB
BTK	0	2.21634	0.612	0.075	0	DLBCL-B	BTK
HCLS1	0	1.13405	0.808	0.271	0	DLBCL-B	HCLS1
PARP1	0	1.67599	0.836	0.3	0	DLBCL-B	PARP1
LIMD2	0	1.02761	0.846	0.313	0	DLBCL-B	LIMD2
BCL11A	0	1.49005	0.651	0.131	0	DLBCL-B	BCL11A
RALGPS2	0	1.06859	0.706	0.19	0	DLBCL-B	RALGPS2
LYN	0	1.44468	0.728	0.218	0	DLBCL-B	LYN
BCL2	0	1.65954	0.705	0.198	0	DLBCL-B	BCL2
LCP1	0	1.13419	0.825	0.32	0	DLBCL-B	LCP1
JCHAIN	0	1.89336	0.588	0.084	0	DLBCL-B	JCHAIN
WAS	0	1.12502	0.686	0.192	0	DLBCL-B	WAS
RCSD1	0	1.4767	0.669	0.176	0	DLBCL-B	RCSD1
EBLN3P	0	1.13084	0.809	0.317	0	DLBCL-B	EBLN3P
CD24	0	1.20441	0.651	0.161	0	DLBCL-B	CD24
CDCA7L	0	2.53347	0.538	0.055	0	DLBCL-B	CDCA7L
PMAIP1	0	2.61161	0.714	0.231	0	DLBCL-B	PMAIP1
SPIB	0	2.25325	0.582	0.099	0	DLBCL-B	SPIB
GABPB1-AS1	0	2.36555	0.596	0.114	0	DLBCL-B	GABPB1-AS1
STRBP	0	1.60486	0.609	0.127	0	DLBCL-B	STRBP
MSI2	0	1.37312	0.645	0.174	0	DLBCL-B	MSI2
IKZF3	0	0.888418	0.646	0.18	0	DLBCL-B	IKZF3
PAICS	0	2.48959	0.583	0.119	0	DLBCL-B	PAICS
CD53	0	0.735761	0.717	0.254	0	DLBCL-B	CD53
VOPP1	0	1.63846	0.714	0.251	0	DLBCL-B	VOPP1
PLCG2	0	1.60619	0.63	0.168	0	DLBCL-B	PLCG2
TFRC	0	2.24166	0.635	0.174	0	DLBCL-B	TFRC
BRI3BP	0	2.62992	0.533	0.073	0	DLBCL-B	BRI3BP
IKZF1	0	0.866491	0.634	0.174	0	DLBCL-B	IKZF1
SNHG25	0	1.68277	0.653	0.193	0	DLBCL-B	SNHG25
CLECL1	0	2.80814	0.498	0.04	0	DLBCL-B	CLECL1
CORO1A	0	0.937105	0.653	0.195	0	DLBCL-B	CORO1A
IGKC	0	0.43499	0.731	0.273	0	DLBCL-B	IGKC
INPP5D	0	1.05992	0.666	0.209	0	DLBCL-B	INPP5D
CKS2	0	1.80797	0.632	0.176	0	DLBCL-B	CKS2
RPL22L1	0	1.8727	0.639	0.183	0	DLBCL-B	RPL22L1
APEX1	0	1.42525	0.717	0.261	0	DLBCL-B	APEX1
CYFIP2	0	1.14554	0.591	0.135	0	DLBCL-B	CYFIP2
ORAI2	0	1.62836	0.605	0.149	0	DLBCL-B	ORAI2
BZW2	0	1.83579	0.611	0.16	0	DLBCL-B	BZW2
DOK3	0	2.83858	0.497	0.048	0	DLBCL-B	DOK3
NCKAP1L	0	1.21352	0.58	0.131	0	DLBCL-B	NCKAP1L
LAPTM5	0	0.681163	0.849	0.401	0	DLBCL-B	LAPTM5
ATP5MF	0	1.45599	0.803	0.356	0	DLBCL-B	ATP5MF
VAMP8	0	0.95818	0.659	0.214	0	DLBCL-B	VAMP8
NME1	0	2.31145	0.598	0.153	0	DLBCL-B	NME1
ANP32A	0	1.20957	0.79	0.347	0	DLBCL-B	ANP32A
MTPN	0	1.34991	0.904	0.462	0	DLBCL-B	MTPN
BLNK	0	2.47632	0.497	0.056	0	DLBCL-B	BLNK
GGA2	0	1.30948	0.614	0.173	0	DLBCL-B	GGA2
SINHCAF	0	1.14761	0.655	0.217	0	DLBCL-B	SINHCAF
EIF2AK1	0	1.24101	0.714	0.277	0	DLBCL-B	EIF2AK1
LDHB	0	1.47038	0.651	0.216	0	DLBCL-B	LDHB
UQCRH	0	1.64889	0.836	0.401	0	DLBCL-B	UQCRH
STMN1	0	2.26819	0.642	0.208	0	DLBCL-B	STMN1
AFF3	0	2.1577	0.497	0.063	0	DLBCL-B	AFF3
SP140	0	1.6954	0.547	0.114	0	DLBCL-B	SP140
IGLC7	0	4.99826	0.446	0.013	0	DLBCL-B	IGLC7
CCT2	0	1.29792	0.759	0.328	0	DLBCL-B	CCT2
VPREB3	0	2.79255	0.499	0.068	0	DLBCL-B	VPREB3
LPXN	0	1.14243	0.597	0.166	0	DLBCL-B	LPXN
OGT	0	1.40166	0.645	0.215	0	DLBCL-B	OGT
SHMT2	0	2.01784	0.544	0.115	0	DLBCL-B	SHMT2
CSK	0	1.24705	0.623	0.195	0	DLBCL-B	CSK
CD19	0	1.4004	0.535	0.108	0	DLBCL-B	CD19
SND1	0	1.36189	0.65	0.223	0	DLBCL-B	SND1
IGF2BP3	0	4.14328	0.441	0.017	0	DLBCL-B	IGF2BP3
CNDP2	0	1.35913	0.645	0.222	0	DLBCL-B	CNDP2
ERP29	0	1.05318	0.769	0.346	0	DLBCL-B	ERP29
SLC38A1	0	0.55497	0.713	0.29	0	DLBCL-B	SLC38A1
SEPT6	0	1.02843	0.722	0.3	0	DLBCL-B	SEPT6
FCRL5	0	2.34812	0.503	0.082	0	DLBCL-B	FCRL5
SLC25A5	0	1.3588	0.82	0.402	0	DLBCL-B	SLC25A5
RAC2	0	0.822266	0.761	0.344	0	DLBCL-B	RAC2
SNRPD1	0	1.32151	0.694	0.277	0	DLBCL-B	SNRPD1
ZCCHC7	0	1.49481	0.587	0.171	0	DLBCL-B	ZCCHC7
ATP5MC3	0	1.34401	0.805	0.391	0	DLBCL-B	ATP5MC3
COX5A	0	1.3456	0.66	0.246	0	DLBCL-B	COX5A
TAF1D	0	0.88002	0.791	0.379	0	DLBCL-B	TAF1D
CCT3	0	1.21422	0.663	0.252	0	DLBCL-B	CCT3
APBB1IP	0	1.17387	0.564	0.153	0	DLBCL-B	APBB1IP
BCL2L11	0	1.40074	0.576	0.166	0	DLBCL-B	BCL2L11
DTX1	0	3.07999	0.469	0.06	0	DLBCL-B	DTX1
SRSF9	0	1.00672	0.736	0.328	0	DLBCL-B	SRSF9
ATF5	0	2.72989	0.528	0.121	0	DLBCL-B	ATF5
SNHG8	0	1.11701	0.766	0.359	0	DLBCL-B	SNHG8
ATP5F1A	0	1.59829	0.776	0.37	0	DLBCL-B	ATP5F1A
GTF3A	0	1.06728	0.66	0.255	0	DLBCL-B	GTF3A
CCDC88A	0	1.44337	0.658	0.254	0	DLBCL-B	CCDC88A
MBD4	0	1.02602	0.621	0.219	0	DLBCL-B	MBD4
SNX5	0	1.08401	0.667	0.265	0	DLBCL-B	SNX5
SNRPE	0	1.25436	0.685	0.284	0	DLBCL-B	SNRPE
TUFM	0	1.07646	0.706	0.305	0	DLBCL-B	TUFM
RPL36A	0	1.08167	0.68	0.28	0	DLBCL-B	RPL36A
ODC1	0	0.892052	0.603	0.203	0	DLBCL-B	ODC1
IGLC6	0	7.46278	0.402	0.004	0	DLBCL-B	IGLC6
ME2	0	1.63401	0.526	0.128	0	DLBCL-B	ME2
TCF3	0	1.83428	0.568	0.17	0	DLBCL-B	TCF3
PTDSS1	0	1.10682	0.601	0.204	0	DLBCL-B	PTDSS1
RBBP7	0	1.19923	0.631	0.234	0	DLBCL-B	RBBP7
MS4A1	0	1.07959	0.636	0.24	0	DLBCL-B	MS4A1
SNRPD2	0	1.01355	0.821	0.425	0	DLBCL-B	SNRPD2
TBC1D1	0	1.30647	0.574	0.178	0	DLBCL-B	TBC1D1
ATP2A3	0	1.04305	0.531	0.136	0	DLBCL-B	ATP2A3
EIF2S3	0	0.899465	0.739	0.344	0	DLBCL-B	EIF2S3
SEC61G	0	0.991747	0.718	0.323	0	DLBCL-B	SEC61G
SMARCC1	0	1.10358	0.617	0.223	0	DLBCL-B	SMARCC1
MRPS33	0	1.47006	0.553	0.16	0	DLBCL-B	MRPS33
PNN	0	0.840189	0.866	0.473	0	DLBCL-B	PNN
RHEX	0	3.31707	0.424	0.031	0	DLBCL-B	RHEX
IRF4	0	2.22604	0.456	0.064	0	DLBCL-B	IRF4
LUC7L3	0	0.736933	0.85	0.459	0	DLBCL-B	LUC7L3
ST6GAL1	0	0.752707	0.661	0.271	0	DLBCL-B	ST6GAL1
SPINT2	0	1.67869	0.472	0.082	0	DLBCL-B	SPINT2
ATIC	0	1.88761	0.487	0.098	0	DLBCL-B	ATIC
BASP1	0	1.11819	0.648	0.259	0	DLBCL-B	BASP1
NOP56	0	1.12523	0.605	0.216	0	DLBCL-B	NOP56
SSBP1	0	1.00851	0.753	0.365	0	DLBCL-B	SSBP1
TXNL4A	0	1.47802	0.551	0.163	0	DLBCL-B	TXNL4A
NOP58	0	0.8648	0.682	0.295	0	DLBCL-B	NOP58
TCEA1	0	0.879029	0.772	0.385	0	DLBCL-B	TCEA1
RBBP4	0	0.964089	0.66	0.274	0	DLBCL-B	RBBP4
VDAC1	0	1.61348	0.626	0.24	0	DLBCL-B	VDAC1
CS	0	1.05778	0.641	0.256	0	DLBCL-B	CS
BCL7A	0	1.87168	0.471	0.087	0	DLBCL-B	BCL7A
PAWR	0	1.16122	0.533	0.149	0	DLBCL-B	PAWR
SMC6	0	1.07735	0.584	0.201	0	DLBCL-B	SMC6
GGA1	0	1.14033	0.54	0.158	0	DLBCL-B	GGA1
ZRANB2	0	0.7372	0.762	0.38	0	DLBCL-B	ZRANB2
CACYBP	0	0.973392	0.681	0.3	0	DLBCL-B	CACYBP
SNRPF	0	1.10482	0.642	0.261	0	DLBCL-B	SNRPF
PHB2	0	0.924487	0.685	0.305	0	DLBCL-B	PHB2
BCAS4	0	1.22043	0.472	0.092	0	DLBCL-B	BCAS4
SNHG7	0	0.93747	0.607	0.227	0	DLBCL-B	SNHG7
BAX	0	1.04186	0.676	0.297	0	DLBCL-B	BAX
CYBB	0	1.04454	0.502	0.123	0	DLBCL-B	CYBB
ACADM	0	1.48208	0.516	0.138	0	DLBCL-B	ACADM
MDH2	0	1.38764	0.531	0.153	0	DLBCL-B	MDH2
RIPOR2	0	0.776543	0.595	0.217	0	DLBCL-B	RIPOR2
RABGAP1L	0	1.06923	0.549	0.172	0	DLBCL-B	RABGAP1L
PRMT1	0	1.09014	0.607	0.23	0	DLBCL-B	PRMT1
RSL1D1	0	0.894308	0.785	0.41	0	DLBCL-B	RSL1D1
EIF3B	0	1.22017	0.548	0.174	0	DLBCL-B	EIF3B
IRF8	0	0.634101	0.666	0.292	0	DLBCL-B	IRF8
CLEC2D	0	0.432952	0.612	0.238	0	DLBCL-B	CLEC2D
SEL1L3	0	1.0044	0.581	0.207	0	DLBCL-B	SEL1L3
UBE2J1	0	0.76179	0.677	0.304	0	DLBCL-B	UBE2J1
MDM4	0	0.867955	0.567	0.194	0	DLBCL-B	MDM4
RANBP1	0	1.35749	0.578	0.206	0	DLBCL-B	RANBP1
GRB2	0	1.01745	0.783	0.412	0	DLBCL-B	GRB2
SPI1	0	1.47421	0.448	0.077	0	DLBCL-B	SPI1
ATP5F1B	0	0.874415	0.784	0.414	0	DLBCL-B	ATP5F1B
DKC1	0	1.36715	0.536	0.166	0	DLBCL-B	DKC1
RNPS1	0	0.754696	0.708	0.338	0	DLBCL-B	RNPS1
POLR1D	0	0.783176	0.688	0.319	0	DLBCL-B	POLR1D
FKBP3	0	1.21834	0.556	0.188	0	DLBCL-B	FKBP3
HSPE1	0	0.982157	0.673	0.305	0	DLBCL-B	HSPE1
EZH2	0	2.61246	0.424	0.056	0	DLBCL-B	EZH2
FAM49B	0	1.16035	0.544	0.177	0	DLBCL-B	FAM49B
TFDP1	0	1.46991	0.537	0.17	0	DLBCL-B	TFDP1
EIF3H	0	0.926146	0.892	0.526	0	DLBCL-B	EIF3H
RPA3	0	1.5376	0.49	0.124	0	DLBCL-B	RPA3
CCT8	0	0.972638	0.629	0.264	0	DLBCL-B	CCT8
NBEAL1	0	0.960575	0.723	0.358	0	DLBCL-B	NBEAL1
SKAP2	0	0.837835	0.638	0.273	0	DLBCL-B	SKAP2
CARMIL2	0	1.64572	0.426	0.062	0	DLBCL-B	CARMIL2
ENO1	0	1.05384	0.839	0.475	0	DLBCL-B	ENO1
ANP32E	0	1.00792	0.581	0.218	0	DLBCL-B	ANP32E
ARHGAP30	0	0.797351	0.497	0.134	0	DLBCL-B	ARHGAP30
DNAJC2	0	1.16348	0.517	0.154	0	DLBCL-B	DNAJC2
NUTF2	0	0.939764	0.721	0.358	0	DLBCL-B	NUTF2
RUVBL1	0	1.65104	0.471	0.108	0	DLBCL-B	RUVBL1
CHCHD10	0	1.29231	0.511	0.149	0	DLBCL-B	CHCHD10
GNL3	0	1.05544	0.596	0.234	0	DLBCL-B	GNL3
PIK3AP1	0	1.5531	0.444	0.082	0	DLBCL-B	PIK3AP1
RPS10	0	0.680247	0.636	0.274	0	DLBCL-B	RPS10
ILF2	0	0.939257	0.644	0.283	0	DLBCL-B	ILF2
GRHPR	0	2.09541	0.481	0.12	0	DLBCL-B	GRHPR
PTPN2	0	0.997424	0.573	0.212	0	DLBCL-B	PTPN2
TMPO	0	1.29829	0.561	0.201	0	DLBCL-B	TMPO
PA2G4	0	1.01933	0.743	0.383	0	DLBCL-B	PA2G4
PTPN1	0	1.57508	0.637	0.277	0	DLBCL-B	PTPN1
LSM5	0	1.31367	0.517	0.158	0	DLBCL-B	LSM5
LSM8	0	1.01009	0.572	0.214	0	DLBCL-B	LSM8
SNHG19	0	2.215	0.427	0.069	0	DLBCL-B	SNHG19
DENR	0	0.791816	0.618	0.261	0	DLBCL-B	DENR
ERH	0	0.869573	0.746	0.389	0	DLBCL-B	ERH
TMEM243	0	1.38922	0.455	0.098	0	DLBCL-B	TMEM243
DARS	0	0.918023	0.587	0.231	0	DLBCL-B	DARS
PPM1G	0	0.924136	0.627	0.271	0	DLBCL-B	PPM1G
TRIM28	0	0.72066	0.629	0.273	0	DLBCL-B	TRIM28
CXXC5	0	1.06419	0.538	0.183	0	DLBCL-B	CXXC5
NCF1	0	1.72979	0.457	0.102	0	DLBCL-B	NCF1
CCT6A	0	0.98344	0.641	0.287	0	DLBCL-B	CCT6A
RASSF6	0	2.9082	0.39	0.036	0	DLBCL-B	RASSF6
MCM7	0	2.1897	0.448	0.094	0	DLBCL-B	MCM7
NDUFAB1	0	0.98332	0.596	0.242	0	DLBCL-B	NDUFAB1
SMARCB1	0	1.69405	0.456	0.103	0	DLBCL-B	SMARCB1
ZNF90	0	0.952817	0.539	0.186	0	DLBCL-B	ZNF90
NUP210	0	1.54671	0.421	0.068	0	DLBCL-B	NUP210
IGHM	0	1.25533	0.555	0.203	0	DLBCL-B	IGHM
RGS2	0	0.848403	0.645	0.293	0	DLBCL-B	RGS2
TKT	0	1.23365	0.538	0.186	0	DLBCL-B	TKT
RBM38	0	0.600189	0.499	0.147	0	DLBCL-B	RBM38
SRI	0	0.84705	0.644	0.293	0	DLBCL-B	SRI
LSP1	0	0.660709	0.554	0.204	0	DLBCL-B	LSP1
ALDH5A1	0	2.43048	0.405	0.056	0	DLBCL-B	ALDH5A1
HMGN1	0	0.889398	0.879	0.53	0	DLBCL-B	HMGN1
ITPR2	0	1.28019	0.501	0.152	0	DLBCL-B	ITPR2
NFATC2IP	0	0.623471	0.582	0.233	0	DLBCL-B	NFATC2IP
SUPT16H	0	1.03329	0.562	0.214	0	DLBCL-B	SUPT16H
PPP1R14B	0	1.22175	0.5	0.152	0	DLBCL-B	PPP1R14B
CYB561A3	0	1.45111	0.458	0.111	0	DLBCL-B	CYB561A3
SYVN1	0	1.37269	0.462	0.115	0	DLBCL-B	SYVN1
RAB30	0	1.04054	0.485	0.138	0	DLBCL-B	RAB30
TMEM131L	0	1.11551	0.478	0.131	0	DLBCL-B	TMEM131L
CDCA7	0	2.31557	0.386	0.04	0	DLBCL-B	CDCA7
PKM	0	0.823948	0.816	0.47	0	DLBCL-B	PKM
BICD2	0	1.01306	0.547	0.202	0	DLBCL-B	BICD2
PHF6	0	1.61457	0.447	0.102	0	DLBCL-B	PHF6
CBX3	0	1.14692	0.883	0.539	0	DLBCL-B	CBX3
FCMR	0	0.942004	0.534	0.191	0	DLBCL-B	FCMR
MRPL52	0	0.983386	0.541	0.198	0	DLBCL-B	MRPL52
SUGP2	0	0.821674	0.529	0.188	0	DLBCL-B	SUGP2
AHCY	0	1.76025	0.428	0.087	0	DLBCL-B	AHCY
NHP2	0	1.06285	0.53	0.19	0	DLBCL-B	NHP2
RNASEH2B	0	1.22322	0.463	0.123	0	DLBCL-B	RNASEH2B
RNGTT	0	1.11286	0.46	0.12	0	DLBCL-B	RNGTT
TNFAIP8	0	0.778216	0.58	0.24	0	DLBCL-B	TNFAIP8
CLNS1A	0	0.922152	0.533	0.194	0	DLBCL-B	CLNS1A
PPM1K	0	0.676612	0.541	0.202	0	DLBCL-B	PPM1K
NT5C3A	0	1.41329	0.476	0.137	0	DLBCL-B	NT5C3A
IMPDH2	0	1.39458	0.46	0.122	0	DLBCL-B	IMPDH2
GTSF1	0	4.48503	0.348	0.011	0	DLBCL-B	GTSF1
MRPL3	0	1.27827	0.488	0.151	0	DLBCL-B	MRPL3
RCC2	0	0.879026	0.562	0.226	0	DLBCL-B	RCC2
SMS	0	1.55528	0.44	0.104	0	DLBCL-B	SMS
NCBP2	0	0.861824	0.541	0.206	0	DLBCL-B	NCBP2
DHTKD1	0	1.28995	0.449	0.114	0	DLBCL-B	DHTKD1
EIF3E	0	1.02573	0.879	0.544	0	DLBCL-B	EIF3E
CSNK2A1	0	0.792896	0.568	0.234	0	DLBCL-B	CSNK2A1
EIF3M	0	0.760733	0.55	0.217	0	DLBCL-B	EIF3M
RAN	0	1.41468	0.898	0.565	0	DLBCL-B	RAN
PEG10	0	2.06779	0.412	0.079	0	DLBCL-B	PEG10
PIM1	0	0.870858	0.56	0.228	0	DLBCL-B	PIM1
ACP1	0	0.881672	0.526	0.194	0	DLBCL-B	ACP1
TPI1	0	0.907058	0.833	0.501	0	DLBCL-B	TPI1
TSTD1	0	1.27912	0.423	0.091	0	DLBCL-B	TSTD1
UQCR10	0	0.750612	0.548	0.217	0	DLBCL-B	UQCR10
P2RX5	0	1.68319	0.388	0.057	0	DLBCL-B	P2RX5
BOLA2B	0	1.09802	0.471	0.14	0	DLBCL-B	BOLA2B
HNRNPD	0	0.803525	0.881	0.55	0	DLBCL-B	HNRNPD
IRAK1	0	1.02646	0.471	0.14	0	DLBCL-B	IRAK1
STMP1	0	0.914979	0.549	0.219	0	DLBCL-B	STMP1
CNTRL	0	0.707412	0.506	0.176	0	DLBCL-B	CNTRL
PRKDC	0	0.967831	0.553	0.224	0	DLBCL-B	PRKDC
SEC11C	0	1.59286	0.539	0.21	0	DLBCL-B	SEC11C
CHCHD7	0	0.994945	0.46	0.131	0	DLBCL-B	CHCHD7
MIS18BP1	0	0.978172	0.516	0.187	0	DLBCL-B	MIS18BP1
SNRPC	0	0.949804	0.523	0.194	0	DLBCL-B	SNRPC
HSPD1	0	0.997524	0.876	0.547	0	DLBCL-B	HSPD1
ZNF655	0	0.780805	0.515	0.187	0	DLBCL-B	ZNF655
GOT2	0	1.67198	0.429	0.101	0	DLBCL-B	GOT2
POLE3	0	0.895357	0.536	0.209	0	DLBCL-B	POLE3
C1QBP	0	1.38307	0.453	0.126	0	DLBCL-B	C1QBP
REPIN1	0	1.44257	0.463	0.136	0	DLBCL-B	REPIN1
PTK2B	0	0.694845	0.495	0.168	0	DLBCL-B	PTK2B
SEC61B	0	1.21305	0.632	0.306	0	DLBCL-B	SEC61B
AC007952.4	0	1.80301	0.474	0.148	0	DLBCL-B	AC007952.4
PSME3	0	0.895342	0.547	0.223	0	DLBCL-B	PSME3
STIM2	0	0.813394	0.531	0.207	0	DLBCL-B	STIM2
IGLC3	0	1.41048	0.366	0.043	0	DLBCL-B	IGLC3
TRAF4	0	1.39739	0.416	0.093	0	DLBCL-B	TRAF4
CCDC88C	0	0.657569	0.467	0.145	0	DLBCL-B	CCDC88C
PTPN18	0	0.950762	0.527	0.205	0	DLBCL-B	PTPN18
CBX5	0	0.9997	0.573	0.251	0	DLBCL-B	CBX5
RBM33	0	0.834427	0.493	0.171	0	DLBCL-B	RBM33
CCT5	0	1.02659	0.536	0.215	0	DLBCL-B	CCT5
MRPS34	0	1.20713	0.452	0.131	0	DLBCL-B	MRPS34
QARS	0	0.81391	0.513	0.192	0	DLBCL-B	QARS
TFAM	0	0.819609	0.514	0.193	0	DLBCL-B	TFAM
LYPLA1	0	1.01663	0.467	0.147	0	DLBCL-B	LYPLA1
TXNL1	0	0.995305	0.517	0.199	0	DLBCL-B	TXNL1
CHD1L	0	1.22688	0.432	0.115	0	DLBCL-B	CHD1L
MCM4	0	3.26056	0.361	0.044	0	DLBCL-B	MCM4
ALOX5	0	2.08268	0.365	0.049	0	DLBCL-B	ALOX5
STX7	0	0.796431	0.501	0.185	0	DLBCL-B	STX7
UCHL1	0	2.88313	0.355	0.04	0	DLBCL-B	UCHL1
CHCHD2	0	1.04176	0.875	0.56	0	DLBCL-B	CHCHD2
NIFK	0	1.01202	0.473	0.158	0	DLBCL-B	NIFK
CYC1	0	1.15294	0.458	0.144	0	DLBCL-B	CYC1
DOCK2	0	1.05543	0.408	0.094	0	DLBCL-B	DOCK2
WDR43	0	0.982612	0.489	0.177	0	DLBCL-B	WDR43
PHF14	0	0.879659	0.513	0.202	0	DLBCL-B	PHF14
TMA16	0	1.13463	0.443	0.132	0	DLBCL-B	TMA16
BCAT1	0	1.74255	0.38	0.07	0	DLBCL-B	BCAT1
MAP4K1	0	1.19183	0.39	0.08	0	DLBCL-B	MAP4K1
CDK6	0	1.36251	0.444	0.135	0	DLBCL-B	CDK6
DHFR	0	1.97551	0.395	0.087	0	DLBCL-B	DHFR
ZFAS1	0	1.07334	0.872	0.564	0	DLBCL-B	ZFAS1
NSMCE1	0	1.70701	0.412	0.104	0	DLBCL-B	NSMCE1
TYMS	0	3.36663	0.34	0.034	0	DLBCL-B	TYMS
LTA4H	0	0.738912	0.48	0.175	0	DLBCL-B	LTA4H
CD70	0	2.53353	0.342	0.038	0	DLBCL-B	CD70
TRABD	0	1.07952	0.419	0.116	0	DLBCL-B	TRABD
PHACTR1	0	1.2088	0.389	0.087	0	DLBCL-B	PHACTR1
GGCT	0	1.33461	0.428	0.128	0	DLBCL-B	GGCT
TP53	0	1.06836	0.432	0.132	0	DLBCL-B	TP53
GARS	0	1.14159	0.457	0.158	0	DLBCL-B	GARS
HINT1	0	0.740822	0.904	0.605	0	DLBCL-B	HINT1
LRPPRC	0	0.845211	0.464	0.165	0	DLBCL-B	LRPPRC
MCM5	0	1.63888	0.372	0.073	0	DLBCL-B	MCM5
FBRSL1	0	1.21752	0.423	0.125	0	DLBCL-B	FBRSL1
RP9	0	1.63449	0.376	0.078	0	DLBCL-B	RP9
SIT1	0	1.45695	0.359	0.061	0	DLBCL-B	SIT1
APRT	0	0.828804	0.46	0.163	0	DLBCL-B	APRT
CAMK4	0	1.68499	0.337	0.04	0	DLBCL-B	CAMK4
CCT7	0	0.893676	0.46	0.164	0	DLBCL-B	CCT7
CDK4	0	1.25344	0.435	0.139	0	DLBCL-B	CDK4
FDFT1	0	1.04562	0.451	0.156	0	DLBCL-B	FDFT1
AKR1B1	0	1.32407	0.42	0.125	0	DLBCL-B	AKR1B1
BACH2	0	1.97903	0.372	0.078	0	DLBCL-B	BACH2
FCRL2	0	1.63858	0.351	0.058	0	DLBCL-B	FCRL2
MTHFD2	0	0.820086	0.458	0.166	0	DLBCL-B	MTHFD2
TMEM97	0	2.53941	0.332	0.04	0	DLBCL-B	TMEM97
ANKRD13A	0	0.941304	0.443	0.152	0	DLBCL-B	ANKRD13A
FCRL3	0	1.86566	0.39	0.099	0	DLBCL-B	FCRL3
GPATCH4	0	1.31866	0.387	0.096	0	DLBCL-B	GPATCH4
MCCC2	0	1.1409	0.398	0.107	0	DLBCL-B	MCCC2
RBBP8	0	1.72414	0.379	0.088	0	DLBCL-B	RBBP8
GOLGA8B	0	0.67767	0.417	0.126	0	DLBCL-B	GOLGA8B
JPT1	0	1.20019	0.417	0.126	0	DLBCL-B	JPT1
CDKN2C	0	2.39722	0.346	0.056	0	DLBCL-B	CDKN2C
CSKMT	0	1.37344	0.374	0.084	0	DLBCL-B	CSKMT
CPSF3	0	1.40294	0.377	0.088	0	DLBCL-B	CPSF3
FKBP4	0	0.980122	0.444	0.155	0	DLBCL-B	FKBP4
RGS10	0	0.908365	0.43	0.141	0	DLBCL-B	RGS10
AICDA	0	4.59282	0.301	0.012	0	DLBCL-B	AICDA
MRPS25	0	0.865827	0.42	0.131	0	DLBCL-B	MRPS25
MDM2	0	1.21823	0.443	0.155	0	DLBCL-B	MDM2
PDHA1	0	0.874291	0.441	0.153	0	DLBCL-B	PDHA1
SLC9A7	0	1.71997	0.331	0.043	0	DLBCL-B	SLC9A7
CD22	0	0.714046	0.426	0.138	0	DLBCL-B	CD22
GSAP	0	1.29522	0.373	0.085	0	DLBCL-B	GSAP
PARP15	0	1.52903	0.364	0.077	0	DLBCL-B	PARP15
CDK5RAP3	0	0.721294	0.436	0.15	0	DLBCL-B	CDK5RAP3
MRPS27	0	1.03749	0.402	0.117	0	DLBCL-B	MRPS27
KLHL6	0	1.30437	0.363	0.079	0	DLBCL-B	KLHL6
MCM2	0	3.02282	0.312	0.028	0	DLBCL-B	MCM2
COX7C	0	0.735164	0.914	0.631	0	DLBCL-B	COX7C
CPSF6	0	0.844693	0.428	0.145	0	DLBCL-B	CPSF6
CD72	0	1.76592	0.337	0.055	0	DLBCL-B	CD72
MTCH2	0	0.916196	0.434	0.152	0	DLBCL-B	MTCH2
NFATC1	0	1.5308	0.4	0.118	0	DLBCL-B	NFATC1
CASP2	0	1.2522	0.386	0.106	0	DLBCL-B	CASP2
EAF2	0	1.7649	0.334	0.054	0	DLBCL-B	EAF2
TLR10	0	1.88478	0.329	0.049	0	DLBCL-B	TLR10
NT5DC2	0	1.53345	0.353	0.073	0	DLBCL-B	NT5DC2
AIM2	0	1.34214	0.384	0.105	0	DLBCL-B	AIM2
COX6C	0	1.4908	0.902	0.623	0	DLBCL-B	COX6C
PMVK	0	1.26044	0.373	0.094	0	DLBCL-B	PMVK
POLD2	0	2.01913	0.341	0.062	0	DLBCL-B	POLD2
PRKCD	0	1.6396	0.365	0.086	0	DLBCL-B	PRKCD
SRM	0	1.16302	0.404	0.125	0	DLBCL-B	SRM
HSD17B10	0	1.17246	0.401	0.123	0	DLBCL-B	HSD17B10
NDUFAF8	0	1.06656	0.387	0.109	0	DLBCL-B	NDUFAF8
COA4	0	1.1339	0.39	0.113	0	DLBCL-B	COA4
TMED8	0	1.20315	0.372	0.095	0	DLBCL-B	TMED8
KLHL14	0	2.74469	0.304	0.027	0	DLBCL-B	KLHL14
DNAJC9	0	1.1228	0.39	0.115	0	DLBCL-B	DNAJC9
MRPL37	0	1.03456	0.405	0.13	0	DLBCL-B	MRPL37
HAUS1	0	1.22734	0.382	0.108	0	DLBCL-B	HAUS1
NOA1	0	1.02908	0.391	0.117	0	DLBCL-B	NOA1
ANP32B	0	1.11517	0.944	0.67	0	DLBCL-B	ANP32B
ACAA2	0	1.61991	0.359	0.086	0	DLBCL-B	ACAA2
MRRF	0	1.07176	0.38	0.107	0	DLBCL-B	MRRF
AC004687.1	0	1.64844	0.323	0.051	0	DLBCL-B	AC004687.1
MCM3	0	1.36119	0.397	0.125	0	DLBCL-B	MCM3
RPIA	0	1.05872	0.391	0.119	0	DLBCL-B	RPIA
GLCCI1	0	1.30544	0.367	0.096	0	DLBCL-B	GLCCI1
PMPCB	0	0.964634	0.385	0.114	0	DLBCL-B	PMPCB
TOPBP1	0	1.01959	0.392	0.121	0	DLBCL-B	TOPBP1
UCHL5	0	0.96875	0.392	0.121	0	DLBCL-B	UCHL5
E2F5	0	2.12536	0.307	0.037	0	DLBCL-B	E2F5
GCN1	0	0.946947	0.382	0.112	0	DLBCL-B	GCN1
MEX3C	0	0.82337	0.406	0.136	0	DLBCL-B	MEX3C
TIMM13	0	1.1161	0.388	0.118	0	DLBCL-B	TIMM13
MTMR1	0	1.34672	0.337	0.068	0	DLBCL-B	MTMR1
YDJC	0	1.36436	0.329	0.06	0	DLBCL-B	YDJC
ARHGAP25	0	0.59149	0.39	0.122	0	DLBCL-B	ARHGAP25
TNFRSF13B	0	2.60756	0.287	0.019	0	DLBCL-B	TNFRSF13B
PPP1R35	0	1.07538	0.373	0.106	0	DLBCL-B	PPP1R35
PVT1	0	2.04151	0.319	0.052	0	DLBCL-B	PVT1
IRF5	0	2.38488	0.295	0.028	0	DLBCL-B	IRF5
C12orf45	0	1.93894	0.323	0.057	0	DLBCL-B	C12orf45
DCK	0	0.905834	0.387	0.121	0	DLBCL-B	DCK
IQCB1	0	1.02265	0.365	0.099	0	DLBCL-B	IQCB1
FGD2	0	1.41872	0.325	0.06	0	DLBCL-B	FGD2
MRPS16	0	1.03684	0.381	0.116	0	DLBCL-B	MRPS16
PCNA	0	1.52682	0.399	0.134	0	DLBCL-B	PCNA
ZNF397	0	0.978052	0.366	0.101	0	DLBCL-B	ZNF397
IMP4	0	1.01637	0.381	0.117	0	DLBCL-B	IMP4
LINC01215	0	1.73135	0.307	0.043	0	DLBCL-B	LINC01215
UTP4	0	1.12749	0.379	0.115	0	DLBCL-B	UTP4
SASH3	0	0.949523	0.346	0.084	0	DLBCL-B	SASH3
DCTPP1	0	1.68606	0.331	0.07	0	DLBCL-B	DCTPP1
KHDC4	0	1.07735	0.363	0.102	0	DLBCL-B	KHDC4
MTIF2	0	1.02732	0.37	0.109	0	DLBCL-B	MTIF2
OCIAD2	0	0.79328	0.361	0.1	0	DLBCL-B	OCIAD2
WDR77	0	1.61915	0.327	0.066	0	DLBCL-B	WDR77
AC243960.1	0	1.83289	0.302	0.042	0	DLBCL-B	AC243960.1
ENTR1	0	1.05303	0.362	0.103	0	DLBCL-B	ENTR1
IL16	0	0.905873	0.351	0.092	0	DLBCL-B	IL16
RRM1	0	1.3498	0.363	0.104	0	DLBCL-B	RRM1
SET	0	1.26241	0.957	0.698	0	DLBCL-B	SET
SFXN1	0	0.83393	0.367	0.108	0	DLBCL-B	SFXN1
C12orf49	0	1.59485	0.344	0.086	0	DLBCL-B	C12orf49
DCAF13	0	1.21885	0.358	0.1	0	DLBCL-B	DCAF13
GOLGA8A	0	0.92922	0.374	0.116	0	DLBCL-B	GOLGA8A
HSH2D	0	1.68283	0.306	0.048	0	DLBCL-B	HSH2D
WEE1	0	1.02317	0.353	0.095	0	DLBCL-B	WEE1
LMNB1	0	1.63158	0.319	0.062	0	DLBCL-B	LMNB1
TPD52	0	0.947336	0.374	0.117	0	DLBCL-B	TPD52
GM2A	0	1.37401	0.361	0.106	0	DLBCL-B	GM2A
HRK	0	3.01207	0.28	0.025	0	DLBCL-B	HRK
NSD2	0	1.37529	0.338	0.083	0	DLBCL-B	NSD2
MCOLN2	0	2.32773	0.283	0.028	0	DLBCL-B	MCOLN2
IARS	0	1.01851	0.366	0.112	0	DLBCL-B	IARS
AIMP2	0	1.43225	0.33	0.077	0	DLBCL-B	AIMP2
CXXC1	0	1.16679	0.348	0.095	0	DLBCL-B	CXXC1
KNTC1	0	2.12347	0.294	0.041	0	DLBCL-B	KNTC1
MARCH9	0	1.37161	0.311	0.058	0	DLBCL-B	MARCH9
MSH6	0	1.79701	0.327	0.074	0	DLBCL-B	MSH6
MZT2A	0	1.13124	0.332	0.079	0	DLBCL-B	MZT2A
NOP14	0	0.981799	0.352	0.099	0	DLBCL-B	NOP14
TTN	0	0.811081	0.336	0.083	0	DLBCL-B	TTN
LINC00665	0	2.16976	0.29	0.038	0	DLBCL-B	LINC00665
FARSB	0	1.15231	0.355	0.104	0	DLBCL-B	FARSB
GCSAM	0	1.68668	0.303	0.052	0	DLBCL-B	GCSAM
NUDT1	0	1.78748	0.307	0.056	0	DLBCL-B	NUDT1
HELLS	0	2.22517	0.298	0.048	0	DLBCL-B	HELLS
PTPN7	0	0.933239	0.318	0.068	0	DLBCL-B	PTPN7
SCRN1	0	1.15741	0.356	0.106	0	DLBCL-B	SCRN1
ARHGAP24	0	1.5681	0.31	0.061	0	DLBCL-B	ARHGAP24
MRPL44	0	1.84998	0.309	0.06	0	DLBCL-B	MRPL44
MPEG1	0	1.22334	0.304	0.056	0	DLBCL-B	MPEG1
ZNF107	0	1.61795	0.307	0.059	0	DLBCL-B	ZNF107
GPATCH11	0	1.14032	0.345	0.097	0	DLBCL-B	GPATCH11
MRPL15	0	1.53194	0.32	0.073	0	DLBCL-B	MRPL15
PSMG3	0	1.01316	0.36	0.113	0	DLBCL-B	PSMG3
GPX7	0	1.78352	0.307	0.061	0	DLBCL-B	GPX7
MBNL3	0	1.0051	0.331	0.086	0	DLBCL-B	MBNL3
FPGS	0	0.896957	0.347	0.102	0	DLBCL-B	FPGS
IDH2	0	1.32226	0.325	0.08	0	DLBCL-B	IDH2
AGPAT5	0	1.16978	0.334	0.09	0	DLBCL-B	AGPAT5
SNHG15	0	1.07076	0.327	0.083	0	DLBCL-B	SNHG15
MYBL2	0	2.92062	0.263	0.02	0	DLBCL-B	MYBL2
GAPDH	0	1.02402	0.919	0.676	0	DLBCL-B	GAPDH
NPM3	0	1.8286	0.296	0.053	0	DLBCL-B	NPM3
SNRPA	0	1.07205	0.331	0.089	0	DLBCL-B	SNRPA
SLC7A5	0	0.629432	0.313	0.071	0	DLBCL-B	SLC7A5
DYM	0	1.01274	0.343	0.102	0	DLBCL-B	DYM
PTPN6	0	0.959384	0.342	0.102	0	DLBCL-B	PTPN6
AC012368.1	0	2.49486	0.274	0.034	0	DLBCL-B	AC012368.1
COX15	0	1.0426	0.328	0.089	0	DLBCL-B	COX15
RFC4	0	1.99312	0.286	0.047	0	DLBCL-B	RFC4
TFDP2	0	1.70479	0.336	0.098	0	DLBCL-B	TFDP2
MYL6B	0	1.40166	0.322	0.085	0	DLBCL-B	MYL6B
STAP1	0	1.34347	0.301	0.064	0	DLBCL-B	STAP1
OSBPL11	0	0.962569	0.332	0.096	0	DLBCL-B	OSBPL11
SLC35E3	0	1.32296	0.321	0.086	0	DLBCL-B	SLC35E3
ATP5MC2	0	1.01017	0.938	0.703	0	DLBCL-B	ATP5MC2
CD86	0	1.72187	0.284	0.049	0	DLBCL-B	CD86
MAPKAPK5-AS1	0	0.919747	0.328	0.094	0	DLBCL-B	MAPKAPK5-AS1
NCAPD2	0	1.29028	0.313	0.079	0	DLBCL-B	NCAPD2
ST6GALNAC4	0	1.55684	0.298	0.064	0	DLBCL-B	ST6GALNAC4
ZNF511	0	1.49157	0.301	0.067	0	DLBCL-B	ZNF511
HNRNPA1P48	0	1.09912	0.32	0.087	0	DLBCL-B	HNRNPA1P48
STK26	0	1.17103	0.292	0.059	0	DLBCL-B	STK26
C11orf1	0	1.79917	0.276	0.044	0	DLBCL-B	C11orf1
GATM	0	2.17175	0.26	0.028	0	DLBCL-B	GATM
THUMPD3-AS1	0	0.887186	0.323	0.091	0	DLBCL-B	THUMPD3-AS1
ABCA6	0	1.69549	0.296	0.064	0	DLBCL-B	ABCA6
ALCAM	0	1.05989	0.306	0.074	0	DLBCL-B	ALCAM
DDX54	0	1.31897	0.314	0.082	0	DLBCL-B	DDX54
RCC1	0	1.63937	0.291	0.059	0	DLBCL-B	RCC1
ARID3A	0	1.80391	0.274	0.043	0	DLBCL-B	ARID3A
ZNF117	0	1.38204	0.31	0.079	0	DLBCL-B	ZNF117
MRPS2	0	1.28963	0.301	0.071	0	DLBCL-B	MRPS2
NUPL2	0	1.47178	0.295	0.065	0	DLBCL-B	NUPL2
CENPU	0	3.04723	0.252	0.023	0	DLBCL-B	CENPU
CKAP2	0	1.10684	0.3	0.071	0	DLBCL-B	CKAP2
TMEM156	0	1.28422	0.295	0.066	0	DLBCL-B	TMEM156
CCDC112	0	2.19359	0.275	0.047	0	DLBCL-B	CCDC112
TIMELESS	0	1.88634	0.275	0.047	0	DLBCL-B	TIMELESS
LINC01857	0	2.41727	0.259	0.031	0	DLBCL-B	LINC01857
C16orf87	0	1.36873	0.294	0.066	0	DLBCL-B	C16orf87
RGS13	0	1.62124	0.289	0.061	0	DLBCL-B	RGS13
NCF4	0	1.46765	0.275	0.048	0	DLBCL-B	NCF4
PAXIP1-AS1	0	2.16468	0.257	0.03	0	DLBCL-B	PAXIP1-AS1
PIAS2	0	1.0912	0.315	0.088	0	DLBCL-B	PIAS2
GART	0	1.25906	0.306	0.079	0	DLBCL-B	GART
MPLKIP	0	1.0928	0.309	0.082	0	DLBCL-B	MPLKIP
CTPS1	0	1.94155	0.271	0.045	0	DLBCL-B	CTPS1
CD38	0	1.77496	0.303	0.077	0	DLBCL-B	CD38
SH3GLB2	0	0.964905	0.31	0.084	0	DLBCL-B	SH3GLB2
PSD4	0	0.785731	0.3	0.075	0	DLBCL-B	PSD4
RPSA	0	0.96727	0.948	0.723	0	DLBCL-B	RPSA
NEK8	0	1.51057	0.269	0.045	0	DLBCL-B	NEK8
ITGB3BP	0	1.28939	0.308	0.084	0	DLBCL-B	ITGB3BP
MGME1	0	1.36765	0.293	0.069	0	DLBCL-B	MGME1
ZSCAN30	0	1.31188	0.294	0.07	0	DLBCL-B	ZSCAN30
BTF3	0	0.711038	0.926	0.703	0	DLBCL-B	BTF3
SH3TC1	0	1.47766	0.284	0.062	0	DLBCL-B	SH3TC1
SPN	0	0.258039	0.302	0.08	0	DLBCL-B	SPN
KLHL23	0	0.737352	0.279	0.058	0	DLBCL-B	KLHL23
PYM1	0	1.12374	0.297	0.076	0	DLBCL-B	PYM1
CXCR5	0	1.13144	0.281	0.061	0	DLBCL-B	CXCR5
CDKN2A	0	2.59971	0.267	0.049	0	DLBCL-B	CDKN2A
GEMIN7	0	1.49059	0.273	0.055	0	DLBCL-B	GEMIN7
TBRG4	0	1.39651	0.274	0.056	0	DLBCL-B	TBRG4
RPLP0	0	1.40534	0.95	0.732	0	DLBCL-B	RPLP0
TMEM154	0	0.999554	0.284	0.066	0	DLBCL-B	TMEM154
ASNS	0	1.75558	0.265	0.048	0	DLBCL-B	ASNS
PITPNM2	0	2.11851	0.256	0.039	0	DLBCL-B	PITPNM2
TRMT6	0	1.11393	0.291	0.074	0	DLBCL-B	TRMT6
HDHD2	0	1.54152	0.268	0.052	0	DLBCL-B	HDHD2
PTTG1	0	1.57031	0.268	0.052	0	DLBCL-B	PTTG1
STXBP2	0	1.138	0.279	0.063	0	DLBCL-B	STXBP2
BLK	0	1.22323	0.263	0.048	0	DLBCL-B	BLK
GMNN	0	1.7168	0.27	0.055	0	DLBCL-B	GMNN
WDFY4	0	1.31402	0.262	0.047	0	DLBCL-B	WDFY4
UQCRHL	0	1.97729	0.254	0.04	0	DLBCL-B	UQCRHL
MCM6	0	1.5107	0.285	0.071	0	DLBCL-B	MCM6
BOP1	0	1.82908	0.259	0.046	0	DLBCL-B	BOP1
HADH	0	1.46713	0.269	0.056	0	DLBCL-B	HADH
HNRNPA1	0	0.912901	0.956	0.743	0	DLBCL-B	HNRNPA1
RPL35	0	1.06662	0.955	0.742	0	DLBCL-B	RPL35
WDR41	0	1.27771	0.285	0.072	0	DLBCL-B	WDR41
ZDHHC21	0	1.0319	0.289	0.076	0	DLBCL-B	ZDHHC21
SLC25A4	0	1.68032	0.255	0.043	0	DLBCL-B	SLC25A4
RFC3	0	1.96862	0.26	0.049	0	DLBCL-B	RFC3
CCDC137	0	1.00767	0.289	0.078	0	DLBCL-B	CCDC137
MRPL4	0	1.04388	0.284	0.073	0	DLBCL-B	MRPL4
PKN3	0	1.35068	0.261	0.051	0	DLBCL-B	PKN3
PPP1R3E	0	1.3007	0.263	0.053	0	DLBCL-B	PPP1R3E
TMEM268	0	1.3112	0.266	0.057	0	DLBCL-B	TMEM268
RFWD3	0	1.23409	0.272	0.064	0	DLBCL-B	RFWD3
IQGAP2	0	0.720447	0.278	0.071	0	DLBCL-B	IQGAP2
METTL21A	0	1.03704	0.277	0.07	0	DLBCL-B	METTL21A
MSH2	0	1.26755	0.275	0.068	0	DLBCL-B	MSH2
NIT2	0	1.12153	0.274	0.067	0	DLBCL-B	NIT2
FCGR2B	0	1.31752	0.26	0.054	0	DLBCL-B	FCGR2B
POLR3K	0	1.30544	0.27	0.065	0	DLBCL-B	POLR3K
SLC1A4	0	1.39207	0.269	0.064	0	DLBCL-B	SLC1A4
STAMBPL1	0	1.24911	0.265	0.06	0	DLBCL-B	STAMBPL1
APEX2	0	1.1622	0.276	0.072	0	DLBCL-B	APEX2
WDR34	0	1.49175	0.258	0.054	0	DLBCL-B	WDR34
DBF4	0	0.993877	0.272	0.069	0	DLBCL-B	DBF4
PGAM5	0	1.36223	0.255	0.052	0	DLBCL-B	PGAM5
TRAP1	0	1.21499	0.263	0.06	0	DLBCL-B	TRAP1
PABPC3	0	1.05418	0.271	0.069	0	DLBCL-B	PABPC3
RNF144B	0	1.35239	0.269	0.068	0	DLBCL-B	RNF144B
LHPP	0	1.51579	0.261	0.065	0	DLBCL-B	LHPP
LIG4	0	1.46768	0.254	0.058	0	DLBCL-B	LIG4
UNG	0	1.49417	0.261	0.066	0	DLBCL-B	UNG
OPN3	0	1.52108	0.256	0.065	0	DLBCL-B	OPN3
EEF2	0	0.774994	0.95	0.762	0	DLBCL-B	EEF2
EEF1B2	0	1.17522	0.972	0.786	0	DLBCL-B	EEF1B2
HNRNPC	0	0.615179	0.963	0.777	0	DLBCL-B	HNRNPC
RPS15	0	0.759071	0.959	0.774	0	DLBCL-B	RPS15
RPL18	0	0.700212	0.959	0.778	0	DLBCL-B	RPL18
RPL18A	0	0.801458	0.96	0.786	0	DLBCL-B	RPL18A
RPL28	0	0.752724	0.982	0.819	0	DLBCL-B	RPL28
RPL24	0	0.89914	0.965	0.804	0	DLBCL-B	RPL24
NPM1	0	1.23764	0.976	0.819	0	DLBCL-B	NPM1
RACK1	0	1.04029	0.977	0.821	0	DLBCL-B	RACK1
RPL8	0	1.0932	0.983	0.835	0	DLBCL-B	RPL8
RPL7A	0	1.08259	0.974	0.831	0	DLBCL-B	RPL7A
RPS5	0	1.15807	0.986	0.856	0	DLBCL-B	RPS5
RPL4	0	0.814065	0.974	0.846	0	DLBCL-B	RPL4
PPIA	0	1.27095	0.983	0.861	0	DLBCL-B	PPIA
RPL27	0	0.635602	0.982	0.862	0	DLBCL-B	RPL27
NAP1L1	0	1.25574	0.988	0.875	0	DLBCL-B	NAP1L1
HNRNPA2B1	0	0.821553	0.989	0.881	0	DLBCL-B	HNRNPA2B1
RPS7	0	0.96558	0.987	0.886	0	DLBCL-B	RPS7
RPL36	0	0.680462	0.975	0.876	0	DLBCL-B	RPL36
RPS15A	0	0.841942	0.985	0.886	0	DLBCL-B	RPS15A
RPL19	0	0.664257	0.987	0.889	0	DLBCL-B	RPL19
RPL7	0	0.920836	0.983	0.887	0	DLBCL-B	RPL7
RPS25	0	0.535898	0.987	0.891	0	DLBCL-B	RPS25
RPS21	0	0.769486	0.989	0.896	0	DLBCL-B	RPS21
RPS2	0	1.02903	0.985	0.893	0	DLBCL-B	RPS2
RPS3	0	0.780277	0.98	0.891	0	DLBCL-B	RPS3
RPL14	0	0.698557	0.982	0.894	0	DLBCL-B	RPL14
RPL10A	0	0.819676	0.983	0.898	0	DLBCL-B	RPL10A
RPL12	0	1.11462	0.989	0.905	0	DLBCL-B	RPL12
RPL29	0	0.761786	0.971	0.894	0	DLBCL-B	RPL29
RPLP2	0	0.527147	0.991	0.917	0	DLBCL-B	RPLP2
RPL5	0	0.935257	0.99	0.917	0	DLBCL-B	RPL5
RPL23A	0	0.640016	0.994	0.922	0	DLBCL-B	RPL23A
RPL13	0	0.740021	0.993	0.922	0	DLBCL-B	RPL13
PABPC1	0	1.04309	0.997	0.927	0	DLBCL-B	PABPC1
RPL38	0	0.534962	0.992	0.924	0	DLBCL-B	RPL38
RPL15	0	0.625974	0.981	0.917	0	DLBCL-B	RPL15
RPS11	0	0.795828	0.993	0.931	0	DLBCL-B	RPS11
RPS19	0	0.986429	0.992	0.931	0	DLBCL-B	RPS19
RPS14	0	0.565269	0.992	0.932	0	DLBCL-B	RPS14
RPS16	0	0.725677	0.995	0.941	0	DLBCL-B	RPS16
RPS3A	0	0.854924	0.993	0.94	0	DLBCL-B	RPS3A
RPS4X	0	0.79872	0.986	0.935	0	DLBCL-B	RPS4X
RPL11	0	0.582587	0.989	0.939	0	DLBCL-B	RPL11
RPS27	0	0.594231	0.995	0.949	0	DLBCL-B	RPS27
RPS28	0	0.559838	0.993	0.948	0	DLBCL-B	RPS28
RPS23	0	0.760375	0.993	0.949	0	DLBCL-B	RPS23
RPL3	0	0.641682	0.985	0.943	0	DLBCL-B	RPL3
RPLP1	0	0.845744	0.988	0.949	0	DLBCL-B	RPLP1
RPL30	0	0.595779	0.995	0.957	0	DLBCL-B	RPL30
RPL27A	0	0.954932	0.997	0.961	0	DLBCL-B	RPL27A
RPL39	0	0.790186	0.994	0.958	0	DLBCL-B	RPL39
RPL9	0	0.501713	0.992	0.957	0	DLBCL-B	RPL9
RPL6	0	0.79511	0.993	0.959	0	DLBCL-B	RPL6
RPS13	0	0.69477	0.994	0.961	0	DLBCL-B	RPS13
RPS18	0	0.832244	0.992	0.96	0	DLBCL-B	RPS18
RPS24	0	1.08321	0.994	0.962	0	DLBCL-B	RPS24
RPL37	0	0.768238	0.997	0.967	0	DLBCL-B	RPL37
RPL13A	0	0.842285	0.997	0.97	0	DLBCL-B	RPL13A
RPL37A	0	1.0555	0.998	0.972	0	DLBCL-B	RPL37A
RPS20	0	0.668664	0.997	0.974	0	DLBCL-B	RPS20
RPL31	0	0.666395	0.995	0.973	0	DLBCL-B	RPL31
RPS27A	0	0.545739	0.997	0.978	0	DLBCL-B	RPS27A
RPS29	0	0.461595	0.998	0.979	0	DLBCL-B	RPS29
RPL23	0	0.589472	0.996	0.978	0	DLBCL-B	RPL23
RPL41	0	0.57795	0.996	0.979	0	DLBCL-B	RPL41
RPS6	0	0.839932	0.997	0.985	0	DLBCL-B	RPS6
RPS8	0	0.972665	0.998	0.986	0	DLBCL-B	RPS8
MT-CO2	0	0.859936	0.999	0.996	0	DLBCL-B	MT-CO2
MT-CO1	0	0.542211	0.999	0.997	0	DLBCL-B	MT-CO1
MT-CO3	0	0.581839	0.997	0.995	0	DLBCL-B	MT-CO3
RHBDD1	6.02328e-308	1.05486	0.301	0.084	1.58617e-303	DLBCL-B	RHBDD1
HIST1H1C	6.39962e-308	1.13225	0.291	0.079	1.68528e-303	DLBCL-B	HIST1H1C
HMGB2	9.51553e-308	1.38682	0.673	0.338	2.50582e-303	DLBCL-B	HMGB2
TNPO3	2.58113e-307	0.859593	0.415	0.143	6.79716e-303	DLBCL-B	TNPO3
ISG20	4.93529e-307	0.872349	0.399	0.132	1.29966e-302	DLBCL-B	ISG20
LRRC58	6.77572e-307	0.794674	0.471	0.174	1.78432e-302	DLBCL-B	LRRC58
FBL	1.52421e-306	0.743398	0.642	0.284	4.01387e-302	DLBCL-B	FBL
RPL26	1.62707e-306	0.717981	0.967	0.851	4.28472e-302	DLBCL-B	RPL26
DCAF12	2.73158e-306	1.25167	0.379	0.128	7.19334e-302	DLBCL-B	DCAF12
RHOH	2.91809e-306	0.249807	0.555	0.201	7.68449e-302	DLBCL-B	RHOH
ARPC5L	5.41172e-306	0.791727	0.574	0.241	1.42512e-301	DLBCL-B	ARPC5L
LBR	8.40203e-306	0.885544	0.589	0.255	2.21259e-301	DLBCL-B	LBR
SUZ12	1.49785e-305	0.773939	0.524	0.207	3.94445e-301	DLBCL-B	SUZ12
BCL2A1	1.84339e-305	1.38316	0.284	0.078	4.85439e-301	DLBCL-B	BCL2A1
HPS4	2.61044e-305	0.99321	0.254	0.062	6.87434e-301	DLBCL-B	HPS4
DDX55	2.99709e-305	1.0016	0.297	0.082	7.89253e-301	DLBCL-B	DDX55
ABI1	1.26431e-304	0.762506	0.553	0.225	3.32943e-300	DLBCL-B	ABI1
RPL21	1.4121e-304	0.461854	0.995	0.96	3.71861e-300	DLBCL-B	RPL21
ERAL1	4.64158e-304	0.966162	0.327	0.097	1.22231e-299	DLBCL-B	ERAL1
ZSCAN16-AS1	4.6929e-304	1.10472	0.266	0.068	1.23583e-299	DLBCL-B	ZSCAN16-AS1
CKS1B	7.89837e-304	1.43677	0.298	0.086	2.07996e-299	DLBCL-B	CKS1B
ADPGK	8.05707e-304	0.739017	0.43	0.15	2.12175e-299	DLBCL-B	ADPGK
TCOF1	8.71176e-304	0.865557	0.394	0.132	2.29415e-299	DLBCL-B	TCOF1
LARP1	1.03265e-302	0.761553	0.639	0.285	2.71938e-298	DLBCL-B	LARP1
PHB	1.64289e-302	0.968221	0.432	0.157	4.32637e-298	DLBCL-B	PHB
METTL8	1.6834e-302	1.06874	0.286	0.079	4.43305e-298	DLBCL-B	METTL8
SSRP1	5.13281e-302	0.83023	0.607	0.271	1.35168e-297	DLBCL-B	SSRP1
USP10	8.91377e-302	0.768069	0.498	0.191	2.34735e-297	DLBCL-B	USP10
NAT10	9.43765e-302	0.906037	0.331	0.1	2.48531e-297	DLBCL-B	NAT10
PLEK	2.36391e-301	0.320364	0.377	0.12	6.22511e-297	DLBCL-B	PLEK
LUC7L2	6.46092e-301	0.774158	0.545	0.221	1.70142e-296	DLBCL-B	LUC7L2
RABGGTB	9.85161e-301	0.758812	0.526	0.208	2.59432e-296	DLBCL-B	RABGGTB
ATP5MC1	2.20952e-300	0.911357	0.51	0.206	5.81854e-296	DLBCL-B	ATP5MC1
CNOT1	2.45327e-300	0.663039	0.558	0.224	6.46044e-296	DLBCL-B	CNOT1
POLR2D	7.6708e-300	0.972756	0.284	0.077	2.02003e-295	DLBCL-B	POLR2D
ZNF480	1.99678e-299	0.920193	0.301	0.085	5.25833e-295	DLBCL-B	ZNF480
DAP3	1.49014e-298	0.737649	0.477	0.178	3.92415e-294	DLBCL-B	DAP3
GUF1	1.49681e-298	1.03582	0.284	0.078	3.94171e-294	DLBCL-B	GUF1
EPB41	1.96047e-298	0.542905	0.368	0.114	5.16269e-294	DLBCL-B	EPB41
RBM12B	2.48345e-298	0.943815	0.306	0.088	6.53992e-294	DLBCL-B	RBM12B
MTDH	3.38075e-298	0.807394	0.856	0.554	8.90286e-294	DLBCL-B	MTDH
SNRPD3	9.51698e-298	0.778653	0.609	0.265	2.5062e-293	DLBCL-B	SNRPD3
HNRNPAB	1.40485e-297	0.95093	0.656	0.326	3.69952e-293	DLBCL-B	HNRNPAB
ILF3	1.43e-297	0.682977	0.705	0.329	3.76577e-293	DLBCL-B	ILF3
ATP5MPL	1.54116e-297	0.759173	0.636	0.285	4.0585e-293	DLBCL-B	ATP5MPL
NOL8	2.26958e-297	0.732561	0.427	0.151	5.97671e-293	DLBCL-B	NOL8
RPL35A	2.46358e-297	0.684549	0.988	0.925	6.48758e-293	DLBCL-B	RPL35A
AZIN1	3.77473e-297	0.747529	0.562	0.234	9.94038e-293	DLBCL-B	AZIN1
ETFA	3.86957e-297	0.820291	0.422	0.148	1.01901e-292	DLBCL-B	ETFA
MTA1	4.22423e-297	0.78274	0.441	0.158	1.11241e-292	DLBCL-B	MTA1
PPP4C	1.40269e-296	0.74971	0.522	0.205	3.69384e-292	DLBCL-B	PPP4C
TOP1	6.48569e-296	0.799658	0.706	0.349	1.70794e-291	DLBCL-B	TOP1
H2AFY	7.32253e-296	0.960026	0.695	0.362	1.92832e-291	DLBCL-B	H2AFY
DAPP1	1.22477e-295	0.893942	0.284	0.076	3.22532e-291	DLBCL-B	DAPP1
METTL5	1.6542e-295	0.844454	0.41	0.142	4.35616e-291	DLBCL-B	METTL5
CD52	4.4328e-295	0.517865	0.727	0.324	1.16733e-290	DLBCL-B	CD52
BUB3	7.00542e-295	0.733261	0.628	0.284	1.84481e-290	DLBCL-B	BUB3
ALOX5AP	1.95233e-294	0.606926	0.391	0.127	5.14127e-290	DLBCL-B	ALOX5AP
CHCHD1	1.97773e-294	1.01525	0.325	0.099	5.20814e-290	DLBCL-B	CHCHD1
PDCD4	3.06877e-294	0.733221	0.654	0.303	8.0813e-290	DLBCL-B	PDCD4
TCERG1	3.52586e-294	0.677913	0.563	0.234	9.28499e-290	DLBCL-B	TCERG1
NOM1	3.70059e-294	1.12223	0.253	0.064	9.74513e-290	DLBCL-B	NOM1
SRSF10	7.7163e-294	0.75951	0.705	0.347	2.03201e-289	DLBCL-B	SRSF10
IPO5	1.11836e-293	0.86172	0.463	0.175	2.9451e-289	DLBCL-B	IPO5
NAXE	1.81894e-293	0.834671	0.399	0.136	4.78999e-289	DLBCL-B	NAXE
METAP2	3.93387e-293	0.934567	0.722	0.369	1.03595e-288	DLBCL-B	METAP2
ARHGAP15	1.25227e-292	0.541892	0.409	0.135	3.29772e-288	DLBCL-B	ARHGAP15
DBNL	7.12725e-292	0.745231	0.505	0.197	1.87689e-287	DLBCL-B	DBNL
MRPS23	9.05089e-292	1.09277	0.327	0.101	2.38346e-287	DLBCL-B	MRPS23
SRRT	1.47068e-291	0.707777	0.51	0.2	3.8729e-287	DLBCL-B	SRRT
PRPS1	1.6156e-291	0.642767	0.445	0.159	4.25452e-287	DLBCL-B	PRPS1
CDV3	3.94143e-291	0.710949	0.743	0.369	1.03794e-286	DLBCL-B	CDV3
SMC2	4.48317e-291	1.23024	0.331	0.105	1.1806e-286	DLBCL-B	SMC2
DNMT1	5.34526e-291	0.966487	0.527	0.223	1.40762e-286	DLBCL-B	DNMT1
CELF1	1.96583e-290	0.667152	0.695	0.331	5.17681e-286	DLBCL-B	CELF1
NDUFA4	2.27704e-290	0.883984	0.807	0.484	5.99635e-286	DLBCL-B	NDUFA4
EPM2AIP1	5.05058e-290	0.683391	0.415	0.145	1.33002e-285	DLBCL-B	EPM2AIP1
NGLY1	3.26571e-289	0.774865	0.326	0.099	8.59992e-285	DLBCL-B	NGLY1
RPL32	5.79565e-289	0.49795	0.994	0.964	1.52623e-284	DLBCL-B	RPL32
POLR3D	6.65216e-289	1.14343	0.272	0.074	1.75178e-284	DLBCL-B	POLR3D
TOMM22	8.82591e-289	0.753228	0.497	0.194	2.32422e-284	DLBCL-B	TOMM22
YBX1	1.03346e-288	0.682763	0.936	0.741	2.72152e-284	DLBCL-B	YBX1
MPHOSPH9	1.64131e-288	1.08704	0.254	0.066	4.32222e-284	DLBCL-B	MPHOSPH9
NSUN2	1.15644e-287	0.802103	0.434	0.158	3.04536e-283	DLBCL-B	NSUN2
AFG3L2	2.04962e-287	0.855173	0.35	0.112	5.39748e-283	DLBCL-B	AFG3L2
EDEM1	1.05974e-286	0.574971	0.468	0.173	2.79072e-282	DLBCL-B	EDEM1
UPF3A	1.42633e-286	0.73251	0.541	0.223	3.75609e-282	DLBCL-B	UPF3A
TMEM161B	1.75383e-286	0.926146	0.288	0.081	4.61853e-282	DLBCL-B	TMEM161B
PSMB7	3.11445e-286	0.781717	0.52	0.211	8.20158e-282	DLBCL-B	PSMB7
SRPK1	8.26135e-286	1.13564	0.27	0.074	2.17555e-281	DLBCL-B	SRPK1
THOC3	9.34028e-286	0.902354	0.295	0.085	2.45967e-281	DLBCL-B	THOC3
FAM192A	1.22307e-285	0.741047	0.48	0.185	3.22084e-281	DLBCL-B	FAM192A
FH	1.34426e-285	1.05921	0.288	0.082	3.53997e-281	DLBCL-B	FH
METTL17	1.90174e-285	0.654097	0.408	0.14	5.00804e-281	DLBCL-B	METTL17
ATP6V1F	3.72073e-285	0.72522	0.6	0.262	9.79818e-281	DLBCL-B	ATP6V1F
GATD3A	1.31508e-284	1.06858	0.292	0.085	3.46313e-280	DLBCL-B	GATD3A
CLK2	1.40034e-284	0.695332	0.44	0.159	3.68766e-280	DLBCL-B	CLK2
CCT4	1.64945e-284	0.793679	0.721	0.373	4.34367e-280	DLBCL-B	CCT4
ABHD3	1.88942e-284	0.852	0.285	0.08	4.97561e-280	DLBCL-B	ABHD3
TRAPPC2L	2.3195e-284	0.797803	0.378	0.127	6.10816e-280	DLBCL-B	TRAPPC2L
SLA	1.43934e-283	0.223401	0.379	0.122	3.79035e-279	DLBCL-B	SLA
PPP1CC	4.16429e-283	0.673037	0.725	0.359	1.09662e-278	DLBCL-B	PPP1CC
PFDN6	4.17156e-283	0.836508	0.359	0.118	1.09854e-278	DLBCL-B	PFDN6
COPS6	4.3421e-283	0.807095	0.546	0.23	1.14345e-278	DLBCL-B	COPS6
URM1	9.33634e-283	0.810156	0.493	0.197	2.45863e-278	DLBCL-B	URM1
ZNF580	1.1004e-282	0.855357	0.408	0.144	2.8978e-278	DLBCL-B	ZNF580
BANK1	1.25784e-282	1.02952	0.385	0.134	3.31239e-278	DLBCL-B	BANK1
TIMM21	2.56654e-282	1.01486	0.278	0.078	6.75872e-278	DLBCL-B	TIMM21
PTCD3	2.91373e-282	0.701314	0.405	0.141	7.67303e-278	DLBCL-B	PTCD3
H2AFV	4.48631e-282	0.964209	0.684	0.353	1.18142e-277	DLBCL-B	H2AFV
SLIRP	8.84709e-282	0.822558	0.593	0.266	2.32979e-277	DLBCL-B	SLIRP
NAA50	9.73538e-282	0.724775	0.526	0.215	2.56372e-277	DLBCL-B	NAA50
CYCS	6.56132e-281	0.58062	0.745	0.39	1.72786e-276	DLBCL-B	CYCS
ARPC3	8.56675e-281	0.668758	0.841	0.459	2.25597e-276	DLBCL-B	ARPC3
TRMT10C	9.33261e-281	0.785462	0.319	0.097	2.45765e-276	DLBCL-B	TRMT10C
MRPL14	1.18636e-280	1.05749	0.254	0.067	3.12415e-276	DLBCL-B	MRPL14
NUP88	1.59483e-280	0.746374	0.35	0.113	4.19981e-276	DLBCL-B	NUP88
UPF3B	1.77234e-280	0.763988	0.355	0.116	4.66729e-276	DLBCL-B	UPF3B
PPP1CA	2.18053e-280	0.862627	0.439	0.165	5.74222e-276	DLBCL-B	PPP1CA
VDAC2	2.18665e-280	0.718562	0.568	0.24	5.75833e-276	DLBCL-B	VDAC2
TLE4	1.42588e-279	0.982265	0.347	0.114	3.75491e-275	DLBCL-B	TLE4
KPNB1	1.75896e-279	0.696408	0.854	0.521	4.63204e-275	DLBCL-B	KPNB1
DENND1C	2.10333e-279	0.509891	0.287	0.079	5.5389e-275	DLBCL-B	DENND1C
MX2	2.52717e-279	0.996229	0.363	0.123	6.65506e-275	DLBCL-B	MX2
UBAP2	8.4761e-279	0.763004	0.352	0.115	2.2321e-274	DLBCL-B	UBAP2
SNX10	4.00551e-278	0.676009	0.4	0.139	1.05481e-273	DLBCL-B	SNX10
TSEN15	4.77347e-278	0.93263	0.302	0.09	1.25705e-273	DLBCL-B	TSEN15
AHSA1	1.28148e-277	0.780001	0.466	0.18	3.37464e-273	DLBCL-B	AHSA1
CHCHD3	1.64832e-277	0.906724	0.355	0.118	4.3407e-273	DLBCL-B	CHCHD3
SMARCD1	2.05611e-277	0.722487	0.396	0.137	5.41455e-273	DLBCL-B	SMARCD1
PUM3	4.42837e-277	0.866187	0.368	0.126	1.16617e-272	DLBCL-B	PUM3
EIF3F	5.09816e-277	0.653707	0.727	0.36	1.34255e-272	DLBCL-B	EIF3F
PCGF5	5.19814e-277	0.821191	0.513	0.211	1.36888e-272	DLBCL-B	PCGF5
SNRPA1	7.64747e-277	0.842054	0.339	0.109	2.01388e-272	DLBCL-B	SNRPA1
TIMM17A	7.89589e-277	0.812274	0.427	0.158	2.0793e-272	DLBCL-B	TIMM17A
TXN2	8.80081e-277	0.722065	0.451	0.17	2.3176e-272	DLBCL-B	TXN2
YKT6	9.41772e-277	0.814363	0.388	0.135	2.48006e-272	DLBCL-B	YKT6
SLBP	1.52689e-276	0.928094	0.326	0.103	4.02091e-272	DLBCL-B	SLBP
DUT	2.42693e-276	0.917297	0.72	0.396	6.39107e-272	DLBCL-B	DUT
AP1G2	7.76614e-276	0.579442	0.386	0.129	2.04513e-271	DLBCL-B	AP1G2
RASSF2	9.31803e-276	0.79223	0.358	0.118	2.45381e-271	DLBCL-B	RASSF2
UQCRFS1	1.25495e-275	0.803545	0.398	0.141	3.30478e-271	DLBCL-B	UQCRFS1
DHX9	3.00579e-275	0.684073	0.635	0.291	7.91546e-271	DLBCL-B	DHX9
HSPA4	3.04933e-275	0.762737	0.616	0.285	8.0301e-271	DLBCL-B	HSPA4
RPAIN	5.67981e-275	0.711979	0.374	0.126	1.49572e-270	DLBCL-B	RPAIN
C2orf68	9.46507e-275	0.884964	0.283	0.081	2.49253e-270	DLBCL-B	C2orf68
SGPP1	1.39165e-274	1.12044	0.28	0.081	3.66476e-270	DLBCL-B	SGPP1
BAZ1B	5.38327e-274	0.887476	0.625	0.305	1.41763e-269	DLBCL-B	BAZ1B
FAM214A	6.16013e-274	0.660079	0.398	0.138	1.62221e-269	DLBCL-B	FAM214A
NONO	1.74997e-273	0.69626	0.815	0.475	4.60837e-269	DLBCL-B	NONO
MRPS18B	1.8891e-273	0.755878	0.447	0.169	4.97475e-269	DLBCL-B	MRPS18B
NDUFB5	2.65939e-273	0.761294	0.465	0.18	7.00325e-269	DLBCL-B	NDUFB5
MRPS7	3.83088e-273	0.8802	0.33	0.105	1.00882e-268	DLBCL-B	MRPS7
RPAP3	5.79669e-273	0.755926	0.341	0.111	1.5265e-268	DLBCL-B	RPAP3
ABCE1	1.02411e-272	0.792942	0.53	0.226	2.69688e-268	DLBCL-B	ABCE1
PRELID3B	1.23232e-272	0.710106	0.352	0.116	3.24519e-268	DLBCL-B	PRELID3B
MAGEF1	6.14967e-272	0.901193	0.319	0.1	1.61945e-267	DLBCL-B	MAGEF1
AP3B1	8.67188e-272	0.914126	0.448	0.176	2.28365e-267	DLBCL-B	AP3B1
LETM1	1.30132e-271	0.991168	0.252	0.068	3.4269e-267	DLBCL-B	LETM1
SF3B3	1.30408e-271	0.708098	0.486	0.194	3.43416e-267	DLBCL-B	SF3B3
POLR2J	1.64125e-271	0.786353	0.435	0.162	4.32207e-267	DLBCL-B	POLR2J
ROMO1	1.64241e-270	0.717951	0.623	0.281	4.32512e-266	DLBCL-B	ROMO1
ATP5MG	3.63193e-270	0.659583	0.783	0.426	9.56432e-266	DLBCL-B	ATP5MG
ZNF101	1.26777e-269	0.74193	0.285	0.082	3.33853e-265	DLBCL-B	ZNF101
EEF1A1	1.47376e-269	0.446808	0.998	0.996	3.881e-265	DLBCL-B	EEF1A1
SRP19	1.73991e-269	0.662891	0.53	0.221	4.58188e-265	DLBCL-B	SRP19
STK4	2.42394e-269	0.402992	0.675	0.3	6.38319e-265	DLBCL-B	STK4
C3orf38	4.85292e-269	0.863707	0.306	0.094	1.27797e-264	DLBCL-B	C3orf38
ZNF92	6.03954e-269	0.963665	0.284	0.084	1.59045e-264	DLBCL-B	ZNF92
PPHLN1	8.49344e-269	0.573449	0.494	0.194	2.23666e-264	DLBCL-B	PPHLN1
ALYREF	1.57027e-268	0.902719	0.587	0.276	4.13516e-264	DLBCL-B	ALYREF
LRRK1	2.00871e-268	0.876529	0.316	0.099	5.28973e-264	DLBCL-B	LRRK1
USP1	2.59381e-268	0.90836	0.441	0.173	6.83055e-264	DLBCL-B	USP1
NDUFB9	2.91657e-268	0.817749	0.484	0.195	7.68048e-264	DLBCL-B	NDUFB9
DGUOK	3.40276e-268	0.722103	0.4	0.142	8.96082e-264	DLBCL-B	DGUOK
NCBP2-AS2	4.10327e-268	0.99719	0.264	0.074	1.08056e-263	DLBCL-B	NCBP2-AS2
INTS8	7.41698e-268	0.782097	0.353	0.118	1.95319e-263	DLBCL-B	INTS8
DUS1L	5.07026e-267	0.730709	0.3	0.09	1.3352e-262	DLBCL-B	DUS1L
KIAA0040	5.86151e-267	0.866677	0.351	0.117	1.54357e-262	DLBCL-B	KIAA0040
CD83	8.8825e-267	0.290898	0.554	0.231	2.33912e-262	DLBCL-B	CD83
GAB1	9.30736e-267	1.15457	0.282	0.084	2.451e-262	DLBCL-B	GAB1
METTL3	2.09636e-266	0.991056	0.267	0.075	5.52055e-262	DLBCL-B	METTL3
CREBZF	2.83543e-266	0.630225	0.508	0.205	7.46683e-262	DLBCL-B	CREBZF
PSMD3	3.31602e-266	0.954285	0.294	0.089	8.73241e-262	DLBCL-B	PSMD3
NDUFB11	1.51075e-265	0.647586	0.545	0.23	3.9784e-261	DLBCL-B	NDUFB11
AATF	1.89945e-265	0.783018	0.362	0.124	5.00201e-261	DLBCL-B	AATF
EPRS	3.24558e-265	0.677928	0.565	0.246	8.5469e-261	DLBCL-B	EPRS
MTHFD1	3.41547e-265	1.14562	0.251	0.069	8.99429e-261	DLBCL-B	MTHFD1
PTRHD1	7.78845e-265	0.988243	0.276	0.08	2.05101e-260	DLBCL-B	PTRHD1
VHL	1.76094e-264	0.666457	0.423	0.155	4.63727e-260	DLBCL-B	VHL
RMND5A	1.92459e-264	0.717611	0.344	0.113	5.06821e-260	DLBCL-B	RMND5A
MSL3	2.18467e-264	0.586573	0.433	0.161	5.75312e-260	DLBCL-B	MSL3
DDX39A	5.26899e-264	0.883818	0.298	0.091	1.38753e-259	DLBCL-B	DDX39A
UBE2N	5.51645e-264	0.681865	0.612	0.281	1.4527e-259	DLBCL-B	UBE2N
NIPA2	8.67305e-264	0.744353	0.408	0.149	2.28396e-259	DLBCL-B	NIPA2
GSR	1.2976e-263	0.820077	0.321	0.102	3.41711e-259	DLBCL-B	GSR
CSNK2A2	1.63702e-263	0.753531	0.422	0.159	4.31093e-259	DLBCL-B	CSNK2A2
UTP3	1.92004e-263	0.819257	0.334	0.109	5.05624e-259	DLBCL-B	UTP3
SUDS3	2.28479e-263	0.802028	0.332	0.108	6.01676e-259	DLBCL-B	SUDS3
PLAC8	2.30817e-263	1.53022	0.289	0.09	6.07835e-259	DLBCL-B	PLAC8
FADS3	4.20487e-263	1.02283	0.303	0.095	1.10731e-258	DLBCL-B	FADS3
CLPTM1L	7.09475e-263	0.797289	0.524	0.223	1.86833e-258	DLBCL-B	CLPTM1L
CEP57	1.46309e-262	0.637916	0.44	0.166	3.8529e-258	DLBCL-B	CEP57
CNOT7	2.72886e-262	0.646756	0.546	0.232	7.18617e-258	DLBCL-B	CNOT7
AL136454.1	6.17952e-262	0.613862	0.483	0.191	1.62731e-257	DLBCL-B	AL136454.1
SERP1	9.28223e-262	0.748841	0.728	0.384	2.44438e-257	DLBCL-B	SERP1
DGKD	1.80594e-261	0.635389	0.284	0.082	4.75577e-257	DLBCL-B	DGKD
ATP13A1	6.78982e-261	0.852849	0.277	0.081	1.78803e-256	DLBCL-B	ATP13A1
POM121	7.66786e-261	0.908614	0.297	0.091	2.01925e-256	DLBCL-B	POM121
MRPL16	1.05456e-260	0.782779	0.333	0.109	2.77707e-256	DLBCL-B	MRPL16
NDUFB3	1.1598e-260	0.789677	0.538	0.233	3.05422e-256	DLBCL-B	NDUFB3
HDAC9	1.25288e-260	1.02213	0.276	0.082	3.29932e-256	DLBCL-B	HDAC9
GMPS	2.69666e-260	0.875495	0.342	0.115	7.10139e-256	DLBCL-B	GMPS
FAM133B	2.86251e-260	0.699646	0.493	0.202	7.53812e-256	DLBCL-B	FAM133B
RRP7A	4.61831e-260	0.793203	0.293	0.089	1.21619e-255	DLBCL-B	RRP7A
CPSF4	1.43918e-259	1.00955	0.256	0.072	3.78993e-255	DLBCL-B	CPSF4
EIF2B5	1.61632e-259	0.700728	0.322	0.103	4.25641e-255	DLBCL-B	EIF2B5
YWHAG	1.85584e-259	0.775018	0.693	0.357	4.88718e-255	DLBCL-B	YWHAG
ZNF22	2.5644e-259	0.681218	0.466	0.184	6.7531e-255	DLBCL-B	ZNF22
MDH1	4.30873e-259	0.695437	0.641	0.302	1.13466e-254	DLBCL-B	MDH1
GSTP1	4.65249e-259	0.921795	0.698	0.396	1.22519e-254	DLBCL-B	GSTP1
GTF2I	4.7302e-259	0.746361	0.842	0.497	1.24565e-254	DLBCL-B	GTF2I
FIBP	1.6301e-258	0.800474	0.358	0.124	4.29271e-254	DLBCL-B	FIBP
CYBC1	1.85993e-258	0.75656	0.381	0.135	4.89794e-254	DLBCL-B	CYBC1
RPS26	2.14901e-258	0.460214	0.972	0.751	5.65921e-254	DLBCL-B	RPS26
RPA1	2.34323e-258	0.736209	0.329	0.107	6.17066e-254	DLBCL-B	RPA1
MEN1	3.4676e-258	0.76069	0.301	0.093	9.13159e-254	DLBCL-B	MEN1
OLA1	5.33443e-258	0.743104	0.473	0.191	1.40477e-253	DLBCL-B	OLA1
TNFSF9	9.56483e-258	0.903157	0.337	0.113	2.5188e-253	DLBCL-B	TNFSF9
GRK2	1.55578e-257	0.441081	0.618	0.266	4.09699e-253	DLBCL-B	GRK2
FAM107B	2.2699e-257	0.571961	0.756	0.386	5.97755e-253	DLBCL-B	FAM107B
UQCRQ	3.43518e-257	0.727725	0.73	0.392	9.04619e-253	DLBCL-B	UQCRQ
ARPC2	7.18792e-257	0.762411	0.918	0.701	1.89287e-252	DLBCL-B	ARPC2
MT-ND6	8.18809e-257	0.705177	0.6	0.274	2.15625e-252	DLBCL-B	MT-ND6
NDUFV2	8.70834e-257	0.69859	0.4	0.147	2.29326e-252	DLBCL-B	NDUFV2
SEPT1	1.38786e-256	0.285977	0.41	0.142	3.6548e-252	DLBCL-B	SEPT1
NFKBID	1.56641e-256	1.12143	0.279	0.084	4.12499e-252	DLBCL-B	NFKBID
EIF5A	2.42467e-256	0.806636	0.644	0.323	6.38513e-252	DLBCL-B	EIF5A
ACBD6	3.43348e-256	0.835077	0.315	0.101	9.04172e-252	DLBCL-B	ACBD6
MAZ	3.96137e-256	0.852854	0.503	0.215	1.04319e-251	DLBCL-B	MAZ
LAS1L	1.8276e-255	1	0.256	0.072	4.81281e-251	DLBCL-B	LAS1L
RPL7L1	2.76082e-255	0.67904	0.592	0.268	7.27034e-251	DLBCL-B	RPL7L1
POLR2J3	3.84365e-255	0.690433	0.343	0.115	1.01219e-250	DLBCL-B	POLR2J3
CEPT1	4.56165e-255	0.877702	0.347	0.12	1.20126e-250	DLBCL-B	CEPT1
EIF3L	4.5886e-255	0.632528	0.726	0.368	1.20836e-250	DLBCL-B	EIF3L
PSMD4	5.46884e-255	0.672958	0.622	0.292	1.44016e-250	DLBCL-B	PSMD4
PRPF19	2.30252e-254	0.835618	0.38	0.137	6.06346e-250	DLBCL-B	PRPF19
ATXN10	4.24022e-254	0.72538	0.488	0.2	1.11662e-249	DLBCL-B	ATXN10
HPS5	4.43829e-254	0.902434	0.258	0.073	1.16878e-249	DLBCL-B	HPS5
DMTF1	4.94134e-254	0.808981	0.38	0.138	1.30125e-249	DLBCL-B	DMTF1
MRTO4	7.09362e-254	1.00457	0.275	0.082	1.86803e-249	DLBCL-B	MRTO4
RAE1	1.08526e-253	0.847381	0.278	0.083	2.85793e-249	DLBCL-B	RAE1
BCCIP	1.34787e-253	0.780399	0.369	0.131	3.54949e-249	DLBCL-B	BCCIP
SEPT7	1.8946e-253	0.603252	0.904	0.629	4.98924e-249	DLBCL-B	SEPT7
CFAP97	2.01079e-253	0.63275	0.608	0.28	5.29521e-249	DLBCL-B	CFAP97
SCARNA9	2.23593e-253	0.685693	0.41	0.153	5.8881e-249	DLBCL-B	SCARNA9
U2AF2	3.22975e-253	0.6745	0.757	0.409	8.50522e-249	DLBCL-B	U2AF2
TRA2A	7.86768e-253	0.647867	0.688	0.339	2.07187e-248	DLBCL-B	TRA2A
DCAF7	8.76527e-253	0.687204	0.56	0.251	2.30825e-248	DLBCL-B	DCAF7
BLMH	1.09446e-252	0.767645	0.407	0.153	2.88215e-248	DLBCL-B	BLMH
RRP15	2.14136e-252	0.788449	0.336	0.114	5.63907e-248	DLBCL-B	RRP15
SCNM1	7.96041e-252	0.758602	0.312	0.1	2.0963e-247	DLBCL-B	SCNM1
GPI	1.91469e-251	0.762524	0.629	0.305	5.04215e-247	DLBCL-B	GPI
OARD1	2.22357e-251	0.615948	0.345	0.116	5.85556e-247	DLBCL-B	OARD1
STARD7	3.48467e-251	0.636042	0.611	0.282	9.17652e-247	DLBCL-B	STARD7
TIMM10	4.15131e-251	0.843787	0.341	0.117	1.09321e-246	DLBCL-B	TIMM10
NAA15	5.60686e-251	0.742176	0.397	0.148	1.47651e-246	DLBCL-B	NAA15
RSBN1L	6.85715e-251	0.746108	0.37	0.132	1.80576e-246	DLBCL-B	RSBN1L
RBM28	1.41227e-250	0.859723	0.292	0.091	3.71908e-246	DLBCL-B	RBM28
GTF2E2	1.47362e-250	0.706402	0.365	0.129	3.88063e-246	DLBCL-B	GTF2E2
KIF2A	2.14685e-250	0.535443	0.458	0.18	5.65351e-246	DLBCL-B	KIF2A
NELFCD	7.33651e-250	0.724782	0.326	0.108	1.932e-245	DLBCL-B	NELFCD
TBCA	1.22583e-249	0.674208	0.704	0.358	3.2281e-245	DLBCL-B	TBCA
MRPS14	4.66829e-249	0.766106	0.35	0.122	1.22935e-244	DLBCL-B	MRPS14
PDCD5	6.5672e-249	0.761692	0.465	0.19	1.72941e-244	DLBCL-B	PDCD5
LYRM7	1.04712e-248	0.70039	0.323	0.106	2.75749e-244	DLBCL-B	LYRM7
SMARCA4	6.6887e-248	0.944006	0.412	0.162	1.7614e-243	DLBCL-B	SMARCA4
SRP54	8.20633e-248	0.80958	0.391	0.146	2.16105e-243	DLBCL-B	SRP54
MTMR4	1.44232e-247	0.783029	0.26	0.075	3.79821e-243	DLBCL-B	MTMR4
SMC4	1.92829e-247	1.00574	0.518	0.241	5.07797e-243	DLBCL-B	SMC4
ENTPD4	2.54275e-247	0.576347	0.399	0.147	6.69608e-243	DLBCL-B	ENTPD4
NFX1	4.41047e-247	0.585181	0.391	0.143	1.16145e-242	DLBCL-B	NFX1
AASDHPPT	4.95368e-247	0.6688	0.4	0.15	1.3045e-242	DLBCL-B	AASDHPPT
CLINT1	5.73847e-247	0.721879	0.586	0.275	1.51117e-242	DLBCL-B	CLINT1
PRPF4	2.233e-246	0.758799	0.283	0.087	5.88039e-242	DLBCL-B	PRPF4
NASP	2.23813e-246	0.753317	0.676	0.355	5.89389e-242	DLBCL-B	NASP
DNPH1	6.83795e-246	0.725825	0.395	0.148	1.80071e-241	DLBCL-B	DNPH1
ATP5PO	7.85346e-246	0.623342	0.52	0.222	2.06813e-241	DLBCL-B	ATP5PO
UTP18	1.64809e-245	0.96729	0.265	0.079	4.34008e-241	DLBCL-B	UTP18
SKAP1	1.7052e-245	0.355325	0.254	0.07	4.49049e-241	DLBCL-B	SKAP1
TPGS2	2.33011e-245	0.8328	0.375	0.138	6.1361e-241	DLBCL-B	TPGS2
EPB41L4A-AS1	4.21822e-245	0.611904	0.376	0.135	1.11083e-240	DLBCL-B	EPB41L4A-AS1
RFX5	6.17945e-245	0.68485	0.361	0.128	1.6273e-240	DLBCL-B	RFX5
ELP2	7.58708e-245	0.745623	0.363	0.13	1.99798e-240	DLBCL-B	ELP2
H2AFZ	9.49392e-245	1.00987	0.672	0.374	2.50013e-240	DLBCL-B	H2AFZ
MT-ND4	1.13968e-244	0.297531	0.999	0.998	3.00124e-240	DLBCL-B	MT-ND4
MME	1.50464e-244	1.21227	0.271	0.085	3.96233e-240	DLBCL-B	MME
RASGRP3	1.60757e-244	0.707202	0.395	0.147	4.23338e-240	DLBCL-B	RASGRP3
MZT2B	2.23384e-244	0.632453	0.463	0.187	5.88258e-240	DLBCL-B	MZT2B
SAE1	2.23968e-244	0.880117	0.39	0.149	5.89798e-240	DLBCL-B	SAE1
MBD1	6.91303e-244	0.776696	0.338	0.116	1.82048e-239	DLBCL-B	MBD1
WIPI2	7.60017e-244	0.726446	0.441	0.176	2.00143e-239	DLBCL-B	WIPI2
NUP205	9.11426e-244	0.83957	0.266	0.079	2.40015e-239	DLBCL-B	NUP205
ACTL6A	9.58854e-244	0.891406	0.312	0.104	2.52505e-239	DLBCL-B	ACTL6A
ZNF827	1.06238e-243	0.992837	0.261	0.077	2.79768e-239	DLBCL-B	ZNF827
SLC25A6	1.08374e-243	0.717864	0.87	0.601	2.85392e-239	DLBCL-B	SLC25A6
UBE2S	1.14242e-243	0.788816	0.513	0.223	3.00845e-239	DLBCL-B	UBE2S
ZMAT3	1.29628e-243	0.741425	0.468	0.195	3.41362e-239	DLBCL-B	ZMAT3
SCCPDH	3.00297e-243	1.02343	0.301	0.099	7.90803e-239	DLBCL-B	SCCPDH
COX6B1	3.5726e-243	0.652771	0.685	0.344	9.40809e-239	DLBCL-B	COX6B1
RAPGEF1	3.85179e-243	0.53877	0.494	0.203	1.01433e-238	DLBCL-B	RAPGEF1
STAT6	6.75899e-243	0.597709	0.64	0.304	1.77991e-238	DLBCL-B	STAT6
PRR13	2.39223e-242	0.54737	0.702	0.349	6.2997e-238	DLBCL-B	PRR13
PPIH	4.07523e-242	0.921151	0.256	0.075	1.07317e-237	DLBCL-B	PPIH
TDG	4.26734e-242	0.706521	0.355	0.126	1.12376e-237	DLBCL-B	TDG
MIEF1	9.8155e-242	0.79108	0.299	0.096	2.58481e-237	DLBCL-B	MIEF1
SRSF2	1.23845e-241	0.658523	0.852	0.549	3.26134e-237	DLBCL-B	SRSF2
DDI2	2.055e-241	0.788459	0.304	0.099	5.41164e-237	DLBCL-B	DDI2
ST3GAL5	2.22511e-241	0.758358	0.251	0.072	5.8596e-237	DLBCL-B	ST3GAL5
EFTUD2	3.01613e-241	0.743004	0.327	0.111	7.94268e-237	DLBCL-B	EFTUD2
PEX2	6.87579e-241	0.652861	0.352	0.123	1.81067e-236	DLBCL-B	PEX2
DDB1	8.39841e-241	0.654085	0.551	0.245	2.21164e-236	DLBCL-B	DDB1
PARL	2.1669e-240	0.781587	0.285	0.089	5.70633e-236	DLBCL-B	PARL
IAH1	2.18816e-240	0.79985	0.291	0.093	5.76229e-236	DLBCL-B	IAH1
MFSD14C	3.22596e-240	0.725337	0.272	0.082	8.49525e-236	DLBCL-B	MFSD14C
SMDT1	3.93717e-240	0.561933	0.598	0.27	1.03681e-235	DLBCL-B	SMDT1
MCTS1	8.74657e-240	0.751636	0.369	0.135	2.30332e-235	DLBCL-B	MCTS1
APOBEC3C	1.84285e-239	0.588875	0.575	0.261	4.85297e-235	DLBCL-B	APOBEC3C
AP1B1	2.82246e-239	0.667569	0.396	0.149	7.43265e-235	DLBCL-B	AP1B1
U2SURP	3.38797e-239	0.596342	0.686	0.353	8.92188e-235	DLBCL-B	U2SURP
TAPT1	4.67377e-239	1.33596	0.276	0.089	1.23079e-234	DLBCL-B	TAPT1
MRPS15	3.9447e-238	0.727646	0.353	0.126	1.0388e-233	DLBCL-B	MRPS15
TTC14	5.62042e-238	0.569061	0.468	0.191	1.48008e-233	DLBCL-B	TTC14
UHRF2	9.46534e-238	0.602009	0.44	0.174	2.4926e-233	DLBCL-B	UHRF2
TMEM183A	1.0407e-237	0.608625	0.473	0.194	2.74057e-233	DLBCL-B	TMEM183A
SP110	1.48599e-237	0.853485	0.69	0.366	3.91321e-233	DLBCL-B	SP110
SEPT9	1.54479e-237	0.56583	0.776	0.417	4.06805e-233	DLBCL-B	SEPT9
MRPL21	7.63149e-237	0.687341	0.345	0.121	2.00968e-232	DLBCL-B	MRPL21
MALSU1	8.13632e-237	0.867776	0.289	0.093	2.14262e-232	DLBCL-B	MALSU1
PABPC4	1.7445e-236	0.59892	0.639	0.31	4.59397e-232	DLBCL-B	PABPC4
TMEM69	1.13769e-235	0.862754	0.3	0.099	2.996e-231	DLBCL-B	TMEM69
UBE2M	1.44445e-235	0.773279	0.332	0.116	3.80382e-231	DLBCL-B	UBE2M
SNRNP70	1.6455e-235	0.494929	0.603	0.275	4.33325e-231	DLBCL-B	SNRNP70
MRPS35	2.4523e-235	0.800314	0.306	0.101	6.45788e-231	DLBCL-B	MRPS35
MARS	2.98746e-235	0.73221	0.37	0.137	7.86717e-231	DLBCL-B	MARS
TIMM8B	6.42075e-235	0.889057	0.299	0.099	1.69084e-230	DLBCL-B	TIMM8B
NDUFS6	1.43977e-233	0.669188	0.508	0.221	3.79149e-229	DLBCL-B	NDUFS6
SBNO1	1.57025e-233	0.485882	0.446	0.178	4.13511e-229	DLBCL-B	SBNO1
NDUFS3	1.67583e-233	0.697758	0.387	0.146	4.41313e-229	DLBCL-B	NDUFS3
NACA	1.77302e-233	0.556372	0.946	0.798	4.66906e-229	DLBCL-B	NACA
PMS1	3.47202e-233	0.896383	0.258	0.078	9.14321e-229	DLBCL-B	PMS1
MFNG	4.20531e-233	0.62908	0.306	0.1	1.10743e-228	DLBCL-B	MFNG
NAA25	5.16151e-233	0.822881	0.263	0.08	1.35923e-228	DLBCL-B	NAA25
GAR1	8.8406e-233	0.871906	0.297	0.099	2.32808e-228	DLBCL-B	GAR1
COA1	1.95119e-232	0.718857	0.321	0.11	5.13827e-228	DLBCL-B	COA1
ZDHHC4	3.00121e-232	0.968247	0.262	0.081	7.90338e-228	DLBCL-B	ZDHHC4
AP3M1	3.95789e-232	0.781304	0.325	0.113	1.04227e-227	DLBCL-B	AP3M1
DAZAP1	5.86997e-232	0.600068	0.494	0.211	1.5458e-227	DLBCL-B	DAZAP1
MMD	6.33677e-232	0.773147	0.273	0.085	1.66872e-227	DLBCL-B	MMD
THOC7	9.95633e-232	0.666269	0.496	0.215	2.6219e-227	DLBCL-B	THOC7
MRPL45	1.09844e-231	0.788703	0.281	0.089	2.89262e-227	DLBCL-B	MRPL45
TALDO1	2.45058e-231	0.711033	0.408	0.159	6.45337e-227	DLBCL-B	TALDO1
SLC25A36	5.66305e-231	0.540442	0.569	0.257	1.49131e-226	DLBCL-B	SLC25A36
NOB1	1.38597e-230	0.792116	0.327	0.115	3.6498e-226	DLBCL-B	NOB1
AIFM1	1.93479e-230	0.81834	0.259	0.079	5.09509e-226	DLBCL-B	AIFM1
CCDC69	2.00644e-230	0.678896	0.485	0.205	5.28377e-226	DLBCL-B	CCDC69
FMNL1	3.37787e-230	0.222872	0.424	0.159	8.89528e-226	DLBCL-B	FMNL1
NDUFB4	6.11952e-230	0.711195	0.63	0.315	1.61151e-225	DLBCL-B	NDUFB4
ACO2	8.79626e-230	0.632628	0.532	0.237	2.31641e-225	DLBCL-B	ACO2
RAD17	1.96015e-229	0.744364	0.29	0.094	5.16185e-225	DLBCL-B	RAD17
UTP14A	3.30975e-229	0.898098	0.258	0.079	8.7159e-225	DLBCL-B	UTP14A
AMZ2	3.55477e-229	0.53221	0.394	0.149	9.36113e-225	DLBCL-B	AMZ2
ZNF593	4.76136e-229	0.932707	0.254	0.077	1.25386e-224	DLBCL-B	ZNF593
DDX52	7.39699e-229	0.638507	0.379	0.144	1.94792e-224	DLBCL-B	DDX52
MRPS21	1.22585e-228	0.657548	0.496	0.216	3.22815e-224	DLBCL-B	MRPS21
CDK2AP2	1.48237e-228	0.589647	0.556	0.252	3.90367e-224	DLBCL-B	CDK2AP2
DCP2	1.82304e-228	0.606357	0.369	0.137	4.8008e-224	DLBCL-B	DCP2
COX6A1	2.33203e-228	0.628531	0.762	0.433	6.14118e-224	DLBCL-B	COX6A1
BRIX1	5.6655e-228	0.80094	0.259	0.079	1.49195e-223	DLBCL-B	BRIX1
HDGF	5.89885e-228	0.774773	0.713	0.4	1.5534e-223	DLBCL-B	HDGF
TIMM50	6.50061e-228	0.866729	0.262	0.081	1.71187e-223	DLBCL-B	TIMM50
MRPL51	1.05993e-227	0.664258	0.509	0.225	2.79123e-223	DLBCL-B	MRPL51
HPRT1	1.40891e-227	0.862964	0.281	0.091	3.71022e-223	DLBCL-B	HPRT1
PRPF40A	1.82928e-227	0.585366	0.733	0.398	4.81723e-223	DLBCL-B	PRPF40A
ANAPC7	2.61697e-227	0.853553	0.284	0.092	6.89154e-223	DLBCL-B	ANAPC7
PEBP1	2.86387e-227	0.727325	0.822	0.557	7.5417e-223	DLBCL-B	PEBP1
PWP1	3.01912e-227	0.626955	0.459	0.191	7.95055e-223	DLBCL-B	PWP1
TRMT13	4.78542e-227	0.835206	0.258	0.079	1.26019e-222	DLBCL-B	TRMT13
C18orf25	5.29805e-227	0.752363	0.306	0.103	1.39519e-222	DLBCL-B	C18orf25
PSMD14	9.90208e-227	0.696483	0.379	0.144	2.60761e-222	DLBCL-B	PSMD14
DDHD1	1.07627e-226	0.754819	0.327	0.116	2.83424e-222	DLBCL-B	DDHD1
TRIAP1	1.21738e-226	0.747284	0.284	0.092	3.20586e-222	DLBCL-B	TRIAP1
PDAP1	1.73326e-226	0.611371	0.54	0.243	4.56438e-222	DLBCL-B	PDAP1
PUF60	8.93465e-226	0.685214	0.442	0.182	2.35285e-221	DLBCL-B	PUF60
TRIM27	1.41373e-225	0.760137	0.314	0.108	3.72293e-221	DLBCL-B	TRIM27
IMMT	6.87002e-225	0.713697	0.358	0.132	1.80915e-220	DLBCL-B	IMMT
PYCR2	8.45315e-225	0.613874	0.369	0.137	2.22605e-220	DLBCL-B	PYCR2
COA6	1.41876e-224	0.839006	0.283	0.092	3.73616e-220	DLBCL-B	COA6
MIEN1	2.71957e-224	0.856426	0.278	0.09	7.16171e-220	DLBCL-B	MIEN1
TXLNG	4.36774e-224	0.655761	0.264	0.082	1.1502e-219	DLBCL-B	TXLNG
SURF6	7.28328e-224	0.772167	0.264	0.083	1.91798e-219	DLBCL-B	SURF6
NKAPD1	1.11944e-223	0.684643	0.29	0.096	2.94793e-219	DLBCL-B	NKAPD1
WDR11	2.30712e-223	0.810636	0.317	0.111	6.07558e-219	DLBCL-B	WDR11
ZNF207	1.17963e-222	0.582546	0.736	0.398	3.10645e-218	DLBCL-B	ZNF207
NT5C	2.70401e-222	0.709832	0.301	0.102	7.12075e-218	DLBCL-B	NT5C
EBNA1BP2	3.32739e-222	0.857621	0.325	0.117	8.76234e-218	DLBCL-B	EBNA1BP2
LAMTOR2	7.59682e-222	0.664389	0.374	0.143	2.00055e-217	DLBCL-B	LAMTOR2
DDX10	7.74371e-222	0.780348	0.286	0.094	2.03923e-217	DLBCL-B	DDX10
TRAPPC8	8.72204e-222	0.57394	0.392	0.151	2.29686e-217	DLBCL-B	TRAPPC8
NOL11	9.56165e-222	0.667624	0.361	0.136	2.51797e-217	DLBCL-B	NOL11
TLK1	1.10003e-221	0.457	0.501	0.217	2.89681e-217	DLBCL-B	TLK1
SAMD1	1.14457e-221	0.741553	0.404	0.163	3.01412e-217	DLBCL-B	SAMD1
CAMK2D	1.26954e-221	0.603747	0.547	0.25	3.34321e-217	DLBCL-B	CAMK2D
UBE2I	1.88932e-221	0.588242	0.661	0.329	4.97533e-217	DLBCL-B	UBE2I
COPS7B	2.1596e-221	0.718083	0.308	0.106	5.68709e-217	DLBCL-B	COPS7B
MRPL35	3.16857e-221	0.742799	0.273	0.088	8.34412e-217	DLBCL-B	MRPL35
HIGD2A	1.22227e-220	0.574383	0.475	0.203	3.21873e-216	DLBCL-B	HIGD2A
ATP5S	2.50425e-220	0.751012	0.265	0.084	6.59468e-216	DLBCL-B	ATP5S
PNPT1	4.19452e-220	0.815465	0.313	0.11	1.10459e-215	DLBCL-B	PNPT1
CD69	7.44356e-220	0.553897	0.588	0.277	1.96019e-215	DLBCL-B	CD69
CIAO2A	2.31536e-219	0.675536	0.375	0.144	6.09726e-215	DLBCL-B	CIAO2A
RAB3GAP2	7.22454e-219	0.645379	0.357	0.134	1.90251e-214	DLBCL-B	RAB3GAP2
SRP72	1.18443e-218	0.59033	0.689	0.355	3.11909e-214	DLBCL-B	SRP72
KMT5A	1.54508e-218	0.635758	0.447	0.189	4.06882e-214	DLBCL-B	KMT5A
PGK1	1.9e-218	0.722847	0.75	0.437	5.00345e-214	DLBCL-B	PGK1
NUP107	8.95937e-218	0.709892	0.286	0.095	2.35936e-213	DLBCL-B	NUP107
ADAM19	1.42706e-217	0.819694	0.315	0.112	3.75801e-213	DLBCL-B	ADAM19
UQCRC2	1.556e-217	0.571058	0.441	0.181	4.09757e-213	DLBCL-B	UQCRC2
MBP	3.67402e-217	0.17365	0.387	0.144	9.67516e-213	DLBCL-B	MBP
PRKRIP1	6.82674e-217	0.861401	0.271	0.088	1.79775e-212	DLBCL-B	PRKRIP1
PGD	8.75741e-217	0.851805	0.324	0.117	2.30618e-212	DLBCL-B	PGD
GRSF1	8.90939e-217	0.51814	0.473	0.201	2.3462e-212	DLBCL-B	GRSF1
DMAC1	9.57213e-217	0.701532	0.319	0.113	2.52073e-212	DLBCL-B	DMAC1
UBE2V2	1.10581e-216	0.706017	0.366	0.141	2.91203e-212	DLBCL-B	UBE2V2
TMED3	1.5346e-216	0.699209	0.378	0.147	4.04121e-212	DLBCL-B	TMED3
PARN	1.56768e-216	0.649754	0.341	0.125	4.12834e-212	DLBCL-B	PARN
CSNK1E	3.29256e-216	0.741984	0.503	0.232	8.67062e-212	DLBCL-B	CSNK1E
DUSP22	4.21746e-216	0.531025	0.416	0.168	1.11063e-211	DLBCL-B	DUSP22
KARS	5.73998e-216	0.623757	0.524	0.238	1.51157e-211	DLBCL-B	KARS
PIP5K1A	1.02022e-215	0.750146	0.287	0.096	2.68663e-211	DLBCL-B	PIP5K1A
EMB	1.25143e-215	0.294744	0.552	0.238	3.29551e-211	DLBCL-B	EMB
UIMC1	2.51939e-215	0.55264	0.316	0.11	6.63456e-211	DLBCL-B	UIMC1
TNFRSF13C	2.81386e-215	0.326627	0.361	0.132	7.41003e-211	DLBCL-B	TNFRSF13C
CNOT11	2.89564e-215	0.57387	0.328	0.117	7.62538e-211	DLBCL-B	CNOT11
NCL	7.63871e-215	0.667525	0.925	0.722	2.01158e-210	DLBCL-B	NCL
PPP6R1	7.97771e-215	0.667397	0.325	0.117	2.10085e-210	DLBCL-B	PPP6R1
DOCK8	1.67911e-214	0.158144	0.475	0.189	4.42177e-210	DLBCL-B	DOCK8
OFD1	1.81626e-214	0.385356	0.459	0.19	4.78295e-210	DLBCL-B	OFD1
TIFA	2.44104e-214	0.658026	0.372	0.144	6.42823e-210	DLBCL-B	TIFA
PSMB4	2.93584e-214	0.553816	0.73	0.396	7.73123e-210	DLBCL-B	PSMB4
NADK	2.97733e-214	0.682685	0.352	0.132	7.8405e-210	DLBCL-B	NADK
BRCC3	4.54043e-214	0.748279	0.265	0.085	1.19568e-209	DLBCL-B	BRCC3
POLDIP2	8.0508e-214	0.78765	0.271	0.088	2.1201e-209	DLBCL-B	POLDIP2
PFKP	1.04863e-213	0.769664	0.313	0.112	2.76146e-209	DLBCL-B	PFKP
COPS5	1.86484e-213	0.812114	0.281	0.094	4.91087e-209	DLBCL-B	COPS5
LRRK2	2.19161e-213	0.98604	0.254	0.081	5.77139e-209	DLBCL-B	LRRK2
MLH1	5.39245e-213	0.715089	0.302	0.105	1.42005e-208	DLBCL-B	MLH1
R3HDM1	5.64346e-213	0.641521	0.295	0.101	1.48615e-208	DLBCL-B	R3HDM1
KHSRP	7.1441e-213	0.586367	0.666	0.341	1.88133e-208	DLBCL-B	KHSRP
TAF7	7.53589e-213	0.464476	0.774	0.416	1.9845e-208	DLBCL-B	TAF7
DDX21	1.95042e-212	0.603994	0.74	0.43	5.13625e-208	DLBCL-B	DDX21
ATP5ME	2.57435e-212	0.595088	0.745	0.417	6.77929e-208	DLBCL-B	ATP5ME
WDR6	4.18342e-212	0.407539	0.419	0.166	1.10166e-207	DLBCL-B	WDR6
PPIP5K2	5.60196e-212	0.592454	0.362	0.138	1.47522e-207	DLBCL-B	PPIP5K2
FAM122B	7.42951e-212	0.584334	0.313	0.11	1.95649e-207	DLBCL-B	FAM122B
IGBP1	7.9291e-212	0.580906	0.467	0.201	2.08805e-207	DLBCL-B	IGBP1
SLC25A39	2.11388e-211	0.610439	0.467	0.202	5.5667e-207	DLBCL-B	SLC25A39
AKT2	2.7486e-211	0.455315	0.478	0.203	7.23816e-207	DLBCL-B	AKT2
MAPKAPK5	2.83095e-211	0.769893	0.252	0.079	7.45501e-207	DLBCL-B	MAPKAPK5
GTF2H3	2.83638e-211	0.709826	0.299	0.104	7.46932e-207	DLBCL-B	GTF2H3
MRPL57	4.09066e-211	0.573118	0.395	0.158	1.07723e-206	DLBCL-B	MRPL57
MCPH1	5.13835e-211	0.68104	0.281	0.094	1.35313e-206	DLBCL-B	MCPH1
ARFIP2	5.28786e-211	0.588033	0.371	0.144	1.39251e-206	DLBCL-B	ARFIP2
UBA1	1.22867e-210	0.604571	0.665	0.353	3.23558e-206	DLBCL-B	UBA1
SUMF2	1.382e-210	0.595075	0.432	0.181	3.63936e-206	DLBCL-B	SUMF2
TRPT1	2.77298e-210	0.739673	0.251	0.079	7.30236e-206	DLBCL-B	TRPT1
ELAVL1	4.8372e-210	0.627001	0.433	0.182	1.27383e-205	DLBCL-B	ELAVL1
PSMD11	9.09901e-210	0.652086	0.453	0.197	2.39613e-205	DLBCL-B	PSMD11
NPIPB5	9.76466e-210	0.656603	0.261	0.083	2.57143e-205	DLBCL-B	NPIPB5
PPP2R5C	1.37499e-209	0.43627	0.737	0.403	3.62089e-205	DLBCL-B	PPP2R5C
ZNF639	1.54707e-209	0.662479	0.284	0.095	4.07406e-205	DLBCL-B	ZNF639
MRPL41	1.55316e-209	0.597862	0.481	0.213	4.09009e-205	DLBCL-B	MRPL41
ZADH2	3.10534e-209	0.764837	0.297	0.104	8.17761e-205	DLBCL-B	ZADH2
RNF41	4.83789e-209	0.705691	0.381	0.152	1.27401e-204	DLBCL-B	RNF41
DMXL1	1.20842e-208	0.628747	0.338	0.125	3.18225e-204	DLBCL-B	DMXL1
ANKRD36C	1.67822e-208	0.550387	0.3	0.104	4.41942e-204	DLBCL-B	ANKRD36C
ANAPC5	2.08942e-208	0.489266	0.602	0.29	5.50227e-204	DLBCL-B	ANAPC5
TAF9	2.10345e-208	0.782882	0.279	0.094	5.53924e-204	DLBCL-B	TAF9
NDUFA12	2.22189e-208	0.602458	0.456	0.196	5.85112e-204	DLBCL-B	NDUFA12
ARL14EP	2.23411e-208	0.66965	0.345	0.131	5.88332e-204	DLBCL-B	ARL14EP
ATXN2L	2.72345e-208	0.491881	0.73	0.388	7.17192e-204	DLBCL-B	ATXN2L
TOMM70	4.28008e-208	0.661765	0.358	0.138	1.12712e-203	DLBCL-B	TOMM70
ZNF195	6.8289e-208	0.732131	0.254	0.081	1.79832e-203	DLBCL-B	ZNF195
DENND4B	8.82452e-208	0.520198	0.307	0.107	2.32385e-203	DLBCL-B	DENND4B
RABL6	1.75331e-207	0.537401	0.334	0.123	4.61717e-203	DLBCL-B	RABL6
CHRAC1	1.90923e-207	0.647399	0.41	0.17	5.02777e-203	DLBCL-B	CHRAC1
ZNHIT3	2.46239e-207	0.611077	0.282	0.095	6.48446e-203	DLBCL-B	ZNHIT3
TRAF7	2.63963e-207	0.745851	0.313	0.113	6.95119e-203	DLBCL-B	TRAF7
PABPN1	2.72773e-207	0.542084	0.652	0.326	7.1832e-203	DLBCL-B	PABPN1
NDUFA2	3.45851e-207	0.560414	0.545	0.254	9.10765e-203	DLBCL-B	NDUFA2
DCTN5	2.43085e-206	0.666768	0.339	0.128	6.4014e-202	DLBCL-B	DCTN5
SNRPB	6.99353e-206	0.613442	0.611	0.306	1.84168e-201	DLBCL-B	SNRPB
CLASRP	8.11148e-206	0.487257	0.35	0.131	2.13608e-201	DLBCL-B	CLASRP
COPE	9.72651e-206	0.580219	0.503	0.226	2.56138e-201	DLBCL-B	COPE
CDK5RAP2	1.1225e-205	0.616045	0.313	0.112	2.95599e-201	DLBCL-B	CDK5RAP2
BANF1	1.73498e-205	0.605041	0.762	0.44	4.5689e-201	DLBCL-B	BANF1
GLO1	2.08966e-205	0.622371	0.599	0.302	5.50291e-201	DLBCL-B	GLO1
UHMK1	2.49108e-205	0.404162	0.642	0.313	6.56001e-201	DLBCL-B	UHMK1
SLC7A1	3.33624e-205	0.665146	0.261	0.085	8.78564e-201	DLBCL-B	SLC7A1
SREBF2	6.96284e-205	0.578807	0.472	0.206	1.8336e-200	DLBCL-B	SREBF2
SLC25A3	7.62583e-205	0.61544	0.816	0.521	2.00818e-200	DLBCL-B	SLC25A3
GLRX5	1.88954e-204	0.822327	0.293	0.103	4.97591e-200	DLBCL-B	GLRX5
EXOSC9	1.95736e-204	0.469215	0.374	0.146	5.15451e-200	DLBCL-B	EXOSC9
NARS	2.06593e-204	0.640207	0.548	0.263	5.44042e-200	DLBCL-B	NARS
ALG2	3.32833e-204	0.776438	0.357	0.141	8.76481e-200	DLBCL-B	ALG2
OXA1L	4.00515e-204	0.514686	0.545	0.252	1.05472e-199	DLBCL-B	OXA1L
SLC5A3	6.69931e-204	0.729185	0.261	0.085	1.7642e-199	DLBCL-B	SLC5A3
LYAR	6.88596e-204	0.654163	0.293	0.103	1.81335e-199	DLBCL-B	LYAR
PSMD7	6.9603e-204	0.559873	0.526	0.243	1.83293e-199	DLBCL-B	PSMD7
TBL1XR1	7.8651e-204	0.604797	0.512	0.237	2.0712e-199	DLBCL-B	TBL1XR1
GATC	1.16122e-203	0.602152	0.371	0.147	3.05794e-199	DLBCL-B	GATC
RPL34	1.18318e-203	0.348781	0.997	0.989	3.11579e-199	DLBCL-B	RPL34
MBD2	2.80904e-203	0.530152	0.686	0.364	7.39733e-199	DLBCL-B	MBD2
CAPZA1	2.87811e-203	0.522345	0.81	0.479	7.57923e-199	DLBCL-B	CAPZA1
PAK2	4.13555e-203	0.575898	0.723	0.401	1.08906e-198	DLBCL-B	PAK2
RFXANK	4.54319e-203	0.76698	0.265	0.088	1.1964e-198	DLBCL-B	RFXANK
SMC1A	4.57933e-203	0.77721	0.45	0.199	1.20592e-198	DLBCL-B	SMC1A
CAAP1	4.85347e-203	0.832089	0.253	0.082	1.27811e-198	DLBCL-B	CAAP1
NOLC1	1.70925e-202	0.618334	0.56	0.276	4.50115e-198	DLBCL-B	NOLC1
PSMA5	1.15462e-201	0.643867	0.372	0.148	3.04059e-197	DLBCL-B	PSMA5
SNHG12	2.10195e-201	0.491846	0.41	0.167	5.53526e-197	DLBCL-B	SNHG12
C8orf59	2.37858e-201	0.495773	0.49	0.216	6.26375e-197	DLBCL-B	C8orf59
ARL6IP6	2.59847e-201	0.860015	0.273	0.094	6.84281e-197	DLBCL-B	ARL6IP6
TXNDC11	2.89189e-201	0.55773	0.345	0.131	7.6155e-197	DLBCL-B	TXNDC11
ADK	5.99606e-201	0.596926	0.254	0.082	1.579e-196	DLBCL-B	ADK
GTF3C2	1.64719e-200	0.647126	0.262	0.087	4.33771e-196	DLBCL-B	GTF3C2
MAN1A1	1.89315e-200	1.15931	0.456	0.227	4.98542e-196	DLBCL-B	MAN1A1
CYBA	2.33297e-200	0.670899	0.351	0.136	6.14364e-196	DLBCL-B	CYBA
RSRC1	2.46154e-200	0.581626	0.391	0.161	6.48223e-196	DLBCL-B	RSRC1
DDX27	4.25539e-200	0.348878	0.5	0.222	1.12062e-195	DLBCL-B	DDX27
BLOC1S2	4.37406e-200	0.656936	0.392	0.161	1.15187e-195	DLBCL-B	BLOC1S2
RNF138	4.60163e-200	0.409015	0.367	0.142	1.21179e-195	DLBCL-B	RNF138
HERPUD1	6.34075e-200	0.688956	0.748	0.454	1.66977e-195	DLBCL-B	HERPUD1
FCHSD2	6.69056e-200	0.614048	0.397	0.163	1.76189e-195	DLBCL-B	FCHSD2
DIS3L	9.96689e-200	0.647839	0.257	0.084	2.62468e-195	DLBCL-B	DIS3L
RFC1	1.25557e-199	0.594496	0.545	0.262	3.30642e-195	DLBCL-B	RFC1
VPS25	1.84834e-199	0.600494	0.361	0.142	4.86742e-195	DLBCL-B	VPS25
MT-ATP6	4.01206e-199	0.287945	0.998	0.998	1.05654e-194	DLBCL-B	MT-ATP6
STAU2	6.12825e-199	0.700829	0.28	0.097	1.61381e-194	DLBCL-B	STAU2
ATP5F1E	1.10875e-198	0.411122	0.974	0.846	2.91978e-194	DLBCL-B	ATP5F1E
PITPNM1	1.57922e-198	0.347497	0.287	0.098	4.15872e-194	DLBCL-B	PITPNM1
C6orf48	1.87379e-198	0.653835	0.791	0.488	4.93443e-194	DLBCL-B	C6orf48
ATP6V0B	2.07197e-198	0.562772	0.507	0.231	5.45633e-194	DLBCL-B	ATP6V0B
XPNPEP1	5.10015e-198	0.650682	0.361	0.143	1.34307e-193	DLBCL-B	XPNPEP1
BTAF1	6.71553e-198	0.512109	0.341	0.129	1.76847e-193	DLBCL-B	BTAF1
VBP1	7.83368e-198	0.60656	0.388	0.159	2.06292e-193	DLBCL-B	VBP1
RIOK1	8.49847e-198	0.615074	0.3	0.108	2.23799e-193	DLBCL-B	RIOK1
KCNAB2	2.71253e-197	0.298385	0.299	0.104	7.14317e-193	DLBCL-B	KCNAB2
RGS19	5.33658e-197	0.602199	0.264	0.088	1.40534e-192	DLBCL-B	RGS19
PSME4	8.77482e-197	0.706773	0.328	0.125	2.31076e-192	DLBCL-B	PSME4
SDR39U1	9.73505e-197	0.447157	0.337	0.126	2.56363e-192	DLBCL-B	SDR39U1
SMC3	1.12645e-196	0.545884	0.561	0.276	2.96639e-192	DLBCL-B	SMC3
ATP5MD	1.48255e-196	0.532318	0.586	0.287	3.90414e-192	DLBCL-B	ATP5MD
SLC16A1	1.55424e-196	0.843357	0.277	0.097	4.09293e-192	DLBCL-B	SLC16A1
AIMP1	1.55959e-196	0.466958	0.432	0.183	4.10702e-192	DLBCL-B	AIMP1
HCFC1	1.95605e-196	0.599342	0.401	0.168	5.15106e-192	DLBCL-B	HCFC1
COPS3	2.63709e-196	0.718419	0.265	0.09	6.94451e-192	DLBCL-B	COPS3
SNRPG	3.07713e-196	0.607745	0.684	0.37	8.10331e-192	DLBCL-B	SNRPG
LSM4	3.99336e-196	0.66071	0.313	0.116	1.05161e-191	DLBCL-B	LSM4
ZBED5	4.12882e-196	0.503626	0.445	0.192	1.08728e-191	DLBCL-B	ZBED5
AK2	4.14045e-196	0.513474	0.573	0.275	1.09035e-191	DLBCL-B	AK2
EIF3D	5.33499e-196	0.470837	0.679	0.35	1.40492e-191	DLBCL-B	EIF3D
SNU13	5.40004e-196	0.504699	0.697	0.37	1.42205e-191	DLBCL-B	SNU13
RRM2B	7.0614e-196	0.632417	0.351	0.138	1.85955e-191	DLBCL-B	RRM2B
LRRC59	7.6283e-196	0.638636	0.408	0.172	2.00884e-191	DLBCL-B	LRRC59
MTA2	8.33391e-196	0.440619	0.526	0.242	2.19465e-191	DLBCL-B	MTA2
NNT	9.62292e-196	0.580274	0.293	0.104	2.5341e-191	DLBCL-B	NNT
CDK12	1.191e-195	0.614825	0.426	0.183	3.13637e-191	DLBCL-B	CDK12
TUT4	3.07534e-195	0.383455	0.473	0.207	8.0986e-191	DLBCL-B	TUT4
RB1	3.94056e-195	0.825434	0.492	0.24	1.03771e-190	DLBCL-B	RB1
RMDN1	3.97803e-195	0.64754	0.269	0.092	1.04758e-190	DLBCL-B	RMDN1
VPS4B	7.18651e-195	0.500618	0.467	0.207	1.8925e-190	DLBCL-B	VPS4B
OTUB1	7.69907e-195	0.503042	0.409	0.17	2.02747e-190	DLBCL-B	OTUB1
TGS1	1.26808e-194	0.632363	0.305	0.112	3.33935e-190	DLBCL-B	TGS1
DNAJB11	3.16849e-194	0.781837	0.306	0.114	8.34391e-190	DLBCL-B	DNAJB11
UBE2G1	3.91867e-194	0.553241	0.435	0.187	1.03194e-189	DLBCL-B	UBE2G1
CEP63	4.31111e-194	0.656624	0.306	0.113	1.13529e-189	DLBCL-B	CEP63
GTF2F2	4.53359e-194	0.600863	0.378	0.154	1.19388e-189	DLBCL-B	GTF2F2
HDAC3	5.15724e-194	0.619947	0.269	0.092	1.35811e-189	DLBCL-B	HDAC3
PDIA4	5.26444e-194	0.701779	0.526	0.253	1.38634e-189	DLBCL-B	PDIA4
PRCC	7.30967e-194	0.53598	0.363	0.145	1.92493e-189	DLBCL-B	PRCC
UBXN7	7.44806e-194	0.510505	0.367	0.147	1.96137e-189	DLBCL-B	UBXN7
USP39	1.29593e-193	0.677278	0.277	0.097	3.41269e-189	DLBCL-B	USP39
ORMDL1	1.3948e-193	0.460856	0.437	0.187	3.67308e-189	DLBCL-B	ORMDL1
CNOT9	2.19424e-193	0.545486	0.425	0.183	5.77831e-189	DLBCL-B	CNOT9
DHX15	2.3942e-193	0.460023	0.597	0.293	6.30489e-189	DLBCL-B	DHX15
RASGRP2	4.58164e-193	0.313522	0.345	0.129	1.20653e-188	DLBCL-B	RASGRP2
UXT	4.78203e-193	0.446107	0.496	0.223	1.2593e-188	DLBCL-B	UXT
H3F3A	5.65062e-193	0.536682	0.981	0.886	1.48803e-188	DLBCL-B	H3F3A
CPSF2	8.06039e-193	0.528976	0.397	0.166	2.12262e-188	DLBCL-B	CPSF2
IPO7	1.31683e-192	0.552276	0.635	0.328	3.46775e-188	DLBCL-B	IPO7
LARS	1.99344e-192	0.574645	0.483	0.22	5.24953e-188	DLBCL-B	LARS
DNAJC7	6.10288e-192	0.520488	0.473	0.213	1.60713e-187	DLBCL-B	DNAJC7
UTP6	7.02256e-192	0.658578	0.313	0.117	1.84932e-187	DLBCL-B	UTP6
FUBP1	7.63605e-192	0.498767	0.663	0.343	2.01088e-187	DLBCL-B	FUBP1
FXR1	8.35636e-192	0.499278	0.649	0.337	2.20056e-187	DLBCL-B	FXR1
SERBP1	9.54852e-192	0.580053	0.869	0.584	2.51451e-187	DLBCL-B	SERBP1
EVI2A	9.74633e-192	0.32622	0.277	0.094	2.5666e-187	DLBCL-B	EVI2A
BUD23	1.21223e-191	0.670383	0.307	0.114	3.1923e-187	DLBCL-B	BUD23
CDC123	1.44151e-191	0.674833	0.401	0.172	3.79607e-187	DLBCL-B	CDC123
NT5C2	1.80588e-191	0.542415	0.393	0.163	4.7556e-187	DLBCL-B	NT5C2
TMEM14B	2.20711e-191	0.454607	0.427	0.182	5.81221e-187	DLBCL-B	TMEM14B
NSL1	2.42339e-191	0.638743	0.367	0.149	6.38176e-187	DLBCL-B	NSL1
LSG1	2.92166e-191	0.526318	0.371	0.15	7.6939e-187	DLBCL-B	LSG1
ATP8A1	3.21579e-191	0.78329	0.275	0.097	8.46845e-187	DLBCL-B	ATP8A1
HIST1H4C	3.38439e-191	1.39992	0.358	0.152	8.91246e-187	DLBCL-B	HIST1H4C
DPM2	5.86254e-191	0.66407	0.304	0.113	1.54384e-186	DLBCL-B	DPM2
HLA-DOB	1.03452e-190	0.740929	0.295	0.108	2.72431e-186	DLBCL-B	HLA-DOB
MPC2	1.99962e-190	0.66805	0.305	0.114	5.26579e-186	DLBCL-B	MPC2
FDPS	2.17372e-190	0.572143	0.382	0.156	5.72427e-186	DLBCL-B	FDPS
RUBCN	2.61324e-190	0.527015	0.286	0.101	6.8817e-186	DLBCL-B	RUBCN
PDCD7	3.0253e-190	0.448502	0.38	0.154	7.96683e-186	DLBCL-B	PDCD7
RPRD1A	3.90716e-190	0.671045	0.261	0.089	1.02891e-185	DLBCL-B	RPRD1A
PPIF	1.41827e-189	0.46044	0.338	0.131	3.73486e-185	DLBCL-B	PPIF
CSNK2B	1.45651e-189	0.553984	0.624	0.324	3.83558e-185	DLBCL-B	CSNK2B
TNPO2	1.48346e-189	0.510452	0.407	0.172	3.90655e-185	DLBCL-B	TNPO2
MRPL10	1.52041e-189	0.581004	0.25	0.083	4.00384e-185	DLBCL-B	MRPL10
SORL1	1.88541e-189	0.660045	0.295	0.107	4.96504e-185	DLBCL-B	SORL1
TLE1	2.39244e-189	0.555071	0.275	0.096	6.30024e-185	DLBCL-B	TLE1
EIF2S2	3.63749e-189	0.550558	0.746	0.436	9.57896e-185	DLBCL-B	EIF2S2
ATP1B3	5.21038e-189	0.353942	0.626	0.318	1.3721e-184	DLBCL-B	ATP1B3
SF3A3	5.52759e-189	0.460114	0.418	0.177	1.45563e-184	DLBCL-B	SF3A3
CTBP1	8.63335e-189	0.448286	0.438	0.189	2.27351e-184	DLBCL-B	CTBP1
ECH1	1.06256e-188	0.436108	0.464	0.205	2.79814e-184	DLBCL-B	ECH1
CDK13	1.36596e-188	0.466707	0.495	0.228	3.59713e-184	DLBCL-B	CDK13
C7orf50	1.48096e-188	1.00069	0.268	0.095	3.89995e-184	DLBCL-B	C7orf50
TPP2	1.86285e-188	0.451337	0.399	0.167	4.90563e-184	DLBCL-B	TPP2
CHORDC1	2.51849e-188	0.4638	0.488	0.223	6.6322e-184	DLBCL-B	CHORDC1
GATD1	3.12323e-188	0.591689	0.27	0.094	8.22471e-184	DLBCL-B	GATD1
STK24	3.70048e-188	0.621338	0.556	0.276	9.74485e-184	DLBCL-B	STK24
DCAF16	6.53683e-188	0.456315	0.301	0.11	1.72141e-183	DLBCL-B	DCAF16
BICD1	1.03973e-187	0.737766	0.263	0.091	2.73802e-183	DLBCL-B	BICD1
HDAC1	1.10475e-187	0.518636	0.507	0.233	2.90925e-183	DLBCL-B	HDAC1
CHMP4A	3.17182e-187	0.44185	0.386	0.158	8.35266e-183	DLBCL-B	CHMP4A
MED28	3.43553e-187	0.445861	0.396	0.164	9.04712e-183	DLBCL-B	MED28
NUDCD2	4.47409e-187	0.728954	0.264	0.092	1.17821e-182	DLBCL-B	NUDCD2
ZFC3H1	5.99783e-187	0.486851	0.356	0.143	1.57947e-182	DLBCL-B	ZFC3H1
AC008124.1	1.88798e-186	0.760633	0.255	0.087	4.9718e-182	DLBCL-B	AC008124.1
NOC3L	3.62958e-186	0.631977	0.298	0.111	9.55814e-182	DLBCL-B	NOC3L
ATXN7L3B	4.32399e-186	0.41021	0.573	0.276	1.13868e-181	DLBCL-B	ATXN7L3B
GTPBP4	6.32845e-186	0.65954	0.354	0.144	1.66653e-181	DLBCL-B	GTPBP4
JPT2	8.69293e-186	0.717925	0.266	0.093	2.2892e-181	DLBCL-B	JPT2
CISD2	9.48755e-186	0.728174	0.293	0.109	2.49845e-181	DLBCL-B	CISD2
COPZ1	1.46421e-185	0.533451	0.604	0.304	3.85586e-181	DLBCL-B	COPZ1
CMAS	2.53802e-185	0.5651	0.375	0.155	6.68362e-181	DLBCL-B	CMAS
INPPL1	2.84143e-185	0.566653	0.286	0.103	7.48262e-181	DLBCL-B	INPPL1
VPS35	3.3957e-185	0.525896	0.503	0.236	8.94225e-181	DLBCL-B	VPS35
RAP1GDS1	3.40224e-185	0.651468	0.271	0.096	8.95945e-181	DLBCL-B	RAP1GDS1
CPSF1	4.64795e-185	0.70928	0.26	0.09	1.22399e-180	DLBCL-B	CPSF1
PLEKHF2	3.82892e-184	0.857749	0.283	0.105	1.00831e-179	DLBCL-B	PLEKHF2
SMCHD1	1.50859e-183	0.346835	0.555	0.266	3.97271e-179	DLBCL-B	SMCHD1
PSMB3	1.66905e-183	0.626032	0.433	0.194	4.39529e-179	DLBCL-B	PSMB3
PFDN2	1.87136e-183	0.500957	0.406	0.173	4.92803e-179	DLBCL-B	PFDN2
SEC23B	2.15639e-183	0.689432	0.253	0.087	5.67864e-179	DLBCL-B	SEC23B
SMAD2	3.90442e-183	0.539009	0.465	0.212	1.02819e-178	DLBCL-B	SMAD2
GDI2	4.4364e-183	0.612403	0.773	0.468	1.16828e-178	DLBCL-B	GDI2
GLRX3	4.57145e-183	0.682853	0.281	0.102	1.20385e-178	DLBCL-B	GLRX3
GID8	4.87155e-183	0.440647	0.36	0.145	1.28287e-178	DLBCL-B	GID8
CIAO2B	5.23726e-183	0.449934	0.363	0.147	1.37918e-178	DLBCL-B	CIAO2B
RAD21	6.76589e-183	0.561742	0.815	0.507	1.78173e-178	DLBCL-B	RAD21
TRAPPC1	7.104e-183	0.439632	0.575	0.28	1.87077e-178	DLBCL-B	TRAPPC1
VRK3	8.48155e-183	0.527448	0.314	0.119	2.23353e-178	DLBCL-B	VRK3
STK39	8.52889e-183	0.430487	0.264	0.091	2.246e-178	DLBCL-B	STK39
ATM	8.69682e-183	0.20253	0.533	0.244	2.29022e-178	DLBCL-B	ATM
ETNK1	8.87863e-183	0.413633	0.454	0.201	2.3381e-178	DLBCL-B	ETNK1
EIF2A	9.07713e-183	0.432075	0.47	0.212	2.39037e-178	DLBCL-B	EIF2A
ANKRD44	2.23452e-182	0.225713	0.374	0.15	5.88439e-178	DLBCL-B	ANKRD44
RNMT	2.53752e-182	0.413857	0.297	0.109	6.68229e-178	DLBCL-B	RNMT
LINC01184	5.48671e-182	0.670032	0.263	0.093	1.44487e-177	DLBCL-B	LINC01184
GIT2	5.91413e-182	0.490222	0.418	0.182	1.55743e-177	DLBCL-B	GIT2
POLR2E	7.24361e-182	0.507678	0.452	0.203	1.90753e-177	DLBCL-B	POLR2E
GSPT1	9.12497e-182	0.48523	0.521	0.25	2.40297e-177	DLBCL-B	GSPT1
XPO1	1.13052e-181	0.498685	0.57	0.286	2.9771e-177	DLBCL-B	XPO1
NCOA3	1.16148e-181	0.41567	0.623	0.321	3.05863e-177	DLBCL-B	NCOA3
ERGIC1	1.18323e-181	0.57578	0.509	0.245	3.11592e-177	DLBCL-B	ERGIC1
CBFA2T3	1.19858e-181	0.539205	0.259	0.089	3.15634e-177	DLBCL-B	CBFA2T3
TOP2B	1.22935e-181	0.581787	0.552	0.277	3.23738e-177	DLBCL-B	TOP2B
ANKRD26	1.2307e-181	0.641274	0.268	0.095	3.24093e-177	DLBCL-B	ANKRD26
RBMX	1.69627e-181	0.503373	0.797	0.485	4.46695e-177	DLBCL-B	RBMX
STAMBP	4.056e-181	0.495156	0.341	0.135	1.06811e-176	DLBCL-B	STAMBP
SHKBP1	4.63973e-181	0.586856	0.289	0.107	1.22183e-176	DLBCL-B	SHKBP1
UBALD2	6.77737e-181	0.654145	0.374	0.159	1.78475e-176	DLBCL-B	UBALD2
ZC3H15	7.92575e-181	0.443512	0.648	0.338	2.08717e-176	DLBCL-B	ZC3H15
ARHGAP17	7.99368e-181	0.60545	0.499	0.242	2.10506e-176	DLBCL-B	ARHGAP17
KDM1A	8.6252e-181	0.608911	0.295	0.11	2.27136e-176	DLBCL-B	KDM1A
HPS1	1.01638e-180	0.394651	0.356	0.143	2.67653e-176	DLBCL-B	HPS1
AKAP9	1.53488e-180	0.412521	0.662	0.352	4.04196e-176	DLBCL-B	AKAP9
NUDT5	2.14277e-180	0.574898	0.38	0.16	5.64276e-176	DLBCL-B	NUDT5
N4BP2	2.18195e-180	0.565895	0.25	0.086	5.74595e-176	DLBCL-B	N4BP2
EIF4E	2.28007e-180	0.529645	0.413	0.18	6.00433e-176	DLBCL-B	EIF4E
DRAM2	2.36454e-180	0.565701	0.342	0.137	6.22679e-176	DLBCL-B	DRAM2
PYGO2	2.7963e-180	0.437683	0.282	0.101	7.36378e-176	DLBCL-B	PYGO2
TRRAP	3.99439e-180	0.482344	0.286	0.104	1.05188e-175	DLBCL-B	TRRAP
SCAF4	6.69327e-180	0.534117	0.271	0.096	1.76261e-175	DLBCL-B	SCAF4
MRE11	8.08371e-180	0.61054	0.26	0.091	2.12876e-175	DLBCL-B	MRE11
DNAJC19	8.43599e-180	0.470211	0.392	0.165	2.22153e-175	DLBCL-B	DNAJC19
FDX1	2.79145e-179	0.552945	0.311	0.119	7.35099e-175	DLBCL-B	FDX1
POM121C	1.30367e-178	0.582484	0.26	0.091	3.43309e-174	DLBCL-B	POM121C
PRDM2	2.52524e-178	0.395474	0.534	0.257	6.64996e-174	DLBCL-B	PRDM2
MAGED1	2.82473e-178	0.578338	0.424	0.19	7.43865e-174	DLBCL-B	MAGED1
ZKSCAN1	2.88526e-178	0.469944	0.485	0.226	7.59806e-174	DLBCL-B	ZKSCAN1
CUTA	3.50456e-178	0.410982	0.513	0.241	9.2289e-174	DLBCL-B	CUTA
NABP2	3.62107e-178	0.708492	0.272	0.099	9.53573e-174	DLBCL-B	NABP2
COX7B	3.67066e-178	0.527461	0.422	0.186	9.66633e-174	DLBCL-B	COX7B
CNPY3	5.35356e-178	0.545877	0.286	0.105	1.40981e-173	DLBCL-B	CNPY3
COX8A	7.20409e-178	0.511368	0.61	0.314	1.89713e-173	DLBCL-B	COX8A
DCUN1D1	1.31364e-177	0.628124	0.299	0.114	3.45935e-173	DLBCL-B	DCUN1D1
MRPS31	1.42487e-177	0.533451	0.297	0.111	3.75225e-173	DLBCL-B	MRPS31
PSMD13	2.90587e-177	0.465783	0.458	0.207	7.65232e-173	DLBCL-B	PSMD13
ATP5PB	3.76004e-177	0.481192	0.691	0.372	9.9017e-173	DLBCL-B	ATP5PB
VPS41	8.63132e-177	0.599008	0.353	0.146	2.27297e-172	DLBCL-B	VPS41
NUDT21	1.03941e-176	0.527051	0.463	0.213	2.73718e-172	DLBCL-B	NUDT21
TERF2	1.58878e-176	0.57502	0.342	0.139	4.1839e-172	DLBCL-B	TERF2
MRPL9	1.90161e-176	0.521674	0.34	0.137	5.00771e-172	DLBCL-B	MRPL9
HSP90AB1	1.94993e-176	0.343638	0.983	0.918	5.13495e-172	DLBCL-B	HSP90AB1
EIF6	8.09258e-176	0.586541	0.372	0.157	2.1311e-171	DLBCL-B	EIF6
VPS13B	8.4815e-176	0.613088	0.258	0.091	2.23352e-171	DLBCL-B	VPS13B
METAP1	1.02153e-175	0.534865	0.304	0.116	2.69008e-171	DLBCL-B	METAP1
DDX50	2.79687e-175	0.442643	0.419	0.184	7.36528e-171	DLBCL-B	DDX50
ATP5PF	6.34576e-175	0.54274	0.643	0.35	1.67109e-170	DLBCL-B	ATP5PF
NDUFV1	8.00824e-175	0.40794	0.354	0.144	2.10889e-170	DLBCL-B	NDUFV1
XPO6	9.36899e-175	0.307865	0.317	0.122	2.46723e-170	DLBCL-B	XPO6
GTF2A2	1.48482e-174	0.461316	0.461	0.212	3.91013e-170	DLBCL-B	GTF2A2
MTF2	1.62876e-174	0.501247	0.339	0.137	4.28917e-170	DLBCL-B	MTF2
EMC8	2.00832e-174	0.621493	0.277	0.102	5.2887e-170	DLBCL-B	EMC8
LARP4	3.19376e-174	0.545837	0.356	0.149	8.41046e-170	DLBCL-B	LARP4
NUBP2	5.75174e-174	0.472491	0.313	0.121	1.51466e-169	DLBCL-B	NUBP2
VKORC1L1	6.06412e-174	0.650872	0.331	0.134	1.59693e-169	DLBCL-B	VKORC1L1
UBFD1	9.89063e-174	0.734811	0.26	0.094	2.6046e-169	DLBCL-B	UBFD1
PSMC2	1.16552e-173	0.565413	0.431	0.194	3.06929e-169	DLBCL-B	PSMC2
EPS15L1	2.12032e-173	0.631114	0.252	0.088	5.58364e-169	DLBCL-B	EPS15L1
POLR2G	2.22842e-173	0.417856	0.51	0.242	5.86832e-169	DLBCL-B	POLR2G
SMARCD2	2.7015e-173	0.538629	0.347	0.143	7.11413e-169	DLBCL-B	SMARCD2
CBFB	3.1599e-173	0.50074	0.366	0.154	8.32127e-169	DLBCL-B	CBFB
GNPAT	3.24042e-173	0.587993	0.27	0.098	8.53332e-169	DLBCL-B	GNPAT
SEM1	3.65971e-173	0.584272	0.678	0.378	9.63748e-169	DLBCL-B	SEM1
EHMT1	4.51576e-173	0.56857	0.277	0.102	1.18918e-168	DLBCL-B	EHMT1
RTRAF	4.79493e-173	0.503857	0.5	0.238	1.2627e-168	DLBCL-B	RTRAF
ZC3H18	8.1498e-173	0.479755	0.325	0.129	2.14617e-168	DLBCL-B	ZC3H18
EIF4H	9.01244e-173	0.539444	0.784	0.476	2.37334e-168	DLBCL-B	EIF4H
SNF8	9.65702e-173	0.614807	0.266	0.097	2.54308e-168	DLBCL-B	SNF8
PRDX3	2.37373e-172	0.587262	0.541	0.273	6.25098e-168	DLBCL-B	PRDX3
RPS9	2.60575e-172	0.417057	0.943	0.766	6.86199e-168	DLBCL-B	RPS9
ARMCX6	6.51762e-172	0.435071	0.336	0.135	1.71635e-167	DLBCL-B	ARMCX6
OPA1	8.72447e-172	0.515287	0.32	0.126	2.2975e-167	DLBCL-B	OPA1
GTF3C3	9.93589e-172	0.641355	0.25	0.088	2.61652e-167	DLBCL-B	GTF3C3
ZNF706	1.22835e-171	0.46784	0.536	0.264	3.23473e-167	DLBCL-B	ZNF706
PRDX1	1.25377e-171	0.539002	0.695	0.392	3.30168e-167	DLBCL-B	PRDX1
CGGBP1	1.63044e-171	0.411829	0.635	0.331	4.29361e-167	DLBCL-B	CGGBP1
GRIPAP1	1.81414e-171	0.51976	0.309	0.12	4.77736e-167	DLBCL-B	GRIPAP1
DAXX	3.20857e-171	0.527498	0.334	0.136	8.44944e-167	DLBCL-B	DAXX
ACTR2	3.60699e-171	0.454569	0.924	0.661	9.49864e-167	DLBCL-B	ACTR2
POU2F1	5.3815e-171	0.557419	0.279	0.104	1.41717e-166	DLBCL-B	POU2F1
NAP1L4	8.26199e-171	0.32494	0.488	0.226	2.17571e-166	DLBCL-B	NAP1L4
LETMD1	8.55885e-171	0.476124	0.255	0.09	2.25389e-166	DLBCL-B	LETMD1
CCDC43	1.15156e-170	0.557721	0.272	0.1	3.03252e-166	DLBCL-B	CCDC43
CIZ1	1.68324e-170	0.392881	0.395	0.171	4.43266e-166	DLBCL-B	CIZ1
EIF3A	2.16227e-170	0.473903	0.813	0.511	5.69412e-166	DLBCL-B	EIF3A
RNASET2	2.23638e-170	0.28051	0.407	0.175	5.88927e-166	DLBCL-B	RNASET2
LSM2	2.34182e-170	0.461597	0.328	0.13	6.16695e-166	DLBCL-B	LSM2
LAMTOR4	3.07119e-170	0.512524	0.506	0.245	8.08766e-166	DLBCL-B	LAMTOR4
SELL	3.14419e-170	0.559715	0.491	0.235	8.27992e-166	DLBCL-B	SELL
MRPL42	1.01514e-169	0.426646	0.354	0.147	2.67327e-165	DLBCL-B	MRPL42
NDUFB10	1.16191e-169	0.424576	0.44	0.197	3.05978e-165	DLBCL-B	NDUFB10
MRPS10	1.42296e-169	0.48493	0.331	0.134	3.74723e-165	DLBCL-B	MRPS10
TRIM52	2.38241e-169	0.4531	0.299	0.115	6.27385e-165	DLBCL-B	TRIM52
NDUFB2	6.01853e-169	0.493206	0.716	0.404	1.58492e-164	DLBCL-B	NDUFB2
IFT57	7.29512e-169	0.492166	0.435	0.201	1.9211e-164	DLBCL-B	IFT57
NOL7	1.0551e-168	0.457762	0.57	0.289	2.77851e-164	DLBCL-B	NOL7
NAE1	1.45798e-168	0.590537	0.278	0.104	3.83943e-164	DLBCL-B	NAE1
PSMA4	1.94396e-168	0.533823	0.627	0.337	5.11923e-164	DLBCL-B	PSMA4
NANS	2.22051e-168	0.696368	0.266	0.099	5.8475e-164	DLBCL-B	NANS
ARMC1	2.39141e-168	0.476569	0.316	0.126	6.29754e-164	DLBCL-B	ARMC1
TAF6	2.5463e-168	0.489922	0.32	0.128	6.70544e-164	DLBCL-B	TAF6
SLC7A6	7.84216e-168	0.390087	0.273	0.101	2.06516e-163	DLBCL-B	SLC7A6
MRPL1	1.7376e-167	0.40293	0.294	0.113	4.57578e-163	DLBCL-B	MRPL1
B4GALT3	2.16084e-167	0.616339	0.26	0.094	5.69034e-163	DLBCL-B	B4GALT3
RBM17	3.18801e-167	0.44318	0.649	0.348	8.3953e-163	DLBCL-B	RBM17
STIP1	3.8517e-167	0.467604	0.412	0.185	1.01431e-162	DLBCL-B	STIP1
MRPS5	3.8576e-167	0.43744	0.331	0.134	1.01586e-162	DLBCL-B	MRPS5
RNF40	6.58259e-167	0.5775	0.289	0.111	1.73346e-162	DLBCL-B	RNF40
ZBTB18	1.32126e-166	0.382004	0.297	0.113	3.47941e-162	DLBCL-B	ZBTB18
USP11	1.43398e-166	0.380411	0.485	0.228	3.77623e-162	DLBCL-B	USP11
MRPS30	2.22981e-166	0.496932	0.255	0.091	5.87197e-162	DLBCL-B	MRPS30
GPN1	3.96996e-166	0.564315	0.252	0.091	1.04545e-161	DLBCL-B	GPN1
ABCF1	7.91419e-166	0.366856	0.49	0.232	2.08412e-161	DLBCL-B	ABCF1
CREB3L2	8.02918e-166	0.68144	0.378	0.168	2.1144e-161	DLBCL-B	CREB3L2
TBC1D5	9.8652e-166	0.400319	0.459	0.214	2.5979e-161	DLBCL-B	TBC1D5
RXYLT1	1.01185e-165	0.657314	0.25	0.09	2.66462e-161	DLBCL-B	RXYLT1
EIF2B1	1.15502e-165	0.645472	0.253	0.091	3.04162e-161	DLBCL-B	EIF2B1
TMEM134	1.19827e-165	0.482096	0.257	0.093	3.15552e-161	DLBCL-B	TMEM134
ATP5F1D	2.02748e-165	0.488114	0.293	0.113	5.33918e-161	DLBCL-B	ATP5F1D
SRPRB	3.68173e-165	0.587386	0.336	0.14	9.69546e-161	DLBCL-B	SRPRB
DPY30	5.97752e-165	0.402908	0.405	0.178	1.57412e-160	DLBCL-B	DPY30
SLTM	6.64693e-165	0.352861	0.717	0.396	1.7504e-160	DLBCL-B	SLTM
MRPS18C	1.71659e-164	0.569836	0.276	0.104	4.52047e-160	DLBCL-B	MRPS18C
ARMC10	1.91753e-164	0.567462	0.31	0.124	5.04961e-160	DLBCL-B	ARMC10
UBA6	1.95735e-164	0.637281	0.286	0.111	5.1545e-160	DLBCL-B	UBA6
IPO9	2.83227e-164	0.504972	0.325	0.133	7.45851e-160	DLBCL-B	IPO9
FIP1L1	2.85507e-164	0.465237	0.353	0.148	7.51855e-160	DLBCL-B	FIP1L1
COX7A2	2.996e-164	0.412126	0.623	0.324	7.88968e-160	DLBCL-B	COX7A2
GNL2	3.16646e-164	0.588862	0.295	0.116	8.33856e-160	DLBCL-B	GNL2
MT-ATP8	3.31155e-164	0.306254	0.993	0.986	8.72065e-160	DLBCL-B	MT-ATP8
NDUFS8	4.25327e-164	0.599755	0.287	0.111	1.12006e-159	DLBCL-B	NDUFS8
TMED4	4.41652e-164	0.337112	0.52	0.25	1.16305e-159	DLBCL-B	TMED4
EIF4G1	7.53768e-164	0.435377	0.563	0.287	1.98497e-159	DLBCL-B	EIF4G1
TAF10	2.14818e-163	0.356602	0.44	0.2	5.65702e-159	DLBCL-B	TAF10
CD48	2.16831e-163	0.134533	0.494	0.223	5.71002e-159	DLBCL-B	CD48
XPOT	9.04103e-163	0.681668	0.331	0.139	2.38086e-158	DLBCL-B	XPOT
C8orf33	1.01947e-162	0.604272	0.256	0.094	2.68467e-158	DLBCL-B	C8orf33
KDM2B	1.16362e-162	0.370757	0.251	0.09	3.06427e-158	DLBCL-B	KDM2B
UFC1	1.86661e-162	0.392214	0.461	0.215	4.91552e-158	DLBCL-B	UFC1
ATR	3.56005e-162	0.490514	0.261	0.096	9.37503e-158	DLBCL-B	ATR
PHF20L1	4.12508e-162	0.442482	0.485	0.236	1.0863e-157	DLBCL-B	PHF20L1
CCNG1	5.1515e-162	0.465654	0.421	0.193	1.3566e-157	DLBCL-B	CCNG1
EIF5B	5.22113e-162	0.448331	0.648	0.362	1.37493e-157	DLBCL-B	EIF5B
SCO1	5.33198e-162	0.549259	0.273	0.104	1.40412e-157	DLBCL-B	SCO1
KRR1	1.4481e-161	0.313977	0.434	0.197	3.81344e-157	DLBCL-B	KRR1
METTL26	4.52489e-161	0.372939	0.35	0.147	1.19158e-156	DLBCL-B	METTL26
NDUFAF2	5.28199e-161	0.565651	0.267	0.101	1.39096e-156	DLBCL-B	NDUFAF2
OGFOD1	5.96999e-161	0.554145	0.271	0.103	1.57214e-156	DLBCL-B	OGFOD1
OTUD5	7.36955e-161	0.29314	0.345	0.143	1.9407e-156	DLBCL-B	OTUD5
C16orf58	9.42419e-161	0.40703	0.349	0.147	2.48177e-156	DLBCL-B	C16orf58
SENP5	9.62974e-161	0.487032	0.269	0.101	2.5359e-156	DLBCL-B	SENP5
WDR33	1.74693e-160	0.397367	0.371	0.159	4.60036e-156	DLBCL-B	WDR33
ECHS1	1.78197e-160	0.521232	0.365	0.158	4.69263e-156	DLBCL-B	ECHS1
ZNF131	2.19073e-160	0.339014	0.35	0.147	5.76907e-156	DLBCL-B	ZNF131
SOD1	3.95776e-160	0.472064	0.824	0.548	1.04224e-155	DLBCL-B	SOD1
POLR2I	4.94143e-160	0.474181	0.292	0.114	1.30128e-155	DLBCL-B	POLR2I
PPTC7	7.17984e-160	0.310479	0.393	0.172	1.89074e-155	DLBCL-B	PPTC7
SUCLG1	8.37392e-160	0.424052	0.418	0.19	2.20519e-155	DLBCL-B	SUCLG1
CCDC91	8.47362e-160	0.39278	0.31	0.125	2.23144e-155	DLBCL-B	CCDC91
CHD7	8.89521e-160	0.438578	0.286	0.11	2.34246e-155	DLBCL-B	CHD7
NDUFA3	9.84861e-160	0.391839	0.397	0.176	2.59353e-155	DLBCL-B	NDUFA3
APPL1	1.32955e-159	0.381649	0.494	0.24	3.50122e-155	DLBCL-B	APPL1
NKAP	1.65733e-159	0.411881	0.294	0.115	4.3644e-155	DLBCL-B	NKAP
LSM12	3.2223e-159	0.561565	0.365	0.161	8.48561e-155	DLBCL-B	LSM12
DLD	3.38505e-159	0.623935	0.285	0.112	8.9142e-155	DLBCL-B	DLD
MLEC	3.39136e-159	0.374419	0.433	0.2	8.93081e-155	DLBCL-B	MLEC
CCDC90B	4.75688e-159	0.416016	0.409	0.184	1.25268e-154	DLBCL-B	CCDC90B
AFTPH	5.36164e-159	0.369733	0.409	0.183	1.41193e-154	DLBCL-B	AFTPH
SHLD2	5.67918e-159	0.445594	0.297	0.118	1.49556e-154	DLBCL-B	SHLD2
THOC2	7.34138e-159	0.329189	0.614	0.323	1.93328e-154	DLBCL-B	THOC2
SF3B4	7.59872e-159	0.407195	0.479	0.229	2.00105e-154	DLBCL-B	SF3B4
SYAP1	1.1307e-158	0.50043	0.464	0.227	2.97758e-154	DLBCL-B	SYAP1
RAB8A	1.3191e-158	0.489394	0.374	0.164	3.47372e-154	DLBCL-B	RAB8A
SOCS4	1.32177e-158	0.455589	0.308	0.125	3.48076e-154	DLBCL-B	SOCS4
SNRPB2	2.84962e-158	0.430458	0.568	0.294	7.5042e-154	DLBCL-B	SNRPB2
FAU	2.90002e-158	0.364868	0.956	0.768	7.63691e-154	DLBCL-B	FAU
PPP2R2A	4.01258e-158	0.352669	0.511	0.248	1.05667e-153	DLBCL-B	PPP2R2A
ANKZF1	4.0346e-158	0.480078	0.259	0.095	1.06247e-153	DLBCL-B	ANKZF1
FNTA	5.60946e-158	0.410375	0.436	0.202	1.4772e-153	DLBCL-B	FNTA
ING3	7.00847e-158	0.398493	0.364	0.157	1.84561e-153	DLBCL-B	ING3
CDK2	7.70537e-158	0.653021	0.379	0.174	2.02913e-153	DLBCL-B	CDK2
MTREX	8.29748e-158	0.525527	0.283	0.111	2.18506e-153	DLBCL-B	MTREX
UQCRB	1.19426e-157	0.482101	0.884	0.639	3.14498e-153	DLBCL-B	UQCRB
CCNK	2.62517e-157	0.364275	0.392	0.175	6.91312e-153	DLBCL-B	CCNK
PMF1	3.37408e-157	0.431087	0.358	0.154	8.8853e-153	DLBCL-B	PMF1
ACTR6	3.6689e-157	0.51902	0.261	0.098	9.66168e-153	DLBCL-B	ACTR6
PCID2	5.17838e-157	0.449244	0.292	0.115	1.36367e-152	DLBCL-B	PCID2
ZNF24	6.51865e-157	0.368181	0.57	0.292	1.71662e-152	DLBCL-B	ZNF24
PHTF2	1.15715e-156	0.398538	0.284	0.111	3.04723e-152	DLBCL-B	PHTF2
TIMM23	1.37214e-156	0.658414	0.251	0.094	3.61341e-152	DLBCL-B	TIMM23
CSPP1	1.42839e-156	0.497248	0.251	0.093	3.76152e-152	DLBCL-B	CSPP1
PDCD2	1.48262e-156	0.495538	0.304	0.123	3.90433e-152	DLBCL-B	PDCD2
NDUFB1	1.59575e-156	0.426881	0.62	0.329	4.20225e-152	DLBCL-B	NDUFB1
EIF4B	2.18796e-156	0.41878	0.899	0.66	5.76178e-152	DLBCL-B	EIF4B
SLC25A46	2.88472e-156	0.532744	0.324	0.136	7.59661e-152	DLBCL-B	SLC25A46
CAPRIN1	3.88724e-156	0.440141	0.479	0.231	1.02366e-151	DLBCL-B	CAPRIN1
TAOK3	4.46912e-156	0.360353	0.505	0.248	1.1769e-151	DLBCL-B	TAOK3
ZNF720	5.15999e-156	0.570363	0.263	0.1	1.35883e-151	DLBCL-B	ZNF720
CASP8	5.47509e-156	0.222828	0.342	0.143	1.44181e-151	DLBCL-B	CASP8
NDUFS2	8.0489e-156	0.381405	0.423	0.194	2.1196e-151	DLBCL-B	NDUFS2
PIKFYVE	1.07402e-155	0.675845	0.321	0.137	2.82833e-151	DLBCL-B	PIKFYVE
ACLY	1.45155e-155	0.452375	0.407	0.186	3.8225e-151	DLBCL-B	ACLY
ABHD14B	1.53524e-155	0.405851	0.339	0.142	4.04289e-151	DLBCL-B	ABHD14B
UBE2D2	2.43294e-155	0.405027	0.743	0.42	6.4069e-151	DLBCL-B	UBE2D2
AP1AR	4.53833e-155	0.476902	0.279	0.109	1.19512e-150	DLBCL-B	AP1AR
HMGN2	6.69838e-155	0.645759	0.858	0.613	1.76395e-150	DLBCL-B	HMGN2
NDUFA1	6.87935e-155	0.482714	0.813	0.522	1.81161e-150	DLBCL-B	NDUFA1
SDHA	7.2341e-155	0.444289	0.326	0.136	1.90503e-150	DLBCL-B	SDHA
PSMA1	8.50107e-155	0.439466	0.333	0.14	2.23867e-150	DLBCL-B	PSMA1
EWSR1	3.17771e-154	0.421485	0.809	0.503	8.36817e-150	DLBCL-B	EWSR1
KHDRBS1	3.53673e-154	0.459963	0.811	0.515	9.31363e-150	DLBCL-B	KHDRBS1
TMEM192	6.4171e-154	0.543896	0.273	0.106	1.68988e-149	DLBCL-B	TMEM192
NDUFAF3	6.59852e-154	0.388728	0.399	0.18	1.73766e-149	DLBCL-B	NDUFAF3
ARPC1B	1.34932e-153	0.425427	0.343	0.146	3.55329e-149	DLBCL-B	ARPC1B
ESCO1	1.78545e-153	0.357513	0.289	0.114	4.70181e-149	DLBCL-B	ESCO1
SMG7	1.93817e-153	0.381205	0.372	0.164	5.10398e-149	DLBCL-B	SMG7
PPP2R3C	2.29377e-153	0.506545	0.313	0.129	6.0404e-149	DLBCL-B	PPP2R3C
NEDD8	3.5382e-153	0.4235	0.503	0.248	9.3175e-149	DLBCL-B	NEDD8
BPNT1	3.85247e-153	0.516632	0.264	0.101	1.01451e-148	DLBCL-B	BPNT1
TIPRL	4.67596e-153	0.423515	0.431	0.201	1.23137e-148	DLBCL-B	TIPRL
HNRNPF	5.45627e-153	0.489399	0.712	0.417	1.43685e-148	DLBCL-B	HNRNPF
UPF2	6.20436e-153	0.299818	0.415	0.189	1.63386e-148	DLBCL-B	UPF2
ZPR1	6.84606e-153	0.518904	0.255	0.096	1.80284e-148	DLBCL-B	ZPR1
PSMD8	7.11304e-153	0.427906	0.421	0.195	1.87315e-148	DLBCL-B	PSMD8
NMD3	1.31224e-152	0.354913	0.349	0.149	3.45566e-148	DLBCL-B	NMD3
TWISTNB	1.9943e-152	0.361936	0.293	0.118	5.2518e-148	DLBCL-B	TWISTNB
CFL1	3.06935e-152	0.405948	0.987	0.922	8.08282e-148	DLBCL-B	CFL1
PSMD2	4.56044e-152	0.432725	0.423	0.197	1.20095e-147	DLBCL-B	PSMD2
UBA2	8.90543e-152	0.297725	0.47	0.226	2.34516e-147	DLBCL-B	UBA2
BUD31	1.22345e-151	0.443031	0.357	0.156	3.22184e-147	DLBCL-B	BUD31
UBA52	2.75407e-151	0.382969	0.935	0.723	7.25256e-147	DLBCL-B	UBA52
AIP	4.50829e-151	0.364622	0.369	0.162	1.18721e-146	DLBCL-B	AIP
RPS12	4.5143e-151	0.478035	0.983	0.936	1.1888e-146	DLBCL-B	RPS12
PRDX6	5.1685e-151	0.416252	0.622	0.334	1.36107e-146	DLBCL-B	PRDX6
PDS5A	5.8523e-151	0.378314	0.466	0.224	1.54114e-146	DLBCL-B	PDS5A
RBM10	8.32985e-151	0.409369	0.257	0.097	2.19358e-146	DLBCL-B	RBM10
SREK1	8.665e-151	0.359222	0.588	0.309	2.28184e-146	DLBCL-B	SREK1
CLPX	1.10059e-150	0.436114	0.29	0.117	2.89829e-146	DLBCL-B	CLPX
SNX4	1.13226e-150	0.529106	0.312	0.131	2.98168e-146	DLBCL-B	SNX4
EXOSC6	1.27351e-150	0.310445	0.422	0.193	3.35367e-146	DLBCL-B	EXOSC6
RAB29	1.76069e-150	0.639782	0.361	0.164	4.6366e-146	DLBCL-B	RAB29
ZC3H7A	1.93307e-150	0.243613	0.456	0.216	5.09055e-146	DLBCL-B	ZC3H7A
TOMM20	2.62566e-150	0.412334	0.685	0.386	6.91441e-146	DLBCL-B	TOMM20
SIKE1	6.2942e-150	0.481279	0.291	0.118	1.65751e-145	DLBCL-B	SIKE1
DEK	7.74868e-150	0.639999	0.734	0.474	2.04054e-145	DLBCL-B	DEK
NREP	8.42246e-150	0.806543	0.397	0.194	2.21797e-145	DLBCL-B	NREP
FAM53C	8.47257e-150	0.265639	0.367	0.16	2.23117e-145	DLBCL-B	FAM53C
INSIG1	9.08465e-150	0.369765	0.473	0.233	2.39235e-145	DLBCL-B	INSIG1
THAP9-AS1	9.63349e-150	0.497627	0.279	0.111	2.53688e-145	DLBCL-B	THAP9-AS1
RNF44	1.1826e-149	0.310986	0.394	0.176	3.11425e-145	DLBCL-B	RNF44
CEP95	1.37543e-149	0.45615	0.254	0.096	3.62205e-145	DLBCL-B	CEP95
TRIM14	1.45008e-149	0.295975	0.258	0.097	3.81865e-145	DLBCL-B	TRIM14
RNF34	1.49431e-149	0.432266	0.283	0.113	3.93511e-145	DLBCL-B	RNF34
LSM6	1.57021e-149	0.530651	0.261	0.101	4.135e-145	DLBCL-B	LSM6
CDC5L	1.8867e-149	0.336181	0.46	0.221	4.96844e-145	DLBCL-B	CDC5L
SCFD1	2.15101e-149	0.459299	0.357	0.158	5.66448e-145	DLBCL-B	SCFD1
NDUFA8	2.50559e-149	0.611218	0.302	0.126	6.59823e-145	DLBCL-B	NDUFA8
YARS	2.52988e-149	0.654368	0.25	0.095	6.6622e-145	DLBCL-B	YARS
ILF3-DT	6.37582e-149	0.349449	0.317	0.132	1.67901e-144	DLBCL-B	ILF3-DT
SSB	6.87453e-149	0.48953	0.693	0.41	1.81034e-144	DLBCL-B	SSB
ENY2	7.65052e-149	0.427579	0.589	0.31	2.01469e-144	DLBCL-B	ENY2
ELOB	9.95385e-149	0.346196	0.57	0.29	2.62125e-144	DLBCL-B	ELOB
CUL3	1.12812e-148	0.435896	0.474	0.234	2.97079e-144	DLBCL-B	CUL3
RARS	1.22883e-148	0.536143	0.323	0.138	3.236e-144	DLBCL-B	RARS
ZNF330	1.30462e-148	0.511011	0.291	0.118	3.43559e-144	DLBCL-B	ZNF330
TARDBP	1.31872e-148	0.343547	0.564	0.286	3.47272e-144	DLBCL-B	TARDBP
CCDC25	1.4029e-148	0.416018	0.395	0.181	3.6944e-144	DLBCL-B	CCDC25
SLC25A37	1.41477e-148	0.347674	0.423	0.197	3.72566e-144	DLBCL-B	SLC25A37
TARBP1	1.64167e-148	0.407775	0.295	0.119	4.32318e-144	DLBCL-B	TARBP1
MRPS36	2.68453e-148	0.454388	0.286	0.115	7.06944e-144	DLBCL-B	MRPS36
EMC6	6.02221e-148	0.356715	0.292	0.118	1.58589e-143	DLBCL-B	EMC6
USO1	1.3104e-147	0.43688	0.414	0.194	3.4508e-143	DLBCL-B	USO1
VIRMA	2.2883e-147	0.453549	0.303	0.126	6.02601e-143	DLBCL-B	VIRMA
NUP50	2.47061e-147	0.358953	0.43	0.204	6.50612e-143	DLBCL-B	NUP50
CRLF3	2.94797e-147	0.428828	0.272	0.106	7.76318e-143	DLBCL-B	CRLF3
NPEPPS	4.05174e-147	0.308978	0.473	0.229	1.06699e-142	DLBCL-B	NPEPPS
RBX1	4.41769e-147	0.416463	0.568	0.297	1.16335e-142	DLBCL-B	RBX1
CHD4	4.86563e-147	0.383766	0.405	0.187	1.28131e-142	DLBCL-B	CHD4
SMIM15	5.6008e-147	0.48657	0.289	0.118	1.47491e-142	DLBCL-B	SMIM15
RPF1	8.45035e-147	0.401959	0.332	0.143	2.22531e-142	DLBCL-B	RPF1
SS18L2	8.73569e-147	0.319409	0.39	0.176	2.30046e-142	DLBCL-B	SS18L2
PIK3CD	1.02906e-146	0.197297	0.287	0.113	2.70994e-142	DLBCL-B	PIK3CD
TYK2	1.71361e-146	0.251508	0.42	0.194	4.51261e-142	DLBCL-B	TYK2
TAF15	1.96792e-146	0.432187	0.496	0.249	5.18232e-142	DLBCL-B	TAF15
VMA21	3.92844e-146	0.365191	0.365	0.163	1.03452e-141	DLBCL-B	VMA21
DBI	4.92886e-146	0.445133	0.673	0.383	1.29797e-141	DLBCL-B	DBI
PGAM1	9.30517e-146	0.486913	0.563	0.305	2.45042e-141	DLBCL-B	PGAM1
TAF2	9.79258e-146	0.488549	0.273	0.109	2.57878e-141	DLBCL-B	TAF2
SLC1A5	1.04233e-145	0.414572	0.349	0.154	2.74486e-141	DLBCL-B	SLC1A5
SLC50A1	1.14864e-145	0.523129	0.316	0.135	3.02484e-141	DLBCL-B	SLC50A1
BTBD1	1.42662e-145	0.377958	0.444	0.213	3.75685e-141	DLBCL-B	BTBD1
DFFA	1.73893e-145	0.499167	0.337	0.148	4.57931e-141	DLBCL-B	DFFA
PPA2	1.74789e-145	0.37738	0.369	0.165	4.60289e-141	DLBCL-B	PPA2
SIAH2	2.05645e-145	0.654336	0.27	0.109	5.41547e-141	DLBCL-B	SIAH2
CCAR1	2.83162e-145	0.360249	0.578	0.303	7.45678e-141	DLBCL-B	CCAR1
CUX1	3.26779e-145	0.627528	0.39	0.185	8.60539e-141	DLBCL-B	CUX1
XRCC6	3.91414e-145	0.454457	0.621	0.346	1.03075e-140	DLBCL-B	XRCC6
SART3	4.5964e-145	0.397555	0.284	0.115	1.21042e-140	DLBCL-B	SART3
CCDC14	5.74396e-145	0.321161	0.305	0.127	1.51261e-140	DLBCL-B	CCDC14
CKAP5	5.84344e-145	0.591206	0.305	0.13	1.53881e-140	DLBCL-B	CKAP5
NMI	8.69263e-145	0.511766	0.344	0.152	2.28912e-140	DLBCL-B	NMI
PPIE	1.37355e-144	0.488367	0.261	0.102	3.61711e-140	DLBCL-B	PPIE
CTCF	1.50462e-144	0.332737	0.429	0.203	3.96227e-140	DLBCL-B	CTCF
ANKLE2	1.71073e-144	0.366537	0.369	0.166	4.50503e-140	DLBCL-B	ANKLE2
EBAG9	2.0969e-144	0.4852	0.327	0.142	5.52197e-140	DLBCL-B	EBAG9
TRANK1	2.11189e-144	0.626617	0.259	0.102	5.56145e-140	DLBCL-B	TRANK1
C1GALT1	2.20225e-144	0.420386	0.327	0.141	5.7994e-140	DLBCL-B	C1GALT1
ZNF770	3.93205e-144	0.345807	0.317	0.134	1.03547e-139	DLBCL-B	ZNF770
CHD8	4.78934e-144	0.332315	0.373	0.169	1.26123e-139	DLBCL-B	CHD8
BFAR	5.11539e-144	0.454906	0.335	0.147	1.34709e-139	DLBCL-B	BFAR
UBE2R2	7.00549e-144	0.3848	0.683	0.374	1.84483e-139	DLBCL-B	UBE2R2
LAMTOR5	7.32625e-144	0.394814	0.507	0.255	1.9293e-139	DLBCL-B	LAMTOR5
TIAL1	9.35492e-144	0.330204	0.565	0.291	2.46352e-139	DLBCL-B	TIAL1
CYB5B	1.15164e-143	0.425782	0.522	0.27	3.03274e-139	DLBCL-B	CYB5B
INO80C	1.18958e-143	0.410043	0.311	0.131	3.13265e-139	DLBCL-B	INO80C
SSR3	4.60486e-143	0.653144	0.579	0.324	1.21264e-138	DLBCL-B	SSR3
AKIRIN2	4.99039e-143	0.557989	0.361	0.165	1.31417e-138	DLBCL-B	AKIRIN2
EIF3K	6.30009e-143	0.36787	0.712	0.406	1.65907e-138	DLBCL-B	EIF3K
WDR75	8.57525e-143	0.42255	0.28	0.113	2.25821e-138	DLBCL-B	WDR75
BAZ1A	1.14901e-142	0.261703	0.538	0.274	3.02582e-138	DLBCL-B	BAZ1A
PAXBP1	1.17833e-142	0.312837	0.296	0.122	3.10302e-138	DLBCL-B	PAXBP1
CEBPZOS	1.93093e-142	0.364712	0.369	0.167	5.0849e-138	DLBCL-B	CEBPZOS
ATP5F1C	2.64083e-142	0.427954	0.513	0.263	6.95437e-138	DLBCL-B	ATP5F1C
TSR2	2.77493e-142	0.496695	0.34	0.15	7.3075e-138	DLBCL-B	TSR2
HNRNPR	3.05758e-142	0.429437	0.772	0.473	8.05182e-138	DLBCL-B	HNRNPR
NDUFA5	5.56847e-142	0.353312	0.526	0.27	1.4664e-137	DLBCL-B	NDUFA5
CUL4A	6.18011e-142	0.413164	0.324	0.139	1.62747e-137	DLBCL-B	CUL4A
PSME2	1.16536e-141	0.453397	0.533	0.276	3.06885e-137	DLBCL-B	PSME2
DDX46	1.25709e-141	0.293948	0.553	0.288	3.31042e-137	DLBCL-B	DDX46
PRDX2	2.33497e-141	0.522717	0.365	0.169	6.14892e-137	DLBCL-B	PRDX2
AKR1A1	3.86864e-141	0.411053	0.417	0.198	1.01877e-136	DLBCL-B	AKR1A1
CNPPD1	3.99458e-141	0.285377	0.397	0.183	1.05193e-136	DLBCL-B	CNPPD1
ENSA	4.636e-141	0.335681	0.716	0.402	1.22084e-136	DLBCL-B	ENSA
G3BP1	6.52797e-141	0.428255	0.723	0.427	1.71907e-136	DLBCL-B	G3BP1
SNHG9	7.50128e-141	0.326067	0.289	0.118	1.97539e-136	DLBCL-B	SNHG9
NTPCR	7.53315e-141	0.597228	0.29	0.123	1.98378e-136	DLBCL-B	NTPCR
ARHGDIB	1.47863e-140	0.248962	0.879	0.523	3.89381e-136	DLBCL-B	ARHGDIB
SMG1	2.12153e-140	0.266235	0.592	0.31	5.58683e-136	DLBCL-B	SMG1
API5	3.12945e-140	0.372326	0.437	0.212	8.24108e-136	DLBCL-B	API5
EVI2B	3.56537e-140	0.191796	0.466	0.222	9.38905e-136	DLBCL-B	EVI2B
ITGA4	6.16748e-140	0.722939	0.276	0.114	1.62414e-135	DLBCL-B	ITGA4
NSD1	8.81414e-140	0.204432	0.402	0.185	2.32112e-135	DLBCL-B	NSD1
HCG18	9.85271e-140	0.335531	0.274	0.111	2.59461e-135	DLBCL-B	HCG18
OSBPL3	1.48184e-139	0.741089	0.269	0.111	3.90229e-135	DLBCL-B	OSBPL3
RUFY3	1.61089e-139	0.500418	0.301	0.128	4.24211e-135	DLBCL-B	RUFY3
TUT7	2.19694e-139	0.388113	0.382	0.178	5.78542e-135	DLBCL-B	TUT7
ATP5PD	3.71252e-139	0.424034	0.684	0.393	9.77655e-135	DLBCL-B	ATP5PD
SDHC	4.99594e-139	0.350178	0.451	0.22	1.31563e-134	DLBCL-B	SDHC
CETN3	5.47126e-139	0.414878	0.289	0.12	1.4408e-134	DLBCL-B	CETN3
SMARCC2	6.14275e-139	0.275138	0.484	0.239	1.61763e-134	DLBCL-B	SMARCC2
FNBP4	9.66089e-139	0.22322	0.54	0.275	2.5441e-134	DLBCL-B	FNBP4
TMEM19	1.03327e-138	0.51603	0.271	0.11	2.72101e-134	DLBCL-B	TMEM19
SNRNP200	1.23519e-138	0.216061	0.491	0.243	3.25276e-134	DLBCL-B	SNRNP200
GIGYF1	1.32175e-138	0.353393	0.455	0.224	3.48069e-134	DLBCL-B	GIGYF1
AMFR	1.32903e-138	0.427762	0.346	0.155	3.49988e-134	DLBCL-B	AMFR
PEX19	1.48394e-138	0.431194	0.279	0.114	3.90782e-134	DLBCL-B	PEX19
C1orf43	1.97705e-138	0.361817	0.619	0.337	5.20635e-134	DLBCL-B	C1orf43
TARS	2.36794e-138	0.539089	0.298	0.127	6.23573e-134	DLBCL-B	TARS
HIST1H2AC	3.82294e-138	0.569886	0.278	0.117	1.00673e-133	DLBCL-B	HIST1H2AC
HNRNPL	3.90198e-138	0.397518	0.785	0.488	1.02755e-133	DLBCL-B	HNRNPL
KMT2C	4.02723e-138	0.37783	0.494	0.253	1.06053e-133	DLBCL-B	KMT2C
RNF187	5.28612e-138	0.366667	0.509	0.259	1.39205e-133	DLBCL-B	RNF187
MAPRE2	6.94206e-138	0.363014	0.544	0.29	1.82812e-133	DLBCL-B	MAPRE2
GSK3A	1.09587e-137	0.289507	0.397	0.185	2.88586e-133	DLBCL-B	GSK3A
PIH1D1	2.12136e-137	0.341709	0.31	0.133	5.58638e-133	DLBCL-B	PIH1D1
HSPA9	2.15305e-137	0.381506	0.569	0.307	5.66985e-133	DLBCL-B	HSPA9
ZCCHC10	2.85474e-137	0.323441	0.352	0.158	7.51768e-133	DLBCL-B	ZCCHC10
TADA3	4.44211e-137	0.38977	0.313	0.135	1.16979e-132	DLBCL-B	TADA3
COX4I1	4.51642e-137	0.411057	0.814	0.523	1.18935e-132	DLBCL-B	COX4I1
TRA2B	6.13241e-137	0.32244	0.823	0.522	1.61491e-132	DLBCL-B	TRA2B
NMT1	7.85003e-137	0.325269	0.366	0.167	2.06723e-132	DLBCL-B	NMT1
IWS1	8.16785e-137	0.246126	0.447	0.218	2.15092e-132	DLBCL-B	IWS1
SEC24C	1.0225e-136	0.436264	0.262	0.105	2.69266e-132	DLBCL-B	SEC24C
LENG8	1.54876e-136	0.357401	0.717	0.419	4.07852e-132	DLBCL-B	LENG8
ERG28	2.14439e-136	0.498954	0.284	0.119	5.64703e-132	DLBCL-B	ERG28
BMS1	2.27953e-136	0.414907	0.306	0.131	6.00291e-132	DLBCL-B	BMS1
LEMD3	2.47614e-136	0.41935	0.268	0.109	6.52067e-132	DLBCL-B	LEMD3
ACIN1	2.787e-136	0.26303	0.534	0.274	7.33928e-132	DLBCL-B	ACIN1
JTB	4.40569e-136	0.319422	0.303	0.129	1.16019e-131	DLBCL-B	JTB
IREB2	4.77009e-136	0.355028	0.299	0.127	1.25615e-131	DLBCL-B	IREB2
RBM12	5.78509e-136	0.220208	0.398	0.184	1.52345e-131	DLBCL-B	RBM12
TSN	8.7646e-136	0.313866	0.346	0.154	2.30807e-131	DLBCL-B	TSN
MRPL32	1.28654e-135	0.361409	0.364	0.167	3.38799e-131	DLBCL-B	MRPL32
NSA2	1.63157e-135	0.308358	0.81	0.502	4.29657e-131	DLBCL-B	NSA2
ZMIZ2	1.75951e-135	0.320998	0.363	0.166	4.63348e-131	DLBCL-B	ZMIZ2
NUDC	2.25483e-135	0.373485	0.354	0.16	5.93786e-131	DLBCL-B	NUDC
UBA5	2.50004e-135	0.442037	0.255	0.102	6.58361e-131	DLBCL-B	UBA5
UTP23	3.42808e-135	0.329954	0.27	0.11	9.0275e-131	DLBCL-B	UTP23
SETX	3.72765e-135	0.446578	0.627	0.359	9.8164e-131	DLBCL-B	SETX
PRPF39	5.63475e-135	0.321789	0.298	0.126	1.48386e-130	DLBCL-B	PRPF39
RALY	6.03153e-135	0.365522	0.365	0.167	1.58834e-130	DLBCL-B	RALY
UBAP2L	7.48047e-135	0.285395	0.436	0.212	1.96991e-130	DLBCL-B	UBAP2L
POGK	8.05953e-135	0.369053	0.282	0.117	2.1224e-130	DLBCL-B	POGK
RIMKLB	8.06085e-135	0.33943	0.277	0.114	2.12275e-130	DLBCL-B	RIMKLB
XRCC5	1.00017e-134	0.477472	0.74	0.462	2.63385e-130	DLBCL-B	XRCC5
NDUFA10	1.12113e-134	0.325757	0.367	0.168	2.95237e-130	DLBCL-B	NDUFA10
KDM5C	1.13561e-134	0.319378	0.531	0.276	2.99052e-130	DLBCL-B	KDM5C
EIF4A2	1.50307e-134	0.368053	0.954	0.783	3.95818e-130	DLBCL-B	EIF4A2
MAPKAP1	1.56132e-134	0.353237	0.378	0.177	4.11158e-130	DLBCL-B	MAPKAP1
CHTOP	1.68366e-134	0.200053	0.51	0.256	4.43375e-130	DLBCL-B	CHTOP
PPP2R1A	2.56635e-134	0.28717	0.399	0.188	6.75823e-130	DLBCL-B	PPP2R1A
EIF3G	2.66206e-134	0.291336	0.577	0.304	7.01026e-130	DLBCL-B	EIF3G
TSC22D4	2.86215e-134	0.379767	0.337	0.151	7.53718e-130	DLBCL-B	TSC22D4
TRIM24	3.03601e-134	0.637175	0.254	0.103	7.99504e-130	DLBCL-B	TRIM24
COTL1	7.83742e-134	0.474855	0.586	0.344	2.06391e-129	DLBCL-B	COTL1
YTHDC2	1.81198e-133	0.323454	0.265	0.108	4.77168e-129	DLBCL-B	YTHDC2
PRELID1	3.39543e-133	0.364749	0.412	0.198	8.94153e-129	DLBCL-B	PRELID1
LSM3	3.4196e-133	0.442342	0.423	0.208	9.00517e-129	DLBCL-B	LSM3
CUL1	4.3071e-133	0.336422	0.272	0.112	1.13423e-128	DLBCL-B	CUL1
PPP1R2	4.32184e-133	0.12808	0.483	0.237	1.13811e-128	DLBCL-B	PPP1R2
TXNDC17	6.05726e-133	0.360768	0.329	0.146	1.59512e-128	DLBCL-B	TXNDC17
HSPA14	6.69952e-133	0.3859	0.296	0.127	1.76425e-128	DLBCL-B	HSPA14
MOB1A	8.01086e-133	0.450508	0.712	0.422	2.10958e-128	DLBCL-B	MOB1A
ORMDL3	9.43059e-133	0.233898	0.365	0.167	2.48345e-128	DLBCL-B	ORMDL3
KPNA2	9.74331e-133	0.546884	0.264	0.109	2.5658e-128	DLBCL-B	KPNA2
SLC4A2	1.03939e-132	0.449199	0.328	0.148	2.73712e-128	DLBCL-B	SLC4A2
USP14	1.80185e-132	0.305133	0.459	0.23	4.74499e-128	DLBCL-B	USP14
ERICH1	2.59845e-132	0.137977	0.467	0.229	6.84275e-128	DLBCL-B	ERICH1
TAF11	5.16254e-132	0.311511	0.288	0.121	1.3595e-127	DLBCL-B	TAF11
COX5B	7.81084e-132	0.327874	0.459	0.229	2.05691e-127	DLBCL-B	COX5B
RAD23B	8.05313e-132	0.354669	0.552	0.292	2.12071e-127	DLBCL-B	RAD23B
ISY1	8.32659e-132	0.362321	0.3	0.129	2.19272e-127	DLBCL-B	ISY1
DDX23	9.39164e-132	0.337565	0.35	0.159	2.47319e-127	DLBCL-B	DDX23
RC3H2	9.71799e-132	0.325962	0.342	0.154	2.55914e-127	DLBCL-B	RC3H2
GLS	2.87978e-131	0.352532	0.642	0.358	7.5836e-127	DLBCL-B	GLS
ACBD3	3.10975e-131	0.338687	0.357	0.164	8.18921e-127	DLBCL-B	ACBD3
SHOC2	3.34345e-131	0.326333	0.515	0.267	8.80463e-127	DLBCL-B	SHOC2
SMIM30	5.43394e-131	0.498683	0.283	0.121	1.43098e-126	DLBCL-B	SMIM30
SRP68	1.06546e-130	0.419683	0.271	0.113	2.80579e-126	DLBCL-B	SRP68
ZCRB1	3.18504e-130	0.301692	0.501	0.257	8.38749e-126	DLBCL-B	ZCRB1
MCRS1	3.31823e-130	0.384697	0.252	0.101	8.73823e-126	DLBCL-B	MCRS1
SRPK2	3.39217e-130	0.335218	0.312	0.137	8.93294e-126	DLBCL-B	SRPK2
PTOV1	3.42536e-130	0.318218	0.307	0.134	9.02034e-126	DLBCL-B	PTOV1
ISG20L2	3.47315e-130	0.13583	0.432	0.21	9.14618e-126	DLBCL-B	ISG20L2
UBR5	3.52698e-130	0.378377	0.368	0.172	9.28795e-126	DLBCL-B	UBR5
TRAK1	5.29991e-130	0.254874	0.338	0.151	1.39568e-125	DLBCL-B	TRAK1
DDX18	6.70402e-130	0.293418	0.57	0.311	1.76544e-125	DLBCL-B	DDX18
PSPC1	7.02394e-130	0.380347	0.301	0.131	1.84969e-125	DLBCL-B	PSPC1
DCAF8	7.20504e-130	0.279788	0.35	0.159	1.89737e-125	DLBCL-B	DCAF8
SMARCA5	7.73319e-130	0.317467	0.611	0.339	2.03646e-125	DLBCL-B	SMARCA5
UBAC1	9.21505e-130	0.392445	0.318	0.142	2.42669e-125	DLBCL-B	UBAC1
PRKX	9.42238e-130	0.103136	0.288	0.121	2.48129e-125	DLBCL-B	PRKX
NEK9	1.19333e-129	0.423463	0.273	0.115	3.1425e-125	DLBCL-B	NEK9
BAG5	1.46489e-129	0.234285	0.348	0.158	3.85763e-125	DLBCL-B	BAG5
ZBTB44	1.8858e-129	0.33691	0.377	0.178	4.96608e-125	DLBCL-B	ZBTB44
CCDC117	2.23876e-129	0.351088	0.264	0.109	5.89555e-125	DLBCL-B	CCDC117
SMAD4	2.9421e-129	0.442617	0.304	0.133	7.74772e-125	DLBCL-B	SMAD4
NIPSNAP2	3.86579e-129	0.385453	0.28	0.118	1.01802e-124	DLBCL-B	NIPSNAP2
KDM4B	4.24817e-129	0.31505	0.267	0.11	1.11871e-124	DLBCL-B	KDM4B
DAAM1	4.51456e-129	0.614538	0.433	0.225	1.18886e-124	DLBCL-B	DAAM1
SUMO1	5.46195e-129	0.337059	0.518	0.27	1.43835e-124	DLBCL-B	SUMO1
UBQLN1	8.94339e-129	0.244837	0.444	0.218	2.35515e-124	DLBCL-B	UBQLN1
GNA13	1.23098e-128	0.208597	0.423	0.205	3.24167e-124	DLBCL-B	GNA13
GRPEL1	1.58306e-128	0.342805	0.296	0.128	4.16882e-124	DLBCL-B	GRPEL1
FCF1	1.72013e-128	0.387914	0.345	0.159	4.52978e-124	DLBCL-B	FCF1
NEPRO	3.35296e-128	0.382843	0.26	0.107	8.82969e-124	DLBCL-B	NEPRO
URI1	3.64859e-128	0.21319	0.468	0.234	9.60819e-124	DLBCL-B	URI1
DEDD2	5.56218e-128	0.140401	0.401	0.19	1.46475e-123	DLBCL-B	DEDD2
KIAA1147	7.0789e-128	0.331698	0.27	0.112	1.86416e-123	DLBCL-B	KIAA1147
RASSF3	1.70688e-127	0.200462	0.38	0.177	4.4949e-123	DLBCL-B	RASSF3
HNRNPM	3.36233e-127	0.394433	0.782	0.498	8.85437e-123	DLBCL-B	HNRNPM
ATP6V1G1	3.38987e-127	0.291409	0.657	0.367	8.92687e-123	DLBCL-B	ATP6V1G1
CDC42SE2	3.72381e-127	0.139281	0.547	0.282	9.80628e-123	DLBCL-B	CDC42SE2
NFATC3	3.87479e-127	0.238385	0.434	0.213	1.02039e-122	DLBCL-B	NFATC3
STT3B	6.74107e-127	0.248611	0.497	0.255	1.77519e-122	DLBCL-B	STT3B
PLP2	7.38586e-127	0.192223	0.567	0.301	1.94499e-122	DLBCL-B	PLP2
ZNF800	8.40966e-127	0.280679	0.294	0.127	2.2146e-122	DLBCL-B	ZNF800
PSMB2	1.01118e-126	0.362436	0.613	0.339	2.66285e-122	DLBCL-B	PSMB2
TXNRD1	1.14437e-126	0.397078	0.283	0.121	3.01359e-122	DLBCL-B	TXNRD1
NUP58	1.20364e-126	0.308059	0.289	0.125	3.16967e-122	DLBCL-B	NUP58
FAM162A	1.48235e-126	0.430755	0.258	0.107	3.90361e-122	DLBCL-B	FAM162A
ZNF326	1.62447e-126	0.334594	0.351	0.163	4.27787e-122	DLBCL-B	ZNF326
CSE1L	1.73993e-126	0.469917	0.269	0.113	4.58192e-122	DLBCL-B	CSE1L
TAGAP	1.78278e-126	0.108282	0.327	0.143	4.69477e-122	DLBCL-B	TAGAP
TRIM38	2.30228e-126	0.356069	0.459	0.235	6.06284e-122	DLBCL-B	TRIM38
COMMD2	2.91484e-126	0.461935	0.27	0.114	7.67595e-122	DLBCL-B	COMMD2
SMIM19	2.97509e-126	0.416939	0.28	0.12	7.83459e-122	DLBCL-B	SMIM19
SEPHS2	4.28746e-126	0.347356	0.334	0.153	1.12906e-121	DLBCL-B	SEPHS2
HMGCS1	7.39621e-126	0.744353	0.277	0.121	1.94772e-121	DLBCL-B	HMGCS1
GGA3	8.30794e-126	0.266036	0.275	0.116	2.18781e-121	DLBCL-B	GGA3
RPL22	1.14572e-125	0.358688	0.971	0.87	3.01713e-121	DLBCL-B	RPL22
NUP62	1.29281e-125	0.412785	0.36	0.172	3.40449e-121	DLBCL-B	NUP62
TTC1	1.41016e-125	0.260774	0.443	0.221	3.71353e-121	DLBCL-B	TTC1
ATG12	1.59314e-125	0.264552	0.467	0.238	4.19538e-121	DLBCL-B	ATG12
ANKIB1	2.35938e-125	0.286152	0.376	0.179	6.21319e-121	DLBCL-B	ANKIB1
RAB11FIP1	2.54704e-125	0.301614	0.372	0.177	6.70737e-121	DLBCL-B	RAB11FIP1
SCAMP3	3.68472e-125	0.349646	0.385	0.186	9.70334e-121	DLBCL-B	SCAMP3
PLEKHG1	5.62818e-125	0.540095	0.311	0.142	1.48212e-120	DLBCL-B	PLEKHG1
PDCD6	6.74355e-125	0.306372	0.529	0.28	1.77585e-120	DLBCL-B	PDCD6
TMEM256	7.77515e-125	0.358004	0.397	0.194	2.04751e-120	DLBCL-B	TMEM256
ADPRH	1.37352e-124	0.384917	0.268	0.113	3.61703e-120	DLBCL-B	ADPRH
ZNHIT1	1.69491e-124	0.36245	0.53	0.284	4.46339e-120	DLBCL-B	ZNHIT1
BRD7	2.15682e-124	0.279697	0.439	0.221	5.67976e-120	DLBCL-B	BRD7
TSG101	2.55861e-124	0.333511	0.423	0.21	6.73784e-120	DLBCL-B	TSG101
KIAA0100	3.37417e-124	0.285312	0.279	0.119	8.88553e-120	DLBCL-B	KIAA0100
EHD1	4.75725e-124	0.250714	0.295	0.128	1.25277e-119	DLBCL-B	EHD1
VDAC3	7.34762e-124	0.320872	0.397	0.194	1.93492e-119	DLBCL-B	VDAC3
TTC37	1.39013e-123	0.250051	0.421	0.209	3.66076e-119	DLBCL-B	TTC37
RBMX2	1.72274e-123	0.34997	0.275	0.118	4.53665e-119	DLBCL-B	RBMX2
DBN1	2.56592e-123	0.374419	0.294	0.129	6.75709e-119	DLBCL-B	DBN1
SYNGR2	2.62446e-123	0.375819	0.511	0.273	6.91126e-119	DLBCL-B	SYNGR2
TMEM263	3.29873e-123	0.401911	0.324	0.148	8.68686e-119	DLBCL-B	TMEM263
HAX1	4.65769e-123	0.140287	0.302	0.132	1.22656e-118	DLBCL-B	HAX1
NDUFA11	5.30375e-123	0.371624	0.282	0.122	1.39669e-118	DLBCL-B	NDUFA11
PTGES3	6.18328e-123	0.40461	0.719	0.446	1.62831e-118	DLBCL-B	PTGES3
SH3BP5	7.01762e-123	0.469507	0.562	0.333	1.84802e-118	DLBCL-B	SH3BP5
RBM42	1.22381e-122	0.366408	0.313	0.141	3.22279e-118	DLBCL-B	RBM42
ZNF395	2.69457e-122	0.332075	0.31	0.139	7.09587e-118	DLBCL-B	ZNF395
MRPS6	3.30267e-122	0.343169	0.34	0.158	8.69726e-118	DLBCL-B	MRPS6
COPG1	6.93483e-122	0.383788	0.457	0.237	1.82622e-117	DLBCL-B	COPG1
PPP1R16B	1.38603e-121	0.1023	0.278	0.117	3.64996e-117	DLBCL-B	PPP1R16B
SLC15A4	1.48231e-121	0.246283	0.3	0.133	3.90351e-117	DLBCL-B	SLC15A4
ZNF146	1.72349e-121	0.208778	0.395	0.19	4.53864e-117	DLBCL-B	ZNF146
YY1	1.94298e-121	0.297599	0.729	0.43	5.11665e-117	DLBCL-B	YY1
PHKB	2.6088e-121	0.371851	0.317	0.144	6.87001e-117	DLBCL-B	PHKB
CBL	2.81597e-121	0.262016	0.302	0.134	7.41559e-117	DLBCL-B	CBL
IP6K2	4.95837e-121	0.243026	0.347	0.161	1.30574e-116	DLBCL-B	IP6K2
FRG1	6.26037e-121	0.295093	0.37	0.177	1.64861e-116	DLBCL-B	FRG1
MED1	6.32741e-121	0.357059	0.33	0.154	1.66626e-116	DLBCL-B	MED1
DNM1L	6.68278e-121	0.313814	0.332	0.154	1.75984e-116	DLBCL-B	DNM1L
DLST	8.63936e-121	0.284829	0.347	0.162	2.27509e-116	DLBCL-B	DLST
SF3A2	9.22823e-121	0.179189	0.403	0.195	2.43016e-116	DLBCL-B	SF3A2
SAFB	1.4713e-120	0.204697	0.347	0.16	3.87451e-116	DLBCL-B	SAFB
GUSB	1.58667e-120	0.431497	0.3	0.136	4.17833e-116	DLBCL-B	GUSB
MAPRE1	1.67265e-120	0.305146	0.557	0.304	4.40475e-116	DLBCL-B	MAPRE1
FAM204A	2.42379e-120	0.250914	0.436	0.219	6.3828e-116	DLBCL-B	FAM204A
CCDC12	2.43246e-120	0.342951	0.269	0.115	6.40565e-116	DLBCL-B	CCDC12
PTAR1	3.06253e-120	0.246193	0.326	0.15	8.06486e-116	DLBCL-B	PTAR1
GORASP2	3.26359e-120	0.309045	0.388	0.19	8.59433e-116	DLBCL-B	GORASP2
PHAX	3.96358e-120	0.374534	0.302	0.136	1.04377e-115	DLBCL-B	PHAX
IARS2	4e-120	0.286115	0.387	0.188	1.05336e-115	DLBCL-B	IARS2
CBX1	4.82473e-120	0.393743	0.34	0.161	1.27055e-115	DLBCL-B	CBX1
MED24	4.98662e-120	0.274425	0.275	0.119	1.31318e-115	DLBCL-B	MED24
BLOC1S4	5.50452e-120	0.255537	0.259	0.109	1.44956e-115	DLBCL-B	BLOC1S4
SRSF11	8.25574e-120	0.343721	0.895	0.656	2.17407e-115	DLBCL-B	SRSF11
HNRNPA3	8.8784e-120	0.382995	0.913	0.674	2.33804e-115	DLBCL-B	HNRNPA3
ORMDL2	1.19298e-119	0.223857	0.343	0.16	3.1416e-115	DLBCL-B	ORMDL2
COX20	1.23326e-119	0.204008	0.42	0.208	3.24767e-115	DLBCL-B	COX20
ZNF91	1.30456e-119	0.258011	0.298	0.132	3.43544e-115	DLBCL-B	ZNF91
SDAD1	2.9734e-119	0.332947	0.341	0.16	7.83015e-115	DLBCL-B	SDAD1
NRDC	3.02619e-119	0.219407	0.442	0.222	7.96917e-115	DLBCL-B	NRDC
ARID1B	3.19447e-119	0.205904	0.475	0.245	8.41233e-115	DLBCL-B	ARID1B
SUPT5H	3.32944e-119	0.142447	0.44	0.219	8.76774e-115	DLBCL-B	SUPT5H
SRRM1	3.59043e-119	0.242271	0.756	0.453	9.45504e-115	DLBCL-B	SRRM1
TP53INP1	3.72264e-119	0.397347	0.356	0.174	9.80321e-115	DLBCL-B	TP53INP1
AURKAIP1	5.51442e-119	0.290876	0.321	0.147	1.45217e-114	DLBCL-B	AURKAIP1
CMTM7	8.33629e-119	0.448481	0.324	0.153	2.19528e-114	DLBCL-B	CMTM7
DDX1	1.20344e-118	0.334611	0.41	0.205	3.16914e-114	DLBCL-B	DDX1
PIP4P1	1.72317e-118	0.249602	0.278	0.12	4.53779e-114	DLBCL-B	PIP4P1
LARP7	1.81895e-118	0.226907	0.531	0.283	4.79002e-114	DLBCL-B	LARP7
COA3	2.08733e-118	0.352572	0.319	0.147	5.49678e-114	DLBCL-B	COA3
IRF3	2.18105e-118	0.11034	0.478	0.243	5.74357e-114	DLBCL-B	IRF3
HNRNPU	2.77569e-118	0.343817	0.905	0.655	7.30951e-114	DLBCL-B	HNRNPU
NDUFB8	2.81855e-118	0.202585	0.363	0.173	7.42238e-114	DLBCL-B	NDUFB8
MRPL27	2.91853e-118	0.447415	0.259	0.111	7.68566e-114	DLBCL-B	MRPL27
KRCC1	3.2531e-118	0.377053	0.367	0.18	8.56671e-114	DLBCL-B	KRCC1
MRPL20	3.33599e-118	0.331258	0.436	0.223	8.78499e-114	DLBCL-B	MRPL20
DR1	4.82045e-118	0.190657	0.494	0.255	1.26942e-113	DLBCL-B	DR1
CARM1	7.33352e-118	0.358488	0.287	0.128	1.93121e-113	DLBCL-B	CARM1
SECISBP2	9.99001e-118	0.221828	0.363	0.172	2.63077e-113	DLBCL-B	SECISBP2
SRSF6	1.10403e-117	0.240646	0.652	0.366	2.90736e-113	DLBCL-B	SRSF6
ATF7IP	1.32124e-117	0.286455	0.553	0.309	3.47935e-113	DLBCL-B	ATF7IP
SFT2D2	1.55609e-117	0.284202	0.392	0.193	4.09781e-113	DLBCL-B	SFT2D2
AP3D1	1.91406e-117	0.211682	0.397	0.194	5.04047e-113	DLBCL-B	AP3D1
GYG1	2.05842e-117	0.429024	0.288	0.128	5.42063e-113	DLBCL-B	GYG1
SNW1	2.33772e-117	0.233387	0.483	0.252	6.15615e-113	DLBCL-B	SNW1
RBM25	2.52964e-117	0.316737	0.817	0.53	6.66155e-113	DLBCL-B	RBM25
CHTF8	2.70673e-117	0.269645	0.342	0.161	7.1279e-113	DLBCL-B	CHTF8
MKRN1	2.99793e-117	0.27004	0.379	0.185	7.89474e-113	DLBCL-B	MKRN1
SRP9	3.37081e-117	0.327578	0.532	0.289	8.8767e-113	DLBCL-B	SRP9
CAPN1	4.93967e-117	0.306173	0.428	0.218	1.30081e-112	DLBCL-B	CAPN1
GOSR2	8.88084e-117	0.392517	0.257	0.11	2.33868e-112	DLBCL-B	GOSR2
SFSWAP	1.13404e-116	0.201792	0.403	0.199	2.98637e-112	DLBCL-B	SFSWAP
CIAO1	2.01984e-116	0.159707	0.346	0.162	5.31904e-112	DLBCL-B	CIAO1
POLR2B	2.02542e-116	0.28717	0.363	0.175	5.33375e-112	DLBCL-B	POLR2B
SYNRG	4.07335e-116	0.103449	0.363	0.172	1.07268e-111	DLBCL-B	SYNRG
MANF	6.55458e-116	0.516328	0.39	0.199	1.72608e-111	DLBCL-B	MANF
MKNK2	7.52436e-116	0.246289	0.63	0.352	1.98147e-111	DLBCL-B	MKNK2
AARS	9.7888e-116	0.451168	0.303	0.14	2.57778e-111	DLBCL-B	AARS
MITD1	1.31011e-115	0.350949	0.302	0.138	3.45005e-111	DLBCL-B	MITD1
APOBEC3G	2.25944e-115	0.262199	0.286	0.127	5.95e-111	DLBCL-B	APOBEC3G
CNP	3.48111e-115	0.423754	0.388	0.195	9.16716e-111	DLBCL-B	CNP
NAA38	3.76336e-115	0.367249	0.318	0.149	9.91042e-111	DLBCL-B	NAA38
CWC15	4.38087e-115	0.237233	0.517	0.276	1.15366e-110	DLBCL-B	CWC15
WASHC3	5.93353e-115	0.29743	0.268	0.117	1.56254e-110	DLBCL-B	WASHC3
HIKESHI	8.07651e-115	0.363364	0.253	0.108	2.12687e-110	DLBCL-B	HIKESHI
TIA1	1.35714e-114	0.306156	0.514	0.277	3.57389e-110	DLBCL-B	TIA1
PPP6C	1.43501e-114	0.227698	0.448	0.229	3.77895e-110	DLBCL-B	PPP6C
SMC5	4.60066e-114	0.123702	0.447	0.229	1.21154e-109	DLBCL-B	SMC5
PPP1R7	5.82255e-114	0.500077	0.267	0.118	1.53331e-109	DLBCL-B	PPP1R7
SMNDC1	7.23826e-114	0.250303	0.325	0.151	1.90612e-109	DLBCL-B	SMNDC1
PRPF38A	7.48128e-114	0.138405	0.32	0.147	1.97012e-109	DLBCL-B	PRPF38A
TERF1	8.3219e-114	0.295692	0.366	0.179	2.19149e-109	DLBCL-B	TERF1
PSMB5	9.17831e-114	0.316853	0.421	0.213	2.41702e-109	DLBCL-B	PSMB5
COX17	1.58207e-113	0.257703	0.494	0.26	4.16622e-109	DLBCL-B	COX17
RSL24D1	1.61394e-113	0.186371	0.582	0.317	4.25016e-109	DLBCL-B	RSL24D1
GPBP1	1.64083e-113	0.229663	0.654	0.374	4.32097e-109	DLBCL-B	GPBP1
DDX42	2.00386e-113	0.251281	0.432	0.221	5.27696e-109	DLBCL-B	DDX42
SPG7	3.02832e-113	0.209648	0.277	0.122	7.97479e-109	DLBCL-B	SPG7
PLRG1	3.04019e-113	0.314703	0.292	0.132	8.00603e-109	DLBCL-B	PLRG1
CEBPZ	3.17353e-113	0.158605	0.491	0.259	8.35716e-109	DLBCL-B	CEBPZ
LSM1	3.4369e-113	0.288132	0.26	0.112	9.05073e-109	DLBCL-B	LSM1
SLC39A6	5.42965e-113	0.315252	0.286	0.129	1.42984e-108	DLBCL-B	SLC39A6
EIF3I	7.7972e-113	0.319166	0.714	0.433	2.05331e-108	DLBCL-B	EIF3I
TUBB	9.21624e-113	0.866596	0.696	0.471	2.427e-108	DLBCL-B	TUBB
DDA1	9.43682e-113	0.216532	0.304	0.139	2.48509e-108	DLBCL-B	DDA1
PCNP	1.01245e-112	0.207556	0.614	0.343	2.66617e-108	DLBCL-B	PCNP
EP400	1.15703e-112	0.196324	0.28	0.124	3.04693e-108	DLBCL-B	EP400
COPS9	1.17866e-112	0.271051	0.427	0.218	3.10389e-108	DLBCL-B	COPS9
SPOPL	1.43166e-112	0.265167	0.298	0.135	3.77014e-108	DLBCL-B	SPOPL
PPWD1	1.60159e-112	0.210152	0.287	0.128	4.21764e-108	DLBCL-B	PPWD1
ESD	1.72407e-112	0.331499	0.491	0.262	4.54018e-108	DLBCL-B	ESD
COPB2	1.97416e-112	0.328416	0.475	0.252	5.19875e-108	DLBCL-B	COPB2
CPNE1	2.03955e-112	0.226603	0.533	0.288	5.37095e-108	DLBCL-B	CPNE1
DCAF11	2.16814e-112	0.280997	0.262	0.113	5.70958e-108	DLBCL-B	DCAF11
EIF2S1	2.40752e-112	0.389199	0.302	0.14	6.33996e-108	DLBCL-B	EIF2S1
PHYKPL	3.00984e-112	0.22844	0.344	0.164	7.92611e-108	DLBCL-B	PHYKPL
THRAP3	3.9101e-112	0.211094	0.579	0.318	1.02969e-107	DLBCL-B	THRAP3
PHF10	4.41414e-112	0.172218	0.437	0.223	1.16242e-107	DLBCL-B	PHF10
EIF2B4	4.56526e-112	0.364674	0.25	0.107	1.20222e-107	DLBCL-B	EIF2B4
RNF220	6.83077e-112	0.24886	0.316	0.147	1.79882e-107	DLBCL-B	RNF220
LMAN1	8.36052e-112	0.647877	0.552	0.326	2.20166e-107	DLBCL-B	LMAN1
SSR2	2.10373e-111	0.30122	0.646	0.376	5.53997e-107	DLBCL-B	SSR2
SP140L	2.24103e-111	0.298662	0.31	0.144	5.90152e-107	DLBCL-B	SP140L
RTCB	2.39304e-111	0.323395	0.297	0.136	6.30183e-107	DLBCL-B	RTCB
COX7A2L	2.49638e-111	0.241683	0.6	0.333	6.57398e-107	DLBCL-B	COX7A2L
DIMT1	4.10444e-111	0.316846	0.31	0.145	1.08086e-106	DLBCL-B	DIMT1
RBM26	4.29034e-111	0.140177	0.489	0.256	1.12982e-106	DLBCL-B	RBM26
HVCN1	6.20158e-111	0.369083	0.269	0.12	1.63312e-106	DLBCL-B	HVCN1
DHX36	6.29037e-111	0.135038	0.496	0.263	1.65651e-106	DLBCL-B	DHX36
ANGEL2	6.32332e-111	0.184202	0.264	0.114	1.66518e-106	DLBCL-B	ANGEL2
CAND1	7.25537e-111	0.234627	0.406	0.206	1.91063e-106	DLBCL-B	CAND1
CWC27	7.50556e-111	0.247704	0.309	0.143	1.97651e-106	DLBCL-B	CWC27
NFKBIB	7.60543e-111	0.216146	0.304	0.14	2.00281e-106	DLBCL-B	NFKBIB
UBE2G2	8.29655e-111	0.225121	0.506	0.27	2.18481e-106	DLBCL-B	UBE2G2
ESF1	1.01265e-110	0.2118	0.36	0.176	2.6667e-106	DLBCL-B	ESF1
POLR2K	1.17459e-110	0.238843	0.356	0.172	3.09317e-106	DLBCL-B	POLR2K
TYW3	1.45696e-110	0.194437	0.285	0.128	3.83675e-106	DLBCL-B	TYW3
CPSF7	1.73271e-110	0.230737	0.274	0.122	4.56291e-106	DLBCL-B	CPSF7
SS18	2.17741e-110	0.372212	0.395	0.201	5.734e-106	DLBCL-B	SS18
PRDX5	2.512e-110	0.393339	0.537	0.305	6.61509e-106	DLBCL-B	PRDX5
SUB1	7.93534e-110	0.47371	0.722	0.48	2.08969e-105	DLBCL-B	SUB1
GFM1	9.8829e-110	0.319928	0.269	0.12	2.60256e-105	DLBCL-B	GFM1
UBE2E3	3.78345e-109	0.32131	0.321	0.153	9.96334e-105	DLBCL-B	UBE2E3
OSTC	4.325e-109	0.229136	0.499	0.263	1.13895e-104	DLBCL-B	OSTC
PSMD6	4.58044e-109	0.224531	0.347	0.167	1.20621e-104	DLBCL-B	PSMD6
NOP10	6.04382e-109	0.278764	0.533	0.294	1.59158e-104	DLBCL-B	NOP10
ARCN1	8.80348e-109	0.264824	0.369	0.183	2.31831e-104	DLBCL-B	ARCN1
SF3B6	9.49725e-109	0.248308	0.366	0.18	2.501e-104	DLBCL-B	SF3B6
FAM76B	9.89931e-109	0.121484	0.355	0.171	2.60688e-104	DLBCL-B	FAM76B
NT5DC1	1.08703e-108	0.216095	0.31	0.145	2.86259e-104	DLBCL-B	NT5DC1
USP48	1.32341e-108	0.15224	0.412	0.209	3.48508e-104	DLBCL-B	USP48
ZFAND2A	1.71242e-108	0.733348	0.289	0.136	4.50947e-104	DLBCL-B	ZFAND2A
GATAD2B	2.14257e-108	0.154301	0.36	0.175	5.64224e-104	DLBCL-B	GATAD2B
ARL6IP4	2.40232e-108	0.231043	0.398	0.201	6.32627e-104	DLBCL-B	ARL6IP4
MARCKSL1	2.4293e-108	0.303501	0.64	0.376	6.39732e-104	DLBCL-B	MARCKSL1
VEZT	2.48438e-108	0.257175	0.364	0.18	6.54238e-104	DLBCL-B	VEZT
UBE2A	3.10288e-108	0.284484	0.502	0.276	8.17113e-104	DLBCL-B	UBE2A
TMX1	3.41637e-108	0.265512	0.431	0.224	8.99666e-104	DLBCL-B	TMX1
[truncated: 16,488 more rows]

## Sheet: Suppl. Table 3
Supplementary Table 3: Differentially expressed genes per stromal cell population.
FRC, FL vs rLN						FRC, DLBCL vs FL						FRC, DLBCL vs rLN						BEC, FL vs rLN						BEC, DLBCL vs FL						BEC, DLBCL vs rLN						LEC, FL vs rLN						LEC, DLBCL vs FL						LEC, DLBCL vs rLN
	p_val	avg_log2FC	pct.1	pct.2	p_val_adj		p_val	avg_log2FC	pct.1	pct.2	p_val_adj		p_val	avg_log2FC	pct.1	pct.2	p_val_adj		p_val	avg_log2FC	pct.1	pct.2	p_val_adj		p_val	avg_log2FC	pct.1	pct.2	p_val_adj		p_val	avg_log2FC	pct.1	pct.2	p_val_adj		p_val	avg_log2FC	pct.1	pct.2	p_val_adj		p_val	avg_log2FC	pct.1	pct.2	p_val_adj		p_val
C3	5.5e-199	2.70915	0.607	0.325	1.4e-194	FTH1	9.4e-237	1.46191	0.984	0.942	2.5e-232	APOL1	0	3.09116	0.669	0.114	0	CD74	9.6e-108	0.68426	0.993	0.992	2.5e-103	TXNIP	9.3e-136	-1.41216	0.775	0.88	2.5e-131	TGM2	3.2e-206	2.84452	0.636	0.15	8.5e-202	MTRNR2L12	4.86e-56	-0.99036	0.959	0.985	1.28e-51	HLA-DRB1	2.29e-91	2.04008	0.858	0.528	6.03e-87	GBP1	2.8e-133
FN1	2.3e-168	2.08767	0.596	0.21	6.1e-164	MFAP4	1.8e-221	-1.96783	0.433	0.575	4.7e-217	BASP1	0	2.81153	0.561	0.079	0	HLA-C	9.15e-97	0.715068	0.987	0.971	2.41e-92	CXCL11	2e-131	3.37125	0.433	0.098	5.3e-127	CXCL11	2e-194	4.7928	0.433	0.03	5.3e-190	MARCKS	8.37e-53	0.908567	0.877	0.774	2.2e-48	HLA-DRA	6.08e-76	2.14418	0.821	0.445	1.6e-71	CD74	7.5e-125
RARRES1	4.2e-167	3.68468	0.37	0.054	1.1e-162	MTRNR2L8	3.8e-204	-1.32616	0.952	0.957	1e-199	CA12	0	4.54174	0.491	0.036	0	HLA-DPB1	1.01e-91	1.11102	0.809	0.543	2.65e-87	KCTD12	3.2e-125	-1.46521	0.587	0.759	8.5e-121	WARS	6.2e-186	2.43498	0.719	0.28	1.6e-181	HLA-DRB5	5.43e-42	2.14414	0.33	0.088	1.43e-37	CD74	2.02e-73	1.44668	0.968	0.916	5.31e-69	BST2	1.2e-120
B2M	2.4e-161	0.662919	0.998	0.996	6.2e-157	CA12	1.8e-203	3.11472	0.491	0.108	4.7e-199	COL5A2	0	2.37935	0.835	0.33	0	TXNIP	1.62e-83	1.16919	0.88	0.824	4.26e-79	MT-CO1	3e-115	0.657284	0.998	0.997	8e-111	LGALS9	1.3e-161	2.31592	0.594	0.155	3.4e-157	TIMP3	8.26e-42	0.721448	0.964	0.909	2.18e-37	GBP1	3.95e-61	2.45683	0.672	0.308	1.04e-56	STAT1	2.6e-115
MXRA5	2.8e-145	3.00908	0.433	0.132	7.3e-141	CXCL14	6.7e-199	-2.48966	0.25	0.564	1.8e-194	CTSB	0	2.82584	0.818	0.382	0	HLA-DRA	1.85e-78	0.746275	0.941	0.875	4.87e-74	CYP1A1	2.9e-108	-7.44511	0.001	0.193	7.5e-104	CDKN1A	1.8e-151	-1.32297	0.737	0.86	4.7e-147	PRELP	2.95e-41	-1.86756	0.15	0.429	7.77e-37	HLA-DPA1	6.19e-52	1.8657	0.69	0.355	1.63e-47	LAP3	1.8e-114
APOL1	9.6e-141	2.54136	0.433	0.114	2.5e-136	SERPINE1	1.1e-197	2.61486	0.577	0.173	2.9e-193	FN1	0	3.08786	0.829	0.21	0	HSPA1B	3.82e-75	1.07155	0.887	0.81	1.01e-70	CYR61	2.48e-96	2.03918	0.602	0.276	6.53e-92	APOL1	1.9e-150	1.77938	0.698	0.264	5e-146	TCF4	3.73e-40	0.99114	0.8	0.597	9.83e-36	RARRES3	2.11e-51	2.0921	0.629	0.239	5.57e-47	HLA-DRB1	1.9e-105
IFI27	8.2e-136	2.15137	0.457	0.127	2.2e-131	LOXL2	2.2e-182	2.21548	0.576	0.18	5.7e-178	FTH1	0	1.65972	0.984	0.932	0	EMP1	3.11e-74	-1.02089	0.757	0.88	8.2e-70	IGFBP7	2.48e-93	0.620354	0.994	0.948	6.54e-89	IFITM3	3.7e-149	0.934825	0.98	0.937	9.7e-145	KLF2	1.32e-37	-1.04356	0.783	0.887	3.47e-33	IFITM3	4.85e-47	0.958534	0.95	0.897	1.28e-42	HLA-DRA	5.3e-103
CD74	1.8e-135	1.82826	0.73	0.515	4.9e-131	COL6A2	7.8e-172	1.2698	0.906	0.725	2.1e-167	MXRA5	0	3.72193	0.697	0.132	0	RPL34	6.75e-67	-0.52586	0.98	0.99	1.78e-62	IFITM3	1.52e-92	0.730244	0.98	0.945	4.01e-88	GBP1	4e-146	2.43707	0.663	0.278	1.1e-141	SEMA5A	2.56e-37	2.09804	0.296	0.078	6.73e-33	HLA-DQB1	1.22e-45	2.57425	0.461	0.1	3.21e-41	C1R	5.99e-97
LTBP2	4.4e-134	2.37036	0.446	0.126	1.2e-129	FAM20C	4.1e-159	2.20133	0.489	0.135	1.1e-154	PDPN	0	3.8628	0.57	0.072	0	HLA-DRB5	2.75e-61	1.39494	0.536	0.247	7.25e-57	CXCL9	1.02e-89	4.26106	0.297	0.051	2.68e-85	IGFBP7	4.1e-146	0.877154	0.994	0.942	1.1e-141	CPXM2	1.46e-35	-1.54431	0.22	0.467	3.84e-31	GBP2	2.01e-45	2.06658	0.588	0.206	5.3e-41	GBP4	3.16e-95
PLA2G2A	2.4e-130	3.30623	0.322	0.054	6.2e-126	TXNIP	1.5e-158	-1.30464	0.661	0.816	3.9e-154	RARRES1	0	4.46638	0.513	0.054	0	B2M	3.8e-61	0.379619	1	1	1e-56	CST3	1.19e-89	1.11268	0.831	0.619	3.12e-85	PLA1A	6e-144	2.84391	0.547	0.163	1.6e-139	FABP5	4.82e-34	1.18181	0.654	0.555	1.27e-29	C1R	9.48e-45	1.29271	0.817	0.601	2.5e-40	GBP2	1.79e-85
STAT1	1.5e-128	1.64469	0.61	0.267	3.8e-124	MMP9	3.5e-153	4.65256	0.325	0.041	9.1e-149	FAP	0	3.40587	0.476	0.04	0	HLA-A	5.28e-61	0.399426	0.997	0.998	1.39e-56	WARS	1.64e-88	1.51008	0.719	0.454	4.33e-84	C1R	7.9e-139	2.66038	0.522	0.143	2.1e-134	S100A4	7.92e-34	-2.3468	0.152	0.359	2.09e-29	BST2	3.92e-44	1.62359	0.694	0.386	1.03e-39	GBP5	6.59e-82
HOXC10	4e-124	-3.90334	0.022	0.256	1.1e-119	COL6A1	3.3e-150	1.31358	0.926	0.788	8.7e-146	IL32	9.7e-308	2.41097	0.768	0.311	2.6e-303	PLA1A	2.41e-59	1.88516	0.409	0.163	6.35e-55	CTSH	6.03e-88	-0.92001	0.659	0.833	1.59e-83	SAMHD1	4.4e-131	1.65723	0.702	0.306	1.2e-126	ID1	8.27e-34	-1.87332	0.192	0.442	2.18e-29	LAP3	1.02e-39	1.53223	0.69	0.416	2.68e-35	HLA-DPA1	7.7e-77
JUNB	3.9e-123	-0.95244	0.884	0.938	1e-118	COL5A2	2.2e-146	1.42164	0.835	0.569	5.9e-142	GBP1	5.9e-306	3.19473	0.621	0.145	1.6e-301	MT-CO1	6.19e-59	-0.49299	0.997	0.996	1.63e-54	MPZL2	1.11e-87	1.95196	0.378	0.091	2.91e-83	GBP5	4.9e-128	4.56243	0.335	0.036	1.3e-123	RPL34	1.29e-32	-0.46071	0.969	0.985	3.4e-28	GBP4	6.19e-39	1.85316	0.644	0.326	1.63e-34	RARRES3	4.1e-76
VCAN	6.4e-119	2.24818	0.444	0.152	1.7e-114	PKM	2e-145	1.31374	0.783	0.495	5.2e-141	CTHRC1	3.6e-303	3.69256	0.489	0.053	9.6e-299	HLA-DRB1	2.31e-58	0.538844	0.966	0.917	6.08e-54	ANXA1	2.22e-86	1.23728	0.656	0.319	5.84e-82	STAT1	4e-118	1.6774	0.603	0.219	1.1e-113	STAT1	3.94e-32	1.37295	0.504	0.275	1.04e-27	GBP5	1.42e-33	3.1386	0.356	0.082	3.74e-29	XAF1	1.2e-74
IL32	1.1e-115	1.5668	0.629	0.311	2.9e-111	MME	1.4e-139	3.10022	0.349	0.063	3.7e-135	PKM	5.7e-301	2.03732	0.783	0.339	1.5e-296	SPP1	1.04e-55	-1.5423	0.152	0.405	2.74e-51	ITIH5	4.43e-84	-2.31141	0.159	0.395	1.17e-79	GSN	1.3e-116	-1.31716	0.741	0.863	3.5e-112	CLDN11	6.28e-31	-2.46032	0.053	0.242	1.65e-26	CST3	2.22e-30	1.1289	0.791	0.612	5.84e-26	C1S	2.68e-71
MFAP5	5.2e-115	1.63756	0.317	0.062	1.4e-110	EMILIN1	6.8e-137	1.58934	0.532	0.187	1.8e-132	S100A11	1.9e-300	1.67502	0.857	0.478	4.9e-296	BCL3	2.43e-55	-1.39626	0.282	0.496	6.41e-51	ACE	5.24e-84	-2.31109	0.161	0.409	1.38e-79	KLF6	4.7e-116	1.28957	0.882	0.599	1.2e-111	FMOD	2.06e-30	0.821614	0.597	0.332	5.43e-26	STAT1	9.63e-30	1.21126	0.748	0.504	2.54e-25	HES1	1.17e-60
ZFP36	1.6e-114	-1.12185	0.84	0.916	4.3e-110	CCL5	1.9e-134	3.41042	0.391	0.102	4.9e-130	STAT1	1e-299	2.20734	0.742	0.267	2.7e-295	HLA-DQA1	2.65e-55	1.12401	0.599	0.324	6.98e-51	CYTL1	1.01e-82	-2.18592	0.237	0.451	2.67e-78	HLA-DQA1	4.8e-116	2.23965	0.597	0.324	1.3e-111	FABP4	1.12e-28	1.78889	0.342	0.165	2.95e-24	IL18BP	1.61e-29	1.60443	0.509	0.2	4.24e-25	SPRY1	1.08e-59
SOCS3	1.1e-113	-1.22049	0.708	0.836	2.8e-109	TMEM158	8.7e-134	2.46272	0.386	0.087	2.3e-129	EPSTI1	2.7e-298	2.5021	0.509	0.068	7.2e-294	ACTB	2.98e-53	-0.51561	0.969	0.983	7.86e-49	IDO1	1.16e-78	3.67254	0.236	0.026	3.06e-74	IL32	1.7e-114	2.41749	0.585	0.247	4.4e-110	HES1	2.07e-28	-1.15346	0.501	0.703	5.44e-24	BTN3A2	1.56e-28	1.34924	0.612	0.31	4.11e-24	SERPING1	1.2e-57
EGR1	8.4e-113	-1.0719	0.816	0.925	2.2e-108	MTRNR2L12	6.8e-132	-0.95805	0.966	0.972	1.8e-127	JUNB	2.2e-297	-1.34778	0.953	0.938	5.8e-293	GBP4	4.76e-53	1.31041	0.653	0.427	1.25e-48	GBP5	3.92e-77	3.18134	0.335	0.112	1.03e-72	RARRES3	7.7e-114	2.52951	0.378	0.064	2e-109	ANGPT2	2.24e-28	0.845544	0.352	0.139	5.9e-24	CXCL2	2.24e-27	-1.57132	0.53	0.671	5.9e-23	MTRNR2L12	3.97e-57
CXCL14	1.1e-112	2.07653	0.564	0.317	2.8e-108	SLAMF8	7.7e-126	2.4959	0.338	0.065	2e-121	COL3A1	1e-292	1.9797	0.943	0.713	2.7e-288	RPL35A	7.05e-51	-0.55614	0.872	0.93	1.86e-46	LAMB1	5.09e-75	0.852579	0.783	0.482	1.34e-70	GBP2	9.2e-113	1.57641	0.626	0.249	2.4e-108	BST2	1.18e-27	1.30181	0.386	0.165	3.09e-23	GOLM1	3.24e-26	1.88071	0.386	0.117	8.53e-22	MTRNR2L8	4.92e-56
FDCSP	1.4e-106	1.91434	0.4	0.12	3.7e-102	COL6A3	1.2e-125	1.37334	0.814	0.616	3e-121	PLOD2	7.2e-292	2.84998	0.548	0.092	1.9e-287	NR4A1	3.9e-49	-0.83714	0.594	0.793	1.03e-44	LAMP3	2.1e-74	4.61981	0.182	0.009	5.54e-70	HLA-DPA1	4.9e-111	1.26978	0.86	0.717	1.3e-106	XAF1	2.29e-27	1.7467	0.305	0.108	6.04e-23	EIF1	1.12e-25	-0.66159	0.877	0.898	2.95e-21	CTSS	6.85e-56
CXCL9	5e-106	2.81832	0.37	0.124	1.3e-101	COL3A1	1.5e-122	1.58771	0.943	0.832	4e-118	XAF1	2.4e-285	1.57551	0.678	0.197	6.3e-281	DNAJB1	4.83e-49	1.04466	0.783	0.699	1.27e-44	KLF6	4.58e-74	1.02629	0.882	0.704	1.21e-69	LAMB1	1.4e-110	1.19463	0.783	0.418	3.7e-106	BTG2	9.82e-27	-0.89333	0.667	0.751	2.59e-22	TAP2	1.13e-25	1.17747	0.688	0.413	2.98e-21	TAP2	6.95e-54
MMP2	1.5e-104	2.18508	0.506	0.273	4.1e-100	MGP	6.2e-121	-1.2809	0.462	0.717	1.6e-116	WARS	2.8e-281	2.95208	0.545	0.098	7.2e-277	TGM2	1.51e-46	1.8441	0.37	0.15	3.97e-42	LGALS1	4.69e-74	1.99204	0.451	0.17	1.23e-69	GBP4	3.3e-110	1.6669	0.754	0.427	8.6e-106	IGKC	4.65e-26	-3.01529	0.11	0.309	1.22e-21	C7	2.44e-25	-4.17001	0.039	0.249	6.42e-21	EIF1	8.41e-53
C11orf96	7.5e-102	-1.54931	0.655	0.768	1.97e-97	ITGA5	3.4e-119	1.86278	0.411	0.116	8.9e-115	SOCS3	3.4e-281	-1.64168	0.77	0.836	9.1e-277	INSIG1	3.21e-46	-1.55612	0.274	0.461	8.44e-42	SCARB1	5.82e-73	-1.95715	0.179	0.407	1.53e-68	SERTAD1	8.9e-110	-1.68543	0.319	0.515	2.3e-105	MTRNR2L8	1.44e-25	-0.61881	0.938	0.978	3.79e-21	C1S	1.68e-24	1.12918	0.709	0.443	4.42e-20	CXCL11	8.61e-53
CPXM2	4.9e-99	2.75573	0.236	0.03	1.29e-94	SLC16A3	1.3e-116	3.24512	0.21	0.013	3.5e-112	CXCL9	4.4e-280	4.43253	0.518	0.124	1.2e-275	VIM	4.73e-46	0.391114	0.994	0.995	1.25e-41	SPTBN1	3.06e-70	-0.69295	0.845	0.893	8.05e-66	C1S	9.3e-110	2.79949	0.375	0.068	2.5e-105	KLF4	1.65e-25	-0.80207	0.658	0.787	4.35e-21	VIM	1.69e-24	-0.52734	0.983	0.997	4.46e-20	TAP1	3.06e-51
CTSB	7.4e-99	1.67636	0.621	0.382	1.94e-94	SAT1	3.6e-114	1.68476	0.694	0.414	9.6e-110	IFI27	9.4e-275	2.24024	0.583	0.127	2.5e-270	HLA-DOA	3.86e-45	1.51435	0.368	0.146	1.02e-40	S100A6	3.69e-69	0.868249	0.852	0.639	9.72e-65	IL18BP	9.8e-107	1.83919	0.486	0.14	2.6e-102	ANXA2	1.94e-25	-0.42735	0.943	0.958	5.11e-21	CARD16	6.05e-24	1.76468	0.427	0.166	1.59e-19	EPSTI1	3.71e-51
HLA-DRB1	1.05e-98	1.84249	0.482	0.196	2.77e-94	IL7R	7e-113	3.65963	0.222	0.018	1.9e-108	ADAMTS2	1.1e-272	2.40301	0.554	0.108	2.8e-268	MAT2A	6.48e-45	-1.22472	0.32	0.5	1.71e-40	C1S	2.39e-68	2.09899	0.375	0.126	6.31e-64	IDO1	1e-106	4.89295	0.236	0.008	2.7e-102	TNC	2.44e-25	1.47857	0.371	0.17	6.42e-21	APOL1	1.25e-23	2.09697	0.392	0.147	3.28e-19	CASP1	6.54e-50
FBN1	1.34e-98	1.67627	0.519	0.237	3.53e-94	COL5A1	8e-113	1.54467	0.666	0.366	2.1e-108	IFI6	2e-270	2.24167	0.731	0.264	5.2e-266	CDKN1A	1.02e-44	-0.66047	0.738	0.86	2.69e-40	CXCL10	2.97e-68	3.13138	0.256	0.047	7.82e-64	HLA-C	1e-106	0.82484	0.995	0.971	2.7e-102	NTS	4.43e-25	-0.71364	0.639	0.82	1.17e-20	WARS	1.3e-23	1.06341	0.726	0.538	3.42e-19	CARD16	3.1e-49
PPP1R15A	1.19e-97	-1.02058	0.755	0.841	3.14e-93	ECM1	3.3e-112	1.29742	0.489	0.182	8.8e-108	CIRBP	5.4e-269	-1.19598	0.682	0.704	1.4e-264	MT-ND5	3.09e-44	-0.39731	0.995	0.996	8.14e-40	GBP1	8.82e-65	1.47151	0.663	0.435	2.32e-60	HLA-DRA	2.5e-105	1.12026	0.885	0.875	6.6e-101	THBS4	4.91e-25	-2.45393	0.049	0.209	1.29e-20	HLA-DMA	3.32e-23	1.86123	0.323	0.087	8.73e-19	TRIM22	3.23e-49
HLA-A	9.77e-97	0.663875	0.984	0.939	2.57e-92	SERPINH1	3.6e-111	1.03953	0.803	0.523	9.4e-107	VCAN	2.5e-267	2.26286	0.609	0.152	6.6e-263	MT-ND1	4.48e-43	-0.36209	0.996	0.997	1.18e-38	ENPP2	7.16e-64	-1.21492	0.388	0.517	1.89e-59	IFI44L	1e-104	1.49477	0.617	0.249	2.7e-100	MARCO	1.35e-24	3.09675	0.139	0.022	3.54e-20	MT-CO1	4.18e-23	0.58357	1	0.999	1.1e-18	B2M	8.41e-48
LRRC15	2.41e-96	4.48513	0.175	0.01	6.34e-92	IFITM3	1.1e-110	0.624883	0.968	0.924	3e-106	LOXL2	2.6e-267	2.53635	0.576	0.126	6.7e-263	RPS2	1.85e-42	-0.5585	0.806	0.89	4.87e-38	ISG15	8.23e-64	2.71042	0.38	0.134	2.17e-59	H3F3B	2.1e-103	-0.73114	0.928	0.954	5.6e-99	SLCO2B1	9.93e-24	1.90009	0.177	0.041	2.62e-19	CASP1	4.71e-23	1.9662	0.369	0.129	1.24e-18	APOL1	9.11e-48
FAP	1.15e-94	2.76718	0.25	0.04	3.04e-90	FAM129B	8e-110	1.2741	0.412	0.134	2.1e-105	EMILIN1	8.7e-265	2.11193	0.532	0.102	2.3e-260	HLA-DQA2	5.01e-40	1.86908	0.216	0.055	1.32e-35	GLUL	2.32e-63	-1.27511	0.403	0.516	6.12e-59	ANXA1	3.8e-101	1.33538	0.656	0.292	9.9e-97	SH3BP5	1.98e-23	0.967617	0.587	0.395	5.21e-19	CXCL11	4.75e-23	2.3674	0.293	0.074	1.25e-18	FOSB	1.28e-47
C1R	1.31e-94	1.01629	0.846	0.738	3.46e-90	SMIM3	2.7e-108	1.18296	0.465	0.173	7.2e-104	SLAMF8	6.5e-262	4.87672	0.338	0.008	1.7e-257	KCTD12	9.58e-39	0.784201	0.759	0.66	2.52e-34	CTNNAL1	2.85e-63	-1.1233	0.433	0.544	7.5e-59	BST2	6.5e-101	1.25027	0.746	0.397	1.71e-96	FILIP1	4.15e-23	1.25749	0.289	0.11	1.09e-18	HLA-A	3.83e-22	0.423448	1	0.997	1.01e-17	IFITM3	1.31e-47
PDPN	8.2e-93	2.26001	0.308	0.072	2.16e-88	EFHD2	3.6e-107	1.30137	0.427	0.146	9.4e-103	MMP2	6.7e-262	2.31159	0.712	0.273	1.8e-257	HLA-DPA1	1.27e-38	0.58488	0.85	0.717	3.33e-34	APOL1	5.67e-62	0.997926	0.698	0.423	1.49e-57	HLA-A	1.2e-100	0.577613	0.997	0.998	3.08e-96	MT-ND1	7.85e-23	-0.29314	0.993	1	2.07e-18	PDPN	8.88e-22	1.25658	0.636	0.399	2.34e-17	HSP90AB1	3.35e-47
HLA-DRA	8.06e-92	1.73194	0.444	0.166	2.12e-87	IDO1	3.9e-107	3.34322	0.274	0.047	1e-102	LHFPL6	7.9e-261	-1.5319	0.575	0.721	2.1e-256	HLA-DMB	2.32e-38	1.27235	0.402	0.19	6.12e-34	HLA-DQA1	1.2e-61	1.11564	0.597	0.599	3.17e-57	UBE2L6	7.26e-98	1.47443	0.487	0.156	1.91e-93	LGALS3	8.07e-23	-0.85966	0.459	0.574	2.13e-18	SERPING1	2.26e-21	0.994107	0.75	0.598	5.96e-17	GOLM1	4.26e-45
SEMA3C	2.27e-91	2.07551	0.231	0.034	5.97e-87	RUNX2	8.9e-107	2.59786	0.277	0.046	2.3e-102	ZFP36	1.5e-260	-1.58692	0.89	0.916	4e-256	TM4SF1	2.37e-38	-0.76227	0.81	0.858	6.23e-34	C1R	1.39e-61	1.49957	0.522	0.28	3.66e-57	LGALS1	1.37e-97	2.41518	0.451	0.134	3.6e-93	IER5	2.28e-22	-1.00961	0.435	0.618	6.02e-18	FOSB	1.37e-20	-1.27813	0.582	0.711	3.61e-16	WARS	5.14e-44
GBP1	8.51e-89	1.81306	0.411	0.145	2.24e-84	CLIC4	1.7e-106	0.900921	0.677	0.36	4.4e-102	IFITM3	1.9e-260	0.997499	0.968	0.857	5e-256	YBX3	3.77e-38	-0.6314	0.698	0.803	9.94e-34	FN1	6.35e-61	0.464104	0.391	0.162	1.67e-56	GOLM1	2.09e-97	1.86569	0.431	0.115	5.51e-93	FAM129A	3.44e-22	2.47578	0.146	0.028	9.05e-18	KCTD12	1.65e-20	-1.04498	0.502	0.705	4.35e-16	IER5	6.09e-44
BASP1	8.65e-88	1.99713	0.312	0.079	2.28e-83	CTSB	3.9e-104	1.14947	0.818	0.621	1e-99	GOLM1	2.1e-260	2.71929	0.484	0.072	5.5e-256	CTSH	7.31e-38	0.607536	0.833	0.695	1.93e-33	IL32	2.41e-59	1.56421	0.585	0.337	6.35e-55	ETS2	9.06e-97	-0.89866	0.788	0.813	2.39e-92	PROCR	3.56e-22	-1.07566	0.359	0.528	9.38e-18	B2M	3.77e-20	0.416363	1	1	9.94e-16	CLEC4M	7.65e-44
CCL2	8.17e-87	-1.59378	0.534	0.677	2.15e-82	PLOD2	9.9e-103	1.3725	0.548	0.243	2.6e-98	GFPT2	5.1e-254	2.24228	0.522	0.1	1.3e-249	COL5A2	4.74e-37	1.78523	0.25	0.081	1.25e-32	TGM2	3.63e-58	1.00042	0.636	0.37	9.56e-54	HLA-DPB1	1.02e-95	1.26391	0.788	0.543	2.68e-91	HYAL2	7.56e-22	-0.80786	0.529	0.665	1.99e-17	TNFAIP3	7.36e-20	-1.35699	0.496	0.675	1.94e-15	HLA-DQB1	4.37e-42
SULF1	7.79e-86	2.43816	0.358	0.13	2.05e-81	CCDC80	4.4e-101	-0.92806	0.706	0.599	1.16e-96	COL1A2	7e-254	1.55911	0.948	0.769	1.9e-249	DDIT4	1.98e-36	1.20401	0.458	0.246	5.21e-32	TSPAN7	1.26e-57	-0.81837	0.636	0.786	3.31e-53	EPSTI1	5.27e-95	2.01737	0.36	0.075	1.39e-90	SNCG	2.13e-21	-0.81662	0.436	0.62	5.61e-17	CXCL9	8.55e-20	1.90491	0.263	0.066	2.25e-15	BTG2	6.71e-42
LUM	9.29e-85	1.528	0.584	0.428	2.45e-80	ADAMTS2	5e-101	1.23072	0.554	0.251	1.31e-96	CCL21	7.4e-254	-3.58112	0.202	0.506	2e-249	POSTN	4.02e-36	-1.80563	0.113	0.283	1.06e-31	OAF	1.78e-57	1.01046	0.435	0.185	4.68e-53	ICAM4	3.72e-94	-2.70243	0.106	0.343	9.79e-90	DPP4	3.15e-21	-2.0482	0.06	0.21	8.3e-17	CXCL3	1.4e-19	-2.15735	0.106	0.329	3.7e-15	HLA-B	1.27e-41
NR2F2	9.64e-85	-0.81981	0.745	0.888	2.54e-80	ERAP2	1.1e-100	1.67859	0.314	0.076	2.88e-96	LY6E	6.4e-253	1.82444	0.624	0.173	1.7e-248	THBD	7.9e-36	-0.94703	0.458	0.657	2.08e-31	LGALS9	3.14e-57	1.2023	0.594	0.328	8.26e-53	CXCL10	6.74e-93	5.15361	0.256	0.029	1.77e-88	CLEC4M	4.15e-21	1.71138	0.216	0.069	1.09e-16	CDKN1A	8.74e-19	-1.32181	0.422	0.592	2.3e-14	HLA-DPB1	5.57e-41
JUND	4.5e-84	-0.68791	0.923	0.951	1.18e-79	CCL21	1.5e-100	-2.77925	0.202	0.316	4.03e-96	CCL5	4.2e-251	5.16418	0.391	0.033	1.1e-246	CAVIN2	3.94e-35	1.0589	0.574	0.378	1.04e-30	SAMHD1	2.65e-56	1.00425	0.702	0.464	6.98e-52	TAP2	6.93e-93	1.27883	0.662	0.316	1.82e-88	SBSPON	5e-21	-1.44689	0.107	0.284	1.32e-16	PLIN5	2.24e-18	1.9593	0.297	0.094	5.89e-14	SAMHD1	1.1e-40
NR4A1	2.43e-82	-1.33619	0.544	0.716	6.41e-78	APOD	4e-99	1.7786	0.598	0.328	1.06e-94	TIMP1	2.2e-247	2.30212	0.825	0.464	5.7e-243	PNP	4.36e-35	-1.0032	0.408	0.558	1.15e-30	IGFBP4	7.05e-56	-0.63416	0.876	0.916	1.86e-51	COL4A1	8.72e-93	1.45711	0.828	0.569	2.3e-88	PDLIM5	5.99e-21	0.913927	0.549	0.362	1.58e-16	SQSTM1	2.9e-18	-0.91661	0.608	0.735	7.65e-14	LOX	3.82e-40
ATF3	3.39e-82	-1.21764	0.503	0.676	8.93e-78	PLOD1	3.22e-97	1.12347	0.405	0.145	8.49e-93	COL6A1	1.4e-246	1.61372	0.926	0.745	3.6e-242	LINC01235	1.06e-34	-2.14786	0.064	0.207	2.79e-30	ATP1B3	1.08e-55	0.88254	0.692	0.423	2.83e-51	IGFBP3	1.43e-92	3.02092	0.401	0.112	3.75e-88	COL4A1	1.63e-20	0.761483	0.648	0.446	4.3e-16	HLA-F	2.99e-18	0.76013	0.832	0.658	7.88e-14	ANGPT2	9.5e-40
CDKN1A	5.75e-82	-1.43812	0.447	0.589	1.51e-77	PLIN3	1.81e-96	0.99352	0.496	0.215	4.76e-92	FAM198B	5.7e-245	2.87641	0.415	0.045	1.5e-240	CTSS	2.14e-33	1.04164	0.489	0.29	5.64e-29	SPOCK2	1.26e-54	-2.14402	0.092	0.287	3.32e-50	CTSS	1.68e-92	1.59433	0.612	0.29	4.43e-88	LAP3	4.13e-20	1.15645	0.416	0.252	1.09e-15	MT-CO3	6.92e-18	0.46963	1	0.996	1.82e-13	BTN3A2	3.5e-39
HLA-DPA1	8.09e-80	1.56777	0.361	0.118	2.13e-75	C11orf96	9e-96	0.845216	0.875	0.655	2.37e-91	MMP9	6.6e-243	5.37115	0.325	0.009	1.7e-238	F2R	1.08e-32	1.06432	0.378	0.183	2.84e-28	LIFR	4.52e-54	-1.04103	0.469	0.647	1.19e-49	LAP3	2.02e-92	1.23592	0.7	0.362	5.31e-88	CTSS	4.74e-20	0.938903	0.565	0.431	1.25e-15	CEACAM1	1.6e-17	1.24935	0.485	0.245	4.21e-13	KLF4	7.25e-39
GBP2	2.03e-79	1.55443	0.483	0.215	5.34e-75	CTSL	1.45e-95	1.27058	0.59	0.298	3.81e-91	COL6A2	1.4e-242	1.40236	0.906	0.636	3.6e-238	MIDN	4.11e-32	-0.74933	0.489	0.654	1.08e-27	DNAJB1	1.58e-53	-0.95464	0.735	0.783	4.15e-49	VCAM1	2.71e-92	2.29099	0.43	0.123	7.13e-88	CD93	7.45e-20	1.43941	0.28	0.116	1.96e-15	HLA-DRB5	2.18e-17	-1.90539	0.155	0.33	5.73e-13	CEACAM1	2.24e-38
GBP4	5.64e-79	1.83783	0.433	0.181	1.49e-74	LAMB1	1.52e-95	0.957165	0.696	0.401	4.01e-91	TNFSF10	1.8e-242	2.11952	0.659	0.22	4.8e-238	GSN	1.23e-31	-0.7103	0.771	0.863	3.24e-27	VCAM1	1.18e-52	0.989459	0.43	0.185	3.1e-48	PSMB9	3.76e-92	1.10275	0.589	0.249	9.9e-88	ITM2C	7.68e-20	0.867344	0.529	0.326	2.02e-15	CXCL5	4.54e-17	-3.38664	0.075	0.159	1.2e-12	GIMAP4	2.42e-38
IFI6	6.95e-79	1.14376	0.541	0.264	1.83e-74	FMO1	3.61e-95	2.84852	0.332	0.105	9.5e-91	ECM1	5.1e-241	2.22736	0.489	0.088	1.3e-236	TUBA1B	1.86e-31	-0.59904	0.665	0.77	4.9e-27	RND1	1.37e-52	-1.20423	0.562	0.649	3.61e-48	F2R	1.27e-89	1.28689	0.506	0.183	3.35e-85	GP1BA	7.83e-20	1.25669	0.313	0.139	2.06e-15	GPX3	5.5e-17	1.79771	0.341	0.15	1.45e-12	BRD2	2.55e-38
DPYSL3	1.21e-77	1.24885	0.592	0.372	3.2e-73	FBLN1	1.3e-94	-0.08781	0.659	0.443	3.42e-90	PSMB9	1.4e-240	1.82775	0.512	0.108	3.6e-236	PSMB9	2.52e-31	0.835597	0.453	0.249	6.64e-27	MT-CO3	3.87e-52	0.406384	0.996	0.993	1.02e-47	CYR61	4.97e-89	1.9708	0.602	0.295	1.31e-84	PTMA	1.11e-19	-0.31123	0.987	0.995	2.91e-15	TAP1	9.4e-17	0.887503	0.692	0.528	2.48e-12	JUNB	5.71e-38
SCARA5	1.96e-77	1.59157	0.235	0.05	5.16e-73	COL4A1	2.04e-94	1.01643	0.668	0.37	5.37e-90	CALU	4e-239	1.64162	0.751	0.317	1.1e-234	ITIH5	8.34e-31	1.22021	0.395	0.209	2.2e-26	MYADM	4.54e-52	0.861352	0.665	0.403	1.2e-47	COL4A2	1.08e-88	1.37566	0.867	0.626	2.84e-84	PPL	1.7e-19	-2.33349	0.026	0.143	4.48e-15	ZFP36	1.49e-16	-0.90087	0.806	0.874	3.92e-12	MARCKS	7.7e-38
LXN	6.85e-77	3.08816	0.159	0.013	1.8e-72	EPSTI1	4.15e-94	0.966767	0.509	0.226	1.09e-89	VMP1	6.8e-235	1.43512	0.81	0.38	1.8e-230	ACTG1	1.04e-30	-0.51883	0.93	0.956	2.73e-26	EPSTI1	1.23e-51	1.16716	0.36	0.138	3.24e-47	FBN1	1.24e-88	1.80675	0.404	0.108	3.26e-84	RPL35A	1.74e-19	-0.43733	0.89	0.921	4.57e-15	PLCXD3	6.28e-16	-2.27458	0.037	0.193	1.65e-11	IL32	2.69e-37
CYP1B1	1.02e-75	1.27085	0.529	0.262	2.69e-71	PHC2	6.84e-94	0.994753	0.46	0.193	1.8e-89	RCN3	1.1e-233	2.09109	0.492	0.096	2.9e-229	SPOCK2	1.79e-30	1.30646	0.287	0.119	4.71e-26	MCAM	1.91e-51	0.718241	0.822	0.595	5.04e-47	IGFBP5	4.06e-88	6.36129	0.233	0.027	1.07e-83	GJA4	1.81e-19	-1.45286	0.205	0.379	4.77e-15	HLA-B	1.05e-15	0.402073	0.998	0.999	2.77e-11	SOD2	2.92e-37
H3F3B	2.06e-75	-0.66796	0.872	0.932	5.42e-71	PDPN	1.02e-93	1.6028	0.57	0.308	2.69e-89	TMSB10	3.5e-232	1.33131	0.871	0.556	9.1e-228	RPL27A	3.11e-30	-0.3937	0.915	0.955	8.2e-26	FKBP1A	3e-51	0.516066	0.957	0.87	7.91e-47	VCAN	8.53e-88	3.34762	0.281	0.041	2.25e-83	LIFR	1.87e-19	1.31982	0.443	0.285	4.93e-15	PNRC1	2.08e-15	-0.88381	0.659	0.735	5.48e-11	CXCL2	1.74e-36
ISLR	1.39e-74	1.19886	0.629	0.381	3.67e-70	PTPN12	1.37e-92	0.705473	0.535	0.265	3.62e-88	SERPINE1	8.6e-230	2.30785	0.577	0.155	2.3e-225	GIMAP7	5.53e-30	0.863352	0.55	0.349	1.46e-25	HEG1	5.49e-49	-0.76948	0.675	0.737	1.44e-44	CST3	1.36e-87	1.09228	0.831	0.596	3.58e-83	MTUS1	2.22e-19	1.04486	0.403	0.215	5.85e-15	NFKBIA	2.37e-15	-0.83503	0.784	0.876	6.25e-11	UNC5A	1.84e-36
ADAM12	1.78e-74	2.33518	0.249	0.056	4.69e-70	C3	1.09e-91	-1.17274	0.606	0.607	2.86e-87	FAM20C	1.2e-226	2.35656	0.489	0.096	3.3e-222	STAT1	5.54e-30	1.09166	0.412	0.219	1.46e-25	CTHRC1	5.1e-48	1.47439	0.324	0.114	1.34e-43	TNFRSF10D	2.39e-87	-1.77637	0.274	0.443	6.29e-83	MKNK2	8.19e-19	-0.81456	0.386	0.532	2.16e-14	JUNB	2.75e-15	-0.72263	0.879	0.893	7.24e-11	CDKN1A	3.91e-36
HTRA3	3.18e-74	2.25933	0.253	0.058	8.37e-70	FN1	1.1e-91	1.00019	0.829	0.596	2.88e-87	CASP4	1.6e-225	1.53458	0.488	0.111	4.1e-221	H3F3B	7.11e-30	-0.40196	0.908	0.954	1.87e-25	S100A11	1.69e-47	0.684307	0.836	0.653	4.45e-43	BRD2	2.55e-86	-0.91524	0.641	0.7	6.72e-82	COL5A2	8.99e-19	1.90159	0.187	0.061	2.37e-14	ZFP36L1	3.05e-15	-0.56604	0.912	0.948	8.02e-11	IL18BP	5.46e-36
APOE	8.38e-74	-1.83158	0.197	0.423	2.21e-69	CLU	5.73e-91	-1.47237	0.519	0.638	1.51e-86	MME	7.7e-225	4.11306	0.349	0.025	2e-220	HSPA1A	1.07e-29	0.50405	0.931	0.89	2.83e-25	SELENOP	7.32e-46	-0.96082	0.436	0.536	1.93e-41	GSTO1	2.75e-85	1.2031	0.552	0.227	7.25e-81	MTRNR2L1	1.13e-18	-1.16611	0.351	0.46	2.98e-14	LAMP3	3.17e-15	3.77402	0.11	0.009	8.33e-11	NTS	6.97e-36
C1S	9.44e-74	0.949334	0.836	0.755	2.49e-69	PSMB8	2.69e-90	0.609403	0.435	0.201	7.09e-86	FBN1	3.5e-223	1.26203	0.668	0.237	9.2e-219	KLF9	1.73e-29	0.730955	0.626	0.44	4.56e-25	GSTO1	1.04e-45	0.812657	0.552	0.306	2.73e-41	LAMA4	1.06e-84	1.6422	0.448	0.145	2.79e-80	TNFAIP8L3	1.88e-18	1.12961	0.389	0.212	4.95e-14	EPSTI1	3.33e-15	1.23333	0.416	0.2	8.77e-11	FN1	1.46e-35
TMSB4X	1.09e-73	0.574872	0.982	0.972	2.88e-69	FXYD5	6.4e-90	1.08267	0.344	0.115	1.69e-85	STAT2	3.7e-223	1.31291	0.517	0.135	9.7e-219	CSF2RB	2.68e-29	1.06951	0.46	0.278	7.05e-25	IL18BP	1.16e-45	1.07204	0.486	0.247	3.07e-41	RND1	1.08e-83	-1.232	0.562	0.742	2.83e-79	MEOX2	2.48e-18	1.9291	0.159	0.042	6.52e-14	SPRY1	5.53e-15	1.56995	0.338	0.139	1.46e-10	FILIP1	2.86e-35
LGALS3BP	7.06e-73	0.95206	0.708	0.479	1.86e-68	CAV1	1.42e-89	-0.07472	0.704	0.479	3.74e-85	UBE2L6	2.6e-222	1.62298	0.494	0.113	7e-218	BRD2	1.13e-28	-0.63472	0.59	0.7	2.98e-24	IFI44L	2.65e-45	0.99506	0.617	0.375	6.98e-41	SCARB1	2.23e-83	-2.01415	0.179	0.409	5.87e-79	SMAP2	2.93e-18	1.29649	0.258	0.104	7.71e-14	ICAM1	5.94e-15	-1.9719	0.19	0.368	1.56e-10	CD93	4.05e-35
PTGIS	1.44e-72	2.3077	0.2	0.033	3.79e-68	IGFBP3	1.58e-89	-2.25616	0.142	0.315	4.16e-85	RUNX1	1e-220	1.83557	0.464	0.093	2.7e-216	RPL3	3.36e-28	-0.39674	0.926	0.956	8.84e-24	OAS2	2.97e-45	1.26465	0.404	0.18	7.82e-41	TAPBP	1.9e-82	1.08056	0.673	0.345	5e-78	IGF1	3.56e-18	1.22782	0.369	0.204	9.37e-14	CCL21	1.08e-14	1.63103	0.558	0.423	2.85e-10	ANXA2	2.66e-34
HLA-C	1.7e-72	0.819491	0.934	0.874	4.49e-68	NID2	2.21e-89	1.17602	0.375	0.131	5.83e-85	APOL2	1.2e-220	2.19724	0.393	0.052	3e-216	LGALS9	3.4e-28	1.11362	0.328	0.155	8.95e-24	ITPRID2	4.44e-45	-0.68465	0.559	0.577	1.17e-40	SOCS3	3.21e-82	-0.79895	0.91	0.96	8.44e-78	LOX	5.29e-18	2.26074	0.157	0.055	1.39e-13	AKAP12	1.24e-14	0.727664	0.737	0.508	3.26e-10	PPDPF	2.84e-34
HES1	1.95e-71	-1.3285	0.381	0.603	5.14e-67	EIF4A2	3.2e-89	-0.63177	0.811	0.806	8.42e-85	PARP14	3e-219	1.67229	0.615	0.193	7.9e-215	MT-CYB	3.48e-28	-0.28493	0.995	0.997	9.15e-24	PAPSS2	5.47e-45	-1.2748	0.252	0.385	1.44e-40	RPL34	9.9e-82	-0.5469	0.984	0.99	2.61e-77	MT-CYB	5.73e-18	-0.30508	0.991	0.998	1.51e-13	TRIM22	1.85e-14	0.995919	0.504	0.292	4.87e-10	CXCL9	3.49e-34
SLC12A8	7.55e-71	4.18906	0.13	0.007	1.99e-66	XAF1	1.84e-88	0.768175	0.678	0.391	4.84e-84	MRC2	6.7e-219	1.76865	0.427	0.076	1.8e-214	HLA-B	3.72e-28	0.299562	0.998	0.998	9.79e-24	VMP1	6.51e-45	0.940357	0.712	0.492	1.72e-40	XAF1	1.43e-80	1.03194	0.754	0.437	3.76e-76	LIMS1	5.89e-18	0.734478	0.688	0.538	1.55e-13	HLA-DPB1	2.61e-14	1.00119	0.528	0.315	6.88e-10	TCF4	3.8e-34
C2	1.46e-69	1.86536	0.275	0.075	3.84e-65	ALPL	4.93e-88	2.44521	0.295	0.078	1.3e-83	COL6A3	6.7e-219	1.77401	0.814	0.548	1.8e-214	SERTAD1	6.44e-28	-0.86347	0.362	0.515	1.7e-23	GOLM1	7.06e-45	0.877674	0.431	0.207	1.86e-40	FN1	1.92e-79	1.29303	0.391	0.117	5.04e-75	H3F3B	7.22e-18	-0.46433	0.876	0.919	1.9e-13	GADD45B	2.65e-14	-0.9864	0.498	0.667	6.99e-10	HLA-DMA	5.43e-34
C7	2.12e-68	-1.57135	0.328	0.513	5.58e-64	TSHZ3	9.8e-88	1.60772	0.291	0.075	2.58e-83	IFITM1	2.7e-218	1.79811	0.435	0.082	7.2e-214	TGFBR2	1.94e-27	0.525327	0.829	0.75	5.1e-23	LIMA1	1.4e-44	-0.6136	0.558	0.572	3.68e-40	PSME2	2.13e-79	1.22192	0.508	0.201	5.61e-75	ERAP2	1.07e-17	-1.75854	0.09	0.234	2.82e-13	CD38	3.11e-14	2.14943	0.192	0.047	8.18e-10	GPX3	8.11e-34
PRSS23	3.68e-68	1.27747	0.489	0.238	9.68e-64	VMP1	4.13e-87	0.704284	0.81	0.546	1.09e-82	ITGA5	1.3e-216	2.59791	0.411	0.058	3.4e-212	TPT1	2.59e-27	-0.28327	0.992	0.996	6.81e-23	HSPA5	4.34e-44	1.08183	0.835	0.696	1.14e-39	LAMP3	3.68e-79	4.4426	0.182	0.007	9.69e-75	MYLIP	2.22e-17	-1.43638	0.155	0.304	5.85e-13	SEMA3A	3.52e-14	1.12712	0.56	0.361	9.28e-10	CPXM2	2.76e-33
ANXA1	6.42e-68	1.13994	0.459	0.209	1.69e-63	LGALS1	1.83e-86	0.988579	0.839	0.641	4.82e-82	THY1	5.1e-215	1.32894	0.791	0.385	1.3e-210	RPS18	7.48e-27	-0.35572	0.934	0.961	1.97e-22	OAS1	8.08e-43	1.80333	0.236	0.066	2.13e-38	RNF122	1.82e-78	-1.17954	0.46	0.582	4.8e-74	CD36	2.58e-17	0.880262	0.535	0.36	6.8e-13	CP	5.14e-14	3.76983	0.106	0.009	1.35e-09	PRELP	1.58e-32
SLC2A3	1.23e-67	-1.28484	0.361	0.562	3.25e-63	CTSC	2.01e-86	0.961815	0.513	0.239	5.29e-82	FAM20A	9.5e-214	2.28062	0.391	0.053	2.5e-209	TRIB1	9.05e-27	-0.7489	0.443	0.602	2.38e-22	ATOH8	1.79e-42	-1.6574	0.158	0.308	4.72e-38	B2M	8.89e-78	0.442809	0.999	1	2.34e-73	S100A6	2.74e-17	-0.54167	0.711	0.818	7.21e-13	MT-ND4L	6.36e-14	0.387607	0.994	0.984	1.67e-09	RPL34	1.78e-32
CLU	2.4e-67	1.83228	0.638	0.53	6.32e-63	CASP4	2.29e-86	0.808488	0.488	0.226	6.04e-82	CHI3L1	3.9e-213	6.16114	0.321	0.02	1e-208	MARCKS	1.33e-26	0.772586	0.569	0.394	3.51e-22	MX1	2.78e-42	1.56179	0.443	0.223	7.32e-38	CYTL1	1.35e-77	-1.90074	0.237	0.416	3.56e-73	BRD2	3.68e-17	-0.62935	0.611	0.644	9.7e-13	XAF1	7.7e-14	0.752035	0.532	0.305	2.03e-09	RAMP2	1.89e-32
TNFSF10	4.11e-67	1.33154	0.463	0.22	1.08e-62	PHF11	2.74e-86	0.524544	0.462	0.23	7.22e-82	COL1A1	6.9e-213	1.82656	0.916	0.744	1.8e-208	PDE2A	1.74e-26	-0.78846	0.416	0.573	4.59e-22	NR1D1	3.57e-42	2.06487	0.197	0.045	9.39e-38	IFIT3	1.49e-77	1.86665	0.412	0.129	3.92e-73	CFL1	5.93e-17	-0.32565	0.943	0.953	1.56e-12	ATP1B1	1.77e-13	2.91847	0.125	0.019	4.65e-09	ZFP36	1.91e-32
HLA-B	3.21e-65	0.472661	0.99	0.972	8.45e-61	MAP7D1	3.35e-86	0.289399	0.493	0.277	8.81e-82	LAP3	4.3e-212	1.82468	0.637	0.22	1.1e-207	TAPBP	2.13e-26	0.764789	0.536	0.345	5.61e-22	PMP22	4.12e-42	1.03939	0.489	0.26	1.09e-37	CXCL9	2.13e-77	3.71641	0.297	0.071	5.6e-73	ST6GAL1	6.23e-17	0.859695	0.496	0.323	1.64e-12	IL33	5.7e-13	-0.86189	0.556	0.645	1.5e-08	TIMP3	3.91e-32
HLA-DQA1	4.03e-65	2.2963	0.213	0.045	1.06e-60	CDCP1	4.61e-86	4.23717	0.134	0.002	1.21e-81	NNMT	5e-212	1.18972	0.72	0.298	1.3e-207	PABPC1	2.7e-26	-0.42827	0.855	0.905	7.11e-22	RHOB	5.8e-42	0.803752	0.878	0.732	1.53e-37	HLA-DRB1	2.81e-76	0.988072	0.949	0.917	7.41e-72	COL4A2	6.81e-17	0.556453	0.742	0.566	1.79e-12	HLA-DOA	5.85e-13	2.1166	0.17	0.04	1.54e-08	A2M	1.84e-31
PI16	5.35e-65	2.00392	0.193	0.036	1.41e-60	SERPINE2	5.81e-86	-1.9361	0.231	0.361	1.53e-81	IDO1	4.8e-211	5.99463	0.274	0.005	1.3e-206	RCAN1	3.49e-26	-0.99935	0.367	0.483	9.19e-22	LAP3	6.88e-42	0.646249	0.7	0.468	1.81e-37	OAS2	5.53e-76	1.65982	0.404	0.127	1.46e-71	GBP1	7.07e-17	1.18861	0.308	0.149	1.86e-12	CEBPD	7.39e-13	-0.99834	0.513	0.648	1.95e-08	NFKBIZ	2.05e-31
CTHRC1	5.46e-65	2.10797	0.228	0.053	1.44e-60	MMP14	7.86e-86	1.2432	0.655	0.393	2.07e-81	BTN3A2	1e-210	1.54515	0.495	0.122	2.6e-206	SLC2A3	5.51e-26	-0.55132	0.638	0.78	1.45e-21	HIF1A	2.53e-41	0.75555	0.707	0.482	6.66e-37	FAM167B	6.76e-76	1.96523	0.332	0.08	1.78e-71	ADIRF	8.83e-17	-0.78355	0.372	0.545	2.33e-12	NFKBIZ	9.67e-13	-0.73109	0.647	0.652	2.55e-08	C2CD4B	2.28e-31
FOSB	2.47e-64	-0.8911	0.715	0.845	6.52e-60	COL4A2	1.15e-85	0.718664	0.781	0.512	3.03e-81	EGR1	2.8e-209	-1.35882	0.902	0.925	7.3e-205	ATF4	1.17e-25	-0.44324	0.782	0.822	3.07e-21	OAS3	2.58e-41	1.33347	0.383	0.173	6.79e-37	APOL6	1.16e-75	1.35615	0.436	0.154	3.06e-71	MMP2	1.07e-16	1.62214	0.22	0.092	2.83e-12	TTC9	1.76e-12	-1.16636	0.252	0.429	4.64e-08	VIM	2.34e-31
ITGBL1	3.27e-64	3.15619	0.181	0.033	8.6e-60	COL1A1	3.27e-85	1.52731	0.916	0.858	8.61e-81	BRD2	5.1e-209	-1.25226	0.586	0.598	1.3e-204	ETS2	1.43e-25	-0.53774	0.753	0.813	3.77e-21	CD34	3.63e-41	-0.51638	0.887	0.914	9.56e-37	TRIM22	1.25e-75	1.19284	0.556	0.247	3.3e-71	CEMIP	1.21e-16	1.06559	0.361	0.194	3.19e-12	HSP90AB1	2.78e-12	-0.59734	0.94	0.964	7.32e-08	KLF10	4.04e-31
IGF1	9.69e-64	1.90764	0.237	0.06	2.55e-59	HIF1A	3.88e-85	0.942547	0.581	0.299	1.02e-80	LTBP2	1.9e-208	1.66659	0.508	0.126	4.9e-204	HTRA1	8.47e-25	0.826687	0.534	0.352	2.23e-20	NID1	3.56e-40	1.15762	0.362	0.159	9.38e-36	ACKR3	1.35e-75	3.32061	0.252	0.039	3.56e-71	HSP90AB1	1.29e-16	-0.37942	0.964	0.941	3.41e-12	GJA1	3e-12	0.797325	0.666	0.488	7.9e-08	HLA-DOA	4.37e-31
LHFPL6	4.19e-63	-0.8419	0.561	0.721	1.1e-58	SLC2A3	4.25e-85	0.995978	0.644	0.361	1.12e-80	PLIN3	3.3e-208	1.43894	0.496	0.128	8.6e-204	C1orf21	9.15e-25	0.884769	0.432	0.255	2.41e-20	COL4A2	3.72e-40	0.914199	0.867	0.731	9.8e-36	MAT2A	2.49e-75	-1.19083	0.409	0.5	6.56e-71	COL12A1	2.73e-16	0.977169	0.495	0.352	7.2e-12	HSP90AA1	3.03e-12	-0.68687	0.966	0.966	7.97e-08	APOD	1.17e-30
CILP	3.9e-62	2.73345	0.233	0.062	1.03e-57	PPP2CA	1.68e-84	0.247592	0.45	0.252	4.44e-80	IKBIP	2.6e-207	1.70762	0.422	0.083	6.9e-203	WARS	2.94e-24	0.924894	0.454	0.28	7.74e-20	GADD45B	3.77e-40	-0.91937	0.526	0.647	9.94e-36	S100A11	5.39e-74	0.943613	0.836	0.597	1.42e-69	KBTBD11	3.22e-16	1.03338	0.373	0.203	8.48e-12	MT-ND1	3.61e-12	0.281766	1	0.993	9.5e-08	S100A4	1.46e-30
THBS2	6.09e-62	1.61526	0.321	0.115	1.6e-57	S100A11	2.09e-84	0.758802	0.857	0.677	5.51e-80	COL5A1	6.7e-207	1.8966	0.666	0.256	1.8e-202	HLA-DMA	3.12e-24	0.774724	0.476	0.296	8.23e-20	CD276	5.6e-40	2.12766	0.187	0.042	1.47e-35	MARCKS	9e-74	0.976973	0.701	0.394	2.37e-69	INSIG1	3.33e-16	-1.46189	0.185	0.316	8.76e-12	PAPLN	4.43e-12	-1.21485	0.263	0.413	1.17e-07	NCOA7	1.64e-30
LGI2	1.73e-61	2.05613	0.201	0.042	4.55e-57	PLA2G2A	2.47e-84	-1.91234	0.108	0.322	6.5e-80	THBS2	5.3e-206	2.22753	0.496	0.115	1.4e-201	NFKBIZ	3.45e-24	-0.61302	0.602	0.711	9.08e-20	ACKR3	6.32e-40	1.75608	0.252	0.081	1.67e-35	CYP1A1	3.21e-73	-6.67202	0.001	0.133	8.45e-69	C7	3.77e-16	1.96704	0.249	0.158	9.92e-12	GIMAP4	5.3e-12	0.766407	0.636	0.442	1.4e-07	LDLRAD3	2.13e-30
MTRNR2L1	3.69e-61	-0.85811	0.408	0.351	9.71e-57	GARS	3.4e-84	0.747416	0.351	0.14	8.95e-80	NR2F2	4e-205	-1.19317	0.743	0.888	1.1e-200	SDCBP	4.19e-24	-0.4259	0.77	0.815	1.1e-19	PDLIM7	6.93e-40	0.732202	0.354	0.165	1.83e-35	MIDN	4.64e-73	-1.00032	0.558	0.654	1.22e-68	TMEM176B	4.16e-16	1.57402	0.18	0.061	1.1e-11	ADM2	5.95e-12	-1.76226	0.082	0.237	1.57e-07	PTMS	2.48e-30
FNDC1	5.99e-61	1.50038	0.263	0.08	1.58e-56	C1QTNF6	5.98e-84	1.39155	0.322	0.099	1.57e-79	RAB13	1.5e-204	1.30535	0.558	0.176	4e-200	PAPSS2	4.9e-24	0.990175	0.385	0.219	1.29e-19	CAVIN2	7.35e-40	-0.93057	0.443	0.574	1.94e-35	BTG2	1.02e-71	-0.99922	0.631	0.755	2.68e-67	TNS3	4.3e-16	1.3804	0.226	0.091	1.13e-11	BIRC3	6.92e-12	-1.14026	0.381	0.552	1.82e-07	EFNA5	5.63e-30
ITGA8	1.16e-60	-1.91756	0.096	0.281	3.04e-56	AIM2	1.15e-83	3.36625	0.163	0.012	3.03e-79	C5orf15	6.9e-204	1.20933	0.542	0.169	1.8e-199	GUCY1A1	6.54e-24	1.5202	0.176	0.058	1.72e-19	RARRES3	8.6e-40	1.10622	0.378	0.172	2.26e-35	THBD	1.04e-71	-1.36342	0.502	0.657	2.73e-67	SGK1	6.29e-16	-1.17589	0.229	0.387	1.66e-11	PPDPF	7.75e-12	-0.65497	0.625	0.738	2.04e-07	PSMB9	7.47e-30
LOXL1	2.44e-60	1.50242	0.359	0.146	6.43e-56	CTHRC1	2.31e-83	1.58459	0.489	0.228	6.09e-79	BMP1	6.4e-202	1.74175	0.433	0.088	1.7e-197	RPL10	6.61e-24	-0.33859	0.924	0.955	1.74e-19	HLF	1.26e-39	-1.93908	0.065	0.218	3.31e-35	GADD45B	1.53e-71	-1.1138	0.526	0.737	4.04e-67	SVIL	6.3e-16	0.938563	0.426	0.253	1.66e-11	TNFRSF9	9.35e-12	-2.9186	0.034	0.143	2.46e-07	DUSP5	1.71e-29
RARRES2	7.56e-60	1.25345	0.535	0.365	1.99e-55	CHST11	2.87e-83	1.3119	0.3	0.088	7.56e-79	GSTO1	8.2e-202	1.17027	0.53	0.164	2.1e-197	TNFRSF10D	7.33e-24	-0.97761	0.298	0.443	1.93e-19	MYL12B	1.47e-39	0.508234	0.89	0.764	3.86e-35	IGFBP4	1.76e-71	-0.73041	0.876	0.91	4.64e-67	ITGA1	6.62e-16	0.896788	0.303	0.149	1.74e-11	TMSB4X	9.54e-12	0.504919	0.994	0.989	2.51e-07	TOB1	3e-29
CCDC80	8.16e-60	1.37331	0.599	0.447	2.15e-55	A4GALT	4.83e-83	0.750193	0.449	0.207	1.27e-78	LGALS3BP	8.9e-202	1.24162	0.835	0.479	2.3e-197	LMO2	7.34e-24	0.788012	0.535	0.362	1.93e-19	LMNA	1.95e-39	0.561754	0.793	0.588	5.14e-35	JUNB	6.85e-71	-0.64749	0.972	0.981	1.8e-66	37500	6.64e-16	0.455795	0.81	0.729	1.75e-11	COL9A3	9.61e-12	3.17128	0.136	0.031	2.53e-07	NEAT1	4.49e-29
MT-ATP8	8.34e-60	0.394343	0.981	0.955	2.2e-55	ZDHHC20	6.89e-83	0.439563	0.359	0.165	1.82e-78	PSME2	1.3e-201	1.49831	0.522	0.144	3.4e-197	TAP2	1.01e-23	0.667016	0.499	0.316	2.66e-19	TRA2B	4.14e-39	-0.60089	0.582	0.598	1.09e-34	SAMD9L	5.05e-70	1.56938	0.403	0.135	1.33e-65	C3	7.17e-16	2.48045	0.129	0.036	1.89e-11	MT-ND5	1.36e-11	0.29686	1	0.993	3.59e-07	AKAP12	6.58e-29
CIRBP	1.71e-59	-0.67859	0.645	0.704	4.51e-55	RAB27A	8.66e-83	0.993148	0.327	0.114	2.28e-78	FMO1	1.8e-201	4.34381	0.332	0.029	4.7e-197	TNFSF10	1.12e-23	0.652959	0.72	0.609	2.96e-19	CFH	4.43e-39	0.847811	0.644	0.419	1.17e-34	CARD16	7.28e-70	1.24362	0.335	0.103	1.92e-65	ERICH1	7.87e-16	0.87152	0.499	0.33	2.07e-11	ACKR2	1.49e-11	1.05428	0.332	0.155	3.91e-07	UBE2L6	7.18e-29
SERPINE2	2.1e-59	1.53827	0.361	0.148	5.53e-55	TPI1	1.36e-82	0.930949	0.783	0.545	3.59e-78	EGFL6	1.9e-200	3.43616	0.33	0.027	5e-196	HSP90AA1	1.71e-23	0.662859	0.963	0.946	4.5e-19	EFHD2	4.76e-39	0.489489	0.46	0.259	1.25e-34	RCAN1	8.02e-70	-1.12609	0.502	0.483	2.11e-65	ALCAM	8.02e-16	-2.34392	0.046	0.16	2.11e-11	ARL5B	1.55e-11	-1.4031	0.203	0.361	4.08e-07	PDPN	8.48e-29
ETS2	2.2e-59	-1.66746	0.15	0.328	5.8e-55	NUMB	2.11e-82	0.763637	0.346	0.137	5.55e-78	HLA-A	6.7e-200	0.918043	0.992	0.939	1.8e-195	SFRP1	5.7e-23	1.56736	0.161	0.051	1.5e-18	EPHX1	6.73e-39	-1.01621	0.348	0.452	1.77e-34	OAF	8.98e-70	1.0828	0.435	0.168	2.37e-65	EFNA1	9.56e-16	-1.00202	0.312	0.469	2.52e-11	PLA1A	1.87e-11	0.701094	0.7	0.522	4.93e-07	HLA-C	8.96e-29
WISP2	4.96e-59	1.37255	0.242	0.07	1.31e-54	GSTO1	2.14e-82	0.658669	0.53	0.275	5.63e-78	ANXA1	5.6e-199	1.28874	0.604	0.209	1.5e-194	SNAI1	1.19e-22	-1.05216	0.211	0.332	3.13e-18	BST2	7.8e-39	0.791188	0.746	0.559	2.05e-34	AQP1	1.86e-69	-0.69591	0.871	0.941	4.9e-65	FN1	1.06e-15	0.583024	0.7	0.534	2.8e-11	VMP1	2.17e-11	0.980313	0.608	0.435	5.71e-07	H3F3B	1.07e-28
FBLN2	1.05e-58	0.870709	0.381	0.167	2.75e-54	WARS	2.85e-82	1.5044	0.545	0.288	7.51e-78	DAB2	2.6e-198	1.25511	0.546	0.172	6.9e-194	MYADM	2e-22	-0.80539	0.403	0.526	5.26e-18	FBN1	9.47e-39	0.813486	0.404	0.198	2.5e-34	RPL35A	2.19e-68	-0.54549	0.926	0.93	5.76e-64	MYCT1	1.17e-15	0.543262	0.591	0.401	3.08e-11	PTMS	2.18e-11	-0.52146	0.834	0.898	5.75e-07	SERTAD1	4.4e-28
GALNT1	1.13e-58	1.44447	0.405	0.186	2.97e-54	TWIST1	3.08e-82	1.51713	0.4	0.151	8.1e-78	CDH11	4.5e-198	1.07965	0.654	0.256	1.2e-193	HEG1	2.32e-22	0.589701	0.737	0.598	6.11e-18	COL4A1	2.3e-38	0.831347	0.828	0.676	6.05e-34	SNHG7	6.61e-68	-1.17424	0.334	0.422	1.74e-63	CXCL1	1.38e-15	2.24053	0.216	0.127	3.65e-11	SAMHD1	2.19e-11	1.13687	0.427	0.249	5.76e-07	MTUS1	5.7e-28
TIMP1	1.22e-58	1.50345	0.652	0.464	3.21e-54	PRELID1	3.36e-82	0.673808	0.384	0.169	8.85e-78	PLAUR	8.3e-198	2.11075	0.416	0.075	2.2e-193	RPS27	5.49e-22	-0.32593	0.891	0.944	1.45e-17	SH3BGRL3	3.61e-38	0.565546	0.829	0.649	9.5e-34	BCL3	6.9e-68	-1.12179	0.401	0.496	1.82e-63	SPARC	1.75e-15	0.925984	0.383	0.215	4.6e-11	EIF5	2.27e-11	-0.8415	0.444	0.557	5.97e-07	PGF	7.67e-28
WARS	3.97e-58	1.44768	0.288	0.098	1.05e-53	FBLIM1	6.94e-82	0.357891	0.418	0.209	1.83e-77	ADAM12	7.8e-195	2.69391	0.385	0.056	2e-190	RPS5	5.98e-22	-0.41383	0.779	0.834	1.57e-17	LRP5	5.48e-38	-1.20398	0.288	0.406	1.44e-33	YBX3	9.76e-68	-0.64643	0.799	0.803	2.57e-63	PLSCR1	1.84e-15	0.731739	0.555	0.397	4.86e-11	HP	2.73e-11	3.26306	0.123	0.023	7.2e-07	ATF4	9.19e-28
COL5A2	5.55e-58	0.957716	0.569	0.33	1.46e-53	NOP53	7.1e-82	-0.57115	0.578	0.53	1.87e-77	TAPBP	4.7e-193	1.2124	0.647	0.25	1.2e-188	MT-ND3	8.17e-22	-0.26818	0.997	0.995	2.15e-17	SYNPO	1.74e-37	0.328712	0.538	0.342	4.58e-33	RYBP	1.06e-67	-1.11217	0.399	0.484	2.8e-63	LTBP2	1.85e-15	0.827247	0.422	0.246	4.86e-11	PSMB9	3.14e-11	0.799034	0.524	0.322	8.27e-07	ID1	1.6e-27
CST3	1.11e-57	0.972476	0.817	0.701	2.93e-53	TMEM45A	7.35e-82	1.52586	0.309	0.09	1.93e-77	NT5E	1.1e-192	2.07113	0.343	0.045	3e-188	RBP5	8.36e-22	1.08775	0.322	0.174	2.2e-17	CLIC1	1.87e-37	0.582679	0.601	0.379	4.93e-33	OAS3	3.32e-67	1.66226	0.383	0.126	8.74e-63	PLPP1	2.28e-15	-0.58742	0.526	0.669	6.02e-11	LTBP2	4.07e-11	-1.16867	0.259	0.422	1.07e-06	TAPBP	1.79e-27
CLSTN2	1.28e-57	-2.19972	0.086	0.247	3.37e-53	FZD1	1.11e-81	1.42592	0.37	0.13	2.93e-77	NOP53	1.7e-192	-0.97449	0.578	0.552	4.6e-188	S1PR1	1.52e-21	0.640411	0.628	0.468	3.99e-17	CEMIP2	4.49e-37	0.874819	0.622	0.418	1.18e-32	FKBP1A	4.51e-67	0.629249	0.957	0.862	1.19e-62	ADAMTS1	2.75e-15	-2.00176	0.083	0.203	7.24e-11	HES1	4.92e-11	-0.98787	0.332	0.501	1.29e-06	HLA-A	2.05e-27
EGFL6	3.33e-57	3.05939	0.16	0.027	8.77e-53	METTL7A	1.3e-81	-1.20244	0.357	0.487	3.42e-77	PPIB	2.1e-192	1.10843	0.7	0.3	5.5e-188	PTMA	1.69e-21	-0.22713	0.995	0.997	4.44e-17	LINC01235	4.94e-37	1.29999	0.213	0.064	1.3e-32	S100A6	9.1e-67	0.946503	0.852	0.652	2.4e-62	GBP4	2.85e-15	0.952251	0.326	0.168	7.51e-11	CD4	5.03e-11	-2.94465	0.034	0.134	1.32e-06	BTN3A3	5.38e-27
S100A11	3.47e-57	0.916214	0.677	0.478	9.15e-53	STK24	1.34e-81	0.18915	0.479	0.28	3.52e-77	COLGALT1	2.2e-191	1.09691	0.544	0.183	5.8e-187	IL33	2.76e-21	0.515059	0.685	0.675	7.26e-17	LEPR	1.45e-36	-1.09553	0.281	0.404	3.81e-32	ISG15	1.57e-66	2.43621	0.38	0.126	4.13e-62	SPRY1	2.91e-15	2.15047	0.139	0.042	7.66e-11	PPA1	5.08e-11	1.50773	0.293	0.137	1.34e-06	MTRNR2L1	5.49e-27
BTG1	5.28e-57	-0.84215	0.581	0.704	1.39e-52	SLC2A5	1.35e-81	2.06783	0.224	0.041	3.56e-77	KDELR2	7.3e-191	1.06268	0.599	0.225	1.9e-186	GBP1	2.91e-21	0.965557	0.435	0.278	7.67e-17	MANF	1.77e-36	0.755911	0.386	0.193	4.67e-32	ATF4	2.72e-66	-0.62165	0.817	0.822	7.16e-62	GALNT15	3.54e-15	1.27208	0.213	0.085	9.32e-11	DYNLT1	7.31e-11	1.12212	0.409	0.239	1.93e-06	MAN1A1	6.44e-27
CYGB	1.95e-56	-1.19006	0.32	0.452	5.13e-52	TNKS1BP1	3.28e-81	0.110765	0.423	0.243	8.63e-77	ARPC3	1.3e-190	0.661971	0.557	0.223	3.4e-186	DDX21	3.66e-21	-0.60853	0.471	0.553	9.65e-17	ZYX	1.97e-36	0.865188	0.54	0.322	5.19e-32	SELENOP	3e-66	-1.13661	0.436	0.537	7.89e-62	RAI14	3.64e-15	0.537263	0.757	0.617	9.59e-11	EFNA5	7.42e-11	1.39157	0.284	0.124	1.95e-06	CYR61	7.38e-27
FAM198B	3.43e-56	2.00308	0.197	0.045	9.03e-52	LTBP2	3.68e-81	-0.70377	0.508	0.446	9.68e-77	CAPZA1	1e-189	0.925472	0.651	0.269	2.7e-185	FAM167B	5.65e-21	1.41061	0.199	0.08	1.49e-16	FKBP9	2.01e-36	-0.62754	0.528	0.553	5.29e-32	PALMD	5.74e-66	0.681426	0.666	0.378	1.51e-61	CLTC	3.67e-15	0.645018	0.631	0.46	9.68e-11	CXCL1	7.68e-11	-2.27194	0.078	0.216	2.02e-06	HSPH1	1.07e-26
CTSK	5.67e-56	1.18144	0.572	0.385	1.49e-51	GPX3	8.29e-81	-1.26051	0.297	0.537	2.18e-76	CTSK	1.6e-189	1.78479	0.744	0.385	4.3e-185	NAMPT	2.13e-20	-0.55649	0.575	0.68	5.61e-16	FABP4	2.02e-36	1.1098	0.256	0.093	5.32e-32	RASA4	7.43e-66	-1.12737	0.41	0.526	1.96e-61	TSN	3.69e-15	0.915757	0.369	0.204	9.71e-11	CD83	7.96e-11	-2.39716	0.028	0.137	2.1e-06	DNAJA1	1.82e-26
CTSS	1.4e-55	0.981226	0.438	0.214	3.69e-51	CHST15	1.07e-80	0.977011	0.404	0.166	2.81e-76	S100A16	5.3e-189	1.9008	0.436	0.093	1.4e-184	GBP2	2.13e-20	0.90078	0.407	0.249	5.61e-16	GBP2	2.08e-36	0.675628	0.626	0.407	5.48e-32	CD276	1.49e-65	3.35045	0.187	0.017	3.92e-61	ITGB4	3.89e-15	-1.26231	0.143	0.292	1.02e-10	ISG20	8.52e-11	1.66246	0.17	0.049	2.24e-06	MX1	2.6e-26
SKAP2	1.66e-55	1.28567	0.287	0.103	4.38e-51	PLAUR	1.55e-80	1.25668	0.416	0.167	4.09e-76	LAMB1	5.7e-189	1.35387	0.696	0.297	1.5e-184	IRF2BP2	2.18e-20	0.635225	0.586	0.42	5.74e-16	IGFBP3	2.31e-36	0.891171	0.401	0.199	6.08e-32	PARP14	1.65e-65	1.09395	0.641	0.348	4.34e-61	HSPA5	5.09e-15	-0.83405	0.76	0.762	1.34e-10	CTSS	8.53e-11	0.548041	0.741	0.565	2.25e-06	RAMP3	4.28e-26
GADD45B	6.02e-55	-0.92309	0.516	0.691	1.59e-50	MX1	1.61e-80	1.13783	0.287	0.085	4.24e-76	MESD	1.5e-188	0.869	0.505	0.174	3.9e-184	ROBO1	2.28e-20	1.23788	0.221	0.097	6.01e-16	KARS	2.57e-36	0.646681	0.435	0.237	6.76e-32	NID1	1.68e-65	1.71613	0.362	0.114	4.42e-61	IER2	6.05e-15	-0.59139	0.681	0.791	1.59e-10	IL32	9.07e-11	0.59764	0.847	0.714	2.39e-06	THBS1	5.55e-26
PLXDC2	2.6e-54	1.51705	0.289	0.103	6.84e-50	NMI	1.89e-80	0.932144	0.285	0.096	4.97e-76	DYNLT1	1.8e-188	1.38754	0.519	0.155	4.6e-184	SOCS3	2.34e-20	-0.37846	0.891	0.96	6.16e-16	MX2	3.06e-36	2.2947	0.184	0.046	8.07e-32	PSMB8	1.86e-65	0.829368	0.542	0.265	4.9e-61	MGP	7.71e-15	0.94832	0.534	0.422	2.03e-10	HLA-E	9.72e-11	0.288389	0.994	0.993	2.56e-06	HLA-F	1.01e-25
HAS1	2.72e-54	2.50182	0.164	0.03	7.15e-50	TFG	2.08e-80	0.266261	0.471	0.271	5.48e-76	PSMB8	1.6e-187	1.02824	0.435	0.124	4.3e-183	GUCY1B1	2.74e-20	1.41847	0.18	0.068	7.23e-16	RRBP1	3.92e-36	0.543262	0.658	0.441	1.03e-31	PSMA4	2.13e-65	0.578339	0.586	0.318	5.6e-61	THY1	1.15e-14	0.964207	0.316	0.164	3.03e-10	CYR61	1.48e-10	1.13533	0.625	0.468	3.89e-06	PLPP1	3e-25
LTBP1	6.13e-54	1.23249	0.365	0.158	1.61e-49	NTRK2	3.39e-80	-1.23911	0.222	0.471	8.93e-76	PDIA4	1.8e-187	1.29688	0.506	0.152	4.7e-183	APP	4.26e-20	0.398526	0.914	0.856	1.12e-15	IFIT3	4.72e-36	1.32625	0.412	0.209	1.24e-31	APOL2	2.99e-65	1.81526	0.28	0.066	7.87e-61	TSPAN5	1.16e-14	-0.82382	0.399	0.529	3.05e-10	CDC25B	1.61e-10	1.08046	0.345	0.172	4.23e-06	SLC2A3	3.41e-25
BRD2	8.45e-54	-0.88742	0.502	0.598	2.23e-49	ARPC4	6.97e-80	0.118291	0.474	0.29	1.84e-75	CHIC2	2.9e-187	1.14828	0.425	0.112	7.7e-183	DEPP1	5.28e-20	1.2884	0.302	0.174	1.39e-15	IGF2	5.4e-36	1.19436	0.254	0.094	1.42e-31	PSME1	8.87e-65	0.828081	0.631	0.341	2.34e-60	KCTD12	1.8e-14	0.585885	0.705	0.549	4.75e-10	CADM3	1.72e-10	-2.8645	0.022	0.122	4.53e-06	F2R	3.74e-25
DRAM1	1.47e-53	1.19379	0.334	0.137	3.88e-49	IKBIP	7.23e-80	0.735978	0.422	0.192	1.9e-75	UBE2L3	3.4e-187	0.6118	0.596	0.26	8.9e-183	RARRES3	5.63e-20	1.42329	0.172	0.064	1.48e-15	MCF2L	6.75e-36	-1.01706	0.34	0.467	1.78e-31	NR4A1	1.02e-64	-0.91226	0.628	0.793	2.69e-60	TMEM176A	1.96e-14	1.75082	0.157	0.052	5.15e-10	NR4A1	1.78e-10	-1.03525	0.371	0.472	4.69e-06	CLU	4.59e-25
SFRP2	1.97e-53	1.26239	0.208	0.056	5.18e-49	GOLGA7	7.33e-80	0.007601	0.489	0.318	1.93e-75	RRBP1	3.6e-187	1.13418	0.717	0.32	9.5e-183	C1R	6.37e-20	1.16081	0.28	0.143	1.68e-15	UBE2L6	6.93e-36	0.718417	0.487	0.276	1.83e-31	MPZL2	1.18e-64	1.27637	0.378	0.131	3.1e-60	RAMP3	2.31e-14	-0.77412	0.405	0.553	6.09e-10	CSRNP1	1.79e-10	-1.19648	0.269	0.363	4.72e-06	EFNB2	5.11e-25
GOLM1	2.09e-53	1.84288	0.238	0.072	5.51e-49	PML	1.3e-79	0.408547	0.436	0.227	3.42e-75	C1R	4.9e-187	1.03262	0.926	0.738	1.3e-182	CSF3	6.91e-20	-1.21518	0.126	0.255	1.82e-15	RAMP2	1.01e-35	-0.50159	0.849	0.827	2.65e-31	RPS27	1.44e-64	-0.56026	0.919	0.944	3.8e-60	ARNT2	2.42e-14	1.44953	0.16	0.054	6.37e-10	MARCO	1.8e-10	-2.78234	0.041	0.139	4.74e-06	CSRNP1	6.57e-25
STEAP4	5.02e-53	-1.92333	0.177	0.343	1.32e-48	RCC2	1.36e-79	0.717263	0.42	0.191	3.57e-75	GBP2	5.1e-187	1.59712	0.606	0.215	1.4e-182	APOL1	1.07e-19	0.781458	0.423	0.264	2.81e-15	JUNB	1.01e-35	-0.49332	0.972	0.953	2.65e-31	PDE2A	1.68e-64	-1.11592	0.44	0.573	4.42e-60	IL6ST	2.47e-14	0.452099	0.883	0.803	6.51e-10	TSC22D2	1.84e-10	-1.39861	0.209	0.339	4.84e-06	CHST15	7.11e-25
CXCL12	5.87e-53	-1.22666	0.62	0.652	1.55e-48	MBD2	1.36e-79	0.623953	0.509	0.264	3.58e-75	COPG1	2.7e-186	0.921922	0.505	0.17	7.1e-182	ABCG2	1.27e-19	1.25964	0.243	0.115	3.35e-15	MEOX1	1.44e-35	0.892103	0.43	0.225	3.79e-31	EIF1	2.08e-64	-0.52142	0.951	0.951	5.48e-60	CXCL5	3.01e-14	1.88644	0.159	0.075	7.94e-10	GSTO1	2.12e-10	0.85278	0.534	0.375	5.59e-06	GRK5	1.29e-24
PSMB9	6.6e-53	1.05048	0.283	0.108	1.74e-48	LAMTOR5	1.46e-79	0.181306	0.402	0.228	3.83e-75	PPIC	4.2e-186	1.29102	0.463	0.127	1.1e-181	SRGN	1.3e-19	0.718389	0.599	0.436	3.41e-15	ANXA2	1.82e-35	0.513502	0.942	0.855	4.78e-31	TRA2B	5.12e-64	-0.72844	0.582	0.596	1.35e-59	FXYD5	3.07e-14	-1.00744	0.256	0.393	8.08e-10	KLF10	2.28e-10	-1.11544	0.312	0.432	6e-06	APOL6	1.54e-24
POSTN	1.26e-52	1.83775	0.25	0.081	3.32e-48	TNFAIP6	1.61e-79	2.0477	0.222	0.041	4.24e-75	CLMP	7.1e-186	1.23377	0.536	0.172	1.9e-181	KLF2	1.39e-19	-0.56087	0.869	0.883	3.66e-15	HLA-DPA1	1.92e-35	0.684902	0.86	0.85	5.07e-31	ATP1B3	1.82e-63	1.05369	0.692	0.41	4.81e-59	RAB31	3.91e-14	1.31799	0.19	0.073	1.03e-09	UGCG	3.06e-10	-0.71154	0.494	0.508	8.06e-06	MT-ATP8	3e-24
PARP14	2.12e-52	1.10974	0.406	0.193	5.58e-48	REEP3	1.82e-79	0.560732	0.371	0.166	4.79e-75	P4HB	9.9e-186	1.15192	0.701	0.306	2.6e-181	CARD16	1.5e-19	0.987226	0.223	0.103	3.94e-15	PSME2	2.47e-35	0.705474	0.508	0.296	6.49e-31	TMEM70	3.19e-63	-1.09102	0.362	0.413	8.4e-59	CD74	5.81e-14	0.342343	0.916	0.808	1.53e-09	PCDH17	3.19e-10	1.44535	0.183	0.06	8.4e-06	NR4A1	4.16e-24
RUNX1	3.19e-52	1.42512	0.268	0.093	8.4e-48	RAI14	5.56e-79	0.984984	0.532	0.264	1.46e-74	RAI14	1.3e-185	1.30345	0.532	0.166	3.4e-181	PIM3	1.53e-19	-0.56558	0.548	0.646	4.02e-15	MT-ND6	2.55e-35	0.75878	0.434	0.233	6.71e-31	GIMAP7	4.15e-63	0.755916	0.634	0.349	1.09e-58	MYH10	6.6e-14	0.765408	0.521	0.364	1.74e-09	MT-CO2	3.3e-10	0.292498	1	0.993	8.69e-06	PARP9	4.7e-24
NT5E	1.21e-51	2.04355	0.189	0.045	3.17e-47	DYNLT1	5.63e-79	0.892695	0.519	0.256	1.48e-74	GPX8	4.9e-185	1.55149	0.442	0.107	1.3e-180	WDFY1	1.82e-19	0.868778	0.403	0.252	4.8e-15	ICAM4	2.85e-35	-1.92181	0.106	0.241	7.5e-31	RPL3	6.74e-63	-0.5275	0.95	0.956	1.78e-58	TNFRSF9	7.71e-14	2.15271	0.143	0.055	2.03e-09	NEURL1B	3.6e-10	2.26123	0.114	0.021	9.49e-06	LTB	5.39e-24
EPSTI1	1.84e-51	1.53534	0.226	0.068	4.84e-47	OAS2	6.93e-79	1.65867	0.259	0.064	1.83e-74	TMEM158	6.9e-185	2.3866	0.386	0.063	1.8e-180	RBM3	2.55e-19	-0.47937	0.569	0.642	6.72e-15	ALPL	4.93e-35	-1.66339	0.144	0.29	1.3e-30	PDIA3	8.74e-63	0.721878	0.846	0.617	2.3e-58	ATP2B1	8.04e-14	0.994676	0.352	0.202	2.12e-09	ENOSF1	4.28e-10	1.11068	0.334	0.167	1.13e-05	MMRN2	5.41e-24
SFRP4	2.42e-51	2.02882	0.253	0.086	6.37e-47	HNRNPF	8.16e-79	0.361336	0.548	0.32	2.15e-74	MTRNR2L1	9.1e-185	-1.96705	0.322	0.351	2.4e-180	APOL3	3.71e-19	0.676349	0.504	0.343	9.76e-15	SOCS3	6.77e-35	-0.42048	0.91	0.891	1.78e-30	IFITM1	1.29e-61	0.968194	0.438	0.185	3.41e-57	NEXN	9.22e-14	1.16755	0.303	0.166	2.43e-09	NCOA7	4.31e-10	0.647378	0.638	0.449	1.14e-05	SBSPON	5.42e-24
ID4	3.22e-51	-1.3039	0.278	0.467	8.48e-47	RNF7	9.34e-79	0.433604	0.352	0.166	2.46e-74	TAP2	1.1e-184	1.26463	0.47	0.132	2.8e-180	SOX18	3.81e-19	-0.64881	0.496	0.604	1e-14	NR1D2	8.17e-35	0.984446	0.253	0.1	2.15e-30	S1PR1	1.72e-61	0.736203	0.745	0.468	4.53e-57	MMRN2	9.39e-14	-0.92079	0.27	0.422	2.47e-09	ISG15	4.41e-10	1.23377	0.304	0.146	1.16e-05	CCNL1	5.91e-24
RGS16	8.78e-50	-0.95214	0.523	0.66	2.31e-45	TNFRSF1A	9.95e-79	0.187119	0.507	0.308	2.62e-74	PHC2	1.2e-183	1.34084	0.46	0.125	3.1e-179	IGKC	4.57e-19	-1.21704	0.171	0.275	1.2e-14	SYPL1	9.86e-35	-0.45632	0.549	0.52	2.6e-30	OAS1	2.26e-61	2.05928	0.236	0.045	5.95e-57	TM7SF3	9.74e-14	0.888673	0.428	0.275	2.57e-09	SELE	4.55e-10	-2.43698	0.065	0.177	1.2e-05	HP	7.63e-24
RARRES3	5.9e-49	1.22438	0.288	0.112	1.55e-44	ABRACL	1.13e-78	1.41246	0.276	0.076	2.97e-74	POSTN	1.4e-183	3.6529	0.404	0.081	3.8e-179	LITAF	4.96e-19	-0.79012	0.339	0.447	1.31e-14	TMEM245	1.42e-34	-0.99169	0.318	0.415	3.75e-30	SDCBP	3.7e-61	-0.55671	0.819	0.815	9.76e-57	PRKAR1A	9.95e-14	0.564653	0.662	0.506	2.62e-09	NEAT1	4.6e-10	0.536763	0.912	0.82	1.21e-05	KBTBD11	7.8e-24
CALU	8.09e-49	0.943853	0.531	0.317	2.13e-44	RANBP1	1.47e-78	0.328646	0.362	0.181	3.87e-74	CDKN1A	1.9e-183	-1.53448	0.57	0.589	5.1e-179	RPL26	6.01e-19	-0.37926	0.813	0.872	1.58e-14	CSTB	1.48e-34	0.654669	0.728	0.529	3.9e-30	TOMM7	1.08e-60	-0.57892	0.751	0.741	2.84e-56	CSF1	1.02e-13	0.64252	0.501	0.328	2.68e-09	PGF	5.39e-10	1.90682	0.177	0.059	1.42e-05	ICAM1	9.36e-24
COL1A2	1.31e-48	0.51921	0.875	0.769	3.45e-44	CSNK2B	1.86e-78	0.165876	0.486	0.293	4.89e-74	GBP3	6.5e-183	1.69621	0.362	0.064	1.7e-178	ADGRF5	6.35e-19	0.600409	0.567	0.402	1.67e-14	KLF9	2.02e-34	-0.66106	0.543	0.626	5.32e-30	DDX3X	1.22e-60	-0.66927	0.748	0.772	3.22e-56	GPM6A	1.05e-13	0.839662	0.269	0.133	2.77e-09	CCNL1	5.67e-10	-0.74308	0.537	0.637	1.49e-05	LMNA	9.38e-24
IL18BP	1.47e-48	1.51707	0.17	0.043	3.86e-44	LY6E	2.14e-78	0.894221	0.624	0.351	5.63e-74	NDRG2	7.9e-183	-1.67956	0.344	0.603	2.1e-178	TGFBR3	7.35e-19	-0.67225	0.369	0.438	1.94e-14	ELOVL5	2.04e-34	0.608439	0.434	0.243	5.37e-30	TRIB1	5.43e-60	-0.97452	0.528	0.602	1.43e-55	CLU	1.1e-13	-0.43257	0.86	0.936	2.9e-09	SERPINB9	6.05e-10	-0.6555	0.625	0.73	1.59e-05	SLC38A1	9.62e-24
BTG2	1.99e-48	-0.94261	0.501	0.667	5.24e-44	MAPKAPK2	2.38e-78	0.476057	0.491	0.263	6.27e-74	HSBP1	1.2e-182	0.670203	0.502	0.192	3.2e-178	NCEH1	7.39e-19	1.07006	0.262	0.132	1.95e-14	NRGN	2.94e-34	1.49038	0.166	0.042	7.76e-30	CEMIP2	9.85e-60	1.108	0.622	0.352	2.59e-55	CEMIP2	1.12e-13	1.17056	0.217	0.094	2.95e-09	PGRMC1	6.24e-10	-0.94788	0.328	0.441	1.64e-05	AHNAK	1.42e-23
MIDN	3.08e-48	-1.15106	0.288	0.41	8.1e-44	RRAGA	3.27e-78	0.204255	0.517	0.31	8.6e-74	NR4A1	1.4e-182	-1.75419	0.548	0.716	3.8e-178	LDHA	8.65e-19	-0.4071	0.731	0.762	2.28e-14	SLFN5	3.48e-34	-0.54395	0.607	0.624	9.16e-30	HNRNPF	1.39e-59	-0.43366	0.635	0.568	3.67e-55	OLFML2A	1.14e-13	-0.88251	0.159	0.309	2.99e-09	MT-ATP6	6.57e-10	0.278078	1	0.991	1.73e-05	JUND	2.56e-23
A2M	7.31e-48	-0.96229	0.418	0.609	1.92e-43	NID1	3.35e-78	0.460644	0.552	0.307	8.82e-74	APOD	1.6e-182	1.65739	0.598	0.215	4.2e-178	HOXB7	8.82e-19	-1.36314	0.084	0.192	2.32e-14	CD9	3.77e-34	0.426254	0.533	0.332	9.93e-30	MYL12B	2.01e-59	0.641039	0.89	0.708	5.28e-55	IFITM2	1.28e-13	-0.38677	0.853	0.908	3.37e-09	MEOX2	7.43e-10	-2.1591	0.05	0.159	1.96e-05	PNRC1	2.6e-23
TAPBP	5.16e-47	0.925732	0.461	0.25	1.36e-42	COL1A2	3.54e-78	1.0399	0.948	0.875	9.33e-74	FOSB	7.2e-182	-1.41796	0.78	0.845	1.9e-177	CTTNBP2NL	9.48e-19	0.733424	0.395	0.242	2.5e-14	CCND1	3.79e-34	1.25144	0.273	0.107	9.98e-30	CALCRL	2.15e-59	0.724654	0.719	0.444	5.66e-55	RBP5	1.28e-13	1.37497	0.17	0.062	3.38e-09	TM7SF3	7.68e-10	-0.98672	0.315	0.428	2.02e-05	GADD45A	4.92e-23
THY1	6.94e-47	0.824701	0.593	0.385	1.83e-42	PUM1	3.96e-78	-0.28761	0.478	0.351	1.04e-73	TAP1	1e-181	1.37823	0.605	0.22	2.7e-177	IGFBP3	1.03e-18	2.12975	0.199	0.112	2.71e-14	IFNGR1	3.94e-34	-0.57398	0.512	0.518	1.04e-29	NT5E	6.28e-59	1.54835	0.279	0.075	1.65e-54	AHNAK	1.29e-13	-0.47238	0.768	0.841	3.4e-09	MAN1A1	8.61e-10	0.70847	0.672	0.514	2.27e-05	GJA1	6.24e-23
MAT2A	8.75e-47	-1.24715	0.31	0.413	2.3e-42	SHC1	4.66e-78	0.692537	0.389	0.172	1.23e-73	SNX10	1.4e-181	3.98927	0.263	0.011	3.8e-177	RPL39	1.74e-18	-0.28093	0.898	0.951	4.59e-14	ZFAND5	4.04e-34	-0.47855	0.673	0.658	1.06e-29	CBX4	2.96e-58	-1.53193	0.225	0.348	7.8e-54	DUSP5	1.37e-13	-0.61172	0.522	0.644	3.6e-09	SEMA5A	1.09e-09	-1.3208	0.147	0.296	2.87e-05	CLEC2B	6.64e-23
ZFP36L1	1.02e-46	-0.57259	0.953	0.957	2.69e-42	DAB2	8.01e-78	0.198344	0.546	0.338	2.11e-73	TMEM167A	1.5e-181	0.834034	0.46	0.152	4e-177	MEOX1	1.79e-18	-0.91783	0.225	0.343	4.73e-14	TJP1	4.31e-34	-0.53406	0.486	0.494	1.14e-29	CNDP2	7.71e-58	1.09064	0.486	0.223	2.03e-53	SH3BGRL3	1.43e-13	-0.44822	0.704	0.762	3.76e-09	VWF	1.24e-09	0.613651	0.657	0.481	3.28e-05	FAM174B	6.96e-23
CXCL13	1.15e-46	-0.71014	0.166	0.05	3.03e-42	PRELP	8.25e-78	-1.63033	0.2	0.395	2.17e-73	DRAM1	1.6e-181	1.70038	0.497	0.137	4.2e-177	BTN3A1	1.84e-18	0.840784	0.318	0.178	4.85e-14	PDLIM1	4.59e-34	0.48718	0.873	0.733	1.21e-29	PPIB	1.2e-57	0.751469	0.565	0.301	3.15e-53	F2R	1.94e-13	1.54848	0.142	0.045	5.1e-09	LOX	1.34e-09	0.480986	0.297	0.157	3.52e-05	EIF5	7.65e-23
CHI3L1	1.95e-46	3.62207	0.126	0.02	5.13e-42	RNF24	8.35e-78	0.812125	0.271	0.093	2.2e-73	NOP10	2e-181	0.968124	0.43	0.127	5.2e-177	BST2	1.98e-18	0.459083	0.559	0.397	5.2e-14	MT-CO2	4.64e-34	0.321577	0.994	0.996	1.22e-29	NUB1	1.28e-57	0.906289	0.541	0.273	3.38e-53	SERPINB9	2.35e-13	0.539462	0.73	0.574	6.19e-09	APOL6	1.44e-09	0.830499	0.418	0.24	3.81e-05	PXDN	8.18e-23
CLMP	2.96e-46	0.803212	0.355	0.172	7.8e-42	DNAJC15	8.65e-78	0.145982	0.419	0.243	2.28e-73	TPBG	4.8e-181	0.966806	0.394	0.107	1.3e-176	CCL2	2.71e-18	-0.81121	0.277	0.422	7.13e-14	ACTG1	4.8e-34	0.558251	0.962	0.93	1.26e-29	VCP	1.31e-57	0.336662	0.512	0.298	3.46e-53	CETP	2.44e-13	1.48168	0.146	0.048	6.41e-09	ADGRF5	1.47e-09	-0.60725	0.614	0.655	3.86e-05	SNCG	1.17e-22
PSAP	3.21e-46	0.519334	0.862	0.765	8.45e-42	RAP1B	1.5e-77	0.508799	0.676	0.415	3.96e-73	RARRES3	3.7e-180	1.80037	0.458	0.112	9.8e-176	MT-ND2	3.08e-18	-0.23495	0.997	0.997	8.11e-14	TIMP2	6.53e-34	-0.15026	0.537	0.425	1.72e-29	AGRN	2.55e-57	1.33827	0.378	0.139	6.71e-53	ODC1	2.55e-13	-1.23033	0.187	0.318	6.73e-09	FKBP11	1.55e-09	1.55049	0.147	0.041	4.09e-05	VMP1	1.29e-22
BMP1	4.27e-46	1.2906	0.247	0.088	1.12e-41	LMO4	1.67e-77	0.87971	0.824	0.636	4.4e-73	AP2M1	4e-180	0.416702	0.591	0.281	1e-175	GALNT15	3.32e-18	-1.49875	0.045	0.136	8.73e-14	PFN1	8.11e-34	0.519452	0.893	0.762	2.13e-29	GNG5	3.79e-57	0.536355	0.568	0.324	9.98e-53	SLC9A3R2	2.66e-13	-0.64499	0.408	0.562	7.01e-09	BRD2	1.7e-09	-0.72064	0.513	0.611	4.48e-05	ST6GAL1	1.32e-22
XAF1	9.99e-46	0.807339	0.391	0.197	2.63e-41	TGFBI	2.36e-77	1.01585	0.552	0.285	6.2e-73	STMP1	7.3e-180	0.935316	0.435	0.131	1.9e-175	FOXC1	3.33e-18	-0.8962	0.308	0.415	8.78e-14	WASF2	1.31e-33	-0.51735	0.595	0.597	3.46e-29	CAVIN3	4.24e-57	0.983592	0.394	0.161	1.12e-52	SAMD9L	3.29e-13	1.02363	0.222	0.098	8.67e-09	SCO2	1.72e-09	1.82502	0.181	0.063	4.52e-05	APOL3	2.36e-22
CLSTN3	1.51e-45	0.956448	0.514	0.312	3.99e-41	SNRPG	2.8e-77	0.487076	0.542	0.305	7.36e-73	ODF2L	1.3e-179	1.49353	0.416	0.095	3.5e-175	SAMHD1	3.38e-18	0.652983	0.464	0.306	8.9e-14	SEMA3F	1.34e-33	0.785172	0.416	0.221	3.54e-29	RBCK1	5.35e-57	0.896775	0.4	0.172	1.41e-52	CTNND1	3.59e-13	0.660517	0.604	0.449	9.46e-09	COL12A1	1.81e-09	-0.92121	0.325	0.495	4.77e-05	CD34	3.68e-22
SH3BP5	3.63e-45	1.2522	0.265	0.102	9.56e-41	ARCN1	2.95e-77	0.544041	0.354	0.163	7.78e-73	LRP1	1.8e-179	1.04333	0.603	0.234	4.6e-175	KLF4	3.44e-18	-0.53833	0.684	0.773	9.06e-14	WNK1	1.68e-33	-0.58943	0.53	0.54	4.42e-29	DUSP6	6.56e-57	1.02266	0.694	0.428	1.73e-52	RPL27A	3.82e-13	-0.31021	0.908	0.933	1.01e-08	KDM6B	2.04e-09	-1.22951	0.254	0.348	5.37e-05	HAPLN3	3.7e-22
MXRA8	4.8e-45	0.913067	0.412	0.213	1.26e-40	MRC2	3.33e-77	0.71754	0.427	0.196	8.77e-73	FBLN1	2e-179	1.00634	0.659	0.273	5.3e-175	PSAP	3.6e-18	0.369642	0.855	0.804	9.48e-14	FXYD5	1.72e-33	0.152403	0.594	0.421	4.53e-29	TNFSF10	1.47e-56	1.02864	0.771	0.609	3.86e-52	CDKN1C	3.85e-13	-0.97083	0.326	0.442	1.01e-08	APOD	2.46e-09	0.451046	0.386	0.216	6.47e-05	GADD45B	4.21e-22
GAS7	5.22e-45	1.26487	0.303	0.127	1.37e-40	PLPP1	4.22e-77	-0.96709	0.422	0.474	1.11e-72	IL15RA	2e-179	1.35351	0.401	0.094	5.3e-175	CH25H	4.7e-18	1.29488	0.23	0.112	1.24e-13	HSPD1	1.74e-33	-0.47897	0.69	0.624	4.58e-29	PSMB2	2.55e-56	0.650507	0.529	0.281	6.71e-52	TOMM7	3.88e-13	-0.45122	0.697	0.773	1.02e-08	BTN3A1	2.94e-09	0.870879	0.422	0.249	7.75e-05	PLIN5	5.33e-22
FBLN1	5.33e-45	1.09415	0.443	0.273	1.4e-40	AP2S1	4.3e-77	0.680791	0.337	0.14	1.13e-72	ABRACL	3.7e-179	3.02737	0.276	0.018	9.7e-175	SLC9A3R2	6.32e-18	0.772579	0.513	0.362	1.66e-13	SERINC3	1.87e-33	-0.47733	0.594	0.601	4.92e-29	RAB3C	3e-56	2.08569	0.219	0.041	7.89e-52	THBD	3.91e-13	-0.63167	0.602	0.663	1.03e-08	EMB	3.28e-09	-2.09252	0.073	0.169	8.62e-05	C2	5.47e-22
HLA-DPB1	5.62e-45	1.22162	0.324	0.143	1.48e-40	VAMP2	5.26e-77	-0.74094	0.515	0.523	1.39e-72	P4HA1	7.2e-179	1.26295	0.471	0.137	1.9e-174	PTPRB	6.97e-18	0.661073	0.626	0.487	1.84e-13	IFI6	1.89e-33	1.59516	0.721	0.552	4.98e-29	EHD2	3.67e-56	0.769038	0.46	0.221	9.66e-52	ZFAND5	4.28e-13	0.723874	0.589	0.436	1.13e-08	PRCP	3.4e-09	-0.54446	0.698	0.781	8.96e-05	WFS1	6.27e-22
UBE2L6	5.67e-45	1.11278	0.279	0.113	1.49e-40	OAS3	5.63e-77	1.19684	0.279	0.085	1.48e-72	CTTN	1.8e-178	0.400676	0.536	0.24	4.7e-174	LMNA	1.03e-17	-0.42068	0.588	0.696	2.71e-13	BCAR1	2.55e-33	0.729569	0.344	0.17	6.71e-29	PDIA6	1.2e-55	0.713185	0.702	0.434	3.16e-51	ENDOD1	5.2e-13	-1.10183	0.172	0.302	1.37e-08	MT-ND4	3.67e-09	0.246626	1	0.997	9.66e-05	HSP90AA1	6.42e-22
GFPT2	9.98e-45	1.41063	0.264	0.1	2.63e-40	GFPT2	6.66e-77	0.831652	0.522	0.264	1.75e-72	ITGAV	2.8e-178	1.19146	0.629	0.249	7.3e-174	VIPR1	1.23e-17	1.56592	0.12	0.037	3.24e-13	LIPG	3.11e-33	2.60635	0.137	0.025	8.18e-29	PSMA3	4.91e-55	0.570083	0.501	0.269	1.29e-50	CLSTN3	5.21e-13	0.776965	0.389	0.232	1.37e-08	IFI27	3.75e-09	1.0299	0.192	0.073	9.87e-05	40422	7.27e-22
KLF2	6.92e-44	-0.83675	0.617	0.727	1.82e-39	RAB18	6.95e-77	0.508783	0.369	0.175	1.83e-72	SSR4	2.8e-178	0.619042	0.465	0.171	7.4e-174	LFNG	1.39e-17	-1.32552	0.085	0.193	3.66e-13	DNAJA1	3.38e-33	-0.38235	0.868	0.819	8.9e-29	TES	5.59e-55	0.14983	0.476	0.288	1.47e-50	SLC6A6	5.47e-13	-1.51321	0.079	0.195	1.44e-08	TXNIP	4.58e-09	-0.52691	0.812	0.834	0.000121	CXCL3	1.18e-21
THBS1	7.75e-44	-1.1412	0.366	0.482	2.04e-39	DAAM1	7.38e-77	-1.48716	0.237	0.355	1.94e-72	HDGF	3.7e-178	0.808669	0.677	0.309	9.7e-174	BTN3A3	1.53e-17	1.14405	0.191	0.083	4.04e-13	TUBB6	3.45e-33	0.605348	0.449	0.256	9.09e-29	CSRNP1	1.03e-54	-0.81607	0.524	0.571	2.72e-50	EPAS1	5.55e-13	0.626508	0.571	0.405	1.46e-08	A2M	4.65e-09	0.850619	0.429	0.255	0.000123	PSMB8	1.51e-21
TMEM119	7.82e-44	1.11938	0.388	0.196	2.06e-39	LTBR	9.16e-77	0.423521	0.419	0.216	2.41e-72	LGI2	4.8e-178	2.62907	0.336	0.042	1.3e-173	XAF1	1.65e-17	0.434781	0.596	0.437	4.34e-13	PTPRB	3.51e-33	-0.61058	0.615	0.626	9.25e-29	HLA-DMB	1.18e-54	1.11048	0.436	0.19	3.1e-50	ALDH1A2	5.82e-13	-1.21881	0.07	0.186	1.53e-08	KITLG	4.79e-09	-2.10123	0.041	0.147	0.000126	OAS2	1.66e-21
S100A10	1.01e-43	1.02107	0.438	0.237	2.65e-39	CIRBP	1.74e-76	-0.51739	0.682	0.645	4.58e-72	VAMP5	7.7e-178	0.915827	0.469	0.153	2e-173	LTF	1.82e-17	1.22162	0.225	0.11	4.8e-13	HLA-E	3.62e-33	-0.31807	0.987	0.993	9.54e-29	PPP2CA	1.55e-54	-0.30813	0.476	0.387	4.07e-50	FRMD4A	6.21e-13	1.10182	0.217	0.096	1.64e-08	TMEM100	5.74e-09	1.64109	0.22	0.094	0.000151	FKBP11	1.71e-21
C5orf15	1.11e-43	0.903185	0.35	0.169	2.91e-39	DHX15	2.28e-76	0.104676	0.428	0.253	6.01e-72	DDX3X	9e-178	-0.72021	0.627	0.507	2.4e-173	LRG1	2.3e-17	-1.23924	0.131	0.24	6.07e-13	LMO2	3.84e-33	-0.59171	0.515	0.535	1.01e-28	MT-CO3	1.97e-54	0.438421	0.996	0.994	5.18e-50	BIRC3	6.85e-13	0.554681	0.552	0.382	1.8e-08	DNAJB1	6.02e-09	-0.69645	0.653	0.75	0.000159	KLF2	1.79e-21
COLEC12	1.27e-43	1.07239	0.297	0.127	3.33e-39	ADH5	2.52e-76	-0.01935	0.474	0.315	6.64e-72	LUM	1.5e-177	1.84734	0.74	0.428	4e-173	CFL1	2.49e-17	-0.27919	0.933	0.944	6.55e-13	BATF2	4.16e-33	1.37299	0.126	0.026	1.1e-28	BATF2	2.25e-54	2.64014	0.126	0.007	5.93e-50	TRAF3	6.94e-13	1.20002	0.243	0.116	1.83e-08	SSH1	6.3e-09	-0.88158	0.39	0.509	0.000166	TNFSF10	2.37e-21
PLBD1	1.92e-43	1.80963	0.156	0.037	5.06e-39	CLEC2B	2.9e-76	1.16735	0.396	0.16	7.63e-72	PRELID1	2.9e-177	1.3115	0.384	0.091	7.8e-173	IFI27	4.82e-17	0.381845	0.86	0.779	1.27e-12	PXDN	4.87e-33	1.3822	0.325	0.146	1.28e-28	DNAJA1	5.39e-54	-0.5213	0.868	0.833	1.42e-49	ERO1A	7.61e-13	0.820627	0.332	0.185	2e-08	FTH1	6.3e-09	-0.51267	0.909	0.926	0.000166	CLDN11	2.5e-21
TIMP3	2.08e-43	-0.60341	0.749	0.817	5.48e-39	CDC42SE1	2.94e-76	0.52454	0.49	0.26	7.73e-72	PSMB2	1.5e-176	0.658686	0.568	0.242	3.9e-172	RPS20	5.33e-17	-0.27693	0.952	0.975	1.4e-12	OSBPL1A	5.61e-33	-1.09789	0.272	0.326	1.48e-28	MCAM	5.53e-54	0.636805	0.822	0.582	1.46e-49	SOX18	8.34e-13	-1.00569	0.292	0.417	2.2e-08	VAMP5	6.31e-09	0.684926	0.522	0.343	0.000166	RPGR	2.88e-21
SERPINF1	4.39e-43	0.896357	0.694	0.542	1.16e-38	SCFD1	3.27e-76	0.119759	0.33	0.181	8.6e-72	RBX1	1.8e-176	0.411673	0.518	0.228	4.7e-172	ARL5B	6.51e-17	-0.59064	0.452	0.541	1.71e-12	CDC42EP3	6.43e-33	-0.46867	0.588	0.564	1.69e-28	SPATS2L	8.63e-54	0.533704	0.369	0.177	2.27e-49	SOD2	1.01e-12	1.38807	0.443	0.355	2.65e-08	RBP5	7.17e-09	-1.90423	0.069	0.17	0.000189	LIMS1	3.68e-21
CFI	1.09e-42	1.7178	0.153	0.036	2.88e-38	AP3S1	5.45e-76	0.396527	0.635	0.393	1.43e-71	SURF4	2e-176	1.07783	0.602	0.234	5.4e-172	RPL31	8.04e-17	-0.25115	0.957	0.97	2.12e-12	TXN	7.44e-33	0.379081	0.562	0.372	1.96e-28	SRSF2	8.9e-54	-0.46848	0.615	0.557	2.34e-49	MATN2	1.09e-12	0.634821	0.524	0.361	2.87e-08	TCFL5	7.61e-09	1.72266	0.203	0.086	0.0002	ACKR2	3.83e-21
ANXA2	1.3e-42	0.727255	0.712	0.611	3.42e-38	SRSF9	5.71e-76	0.131329	0.462	0.287	1.5e-71	GBP4	2.3e-176	2.1679	0.549	0.181	6.2e-172	BATF	1.18e-16	-1.79432	0.039	0.118	3.11e-12	MYOF	9.13e-33	0.586705	0.414	0.229	2.4e-28	BTN3A2	1.74e-53	0.744375	0.489	0.245	4.58e-49	TSPAN7	1.1e-12	0.506122	0.751	0.62	2.91e-08	CASP4	8.1e-09	0.61972	0.591	0.412	0.000213	PSME2	4.86e-21
HSD11B1	2.8e-42	2.44128	0.11	0.015	7.38e-38	MAX	6.34e-76	0.179136	0.463	0.28	1.67e-71	COX6B1	1.1e-175	0.306516	0.527	0.246	3e-171	XBP1	1.29e-16	-0.86166	0.226	0.328	3.38e-12	ITPR3	1.03e-32	0.726948	0.277	0.124	2.72e-28	RAB31	2.18e-53	1.72097	0.191	0.036	5.73e-49	DNAJA1	1.16e-12	-0.39012	0.82	0.784	3.05e-08	FSTL1	8.29e-09	-0.90984	0.321	0.439	0.000218	COL9A3	5.42e-21
TMSB10	2.84e-42	0.662372	0.725	0.556	7.47e-38	SELENON	7.67e-76	0.872509	0.374	0.156	2.02e-71	COPB2	1.3e-175	0.781952	0.495	0.182	3.5e-171	PLAUR	1.79e-16	-1.41184	0.086	0.183	4.72e-12	ADAMTS18	1.11e-32	3.03895	0.108	0.013	2.91e-28	FOSB	7.74e-53	-0.81995	0.802	0.878	2.04e-48	PMP22	1.23e-12	-0.85129	0.286	0.413	3.23e-08	UNC5A	8.91e-09	1.63946	0.162	0.053	0.000235	LAMP3	5.94e-21
BCL3	3.46e-42	-1.18383	0.227	0.313	9.12e-38	RAB6A	7.75e-76	0.253216	0.379	0.206	2.04e-71	PML	1.4e-175	0.869095	0.436	0.139	3.6e-171	RPL18	2.08e-16	-0.38967	0.722	0.782	5.48e-12	ACTB	1.3e-32	0.459029	0.983	0.969	3.43e-28	DYNLT1	7.76e-53	1.05282	0.412	0.178	2.04e-48	PSD3	1.25e-12	1.37804	0.187	0.077	3.28e-08	CIITA	9.91e-09	1.76898	0.144	0.043	0.000261	MIAT	6.8e-21
TMEM163	6.06e-42	1.73949	0.12	0.022	1.6e-37	MXRA5	8.46e-76	0.712859	0.697	0.433	2.23e-71	SNRPG	1.7e-175	0.694575	0.542	0.216	4.5e-171	RPS27A	2.16e-16	-0.24171	0.953	0.975	5.68e-12	HSPA1A	1.35e-32	-0.57509	0.931	0.931	3.55e-28	NARS	9.58e-53	0.105566	0.401	0.243	2.52e-48	UBE2L6	1.75e-12	0.736015	0.358	0.208	4.61e-08	MT-ATP8	1.03e-08	0.264063	1	0.991	0.000271	HLA-DMB	7.27e-21
TAP1	6.97e-42	0.867667	0.413	0.22	1.84e-37	ZNF207	9.45e-76	0.269102	0.538	0.324	2.49e-71	PSMA4	2.7e-175	1.06367	0.6	0.235	7e-171	INSR	3.08e-16	1.00713	0.409	0.283	8.12e-12	RGCC	3.08e-32	-1.12561	0.433	0.482	8.12e-28	TAP1	1.05e-52	0.91702	0.77	0.546	2.76e-48	IL32	1.77e-12	0.400507	0.714	0.551	4.65e-08	COLEC12	1.13e-08	0.25109	0.67	0.504	0.000298	CALM1	1.16e-20
CALR	1.1e-41	0.662739	0.739	0.566	2.9e-37	ETS1	9.83e-76	0.171479	0.554	0.345	2.59e-71	MBD2	4.6e-175	0.625388	0.509	0.201	1.2e-170	CALCRL	3.27e-16	0.602808	0.588	0.444	8.6e-12	RDX	3.46e-32	-0.54222	0.749	0.761	9.1e-28	BSG	1.36e-52	0.569779	0.53	0.292	3.57e-48	KLF6	1.77e-12	0.390294	0.901	0.81	4.67e-08	PMEPA1	1.17e-08	-0.9051	0.289	0.442	0.000307	MIDN	1.74e-20
LAP3	1.29e-41	0.989352	0.412	0.22	3.39e-37	BCAR1	1.03e-75	0.84148	0.289	0.104	2.72e-71	CHMP4B	1.6e-174	0.357324	0.555	0.264	4.1e-170	GABRA2	3.5e-16	-1.68748	0.04	0.121	9.21e-12	PSMA4	3.95e-32	0.304697	0.586	0.399	1.04e-27	DEPP1	1.51e-52	1.86844	0.397	0.174	3.98e-48	MRC1	2e-12	0.639425	0.577	0.428	5.28e-08	HSPH1	1.25e-08	-0.7381	0.517	0.614	0.000328	TRA2B	2.42e-20
SRSF3	1.34e-41	-0.76031	0.499	0.583	3.53e-37	RCN3	1.09e-75	1.06403	0.492	0.234	2.86e-71	PSMA3	2.9e-174	0.583415	0.496	0.199	7.6e-170	GBP5	4.25e-16	1.38109	0.112	0.036	1.12e-11	ANGPTL4	5.52e-32	3.03093	0.1	0.01	1.45e-27	HLA-B	1.59e-52	0.419846	0.999	0.998	4.19e-48	IL3RA	2.08e-12	1.06627	0.24	0.115	5.48e-08	SLC24A1	1.27e-08	0.770086	0.442	0.275	0.000335	BHLHE40	2.62e-20
SPARC	1.99e-41	0.432366	0.954	0.87	5.23e-37	PSMD8	1.12e-75	0.476923	0.369	0.178	2.94e-71	MORF4L2	4.3e-174	0.528292	0.586	0.266	1.1e-169	RPS13	4.5e-16	-0.26381	0.927	0.96	1.19e-11	CAV2	5.58e-32	0.32479	0.527	0.348	1.47e-27	MAP1B	1.61e-52	1.96581	0.264	0.07	4.23e-48	YAP1	2.32e-12	0.767775	0.459	0.308	6.11e-08	IRX3	1.31e-08	-1.69709	0.106	0.206	0.000346	ITGA1	2.91e-20
DEPP1	4.18e-41	0.952567	0.459	0.262	1.1e-36	PTPRE	1.16e-75	1.57975	0.217	0.046	3.05e-71	HES1	6.6e-174	-1.97047	0.347	0.603	1.7e-169	TSPAN12	4.62e-16	0.662138	0.311	0.185	1.22e-11	RPS26	5.89e-32	0.409537	0.849	0.693	1.55e-27	KIAA0355	1.81e-52	-0.57566	0.522	0.49	4.76e-48	NBR1	2.32e-12	0.660611	0.348	0.203	6.11e-08	SLC25A37	1.37e-08	1.15791	0.349	0.195	0.000362	SOCS3	3.31e-20
OLFML3	5.79e-41	0.804835	0.379	0.2	1.53e-36	AKT1	1.16e-75	0.217436	0.359	0.195	3.06e-71	GANAB	1.6e-173	0.367661	0.611	0.306	4.1e-169	VCAN	4.69e-16	2.05236	0.118	0.041	1.23e-11	IGFBP5	6.1e-32	1.20268	0.233	0.083	1.61e-27	ANKRD65	2.27e-52	-1.17704	0.337	0.475	5.99e-48	ID3	2.62e-12	-0.93963	0.273	0.42	6.91e-08	NDRG2	1.41e-08	-1.07044	0.179	0.323	0.000372	ARL5B	4.13e-20
APOL6	6.49e-41	0.735252	0.423	0.236	1.71e-36	PAIP1	1.66e-75	0.026282	0.376	0.224	4.38e-71	TSHZ2	3.8e-173	1.08179	0.479	0.148	1e-168	LGALS3	5.75e-16	-0.52565	0.486	0.57	1.52e-11	GAPDH	7.18e-32	0.45931	0.881	0.743	1.89e-27	ACSL5	3.24e-52	0.583321	0.361	0.17	8.53e-48	THSD1	2.85e-12	-1.17012	0.176	0.281	7.52e-08	MTRNR2L8	1.59e-08	-0.87679	0.938	0.938	0.000419	SPTAN1	4.17e-20
PLOD2	1.18e-40	1.47748	0.243	0.092	3.11e-36	ENO1	2.1e-75	0.950492	0.715	0.47	5.52e-71	LGALS1	4.1e-173	1.39662	0.839	0.537	1.1e-168	EGR1	6.2e-16	-0.39369	0.727	0.835	1.63e-11	TNFAIP2	7.2e-32	0.823391	0.541	0.338	1.9e-27	CHMP5	3.91e-52	0.473492	0.497	0.279	1.03e-47	CDC25B	2.92e-12	-1.11412	0.172	0.299	7.69e-08	CXCL10	1.79e-08	2.71231	0.103	0.023	0.000471	PARP14	4.79e-20
FIBIN	1.35e-40	1.79424	0.131	0.028	3.56e-36	ATP6V1G1	2.45e-75	0.015336	0.508	0.339	6.44e-71	CXCL12	5.4e-173	-1.6942	0.692	0.652	1.4e-168	ITPKC	6.2e-16	-0.82555	0.316	0.391	1.63e-11	CYYR1	7.22e-32	-0.51202	0.608	0.607	1.9e-27	KARS	4.82e-52	0.628518	0.435	0.221	1.27e-47	CMIP	2.97e-12	0.665852	0.485	0.325	7.81e-08	ACKR1	1.83e-08	-1.56165	0.065	0.175	0.000481	THBS4	5.6e-20
CADM3	1.42e-40	0.96528	0.335	0.16	3.75e-36	HNRNPAB	3.31e-75	0.167967	0.525	0.325	8.71e-71	IFI44L	7.3e-173	2.02514	0.339	0.051	1.9e-168	RRAS	1.01e-15	0.615069	0.28	0.163	2.67e-11	OASL	7.51e-32	2.57157	0.126	0.021	1.98e-27	IFI44	4.94e-52	1.02962	0.413	0.181	1.3e-47	ANO9	2.98e-12	0.981606	0.27	0.139	7.83e-08	GRPEL2	1.89e-08	1.48566	0.175	0.063	0.000498	RHOU	5.79e-20
ADD3	1.71e-40	0.946443	0.478	0.286	4.49e-36	ARF6	4.16e-75	0.160478	0.453	0.274	1.1e-70	PDCD5	8.1e-173	0.905079	0.435	0.137	2.1e-168	CLIC5	1.1e-15	1.33076	0.165	0.07	2.9e-11	LRRC32	7.56e-32	0.667518	0.269	0.123	1.99e-27	SDHC	5.08e-52	0.132936	0.317	0.176	1.34e-47	CLIP3	3.15e-12	0.972626	0.263	0.133	8.28e-08	ZNF385B	1.99e-08	-2.35959	0.043	0.117	0.000523	CP	6.97e-20
LY6E	1.88e-40	0.930221	0.351	0.173	4.96e-36	DDX18	4.72e-75	0.004085	0.437	0.27	1.24e-70	CLEC2B	9.4e-173	1.37943	0.396	0.095	2.5e-168	SLC16A14	1.76e-15	1.02492	0.14	0.057	4.63e-11	OLFML2A	1.13e-31	-1.29999	0.213	0.33	2.98e-27	SRP72	6.07e-52	-0.02801	0.501	0.338	1.6e-47	TNFAIP8L1	3.42e-12	0.59853	0.411	0.257	9.01e-08	VPS13C	2.27e-08	0.852269	0.498	0.34	0.000597	BTN3A1	7.23e-20
ADAMTS1	2.45e-40	-1.02515	0.412	0.567	6.46e-36	SF3B6	5.2e-75	0.169648	0.331	0.176	1.37e-70	SSU72	2.8e-172	0.36163	0.478	0.209	7.4e-168	TAP1	1.8e-15	0.528574	0.674	0.546	4.74e-11	PKM	1.19e-31	0.519408	0.647	0.443	3.12e-27	P4HB	8.89e-52	0.613963	0.533	0.294	2.34e-47	ENPP2	3.98e-12	1.08603	0.249	0.123	1.05e-07	ITM2B	3.03e-08	0.422361	0.94	0.906	0.000797	DNAJB1	7.73e-20
ALDH1A3	2.51e-40	2.42583	0.118	0.02	6.62e-36	GUK1	6.89e-75	0.358338	0.361	0.182	1.81e-70	UBE2I	5.6e-172	0.158223	0.524	0.265	1.5e-167	TMCC3	1.85e-15	0.933999	0.274	0.152	4.87e-11	NFIB	1.33e-31	-0.48106	0.778	0.794	3.51e-27	ENY2	1.38e-51	0.556245	0.592	0.347	3.65e-47	CYP1B1	4.07e-12	-1.86544	0.08	0.184	1.07e-07	LTBP4	3.53e-08	-1.2595	0.157	0.27	0.000929	MAT2B	8.25e-20
VDR	2.9e-40	2.02367	0.134	0.028	7.63e-36	H2AFY	6.91e-75	0.062603	0.518	0.336	1.82e-70	MAP7D1	1.1e-171	0.567579	0.493	0.202	2.8e-167	IFITM1	1.85e-15	0.644651	0.311	0.185	4.88e-11	LAMA4	1.56e-31	0.733638	0.448	0.257	4.12e-27	GRN	1.79e-51	0.667936	0.707	0.451	4.72e-47	TOB1	4.08e-12	-1.01751	0.217	0.347	1.07e-07	FLRT2	3.63e-08	-0.65428	0.435	0.592	0.000957	NEURL1B	8.3e-20
MFAP2	3.2e-40	2.00243	0.144	0.033	8.43e-36	APOL2	7.8e-75	0.953359	0.393	0.164	2.05e-70	ZNHIT1	1.7e-171	0.705265	0.502	0.195	4.5e-167	SLCO2B1	1.96e-15	0.786384	0.256	0.141	5.17e-11	CDKN1A	1.8e-31	-0.6625	0.737	0.738	4.73e-27	CDC42SE1	2.46e-51	-0.29096	0.483	0.385	6.47e-47	FKBP8	4.86e-12	0.90181	0.313	0.174	1.28e-07	RHOU	3.78e-08	0.828266	0.353	0.199	0.000996	SCO2	9.52e-20
APP	3.54e-40	0.57353	0.772	0.601	9.32e-36	PSMB2	8.65e-75	0.261663	0.568	0.356	2.28e-70	SNU13	2.1e-171	0.388943	0.506	0.225	5.5e-167	UBE2L6	3.07e-15	0.756015	0.276	0.156	8.09e-11	SH3BP5	2.02e-31	-0.48699	0.672	0.69	5.33e-27	PON2	2.48e-51	0.781983	0.418	0.197	6.52e-47	RALGDS	5.43e-12	0.915352	0.31	0.172	1.43e-07	SLC2A3	4.3e-08	-0.91983	0.3	0.389	0.001131	PPP1R15B	9.93e-20
FSTL1	5.28e-40	0.850378	0.663	0.496	1.39e-35	CXCL11	9.44e-75	3.12727	0.242	0.077	2.49e-70	ISLR	4.3e-171	1.35057	0.749	0.381	1.1e-166	RPS29	3.67e-15	-0.21892	0.957	0.975	9.66e-11	RBCK1	2.67e-31	0.610819	0.4	0.223	7.04e-27	OPTN	4.21e-51	0.717795	0.57	0.316	1.11e-46	IL2RG	5.87e-12	0.842213	0.392	0.257	1.55e-07	GP1BA	4.81e-08	-1.14053	0.198	0.313	0.001266	C1RL	1.07e-19
HMGN2	5.68e-40	-0.57434	0.595	0.665	1.5e-35	NT5E	9.79e-75	0.027581	0.343	0.189	2.58e-70	C1QTNF6	4.3e-171	2.50321	0.322	0.041	1.1e-166	ACAT1	4.01e-15	0.780949	0.298	0.174	1.06e-10	VCAN	2.71e-31	1.29526	0.281	0.118	7.14e-27	CNKSR3	4.98e-51	0.838644	0.398	0.177	1.31e-46	SERTAD1	6.91e-12	-0.97319	0.227	0.352	1.82e-07	LTB	4.82e-08	1.30376	0.239	0.11	0.001271	MMP2	1.09e-19
LRP1	6.22e-40	1.00379	0.422	0.234	1.64e-35	SRPX2	1.06e-74	1.19611	0.241	0.068	2.8e-70	SUB1	5.2e-171	0.662593	0.679	0.328	1.4e-166	DDX3X	4.56e-15	-0.37708	0.73	0.772	1.2e-10	VAPA	2.81e-31	0.330963	0.632	0.444	7.41e-27	BZW1	5.33e-51	-0.34611	0.615	0.534	1.4e-46	BHLHE40	7.01e-12	-0.81465	0.328	0.462	1.85e-07	LMNA	4.86e-08	-0.91244	0.524	0.571	0.001281	MYL12B	1.19e-19
FAM20A	6.8e-40	1.47016	0.178	0.053	1.79e-35	ARHGDIA	1.12e-74	0.361226	0.539	0.318	2.96e-70	TNFRSF1A	5.4e-171	0.236238	0.507	0.24	1.4e-166	PAPLN	4.73e-15	1.48395	0.104	0.032	1.25e-10	VIPR1	3e-31	-2.55181	0.037	0.12	7.91e-27	WNK1	6.33e-51	-0.6184	0.53	0.53	1.67e-46	RALB	7.3e-12	0.629955	0.472	0.314	1.92e-07	HLA-C	5.49e-08	0.321571	0.994	0.964	0.001446	DYNLT1	1.81e-19
ATF4	8.59e-40	-0.44449	0.677	0.672	2.26e-35	PTPN2	1.15e-74	0.184266	0.352	0.189	3.03e-70	PGAM1	8.8e-171	0.755957	0.57	0.237	2.3e-166	RPS23	5.78e-15	-0.27932	0.912	0.943	1.52e-10	APOL2	4.27e-31	0.99016	0.28	0.12	1.12e-26	RBM8A	6.8e-51	-0.32208	0.588	0.502	1.79e-46	TRIM22	7.78e-12	0.923146	0.292	0.158	2.05e-07	EFEMP1	5.55e-08	0.965806	0.698	0.557	0.001461	TNFRSF10D	1.95e-19
NDUFA4	8.91e-40	0.66535	0.591	0.387	2.35e-35	HEXB	1.16e-74	0.303079	0.498	0.292	3.06e-70	LOXL1	1.6e-170	1.59289	0.497	0.146	4.1e-166	NBL1	8.79e-15	-0.79553	0.245	0.345	2.31e-10	PNP	5.71e-31	0.527508	0.611	0.408	1.5e-26	DDX21	7.73e-51	-0.50655	0.597	0.553	2.04e-46	SLFN5	8.47e-12	0.904949	0.359	0.219	2.23e-07	GAS6	5.7e-08	0.590625	0.409	0.25	0.001501	GSTO1	2.24e-19
NPC2	2.82e-39	0.758099	0.622	0.434	7.43e-35	STMP1	1.24e-74	0.50797	0.435	0.227	3.26e-70	RCC2	2.2e-170	0.98142	0.42	0.124	5.8e-166	RYBP	9.51e-15	-0.58105	0.411	0.484	2.5e-10	EGLN3	1.22e-30	1.41923	0.246	0.094	3.22e-26	ERP44	7.86e-51	0.46786	0.446	0.24	2.07e-46	HPSE	8.5e-12	1.95899	0.102	0.027	2.24e-07	HAPLN3	6.12e-08	0.697453	0.586	0.435	0.00161	ABO	3.28e-19
DDX17	3.1e-39	-0.42486	0.808	0.812	8.17e-35	IFITM1	1.86e-74	0.810529	0.435	0.2	4.89e-70	SH3BGRL3	3.8e-170	1.50062	0.733	0.366	1e-165	CLEC1A	1.02e-14	0.5775	0.404	0.267	2.67e-10	USP22	1.23e-30	-0.75122	0.35	0.404	3.23e-26	IL15RA	8.21e-51	0.911659	0.302	0.115	2.16e-46	MT-CO1	8.97e-12	-0.29004	0.999	0.997	2.36e-07	HLA-DMB	6.31e-08	1.32297	0.179	0.069	0.001661	RPL35A	3.43e-19
NAMPT	6.72e-39	-1.227	0.298	0.405	1.77e-34	FKBP10	1.93e-74	0.642203	0.511	0.27	5.09e-70	BTG2	1.5e-169	-1.67137	0.436	0.667	4e-165	HLA-DQB1	1.1e-14	0.474346	0.571	0.427	2.91e-10	NUFIP2	1.75e-30	-0.33174	0.445	0.372	4.6e-26	CFI	8.94e-51	0.6396	0.488	0.259	2.35e-46	A2M	1.06e-11	1.06771	0.255	0.175	2.78e-07	JUN	6.78e-08	-0.49387	0.866	0.904	0.001785	HBEGF	3.47e-19
GAS1	7.79e-39	1.21327	0.272	0.116	2.05e-34	SERINC2	1.97e-74	3.48432	0.16	0.016	5.18e-70	B4GALT1	1.6e-169	1.35493	0.603	0.229	4.2e-165	DUSP6	1.27e-14	0.572432	0.565	0.428	3.33e-10	TMEM258	1.91e-30	0.144883	0.663	0.497	5.04e-26	GAPDH	1.28e-50	0.623706	0.881	0.695	3.36e-46	SRGN	1.19e-11	0.941017	0.406	0.29	3.14e-07	TGM2	6.79e-08	0.673993	0.625	0.479	0.001787	MCL1	3.62e-19
NFIL3	1.01e-38	-1.08232	0.245	0.361	2.66e-34	GUCY1A1	2.41e-74	-0.78693	0.472	0.437	6.35e-70	TM9SF2	1.8e-169	0.112112	0.567	0.31	4.8e-165	ZNF608	1.49e-14	0.910979	0.218	0.112	3.92e-10	PKIG	2.24e-30	0.518117	0.389	0.217	5.89e-26	ICAM1	1.49e-50	-0.77807	0.722	0.782	3.93e-46	CHST15	1.19e-11	0.870341	0.348	0.205	3.14e-07	TMEM176B	6.88e-08	-1.60001	0.08	0.18	0.001811	LTBP4	3.83e-19
IER2	1.02e-38	-0.67629	0.627	0.774	2.68e-34	SSU72	2.47e-74	0.363004	0.478	0.273	6.51e-70	CTSL	2e-169	1.36358	0.59	0.22	5.2e-165	ICAM4	1.55e-14	-0.78062	0.241	0.343	4.07e-10	SLCO2B1	2.24e-30	-1.47235	0.147	0.256	5.9e-26	NCOA4	1.56e-50	0.318872	0.488	0.291	4.11e-46	EGFL7	1.21e-11	-0.65332	0.495	0.597	3.18e-07	THY1	6.96e-08	-1.12904	0.207	0.316	0.001832	NFKBIA	4.55e-19
PLEKHH2	1.89e-38	-1.44517	0.17	0.261	4.99e-34	NECTIN2	4.3e-74	1.06035	0.287	0.095	1.13e-69	BSG	2.3e-169	0.654442	0.617	0.284	6.1e-165	TRIM22	1.61e-14	0.557553	0.379	0.247	4.23e-10	MDK	2.34e-30	0.514627	0.358	0.199	6.17e-26	HLA-DOA	1.7e-50	1.14516	0.365	0.146	4.49e-46	ATF4	1.32e-11	-0.32671	0.764	0.758	3.48e-07	ERAP2	7.1e-08	1.62218	0.194	0.09	0.001869	STK32B	4.72e-19
OAF	1.93e-38	0.979491	0.397	0.214	5.08e-34	PDCD5	4.7e-74	0.547032	0.435	0.222	1.24e-69	DNAJC15	3e-169	0.38786	0.419	0.167	7.8e-165	ITGAM	1.63e-14	1.47449	0.127	0.047	4.29e-10	PLVAP	2.47e-30	-0.38453	0.944	0.933	6.51e-26	NUFIP2	1.99e-50	-0.6808	0.445	0.438	5.23e-46	BMP6	1.52e-11	1.54252	0.136	0.047	3.99e-07	MIDN	7.44e-08	-0.97831	0.3	0.409	0.00196	EGLN3	6.77e-19
TAPBPL	3.5e-38	1.39662	0.183	0.058	9.22e-34	RAP1A	4.85e-74	0.306696	0.472	0.274	1.28e-69	SHISA5	3e-169	0.631904	0.641	0.302	7.9e-165	ZC3H12A	1.74e-14	-0.69985	0.289	0.387	4.59e-10	DDX5	2.61e-30	-0.31644	0.948	0.934	6.87e-26	EPHX1	2.12e-50	-1.00693	0.348	0.418	5.6e-46	MTSS1L	1.61e-11	1.31322	0.189	0.083	4.23e-07	PPP1R15A	7.92e-08	-0.36778	0.769	0.807	0.002087	TFPI	7.07e-19
PPIC	5.69e-38	0.941214	0.28	0.127	1.5e-33	TMX1	5.23e-74	0.519783	0.413	0.206	1.38e-69	ANXA2	3.5e-169	1.15765	0.872	0.611	9.2e-165	PRCP	1.77e-14	0.46385	0.641	0.589	4.67e-10	DYNLT1	2.91e-30	0.760714	0.412	0.229	7.68e-26	NMI	2.34e-50	0.798187	0.345	0.147	6.17e-46	ITGAV	1.62e-11	0.680016	0.491	0.341	4.25e-07	DHRS3	7.99e-08	-1.82441	0.065	0.152	0.002105	LAMB1	7.94e-19
RCN3	5.76e-38	1.02706	0.234	0.096	1.52e-33	SPHK1	5.4e-74	1.04632	0.323	0.117	1.42e-69	YIPF5	4e-169	0.921158	0.381	0.106	1.1e-164	RNF125	1.79e-14	0.821743	0.324	0.199	4.72e-10	GNG5	3.2e-30	0.285196	0.568	0.389	8.42e-26	FEZ2	2.59e-50	0.52174	0.516	0.288	6.81e-46	EPSTI1	1.7e-11	0.951271	0.2	0.091	4.47e-07	LTF	9.09e-08	-1.82468	0.071	0.17	0.002393	SCRN1	1.04e-18
LY96	5.81e-38	1.42346	0.165	0.049	1.53e-33	NRDC	5.6e-74	0.271787	0.367	0.195	1.47e-69	COPZ1	1.7e-168	0.62739	0.489	0.192	4.5e-164	H2AFX	2.06e-14	-1.15642	0.103	0.194	5.42e-10	NEDD8	3.63e-30	0.518296	0.428	0.252	9.55e-26	GSTK1	2.86e-50	0.528114	0.569	0.332	7.53e-46	C2CD4B	1.72e-11	-0.75061	0.428	0.536	4.52e-07	AEBP1	9.22e-08	1.22258	0.203	0.086	0.002427	CASP4	1.25e-18
RPL34	5.92e-38	-0.31717	0.985	0.992	1.56e-33	C19orf66	6.52e-74	0.184618	0.451	0.266	1.72e-69	EDF1	2.2e-168	0.17564	0.555	0.288	5.8e-164	GRASP	2.18e-14	-0.69706	0.298	0.398	5.75e-10	BCAM	3.68e-30	-0.56734	0.582	0.628	9.69e-26	ATP5IF1	3.08e-50	0.364703	0.482	0.281	8.11e-46	PALM	1.74e-11	-0.81289	0.3	0.415	4.58e-07	SOCS3	9.35e-08	-0.58017	0.683	0.684	0.002462	IRF1	1.28e-18
DDX3X	6.3e-38	-0.60408	0.492	0.507	1.66e-33	BCAP31	7.02e-74	0.088128	0.429	0.263	1.85e-69	RAB27A	3.3e-168	1.62097	0.327	0.058	8.8e-164	TMEM176A	2.3e-14	0.949578	0.179	0.085	6.05e-10	VASP	3.69e-30	0.582306	0.412	0.236	9.71e-26	PLOD1	3.1e-50	1.13225	0.33	0.125	8.17e-46	SERPING1	1.74e-11	0.587819	0.598	0.443	4.59e-07	ZFAND5	9.45e-08	-0.55799	0.498	0.589	0.002489	RPS6KA2	1.76e-18
JUN	6.65e-38	-0.61818	0.879	0.919	1.75e-33	BTN3A2	8.08e-74	0.661905	0.495	0.257	2.13e-69	MDH1	6.1e-168	0.42747	0.553	0.257	1.6e-163	CSF1	2.5e-14	0.795467	0.279	0.161	6.57e-10	RNF122	4.13e-30	-0.65885	0.46	0.469	1.09e-25	HLA-DMA	4.72e-50	0.793341	0.548	0.296	1.24e-45	CSF2RB	1.85e-11	0.968853	0.413	0.291	4.87e-07	SOD2	1.02e-07	0.598895	0.599	0.443	0.002697	TSC22D2	2.4e-18
PDIA4	8.47e-38	1.04269	0.318	0.152	2.23e-33	CDH13	8.22e-74	2.20122	0.178	0.025	2.17e-69	IGFBP5	8.4e-168	-1.52882	0.489	0.732	2.2e-163	GOLIM4	2.58e-14	0.610585	0.347	0.22	6.79e-10	POMP	4.85e-30	0.427621	0.72	0.527	1.28e-25	HNRNPA0	5.45e-50	-0.34809	0.557	0.48	1.43e-45	UBR3	2.06e-11	0.960328	0.339	0.234	5.42e-07	CBX4	1.2e-07	-1.18732	0.183	0.296	0.003159	JUN	2.52e-18
CDH11	8.97e-38	0.819457	0.445	0.256	2.36e-33	CAPRIN1	9.26e-74	0.156114	0.438	0.263	2.44e-69	FAM114A1	1e-167	1.00997	0.436	0.133	2.7e-163	EIF4A3	2.79e-14	-0.81536	0.209	0.283	7.34e-10	PRXL2A	5e-30	-0.72181	0.417	0.449	1.32e-25	WDFY1	5.54e-50	0.751792	0.485	0.252	1.46e-45	RCAN1	2.23e-11	1.10477	0.286	0.175	5.88e-07	ITM2C	1.31e-07	-0.70954	0.412	0.529	0.00346	LRRTM2	3.34e-18
PSME2	1.1e-37	0.858763	0.302	0.144	2.91e-33	FBN1	9.5e-74	-0.41424	0.668	0.519	2.5e-69	PAIP2	1.3e-167	-0.09417	0.526	0.309	3.5e-163	FZD4	2.92e-14	0.465415	0.565	0.422	7.68e-10	POLR2L	7.88e-30	0.442137	0.416	0.25	2.08e-25	DBI	5.86e-50	0.608295	0.483	0.258	1.54e-45	C1R	2.28e-11	0.570668	0.601	0.455	6e-07	PPP1R15B	1.33e-07	-1.01654	0.239	0.365	0.003498	CDH13	3.57e-18
COL4A4	1.13e-37	1.13194	0.175	0.057	2.97e-33	MRPL20	1.03e-73	0.125194	0.385	0.224	2.71e-69	RPN2	1.7e-167	0.531759	0.611	0.291	4.4e-163	RNF122	3.08e-14	-0.52068	0.469	0.582	8.12e-10	RFLNB	9.4e-30	-0.81086	0.329	0.377	2.47e-25	ATP5PD	8.02e-50	0.373906	0.537	0.321	2.11e-45	C1S	2.33e-11	0.822875	0.443	0.312	6.13e-07	MAT2A	1.34e-07	-0.91493	0.246	0.372	0.003522	GLUL	4.01e-18
SSR4	1.89e-37	0.514505	0.315	0.171	4.98e-33	PAPOLA	1.07e-73	0.144311	0.637	0.426	2.81e-69	TMEM219	2e-167	0.273542	0.511	0.247	5.3e-163	HLA-F	3.1e-14	0.411113	0.728	0.602	8.17e-10	IL15RA	1.04e-29	0.794386	0.302	0.146	2.74e-25	PARP9	1.02e-49	0.741712	0.438	0.212	2.68e-45	RPS5	2.38e-11	-0.37152	0.74	0.757	6.27e-07	PSMB8	1.43e-07	0.661694	0.478	0.316	0.003768	NMI	4.33e-18
COL3A1	2.05e-37	0.391989	0.832	0.713	5.4e-33	IK	1.11e-73	-0.03309	0.467	0.305	2.93e-69	ERLEC1	2.2e-167	0.666179	0.457	0.17	5.8e-163	ADM5	3.39e-14	-1.56164	0.052	0.127	8.92e-10	CD63	1.34e-29	0.418927	0.89	0.767	3.53e-25	NOP53	1.06e-49	-0.59959	0.542	0.54	2.78e-45	LAMC2	2.55e-11	1.006	0.2	0.092	6.71e-07	DDX3X	1.49e-07	-0.55222	0.705	0.73	0.003921	FAM89A	4.37e-18
GLIPR1	2.34e-37	1.2515	0.226	0.086	6.17e-33	SUMO1	1.12e-73	0.351019	0.42	0.228	2.95e-69	H2AFY	3.1e-167	0.29339	0.518	0.25	8e-163	LAMA4	3.4e-14	0.908561	0.257	0.145	8.96e-10	EMC7	1.45e-29	0.422642	0.303	0.164	3.81e-25	SGCB	1.16e-49	0.722228	0.236	0.085	3.05e-45	SLPI	2.78e-11	-1.81305	0.043	0.132	7.33e-07	TSPEAR	1.54e-07	1.81911	0.101	0.024	0.004058	TMSB4X	4.82e-18
CSRNP1	3.91e-37	-0.95663	0.302	0.419	1.03e-32	HSBP1	1.68e-73	0.197918	0.502	0.315	4.42e-69	SNX6	3.6e-167	0.837462	0.544	0.217	9.5e-163	HSPE1	4.67e-14	0.794098	0.363	0.236	1.23e-09	GDI2	1.71e-29	0.369957	0.642	0.452	4.49e-25	CTTNBP2NL	1.17e-49	0.422346	0.442	0.242	3.08e-45	PAPLN	2.87e-11	0.787184	0.413	0.268	7.56e-07	MCL1	1.54e-07	-0.48197	0.763	0.797	0.00406	RAI14	4.89e-18
NR2F1	4.53e-37	-1.42008	0.155	0.273	1.19e-32	COPS2	1.75e-73	0.158592	0.339	0.185	4.62e-69	PLOD1	4.3e-167	1.34682	0.405	0.104	1.1e-162	HSPA5	4.95e-14	-0.61791	0.696	0.711	1.3e-09	SERTAD1	1.8e-29	-0.82196	0.319	0.362	4.74e-25	LMAN2	1.4e-49	0.356939	0.411	0.227	3.69e-45	AP1B1	2.91e-11	0.771042	0.286	0.159	7.66e-07	EGFL7	1.57e-07	0.611854	0.647	0.495	0.004146	MAFF	6.26e-18
STAT2	7.02e-37	0.7798	0.283	0.135	1.85e-32	PKIG	1.86e-73	0.284046	0.466	0.266	4.9e-69	PAPSS2	6.3e-167	0.834501	0.469	0.162	1.7e-162	INHBB	4.96e-14	-0.76853	0.245	0.365	1.31e-09	ITGA1	1.86e-29	-1.19748	0.244	0.355	4.89e-25	ATRAID	1.43e-49	0.136043	0.383	0.233	3.78e-45	TMEM87B	2.97e-11	0.87689	0.322	0.187	7.81e-07	SPARCL1	1.67e-07	-2.15755	0.073	0.162	0.004409	COL4A1	6.72e-18
IL15RA	7.17e-37	0.751591	0.218	0.094	1.89e-32	SEC22B	1.89e-73	0.490086	0.455	0.241	4.97e-69	RCN1	8.4e-167	0.97406	0.631	0.268	2.2e-162	RPS4X	5.17e-14	-0.27836	0.913	0.937	1.36e-09	SH2B3	2.31e-29	0.484568	0.395	0.229	6.09e-25	SLIRP	1.74e-49	0.309637	0.44	0.255	4.58e-45	RAMP2	3.06e-11	-0.36374	0.814	0.877	8.06e-07	MAN1C1	1.73e-07	0.958243	0.384	0.24	0.004552	SLFN5	8.02e-18
IGFBP5	8.54e-37	-0.71268	0.662	0.732	2.25e-32	CHIC2	1.97e-73	0.564281	0.425	0.211	5.19e-69	SELENOS	1.2e-166	0.686698	0.575	0.249	3.1e-162	HAS2	5.43e-14	0.951313	0.113	0.043	1.43e-09	AQP1	2.35e-29	-0.53885	0.871	0.906	6.19e-25	BTN3A3	1.8e-49	1.13677	0.257	0.083	4.73e-45	TAPBP	3.21e-11	0.478315	0.559	0.401	8.45e-07	ADM	1.74e-07	0.912584	0.513	0.385	0.004571	IER2	8.7e-18
VEGFA	8.84e-37	-0.77924	0.423	0.473	2.33e-32	MT-ND6	2.26e-73	0.538858	0.423	0.212	5.96e-69	PARP9	1.6e-166	1.06968	0.396	0.11	4.2e-162	MIR22HG	5.43e-14	-1.02859	0.144	0.247	1.43e-09	PPIB	2.46e-29	0.527849	0.565	0.371	6.49e-25	FAM110D	2.05e-49	-1.141	0.282	0.332	5.39e-45	DKK3	3.29e-11	-0.69904	0.342	0.481	8.65e-07	ZC3H12A	1.81e-07	-1.53281	0.095	0.196	0.004755	ODC1	9.04e-18
F2R	1.03e-36	1.78323	0.218	0.084	2.7e-32	SPTLC1	2.33e-73	0.15368	0.385	0.219	6.13e-69	MYDGF	1.7e-166	0.938622	0.405	0.121	4.4e-162	RPL10A	5.47e-14	-0.29027	0.845	0.868	1.44e-09	OSTC	2.48e-29	0.496667	0.4	0.233	6.53e-25	SF1	2.21e-49	-0.55972	0.603	0.589	5.82e-45	ABHD2	3.3e-11	0.673857	0.485	0.334	8.7e-07	TMEM255B	1.9e-07	0.757459	0.405	0.25	0.005007	TM4SF18	1.32e-17
RNF19B	1.06e-36	1.41955	0.289	0.135	2.8e-32	TMEM9B	2.49e-73	0.079913	0.341	0.196	6.57e-69	SND1	3.8e-166	0.510406	0.424	0.164	1e-161	RPS14	6.56e-14	-0.2716	0.886	0.934	1.73e-09	TPM4	2.58e-29	0.432803	0.904	0.799	6.81e-25	CYB5A	2.25e-49	-0.59379	0.457	0.447	5.92e-45	NR2F1	3.36e-11	0.534325	0.701	0.558	8.85e-07	C2CD4B	1.98e-07	-1.10823	0.371	0.428	0.005211	JCAD	1.36e-17
CCL21	1.92e-36	-0.80187	0.316	0.506	5.07e-32	ATP5MPL	3.5e-73	0.192542	0.467	0.28	9.23e-69	ATP5F1B	4.1e-166	0.0316	0.592	0.347	1.1e-161	RPL13	7.48e-14	-0.26435	0.878	0.91	1.97e-09	HNRNPF	2.74e-29	-0.06074	0.635	0.508	7.23e-25	RRAS	3.41e-49	0.448615	0.337	0.163	8.99e-45	PARP9	4e-11	0.631777	0.255	0.138	1.05e-06	VCAM1	2e-07	-1.81371	0.054	0.153	0.005259	CEMIP	1.4e-17
ELN	2.53e-36	0.898206	0.335	0.17	6.66e-32	MRPL51	4.33e-73	0.066203	0.416	0.257	1.14e-68	LMAN1	7.8e-166	0.977309	0.61	0.253	2.1e-161	BEX3	8.39e-14	0.751121	0.306	0.186	2.21e-09	ANKRD65	2.89e-29	-0.90891	0.337	0.46	7.61e-25	TCIM	3.48e-49	0.856445	0.56	0.309	9.16e-45	KLHL5	5e-11	0.725779	0.278	0.154	1.32e-06	NOLC1	2.01e-07	-1.05408	0.216	0.323	0.005297	LYVE1	1.56e-17
APOL2	3.27e-36	1.24388	0.164	0.052	8.62e-32	P4HA1	4.38e-73	0.787322	0.471	0.229	1.15e-68	CALR	1.4e-165	1.05906	0.86	0.566	3.7e-161	RNF144B	8.56e-14	0.978769	0.174	0.083	2.25e-09	MYDGF	2.93e-29	0.471941	0.311	0.169	7.71e-25	MAT2B	3.82e-49	0.228887	0.374	0.213	1.01e-44	JAK3	5.19e-11	1.15079	0.139	0.053	1.37e-06	RAMP2	2.02e-07	-0.50138	0.812	0.814	0.00533	TNFSF9	1.75e-17
NFKBIZ	3.65e-36	-0.72536	0.534	0.625	9.61e-32	UBE2K	4.55e-73	0.173674	0.465	0.278	1.2e-68	ARPC4	2e-165	0.249933	0.474	0.219	5.2e-161	MT-ATP8	8.63e-14	0.21418	0.989	0.981	2.27e-09	CD59	3.29e-29	0.403993	0.921	0.839	8.67e-25	MDK	4.19e-49	0.645382	0.358	0.167	1.1e-44	CDC42SE2	5.58e-11	0.63384	0.333	0.199	1.47e-06	FAM189A2	2.07e-07	-0.64782	0.414	0.476	0.005456	DKK3	2.05e-17
MDK	4.17e-36	0.719257	0.378	0.207	1.1e-31	HDGFL3	4.69e-73	-0.26568	0.432	0.314	1.24e-68	GNG5	2.5e-165	0.907795	0.46	0.156	6.7e-161	CFH	8.86e-14	-0.55899	0.419	0.465	2.33e-09	RASA4	5e-29	-0.75886	0.41	0.458	1.32e-24	RTL8C	4.38e-49	-0.03812	0.504	0.354	1.15e-44	HSPA12B	5.61e-11	-1.268	0.079	0.186	1.48e-06	TIMP1	2.18e-07	1.14516	0.5	0.398	0.005739	SGK1	2.24e-17
PSME1	4.62e-36	0.697768	0.474	0.288	1.22e-31	RBX1	4.82e-73	0.357526	0.518	0.303	1.27e-68	LAMTOR5	3.8e-165	0.464433	0.402	0.152	9.9e-161	SELP	9.09e-14	0.886488	0.334	0.223	2.39e-09	TPI1	5.08e-29	0.352314	0.699	0.515	1.34e-24	BANF1	4.71e-49	0.28655	0.633	0.421	1.24e-44	PCLO	6.11e-11	1.07151	0.249	0.129	1.61e-06	ENG	2.19e-07	0.71833	0.425	0.27	0.005757	CBX4	3.23e-17
PAPLN	7.67e-36	0.922209	0.328	0.164	2.02e-31	SH3GL1	5.07e-73	0.547132	0.374	0.179	1.33e-68	SEC24D	4.3e-165	0.981306	0.451	0.147	1.1e-160	ACE	9.13e-14	0.788379	0.409	0.286	2.4e-09	SRP72	5.13e-29	0.001288	0.501	0.37	1.35e-24	SELENOF	5e-49	0.196896	0.535	0.345	1.32e-44	TAP1	7.03e-11	0.662934	0.528	0.38	1.85e-06	MAOB	2.22e-07	-1.87019	0.041	0.129	0.005845	CFL1	3.69e-17
COL14A1	8.46e-36	0.733307	0.605	0.415	2.23e-31	BAX	5.08e-73	0.673753	0.455	0.225	1.34e-68	SERPINH1	4.7e-165	1.06908	0.803	0.447	1.2e-160	NOV	1.01e-13	1.32787	0.131	0.052	2.67e-09	EMC4	5.18e-29	0.061333	0.369	0.251	1.36e-24	ROMO1	5.18e-49	0.574404	0.417	0.214	1.36e-44	LGALS8	7.31e-11	0.646006	0.411	0.264	1.92e-06	SNTB2	2.31e-07	0.867834	0.369	0.22	0.006095	HIF1A	4.34e-17
ITGAV	8.81e-36	0.860417	0.431	0.249	2.32e-31	MTRNR2L1	5.23e-73	-1.10894	0.322	0.408	1.38e-68	MFAP2	5.1e-165	2.64801	0.297	0.033	1.3e-160	RASGRP3	1.11e-13	0.596038	0.283	0.172	2.93e-09	PDCD6	5.37e-29	-0.28778	0.398	0.327	1.41e-24	BTN3A1	5.73e-49	0.510328	0.365	0.178	1.51e-44	FHL1	7.36e-11	0.861097	0.177	0.08	1.94e-06	IER5	2.35e-07	-0.73047	0.291	0.435	0.006179	HSPA8	4.38e-17
TAP2	1.3e-35	0.804111	0.277	0.132	3.41e-31	ARL6IP5	5.59e-73	-0.3304	0.708	0.603	1.47e-68	ATP5MPL	5.2e-165	0.428999	0.467	0.199	1.4e-160	EEF1A1	1.23e-13	-0.16497	0.992	0.999	3.23e-09	SSR1	5.65e-29	0.056058	0.496	0.355	1.49e-24	RAP1B	5.97e-49	-0.07839	0.643	0.489	1.57e-44	TNFRSF21	7.71e-11	1.18837	0.216	0.106	2.03e-06	TBX1	3.66e-07	0.539514	0.506	0.346	0.009644	RELN	4.46e-17
YBX3	1.38e-35	-0.49773	0.598	0.603	3.62e-31	VAPA	5.88e-73	0.171114	0.598	0.395	1.55e-68	AP3S1	5.6e-165	0.631309	0.635	0.3	1.5e-160	PRRG4	1.36e-13	1.23447	0.125	0.048	3.59e-09	EPHA2	7.33e-29	0.82772	0.243	0.105	1.93e-24	EIF5A	8.2e-49	0.444657	0.48	0.274	2.16e-44	TPST2	8.31e-11	-0.69657	0.368	0.463	2.19e-06	CALM1	3.72e-07	-0.4641	0.832	0.878	0.009787	ERICH1	5.16e-17
DAB2	1.78e-35	1.05677	0.338	0.172	4.68e-31	UBL5	6.2e-73	0.16598	0.515	0.323	1.63e-68	SRSF9	6e-165	0.259128	0.462	0.215	1.6e-160	IFI44L	1.38e-13	0.499706	0.375	0.249	3.63e-09	PPP1R18	8.35e-29	-0.01159	0.54	0.409	2.2e-24	RPN2	8.34e-49	0.383909	0.573	0.357	2.2e-44	CLEC1A	9.04e-11	1.11529	0.22	0.108	2.38e-06	PDLIM7	4.11e-07	0.797216	0.222	0.109	0.01083	TRIM69	5.87e-17
OLFML2B	2.87e-35	0.750245	0.364	0.199	7.55e-31	ZFAND3	6.45e-73	0.150859	0.37	0.205	1.7e-68	SDF4	6e-165	0.486561	0.497	0.215	1.6e-160	GNAI1	1.5e-13	0.808985	0.162	0.077	3.94e-09	TCIM	9.54e-29	0.610838	0.56	0.365	2.51e-24	KBTBD2	1.02e-48	-0.51263	0.549	0.515	2.69e-44	ZDHHC14	9.72e-11	0.788683	0.379	0.237	2.56e-06	NUAK2	4.45e-07	-1.54693	0.086	0.177	0.011729	TP53I11	6e-17
COL1A1	2.87e-35	0.299247	0.858	0.744	7.57e-31	C12orf75	6.87e-73	1.03077	0.301	0.106	1.81e-68	PRDX6	6.6e-165	0.897469	0.674	0.312	1.7e-160	BZW1	1.54e-13	-0.41313	0.491	0.534	4.07e-09	SYBU	9.64e-29	-1.48208	0.112	0.2	2.54e-24	HMGN3	1.19e-48	0.585069	0.444	0.233	3.13e-44	SV2A	1.1e-10	0.669758	0.216	0.112	2.89e-06	MFAP4	4.61e-07	-1.56042	0.181	0.288	0.012135	SQSTM1	7.53e-17
UBE2S	4.61e-35	-1.33937	0.164	0.254	1.21e-30	SELENOP	8.27e-73	-1.03347	0.393	0.627	2.18e-68	IL18BP	8.6e-165	2.16274	0.311	0.043	2.3e-160	MTHFD2	1.55e-13	-1.18441	0.102	0.174	4.09e-09	VAMP2	1.09e-28	-0.57646	0.475	0.479	2.88e-24	RNF213	1.2e-48	1.00327	0.486	0.245	3.16e-44	FAM118A	1.12e-10	1.71697	0.104	0.031	2.96e-06	ODF2L	4.72e-07	0.571373	0.55	0.391	0.01242	MT-CO2	7.79e-17
VIM	5.62e-35	0.340076	0.994	0.989	1.48e-30	SNRPB	9.1e-73	0.254854	0.418	0.232	2.4e-68	CKAP4	8.6e-165	1.01421	0.602	0.247	2.3e-160	NCK1	1.61e-13	0.782274	0.26	0.148	4.25e-09	GSN	1.2e-28	-0.60686	0.741	0.771	3.17e-24	ENAH	1.28e-48	-0.89445	0.348	0.372	3.36e-44	SPARCL1	1.21e-10	1.8886	0.162	0.078	3.19e-06	MALAT1	4.75e-07	0.328056	0.998	0.991	0.012521	PPP1R15A	8.08e-17
PLCXD3	6.8e-35	-2.3173	0.034	0.135	1.79e-30	GOLM1	9.43e-73	0.876409	0.484	0.238	2.48e-68	POMP	9.1e-165	0.893583	0.655	0.298	2.4e-160	BTG2	1.64e-13	-0.43669	0.702	0.755	4.33e-09	LPCAT2	1.22e-28	0.049904	0.305	0.189	3.22e-24	CWC15	1.6e-48	0.272489	0.387	0.22	4.22e-44	TUBB4B	1.26e-10	-0.86398	0.28	0.378	3.31e-06	TOB1	4.81e-07	-1.27902	0.101	0.217	0.012656	F2RL3	8.52e-17
ARL5B	8.96e-35	-1.23976	0.211	0.314	2.36e-30	PABPN1	1.01e-72	-0.14555	0.471	0.335	2.65e-68	RAB14	1e-164	0.197252	0.52	0.264	2.8e-160	PDLIM1	1.73e-13	-0.34811	0.733	0.784	4.56e-09	TIMP3	1.23e-28	-0.66745	0.692	0.785	3.25e-24	APP	1.66e-48	0.475078	0.955	0.856	4.36e-44	AGRN	1.44e-10	-0.77109	0.318	0.434	3.78e-06	MT-CYB	4.89e-07	0.203639	0.998	0.991	0.012881	HSPA1A	8.81e-17
EPHX1	9.91e-35	-0.81864	0.358	0.457	2.61e-30	ODF2L	1.16e-72	0.718687	0.416	0.192	3.04e-68	MLF2	1.1e-164	0.09518	0.586	0.331	2.8e-160	UTRN	1.89e-13	0.433016	0.567	0.428	4.97e-09	JAM2	1.33e-28	-0.49425	0.637	0.656	3.5e-24	PSMA7	1.69e-48	0.239003	0.578	0.38	4.46e-44	ADM2	1.55e-10	1.00393	0.237	0.122	4.08e-06	MGP	5.04e-07	-0.64729	0.414	0.534	0.013278	ZC3H12A	9.51e-17
SLC44A1	1.07e-34	0.664582	0.384	0.215	2.81e-30	COPZ1	1.17e-72	0.277265	0.489	0.292	3.07e-68	TXNDC15	1.3e-164	0.232281	0.465	0.217	3.3e-160	ENAH	1.98e-13	-0.677	0.298	0.372	5.22e-09	NCOA4	1.34e-28	0.142368	0.488	0.338	3.53e-24	CIRBP	2.73e-48	-0.51012	0.593	0.563	7.18e-44	SPIB	1.6e-10	1.46744	0.119	0.04	4.22e-06	IFITM2	5.23e-07	0.337848	0.875	0.853	0.01376	SPARC	1.01e-16
NNMT	1.6e-34	0.603353	0.481	0.298	4.21e-30	PTGDS	1.51e-72	-1.46511	0.255	0.344	3.99e-68	SEC22B	1.4e-164	0.803772	0.455	0.159	3.6e-160	MALL	2.01e-13	0.519198	0.527	0.394	5.28e-09	CTDSP2	1.52e-28	-0.59172	0.47	0.488	4.01e-24	TMED10	2.94e-48	0.333495	0.591	0.38	7.75e-44	NMNAT2	1.76e-10	1.06326	0.235	0.121	4.64e-06	ALDH2	5.28e-07	-0.47812	0.498	0.562	0.013899	MAT2A	1.06e-16
IFITM1	1.88e-34	0.987576	0.2	0.082	4.95e-30	POLR1D	1.83e-72	-0.09526	0.425	0.287	4.81e-68	CERCAM	2.1e-164	1.80184	0.326	0.054	5.6e-160	ENPP2	2.13e-13	0.618519	0.517	0.413	5.62e-09	CRTAP	1.66e-28	-0.41754	0.584	0.571	4.36e-24	ATP5MC3	3.08e-48	0.5506	0.449	0.241	8.1e-44	CISD1	1.92e-10	1.00033	0.219	0.108	5.07e-06	HLA-G	5.4e-07	0.759912	0.17	0.076	0.014221	CNKSR3	1.1e-16
ADAMTS2	2.14e-34	1.1723	0.251	0.108	5.64e-30	SH3BGRL3	1.83e-72	0.969736	0.733	0.494	4.82e-68	MYOF	3.2e-164	1.08221	0.42	0.124	8.4e-160	MYO10	2.14e-13	0.718394	0.205	0.109	5.63e-09	BACE2	1.68e-28	0.68451	0.573	0.379	4.43e-24	TMSB4X	3.79e-48	0.478637	0.996	0.995	9.98e-44	LTF	1.93e-10	1.4548	0.17	0.084	5.08e-06	TC2N	5.42e-07	1.09028	0.183	0.079	0.014279	SAMD9L	1.13e-16
IFI44L	2.31e-34	1.19276	0.16	0.051	6.09e-30	GSTP1	1.93e-72	-0.32986	0.653	0.548	5.07e-68	ALPL	3.3e-164	3.77446	0.295	0.03	8.8e-160	TP53INP1	2.27e-13	0.691165	0.185	0.095	5.98e-09	ERP44	1.77e-28	0.269608	0.446	0.293	4.65e-24	IER5	4.33e-48	-1.08521	0.351	0.482	1.14e-43	RPS29	1.97e-10	-0.23654	0.936	0.972	5.18e-06	FAF1	5.52e-07	0.771702	0.192	0.089	0.014533	LFNG	1.14e-16
PTGFRN	2.57e-34	0.945135	0.214	0.089	6.78e-30	POLE4	2.24e-72	0.293451	0.307	0.145	5.91e-68	FYN	4.3e-164	0.699713	0.437	0.156	1.1e-159	IL18BP	2.76e-13	0.767153	0.247	0.14	7.28e-09	WAC	1.85e-28	-0.32204	0.575	0.53	4.86e-24	PKM	4.93e-48	0.630589	0.647	0.402	1.3e-43	TYMP	1.98e-10	1.03526	0.142	0.057	5.22e-06	BMP2	5.77e-07	-0.72006	0.412	0.494	0.015182	DEPP1	1.17e-16
TOB1	2.69e-34	-1.04162	0.271	0.374	7.09e-30	RAB13	2.36e-72	0.457799	0.558	0.331	6.22e-68	TMEM165	4.5e-164	0.791617	0.401	0.132	1.2e-159	TRIM56	2.97e-13	0.731298	0.379	0.252	7.83e-09	MARCKSL1	1.98e-28	0.49018	0.704	0.514	5.21e-24	C19orf66	4.93e-48	0.574273	0.445	0.236	1.3e-43	SAMHD1	2.15e-10	0.905792	0.249	0.132	5.66e-06	EGLN3	5.78e-07	0.771777	0.444	0.316	0.015214	INSIG1	1.2e-16
S100A4	5.36e-34	0.411685	0.723	0.542	1.41e-29	CAPZA2	2.66e-72	0.16167	0.393	0.228	7.01e-68	ACADVL	5.4e-164	0.085048	0.54	0.286	1.4e-159	TMEM176B	3.01e-13	0.812483	0.187	0.095	7.93e-09	CCT3	2.35e-28	0.244163	0.419	0.272	6.18e-24	HYAL2	5.04e-48	0.646809	0.651	0.403	1.33e-43	GCOM1	2.2e-10	0.916682	0.203	0.097	5.8e-06	CD34	5.82e-07	0.216137	0.567	0.421	0.015334	ODF3B	1.24e-16
TPST1	7.37e-34	1.26186	0.187	0.067	1.94e-29	POLR2L	2.82e-72	0.110239	0.406	0.244	7.42e-68	ERAP1	7.9e-164	0.841334	0.363	0.103	2.1e-159	PHACTR2	3.05e-13	0.354694	0.472	0.342	8.04e-09	MYL9	2.35e-28	1.15084	0.24	0.098	6.19e-24	AIDA	5.99e-48	0.180519	0.558	0.369	1.58e-43	MYZAP	2.3e-10	0.7545	0.386	0.249	6.05e-06	PSME2	5.87e-07	0.512745	0.429	0.278	0.015466	TSPEAR	1.36e-16
CCPG1	9.8e-34	0.803677	0.389	0.218	2.58e-29	COLGALT1	2.85e-72	0.408008	0.544	0.319	7.51e-68	PHF11	9.8e-164	0.612034	0.462	0.176	2.6e-159	ID1	3.11e-13	-0.67069	0.395	0.51	8.18e-09	PUF60	2.38e-28	0.272611	0.308	0.185	6.26e-24	DTX3L	6.09e-48	0.713361	0.315	0.134	1.6e-43	CD9	2.34e-10	-0.4484	0.765	0.853	6.17e-06	MX1	5.88e-07	0.418627	0.289	0.17	0.015481	ISG15	1.39e-16
ADAMTS4	1.03e-33	-1.19994	0.293	0.349	2.72e-29	BCAP29	3.11e-72	0.337823	0.438	0.241	8.19e-68	UBA1	1e-163	0.23691	0.517	0.256	2.7e-159	TUBB6	3.14e-13	-0.67881	0.256	0.338	8.26e-09	CD164	2.44e-28	0.469374	0.433	0.262	6.42e-24	TSC22D1	7.24e-48	-0.75317	0.655	0.696	1.91e-43	CD34	2.52e-10	0.848495	0.421	0.312	6.64e-06	CLCN4	6.52e-07	-2.15745	0.034	0.104	0.017178	DPP4	1.58e-16
MRC2	1.39e-33	1.05111	0.196	0.076	3.66e-29	CKAP4	3.42e-72	0.706734	0.602	0.346	9.01e-68	SRSF3	1.1e-163	-0.77845	0.655	0.583	2.9e-159	PARP14	3.61e-13	0.620383	0.482	0.348	9.51e-09	CNBP	2.63e-28	-0.22748	0.532	0.464	6.91e-24	DDX5	7.4e-48	-0.43247	0.948	0.936	1.95e-43	TFPI	2.55e-10	0.29334	0.948	0.915	6.72e-06	ATP2B4	6.76e-07	-0.54577	0.489	0.564	0.0178	TSN	1.68e-16
MGST1	1.4e-33	1.48464	0.133	0.036	3.7e-29	PSMB7	3.47e-72	0.019168	0.393	0.244	9.13e-68	TPM3	1.8e-163	1.14656	0.671	0.299	4.7e-159	EIF1	3.73e-13	-0.24578	0.94	0.951	9.82e-09	CDH13	2.75e-28	1.22285	0.144	0.04	7.25e-24	GLUL	7.71e-48	-0.8237	0.403	0.405	2.03e-43	MSC	2.62e-10	0.991953	0.212	0.104	6.89e-06	GRK5	6.9e-07	1.34723	0.185	0.08	0.01818	MRC1	1.83e-16
IL11RA	2.3e-33	-0.9947	0.202	0.231	6.05e-29	AK2	3.84e-72	0.293444	0.442	0.253	1.01e-67	ATP5MF	2.3e-163	0.677521	0.572	0.25	6.1e-159	ITGAV	4.74e-13	0.679794	0.317	0.198	1.25e-08	IFI44	3.1e-28	0.83716	0.413	0.235	8.17e-24	PML	7.74e-48	0.381175	0.454	0.259	2.04e-43	PTGS1	2.68e-10	-1.29643	0.082	0.182	7.05e-06	PTGFR	7.15e-07	-1.63825	0.045	0.136	0.018819	SLC25A37	1.85e-16
RGS5	2.41e-33	0.176963	0.35	0.471	6.34e-29	NOP10	4.36e-72	0.463584	0.43	0.228	1.15e-67	CMTM3	2.7e-163	0.794027	0.46	0.166	7.1e-159	PPP1R10	4.96e-13	-0.7953	0.211	0.292	1.31e-08	GUCY1A1	3.27e-28	-1.9731	0.062	0.176	8.6e-24	BCAM	7.76e-48	-0.67147	0.582	0.614	2.04e-43	HEXIM1	2.72e-10	-1.17562	0.157	0.26	7.16e-06	FZD8	8.15e-07	-1.40778	0.054	0.149	0.021471	SVIL	1.92e-16
PLXNC1	3.25e-33	1.20357	0.181	0.064	8.55e-29	RPS21	4.73e-72	-0.54067	0.882	0.885	1.25e-67	SRRM2	3.2e-163	-0.27594	0.682	0.48	8.4e-159	ADAMTS1	5.08e-13	-0.4781	0.383	0.515	1.34e-08	RBMX	3.57e-28	0.054054	0.56	0.423	9.4e-24	SECTM1	7.93e-48	1.92116	0.228	0.057	2.09e-43	HSPH1	2.77e-10	-0.51481	0.614	0.597	7.3e-06	LRRTM2	8.82e-07	1.41077	0.125	0.041	0.023226	TCFL5	2.47e-16
KLF11	3.85e-33	-1.47644	0.119	0.236	1.01e-28	GBP3	5.19e-72	0.924577	0.362	0.149	1.37e-67	NDN	3.8e-163	-0.30097	0.549	0.366	1e-158	ICAM1	5.12e-13	-0.31804	0.696	0.782	1.35e-08	RPS27L	3.87e-28	0.507981	0.53	0.345	1.02e-23	AP2M1	9.1e-48	0.217561	0.506	0.324	2.4e-43	TNFAIP3	2.8e-10	0.745434	0.675	0.557	7.36e-06	THBS1	9.78e-07	0.824336	0.619	0.501	0.025743	BATF2	2.68e-16
MPZL1	4.26e-33	0.664648	0.391	0.225	1.12e-28	WDR26	5.48e-72	0.250818	0.434	0.248	1.44e-67	APH1A	4e-163	0.094154	0.364	0.157	1.1e-158	CLEC14A	6.28e-13	0.503174	0.662	0.553	1.65e-08	UBE2H	4.1e-28	-0.01678	0.498	0.375	1.08e-23	CASP1	9.62e-48	0.763662	0.26	0.097	2.53e-43	NEO1	2.95e-10	-1.78919	0.04	0.123	7.78e-06	NMI	1.01e-06	0.798098	0.312	0.179	0.026468	PPA1	2.74e-16
SYNPO2	4.31e-33	-0.80136	0.461	0.485	1.14e-28	UBE2A	5.59e-72	0.240772	0.444	0.252	1.47e-67	PSMD7	4.5e-163	0.606519	0.415	0.15	1.2e-158	RALGDS	7.84e-13	-0.8335	0.189	0.281	2.06e-08	LTF	4.13e-28	-1.45398	0.136	0.225	1.09e-23	OCIAD1	9.74e-48	0.119647	0.531	0.355	2.56e-43	CAVIN2	2.98e-10	0.612174	0.758	0.682	7.86e-06	TNFSF10	1.04e-06	0.516518	0.782	0.724	0.027408	HYAL2	2.98e-16
DNM1	5.02e-33	0.777185	0.166	0.063	1.32e-28	STAT2	5.92e-72	0.533106	0.517	0.283	1.56e-67	EIF3I	5.1e-163	0.322924	0.627	0.335	1.3e-158	SPARC	8.27e-13	0.377105	0.941	0.922	2.18e-08	ASPH	4.26e-28	-0.02195	0.596	0.468	1.12e-23	CLDND1	1.39e-47	-0.12246	0.47	0.34	3.67e-43	NFKB2	3.01e-10	0.677942	0.302	0.176	7.93e-06	CAV1	1.13e-06	-0.34388	0.791	0.748	0.029818	ROBO4	3.74e-16
HAPLN3	5.59e-33	0.985684	0.274	0.129	1.47e-28	TCF25	6.12e-72	-0.03798	0.57	0.403	1.61e-67	SEC61B	5.2e-163	0.635452	0.508	0.212	1.4e-158	RAB3C	8.38e-13	1.28026	0.112	0.041	2.21e-08	TINAGL1	4.26e-28	0.325572	0.695	0.511	1.12e-23	PROS1	1.41e-47	-0.17699	0.364	0.263	3.72e-43	OAF	3.06e-10	-0.62153	0.363	0.502	8.07e-06	SERTAD1	1.25e-06	-1.2014	0.123	0.227	0.033007	DDX3X	3.8e-16
BST2	5.66e-33	0.700678	0.505	0.323	1.49e-28	LARS	6.18e-72	0.497114	0.387	0.189	1.63e-67	OAS2	6.1e-163	2.6962	0.259	0.02	1.6e-158	APOL6	8.48e-13	0.727607	0.261	0.154	2.23e-08	DUSP4	4.37e-28	0.883572	0.141	0.043	1.15e-23	COPG1	1.75e-47	0.71115	0.377	0.179	4.61e-43	WFS1	3.09e-10	0.851832	0.363	0.231	8.13e-06	MSX1	1.27e-06	-1.14153	0.043	0.13	0.033374	NARF	3.87e-16
RPL35A	1.16e-32	-0.34516	0.918	0.933	3.06e-28	CTTN	6.43e-72	0.159499	0.536	0.346	1.69e-67	SPHK1	7.8e-163	2.08434	0.323	0.05	2.1e-158	SF1	8.9e-13	-0.47275	0.51	0.589	2.34e-08	TCP1	4.49e-28	-0.27137	0.504	0.423	1.18e-23	TSPAN3	1.81e-47	0.57083	0.456	0.245	4.76e-43	MT-ND5	3.14e-10	-0.23852	0.993	0.998	8.26e-06	CSF2RB	1.33e-06	-0.77188	0.358	0.413	0.034972	ACSL5	4e-16
ARL6IP5	1.19e-32	0.672827	0.603	0.438	3.12e-28	DRAP1	6.48e-72	0.41541	0.39	0.198	1.71e-67	PTTG1IP	9.5e-163	1.28111	0.701	0.331	2.5e-158	C11orf96	9.45e-13	-0.81981	0.3	0.427	2.49e-08	TGOLN2	4.64e-28	-0.27269	0.539	0.466	1.22e-23	MX2	1.81e-47	2.64741	0.184	0.033	4.78e-43	CAVIN3	3.33e-10	-1.69198	0.05	0.133	8.76e-06	GATA6	1.33e-06	-1.45752	0.088	0.177	0.035	FNBP1L	4.11e-16
HCFC1R1	1.31e-32	0.504355	0.478	0.306	3.45e-28	PSMB6	6.86e-72	0.018316	0.357	0.215	1.81e-67	MRPL20	1.8e-162	0.378882	0.385	0.148	4.7e-158	RIOX2	1.01e-12	0.619284	0.251	0.148	2.66e-08	ITGA5	4.67e-28	0.367302	0.694	0.507	1.23e-23	SRGN	2.14e-47	0.509579	0.675	0.436	5.63e-43	APP	3.33e-10	-0.25093	0.98	0.964	8.78e-06	SLC25A25	1.34e-06	-1.03996	0.203	0.283	0.03518	CDKN1C	6.3e-16
PSMA3	1.33e-32	0.455769	0.338	0.199	3.52e-28	UBE2I	7.12e-72	0.188117	0.524	0.334	1.87e-67	SULF1	2.5e-162	2.82068	0.458	0.13	6.6e-158	DDX3Y	1.05e-12	0.007148	0.299	0.227	2.76e-08	STAT1	4.89e-28	0.585738	0.603	0.412	1.29e-23	LPAR6	2.59e-47	0.384152	0.55	0.334	6.83e-43	CTSB	3.62e-10	0.29364	0.682	0.537	9.53e-06	SLC7A1	1.34e-06	-1.02584	0.198	0.298	0.03529	CAVIN2	7.72e-16
TYMP	1.38e-32	0.881236	0.28	0.137	3.63e-28	EIF3D	7.47e-72	-0.2257	0.473	0.348	1.97e-67	SP100	2.7e-162	0.741127	0.586	0.252	7e-158	NOTCH4	1.05e-12	0.678079	0.37	0.246	2.77e-08	ETF1	5.56e-28	0.19659	0.381	0.241	1.47e-23	UQCRQ	2.72e-47	0.294874	0.541	0.34	7.16e-43	SPTAN1	3.82e-10	-0.48462	0.66	0.727	1.01e-05	FAXDC2	1.42e-06	-0.95783	0.211	0.318	0.037476	CD40	7.92e-16
KIAA0930	1.65e-32	0.315339	0.328	0.196	4.33e-28	MCRIP1	7.6e-72	0.169677	0.346	0.185	2e-67	HM13	2.7e-162	0.658758	0.408	0.143	7.1e-158	PSME1	1.2e-12	0.566086	0.472	0.341	3.17e-08	ACTN1	6.33e-28	0.463073	0.694	0.505	1.67e-23	NDUFB4	2.83e-47	0.449918	0.492	0.284	7.44e-43	SLC43A2	4.2e-10	1.1466	0.207	0.104	1.11e-05	SDCBP	1.51e-06	-0.38759	0.774	0.837	0.039663	APOL2	7.97e-16
S100A13	2.88e-32	0.648794	0.421	0.251	7.59e-28	KDELR2	7.83e-72	0.550487	0.599	0.355	2.06e-67	CAPRIN1	2.9e-162	0.416226	0.438	0.186	7.7e-158	SOX17	1.29e-12	-0.79949	0.28	0.367	3.41e-08	PNN	6.43e-28	0.210202	0.604	0.437	1.69e-23	YPEL5	3.05e-47	0.498048	0.592	0.36	8.04e-43	NOS3	4.72e-10	-0.94569	0.205	0.285	1.24e-05	FLT4	1.53e-06	0.427063	0.778	0.649	0.040413	HERPUD1	8.04e-16
PARP9	2.89e-32	0.773584	0.234	0.11	7.6e-28	CAVIN3	8.44e-72	0.298583	0.509	0.298	2.22e-67	RAD23A	4.8e-162	0.044951	0.566	0.321	1.3e-157	RAP2A	1.31e-12	0.720025	0.211	0.116	3.44e-08	PARK7	6.86e-28	0.215125	0.582	0.418	1.81e-23	CARHSP1	3.09e-47	0.635507	0.409	0.204	8.13e-43	RNASE1	4.73e-10	-1.314	0.073	0.17	1.24e-05	LITAF	1.54e-06	-0.1038	0.418	0.309	0.040591	TNFAIP8L1	8.63e-16
EFEMP1	3.47e-32	0.978954	0.406	0.237	9.13e-28	CAB39	1e-71	0.354507	0.361	0.185	2.64e-67	FKBP10	6.5e-162	0.92339	0.511	0.19	1.7e-157	HIPK2	1.41e-12	0.574579	0.189	0.104	3.72e-08	EHD2	9.48e-28	0.416925	0.46	0.29	2.5e-23	DECR1	3.3e-47	0.689662	0.343	0.156	8.69e-43	GLUL	5.06e-10	-0.71054	0.368	0.438	1.33e-05	GIMAP7	1.59e-06	0.598665	0.506	0.356	0.041938	FAM114A2	9.38e-16
HOXC6	3.6e-32	-1.19101	0.164	0.268	9.49e-28	FBLN5	1.1e-71	-1.15938	0.327	0.384	2.89e-67	MRPL51	7.5e-162	0.256804	0.416	0.18	2e-157	PML	1.42e-12	0.415109	0.375	0.259	3.73e-08	PHACTR4	9.51e-28	-0.47629	0.405	0.378	2.51e-23	CNIH1	4.42e-47	0.437517	0.449	0.254	1.16e-42	NINL	5.3e-10	0.655377	0.239	0.131	1.4e-05	SUN1	1.63e-06	0.571024	0.459	0.31	0.042919	ENOSF1	1.02e-15
ANXA4	4.23e-32	0.898638	0.255	0.12	1.11e-27	TMOD3	1.1e-71	0.166315	0.496	0.309	2.89e-67	RAD23B	9.6e-162	0.540867	0.507	0.219	2.5e-157	MGP	1.51e-12	-0.31828	0.765	0.832	3.99e-08	VCP	1.02e-27	0.108845	0.512	0.371	2.69e-23	PSMC5	4.85e-47	0.146221	0.38	0.231	1.28e-42	RAB7A	5.5e-10	-0.22434	0.695	0.646	1.45e-05	MIAT	1.63e-06	-1.41417	0.099	0.209	0.042947	PSME1	1.08e-15
RAB13	6.13e-32	0.847548	0.331	0.176	1.61e-27	CAPZB	1.17e-71	0.646554	0.859	0.68	3.07e-67	MAT2A	9.9e-162	-1.10417	0.49	0.413	2.6e-157	ZYX	1.55e-12	-0.57017	0.322	0.393	4.09e-08	VDAC1	1.04e-27	0.407383	0.379	0.225	2.73e-23	MLF2	4.93e-47	-0.37223	0.46	0.389	1.3e-42	LDLRAD3	6.04e-10	1.2953	0.144	0.058	1.59e-05	HBEGF	1.67e-06	-1.12481	0.14	0.258	0.043942	ADAMTS7	1.25e-15
CDC42EP3	6.55e-32	1.48235	0.165	0.054	1.72e-27	RNF114	1.21e-71	0.403972	0.338	0.167	3.18e-67	SAT1	1.9e-161	1.66852	0.694	0.336	5e-157	RPL21	1.71e-12	-0.25973	0.924	0.939	4.51e-08	CHCHD2	1.04e-27	0.35014	0.7	0.516	2.74e-23	RAI14	5.72e-47	0.708316	0.745	0.508	1.51e-42	ST6GALNAC3	6.75e-10	-1.1022	0.129	0.238	1.78e-05	FABP4	1.7e-06	-0.91342	0.228	0.342	0.044692	STAT2	1.25e-15
ATP5F1E	7.08e-32	0.512565	0.795	0.67	1.86e-27	PRDX6	1.41e-71	0.508965	0.674	0.424	3.71e-67	AP2B1	2.3e-161	0.455849	0.399	0.149	6.1e-157	S100A10	1.92e-12	-0.32605	0.645	0.692	5.06e-08	HNRNPAB	1.12e-27	0.420029	0.477	0.306	2.94e-23	CD47	5.99e-47	0.697534	0.442	0.227	1.58e-42	ITGA6	6.99e-10	-0.49457	0.464	0.602	1.84e-05	CLEC4M	1.73e-06	0.455571	0.345	0.216	0.045578	SRSF2	1.31e-15
TGFBI	7.42e-32	-0.9319	0.285	0.413	1.96e-27	TMEM219	1.46e-71	-0.07087	0.511	0.364	3.84e-67	PRDX5	2.9e-161	0.377137	0.55	0.27	7.7e-157	MYCT1	2e-12	0.532418	0.432	0.304	5.26e-08	SHISA5	1.26e-27	0.50364	0.7	0.514	3.32e-23	MESD	7.88e-47	0.531994	0.47	0.261	2.08e-42	RPS13	7.18e-10	-0.28429	0.903	0.921	1.89e-05	LDLRAD3	1.75e-06	0.887762	0.267	0.144	0.04603	ENG	1.4e-15
CSF2RB	9.79e-32	1.01185	0.137	0.044	2.58e-27	PSMD4	1.67e-71	-0.10768	0.47	0.329	4.39e-67	SLC44A1	3e-161	0.797334	0.541	0.215	7.9e-157	NUCB2	2.08e-12	0.471339	0.399	0.276	5.48e-08	NDUFB2	1.4e-27	0.249867	0.57	0.405	3.68e-23	RRAGA	9.28e-47	0.234049	0.47	0.293	2.44e-42	TMEM98	7.37e-10	1.00925	0.175	0.079	1.94e-05	APOL3	1.88e-06	0.475142	0.668	0.526	0.049466	CDC42SE2	1.4e-15
ID1	1.61e-31	-1.54914	0.151	0.26	4.23e-27	MYDGF	1.75e-71	0.401545	0.405	0.214	4.6e-67	UBE2Z	3.2e-161	0.937396	0.492	0.179	8.3e-157	MLLT3	2.14e-12	0.896285	0.173	0.087	5.65e-08	NT5E	1.4e-27	0.878276	0.279	0.13	3.68e-23	RTL8A	9.31e-47	-0.03725	0.32	0.204	2.45e-42	RPS27A	8.28e-10	-0.24523	0.934	0.956	2.18e-05	UHRF2	1.98e-06	0.66953	0.338	0.205	0.052114	DTX3L	1.96e-15
TMED9	1.96e-31	0.582705	0.469	0.297	5.17e-27	AP2B1	1.89e-71	0.221737	0.399	0.226	4.98e-67	CDC42SE1	4e-161	0.546083	0.49	0.207	1.1e-156	RPL23	2.17e-12	-0.20972	0.972	0.984	5.72e-08	PGAM1	1.65e-27	0.659619	0.466	0.281	4.34e-23	IFIH1	1.02e-46	1.06833	0.405	0.182	2.69e-42	FTL	8.61e-10	-0.32064	0.794	0.826	2.27e-05	PDGFC	2.05e-06	-0.78938	0.289	0.403	0.053961	ISG20	1.97e-15
RHOB	2e-31	-0.60076	0.756	0.819	5.26e-27	CLDND1	2.11e-71	0.123602	0.476	0.301	5.57e-67	RAB5C	4.8e-161	0.171591	0.432	0.203	1.3e-156	PMP22	2.67e-12	-0.72912	0.26	0.343	7.04e-08	LSM12	1.81e-27	0.277894	0.296	0.17	4.76e-23	KDELR2	1.05e-46	0.195715	0.45	0.28	2.76e-42	EFNB2	8.64e-10	-0.43763	0.548	0.68	2.27e-05	MAP1LC3A	2.1e-06	-0.80056	0.347	0.465	0.055224	MFAP4	2.08e-15
CYB561	2.24e-31	1.3747	0.15	0.047	5.89e-27	POMP	2.14e-71	0.67816	0.655	0.398	5.62e-67	SRPRA	5.2e-161	0.327217	0.518	0.245	1.4e-156	EGR3	3.14e-12	-0.83193	0.189	0.287	8.27e-08	HSPH1	1.83e-27	-0.4148	0.636	0.552	4.83e-23	TRIOBP	1.05e-46	0.354606	0.566	0.356	2.77e-42	ZC3H7B	8.83e-10	0.720774	0.366	0.233	2.33e-05	TAPBP	2.12e-06	0.503406	0.683	0.559	0.055863	COL4A2	2.47e-15
BTN3A2	3.32e-31	0.883247	0.257	0.122	8.75e-27	MARK3	2.23e-71	0.258755	0.385	0.207	5.86e-67	PSENEN	5.3e-161	0.556455	0.397	0.144	1.4e-156	BTN3A2	3.21e-12	0.679179	0.365	0.245	8.46e-08	RBMS1	1.83e-27	-0.06528	0.619	0.507	4.83e-23	PKIG	1.13e-46	0.656646	0.389	0.189	2.98e-42	WASHC4	9.21e-10	0.578518	0.332	0.204	2.42e-05	WSB1	2.12e-06	-0.42243	0.789	0.844	0.055942	MT-ND6	2.85e-15
SELENOF	3.55e-31	0.467198	0.479	0.313	9.35e-27	RAB5C	2.31e-71	0.157185	0.432	0.263	6.08e-67	LXN	5.6e-161	3.14241	0.242	0.013	1.5e-156	ODC1	3.28e-12	-1.07539	0.111	0.19	8.64e-08	SNHG7	2.04e-27	-0.79689	0.334	0.388	5.37e-23	LOXL2	1.17e-46	0.978132	0.397	0.181	3.08e-42	MBNL1	9.56e-10	0.344796	0.609	0.463	2.52e-05	MT-ND2	2.16e-06	0.14633	1	0.994	0.056917	ALOX5	2.98e-15
RTN4	3.83e-31	0.527248	0.646	0.468	1.01e-26	OAT	2.9e-71	-0.10836	0.517	0.378	7.65e-67	CSNK2B	6.6e-161	-0.02958	0.486	0.27	1.7e-156	SORBS2	3.34e-12	0.458258	0.318	0.212	8.81e-08	REEP5	2.61e-27	0.155643	0.547	0.394	6.88e-23	MT-CO2	1.17e-46	0.416377	0.994	0.999	3.09e-42	AKAP13	9.83e-10	0.724477	0.288	0.166	2.59e-05	AC007952.4	2.17e-06	1.26043	0.216	0.11	0.057141	SLC9A3R2	3.11e-15
C1GALT1	5.46e-31	0.997342	0.154	0.056	1.44e-26	CERS2	2.91e-71	-0.03318	0.441	0.303	7.66e-67	LMAN2	7e-161	0.438107	0.439	0.184	1.8e-156	COL4A1	3.65e-12	0.625763	0.676	0.569	9.62e-08	NDST1	3.23e-27	-0.61444	0.452	0.482	8.5e-23	C6orf48	1.26e-46	-0.39642	0.485	0.406	3.31e-42	GADD45A	1.11e-09	-0.81358	0.227	0.352	2.91e-05	JUND	2.18e-06	-0.42912	0.925	0.936	0.057328	EHD4	3.14e-15
ROBO1	6.45e-31	0.734208	0.314	0.167	1.7e-26	SNX6	2.92e-71	0.42414	0.544	0.318	7.7e-67	TMED3	8.7e-161	1.10731	0.383	0.105	2.3e-156	TAPBPL	3.67e-12	0.805666	0.147	0.071	9.67e-08	ERAP2	3.49e-27	0.834058	0.302	0.148	9.2e-23	RAB5A	1.36e-46	-0.52958	0.429	0.394	3.59e-42	CAPZA1	1.16e-09	0.472398	0.518	0.372	3.05e-05	HERPUD1	2.23e-06	-0.75782	0.334	0.446	0.058713	VAMP5	3.41e-15
RPN2	6.65e-31	0.413579	0.448	0.291	1.75e-26	MYO1B	3.07e-71	0.217276	0.604	0.382	8.08e-67	IFNGR2	9.2e-161	0.697778	0.492	0.193	2.4e-156	37500	3.69e-12	0.340207	0.747	0.645	9.72e-08	GIMAP6	3.55e-27	-0.63493	0.364	0.366	9.35e-23	SLC15A3	1.45e-46	1.45014	0.224	0.061	3.82e-42	HRCT1	1.22e-09	-1.78741	0.039	0.116	3.22e-05	ACKR4	2.29e-06	-0.71538	0.321	0.408	0.060278	KLF6	3.43e-15
LGR4	6.72e-31	1.5036	0.162	0.054	1.77e-26	NDN	3.13e-71	-0.35531	0.549	0.467	8.25e-67	ARHGDIA	9.3e-161	0.272397	0.539	0.274	2.5e-156	SRF	3.91e-12	-0.82554	0.175	0.241	1.03e-07	FOSB	4.21e-27	-0.60327	0.802	0.849	1.11e-22	HSBP1	1.57e-46	0.444094	0.441	0.247	4.13e-42	SRSF3	1.26e-09	-0.47315	0.602	0.647	3.32e-05	INTS8	2.62e-06	1.08084	0.241	0.127	0.069087	HIPK2	3.48e-15
PPP1R18	9.02e-31	-0.38755	0.413	0.382	2.37e-26	ELOVL5	3.26e-71	0.424479	0.478	0.266	8.59e-67	ATP5MG	9.8e-161	-0.19441	0.546	0.348	2.6e-156	CHN1	3.97e-12	0.647103	0.188	0.101	1.05e-07	CNDP2	4.43e-27	0.695907	0.486	0.3	1.17e-22	MRFAP1	1.67e-46	0.054986	0.56	0.393	4.39e-42	MDK	1.33e-09	-0.61081	0.479	0.55	3.51e-05	FAM49A	2.68e-06	0.926496	0.228	0.116	0.070673	RCAN1	3.75e-15
PALLD	9.36e-31	0.479234	0.747	0.58	2.46e-26	EIF4E2	3.56e-71	0.336697	0.397	0.209	9.38e-67	RUNX2	1.1e-160	3.09822	0.277	0.025	3e-156	SMAD1	4.08e-12	0.711254	0.302	0.189	1.08e-07	NECTIN2	4.46e-27	0.257739	0.54	0.372	1.17e-22	TBCA	1.85e-46	0.339926	0.488	0.292	4.86e-42	GAS1	1.34e-09	1.17529	0.106	0.036	3.53e-05	RPGR	2.78e-06	0.773809	0.312	0.183	0.073098	WDR1	3.9e-15
EGR3	1.08e-30	-1.3602	0.156	0.263	2.85e-26	TMEM131	3.58e-71	0.428672	0.326	0.153	9.42e-67	DCTD	1.4e-160	0.30108	0.494	0.239	3.6e-156	RPL7	4.34e-12	-0.25454	0.851	0.893	1.14e-07	CFL1	4.89e-27	0.363068	0.974	0.933	1.29e-22	MEF2C	2.08e-46	-0.5265	0.56	0.515	5.47e-42	BTNL9	1.46e-09	1.32744	0.107	0.036	3.84e-05	TSTA3	2.88e-06	0.655681	0.28	0.16	0.075971	P2RX4	4.06e-15
VCAM1	1.18e-30	0.194686	0.492	0.335	3.11e-26	OLA1	3.66e-71	-0.06593	0.299	0.171	9.63e-67	KARS	1.8e-160	0.413641	0.393	0.154	4.6e-156	IFNGR1	4.54e-12	0.544804	0.518	0.395	1.19e-07	IL33	5.08e-27	-0.46846	0.691	0.685	1.34e-22	EEA1	2.12e-46	0.650772	0.319	0.143	5.59e-42	TSPAN13	1.56e-09	1.6874	0.1	0.032	4.11e-05	LFNG	2.89e-06	-1.51606	0.086	0.149	0.076008	CIITA	4.2e-15
ABI3BP	1.26e-30	0.788816	0.524	0.355	3.31e-26	VDAC2	3.69e-71	-0.15622	0.387	0.264	9.72e-67	SF3B4	2.2e-160	-0.41238	0.353	0.208	5.9e-156	TMOD3	4.78e-12	0.544485	0.513	0.393	1.26e-07	RAP1B	5.3e-27	-0.01735	0.643	0.52	1.4e-22	RAB2A	2.22e-46	0.234681	0.646	0.441	5.84e-42	SUB1	1.63e-09	0.545612	0.508	0.37	4.28e-05	FN1	2.89e-06	0.421102	0.815	0.7	0.076028	PGM2L1	5.08e-15
NDRG1	1.65e-30	0.554934	0.377	0.227	4.36e-26	MICAL2	3.7e-71	0.863948	0.295	0.109	9.74e-67	MAX	2.9e-160	0.110013	0.463	0.226	7.6e-156	GIMAP4	5.08e-12	0.583373	0.487	0.367	1.34e-07	ADA	5.39e-27	1.00519	0.198	0.076	1.42e-22	RAB1B	2.35e-46	0.056221	0.438	0.286	6.2e-42	SLC4A7	1.8e-09	1.24362	0.169	0.077	4.74e-05	PLA2G5	2.9e-06	-1.94639	0.03	0.103	0.076441	ACKR4	5.3e-15
GEM	1.9e-30	-0.84779	0.379	0.466	4.99e-26	TXNDC17	3.98e-71	0.834834	0.322	0.128	1.05e-66	AK2	8.6e-160	0.382823	0.442	0.186	2.3e-155	MAP1B	5.48e-12	1.36429	0.15	0.07	1.44e-07	ALDH2	5.44e-27	-0.91454	0.24	0.293	1.43e-22	COL18A1	3.08e-46	0.92619	0.445	0.219	8.11e-42	RELN	1.94e-09	1.0343	0.269	0.177	5.1e-05	ALOX5	3.12e-06	0.894808	0.231	0.119	0.082143	CEMIP2	6.12e-15
HSPB6	2e-30	-0.90763	0.347	0.419	5.28e-26	CMIP	5.1e-71	0.556932	0.402	0.194	1.34e-66	EFHD2	1e-159	1.10203	0.427	0.128	2.7e-155	IFIH1	5.59e-12	0.623141	0.292	0.182	1.47e-07	CRK	5.9e-27	-0.34271	0.403	0.353	1.55e-22	GIMAP4	3.22e-46	0.588336	0.606	0.367	8.49e-42	BZW1	2.08e-09	-0.32577	0.602	0.601	5.47e-05	SBNO2	3.24e-06	0.776144	0.317	0.187	0.085244	RPS2	6.44e-15
APOL3	2.43e-30	0.763366	0.31	0.165	6.41e-26	RAD23A	5.31e-71	-0.03764	0.566	0.398	1.4e-66	HNRNPAB	1.1e-159	0.130151	0.525	0.279	2.8e-155	GIMAP6	5.72e-12	0.563329	0.366	0.247	1.51e-07	EIF5A	6.17e-27	0.484459	0.48	0.306	1.62e-22	PSENEN	4.63e-46	0.369944	0.36	0.192	1.22e-41	KPNB1	2.18e-09	0.398927	0.67	0.529	5.73e-05	LAMB1	3.6e-06	0.504326	0.679	0.555	0.094831	AK4	6.81e-15
ACTG1	2.63e-30	0.293778	0.954	0.885	6.93e-26	SF3B4	5.75e-71	-0.23165	0.353	0.241	1.52e-66	NRBP1	1.2e-159	0.587391	0.428	0.163	3e-155	ACVRL1	6.36e-12	0.520417	0.399	0.278	1.68e-07	AK2	8.41e-27	0.269253	0.455	0.307	2.21e-22	ERAP1	5.53e-46	0.804281	0.279	0.112	1.46e-41	MAT2B	2.25e-09	0.687129	0.305	0.184	5.93e-05	IRF1	3.61e-06	-0.68807	0.55	0.558	0.095128	GMFG	6.92e-15
NUB1	2.64e-30	0.573456	0.443	0.277	6.94e-26	RPL6	6.1e-71	-0.48409	0.961	0.96	1.61e-66	SAMD9L	1.4e-159	1.52461	0.335	0.065	3.6e-155	ADCY5	6.41e-12	0.708709	0.114	0.049	1.69e-07	PPIA	1.01e-26	0.399611	0.953	0.9	2.67e-22	LSM12	5.57e-46	0.667208	0.296	0.128	1.47e-41	CST3	2.25e-09	-0.49339	0.612	0.676	5.93e-05	IFI6	3.79e-06	-0.14137	0.593	0.501	0.099832	STAB1	7.74e-15
SDK1	2.86e-30	0.878216	0.17	0.068	7.54e-26	IRF2	6.12e-71	0.066317	0.34	0.194	1.61e-66	SEC61G	1.4e-159	0.842491	0.563	0.235	3.8e-155	NDUFA12	6.77e-12	0.687603	0.282	0.174	1.78e-07	GRN	1.05e-26	0.322147	0.707	0.529	2.77e-22	FUS	5.8e-46	-0.33994	0.715	0.645	1.53e-41	ULK2	2.46e-09	0.933129	0.182	0.086	6.48e-05	MAF	3.93e-06	-0.31582	0.754	0.682	0.103462	OLFML2A	7.78e-15
PAPSS1	2.91e-30	0.758724	0.297	0.154	7.67e-26	SGIP1	6.35e-71	1.80991	0.21	0.043	1.67e-66	ROMO1	1.7e-159	0.538464	0.457	0.189	4.6e-155	METTL7A	7.16e-12	0.600661	0.261	0.161	1.89e-07	SAV1	1.08e-26	-0.57804	0.46	0.478	2.85e-22	LAMTOR2	6.31e-46	0.58961	0.273	0.12	1.66e-41	HIPK2	2.5e-09	0.922741	0.262	0.147	6.57e-05	TIFA	4.04e-06	-0.96941	0.144	0.258	0.106357	FAM129A	8.74e-15
EPHB2	3.22e-30	1.22258	0.147	0.049	8.49e-26	GNG5	6.38e-71	0.410669	0.46	0.257	1.68e-66	COLEC12	2e-159	1.44757	0.449	0.127	5.3e-155	EPHA4	7.24e-12	0.72893	0.201	0.11	1.91e-07	BCLAF1	1.09e-26	-0.4211	0.648	0.626	2.86e-22	NFE2L2	6.53e-46	-0.56488	0.453	0.431	1.72e-41	SLC26A4	2.53e-09	1.12205	0.19	0.093	6.67e-05	NDUFA5	4.34e-06	0.530941	0.407	0.268	0.114328	EMP2	9.54e-15
ITM2B	3.26e-30	0.399388	0.889	0.802	8.6e-26	DDX1	8.62e-71	0.126877	0.403	0.239	2.27e-66	NARS	2.5e-159	0.241944	0.467	0.221	6.7e-155	WAC-AS1	7.54e-12	0.771812	0.168	0.087	1.98e-07	RNF125	1.15e-26	-0.90708	0.261	0.324	3.03e-22	OSTC	7.28e-46	0.353346	0.4	0.228	1.92e-41	PLA2G4C	2.71e-09	0.768768	0.292	0.172	7.13e-05	CTSK	4.4e-06	-1.35997	0.091	0.18	0.115896	SEMA3A	1.03e-14
H1FX	3.91e-30	-0.66403	0.307	0.32	1.03e-25	PAIP2	8.62e-71	-0.06105	0.526	0.368	2.27e-66	HEXB	2.6e-159	0.465028	0.498	0.221	6.7e-155	EIF4E3	7.85e-12	0.846589	0.239	0.139	2.07e-07	PFKP	1.32e-26	0.897281	0.256	0.117	3.48e-22	OLFM1	7.42e-46	-0.9536	0.342	0.406	1.95e-41	ZMIZ1	2.83e-09	-0.70896	0.299	0.399	7.46e-05	MT-ND6	4.42e-06	0.403108	0.405	0.27	0.116356	DSTN	1.03e-14
NCOA7	4.05e-30	-0.90017	0.345	0.348	1.07e-25	KARS	8.93e-71	0.406737	0.393	0.204	2.35e-66	SF1	2.6e-159	-0.40225	0.656	0.493	6.8e-155	CYSLTR1	7.98e-12	0.585319	0.26	0.159	2.1e-07	ETS2	1.34e-26	-0.36092	0.788	0.753	3.52e-22	VDAC1	7.52e-46	0.309006	0.379	0.216	1.98e-41	SPRED1	2.9e-09	1.06198	0.146	0.063	7.63e-05	R3HDM4	4.44e-06	0.814758	0.308	0.182	0.116906	IRF8	1.12e-14
MESD	4.65e-30	0.651753	0.313	0.174	1.22e-25	LSM14A	9.72e-71	0.031022	0.483	0.315	2.56e-66	SPCS3	2.7e-159	0.458576	0.487	0.212	7e-155	GOLM1	9.79e-12	0.988019	0.207	0.115	2.58e-07	RCN1	1.38e-26	-0.16861	0.653	0.559	3.63e-22	CTDSP1	8.01e-46	-0.17874	0.456	0.338	2.11e-41	FAM89A	2.91e-09	0.973047	0.217	0.113	7.65e-05	SP110	4.61e-06	0.902089	0.31	0.193	0.121435	CST3	1.18e-14
NUCB1	4.8e-30	0.563819	0.398	0.242	1.26e-25	SNRNP70	9.86e-71	0.127684	0.421	0.252	2.6e-66	EPHX1	3.3e-159	-1.62835	0.31	0.457	8.6e-155	TRIM69	9.8e-12	0.844771	0.245	0.143	2.58e-07	PEAK1	1.65e-26	0.551376	0.265	0.136	4.34e-22	S100A3	9.27e-46	2.44173	0.146	0.018	2.44e-41	CYYR1	2.96e-09	-0.84208	0.2	0.306	7.8e-05	BMPER	4.63e-06	-1.83727	0.039	0.113	0.121998	VPS13C	1.21e-14
IGKC	5.02e-30	-2.65363	0.111	0.228	1.32e-25	CMPK1	9.98e-71	0.146912	0.475	0.295	2.63e-66	PARVA	3.9e-159	0.281329	0.611	0.327	1e-154	AL136454.1	1.03e-11	0.198999	0.165	0.105	2.7e-07	SERPINE1	1.71e-26	1.12143	0.531	0.369	4.51e-22	PPP1R10	9.31e-46	-1.35132	0.199	0.292	2.45e-41	FOXC1	3.09e-09	-0.8682	0.283	0.389	8.14e-05	BATF2	4.65e-06	1.61144	0.121	0.043	0.122509	IGKC	1.42e-14
ZNHIT1	5.14e-30	0.57463	0.336	0.195	1.35e-25	CHSY1	1.06e-70	0.624069	0.376	0.172	2.79e-66	PRKCSH	6.3e-159	0.336465	0.495	0.235	1.7e-154	PDIA6	1.03e-11	0.428344	0.562	0.434	2.71e-07	NOL7	1.75e-26	0.075998	0.415	0.292	4.6e-22	NUDT5	1.05e-45	0.511909	0.29	0.134	2.76e-41	BTN3A3	3.14e-09	0.87121	0.19	0.095	8.27e-05	GTF2H5	4.82e-06	0.896603	0.244	0.13	0.126848	FMOD	1.43e-14
CAPZA1	7.37e-30	0.477988	0.426	0.269	1.94e-25	SRRM1	1.17e-70	-0.14904	0.538	0.388	3.09e-66	SHC1	6.4e-159	0.785761	0.389	0.124	1.7e-154	MYC	1.22e-11	-0.845	0.18	0.262	3.21e-07	APOL6	1.92e-26	0.628545	0.436	0.261	5.07e-22	TMEM179B	1.27e-45	-0.02978	0.282	0.17	3.35e-41	RPS2	3.38e-09	-0.26689	0.81	0.817	8.89e-05	CCNG2	4.83e-06	-0.98707	0.209	0.312	0.127324	SNTB2	1.6e-14
PPIB	7.65e-30	0.518507	0.463	0.3	2.01e-25	GSPT1	1.25e-70	0.275534	0.365	0.193	3.3e-66	OSTC	7e-159	1.0553	0.564	0.219	1.8e-154	LIFR	1.45e-11	0.489936	0.647	0.609	3.81e-07	CCPG1	1.95e-26	-0.40921	0.401	0.362	5.14e-22	NDUFB2	1.49e-45	0.457438	0.57	0.35	3.91e-41	PCBD1	3.54e-09	0.329252	0.293	0.191	9.32e-05	MMP2	4.91e-06	-0.38216	0.272	0.22	0.129354	TSPAN5	1.8e-14
IL27RA	7.75e-30	1.80596	0.114	0.028	2.04e-25	EIF5A	1.32e-70	0.498067	0.553	0.321	3.48e-66	RSL24D1	7.2e-159	-0.50344	0.429	0.299	1.9e-154	PTPA	1.46e-11	0.545905	0.223	0.132	3.84e-07	LEPROT	1.96e-26	-0.3622	0.684	0.666	5.15e-22	CNOT7	1.58e-45	-0.02121	0.329	0.206	4.16e-41	PRR5L	3.57e-09	0.938571	0.176	0.084	9.41e-05	BTG2	4.97e-06	-0.53447	0.56	0.667	0.13084	GAS6	1.8e-14
NDRG2	8.62e-30	-0.62424	0.458	0.603	2.27e-25	VDAC1	1.38e-70	0.691596	0.437	0.217	3.64e-66	PSMD4	1.1e-158	0.046945	0.47	0.246	2.8e-154	ANXA7	1.52e-11	0.445288	0.354	0.243	4.01e-07	PODXL	1.96e-26	-0.75943	0.396	0.433	5.17e-22	BEX3	1.62e-45	0.715864	0.383	0.186	4.27e-41	RPS23	3.58e-09	-0.29084	0.896	0.919	9.43e-05	YWHAE	5.1e-06	-0.2676	0.838	0.867	0.134237	PMEPA1	1.83e-14
BSG	8.88e-30	0.491647	0.441	0.284	2.34e-25	LHFPL6	1.64e-70	-0.68999	0.575	0.561	4.31e-66	IFI16	1.3e-158	1.10414	0.787	0.436	3.3e-154	TOMM7	1.59e-11	-0.32779	0.689	0.741	4.2e-07	SLC15A3	2.07e-26	0.853495	0.224	0.097	5.46e-22	SHROOM4	1.93e-45	0.60715	0.317	0.148	5.08e-41	TP53I11	3.69e-09	1.26018	0.18	0.089	9.72e-05	PDIA3	5.12e-06	0.365288	0.8	0.727	0.134866	KDM6B	1.88e-14
TRIM22	1.36e-29	0.712916	0.335	0.187	3.57e-25	RSL24D1	1.9e-70	-0.26004	0.429	0.318	5.01e-66	ZDHHC9	1.4e-158	1.48809	0.343	0.073	3.8e-154	MLEC	1.62e-11	0.815542	0.278	0.173	4.26e-07	SERPINH1	2.11e-26	0.271873	0.78	0.61	5.56e-22	COPZ1	1.98e-45	0.307814	0.432	0.256	5.22e-41	CSRP1	3.9e-09	0.744529	0.209	0.112	0.000103	CBX6	5.25e-06	-0.91432	0.153	0.272	0.13818	SELE	1.96e-14
SLC25A25	1.79e-29	-1.27958	0.131	0.248	4.71e-25	HIGD2A	1.95e-70	0.097869	0.327	0.183	5.13e-66	PABPN1	1.6e-158	-0.35668	0.471	0.304	4.2e-154	DST	1.8e-11	0.598072	0.268	0.167	4.75e-07	FCHSD2	2.12e-26	0.359113	0.224	0.114	5.59e-22	RBM22	2.21e-45	-0.71833	0.371	0.374	5.83e-41	PLSCR4	3.92e-09	0.540224	0.635	0.546	0.000103	NABP1	5.29e-06	1.37496	0.175	0.083	0.139253	SRSF3	2.05e-14
HLA-DRB5	1.96e-29	1.93297	0.14	0.043	5.16e-25	TSHZ2	2.14e-70	0.668301	0.479	0.247	5.63e-66	ZDHHC20	1.8e-158	1.15726	0.359	0.091	4.8e-154	ATP5MC3	1.87e-11	0.343161	0.342	0.241	4.91e-07	PDIA3	2.52e-26	0.377541	0.846	0.704	6.63e-22	SYPL1	2.21e-45	-0.34123	0.549	0.469	5.83e-41	TMEM123	4.17e-09	0.385258	0.805	0.751	0.00011	ATF4	5.44e-06	-0.40827	0.728	0.764	0.143196	IL3RA	2.34e-14
SERTAD1	1.96e-29	-1.14315	0.177	0.287	5.17e-25	TSKU	2.4e-70	0.657247	0.308	0.129	6.33e-66	ENY2	1.9e-158	0.41714	0.452	0.19	5e-154	LPP	1.98e-11	0.430435	0.275	0.178	5.22e-07	ANXA5	2.72e-26	0.30903	0.74	0.566	7.16e-22	SAMD9	2.39e-45	1.17626	0.242	0.077	6.28e-41	TNFAIP8	4.19e-09	0.984541	0.172	0.08	0.00011	DNAJA1	5.79e-06	-0.3829	0.804	0.82	0.152362	IFIT3	2.41e-14
CD81	2e-29	-0.3555	0.804	0.794	5.27e-25	SNW1	2.61e-70	-0.11034	0.357	0.228	6.87e-66	TMEM45A	3.4e-158	2.17484	0.309	0.044	8.9e-154	FRY	2.02e-11	0.479679	0.278	0.181	5.31e-07	CALD1	2.84e-26	0.255419	0.611	0.44	7.48e-22	DYSF	2.46e-45	0.422931	0.422	0.232	6.48e-41	RIPOR3	4.61e-09	0.858376	0.132	0.056	0.000122	TNIP1	5.87e-06	0.863971	0.332	0.205	0.154588	EFNA1	2.46e-14
WDFY1	2.02e-29	0.887321	0.259	0.126	5.33e-25	EDF1	2.84e-70	0.134356	0.555	0.366	7.47e-66	TMED9	3.9e-158	0.885647	0.651	0.297	1e-153	ARHGAP18	2.16e-11	0.464153	0.319	0.211	5.68e-07	SAMD9L	2.96e-26	0.77796	0.403	0.229	7.8e-22	STAT2	3.39e-45	0.817932	0.298	0.125	8.91e-41	CYB5R3	4.62e-09	-0.32262	0.774	0.811	0.000122	CD44	5.98e-06	-1.27129	0.136	0.212	0.157514	ID3	2.77e-14
PDGFRL	2.15e-29	0.975853	0.154	0.057	5.67e-25	CLTA	3.18e-70	0.025932	0.593	0.418	8.37e-66	NCSTN	4.6e-158	0.555112	0.374	0.128	1.2e-153	CCDC3	2.43e-11	-1.3004	0.065	0.139	6.41e-07	CDC25B	2.97e-26	0.776154	0.287	0.14	7.81e-22	EFHD2	3.67e-45	0.212106	0.46	0.285	9.67e-41	RAB10	4.72e-09	0.396613	0.439	0.308	0.000124	PLSCR4	6.23e-06	-0.53361	0.578	0.635	0.163942	TNFAIP8L3	2.99e-14
CD47	2.39e-29	0.646493	0.472	0.303	6.28e-25	SF3B5	4.75e-70	-0.04171	0.326	0.2	1.25e-65	GRN	4.9e-158	0.413323	0.493	0.223	1.3e-153	CTSO	2.47e-11	0.683061	0.312	0.201	6.51e-07	HSPA1B	3.12e-26	-0.49874	0.901	0.887	8.2e-22	TXN	3.76e-45	0.194974	0.562	0.377	9.89e-41	EFCAB14	5.27e-09	0.460482	0.565	0.424	0.000139	SPIB	6.31e-06	-1.63989	0.041	0.119	0.166217	DDAH1	3.27e-14
HINT1	3.74e-29	0.432589	0.554	0.387	9.86e-25	TMEM87B	5.44e-70	0.799819	0.325	0.133	1.43e-65	BRK1	5e-158	0.217832	0.609	0.339	1.3e-153	RPL7A	2.57e-11	-0.29225	0.781	0.836	6.78e-07	ISG20	3.13e-26	1.62491	0.149	0.041	8.24e-22	UBE2D2	4.35e-45	-0.19145	0.48	0.376	1.14e-40	SCAMP2	5.31e-09	0.415818	0.349	0.232	0.00014	NARF	6.48e-06	0.745901	0.256	0.143	0.170644	SLC29A1	3.31e-14
SERPING1	4.12e-29	0.414168	0.906	0.833	1.08e-24	APEX1	5.61e-70	0.116646	0.445	0.28	1.48e-65	KIAA1217	5.2e-158	1.74273	0.326	0.059	1.4e-153	CD83	2.92e-11	-1.16025	0.078	0.154	7.69e-07	LRRC8A	3.34e-26	-0.16845	0.384	0.3	8.79e-22	PDCD6	4.48e-45	-0.38686	0.398	0.332	1.18e-40	GIMAP4	5.69e-09	0.56045	0.442	0.306	0.00015	HMCN1	6.52e-06	-1.60776	0.054	0.134	0.171769	GIMAP7	3.35e-14
KIAA1217	6.88e-29	1.28721	0.164	0.059	1.81e-24	RALB	5.75e-70	0.509439	0.352	0.164	1.51e-65	DAD1	6.5e-158	0.522724	0.61	0.298	1.7e-153	CIITA	2.93e-11	0.807061	0.177	0.093	7.72e-07	CTGF	3.34e-26	1.54089	0.329	0.174	8.8e-22	RASGRP3	4.65e-45	0.471588	0.341	0.172	1.22e-40	ASB13	5.69e-09	0.885349	0.155	0.071	0.00015	FABP5	7.45e-06	-0.39654	0.67	0.654	0.196071	TNIP1	3.37e-14
MT1E	7.91e-29	0.8794	0.404	0.243	2.08e-24	TANK	5.99e-70	0.313543	0.311	0.153	1.58e-65	YIPF3	9.5e-158	0.370972	0.431	0.182	2.5e-153	RPS4Y1	3.28e-11	0.398416	0.306	0.206	8.64e-07	CYB5A	3.35e-26	-0.56668	0.457	0.482	8.82e-22	PDCD5	5.09e-45	0.298545	0.321	0.173	1.34e-40	GCA	5.89e-09	0.766587	0.147	0.068	0.000155	HSPB8	7.5e-06	-1.19717	0.101	0.124	0.197597	MGLL	3.5e-14
GPRC5B	8.79e-29	0.944724	0.218	0.099	2.32e-24	VPS35	6.22e-70	0.103166	0.379	0.226	1.64e-65	ACVRL1	1.4e-157	1.02019	0.348	0.09	3.7e-153	FBN1	3.64e-11	0.993265	0.198	0.108	9.58e-07	ENO1	3.82e-26	0.543202	0.674	0.492	1.01e-21	SH2B3	6.12e-45	0.533149	0.395	0.205	1.61e-40	GNA14	5.97e-09	1.0874	0.177	0.085	0.000157	LAYN	7.72e-06	0.446799	0.412	0.279	0.203263	TYMP	4.27e-14
HMCN1	1.13e-28	1.94183	0.111	0.027	2.96e-24	NAPA	6.63e-70	0.007785	0.456	0.297	1.75e-65	ATP6V1G1	1.6e-157	0.206537	0.508	0.257	4.1e-153	PARP9	3.95e-11	0.634954	0.322	0.212	1.04e-06	YWHAG	4.2e-26	0.393398	0.623	0.444	1.1e-21	KLF4	6.76e-45	-0.82453	0.683	0.773	1.78e-40	LIN7A	6.04e-09	1.31877	0.116	0.043	0.000159	ADAMTS7	7.8e-06	0.599763	0.315	0.193	0.205301	PHACTR2	4.45e-14
YIPF5	1.21e-28	0.669442	0.219	0.106	3.19e-24	MAP3K5	6.73e-70	1.02982	0.287	0.1	1.77e-65	PRR13	1.6e-157	0.407061	0.417	0.171	4.3e-153	SMIM14	4.27e-11	0.538933	0.359	0.245	1.12e-06	MFSD1	4.37e-26	0.101106	0.348	0.231	1.15e-21	SEM1	7.13e-45	0.44318	0.568	0.351	1.88e-40	CEBPB	6.42e-09	1.01767	0.316	0.22	0.000169	TMEM50A	7.98e-06	0.454255	0.647	0.542	0.210222	UBD	4.57e-14
IFITM3	1.26e-28	0.372616	0.924	0.857	3.31e-24	CMTM3	6.89e-70	0.37235	0.46	0.259	1.81e-65	TRIM22	1.8e-157	0.88412	0.503	0.187	4.6e-153	AMOTL1	4.34e-11	0.467033	0.266	0.171	1.14e-06	DPYSL2	4.66e-26	-0.36161	0.632	0.611	1.23e-21	GSDMD	7.2e-45	0.776016	0.334	0.149	1.9e-40	EMP2	6.63e-09	-0.60246	0.423	0.524	0.000175	LIFR	8.24e-06	-0.87975	0.416	0.443	0.217011	SLC24A1	4.82e-14
MFAP4	1.93e-28	0.59493	0.575	0.408	5.08e-24	ERO1A	7.05e-70	0.97061	0.324	0.126	1.86e-65	PSME1	3e-157	0.801165	0.629	0.288	8e-153	ERAP1	4.8e-11	0.783669	0.201	0.112	1.26e-06	RPN1	5.01e-26	0.113794	0.594	0.447	1.32e-21	CACYBP	8.64e-45	0.388407	0.37	0.196	2.27e-40	SPRED2	6.95e-09	1.53012	0.113	0.042	0.000183	CYP4X1	8.41e-06	-1.33199	0.129	0.205	0.221592	RSRC2	4.84e-14
TPM3	2.5e-28	0.58347	0.464	0.299	6.58e-24	TGFB3	7.76e-70	1.13573	0.403	0.173	2.04e-65	SRI	3.9e-157	0.302494	0.52	0.256	1e-152	CACYBP	4.85e-11	0.573279	0.303	0.196	1.28e-06	PRRC2C	5.01e-26	-0.1823	0.747	0.66	1.32e-21	RFLNB	9.16e-45	-0.83879	0.329	0.344	2.41e-40	RFTN1	7.17e-09	1.2163	0.17	0.081	0.000189	PLVAP	8.48e-06	-0.90749	0.226	0.328	0.223411	CTSB	4.92e-14
S100A16	2.57e-28	0.96747	0.21	0.093	6.78e-24	MMP19	8.04e-70	0.506446	0.327	0.146	2.12e-65	MDFIC	4.5e-157	0.922129	0.447	0.149	1.2e-152	TSC22D2	4.89e-11	-0.72789	0.223	0.315	1.29e-06	HNRNPA0	5.64e-26	-0.27956	0.557	0.504	1.48e-21	HIPK3	1.17e-44	-0.52733	0.561	0.556	3.07e-40	OAS3	7.25e-09	1.35127	0.16	0.076	0.000191	PTP4A2	9.13e-06	0.412625	0.713	0.595	0.240516	SFPQ	4.94e-14
INHBA	2.59e-28	1.67372	0.179	0.069	6.81e-24	HSPA4	8.56e-70	0.305678	0.424	0.238	2.25e-65	AKR1A1	5.6e-157	0.557582	0.353	0.12	1.5e-152	HBEGF	5.44e-11	-0.57123	0.423	0.5	1.43e-06	VAMP8	5.95e-26	-1.06724	0.205	0.298	1.57e-21	ACVRL1	1.2e-44	0.163566	0.44	0.278	3.15e-40	UBE2D3	7.41e-09	0.035194	0.68	0.571	0.000195	38961	9.21e-06	0.196425	0.276	0.182	0.242458	ALCAM	4.94e-14
OLFML1	3.06e-28	0.494913	0.332	0.2	8.06e-24	PSMD14	9.8e-70	0.569253	0.284	0.117	2.58e-65	ARL2BP	6.3e-157	0.523968	0.453	0.183	1.7e-152	CCNG2	5.54e-11	0.551126	0.34	0.229	1.46e-06	TNFRSF10D	5.96e-26	-0.79876	0.274	0.298	1.57e-21	RSU1	1.2e-44	0.247217	0.514	0.326	3.16e-40	PAK2	7.76e-09	0.401275	0.628	0.49	0.000204	P2RX4	9.49e-06	1.16483	0.209	0.112	0.249816	PLSCR1	5.02e-14
CLIC2	3.07e-28	0.547259	0.221	0.116	8.08e-24	ORMDL1	1.02e-69	0.101357	0.282	0.147	2.67e-65	ELK3	6.6e-157	0.863582	0.453	0.159	1.7e-152	PSMA3	5.56e-11	0.393175	0.379	0.269	1.47e-06	PLXND1	6.27e-26	0.590669	0.451	0.278	1.65e-21	MYO1B	1.23e-44	1.03949	0.276	0.1	3.24e-40	ECSCR	7.87e-09	-0.52273	0.472	0.555	0.000207	PSME1	9.64e-06	0.502247	0.588	0.458	0.253988	IQCA1	5.08e-14
FILIP1L	3.18e-28	-0.14559	0.711	0.596	8.38e-24	CHMP3	1.13e-69	-0.20285	0.512	0.391	2.98e-65	A4GALT	7.1e-157	0.643826	0.449	0.174	1.9e-152	RNF10	5.92e-11	-0.16349	0.304	0.262	1.56e-06	ABCB1	6.44e-26	-1.67082	0.089	0.186	1.69e-21	PUM1	1.27e-44	-0.00371	0.466	0.323	3.34e-40	GUCY1B1	8.41e-09	0.844207	0.197	0.101	0.000221	PDE2A	9.71e-06	0.549302	0.584	0.442	0.255705	MT-CO3	5.11e-14
GPX8	3.19e-28	0.961617	0.23	0.107	8.39e-24	YIPF3	1.25e-69	0.135128	0.431	0.262	3.29e-65	RPN1	9.6e-157	0.704111	0.596	0.273	2.5e-152	RIN2	6.11e-11	0.53689	0.244	0.151	1.61e-06	SYT15	6.5e-26	-0.93765	0.257	0.328	1.71e-21	ACSL4	1.43e-44	0.511489	0.374	0.193	3.77e-40	JAK1	8.45e-09	0.579237	0.524	0.404	0.000223	ATP2B1	9.77e-06	-0.79841	0.246	0.352	0.257259	RNF144A	5.14e-14
FBLN5	3.61e-28	0.400367	0.384	0.244	9.51e-24	PSMC3	1.33e-69	0.094344	0.385	0.236	3.5e-65	GALNT1	1e-156	1.27395	0.528	0.186	2.7e-152	MEOX2	6.47e-11	0.6116	0.409	0.302	1.7e-06	C8orf59	6.83e-26	0.212624	0.314	0.196	1.8e-21	SNHG8	1.55e-44	-0.81347	0.396	0.439	4.08e-40	PLP2	8.7e-09	-1.05576	0.13	0.195	0.000229	CHURC1	1.06e-05	0.682698	0.332	0.206	0.278024	MAN1C1	5.28e-14
KRT10	3.74e-28	0.586495	0.312	0.178	9.84e-24	SRSF4	1.35e-69	-0.03931	0.499	0.338	3.56e-65	ADD3	1.1e-156	0.85364	0.635	0.286	3e-152	OCIAD1	6.56e-11	0.311696	0.471	0.355	1.73e-06	PDCD5	6.89e-26	0.450648	0.321	0.185	1.81e-21	ETF1	1.63e-44	-0.38824	0.381	0.313	4.31e-40	DDR2	8.9e-09	0.287683	0.18	0.1	0.000234	GIMAP1	1.12e-05	0.432137	0.293	0.182	0.293653	TMEM140	5.72e-14
COX6B1	4.39e-28	0.257634	0.368	0.246	1.16e-23	MSANTD3	1.4e-69	1.09085	0.246	0.075	3.67e-65	FSTL1	1.2e-156	0.999614	0.823	0.496	3.2e-152	ATP5IF1	6.74e-11	0.300036	0.385	0.281	1.77e-06	MYH11	7.45e-26	-1.48555	0.116	0.232	1.96e-21	ENTPD1	1.76e-44	0.457304	0.488	0.281	4.64e-40	SLC9A9	9.11e-09	1.42004	0.113	0.042	0.00024	NR1D2	1.14e-05	0.97959	0.252	0.149	0.298916	RASSF10	6.4e-14
CASP4	5.3e-28	0.726088	0.226	0.111	1.4e-23	COL11A1	1.41e-69	2.7098	0.175	0.025	3.71e-65	SNRNP70	1.2e-156	-0.19991	0.421	0.231	3.2e-152	ARHGAP12	6.92e-11	0.960373	0.141	0.068	1.82e-06	MEF2C	7.53e-26	-0.33526	0.56	0.5	1.98e-21	HLA-DQB1	1.78e-44	1.00543	0.628	0.427	4.7e-40	HES4	9.5e-09	-1.17558	0.062	0.147	0.00025	CSGALNACT1	1.14e-05	-0.04257	0.522	0.432	0.2995	RALA	6.42e-14
NDUFA1	6.11e-28	0.340533	0.542	0.385	1.61e-23	RTRAF	1.43e-69	0.340619	0.396	0.216	3.77e-65	BTN3A1	1.5e-156	0.884202	0.363	0.103	4e-152	PDE4B	6.92e-11	1.01478	0.112	0.047	1.82e-06	GAS6	7.63e-26	-1.41081	0.129	0.236	2.01e-21	RTN4	1.93e-44	0.54926	0.781	0.555	5.08e-40	SCD	9.96e-09	-1.37444	0.046	0.124	0.000262	C1orf115	1.15e-05	-0.73587	0.289	0.358	0.3036	NET1	6.81e-14
IFI27L2	6.12e-28	0.318407	0.249	0.15	1.61e-23	SNU13	1.52e-69	0.399176	0.506	0.293	4.01e-65	EIF5A	1.6e-156	0.523272	0.553	0.255	4.2e-152	COL4A2	7.02e-11	0.46146	0.731	0.626	1.85e-06	TMCC3	8.08e-26	-1.11372	0.188	0.274	2.13e-21	VOPP1	1.94e-44	-0.27255	0.331	0.246	5.12e-40	FOXP1	9.99e-09	-0.41874	0.588	0.644	0.000263	OAF	1.19e-05	0.303728	0.498	0.363	0.314065	TNFRSF1A	6.87e-14
IKBIP	6.21e-28	0.971645	0.192	0.083	1.64e-23	NARS	1.64e-69	0.084778	0.467	0.297	4.33e-65	ELOB	1.7e-156	0.420059	0.51	0.235	4.5e-152	NR1D2	7.35e-11	-1.06547	0.1	0.18	1.94e-06	C1orf115	8.83e-26	-0.65848	0.388	0.439	2.33e-21	IFI6	2.11e-44	1.54851	0.721	0.497	5.55e-40	MEIS2	1.11e-08	0.517055	0.461	0.326	0.000292	APOL2	1.23e-05	0.855459	0.224	0.119	0.32288	TOMM7	6.98e-14
37500	7.29e-28	0.384135	0.744	0.583	1.92e-23	EIF3G	1.69e-69	-0.23933	0.431	0.32	4.45e-65	PSMG2	2.6e-156	0.282528	0.421	0.183	6.8e-152	HNRNPF	7.62e-11	-0.37292	0.508	0.568	2.01e-06	NFIA	9.8e-26	-0.58768	0.465	0.489	2.58e-21	SPTBN1	2.12e-44	-0.54083	0.845	0.874	5.58e-40	PRRC2B	1.16e-08	0.426823	0.438	0.308	0.000306	LYVE1	1.24e-05	0.59112	0.442	0.309	0.326182	PLA1A	7.1e-14
G6PC3	7.76e-28	0.505699	0.223	0.119	2.04e-23	ATOX1	1.71e-69	0.573685	0.338	0.156	4.5e-65	GJA1	2.7e-156	1.68248	0.437	0.117	7.2e-152	PCTP	7.85e-11	1.06386	0.116	0.05	2.07e-06	HDAC1	1.03e-25	0.321809	0.44	0.288	2.71e-21	NOL7	2.12e-44	0.254239	0.415	0.25	5.58e-40	MRPS21	1.19e-08	0.519433	0.272	0.168	0.000313	BTN3A3	1.24e-05	0.561185	0.31	0.19	0.326236	GJA4	7.12e-14
VMP1	9.16e-28	0.730832	0.546	0.38	2.41e-23	SEC61B	1.83e-69	0.407702	0.508	0.295	4.81e-65	TMOD3	3.8e-156	0.442856	0.496	0.225	1e-151	SMAP2	8.24e-11	0.644991	0.229	0.136	2.17e-06	TUBA1C	1.08e-25	0.769453	0.301	0.152	2.84e-21	HNRNPH1	2.21e-44	-0.28991	0.685	0.593	5.83e-40	MAN2A1	1.36e-08	0.600591	0.342	0.22	0.000358	PSD3	1.26e-05	-1.3526	0.097	0.187	0.33094	LGALS8	7.96e-14
PDIA3	9.95e-28	0.548341	0.654	0.5	2.62e-23	NCSTN	1.92e-69	0.417246	0.374	0.194	5.06e-65	ABL1	3.8e-156	0.556992	0.447	0.176	1e-151	PALMD	8.46e-11	0.451545	0.5	0.378	2.23e-06	SOX7	1.09e-25	0.839231	0.329	0.171	2.86e-21	RPL10A	2.28e-44	-0.4335	0.877	0.868	5.99e-40	MAF	1.39e-08	0.623174	0.682	0.607	0.000367	NR1D1	1.27e-05	1.63187	0.123	0.052	0.333291	ERAP1	8.15e-14
C17orf58	1.09e-27	1.19571	0.154	0.055	2.87e-23	FIS1	1.98e-69	-0.14212	0.369	0.242	5.22e-65	AP2S1	4.6e-156	1.07132	0.337	0.084	1.2e-151	SLC25A25	8.89e-11	-0.5384	0.355	0.453	2.34e-06	FGF2	1.1e-25	0.509729	0.149	0.061	2.89e-21	FLOT1	2.31e-44	-0.23433	0.565	0.458	6.09e-40	PLAC9	1.4e-08	-1.19487	0.057	0.14	0.000368	SH3BP5	1.27e-05	-0.46616	0.539	0.587	0.333869	IER3	8.36e-14
CYB5R3	1.11e-27	-0.12321	0.609	0.526	2.93e-23	UBE2N	2.05e-69	0.30014	0.4	0.221	5.39e-65	CALCOCO2	4.7e-156	0.144975	0.53	0.284	1.3e-151	NREP	9.09e-11	0.717621	0.294	0.189	2.4e-06	HMGN1	1.2e-25	0.18496	0.612	0.457	3.16e-21	TMEM219	2.37e-44	0.072432	0.539	0.378	6.25e-40	ADGRF5	1.4e-08	0.4853	0.655	0.553	0.000369	TNS1	1.27e-05	0.440425	0.55	0.409	0.334345	AEBP1	8.71e-14
TRIM69	1.17e-27	0.893632	0.226	0.105	3.08e-23	PSMA5	2.15e-69	0.559754	0.282	0.12	5.67e-65	OSMR	8.3e-156	0.762404	0.608	0.272	2.2e-151	GTF2I	9.32e-11	0.320124	0.623	0.502	2.45e-06	STAT6	1.33e-25	0.029073	0.428	0.31	3.51e-21	RPL18	2.55e-44	-0.40689	0.818	0.782	6.71e-40	ALDH9A1	1.4e-08	0.31861	0.312	0.211	0.000369	PARP14	1.3e-05	0.565788	0.552	0.415	0.34148	PDLIM5	9.03e-14
UBE2L3	1.36e-27	0.296784	0.386	0.26	3.58e-23	RNH1	2.29e-69	-0.01548	0.483	0.326	6.03e-65	ARPC2	8.4e-156	0.810776	0.823	0.48	2.2e-151	IL32	9.55e-11	0.853279	0.337	0.247	2.51e-06	UQCRQ	1.34e-25	0.213192	0.541	0.385	3.54e-21	RAD23B	2.68e-44	0.195655	0.436	0.27	7.06e-40	BGN	1.46e-08	0.936948	0.22	0.119	0.000384	LINC00636	1.31e-05	-1.54906	0.071	0.143	0.345883	R3HDM4	9.56e-14
IFIH1	1.38e-27	0.841662	0.152	0.062	3.63e-23	UBA2	2.42e-69	-0.51341	0.388	0.307	6.38e-65	TFG	9.4e-156	0.431093	0.471	0.207	2.5e-151	SAMD9L	9.57e-11	0.791417	0.229	0.135	2.52e-06	R3HDM4	1.36e-25	0.465855	0.304	0.171	3.59e-21	SEC31A	2.68e-44	0.390897	0.596	0.382	7.07e-40	C1RL	1.49e-08	0.572739	0.275	0.166	0.000393	ID2	1.33e-05	-0.1311	0.33	0.468	0.350304	GCC2	1.12e-13
ZEB2	1.44e-27	-0.47639	0.576	0.632	3.79e-23	SAR1A	2.62e-69	0.356178	0.503	0.295	6.91e-65	GDI1	1.2e-155	-0.19717	0.564	0.361	3.2e-151	ID3	9.66e-11	-0.45794	0.607	0.655	2.54e-06	LTBR	1.38e-25	0.400223	0.341	0.203	3.63e-21	SP110	2.71e-44	0.680872	0.486	0.26	7.15e-40	PLA2G5	1.6e-08	1.38746	0.103	0.036	0.000422	EFNB2	1.38e-05	-0.58812	0.455	0.548	0.36266	MAN2A1	1.41e-13
SRPRB	1.72e-27	0.921305	0.182	0.078	4.53e-23	SNHG8	2.75e-69	-1.04533	0.321	0.392	7.25e-65	EIF2AK1	1.3e-155	0.264732	0.407	0.171	3.4e-151	LAP3	9.96e-11	0.589667	0.468	0.362	2.62e-06	C1orf21	1.41e-25	-0.49136	0.438	0.432	3.71e-21	CGGBP1	2.79e-44	-0.03764	0.399	0.27	7.34e-40	40422	1.61e-08	0.443635	0.372	0.253	0.000423	FUS	1.43e-05	-0.46804	0.64	0.708	0.377402	CD36	1.51e-13
IER5L	1.81e-27	-1.43926	0.121	0.2	4.77e-23	TRPS1	2.8e-69	1.30157	0.232	0.063	7.37e-65	C19orf66	1.4e-155	0.558759	0.451	0.18	3.7e-151	SLC20A1	1e-10	-0.71661	0.201	0.271	2.64e-06	CTSL	1.41e-25	0.224469	0.37	0.239	3.73e-21	HP1BP3	2.8e-44	0.286396	0.586	0.386	7.37e-40	RBPMS	1.67e-08	0.374887	0.515	0.381	0.000439	ZBTB10	1.45e-05	-0.71466	0.265	0.352	0.380766	NUDT4	1.62e-13
MYADM	1.91e-27	-0.48392	0.687	0.706	5.02e-23	UPP1	3.05e-69	2.26964	0.144	0.015	8.03e-65	MFAP4	1.9e-155	-1.3729	0.433	0.408	5.1e-151	TOB1	1.08e-10	-0.79692	0.183	0.279	2.84e-06	PALMD	1.43e-25	0.229881	0.666	0.5	3.76e-21	LAMTOR5	4.67e-44	0.391951	0.383	0.211	1.23e-39	CRYBG3	1.75e-08	1.016	0.207	0.112	0.000461	IGFBP7	1.47e-05	0.259188	0.989	0.983	0.386367	TIFA	1.78e-13
HEXIM1	2.11e-27	-1.07113	0.213	0.277	5.55e-23	STMN3	3.31e-69	0.500133	0.321	0.147	8.72e-65	FAM129B	2e-155	1.25922	0.412	0.117	5.3e-151	DFFA	1.27e-10	0.407425	0.278	0.185	3.34e-06	GSTK1	1.44e-25	0.327576	0.569	0.401	3.8e-21	DNAJA2	4.79e-44	-0.17819	0.329	0.223	1.26e-39	SLC38A1	1.8e-08	0.601863	0.501	0.379	0.000474	LYZ	1.47e-05	-2.44243	0.069	0.119	0.386415	SLCO2A1	1.82e-13
MARCKS	2.18e-27	0.349176	0.589	0.423	5.73e-23	AP2M1	3.5e-69	0.1446	0.591	0.395	9.23e-65	ATRAID	2.3e-155	0.248774	0.477	0.232	6e-151	HP1BP3	1.31e-10	0.485221	0.507	0.386	3.45e-06	LDB2	1.47e-25	-0.51587	0.625	0.662	3.88e-21	AKR1A1	5.22e-44	0.437897	0.294	0.146	1.37e-39	RRAS	1.83e-08	0.479895	0.406	0.279	0.000481	CD81	1.51e-05	-0.3343	0.802	0.823	0.398002	CXCL10	1.91e-13
TM2D2	2.85e-27	0.793865	0.15	0.061	7.51e-23	RNF149	3.53e-69	0.166681	0.294	0.151	9.29e-65	MRPS21	2.3e-155	0.236749	0.395	0.168	6e-151	TUBB4B	1.49e-10	-0.66097	0.244	0.332	3.92e-06	AP2S1	1.5e-25	0.615396	0.351	0.197	3.96e-21	SYNPO	5.76e-44	0.553017	0.538	0.314	1.52e-39	CRIM1	1.86e-08	0.436927	0.618	0.489	0.00049	NDUFB3	1.63e-05	0.639219	0.336	0.213	0.429339	LDHA	1.99e-13
CTGF	2.87e-27	0.904987	0.367	0.217	7.56e-23	CCT3	3.56e-69	0.189626	0.403	0.229	9.37e-65	SRP19	2.3e-155	0.681387	0.349	0.11	6.1e-151	TMEM123	1.49e-10	0.435466	0.532	0.412	3.93e-06	SHE	1.52e-25	-0.55593	0.392	0.391	4.01e-21	RHOJ	6.36e-44	0.634649	0.635	0.397	1.68e-39	ENTPD1	1.98e-08	-1.59524	0.049	0.124	0.000521	IL15RA	1.73e-05	0.957401	0.196	0.099	0.454633	SMAD1	2e-13
PHPT1	3.34e-27	0.411702	0.209	0.116	8.8e-23	TXNL1	3.66e-69	0.148559	0.372	0.215	9.65e-65	CTNNB1	2.7e-155	0.342017	0.548	0.275	7.1e-151	CRYBG3	1.5e-10	0.528544	0.454	0.338	3.94e-06	SURF4	1.57e-25	0.235345	0.399	0.262	4.13e-21	RPS27L	6.54e-44	0.628523	0.53	0.307	1.72e-39	NCEH1	2e-08	0.749678	0.353	0.248	0.000528	CLEC2B	1.75e-05	0.693513	0.295	0.177	0.460762	CLTC	2.05e-13
TIMMDC1	3.52e-27	0.475461	0.297	0.175	9.26e-23	TMEM165	4.26e-69	0.293747	0.401	0.223	1.12e-64	TCF25	3.2e-155	-0.07909	0.57	0.342	8.4e-151	SRSF2	1.51e-10	-0.38195	0.512	0.557	3.97e-06	CTNNA1	1.57e-25	-0.31879	0.574	0.524	4.14e-21	PSMB4	6.57e-44	0.170084	0.542	0.366	1.73e-39	JAG1	2.1e-08	0.557103	0.485	0.362	0.000552	MTRNR2L3	1.79e-05	-1.46437	0.073	0.137	0.471105	PEBP1	2.24e-13
COPG1	3.53e-27	0.449896	0.289	0.17	9.29e-23	ATP5MG	4.29e-69	-0.12258	0.546	0.406	1.13e-64	INHBA	3.4e-155	3.4255	0.356	0.069	9.1e-151	AGRN	1.67e-10	0.861111	0.232	0.139	4.41e-06	SEC61G	1.89e-25	0.486318	0.444	0.28	4.97e-21	SDF4	6.72e-44	0.068729	0.409	0.264	1.77e-39	ZC3H12C	2.19e-08	0.879042	0.11	0.044	0.000577	ASGR1	1.8e-05	0.691906	0.142	0.067	0.473142	NCK2	2.28e-13
ATP6V0E1	3.92e-27	0.507717	0.53	0.365	1.03e-22	NDUFB2	5.02e-69	-0.00757	0.585	0.411	1.32e-64	MMADHC	3.7e-155	0.619345	0.366	0.125	9.8e-151	PHLDB2	1.74e-10	0.696594	0.253	0.157	4.57e-06	PRDX6	1.99e-25	0.294464	0.486	0.331	5.24e-21	NDUFA12	7.37e-44	0.545234	0.347	0.174	1.94e-39	SOCS2	2.23e-08	0.78312	0.359	0.243	0.000588	DEPP1	1.82e-05	0.677448	0.321	0.2	0.478624	OSBPL10	2.31e-13
HEG1	3.99e-27	0.51082	0.326	0.196	1.05e-22	UBE2H	5.42e-69	-0.06249	0.557	0.397	1.43e-64	ALDH1A3	3.9e-155	3.26109	0.259	0.02	1e-150	RCN1	1.8e-10	0.433315	0.559	0.444	4.73e-06	RNF7	2.03e-25	0.442392	0.331	0.192	5.35e-21	CAPZA2	7.5e-44	-0.04001	0.487	0.351	1.98e-39	GJC2	2.32e-08	-1.03232	0.109	0.207	0.00061	EPHA2	1.83e-05	-0.64094	0.278	0.308	0.481671	EIF4A3	2.52e-13
KIFAP3	4.17e-27	0.516621	0.259	0.144	1.1e-22	CDC37	6.1e-69	0.083552	0.437	0.271	1.61e-64	NMI	4.9e-155	1.61777	0.285	0.044	1.3e-150	SELENON	1.8e-10	0.619162	0.389	0.276	4.74e-06	TSPAN12	2.11e-25	-0.81395	0.261	0.311	5.56e-21	SUMO3	7.89e-44	-0.01098	0.525	0.382	2.08e-39	MALAT1	2.43e-08	-0.23308	0.991	0.997	0.000641	MEIS2	1.84e-05	-0.57656	0.414	0.461	0.484655	TGFBR2	2.65e-13
ALDH9A1	4.35e-27	0.286447	0.274	0.171	1.14e-22	ECHS1	6.59e-69	0.184316	0.291	0.153	1.73e-64	RAP1B	6e-155	0.632995	0.676	0.342	1.6e-150	ENTPD1	1.84e-10	0.434166	0.393	0.281	4.84e-06	CRYBG3	2.4e-25	-0.58948	0.434	0.454	6.33e-21	CALU	8.4e-44	0.525407	0.564	0.339	2.21e-39	MAML2	2.59e-08	0.788012	0.279	0.168	0.000683	JAG1	1.88e-05	-0.60268	0.403	0.485	0.495859	CBX5	2.81e-13
SCD5	4.61e-27	0.757545	0.177	0.078	1.21e-22	GRSF1	6.96e-69	0.212973	0.338	0.185	1.83e-64	TMCO1	6.3e-155	0.04055	0.498	0.266	1.7e-150	IMPACT	2e-10	0.707136	0.129	0.065	5.27e-06	SLIRP	2.52e-25	0.327097	0.44	0.282	6.63e-21	TCN2	8.47e-44	1.0577	0.254	0.089	2.23e-39	DDX60	2.6e-08	0.960617	0.186	0.094	0.000685	GALNT18	1.98e-05	0.660269	0.278	0.166	0.522589	ADAMTS1	3.12e-13
TMEM150C	4.65e-27	0.395278	0.254	0.141	1.23e-22	RER1	7.18e-69	0.138338	0.406	0.24	1.89e-64	CXCL10	7e-155	3.40569	0.287	0.032	1.8e-150	VEGFC	2.02e-10	1.19312	0.163	0.087	5.32e-06	FOXF1	2.72e-25	-0.99551	0.236	0.34	7.17e-21	PGAM1	8.65e-44	0.818531	0.466	0.243	2.28e-39	SELENON	2.64e-08	0.338349	0.595	0.461	0.000695	TRA2B	2.02e-05	-0.47707	0.446	0.458	0.532597	SLC44A2	3.3e-13
PLPP3	5.08e-27	0.400454	0.563	0.398	1.34e-22	DNAJA2	7.84e-69	0.27532	0.36	0.193	2.07e-64	FXYD5	8.8e-155	0.864437	0.344	0.098	2.3e-150	PDE7B	2.17e-10	0.539058	0.183	0.107	5.72e-06	PSMC2	2.74e-25	0.188375	0.304	0.191	7.23e-21	DNAJC15	9.79e-44	0.509332	0.312	0.152	2.58e-39	ELK4	2.7e-08	0.629046	0.405	0.279	0.00071	STAB2	2.03e-05	-0.69646	0.312	0.435	0.53436	DDX23	3.4e-13
HSPA6	5.42e-27	1.55734	0.151	0.052	1.43e-22	MZT2B	8.48e-69	0.249378	0.322	0.167	2.23e-64	SP110	8.9e-155	0.887883	0.4	0.126	2.3e-150	CHD3	2.25e-10	0.782608	0.191	0.107	5.94e-06	PABPN1	2.93e-25	0.057851	0.418	0.301	7.7e-21	RRBP1	1.26e-43	0.414346	0.658	0.433	3.32e-39	COPZ1	2.77e-08	0.46141	0.398	0.273	0.000728	HSPA8	2.05e-05	-0.43974	0.735	0.8	0.53942	CASP10	3.61e-13
SRPRA	5.45e-27	0.376905	0.38	0.245	1.43e-22	CFH	9.04e-69	0.753786	0.716	0.468	2.38e-64	TMEM9B	9.2e-155	0.752828	0.341	0.103	2.4e-150	VAMP5	2.26e-10	0.399098	0.504	0.384	5.95e-06	RAD21	3.2e-25	-0.31845	0.597	0.548	8.41e-21	C1orf115	1.27e-43	-0.62121	0.388	0.37	3.35e-39	BCAR3	3.01e-08	0.270109	0.227	0.148	0.000793	PXDN	2.05e-05	0.873653	0.42	0.3	0.540547	HLA-G	3.96e-13
APOC1	5.62e-27	-2.34973	0.045	0.115	1.48e-22	SURF4	9.38e-69	0.716079	0.602	0.35	2.47e-64	PPP2CA	9.9e-155	-0.07246	0.45	0.248	2.6e-150	PSMB8	2.56e-10	0.469504	0.375	0.265	6.75e-06	KDELR2	3.2e-25	0.026669	0.45	0.338	8.43e-21	MYOF	1.33e-43	0.621942	0.414	0.214	3.51e-39	SNRPE	3.1e-08	0.260658	0.309	0.216	0.000816	MYL12B	2.06e-05	0.267906	0.862	0.827	0.542643	MYCT1	4.1e-13
HSPG2	6.71e-27	0.704581	0.327	0.187	1.77e-22	SLFN11	1.04e-68	0.225555	0.392	0.22	2.74e-64	EMC7	1e-154	0.298505	0.407	0.173	2.8e-150	TRIM2	2.85e-10	0.780053	0.222	0.131	7.5e-06	MTPN	3.23e-25	0.250453	0.63	0.464	8.5e-21	RCN1	1.37e-43	0.264703	0.653	0.444	3.6e-39	CAVIN1	3.14e-08	-0.24559	0.877	0.883	0.000828	FOXO3	2.07e-05	-0.63944	0.323	0.411	0.544397	MTRNR2L3	4.19e-13
MFSD1	7.19e-27	0.624533	0.248	0.132	1.89e-22	MLF2	1.17e-68	0.183644	0.586	0.384	3.08e-64	UFM1	1e-154	0.427963	0.531	0.25	2.8e-150	BSG	2.89e-10	0.414491	0.405	0.292	7.6e-06	SLC6A6	3.24e-25	0.284923	0.177	0.078	8.53e-21	ARPC3	1.41e-43	0.463074	0.592	0.372	3.71e-39	RPS18	3.15e-08	-0.27939	0.9	0.929	0.00083	SRGN	2.12e-05	-0.48932	0.306	0.406	0.558201	BCL3	4.32e-13
FGFR1	7.6e-27	0.513442	0.499	0.336	2e-22	COPB2	1.18e-68	0.389241	0.495	0.288	3.1e-64	NDUFB3	1.1e-154	0.713157	0.394	0.137	2.9e-150	PCMTD1	2.91e-10	0.569349	0.377	0.265	7.65e-06	SSB	3.37e-25	0.23967	0.591	0.431	8.88e-21	SNRPD3	1.58e-43	0.393418	0.385	0.214	4.16e-39	CD44	3.46e-08	0.999284	0.212	0.166	0.000912	FAM174B	2.12e-05	0.700419	0.334	0.212	0.558449	RAB7A	4.6e-13
TPBG	8.64e-27	0.453225	0.202	0.107	2.27e-22	C1orf43	1.23e-68	0.095238	0.455	0.291	3.25e-64	MXRA8	1.2e-154	0.924803	0.54	0.213	3.1e-150	TMEM47	2.94e-10	0.879871	0.163	0.085	7.75e-06	MATN2	3.38e-25	-0.93012	0.266	0.347	8.9e-21	TM9SF3	1.79e-43	-0.2153	0.586	0.484	4.72e-39	STK32B	3.49e-08	1.47165	0.104	0.038	0.00092	SP100	2.23e-05	0.54506	0.571	0.445	0.588323	PLAT	4.81e-13
FMNL2	9.75e-27	0.810556	0.178	0.078	2.57e-22	NBR1	1.31e-68	-0.14014	0.424	0.294	3.45e-64	SMIM3	1.2e-154	0.918539	0.465	0.164	3.2e-150	ATOH8	3.05e-10	0.714597	0.308	0.204	8.03e-06	RCAN1	3.43e-25	-0.12674	0.502	0.367	9.02e-21	TIE1	1.87e-43	0.626647	0.651	0.415	4.91e-39	BMI1	3.53e-08	0.666573	0.252	0.147	0.000931	SLC38A1	2.29e-05	0.401719	0.636	0.501	0.603739	ZBTB10	4.85e-13
TMEM167A	9.78e-27	0.437755	0.262	0.152	2.57e-22	FYN	1.31e-68	0.351547	0.437	0.244	3.46e-64	LARP7	1.3e-154	0.221763	0.469	0.22	3.3e-150	TMEM150C	3.36e-10	0.423912	0.261	0.172	8.84e-06	FYTTD1	3.55e-25	0.331375	0.397	0.252	9.36e-21	H2AFY	1.92e-43	0.108878	0.524	0.36	5.05e-39	CLCN4	3.54e-08	1.18203	0.104	0.039	0.000932	PPP2R3C	2.38e-05	0.497782	0.248	0.147	0.625557	CMBL	5.32e-13
ERAP1	1e-26	0.740544	0.214	0.103	2.64e-22	ELAVL1	1.32e-68	0.07132	0.319	0.179	3.47e-64	GNL3	1.4e-154	0.593622	0.4	0.144	3.7e-150	TMEM70	3.71e-10	-0.52275	0.351	0.413	9.78e-06	PTPRG	3.6e-25	-0.9531	0.203	0.233	9.49e-21	CAV2	1.96e-43	0.227743	0.527	0.345	5.17e-39	C2	3.92e-08	1.07167	0.103	0.039	0.001032	EEF2	2.41e-05	-0.38286	0.731	0.785	0.634565	SLC15A3	5.9e-13
FAT1	1.04e-26	1.10616	0.259	0.129	2.73e-22	MRPL41	1.38e-68	0.353224	0.367	0.19	3.62e-64	GSTP1	1.6e-154	-0.21907	0.653	0.457	4.3e-150	TSPAN3	3.75e-10	0.48026	0.353	0.245	9.88e-06	CNIH1	3.63e-25	0.530396	0.449	0.28	9.55e-21	PEBP1	2.1e-43	-0.30885	0.539	0.447	5.54e-39	NR1D2	4.03e-08	-1.05697	0.149	0.234	0.001062	JCAD	2.41e-05	0.613955	0.442	0.313	0.635862	CD38	6.1e-13
PSENEN	1.04e-26	0.610472	0.264	0.144	2.75e-22	LASP1	1.39e-68	0.076463	0.562	0.38	3.67e-64	ATP5PD	1.7e-154	0.505537	0.643	0.33	4.4e-150	MYL9	3.91e-10	-1.0953	0.098	0.165	1.03e-05	SYNCRIP	3.67e-25	-0.05102	0.611	0.496	9.66e-21	MAX	2.23e-43	-0.04546	0.406	0.283	5.88e-39	RASA4	4.11e-08	1.26162	0.106	0.04	0.001082	TGFBR2	2.51e-05	0.289366	0.836	0.798	0.662231	NLRC5	6.25e-13
NCEH1	1.06e-26	1.62027	0.151	0.052	2.78e-22	ACVRL1	1.42e-68	0.795741	0.348	0.15	3.74e-64	NDUFAB1	1.7e-154	0.392984	0.433	0.186	4.4e-150	ENY2	4.07e-10	0.467722	0.463	0.347	1.07e-05	TRAFD1	3.69e-25	0.855514	0.263	0.125	9.72e-21	SERPINB6	2.25e-43	0.285129	0.501	0.314	5.91e-39	CEP135	4.13e-08	0.943921	0.279	0.172	0.001087	CLUAP1	2.62e-05	0.915442	0.17	0.082	0.689534	MFAP3	6.75e-13
SCARA3	1.24e-26	0.574154	0.235	0.125	3.26e-22	SSBP1	1.51e-68	0.227393	0.56	0.361	3.97e-64	ZRANB2	1.8e-154	0.038584	0.593	0.336	4.8e-150	SGCB	4.2e-10	0.612147	0.155	0.085	1.11e-05	ARF6	3.71e-25	-0.08335	0.577	0.471	9.77e-21	RPS4X	2.38e-43	-0.44096	0.936	0.937	6.28e-39	DLC1	4.36e-08	0.478525	0.438	0.31	0.001149	PRR13	2.67e-05	0.388139	0.381	0.258	0.703516	RNF213	7.47e-13
CPXM1	1.38e-26	1.2155	0.119	0.038	3.63e-22	OAZ2	1.68e-68	-0.88832	0.458	0.47	4.42e-64	DAZAP2	2e-154	-0.19821	0.692	0.493	5.3e-150	RPLP1	4.31e-10	-0.19445	0.915	0.935	1.14e-05	LMCD1	3.75e-25	-0.68881	0.42	0.489	9.87e-21	TRAFD1	2.45e-43	1.05922	0.263	0.096	6.44e-39	UBL7	4.39e-08	0.964283	0.134	0.06	0.001157	TNFSF9	2.69e-05	-1.45946	0.054	0.13	0.709663	C7	7.59e-13
ENPEP	1.39e-26	1.51409	0.182	0.091	3.66e-22	MRFAP1	1.69e-68	0.113276	0.618	0.427	4.46e-64	COMT	2.1e-154	0.405833	0.611	0.314	5.5e-150	THY1	4.76e-10	0.807877	0.275	0.179	1.25e-05	PSMB1	3.8e-25	0.25167	0.645	0.479	1e-20	SRSF9	2.46e-43	0.20008	0.457	0.291	6.47e-39	MFAP3L	4.42e-08	1.07018	0.12	0.05	0.001163	IFIT3	2.73e-05	0.658989	0.302	0.186	0.718337	KLHL5	8.39e-13
PAPSS2	1.59e-26	0.715128	0.296	0.162	4.2e-22	PSMD7	1.9e-68	0.191956	0.415	0.247	5e-64	FKBP2	2.2e-154	-0.03535	0.401	0.207	5.7e-150	RPL38	4.79e-10	-0.23121	0.862	0.919	1.26e-05	LMAN2	4.36e-25	0.1864	0.411	0.282	1.15e-20	SKP1	2.57e-43	-0.02466	0.562	0.418	6.76e-39	DTX3L	4.52e-08	0.631145	0.196	0.108	0.001189	FNBP1L	2.76e-05	0.687216	0.369	0.246	0.726339	RAB27A	8.5e-13
SELENOS	1.76e-26	0.420061	0.387	0.249	4.63e-22	ARPC3	2e-68	0.38965	0.557	0.338	5.27e-64	UQCR10	3.3e-154	0.520392	0.379	0.139	8.8e-150	ARHGDIA	5.3e-10	-0.44325	0.385	0.439	1.4e-05	PSIP1	4.55e-25	-0.42016	0.458	0.429	1.2e-20	UTRN	2.67e-43	0.109982	0.618	0.428	7.03e-39	C2CD2	4.88e-08	1.19784	0.163	0.079	0.001285	SLC41A3	2.89e-05	-0.6096	0.282	0.323	0.759952	EPS15	8.57e-13
ANXA7	1.93e-26	0.514116	0.355	0.217	5.08e-22	CHMP4B	2.06e-68	0.015696	0.555	0.39	5.43e-64	PSMD8	3.7e-154	0.509481	0.369	0.137	9.7e-150	SERTAD3	5.33e-10	0.738992	0.137	0.07	1.4e-05	SAP18	4.98e-25	-0.02952	0.606	0.482	1.31e-20	TMEM248	3.35e-43	-0.27597	0.378	0.291	8.81e-39	MSC-AS1	4.91e-08	0.972142	0.176	0.088	0.001294	NOTCH1	2.91e-05	0.599672	0.261	0.156	0.76628	MRPL18	8.72e-13
ARPC3	1.93e-26	0.272321	0.338	0.223	5.08e-22	NUP62	2.14e-68	0.385865	0.315	0.152	5.62e-64	TRIR	3.8e-154	-0.11464	0.673	0.446	1e-149	RAPGEF5	5.47e-10	0.420373	0.388	0.28	1.44e-05	ATP5MPL	5.03e-25	0.38456	0.381	0.237	1.32e-20	ANXA7	3.62e-43	0.060184	0.376	0.243	9.54e-39	NFIB	4.93e-08	0.332938	0.808	0.705	0.001298	IFI16	2.94e-05	0.519281	0.569	0.441	0.774595	TSPYL2	8.79e-13
IFNGR2	2.05e-26	0.487796	0.322	0.193	5.41e-22	GOLPH3	2.15e-68	0.305749	0.364	0.189	5.67e-64	YBX3	4.5e-154	-0.46061	0.763	0.603	1.2e-149	TSPAN14	5.49e-10	0.451546	0.503	0.388	1.45e-05	HIGD2A	5.31e-25	0.297461	0.269	0.157	1.4e-20	UBE2K	3.67e-43	0.125748	0.456	0.302	9.65e-39	PPDPF	4.95e-08	-0.29893	0.738	0.758	0.001303	ETAA1	3.04e-05	0.166228	0.103	0.052	0.79951	PROCR	9.21e-13
CD34	2.17e-26	0.949403	0.216	0.099	5.73e-22	SYF2	2.18e-68	-0.4454	0.465	0.387	5.73e-64	NDUFA1	4.7e-154	0.341923	0.685	0.385	1.2e-149	ZNF366	5.65e-10	0.824922	0.153	0.08	1.49e-05	EMP2	6e-25	-0.6186	0.406	0.421	1.58e-20	SNRPD2	3.83e-43	0.230407	0.492	0.317	1.01e-38	APOD	5.1e-08	1.5578	0.216	0.132	0.001342	NID1	3.06e-05	0.453489	0.522	0.388	0.806539	HSPA5	1.06e-12
LINC02384	2.49e-26	1.24046	0.117	0.036	6.55e-22	GHITM	2.33e-68	-0.09545	0.472	0.339	6.14e-64	MMP19	4.8e-154	1.14657	0.327	0.076	1.3e-149	RNASE1	5.73e-10	0.502287	0.641	0.545	1.51e-05	PSMA7	6.2e-25	0.122938	0.578	0.434	1.63e-20	PNPLA2	4.01e-43	-0.56366	0.458	0.452	1.06e-38	NAGK	5.43e-08	0.632066	0.227	0.13	0.001429	MMRN1	3.09e-05	-0.0152	0.849	0.757	0.814829	BMI1	1.08e-12
NR4A3	2.73e-26	-1.81994	0.075	0.163	7.18e-22	DCTD	2.37e-68	0.137443	0.494	0.317	6.23e-64	TIAL1	4.9e-154	0.295742	0.426	0.189	1.3e-149	ALDH7A1	5.82e-10	0.623554	0.191	0.112	1.53e-05	ABRACL	6.93e-25	0.948382	0.207	0.086	1.83e-20	NONO	4.14e-43	0.066162	0.6	0.437	1.09e-38	DDX58	5.52e-08	0.402531	0.186	0.11	0.001455	TSHZ1	3.13e-05	-0.71581	0.284	0.325	0.825562	PRXL2A	1.25e-12
NCALD	3.01e-26	1.14879	0.14	0.05	7.92e-22	PHB2	2.5e-68	-0.27173	0.44	0.333	6.58e-64	MGAT1	5.5e-154	0.561432	0.392	0.146	1.5e-149	COL15A1	5.9e-10	-0.27964	0.813	0.878	1.55e-05	MYO6	8.16e-25	-0.68576	0.388	0.436	2.15e-20	STARD4	4.17e-43	1.04429	0.261	0.095	1.1e-38	ACKR1	5.57e-08	0.998458	0.175	0.093	0.001468	ADAMTS4	3.23e-05	-1.11998	0.233	0.279	0.85002	PTPN14	1.25e-12
IFIT3	3.14e-26	0.817025	0.199	0.088	8.28e-22	LSM12	2.59e-68	0.570238	0.295	0.127	6.82e-64	RRAGA	5.6e-154	0.235427	0.517	0.264	1.5e-149	NEURL1B	6.31e-10	-0.48318	0.388	0.428	1.66e-05	H3F3B	8.27e-25	-0.32918	0.928	0.908	2.18e-20	ENG	4.68e-43	0.426139	0.837	0.629	1.23e-38	IER3	5.58e-08	-0.42037	0.531	0.653	0.001469	BACE2	3.27e-05	0.334617	0.787	0.695	0.860119	FAM241A	1.3e-12
CYCS	3.17e-26	-0.84961	0.311	0.304	8.35e-22	RALBP1	2.59e-68	-0.34239	0.451	0.346	6.83e-64	HNRNPF	5.8e-154	0.107719	0.548	0.311	1.5e-149	PDIA5	6.57e-10	-0.69919	0.181	0.219	1.73e-05	ADAMTS9	9.88e-25	0.690429	0.432	0.261	2.6e-20	HMGN1	5.19e-43	0.199844	0.612	0.424	1.37e-38	TNFRSF10D	5.62e-08	-1.02509	0.142	0.243	0.001481	S100A10	3.27e-05	-0.22721	0.75	0.712	0.860142	CYB5R3	1.51e-12
HSPB8	3.95e-26	0.22173	0.339	0.218	1.04e-21	PRKCSH	2.7e-68	0.059428	0.495	0.329	7.12e-64	EFEMP2	7.6e-154	0.493072	0.402	0.154	2e-149	CFLAR	6.82e-10	0.381708	0.653	0.54	1.8e-05	FTL	1.06e-24	-0.28046	0.7	0.677	2.78e-20	FAM219A	5.86e-43	0.351667	0.312	0.161	1.54e-38	LRCH1	5.71e-08	1.09398	0.14	0.063	0.001503	DPYSL3	3.29e-05	-0.45846	0.476	0.545	0.865384	CYP1B1	1.55e-12
SNRPE	4.29e-26	0.363294	0.302	0.187	1.13e-21	EIF4H	2.87e-68	-0.12001	0.628	0.477	7.56e-64	CLTA	8.5e-154	0.076972	0.593	0.348	2.2e-149	CBX3	7.5e-10	-0.17997	0.596	0.571	1.97e-05	ELOC	1.06e-24	-0.0424	0.449	0.353	2.79e-20	NUCB2	6.77e-43	0.355694	0.465	0.276	1.78e-38	STXBP6	5.71e-08	-0.90541	0.167	0.268	0.001505	TPM1	3.4e-05	-0.92199	0.263	0.351	0.894335	FOS	1.57e-12
GSTM5	5.03e-26	-1.72017	0.063	0.129	1.32e-21	RRBP1	2.94e-68	0.641254	0.717	0.468	7.75e-64	OAS3	1.2e-153	1.78153	0.279	0.039	3.1e-149	NACA	7.72e-10	-0.256	0.774	0.797	2.03e-05	ABCE1	1.12e-24	0.379588	0.378	0.235	2.96e-20	B4GALT1	7.89e-43	-0.2142	0.429	0.322	2.08e-38	GPRC5B	5.74e-08	0.341534	0.651	0.523	0.001511	DUSP5	3.54e-05	-0.62095	0.459	0.522	0.932617	ANO10	1.6e-12
KLF10	5.3e-26	-0.87234	0.285	0.382	1.39e-21	BCL9L	3.32e-68	-0.34903	0.428	0.319	8.73e-64	KRT10	1.2e-153	0.549299	0.443	0.178	3.1e-149	SPATS2L	7.97e-10	0.430346	0.264	0.177	2.1e-05	SPCS3	1.13e-24	0.139364	0.569	0.423	2.97e-20	ATP6AP1	1e-42	0.569072	0.406	0.212	2.64e-38	SMAD1	5.91e-08	0.395879	0.548	0.416	0.001555	UBE2L6	3.56e-05	0.530117	0.487	0.358	0.938096	CCL21	1.64e-12
PKM	5.6e-26	0.723582	0.495	0.339	1.48e-21	ERLEC1	3.35e-68	0.255152	0.457	0.272	8.81e-64	SAR1A	1.2e-153	0.764376	0.503	0.201	3.3e-149	ARHGAP26	8.41e-10	0.427604	0.326	0.225	2.21e-05	ABL2	1.17e-24	0.177869	0.333	0.209	3.07e-20	MGAT1	1.01e-42	-0.22457	0.405	0.304	2.66e-38	IL33	5.93e-08	0.486129	0.645	0.609	0.00156	SH2D3C	3.68e-05	0.389957	0.386	0.269	0.969854	MKNK2	1.67e-12
BICC1	6.39e-26	0.882043	0.214	0.1	1.68e-21	RAB5A	3.47e-68	0.124307	0.38	0.225	9.14e-64	CD40	1.3e-153	1.37896	0.437	0.126	3.5e-149	TUBA1C	8.5e-10	-0.78611	0.152	0.234	2.24e-05	RBM8A	1.18e-24	-0.17733	0.588	0.511	3.1e-20	ARL1	1.07e-42	0.298084	0.353	0.201	2.83e-38	HTR2B	5.93e-08	-1.77376	0.046	0.1	0.001561	HSPA12B	3.71e-05	0.639396	0.155	0.079	0.977516	ARF4	1.68e-12
ROMO1	6.42e-26	0.469866	0.308	0.189	1.69e-21	PSMC5	4.24e-68	0.052137	0.422	0.271	1.12e-63	EIF4H	1.4e-153	-0.24339	0.628	0.446	3.7e-149	NUDCD1	8.57e-10	0.339356	0.224	0.148	2.26e-05	STK25	1.21e-24	0.195662	0.311	0.199	3.17e-20	PSMB5	1.14e-42	0.24055	0.408	0.249	2.99e-38	LEPROT	6.01e-08	0.342178	0.718	0.604	0.001583	PIEZO2	3.79e-05	0.671218	0.112	0.049	0.997085	SH3TC1	1.7e-12
TNFSF13B	6.61e-26	0.499463	0.396	0.251	1.74e-21	CTNNA1	4.34e-68	0.014711	0.51	0.342	1.14e-63	LAMP2	1.4e-153	0.563384	0.585	0.279	3.7e-149	RPL32	8.66e-10	-0.17272	0.934	0.968	2.28e-05	TNFAIP8L1	1.29e-24	0.732725	0.292	0.149	3.39e-20	PRDX3	1.16e-42	0.079661	0.43	0.287	3.05e-38	HGF	6.42e-08	-1.61958	0.037	0.104	0.001692	ELK3	3.88e-05	0.304498	0.828	0.784	1	ALDH1A2	1.71e-12
NFE2L3	7.49e-26	1.12665	0.155	0.06	1.97e-21	NOL7	5.58e-68	0.018801	0.42	0.271	1.47e-63	PIGT	1.6e-153	0.706044	0.362	0.119	4.2e-149	RSU1	8.77e-10	0.368462	0.437	0.326	2.31e-05	MRPL20	1.5e-24	0.236707	0.342	0.22	3.96e-20	SFPQ	1.18e-42	-0.39768	0.742	0.691	3.1e-38	TSPAN9	6.5e-08	-0.49762	0.305	0.339	0.001711	ACSL5	3.95e-05	0.430342	0.366	0.245	1	SP100	1.75e-12
NFKBIA	9.28e-26	-0.4139	0.783	0.784	2.44e-21	SRP72	5.99e-68	0.047417	0.515	0.345	1.58e-63	RNH1	2.8e-153	-0.05129	0.483	0.274	7.3e-149	COPZ1	9.25e-10	0.279873	0.347	0.256	2.44e-05	SNRPD2	1.51e-24	0.153552	0.492	0.355	3.99e-20	MIR4435-2HG	1.25e-42	1.61531	0.167	0.036	3.29e-38	KRBOX4	6.53e-08	0.848633	0.13	0.059	0.00172	HNRNPH3	4.14e-05	-0.10922	0.506	0.432	1	NBR1	1.84e-12
SIRPA	1.12e-25	1.20404	0.106	0.032	2.95e-21	SNRPD1	6.59e-68	0.326143	0.418	0.235	1.74e-63	PSMB4	2.8e-153	0.277272	0.573	0.3	7.4e-149	LRRC32	1.05e-09	-0.85379	0.123	0.203	2.76e-05	PPP2CA	1.56e-24	0.047188	0.476	0.359	4.1e-20	MTCH1	1.42e-42	-0.10597	0.573	0.449	3.73e-38	FOS	6.59e-08	-0.22475	0.843	0.919	0.001736	RAB3D	4.14e-05	-0.62055	0.121	0.09	1	ODF2L	1.88e-12
SLC39A14	1.24e-25	1.08265	0.235	0.113	3.28e-21	ATP5MC1	7.27e-68	0.141296	0.367	0.216	1.92e-63	UBE2N	2.8e-153	0.280077	0.4	0.176	7.5e-149	LDLR	1.05e-09	-0.45191	0.413	0.507	2.77e-05	XIST	1.58e-24	0.430577	0.404	0.245	4.15e-20	ELOVL5	1.46e-42	0.332676	0.434	0.251	3.83e-38	THBS1	6.87e-08	0.61707	0.501	0.378	0.001808	SLC30A3	4.27e-05	-1.2651	0.088	0.167	1	INTS8	1.92e-12
MAFF	1.38e-25	-0.94257	0.24	0.347	3.62e-21	NDUFB1	7.68e-68	-0.10362	0.496	0.353	2.02e-63	EIF4G1	2.9e-153	0.490305	0.474	0.203	7.7e-149	SIPA1L2	1.07e-09	0.362045	0.262	0.176	2.81e-05	TKT	1.6e-24	0.680271	0.311	0.167	4.21e-20	RPN1	1.46e-42	0.249298	0.594	0.401	3.84e-38	ZBTB44	7.08e-08	0.692274	0.278	0.17	0.001864	ACKR3	4.46e-05	0.436412	0.642	0.524	1	BTBD3	1.93e-12
COLGALT1	1.45e-25	0.688905	0.319	0.183	3.81e-21	CYTOR	7.7e-68	0.634713	0.335	0.144	2.03e-63	ATP5MD	2.9e-153	0.377799	0.475	0.216	7.8e-149	HSD17B4	1.1e-09	0.563676	0.187	0.111	2.9e-05	ARHGDIA	1.68e-24	0.345672	0.552	0.385	4.43e-20	BRK1	1.48e-42	0.163515	0.569	0.393	3.9e-38	IFI6	7.2e-08	0.673731	0.501	0.408	0.001897	TGFB2	4.53e-05	0.786991	0.319	0.215	1	S100A6	2.15e-12
SEM1	1.45e-25	-0.00805	0.447	0.357	3.83e-21	EMP3	7.73e-68	0.798254	0.465	0.232	2.04e-63	SPCS1	3.2e-153	0.191471	0.515	0.266	8.5e-149	CTDSPL	1.23e-09	0.771833	0.14	0.072	3.24e-05	IFNGR2	1.72e-24	0.141788	0.337	0.222	4.54e-20	SCP2	1.54e-42	0.043546	0.545	0.387	4.05e-38	FTH1	7.25e-08	0.397709	0.926	0.933	0.00191	TSPAN7	4.61e-05	-0.37116	0.709	0.751	1	SNRPE	2.17e-12
ATP5PD	1.64e-25	0.279628	0.463	0.33	4.31e-21	ATP6V1F	8.3e-68	0.270343	0.383	0.214	2.19e-63	CD276	3.3e-153	1.00324	0.464	0.157	8.7e-149	CRBN	1.31e-09	0.49673	0.277	0.185	3.46e-05	TUFM	1.78e-24	0.008078	0.41	0.3	4.69e-20	NEDD8	1.57e-42	0.348236	0.428	0.254	4.13e-38	IGFBP7	7.29e-08	-0.21049	0.983	0.977	0.001921	SLC15A3	4.76e-05	0.805186	0.196	0.103	1	GIMAP1	2.18e-12
TMEM179B	1.81e-25	0.46409	0.18	0.093	4.77e-21	YWHAG	8.37e-68	0.300009	0.557	0.349	2.2e-63	PSMA7	3.5e-153	0.379753	0.575	0.289	9.3e-149	MCL1	1.36e-09	-0.26553	0.742	0.807	3.58e-05	NOP53	1.87e-24	-0.39964	0.542	0.523	4.93e-20	GTF2I	1.63e-42	0.00119	0.657	0.502	4.28e-38	PHF10	7.34e-08	0.343658	0.3	0.199	0.001932	SND1	4.81e-05	0.21517	0.302	0.212	1	MYLIP	2.22e-12
PLA1A	1.88e-25	1.16817	0.153	0.057	4.96e-21	FXR1	8.43e-68	-0.13864	0.443	0.31	2.22e-63	PAPOLA	3.7e-153	0.156198	0.637	0.369	9.7e-149	LINC00987	1.52e-09	1.14108	0.114	0.051	4e-05	NRBP1	1.92e-24	0.238141	0.352	0.221	5.05e-20	QKI	1.66e-42	0.012633	0.624	0.463	4.37e-38	PHACTR2	7.45e-08	0.547497	0.432	0.307	0.001962	KIAA1551	4.88e-05	0.801679	0.369	0.253	1	PHF11	2.47e-12
BTN3A3	2e-25	1.09035	0.139	0.051	5.26e-21	TOP1	8.9e-68	0.24681	0.459	0.269	2.34e-63	POLR2L	4e-153	0.518126	0.406	0.158	1e-148	CD24	1.62e-09	0.808478	0.17	0.093	4.26e-05	CAPN2	1.93e-24	0.1066	0.467	0.337	5.09e-20	LY6E	1.76e-42	0.781532	0.585	0.351	4.63e-38	HLA-C	7.61e-08	0.346959	0.964	0.961	0.002004	GIMAP8	4.92e-05	0.569889	0.498	0.371	1	STOM	2.59e-12
MAOB	2.07e-25	1.14264	0.146	0.055	5.46e-21	TMSB10	9.03e-68	0.668941	0.871	0.725	2.38e-63	GPI	4.1e-153	0.514053	0.558	0.266	1.1e-148	CSRNP1	1.64e-09	-0.39642	0.499	0.571	4.33e-05	C11orf58	2.03e-24	-0.1577	0.566	0.484	5.34e-20	SLC25A25	1.81e-42	-0.95266	0.358	0.453	4.77e-38	GNAS	7.68e-08	0.308036	0.953	0.924	0.002022	EPC1	5.08e-05	-0.82946	0.224	0.322	1	MAP4K4	2.63e-12
SCPEP1	2.1e-25	0.514409	0.262	0.148	5.52e-21	NDUFB4	9.27e-68	0.078306	0.509	0.337	2.44e-63	DYNLRB1	4.8e-153	0.062484	0.56	0.322	1.3e-148	OPTN	1.65e-09	0.241317	0.415	0.316	4.36e-05	WDR82	2.1e-24	-0.22095	0.378	0.318	5.52e-20	RAP1A	1.83e-42	0.04399	0.478	0.332	4.81e-38	GTF2I	8e-08	0.412286	0.7	0.615	0.002105	ANO10	5.22e-05	0.33385	0.239	0.156	1	BCLAF1	2.63e-12
PSMA4	2.14e-25	0.631178	0.38	0.235	5.64e-21	RTL8A	9.33e-68	0.196683	0.393	0.227	2.46e-63	BCLAF1	5.3e-153	-0.49277	0.64	0.492	1.4e-148	ARRDC3	1.67e-09	-0.61812	0.324	0.407	4.4e-05	ACTR3	2.13e-24	0.328957	0.718	0.548	5.61e-20	DYNC1I2	1.83e-42	0.348913	0.663	0.446	4.81e-38	PLCXD3	8.36e-08	1.23239	0.193	0.106	0.002201	GUCY1A1	5.38e-05	-0.84419	0.22	0.292	1	CALCOCO2	2.7e-12
PDE4DIP	2.46e-25	0.620062	0.259	0.143	6.47e-21	TRIP12	1.04e-67	0.16715	0.405	0.239	2.73e-63	NUCB1	7.4e-153	0.626956	0.543	0.242	2e-148	C3orf58	1.68e-09	-0.94237	0.104	0.144	4.43e-05	SEC14L1	2.17e-24	-0.42298	0.659	0.647	5.72e-20	ABRACL	1.89e-42	0.925189	0.207	0.069	4.98e-38	PALLD	8.36e-08	0.81136	0.21	0.116	0.002201	ARHGAP5	5.43e-05	-0.56711	0.25	0.253	1	TGFBRAP1	2.75e-12
ARPC1B	2.5e-25	1.32929	0.115	0.036	6.59e-21	LIMK2	1.06e-67	1.12479	0.206	0.055	2.79e-63	CMPK1	8.6e-153	0.324341	0.475	0.223	2.3e-148	NUB1	1.92e-09	0.509622	0.381	0.273	5.05e-05	PSMB8	2.31e-24	0.359864	0.542	0.375	6.08e-20	FDPS	1.91e-42	0.738905	0.308	0.136	5.04e-38	TSPO	8.8e-08	-0.70226	0.265	0.339	0.002318	HMGXB4	5.44e-05	-1.22616	0.062	0.14	1	SV2B	2.84e-12
PRNP	2.72e-25	-0.64074	0.297	0.338	7.17e-21	PSEN1	1.06e-67	0.023563	0.258	0.139	2.8e-63	NDUFB4	9.1e-153	0.222762	0.509	0.264	2.4e-148	RPS3A	1.94e-09	-0.22554	0.894	0.934	5.11e-05	LGALS3	2.32e-24	0.243534	0.649	0.486	6.12e-20	TIFA	2.09e-42	-1.23252	0.207	0.286	5.51e-38	ARF3	8.98e-08	0.432892	0.491	0.362	0.002364	LDLR	5.51e-05	-1.20757	0.142	0.197	1	HHEX	2.84e-12
SNX3	2.99e-25	0.358104	0.533	0.382	7.88e-21	STX12	1.07e-67	0.122931	0.393	0.232	2.82e-63	PSMB7	9.3e-153	0.296093	0.393	0.167	2.4e-148	AMD1	1.97e-09	-0.7241	0.179	0.252	5.19e-05	SSR3	2.42e-24	0.424357	0.44	0.28	6.37e-20	GUK1	2.22e-42	0.33374	0.515	0.327	5.85e-38	LPP	9.08e-08	0.555711	0.435	0.31	0.002391	DRAM1	5.55e-05	0.821278	0.276	0.169	1	NPPC	2.96e-12
ZEB1	3.05e-25	0.725315	0.258	0.137	8.02e-21	LMAN1	1.08e-67	0.651014	0.61	0.362	2.85e-63	CEBPD	1e-152	-1.30809	0.581	0.649	2.6e-148	NFE2L3	2.02e-09	0.986708	0.128	0.063	5.32e-05	EEA1	2.51e-24	0.174929	0.319	0.201	6.62e-20	ARHGAP31	2.34e-42	-0.43958	0.414	0.356	6.15e-38	SS18L2	9.23e-08	0.565871	0.292	0.184	0.002431	UPF3A	5.55e-05	0.295846	0.418	0.296	1	CEBPD	3.15e-12
FOS	3.23e-25	-0.53053	0.889	0.919	8.51e-21	FAM20A	1.16e-67	0.810457	0.391	0.178	3.05e-63	S100A13	1.3e-152	0.420244	0.535	0.251	3.4e-148	FAU	2.06e-09	-0.27736	0.676	0.697	5.44e-05	SORBS2	2.53e-24	-1.101	0.221	0.318	6.66e-20	SSR1	2.41e-42	0.107778	0.496	0.336	6.34e-38	NIN	9.52e-08	0.66782	0.239	0.141	0.002507	TNFRSF10D	5.62e-05	-1.35649	0.073	0.142	1	PRKAR1A	3.16e-12
UBA1	3.54e-25	0.362812	0.384	0.256	9.31e-21	TRAPPC1	1.19e-67	0.098455	0.388	0.227	3.15e-63	CAVIN3	1.4e-152	0.316722	0.509	0.246	3.6e-148	RFTN2	2.06e-09	0.898259	0.134	0.066	5.44e-05	SUMO3	2.62e-24	-0.27858	0.525	0.476	6.9e-20	ITGA5	2.45e-42	0.513647	0.694	0.467	6.45e-38	HLA-DPB1	9.71e-08	0.671228	0.315	0.202	0.002556	GADD45A	5.7e-05	-1.01114	0.134	0.227	1	UPF3A	3.29e-12
RAB14	3.82e-25	0.110036	0.362	0.264	1.01e-20	COL14A1	1.35e-67	-0.9826	0.472	0.605	3.55e-63	VDAC1	1.5e-152	0.714746	0.437	0.165	3.9e-148	LPAR6	2.08e-09	0.353872	0.443	0.334	5.49e-05	NNMT	2.66e-24	0.262195	0.515	0.364	7.01e-20	FKBP3	2.52e-42	0.617954	0.288	0.131	6.64e-38	40057	9.83e-08	-0.58038	0.361	0.449	0.002588	CDH13	5.78e-05	-1.07164	0.136	0.205	1	FOXC1	3.33e-12
EIF3E	3.95e-25	-0.16537	0.577	0.515	1.04e-20	TPBG	1.35e-67	0.513582	0.394	0.202	3.56e-63	BCAP31	1.6e-152	0.222129	0.429	0.202	4.3e-148	ARID4A	2.11e-09	0.434296	0.33	0.233	5.55e-05	FAM177A1	2.67e-24	0.036768	0.406	0.292	7.04e-20	SSR3	2.59e-42	0.492	0.44	0.247	6.81e-38	SEMA4A	9.91e-08	0.976659	0.104	0.042	0.00261	UBD	5.8e-05	1.45521	0.119	0.049	1	RPS27	3.52e-12
SLC40A1	4.8e-25	-1.08756	0.159	0.262	1.26e-20	PTPA	1.41e-67	0.924168	0.336	0.137	3.72e-63	C19orf53	1.7e-152	0.766789	0.416	0.148	4.4e-148	CALM2	2.13e-09	-0.19943	0.631	0.603	5.61e-05	UBE2K	2.77e-24	0.050896	0.456	0.338	7.28e-20	UBE2D3	2.59e-42	-0.31202	0.764	0.69	6.83e-38	TM4SF18	1.04e-07	0.589728	0.422	0.304	0.002751	COTL1	5.83e-05	-0.66421	0.274	0.315	1	VAMP8	3.53e-12
PHACTR2	5.28e-25	0.600793	0.27	0.151	1.39e-20	NFIB	1.44e-67	-0.72589	0.612	0.677	3.79e-63	AKT1	2.2e-152	-0.02987	0.359	0.168	5.9e-148	CAT	2.22e-09	0.571898	0.214	0.132	5.85e-05	LEPROTL1	2.81e-24	0.375035	0.376	0.23	7.39e-20	MCF2L	2.6e-42	-0.97041	0.34	0.462	6.85e-38	CNOT8	1.06e-07	0.502488	0.219	0.13	0.002791	NLRC5	5.9e-05	0.952377	0.192	0.1	1	ATP11A	3.89e-12
ATP6AP2	5.3e-25	0.51238	0.504	0.347	1.4e-20	DAZAP1	1.53e-67	0.150751	0.322	0.179	4.03e-63	TNKS1BP1	2.3e-152	0.373515	0.423	0.174	5.9e-148	NUCB1	2.37e-09	0.353584	0.569	0.454	6.23e-05	CNP	2.81e-24	0.761521	0.333	0.18	7.4e-20	LSM14A	2.99e-42	-0.04114	0.471	0.338	7.88e-38	CD4	1.08e-07	1.27886	0.134	0.062	0.002844	NFKB2	5.91e-05	-0.84648	0.205	0.302	1	EPAS1	4.12e-12
SRSF5	5.54e-25	-0.11053	0.684	0.592	1.46e-20	TMED3	1.63e-67	0.456191	0.383	0.197	4.29e-63	MRFAP1	2.4e-152	0.062743	0.618	0.377	6.4e-148	FBLN2	2.39e-09	0.682283	0.112	0.123	6.3e-05	ERG	3.01e-24	-0.38346	0.555	0.535	7.92e-20	PNRC2	3.04e-42	-0.30948	0.602	0.52	8e-38	MTSS1	1.11e-07	0.515087	0.322	0.211	0.00292	IL2RG	5.95e-05	-0.63063	0.332	0.392	1	GATA2	4.47e-12
ATP2B1	5.72e-25	0.633536	0.337	0.199	1.51e-20	SMARCA1	1.87e-67	0.213639	0.396	0.225	4.93e-63	SH3GL1	2.4e-152	0.71389	0.374	0.127	6.4e-148	FOXP1	2.4e-09	0.373493	0.579	0.465	6.31e-05	BCAP31	3.15e-24	0.15931	0.513	0.373	8.3e-20	CASP4	3.35e-42	0.32294	0.48	0.297	8.83e-38	CAB39	1.14e-07	0.463386	0.3	0.197	0.002992	PPFIBP1	5.97e-05	0.308186	0.784	0.682	1	CAVIN1	4.94e-12
CD82	5.93e-25	0.709625	0.403	0.253	1.56e-20	SDHC	1.98e-67	0.112207	0.39	0.234	5.21e-63	CTNNA1	2.5e-152	0.177805	0.51	0.268	6.5e-148	DTX3L	2.4e-09	0.302624	0.201	0.134	6.33e-05	DYNLL1	3.52e-24	0.257784	0.736	0.573	9.28e-20	ORAI1	3.45e-42	0.240113	0.326	0.186	9.09e-38	SRGAP2C	1.15e-07	0.4417	0.199	0.12	0.003039	TLR4	5.97e-05	-0.5713	0.297	0.395	1	MAP4K5	5.16e-12
HSBP1	6.25e-25	0.472285	0.315	0.192	1.65e-20	PSMC2	2.06e-67	0.204897	0.395	0.223	5.43e-63	GALNT2	2.6e-152	0.556244	0.41	0.157	6.8e-148	ETF1	2.44e-09	-0.58483	0.241	0.313	6.43e-05	TMEM70	3.55e-24	-0.56827	0.362	0.351	9.36e-20	ANAPC11	3.46e-42	0.194174	0.265	0.141	9.12e-38	TRMT112	1.22e-07	-0.33517	0.559	0.593	0.003208	HSPA1A	6.33e-05	-0.43782	0.907	0.887	1	MYH10	5.38e-12
RSPO3	6.31e-25	0.551784	0.203	0.103	1.66e-20	U2SURP	2.09e-67	-0.01306	0.493	0.325	5.5e-63	PDE4DIP	2.6e-152	0.931389	0.428	0.143	6.9e-148	TSNAX	2.48e-09	0.298165	0.234	0.163	6.53e-05	CLDND1	3.63e-24	-0.19041	0.47	0.398	9.55e-20	FZD6	3.6e-42	-0.25052	0.349	0.258	9.48e-38	MX1	1.22e-07	0.931385	0.17	0.086	0.00322	MRPL18	6.38e-05	-0.59258	0.259	0.276	1	MDK	5.74e-12
SOX4	6.51e-25	-0.06842	0.367	0.274	1.71e-20	CERCAM	2.14e-67	0.874745	0.326	0.131	5.64e-63	HNRNPL	2.7e-152	-0.03761	0.605	0.378	7.1e-148	JUNB	2.54e-09	-0.15418	0.953	0.981	6.68e-05	WTAP	3.78e-24	0.008606	0.529	0.408	9.96e-20	MT-ND6	3.89e-42	0.432736	0.434	0.248	1.02e-37	LDHA	1.24e-07	-0.34756	0.579	0.593	0.003258	NFATC1	6.38e-05	-0.86698	0.19	0.29	1	EPHX1	5.76e-12
UBE2Z	7.02e-25	0.680318	0.31	0.179	1.85e-20	ERAP1	2.17e-67	0.10079	0.363	0.214	5.71e-63	VAMP2	2.7e-152	-0.85198	0.515	0.477	7.2e-148	CLU	2.59e-09	-0.45451	0.337	0.425	6.81e-05	NMI	3.93e-24	0.601697	0.345	0.196	1.04e-19	HDAC7	3.95e-42	-0.36436	0.599	0.54	1.04e-37	RPS26	1.26e-07	0.526866	0.737	0.714	0.00333	40422	6.42e-05	0.424614	0.5	0.372	1	SPSB1	5.78e-12
RAB2A	7.75e-25	0.399448	0.553	0.398	2.04e-20	U2AF2	2.18e-67	0.067502	0.531	0.359	5.74e-63	APOL6	2.8e-152	0.980862	0.573	0.236	7.4e-148	NFIA	2.77e-09	0.413026	0.489	0.376	7.28e-05	GTF2I	3.94e-24	-0.31893	0.657	0.623	1.04e-19	TGOLN2	3.99e-42	-0.07004	0.539	0.398	1.05e-37	PHLDB2	1.34e-07	0.472051	0.475	0.349	0.00354	ACSL3	6.63e-05	0.694609	0.349	0.237	1	LRCH1	6.16e-12
HLA-F	7.88e-25	0.504887	0.537	0.378	2.07e-20	TXNDC15	2.45e-67	0.116292	0.465	0.297	6.46e-63	CD248	3.2e-152	1.21677	0.503	0.174	8.5e-148	P4HB	2.88e-09	0.352637	0.397	0.294	7.59e-05	CASP4	3.96e-24	0.350489	0.48	0.322	1.04e-19	SUB1	4.33e-42	0.423315	0.644	0.427	1.14e-37	CPD	1.42e-07	0.442408	0.505	0.378	0.003743	LAPTM5	6.73e-05	0.327342	0.769	0.674	1	ARPC1A	6.21e-12
ATRAID	8.05e-25	0.467469	0.364	0.232	2.12e-20	UGDH	2.46e-67	1.13591	0.392	0.17	6.48e-63	SNRPE	3.4e-152	0.422975	0.441	0.187	8.9e-148	PLXDC2	2.93e-09	0.355906	0.331	0.236	7.71e-05	PSMB4	3.96e-24	0.156401	0.542	0.395	1.04e-19	CASP10	4.38e-42	0.844458	0.275	0.112	1.15e-37	EHD4	1.43e-07	0.551446	0.303	0.197	0.003774	SNHG9	6.85e-05	-1.1677	0.054	0.129	1	LAYN	6.35e-12
GANAB	8.7e-25	0.12332	0.413	0.306	2.29e-20	CGGBP1	2.59e-67	0.03202	0.457	0.295	6.82e-63	BAX	3.9e-152	1.06394	0.455	0.151	1e-147	TRAK1	2.96e-09	0.605385	0.159	0.088	7.79e-05	SLC38A2	4.25e-24	0.2634	0.558	0.4	1.12e-19	EDF1	4.4e-42	0.257259	0.471	0.3	1.16e-37	STAB1	1.47e-07	0.74522	0.351	0.243	0.003881	MVP	6.85e-05	-0.14789	0.213	0.156	1	MMADHC	7.04e-12
ZNF331	9.62e-25	-1.76636	0.116	0.174	2.53e-20	DNAJC7	2.62e-67	0.170743	0.349	0.195	6.91e-63	ARL8B	4.2e-152	0.287908	0.491	0.237	1.1e-147	FCHO2	3.02e-09	0.463309	0.31	0.214	7.96e-05	MMP14	4.3e-24	0.531691	0.301	0.165	1.13e-19	SP100	4.53e-42	0.631184	0.649	0.416	1.19e-37	TRIM38	1.55e-07	0.576285	0.232	0.14	0.004086	LIMA1	7.01e-05	-0.66557	0.284	0.372	1	NFATC1	7.07e-12
APH1A	1.06e-24	0.245724	0.249	0.157	2.8e-20	PAFAH1B1	2.62e-67	0.06726	0.447	0.29	6.91e-63	SARAF	4.3e-152	0.226955	0.564	0.301	1.1e-147	METRNL	3.17e-09	-1.14999	0.045	0.103	8.35e-05	AAMP	4.33e-24	0.043324	0.399	0.286	1.14e-19	GANAB	4.71e-42	0.386839	0.501	0.307	1.24e-37	GSDMD	1.61e-07	0.419034	0.315	0.213	0.004235	PRELID1	7.03e-05	0.626525	0.405	0.288	1	NDRG1	7.16e-12
FOSL2	1.18e-24	-0.58522	0.325	0.33	3.11e-20	ATP6V0D1	2.7e-67	-0.09315	0.312	0.199	7.1e-63	FAM120A	4.4e-152	0.393306	0.63	0.332	1.1e-147	CREBRF	3.19e-09	0.417113	0.335	0.236	8.39e-05	PCGF5	4.93e-24	0.524357	0.308	0.173	1.3e-19	VAMP5	4.78e-42	0.50372	0.608	0.384	1.26e-37	LGALS9	1.66e-07	0.37415	0.528	0.401	0.004365	AKAP13	7.12e-05	-0.812	0.213	0.288	1	CISD1	7.4e-12
DCN	1.18e-24	0.773485	0.605	0.506	3.12e-20	ITM2C	2.74e-67	0.04243	0.415	0.263	7.21e-63	SSB	4.4e-152	0.495031	0.603	0.298	1.1e-147	RPL11	3.59e-09	-0.20296	0.905	0.942	9.46e-05	SLTM	5.34e-24	-0.16938	0.491	0.405	1.41e-19	FYTTD1	5.08e-42	0.574073	0.397	0.21	1.34e-37	FAM198B	1.75e-07	0.409051	0.269	0.173	0.004615	MTHFD1L	7.57e-05	0.850577	0.131	0.06	1	SPG21	7.42e-12
GNPTAB	1.2e-24	1.11158	0.154	0.06	3.17e-20	BTN3A1	3.24e-67	0.205402	0.363	0.2	8.54e-63	BCAT1	4.4e-152	2.61121	0.257	0.024	1.2e-147	NTPCR	3.61e-09	0.446845	0.221	0.143	9.52e-05	EFR3A	5.45e-24	-0.33013	0.3	0.254	1.44e-19	POLE4	5.54e-42	0.124535	0.429	0.274	1.46e-37	SNX1	1.83e-07	0.235543	0.378	0.279	0.00482	PRR5	7.6e-05	1.07214	0.164	0.08	1	METTL7A	7.45e-12
CELF2	1.54e-24	0.962154	0.227	0.11	4.06e-20	UBAP2L	3.61e-67	0.33824	0.367	0.19	9.51e-63	GPX3	4.4e-152	-1.58828	0.297	0.601	1.2e-147	PHACTR4	3.84e-09	0.480499	0.378	0.272	0.000101	FAM219A	5.45e-24	0.261015	0.312	0.191	1.44e-19	PLCB1	5.65e-42	-0.624	0.407	0.386	1.49e-37	SUCLG1	1.83e-07	0.049269	0.235	0.175	0.00482	PMP22	7.76e-05	0.52632	0.409	0.286	1	CMIP	7.5e-12
EPHA2	1.55e-24	-1.26963	0.115	0.213	4.08e-20	PDCD6IP	4.09e-67	0.110989	0.411	0.253	1.08e-62	MXRA7	4.4e-152	-0.70069	0.533	0.454	1.2e-147	SEPHS2	4.01e-09	0.41126	0.225	0.147	0.000106	MAT2B	5.49e-24	-0.183	0.374	0.296	1.45e-19	PRKCSH	5.99e-42	0.262872	0.403	0.245	1.58e-37	PTGS2	1.92e-07	-0.28634	0.482	0.608	0.005067	DDX23	7.78e-05	0.019008	0.256	0.189	1	FAM120A	7.52e-12
ATP5MF	1.7e-24	0.466551	0.386	0.25	4.47e-20	PLGRKT	4.18e-67	0.403004	0.255	0.112	1.1e-62	RHOBTB3	4.5e-152	0.564108	0.447	0.176	1.2e-147	EXT2	4.05e-09	0.234782	0.179	0.121	0.000107	TRIM22	5.65e-24	0.635286	0.556	0.379	1.49e-19	KMT2E	6.14e-42	-0.67667	0.515	0.518	1.62e-37	NPPC	1.93e-07	-1.76923	0.043	0.108	0.005082	PLPP3	8.08e-05	0.773096	0.306	0.197	1	GIMAP8	7.53e-12
FAM107B	1.93e-24	0.598046	0.35	0.212	5.08e-20	FLOT1	4.34e-67	-0.10595	0.417	0.283	1.14e-62	PAPSS1	5.9e-152	0.732985	0.43	0.154	1.6e-147	MAP4	4.15e-09	0.420865	0.497	0.385	0.000109	BAG3	5.87e-24	-0.53441	0.543	0.529	1.55e-19	NAMPT	6.52e-42	-0.52471	0.707	0.68	1.72e-37	PROX1	1.93e-07	0.286475	0.888	0.806	0.005084	HERC4	8.36e-05	1.04312	0.218	0.123	1	SP110	8.48e-12
AKR1A1	1.93e-24	0.426045	0.212	0.12	5.1e-20	GNAI3	4.39e-67	0.365141	0.429	0.241	1.15e-62	PTPN12	7.2e-152	0.121812	0.535	0.288	1.9e-147	C1orf54	4.17e-09	0.479123	0.449	0.34	0.00011	S100A3	5.93e-24	1.68727	0.146	0.043	1.56e-19	CALCOCO2	6.86e-42	0.142696	0.515	0.348	1.81e-37	PXDN	1.93e-07	0.730284	0.3	0.2	0.005085	TIPRL	8.4e-05	0.4041	0.338	0.226	1	TSPAN13	8.64e-12
LPAR1	1.96e-24	0.683302	0.311	0.178	5.17e-20	WNK1	4.61e-67	0.078568	0.433	0.271	1.21e-62	SH3GLB1	7.4e-152	0.331006	0.574	0.298	2e-147	RBM22	4.36e-09	-0.51718	0.319	0.374	0.000115	NONO	6.29e-24	-0.01894	0.6	0.479	1.66e-19	MYCT1	7.13e-42	0.379104	0.499	0.304	1.88e-37	MAP4K4	1.95e-07	0.65478	0.462	0.345	0.005136	NINJ1	8.41e-05	0.729176	0.272	0.166	1	NUB1	8.77e-12
UGCG	2e-24	-0.39724	0.521	0.498	5.26e-20	BASP1	4.61e-67	0.814401	0.561	0.312	1.21e-62	PGRMC1	8.6e-152	0.132965	0.51	0.274	2.3e-147	TES	4.47e-09	0.128786	0.369	0.288	0.000118	SEMA6B	6.54e-24	0.675292	0.275	0.139	1.72e-19	SNRPF	7.31e-42	0.183313	0.422	0.268	1.93e-37	CCNI	1.95e-07	0.331291	0.718	0.618	0.005137	ITGAV	8.58e-05	-0.51851	0.414	0.491	1	HSPB1	9.07e-12
PTGES	2.6e-24	0.599808	0.239	0.128	6.85e-20	COPB1	4.64e-67	0.102759	0.384	0.229	1.22e-62	NUCB2	1e-151	0.726454	0.465	0.176	2.7e-147	CD2AP	4.65e-09	0.272866	0.437	0.335	0.000122	CALU	7.24e-24	0.432354	0.564	0.389	1.91e-19	ATP5MG	7.36e-42	0.087329	0.475	0.325	1.94e-37	BLMH	1.97e-07	0.627477	0.265	0.164	0.005185	EEF1A1	8.63e-05	-0.11437	0.989	0.993	1	FBXO25	9.31e-12
APOL4	2.71e-24	1.86136	0.102	0.027	7.14e-20	EIF3K	4.97e-67	-0.3693	0.514	0.434	1.31e-62	APEX1	2.3e-151	-0.05375	0.445	0.241	6e-147	HMGN3	4.67e-09	0.395819	0.328	0.233	0.000123	PCNP	7.45e-24	-0.15846	0.405	0.324	1.96e-19	RBBP6	7.61e-42	-0.80554	0.452	0.484	2e-37	C6orf48	1.98e-07	-0.11537	0.426	0.37	0.005215	NSMCE4A	8.64e-05	0.802148	0.237	0.137	1	ANKRD13A	9.46e-12
OPTN	2.91e-24	0.473883	0.463	0.314	7.65e-20	RPS4Y1	5.53e-67	0.437691	0.353	0.176	1.46e-62	RAB31	2.7e-151	1.20307	0.631	0.275	7e-147	PNRC2	4.68e-09	-0.26644	0.522	0.52	0.000123	S100A10	7.62e-24	0.554374	0.783	0.645	2.01e-19	RWDD1	7.85e-42	-0.02353	0.407	0.287	2.07e-37	ZNF22	2e-07	0.356434	0.288	0.195	0.005279	TM6SF1	8.65e-05	0.899245	0.175	0.089	1	UBE2S	9.52e-12
MTRNR2L3	3.38e-24	-0.23022	0.217	0.165	8.91e-20	MTCH1	5.91e-67	-0.2361	0.622	0.506	1.56e-62	NDRG1	2.8e-151	1.30522	0.575	0.227	7.3e-147	GLUL	4.68e-09	0.451403	0.516	0.405	0.000123	VCL	7.9e-24	0.382201	0.413	0.266	2.08e-19	ISCU	8.14e-42	-0.09558	0.516	0.391	2.14e-37	COL6A2	2.05e-07	-0.10541	0.288	0.226	0.005399	CPQ	9.07e-05	0.456967	0.265	0.167	1	ARFGAP1	9.64e-12
RSRP1	3.6e-24	-0.02469	0.406	0.32	9.47e-20	ZC3H15	5.93e-67	0.295739	0.479	0.284	1.56e-62	PTBP1	4e-151	0.073173	0.563	0.323	1e-146	SEC22C	4.79e-09	0.679444	0.223	0.138	0.000126	TNFRSF1A	8.49e-24	0.372885	0.544	0.381	2.24e-19	PSMC2	8.21e-42	0.24602	0.304	0.169	2.16e-37	NAMPT	2.09e-07	-0.50328	0.395	0.407	0.0055	FGD5-AS1	9.16e-05	-0.36366	0.422	0.415	1	TBC1D15	9.7e-12
P4HB	3.74e-24	0.573659	0.459	0.306	9.86e-20	EIF2AK2	6.5e-67	0.3967	0.43	0.233	1.71e-62	RPS27L	4.3e-151	0.680571	0.639	0.308	1.1e-146	KLF7	4.85e-09	0.313803	0.411	0.31	0.000128	CAMK2D	8.65e-24	0.705817	0.318	0.172	2.28e-19	CD2AP	8.33e-42	0.385585	0.539	0.335	2.19e-37	MBTPS2	2.1e-07	1.06743	0.122	0.053	0.005536	DAAM1	9.17e-05	-0.57108	0.375	0.464	1	GSDMD	1e-11
CTSO	3.76e-24	0.471067	0.368	0.235	9.9e-20	ZRANB2	6.56e-67	0.000209	0.593	0.416	1.73e-62	CNIH1	5.5e-151	0.341689	0.398	0.166	1.4e-146	TMEM19	4.92e-09	0.615765	0.145	0.081	0.00013	TOMM7	9.03e-24	-0.25113	0.751	0.689	2.38e-19	ARF6	8.56e-42	-0.18617	0.577	0.466	2.25e-37	MDFIC	2.14e-07	-0.31623	0.607	0.711	0.005643	AES	9.22e-05	-0.1856	0.625	0.589	1	SLC6A6	1.01e-11
C6orf48	3.99e-24	-0.36319	0.549	0.547	1.05e-19	NDUFAB1	7.29e-67	0.111955	0.433	0.273	1.92e-62	UBE2D2	5.9e-151	-0.09357	0.523	0.322	1.6e-146	PDLIM5	4.99e-09	0.399477	0.587	0.482	0.000131	RBM17	9.27e-24	-0.12371	0.501	0.405	2.44e-19	PUF60	8.78e-42	0.107103	0.308	0.189	2.31e-37	TMSB10	2.22e-07	-0.2449	0.913	0.935	0.005839	PARP9	9.37e-05	0.704502	0.366	0.255	1	RYBP	1.02e-11
CD302	4.14e-24	-0.83759	0.238	0.297	1.09e-19	VAMP5	7.61e-67	0.411791	0.469	0.263	2e-62	SUMO1	6.1e-151	0.370203	0.42	0.184	1.6e-146	SDF4	5.02e-09	-0.02834	0.318	0.264	0.000132	SNRPG	9.76e-24	0.4555	0.58	0.406	2.57e-19	MKNK2	8.84e-42	-0.73229	0.36	0.382	2.33e-37	GMFG	2.24e-07	0.382202	0.371	0.26	0.005908	ROBO4	9.57e-05	0.28945	0.56	0.432	1	STAU1	1.02e-11
PTTG1IP	4.15e-24	0.559812	0.485	0.331	1.09e-19	EIF2AK1	8e-67	0.163325	0.407	0.243	2.11e-62	EWSR1	6.2e-151	-0.0739	0.607	0.386	1.6e-146	PAM	5.12e-09	0.314008	0.408	0.308	0.000135	ANGPTL2	1e-23	0.8856	0.314	0.164	2.65e-19	CYCS	8.85e-42	-0.36039	0.418	0.354	2.33e-37	SLC30A7	2.26e-07	0.927235	0.227	0.141	0.005957	SSR4	9.6e-05	0.34092	0.409	0.295	1	NDUFB10	1.03e-11
RCN1	4.52e-24	0.342151	0.398	0.268	1.19e-19	OCIAD1	8.17e-67	-0.16882	0.514	0.386	2.15e-62	BCAP29	6.8e-151	0.302636	0.438	0.197	1.8e-146	ATP1A1	5.26e-09	-0.38309	0.439	0.479	0.000139	VOPP1	1.02e-23	-0.39442	0.331	0.296	2.68e-19	SAP18	9.11e-42	-0.09362	0.606	0.471	2.4e-37	SRGAP1	2.28e-07	0.931563	0.196	0.107	0.005994	EBPL	9.62e-05	0.468525	0.244	0.155	1	IFI16	1.13e-11
SARAF	4.8e-24	0.346638	0.436	0.301	1.26e-19	EIF4EBP2	8.63e-67	-0.20558	0.379	0.271	2.27e-62	ZC3H15	6.9e-151	0.311851	0.479	0.221	1.8e-146	CD63	5.3e-09	-0.26143	0.767	0.802	0.00014	HEXB	1.05e-23	0.034952	0.404	0.294	2.76e-19	SNRK	9.13e-42	0.250705	0.394	0.232	2.41e-37	CAPZB	2.32e-07	0.315307	0.783	0.686	0.006117	PTDSS1	9.66e-05	-0.48844	0.293	0.318	1	GTF2H5	1.2e-11
PDGFRB	4.93e-24	-0.52722	0.454	0.498	1.3e-19	BCAT1	9.69e-67	1.62686	0.257	0.073	2.55e-62	GABARAPL2	8.8e-151	0.186119	0.473	0.236	2.3e-146	RPL37	5.41e-09	-0.17949	0.946	0.966	0.000143	BTG2	1.12e-23	-0.56253	0.631	0.702	2.95e-19	RNF10	9.94e-42	-0.27593	0.346	0.262	2.62e-37	RAD23A	2.33e-07	0.279084	0.539	0.417	0.006142	FAM198B	9.9e-05	-0.90036	0.172	0.269	1	WDFY1	1.22e-11
CSF1	5.05e-24	0.356147	0.573	0.42	1.33e-19	APH1A	1.01e-66	-0.15157	0.364	0.249	2.66e-62	TMX1	1.1e-150	0.65401	0.413	0.154	2.9e-146	FOXO3	5.48e-09	0.339774	0.332	0.24	0.000144	FXR1	1.13e-23	-0.21049	0.462	0.385	2.97e-19	HM13	1e-41	0.265138	0.312	0.17	2.64e-37	DAAM1	2.38e-07	0.524099	0.464	0.342	0.006273	DDIT4	0.000108	-0.53219	0.17	0.27	1	CSF1	1.23e-11
SND1	5.76e-24	0.344754	0.263	0.164	1.52e-19	NASP	1.03e-66	-0.15315	0.424	0.295	2.72e-62	S100A10	1.1e-150	1.24954	0.587	0.237	3e-146	PLEKHO2	5.59e-09	-0.68445	0.18	0.256	0.000147	CTTNBP2NL	1.16e-23	-0.31108	0.442	0.395	3.06e-19	CRBN	1.05e-41	0.221242	0.324	0.185	2.77e-37	AKT3	2.38e-07	0.665785	0.333	0.222	0.006274	AAAS	0.000108	0.653143	0.155	0.08	1	EPC1	1.25e-11
IFI44	6.53e-24	1.13871	0.13	0.047	1.72e-19	HEBP2	1.06e-66	0.33987	0.332	0.169	2.78e-62	C6orf48	1.3e-150	-0.71699	0.611	0.547	3.3e-146	CD46	5.65e-09	0.339655	0.492	0.383	0.000149	UBL5	1.17e-23	0.348122	0.496	0.338	3.08e-19	CTTN	1.07e-41	0.312558	0.503	0.315	2.81e-37	PSMD10	2.44e-07	0.828888	0.133	0.064	0.006424	CYB5B	0.000109	0.472606	0.485	0.359	1	EFEMP1	1.27e-11
SRGAP1	6.59e-24	0.75224	0.15	0.067	1.73e-19	RBM8A	1.14e-66	0.109621	0.497	0.325	3e-62	ATP6AP1	1.4e-150	-0.0286	0.397	0.207	3.6e-146	GIMAP1	6.04e-09	0.618468	0.219	0.136	0.000159	RHOJ	1.21e-23	0.440504	0.635	0.458	3.19e-19	TJP1	1.08e-41	-0.40043	0.486	0.426	2.85e-37	FAM174B	2.52e-07	0.576205	0.212	0.123	0.006645	PLCB4	0.00011	0.281267	0.157	0.094	1	BLOC1S1	1.28e-11
CHIC2	6.8e-24	0.584002	0.211	0.112	1.79e-19	TARDBP	1.25e-66	0.08507	0.426	0.268	3.28e-62	EIF4G3	1.6e-150	0.427511	0.44	0.185	4.3e-146	PRNP	6.12e-09	-0.66653	0.191	0.246	0.000161	NDUFS5	1.28e-23	0.377622	0.582	0.413	3.37e-19	PPP6C	1.12e-41	-0.01198	0.36	0.236	2.94e-37	CBX5	2.54e-07	0.392884	0.396	0.281	0.006685	CLU	0.00011	-0.24018	0.86	0.86	1	COX5B	1.34e-11
DDX24	6.89e-24	0.07019	0.447	0.347	1.82e-19	GTF2I	1.26e-66	-0.35907	0.647	0.563	3.32e-62	EIF2AK2	1.9e-150	0.572548	0.43	0.162	5e-146	XIST	6.16e-09	-0.29839	0.245	0.342	0.000162	IER3IP1	1.3e-23	0.074296	0.274	0.181	3.43e-19	UBE2H	1.17e-41	0.025089	0.498	0.349	3.09e-37	TMEM258	2.58e-07	-0.33535	0.555	0.563	0.006804	PCBP2	0.000114	-0.30234	0.774	0.82	1	GTF3A	1.41e-11
FMO1	7.4e-24	1.49529	0.105	0.029	1.95e-19	TSEN34	1.27e-66	0.024575	0.327	0.189	3.34e-62	SNRPC	1.9e-150	0.198447	0.314	0.126	5e-146	NLGN4Y	6.2e-09	1.14772	0.104	0.046	0.000163	ROCK2	1.31e-23	-0.23639	0.592	0.516	3.44e-19	NOP10	1.2e-41	0.351931	0.553	0.355	3.15e-37	MDH1	2.63e-07	0.639119	0.316	0.207	0.006922	SFPQ	0.000115	-0.43089	0.694	0.751	1	S100A13	1.54e-11
GBP3	7.67e-24	0.771629	0.149	0.064	2.02e-19	VEGFB	1.34e-66	-0.49816	0.455	0.397	3.53e-62	PSMB5	2.5e-150	0.587291	0.439	0.177	6.5e-146	GPD1L	6.38e-09	1.01511	0.142	0.074	0.000168	NDUFS2	1.34e-23	0.049153	0.334	0.235	3.54e-19	SMARCC2	1.25e-41	-0.50851	0.298	0.25	3.28e-37	RNH1	2.63e-07	0.424509	0.518	0.393	0.006932	NFIC	0.000115	-0.36641	0.584	0.661	1	MT-ND4L	1.56e-11
IRF3	8.16e-24	0.161226	0.228	0.148	2.15e-19	KRAS	1.35e-66	0.384787	0.288	0.131	3.55e-62	PSMC1	2.8e-150	0.310882	0.47	0.22	7.5e-146	ARL15	6.38e-09	0.534146	0.366	0.263	0.000168	SINHCAF	1.39e-23	0.152403	0.318	0.204	3.66e-19	VAMP2	1.35e-41	-0.57036	0.475	0.468	3.56e-37	NET1	2.64e-07	-0.67319	0.316	0.399	0.006952	ATP5F1C	0.000116	0.160604	0.407	0.31	1	PPP1CA	1.7e-11
B4GALT5	8.56e-24	0.678507	0.209	0.105	2.25e-19	TOMM20	1.37e-66	0.032025	0.57	0.4	3.6e-62	C4orf3	3e-150	0.690268	0.76	0.419	7.8e-146	DLC1	6.49e-09	-0.37986	0.523	0.596	0.000171	TAP2	1.48e-23	0.611812	0.662	0.499	3.9e-19	RHOC	1.39e-41	0.526277	0.466	0.267	3.67e-37	ESAM	2.67e-07	-1.29213	0.049	0.117	0.007023	COX5A	0.000116	-0.03213	0.341	0.273	1	MAFB	1.82e-11
NAV1	9.98e-24	0.662334	0.203	0.101	2.63e-19	SZRD1	1.49e-66	0.255704	0.344	0.187	3.93e-62	RNF7	3.8e-150	0.397839	0.352	0.132	1e-145	ANXA6	6.6e-09	0.410787	0.196	0.127	0.000174	UBP1	1.52e-23	-0.19185	0.292	0.217	4e-19	SLC1A5	1.51e-41	-0.95966	0.287	0.34	3.98e-37	HSPB1	2.8e-07	-0.37863	0.964	0.98	0.007375	TMEM176A	0.000119	-1.28135	0.084	0.157	1	PTMA	1.83e-11
GOLIM4	1e-23	0.498439	0.403	0.263	2.63e-19	ATP6V1E1	1.5e-66	0.077452	0.427	0.272	3.95e-62	GARS	3.9e-150	1.03696	0.351	0.096	1e-145	IRF2BPL	6.68e-09	-0.58396	0.284	0.344	0.000176	ADIPOR2	1.52e-23	-0.91055	0.225	0.277	4.01e-19	UBE2Q1	1.62e-41	0.094807	0.499	0.347	4.25e-37	TAX1BP1	2.86e-07	0.35319	0.524	0.399	0.007526	MFAP3	0.00012	1.23281	0.116	0.049	1	NOLC1	1.86e-11
TINAGL1	1.1e-23	-0.5738	0.296	0.446	2.89e-19	RSRC2	1.73e-66	-0.21508	0.516	0.387	4.56e-62	SGCB	4.4e-150	0.825141	0.439	0.158	1.2e-145	SYF2	6.85e-09	0.265821	0.409	0.312	0.00018	NR2F2	1.54e-23	0.456816	0.642	0.467	4.05e-19	VMP1	1.71e-41	0.732961	0.712	0.485	4.5e-37	ATF3	2.92e-07	-0.63907	0.476	0.512	0.007699	SOX18	0.00012	0.740053	0.401	0.292	1	TIPRL	1.96e-11
HTRA1	1.21e-23	0.530539	0.501	0.347	3.18e-19	SPCS3	1.81e-66	0.328974	0.487	0.288	4.76e-62	MTRNR2L12	4.5e-150	-1.15002	0.966	0.951	1.2e-145	PSME2	6.87e-09	0.516448	0.296	0.201	0.000181	PRELID1	1.54e-23	0.600034	0.3	0.165	4.05e-19	RAB8B	1.85e-41	0.227586	0.327	0.185	4.87e-37	NACC2	2.95e-07	0.225293	0.133	0.079	0.007756	BCAM	0.000123	-0.76817	0.248	0.336	1	IL15RA	1.99e-11
CHMP4B	1.21e-23	0.341629	0.39	0.264	3.18e-19	SDHD	1.83e-66	-0.21641	0.291	0.192	4.82e-62	BCL3	4.5e-150	-1.00949	0.368	0.313	1.2e-145	UBC	7.25e-09	0.330009	0.807	0.746	0.000191	B4GALT1	1.59e-23	-0.05375	0.429	0.33	4.19e-19	PFKP	1.86e-41	0.822581	0.256	0.1	4.89e-37	ANKRD10	2.99e-07	0.399116	0.303	0.205	0.007867	COPE	0.000125	-0.07114	0.328	0.268	1	TMEM100	2e-11
MVP	1.33e-23	0.612112	0.196	0.102	3.5e-19	PSENEN	1.86e-66	-0.05402	0.397	0.264	4.91e-62	ATP6V0E1	5.2e-150	0.695137	0.704	0.365	1.4e-145	FOS	7.26e-09	0.228181	0.928	0.893	0.000191	MACF1	1.64e-23	-0.30253	0.677	0.635	4.31e-19	39142	2e-41	-0.04159	0.35	0.234	5.26e-37	PCMTD2	3.01e-07	0.631294	0.362	0.251	0.007915	OLFM1	0.000126	-0.68096	0.269	0.368	1	KARS	2e-11
PIGT	1.37e-23	0.537215	0.218	0.119	3.62e-19	UBXN6	1.99e-66	0.062104	0.33	0.198	5.24e-62	TMEM248	5.6e-150	0.197089	0.507	0.263	1.5e-145	ABCB1	7.46e-09	0.618434	0.186	0.11	0.000196	DAD1	1.68e-23	0.211768	0.591	0.44	4.42e-19	TACC1	2e-41	-0.55407	0.601	0.575	5.27e-37	HLA-B	3.01e-07	0.208099	0.999	0.997	0.007929	MGLL	0.000126	0.2584	0.267	0.183	1	IFI6	2.05e-11
VAMP5	1.38e-23	0.504037	0.263	0.153	3.64e-19	USF2	2.03e-66	-0.13325	0.342	0.223	5.34e-62	UBE2A	6.1e-150	0.198413	0.444	0.212	1.6e-145	ICAM2	7.52e-09	0.564626	0.167	0.096	0.000198	RAP1A	1.69e-23	-0.08961	0.478	0.381	4.44e-19	HLA-E	2.42e-41	-0.31414	0.987	0.998	6.36e-37	CERK	3.02e-07	0.82076	0.192	0.105	0.007945	STAU1	0.000127	0.216787	0.593	0.472	1	MAP7D3	2.08e-11
HDGF	1.5e-23	0.306207	0.439	0.309	3.94e-19	SNAI2	2.13e-66	1.08386	0.373	0.157	5.61e-62	TSPAN3	6.2e-150	-0.07885	0.581	0.364	1.6e-145	JAZF1	7.72e-09	1.04919	0.122	0.059	0.000203	FBLN2	1.69e-23	0.290505	0.216	0.112	4.44e-19	MRPL51	2.51e-41	0.494263	0.33	0.17	6.61e-37	CADM3	3.06e-07	1.02621	0.122	0.053	0.008051	C17orf67	0.000127	0.936471	0.127	0.057	1	SDHC	2.13e-11
DBI	1.75e-23	0.510094	0.445	0.298	4.62e-19	CHMP2A	2.23e-66	0.16008	0.363	0.214	5.87e-62	PSMD2	6.5e-150	0.302232	0.36	0.146	1.7e-145	PCF11	7.74e-09	-0.45524	0.329	0.398	0.000204	MYL12A	1.79e-23	0.386118	0.855	0.726	4.72e-19	CAP1	2.54e-41	0.284909	0.662	0.459	6.7e-37	KIFAP3	3.08e-07	0.743266	0.306	0.201	0.008117	SRSF5	0.00013	0.259494	0.806	0.701	1	HERC4	2.16e-11
PGRMC1	1.76e-23	0.216424	0.384	0.274	4.62e-19	CAMTA1	2.3e-66	-0.10654	0.354	0.233	6.06e-62	DNAJC8	6.7e-150	0.077252	0.493	0.261	1.8e-145	FAM107A	7.77e-09	0.373025	0.43	0.324	0.000205	MT2A	1.86e-23	1.16157	0.46	0.292	4.91e-19	RNF11	2.55e-41	0.089956	0.409	0.264	6.72e-37	CAPN2	3.13e-07	-0.55485	0.395	0.468	0.008249	EDNRB	0.000132	0.442576	0.539	0.416	1	ERO1A	2.21e-11
HS3ST3A1	1.78e-23	0.863007	0.147	0.062	4.69e-19	TMEM263	2.59e-66	0.610381	0.381	0.184	6.83e-62	RNPS1	7.2e-150	-0.13847	0.434	0.25	1.9e-145	RNPEP	7.86e-09	0.361466	0.167	0.105	0.000207	MLF2	1.89e-23	-0.08783	0.46	0.363	4.98e-19	TRMT112	2.61e-41	-0.02078	0.65	0.503	6.87e-37	TXNIP	3.17e-07	0.306955	0.834	0.863	0.008357	RAB6B	0.000133	-1.26922	0.071	0.109	1	IRX3	2.24e-11
NOP10	1.83e-23	0.50454	0.228	0.127	4.82e-19	TWSG1	2.65e-66	0.089213	0.439	0.276	6.97e-62	BTG1	7.4e-150	-1.05011	0.664	0.704	2e-145	CDC42SE1	7.92e-09	-0.34877	0.365	0.385	0.000209	OSMR	1.94e-23	-0.61143	0.346	0.361	5.12e-19	TCP1	2.76e-41	-0.26148	0.504	0.416	7.28e-37	C6orf62	3.24e-07	0.105762	0.448	0.357	0.00852	HIF1A	0.000134	0.394108	0.575	0.451	1	GRAP	2.29e-11
MORF4L2	2.15e-23	0.058638	0.357	0.266	5.67e-19	SNRPC	2.78e-66	0.223305	0.314	0.166	7.32e-62	REEP5	8.1e-150	0.233908	0.595	0.333	2.1e-145	SSBP3	8.1e-09	-0.39121	0.3	0.313	0.000213	DNAJB6	1.97e-23	-0.26444	0.416	0.361	5.18e-19	CCT6A	2.8e-41	-0.10475	0.45	0.333	7.36e-37	SIAE	3.25e-07	0.599968	0.116	0.058	0.008552	PCDH15	0.000135	-0.98815	0.067	0.144	1	SUN1	2.32e-11
CRTAP	2.27e-23	-0.28892	0.717	0.705	5.97e-19	TMEM14C	2.89e-66	0.035848	0.424	0.269	7.61e-62	EIF4E2	8.9e-150	0.638323	0.397	0.143	2.3e-145	RNPS1	8.6e-09	-0.38071	0.367	0.394	0.000227	TRIB2	2.01e-23	-0.4124	0.501	0.486	5.3e-19	WASF2	2.8e-41	-0.29582	0.595	0.517	7.37e-37	SORBS3	3.32e-07	-0.59801	0.28	0.328	0.008733	LDB2	0.000136	-0.36925	0.541	0.564	1	NUDT16	2.36e-11
SUB1	2.29e-23	0.324295	0.465	0.328	6.04e-19	SLK	2.95e-66	-0.15108	0.401	0.269	7.78e-62	PDIA3	9.3e-150	0.96092	0.819	0.5	2.5e-145	VPS13A	8.77e-09	0.510064	0.208	0.13	0.000231	SKP1	2.17e-23	0.013141	0.562	0.445	5.71e-19	LAPTM4B	2.82e-41	0.085403	0.545	0.389	7.42e-37	RSU1	3.36e-07	0.358679	0.465	0.346	0.008856	ADAM15	0.000136	0.046757	0.157	0.102	1	SSR4	2.43e-11
MYL12A	2.33e-23	0.221036	0.558	0.423	6.13e-19	PBX2	2.96e-66	-0.13338	0.351	0.225	7.79e-62	AES	1e-149	-0.35805	0.646	0.491	2.6e-145	CDC37	8.78e-09	-0.32249	0.638	0.698	0.000231	RRAGA	2.17e-23	0.1084	0.47	0.344	5.71e-19	EIF3E	2.83e-41	-0.27978	0.645	0.567	7.46e-37	HERPUD1	3.43e-07	-0.45092	0.446	0.44	0.009033	COL18A1	0.000137	0.343387	0.377	0.27	1	RPS18	2.58e-11
UQCRQ	2.5e-23	0.290903	0.466	0.334	6.58e-19	DERL1	3.12e-66	-0.12786	0.329	0.213	8.21e-62	EIF4B	1.2e-149	-0.61515	0.71	0.627	3.1e-145	SGK1	8.99e-09	-0.59488	0.316	0.365	0.000237	SRSF2	2.21e-23	-0.08653	0.615	0.512	5.83e-19	CMPK1	2.85e-41	-0.04881	0.405	0.284	7.5e-37	CDH13	3.44e-07	-0.68443	0.205	0.313	0.009056	BTBD10	0.000145	0.292857	0.211	0.142	1	CAPZA1	2.91e-11
KDELR2	2.58e-23	0.512191	0.355	0.225	6.79e-19	GDI1	3.36e-66	-0.05374	0.564	0.409	8.85e-62	ZNF207	1.2e-149	0.288067	0.538	0.273	3.3e-145	TBCD	9.09e-09	0.370332	0.28	0.194	0.000239	CLDN5	2.3e-23	-0.72315	0.387	0.423	6.05e-19	HLA-F	2.93e-41	0.508552	0.81	0.602	7.71e-37	EPHX1	3.48e-07	-0.45769	0.475	0.529	0.009175	TNFRSF14	0.000151	0.652835	0.304	0.196	1	MANSC1	2.92e-11
MAN1A2	3.18e-23	-0.00259	0.427	0.34	8.37e-19	ABI2	3.54e-66	-0.1443	0.386	0.256	9.32e-62	CHST15	1.3e-149	0.589573	0.404	0.153	3.4e-145	HUWE1	9.11e-09	0.511795	0.311	0.216	0.00024	KDELR1	2.46e-23	0.139471	0.601	0.459	6.47e-19	MFSD1	2.98e-41	0.317717	0.348	0.193	7.86e-37	ATP1B3	3.56e-07	-0.52048	0.398	0.453	0.009383	CLK1	0.000152	-0.4422	0.515	0.602	1	GRASP	2.94e-11
TCF7L2	3.28e-23	0.506801	0.321	0.197	8.64e-19	USO1	3.55e-66	0.355191	0.38	0.204	9.35e-62	SELENOM	1.3e-149	0.35026	0.616	0.328	3.4e-145	BBX	9.32e-09	0.389199	0.325	0.231	0.000245	ADAMTS1	2.49e-23	0.588117	0.558	0.383	6.57e-19	PTBP1	3.03e-41	-0.05251	0.595	0.457	7.99e-37	CLEC2B	3.68e-07	1.07715	0.177	0.096	0.009689	PEBP1	0.000153	-0.26832	0.586	0.578	1	SNX1	3.16e-11
MAF	3.5e-23	0.673555	0.372	0.231	9.21e-19	ZFAND6	3.64e-66	0.033095	0.328	0.193	9.57e-62	UBE2R2	1.4e-149	0.198768	0.546	0.288	3.6e-145	IFIT3	9.6e-09	0.540408	0.209	0.129	0.000253	NUMB	2.5e-23	-0.14355	0.422	0.342	6.58e-19	SSB	3.31e-41	0.292347	0.591	0.393	8.71e-37	AGFG1	3.72e-07	0.643125	0.33	0.22	0.009786	CEP135	0.000153	-0.92323	0.209	0.279	1	SIRPA	3.21e-11
CFLAR	3.53e-23	0.21776	0.431	0.31	9.3e-19	SHOC2	3.75e-66	-0.05772	0.4	0.264	9.88e-62	GHITM	1.6e-149	-0.17699	0.472	0.289	4.1e-145	VAPA	9.61e-09	-0.41062	0.444	0.497	0.000253	SLC25A3	2.53e-23	0.014956	0.637	0.518	6.66e-19	STAT6	3.37e-41	0.201955	0.428	0.268	8.88e-37	SMIM14	4.14e-07	0.263227	0.458	0.345	0.010911	GDF10	0.000153	-1.08512	0.088	0.17	1	TCEAL9	3.51e-11
GFRA1	3.86e-23	-1.16284	0.149	0.232	1.02e-18	GNL3	3.83e-66	0.370407	0.4	0.215	1.01e-61	ESD	1.9e-149	-0.2223	0.497	0.319	4.9e-145	SNHG7	9.65e-09	-0.37735	0.388	0.422	0.000254	FDPS	2.68e-23	0.430415	0.308	0.181	7.05e-19	PDIA4	4.01e-41	0.660234	0.415	0.217	1.06e-36	SMAD5	4.16e-07	0.435739	0.415	0.297	0.010945	PDK4	0.000155	-0.94379	0.211	0.29	1	KIAA1551	3.62e-11
CXCL1	4e-23	2.25047	0.111	0.034	1.05e-18	TMEM30A	3.88e-66	0.345335	0.574	0.359	1.02e-61	CHMP5	1.9e-149	0.32811	0.468	0.222	5e-145	MMRN2	9.86e-09	0.371993	0.761	0.685	0.00026	ATP5PB	2.74e-23	0.305243	0.501	0.348	7.22e-19	SNRPG	4.16e-41	0.338744	0.58	0.38	1.1e-36	AP2M1	4.38e-07	0.291458	0.541	0.42	0.011547	GALT	0.000159	0.081914	0.149	0.097	1	PML	3.74e-11
OST4	4.01e-23	0.32316	0.604	0.457	1.06e-18	GBP1	3.92e-66	1.38167	0.621	0.411	1.03e-61	OLFML2B	1.9e-149	0.871844	0.511	0.199	5e-145	MAPRE1	1.02e-08	-0.39791	0.327	0.346	0.00027	SNRPF	2.79e-23	0.379688	0.422	0.274	7.34e-19	TBC1D15	4.4e-41	-0.52037	0.35	0.313	1.16e-36	OLFM1	4.63e-07	0.213373	0.368	0.272	0.012206	C2	0.000162	0.944042	0.19	0.103	1	GRPEL2	3.79e-11
HSP90B1	4.04e-23	0.352915	0.829	0.715	1.06e-18	CD248	3.95e-66	0.491097	0.503	0.279	1.04e-61	SNX3	2.2e-149	0.430001	0.691	0.382	5.7e-145	KLF6	1.05e-08	0.263282	0.704	0.599	0.000276	TMEM50A	2.85e-23	0.065587	0.628	0.494	7.5e-19	DUT	4.4e-41	0.221891	0.522	0.346	1.16e-36	CNKSR3	4.71e-07	0.571419	0.382	0.267	0.01239	OPTN	0.000162	0.426681	0.543	0.419	1	TUBB4B	3.83e-11
CAPN1	4.07e-23	0.432277	0.3	0.187	1.07e-18	UQCR10	3.99e-66	0.07331	0.379	0.232	1.05e-61	CHST11	3.8e-149	1.48945	0.3	0.057	1e-144	KDM6B	1.05e-08	-0.47524	0.345	0.416	0.000276	PARVB	2.93e-23	-0.01763	0.407	0.302	7.73e-19	ERH	4.43e-41	0.365861	0.564	0.365	1.17e-36	M6PR	4.82e-07	0.368957	0.356	0.247	0.012692	CTBP1	0.000163	-0.31645	0.272	0.249	1	ZNF704	3.85e-11
GTF3C6	4.19e-23	0.378034	0.114	0.054	1.1e-18	COPS7A	4e-66	0.138834	0.343	0.197	1.05e-61	CTDNEP1	4.3e-149	0.213809	0.438	0.211	1.1e-144	CYCS	1.07e-08	-0.45002	0.31	0.354	0.000282	SNU13	2.98e-23	0.08555	0.534	0.406	7.86e-19	HDAC1	4.65e-41	0.402071	0.44	0.261	1.22e-36	GIPC3	4.85e-07	1.08992	0.113	0.048	0.012762	B4GALT5	0.000164	0.457543	0.399	0.282	1	AGPAT5	4.03e-11
RRBP1	4.32e-23	0.49293	0.468	0.32	1.14e-18	ARHGAP17	4.65e-66	-0.31793	0.35	0.254	1.23e-61	SEM1	4.9e-149	0.04399	0.593	0.357	1.3e-144	ACSL5	1.13e-08	0.444701	0.252	0.17	0.000298	TLR4	3.07e-23	0.447026	0.269	0.149	8.09e-19	TMEM59	5.51e-41	-0.05048	0.599	0.457	1.45e-36	H2AFZ	4.95e-07	-0.43576	0.409	0.45	0.013027	RPS6KA2	0.000165	0.423116	0.56	0.439	1	FUS	4.08e-11
ZMAT3	4.95e-23	0.745268	0.289	0.163	1.3e-18	HADHB	5.43e-66	0.263301	0.477	0.292	1.43e-61	TGFB3	4.9e-149	1.5192	0.403	0.107	1.3e-144	TMEM219	1.14e-08	0.097208	0.454	0.378	0.0003	ACTR1A	3.13e-23	0.077177	0.285	0.193	8.24e-19	ODF2L	5.7e-41	0.464831	0.472	0.276	1.5e-36	APLP2	5.01e-07	0.427958	0.725	0.638	0.013197	FHL2	0.000165	-0.46575	0.198	0.187	1	TSTA3	4.13e-11
PLAUR	5.13e-23	0.854064	0.167	0.075	1.35e-18	POLR2F	6.43e-66	0.106452	0.306	0.174	1.69e-61	FZD1	6e-149	1.59107	0.37	0.087	1.6e-144	PPP2CA	1.14e-08	-0.35531	0.359	0.387	0.000301	KIF1C	3.25e-23	-0.13998	0.343	0.263	8.56e-19	HNRNPL	5.89e-41	0.156777	0.588	0.411	1.55e-36	ZNF316	5.04e-07	0.892829	0.133	0.063	0.013265	TMEM140	0.000167	0.390543	0.252	0.166	1	CLUAP1	4.27e-11
MALAT1	5.15e-23	-0.36162	0.98	0.995	1.36e-18	ADH1B	6.86e-66	-2.21731	0.069	0.229	1.81e-61	TXNDC17	8.4e-149	1.05648	0.322	0.081	2.2e-144	GPBP1L1	1.15e-08	0.52306	0.199	0.125	0.000303	SKI	3.28e-23	-0.28279	0.447	0.385	8.65e-19	CALD1	5.98e-41	0.383696	0.611	0.4	1.57e-36	CTSH	5.05e-07	0.43926	0.602	0.489	0.013307	TNC	0.000168	-0.70017	0.289	0.371	1	TPP1	4.36e-11
ATP5MC2	5.75e-23	-0.28772	0.689	0.671	1.51e-18	SARS	7.2e-66	0.155985	0.389	0.229	1.9e-61	FKBP9	8.6e-149	0.54029	0.487	0.213	2.3e-144	FOSL2	1.18e-08	-0.31608	0.576	0.62	0.000311	ENG	3.35e-23	0.113554	0.837	0.696	8.83e-19	RGCC	5.98e-41	-1.27948	0.433	0.495	1.57e-36	TSHZ1	5.06e-07	0.726363	0.325	0.223	0.013318	MT-ND3	0.00017	0.140177	0.998	0.996	1	GUCY1B1	4.39e-11
ANGPTL4	6.01e-23	-1.7015	0.055	0.138	1.58e-18	FRG1	7.27e-66	0.11681	0.31	0.169	1.91e-61	SNRPB2	9.6e-149	0.266101	0.433	0.202	2.5e-144	SLC1A5	1.18e-08	-0.51287	0.292	0.34	0.000312	LAPTM4B	3.42e-23	0.179782	0.545	0.403	9e-19	RSAD2	6.05e-41	2.01992	0.198	0.048	1.59e-36	TSPAN11	5.11e-07	0.986043	0.162	0.083	0.013465	LRP5	0.000172	-0.06869	0.556	0.475	1	AC007952.4	4.46e-11
TRAM1	6.02e-23	0.375751	0.564	0.413	1.59e-18	CBX6	7.35e-66	-0.89224	0.447	0.511	1.94e-61	NBR1	9.6e-149	-0.10881	0.424	0.234	2.5e-144	DRAM2	1.21e-08	0.310224	0.169	0.111	0.000319	HNRNPH1	3.42e-23	-0.01393	0.685	0.566	9e-19	ZC3H12A	6.71e-41	-0.98934	0.313	0.387	1.77e-36	MTIF3	5.14e-07	0.199545	0.375	0.281	0.013525	ADAM9	0.000172	-0.42908	0.375	0.383	1	PDE2A	4.59e-11
C12orf57	6.29e-23	-0.11862	0.551	0.476	1.66e-18	PSMD11	7.36e-66	0.478305	0.351	0.174	1.94e-61	SNRPD1	1e-148	0.442986	0.418	0.171	2.6e-144	YWHAG	1.22e-08	-0.38374	0.444	0.491	0.000321	AIDA	3.46e-23	0.199862	0.558	0.409	9.1e-19	ARHGEF12	6.82e-41	-0.18806	0.564	0.452	1.79e-36	LIMCH1	5.37e-07	0.478807	0.313	0.209	0.014136	JAK1	0.000182	-0.1786	0.573	0.524	1	MYL12A	4.7e-11
GJA1	6.56e-23	0.555395	0.218	0.117	1.73e-18	COPS9	7.38e-66	0.020598	0.375	0.236	1.94e-61	EIF4A2	1.1e-148	-0.61608	0.811	0.738	3e-144	RTL8C	1.3e-08	-0.10083	0.397	0.354	0.000341	MKNK2	3.48e-23	-0.69332	0.36	0.405	9.16e-19	TNFAIP2	6.84e-41	0.618107	0.541	0.318	1.8e-36	RPS27	5.37e-07	-0.2315	0.848	0.877	0.014147	TOLLIP	0.000191	-0.99708	0.125	0.185	1	YIPF5	4.95e-11
TMED10	6.57e-23	0.317402	0.556	0.41	1.73e-18	FAP	7.89e-66	0.638696	0.476	0.25	2.08e-61	C19orf12	1.6e-148	0.847766	0.33	0.094	4.1e-144	CASC4	1.32e-08	0.199575	0.245	0.179	0.000347	ACTN4	3.55e-23	-0.28102	0.843	0.813	9.36e-19	RSL24D1	6.89e-41	-0.51759	0.349	0.321	1.81e-36	ADD3	5.47e-07	0.402384	0.741	0.677	0.014401	TSC22D1	0.000194	-0.72195	0.302	0.379	1	SND1	5.04e-11
TRIOBP	6.84e-23	0.417175	0.27	0.163	1.8e-18	CTDSP1	8.16e-66	-0.15946	0.499	0.371	2.15e-61	MTPN	1.8e-148	0.422665	0.603	0.31	4.8e-144	FRMD6	1.37e-08	0.814735	0.117	0.057	0.000361	PAPOLA	3.69e-23	-0.06153	0.622	0.52	9.73e-19	TPI1	7.01e-41	0.380987	0.699	0.487	1.85e-36	BCL3	5.6e-07	-0.63451	0.252	0.295	0.01474	LAMTOR1	0.000196	0.0494	0.272	0.209	1	LGMN	5.97e-11
WBP1L	8.38e-23	0.400833	0.249	0.15	2.21e-18	MORF4L2	8.43e-66	0.469654	0.586	0.357	2.22e-61	SAP18	2.1e-148	-0.29409	0.642	0.462	5.5e-144	KIT	1.37e-08	0.987787	0.12	0.059	0.000361	GNAQ	3.99e-23	-0.39688	0.591	0.581	1.05e-18	LRRFIP2	7.19e-41	-0.07747	0.384	0.266	1.89e-36	RGL1	5.74e-07	0.507658	0.298	0.195	0.015116	TMOD3	0.000196	0.400284	0.537	0.413	1	PDGFB	5.98e-11
IQGAP1	8.4e-23	0.114969	0.559	0.438	2.21e-18	IFI16	8.52e-66	0.719651	0.787	0.565	2.24e-61	ADAMTS4	2.1e-148	-1.62085	0.4	0.349	5.6e-144	CSNK1D	1.4e-08	-0.54135	0.256	0.307	0.000368	ABCG2	4.06e-23	-1.34371	0.154	0.243	1.07e-18	GDI2	7.48e-41	0.159877	0.642	0.464	1.97e-36	ACSL4	5.82e-07	0.593687	0.288	0.185	0.015321	HOXB3	0.000197	0.528298	0.116	0.057	1	ATP5F1C	6.29e-11
HACD3	8.62e-23	0.415912	0.276	0.171	2.27e-18	PGAM1	8.55e-66	0.447436	0.57	0.346	2.25e-61	CAPNS1	2.3e-148	0.536676	0.652	0.34	6e-144	SLC25A24	1.41e-08	0.19457	0.167	0.114	0.000372	SRSF9	4.12e-23	0.222803	0.457	0.318	1.08e-18	YIPF3	7.5e-41	0.031563	0.417	0.283	1.98e-36	MYL12A	6.02e-07	0.362123	0.734	0.625	0.015863	CPT1A	0.000199	-0.47306	0.371	0.396	1	RPL10A	6.77e-11
CPQ	8.66e-23	0.50449	0.316	0.195	2.28e-18	GABARAPL2	8.79e-66	-0.10153	0.473	0.341	2.32e-61	HMGN1	2.9e-148	0.210429	0.563	0.308	7.6e-144	ARID5A	1.48e-08	-0.79506	0.13	0.193	0.00039	PDLIM4	4.15e-23	1.13246	0.118	0.034	1.09e-18	RBMS2	7.54e-41	0.068293	0.378	0.25	1.99e-36	WDR1	6.09e-07	0.55611	0.305	0.201	0.016034	KRT10	0.0002	-0.78325	0.2	0.282	1	APOBEC3C	6.92e-11
PARVA	9.08e-23	0.249608	0.448	0.327	2.39e-18	RNPS1	8.91e-66	-0.11175	0.434	0.304	2.35e-61	TNS1	3e-148	-0.71008	0.65	0.537	7.9e-144	PSMB2	1.48e-08	0.423135	0.381	0.281	0.00039	CHMP5	4.17e-23	0.120389	0.497	0.365	1.1e-18	ARL4A	7.68e-41	0.813884	0.507	0.283	2.02e-36	PLLP	6.1e-07	-1.30468	0.067	0.133	0.016052	CFAP97	0.0002	-0.19406	0.455	0.425	1	CLK1	7.07e-11
TMEM59	9.15e-23	0.234713	0.553	0.419	2.41e-18	NSD3	9.16e-66	-0.13041	0.449	0.311	2.41e-61	CYTOR	3.5e-148	1.49813	0.335	0.074	9.2e-144	CAVIN3	1.49e-08	0.526299	0.246	0.161	0.000391	RBPMS	4.22e-23	0.252129	0.565	0.411	1.11e-18	XRN2	7.68e-41	-0.26567	0.436	0.343	2.02e-36	UBE2S	6.24e-07	-0.84454	0.207	0.287	0.016436	PML	0.000202	0.645524	0.39	0.276	1	RRAS	8.16e-11
ERRFI1	9.33e-23	-0.90156	0.24	0.317	2.46e-18	SHISA5	9.76e-66	0.388847	0.641	0.412	2.57e-61	MMP14	3.9e-148	1.41515	0.655	0.303	1e-143	TPD52	1.51e-08	0.674768	0.162	0.092	0.000397	C19orf66	4.29e-23	0.423	0.445	0.292	1.13e-18	TNPO1	8.04e-41	0.245687	0.446	0.278	2.12e-36	SRSF2	6.36e-07	-0.28435	0.584	0.595	0.016739	SV2A	0.000203	-0.80908	0.125	0.216	1	RALGAPA2	8.17e-11
ARL2BP	1.01e-22	0.296408	0.285	0.183	2.66e-18	ACIN1	9.86e-66	0.136076	0.403	0.234	2.6e-61	ERH	4.5e-148	0.347982	0.626	0.342	1.2e-143	TOB2	1.51e-08	-0.68445	0.171	0.216	0.000398	TMSB4X	4.95e-23	0.34314	0.996	0.993	1.3e-18	IFIT2	8.32e-41	1.78048	0.203	0.052	2.19e-36	SLC2A3	6.53e-07	-0.61763	0.389	0.471	0.0172	HSPA4	0.000203	-0.57989	0.282	0.335	1	BGN	8.78e-11
TFPI	1.03e-22	-0.45465	0.399	0.408	2.71e-18	CPE	1.06e-65	-0.66674	0.644	0.655	2.8e-61	HSPA4	4.7e-148	0.348956	0.424	0.183	1.2e-143	CARD19	1.61e-08	-0.98784	0.072	0.135	0.000424	CBX4	5.18e-23	-1.02924	0.225	0.286	1.36e-18	KDELR1	8.61e-41	0.194584	0.601	0.418	2.27e-36	N4BP1	6.54e-07	0.607209	0.25	0.155	0.017219	ABHD2	0.000206	-0.55803	0.412	0.485	1	KBTBD2	9.07e-11
SRP19	1.04e-22	0.468779	0.199	0.11	2.73e-18	URM1	1.09e-65	0.170951	0.323	0.178	2.87e-61	UBXN4	4.9e-148	0.566006	0.694	0.369	1.3e-143	SDHC	1.62e-08	0.16139	0.236	0.176	0.000425	PLA1A	5.26e-23	0.958748	0.547	0.409	1.38e-18	COMMD6	9.05e-41	-0.20476	0.522	0.427	2.38e-36	KLF10	6.57e-07	-0.44506	0.432	0.538	0.01731	BAG4	0.000209	0.730605	0.131	0.064	1	CCT5	9.55e-11
CALHM5	1.07e-22	0.944595	0.125	0.049	2.81e-18	TPM2	1.11e-65	0.161773	0.671	0.458	2.93e-61	ERP44	5.5e-148	0.37163	0.463	0.208	1.5e-143	PLOD1	1.63e-08	0.715561	0.205	0.125	0.000429	ACAT1	5.39e-23	-0.53605	0.293	0.298	1.42e-18	EMC7	9.05e-41	0.187961	0.303	0.174	2.38e-36	SLC41A1	6.6e-07	-0.05362	0.279	0.201	0.017373	ABI3BP	0.000209	-0.61708	0.2	0.298	1	TRIM44	9.73e-11
EEA1	1.18e-22	0.297585	0.336	0.224	3.1e-18	PSMC1	1.16e-65	0.293958	0.47	0.281	3.06e-61	SCARA5	6.2e-148	1.32525	0.291	0.05	1.6e-143	RAB13	1.65e-08	0.420003	0.488	0.382	0.000435	TMEM59	5.45e-23	-0.01362	0.599	0.478	1.43e-18	ERP29	9.38e-41	0.508255	0.414	0.227	2.47e-36	BRI3	6.82e-07	-0.27473	0.561	0.57	0.017958	MMD	0.000211	-0.47718	0.2	0.193	1	DDX60	1.01e-10
RAD23B	1.31e-22	0.320021	0.33	0.219	3.45e-18	WDR45	1.22e-65	-0.09785	0.319	0.199	3.23e-61	OCIAD1	6.9e-148	0.142763	0.514	0.279	1.8e-143	WWC3	1.67e-08	0.531606	0.209	0.132	0.000439	PRRC2B	5.48e-23	-0.76552	0.318	0.371	1.44e-18	SERINC3	9.45e-41	-0.38783	0.594	0.541	2.49e-36	MAGI1	7.27e-07	0.601556	0.273	0.173	0.019138	CAMK1D	0.000215	1.20766	0.108	0.044	1	ATF3	1.03e-10
HM13	1.36e-22	0.4513	0.243	0.143	3.58e-18	TEX261	1.24e-65	-0.01694	0.3	0.181	3.25e-61	APP	7.5e-148	0.850886	0.881	0.601	2e-143	SPARCL1	1.67e-08	0.19859	0.973	0.992	0.00044	ATP6AP2	5.53e-23	-0.0035	0.449	0.344	1.46e-18	PAPOLA	9.87e-41	-0.18374	0.622	0.514	2.6e-36	TMEM237	7.37e-07	0.556504	0.117	0.061	0.019406	DLC1	0.000216	-0.64387	0.373	0.438	1	MT-ATP6	1.05e-10
SERPINB1	1.38e-22	0.235152	0.258	0.165	3.62e-18	GSTK1	1.24e-65	-0.08486	0.515	0.368	3.26e-61	EIF3L	7.8e-148	-0.77468	0.454	0.394	2.1e-143	PDPR	1.72e-08	0.540125	0.155	0.09	0.000453	TMEM248	5.55e-23	-0.3306	0.378	0.331	1.46e-18	DHX9	1.01e-40	-0.09254	0.34	0.229	2.67e-36	EPS15	7.43e-07	0.568962	0.379	0.267	0.019576	S100A11	0.000217	0.562685	0.528	0.426	1	LGALS9	1.07e-10
MYOF	1.42e-22	0.59517	0.226	0.124	3.74e-18	LRRC8A	1.26e-65	0.557861	0.321	0.142	3.32e-61	TRAPPC1	8.5e-148	0.465252	0.388	0.149	2.2e-143	PODXL	1.73e-08	0.516793	0.433	0.332	0.000454	PA2G4	5.82e-23	0.048696	0.513	0.394	1.53e-18	PAM	1.02e-40	-0.03086	0.433	0.308	2.69e-36	CORO1C	7.73e-07	0.558469	0.383	0.271	0.020365	LGALS1	0.000217	-0.48131	0.506	0.557	1	CORO1C	1.1e-10
BGN	1.47e-22	0.585075	0.654	0.538	3.86e-18	PRRX2	1.26e-65	1.17059	0.245	0.076	3.32e-61	ALDH9A1	8.5e-148	0.263807	0.39	0.171	2.2e-143	PIK3C2B	1.73e-08	0.599367	0.203	0.126	0.000456	CAPZA2	5.92e-23	-0.17184	0.487	0.405	1.56e-18	PCGF2	1.07e-40	0.04009	0.517	0.37	2.81e-36	BIVM	7.79e-07	0.643114	0.163	0.09	0.020516	ACTR10	0.00022	0.307204	0.246	0.166	1	SUB1	1.14e-10
TNPO1	1.51e-22	0.011258	0.311	0.234	3.97e-18	JAK1	1.33e-65	-0.20262	0.595	0.465	3.5e-61	RHOC	9.7e-148	0.730763	0.378	0.127	2.6e-143	KBTBD2	1.74e-08	-0.32123	0.494	0.515	0.000458	PTPN12	5.95e-23	0.112942	0.561	0.419	1.57e-18	FKBP9	1.11e-40	-0.44302	0.528	0.482	2.92e-36	ERG	7.87e-07	0.420315	0.572	0.457	0.020715	NRP2	0.00022	-0.03502	0.481	0.388	1	ATP5ME	1.17e-10
OSTC	1.51e-22	0.365646	0.337	0.219	3.98e-18	CDV3	1.35e-65	-0.019	0.444	0.301	3.56e-61	CCT2	1.1e-147	0.390408	0.491	0.231	2.8e-143	MCC	1.8e-08	0.418933	0.175	0.11	0.000474	MAPK1IP1L	6.04e-23	0.176468	0.429	0.301	1.59e-18	ARL6IP1	1.18e-40	-0.34868	0.543	0.475	3.1e-36	UBE2J1	8.09e-07	0.499375	0.393	0.279	0.021301	SUMO3	0.000225	-0.23049	0.571	0.546	1	TNFRSF4	1.21e-10
EGLN3	1.55e-22	1.13916	0.133	0.051	4.09e-18	DHX9	1.38e-65	-0.13673	0.38	0.263	3.62e-61	ERGIC3	1.2e-147	0.093654	0.421	0.21	3e-143	IRF2	1.88e-08	0.433954	0.27	0.185	0.000495	IKBIP	6.11e-23	0.252906	0.323	0.202	1.61e-18	PKP4	1.23e-40	-0.60565	0.543	0.574	3.25e-36	LYRM1	8.24e-07	0.361612	0.173	0.103	0.021711	SLC35F2	0.000226	-1.42697	0.041	0.103	1	RHBDF2	1.25e-10
LSAMP	1.57e-22	-0.00663	0.19	0.127	4.13e-18	SS18	1.41e-65	0.229475	0.352	0.196	3.72e-61	NEDD8	1.2e-147	-0.08004	0.401	0.214	3.1e-143	KLF10	1.89e-08	-0.33143	0.484	0.577	0.000497	NR5A2	6.32e-23	-0.70904	0.28	0.312	1.66e-18	ADIPOR1	1.3e-40	0.062311	0.289	0.172	3.43e-36	RNF5	8.49e-07	0.312604	0.289	0.199	0.022368	TM2D2	0.000227	0.440262	0.287	0.19	1	MPZL1	1.27e-10
PCOLCE	1.6e-22	0.348355	0.624	0.473	4.21e-18	SON	1.46e-65	-0.25485	0.693	0.566	3.86e-61	FIS1	1.2e-147	0.087195	0.369	0.17	3.3e-143	DEDD2	1.95e-08	0.320133	0.149	0.093	0.000515	CD47	6.41e-23	0.590032	0.442	0.28	1.69e-18	IKBIP	1.45e-40	0.398058	0.323	0.167	3.82e-36	PGRMC1	8.7e-07	0.584662	0.441	0.331	0.0229	TMEM8A	0.000228	0.944048	0.177	0.094	1	PLA2G4C	1.36e-10
TMEM258	1.61e-22	0.127575	0.545	0.424	4.25e-18	PPP4R1	1.51e-65	0.152338	0.272	0.137	3.97e-61	OPTN	1.4e-147	0.598739	0.632	0.314	3.7e-143	FAM110D	2.04e-08	-0.57867	0.268	0.332	0.000538	DCTD	6.48e-23	0.074396	0.356	0.252	1.71e-18	ATP6V1A	1.46e-40	0.372878	0.317	0.169	3.85e-36	GIT2	8.89e-07	0.722819	0.226	0.135	0.023419	TMEM245	0.000229	-0.5116	0.336	0.428	1	ACO1	1.41e-10
TES	1.64e-22	0.431366	0.249	0.147	4.32e-18	LMAN2	1.56e-65	0.108491	0.439	0.285	4.12e-61	DYNC1I2	1.5e-147	0.104135	0.65	0.394	3.9e-143	UBE2S	2.05e-08	-0.70236	0.191	0.263	0.00054	CGGBP1	6.68e-23	-0.05337	0.399	0.305	1.76e-18	EMP2	1.48e-40	-0.53679	0.406	0.381	3.91e-36	SEC11C	9.02e-07	-0.71705	0.232	0.309	0.023743	GAPDH	0.000248	0.283586	0.81	0.761	1	ENDOD1	1.49e-10
ITPR3	1.67e-22	1.33264	0.105	0.033	4.41e-18	NUDT5	1.69e-65	0.462988	0.291	0.132	4.44e-61	COPA	1.5e-147	0.465431	0.541	0.256	3.9e-143	APMAP	2.11e-08	0.450382	0.278	0.192	0.000555	UBXN4	6.78e-23	0.037492	0.62	0.489	1.79e-18	EIF3K	1.6e-40	0.133218	0.488	0.335	4.22e-36	SLC29A1	9.13e-07	-0.6325	0.32	0.421	0.024041	IMP4	0.000249	-0.7037	0.108	0.104	1	TM2D1	1.53e-10
SSR3	1.76e-22	0.378056	0.409	0.279	4.63e-18	EIF4G1	1.96e-65	0.256167	0.474	0.287	5.17e-61	DRAP1	1.8e-147	0.485982	0.39	0.154	4.9e-143	PSMC5	2.19e-08	-0.10152	0.264	0.231	0.000577	NPTN	6.83e-23	-0.1393	0.321	0.244	1.8e-18	YME1L1	1.62e-40	-0.26536	0.399	0.314	4.26e-36	CD320	9.36e-07	-1.34989	0.047	0.112	0.024645	CALCOCO2	0.00025	0.42662	0.526	0.408	1	LGALS3	1.59e-10
COL8A2	1.79e-22	0.82829	0.125	0.052	4.71e-18	LSM3	2.07e-65	0.011838	0.339	0.206	5.44e-61	DUT	1.9e-147	0.000411	0.578	0.35	5.1e-143	TRIOBP	2.2e-08	0.335879	0.46	0.356	0.000579	SUPT5H	6.99e-23	0.220481	0.299	0.189	1.84e-18	COL5A2	1.63e-40	1.28352	0.245	0.081	4.29e-36	DSTN	9.65e-07	-0.2725	0.635	0.64	0.025402	ACHE	0.000255	-1.28657	0.078	0.147	1	NAMPT	1.61e-10
ATP5F1A	1.88e-22	0.312611	0.421	0.296	4.94e-18	TMEM230	2.24e-65	-0.24141	0.447	0.338	5.91e-61	RBMX	2.1e-147	-0.3331	0.592	0.427	5.5e-143	CAB39	2.23e-08	0.544237	0.228	0.147	0.000588	CTTN	7.08e-23	0.300101	0.503	0.352	1.86e-18	DNAJC7	1.63e-40	0.411349	0.332	0.177	4.3e-36	RAB29	9.68e-07	0.298606	0.207	0.135	0.025493	OAS2	0.000256	0.471721	0.172	0.096	1	SELENON	1.74e-10
STK38	1.91e-22	0.750685	0.163	0.076	5.02e-18	FAM114A1	2.28e-65	0.439653	0.436	0.24	6.01e-61	ARNTL2	2.3e-147	2.93972	0.241	0.018	6e-143	ZBTB44	2.23e-08	0.591428	0.201	0.125	0.000589	MAX	7.09e-23	-0.02889	0.406	0.311	1.87e-18	GIMAP6	1.67e-40	-0.0716	0.364	0.247	4.39e-36	IARS2	9.83e-07	0.059719	0.27	0.199	0.025879	TMEM33	0.000257	0.356964	0.263	0.177	1	RALB	1.77e-10
NEGR1	1.91e-22	-1.06783	0.135	0.194	5.02e-18	SMCO4	2.34e-65	1.32124	0.186	0.044	6.17e-61	CLIC4	2.3e-147	0.69573	0.677	0.341	6e-143	HMGB1	2.51e-08	0.218395	0.888	0.875	0.00066	ESYT2	7.26e-23	0.358659	0.395	0.256	1.91e-18	ATP5MF	1.68e-40	0.654566	0.453	0.251	4.43e-36	C1orf198	1.08e-06	0.647379	0.325	0.219	0.028411	TTL	0.000258	-1.09629	0.084	0.159	1	NSMCE4A	1.79e-10
NDUFB3	1.93e-22	0.458504	0.232	0.137	5.07e-18	BRK1	2.45e-65	0.114237	0.609	0.422	6.46e-61	CDC42EP1	2.4e-147	0.014121	0.468	0.257	6.2e-143	ZMAT3	2.52e-08	0.652388	0.154	0.088	0.000664	ATP6V0E1	7.36e-23	0.361015	0.688	0.519	1.94e-18	CAMK2D	1.72e-40	0.714117	0.318	0.145	4.53e-36	SDHC	1.08e-06	0.339238	0.305	0.21	0.028427	RXRA	0.000259	-0.7408	0.218	0.309	1	MDFI	1.82e-10
CLEC2B	1.96e-22	0.212086	0.16	0.095	5.15e-18	S100A13	2.47e-65	-0.22855	0.535	0.421	6.52e-61	NAMPT	2.6e-147	-1.15056	0.481	0.405	6.7e-143	TSPAN7	2.52e-08	0.266414	0.786	0.784	0.000665	CXorf36	7.61e-23	-0.05436	0.654	0.544	2e-18	TOMM20	2.03e-40	-0.16474	0.457	0.347	5.34e-36	MT-ATP8	1.08e-06	0.171455	0.991	0.99	0.028436	VAT1	0.000265	0.032439	0.328	0.26	1	JAK3	1.89e-10
HYOU1	2e-22	0.62778	0.172	0.084	5.28e-18	PSMD2	2.54e-65	0.009503	0.36	0.225	6.68e-61	EIF3D	2.8e-147	-0.20836	0.473	0.293	7.3e-143	PITPNA	2.58e-08	-0.49291	0.217	0.246	0.000678	SUB1	7.99e-23	0.232573	0.644	0.488	2.1e-18	CYSTM1	2.1e-40	-0.4609	0.385	0.347	5.52e-36	H2AFX	1.2e-06	-1.17693	0.089	0.156	0.031541	MAPK1	0.000267	-0.23341	0.323	0.293	1	VPS29	1.93e-10
CD44	2.25e-22	-0.23195	0.579	0.516	5.92e-18	NEDD8	2.84e-65	0.118967	0.401	0.25	7.47e-61	KIFAP3	3e-147	0.500663	0.38	0.144	7.9e-143	MDFIC	2.61e-08	0.444629	0.281	0.195	0.000686	SEC31A	8.1e-23	0.126746	0.596	0.458	2.13e-18	FXR1	2.17e-40	-0.0399	0.462	0.33	5.72e-36	ACTG1	1.22e-06	0.241752	0.913	0.875	0.032016	KLHL4	0.000267	-0.75354	0.2	0.272	1	TTC9	1.96e-10
MID1	2.31e-22	0.76766	0.126	0.052	6.09e-18	MESD	2.93e-65	0.217247	0.505	0.313	7.71e-61	ACSL4	3.4e-147	0.895906	0.379	0.118	8.9e-143	MT-ND4L	2.73e-08	-0.16211	0.963	0.986	0.000718	MXRA7	8.36e-23	-0.26509	0.39	0.334	2.2e-18	FAM120A	2.18e-40	0.446356	0.564	0.357	5.73e-36	TLR4	1.22e-06	0.500018	0.395	0.283	0.032151	SIN3B	0.000269	0.681848	0.343	0.239	1	ARPC3	2.07e-10
LMAN2	2.32e-22	0.329617	0.285	0.184	6.1e-18	ANP32A	2.97e-65	0.11712	0.419	0.259	7.83e-61	SRRM1	3.4e-147	-0.38844	0.538	0.372	9e-143	ABI3BP	2.87e-08	0.888771	0.101	0.047	0.000756	ENY2	8.76e-23	0.088523	0.592	0.463	2.31e-18	GRASP	2.36e-40	-0.67424	0.391	0.398	6.23e-36	SLC12A2	1.23e-06	0.871243	0.117	0.055	0.032431	PSMC3	0.000273	0.048289	0.304	0.235	1	GRAMD1A	2.08e-10
40787	2.4e-22	0.516526	0.38	0.246	6.32e-18	RAB31	3.14e-65	0.756616	0.631	0.383	8.28e-61	ARF6	3.5e-147	0.254602	0.453	0.217	9.2e-143	CXXC5	2.89e-08	-0.77435	0.142	0.209	0.000761	ATP5MC2	8.8e-23	0.309637	0.794	0.639	2.32e-18	MALL	2.46e-40	0.58533	0.62	0.394	6.47e-36	HUWE1	1.26e-06	0.512484	0.382	0.271	0.033231	PARD6G	0.000275	-0.08255	0.539	0.471	1	ITGB4	2.11e-10
SLC26A7	2.44e-22	-1.57647	0.062	0.143	6.43e-18	CCT2	3.3e-65	0.359121	0.491	0.29	8.69e-61	GSTK1	3.6e-147	0.271415	0.515	0.262	9.4e-143	VCAM1	2.98e-08	1.30153	0.185	0.123	0.000784	DNAJB11	8.92e-23	0.477831	0.227	0.117	2.35e-18	PAFAH1B2	2.54e-40	0.192536	0.434	0.274	6.7e-36	AK4	1.27e-06	-0.70972	0.243	0.312	0.03339	MTRNR2L1	0.00028	-0.75177	0.256	0.351	1	NDUFA5	2.24e-10
CNP	2.48e-22	0.615588	0.264	0.15	6.54e-18	RDX	3.43e-65	-0.11034	0.48	0.331	9.04e-61	NDUFC1	3.9e-147	-0.0173	0.418	0.218	1e-142	TEK	2.99e-08	0.448062	0.325	0.232	0.000788	TIMP1	9.09e-23	0.690289	0.449	0.282	2.39e-18	C1orf21	2.55e-40	0.39341	0.438	0.255	6.72e-36	PNRC2	1.28e-06	-0.05656	0.577	0.504	0.033746	HOXD10	0.000281	-0.8574	0.162	0.223	1	38961	2.49e-10
ANK2	2.57e-22	0.172061	0.321	0.221	6.77e-18	NRBP1	3.44e-65	0.387384	0.428	0.239	9.05e-61	MVP	3.9e-147	0.918063	0.349	0.102	1e-142	ZBTB16	3.02e-08	1.07202	0.117	0.057	0.000796	LOXL2	9.24e-23	0.497115	0.397	0.245	2.43e-18	ZNF207	2.71e-40	0.150646	0.545	0.38	7.14e-36	COLGALT1	1.31e-06	0.728848	0.22	0.131	0.034395	TNXB	0.000282	0.078993	0.388	0.289	1	IGF1	2.54e-10
SPTAN1	2.66e-22	0.499328	0.463	0.318	7.02e-18	SRI	3.56e-65	0.134605	0.52	0.344	9.36e-61	CMTM6	4e-147	0.520376	0.543	0.252	1e-142	DYNC1I2	3.06e-08	0.301621	0.553	0.446	0.000806	RAB1B	9.3e-23	0.193407	0.438	0.31	2.45e-18	SNRPB2	2.95e-40	0.020169	0.426	0.295	7.77e-36	ADM	1.32e-06	-0.88885	0.385	0.445	0.03466	NAMPT	0.000285	0.30765	0.515	0.395	1	ZFP36L1	2.57e-10
CXCL10	2.72e-22	1.2255	0.107	0.032	7.17e-18	PSMC4	3.71e-65	0.195075	0.331	0.181	9.77e-61	TMEM230	4.8e-147	0.224776	0.447	0.218	1.3e-142	DRAM1	3.06e-08	0.512584	0.189	0.117	0.000807	SP140L	9.34e-23	0.145615	0.209	0.118	2.46e-18	CLIC1	2.98e-40	0.402202	0.601	0.392	7.85e-36	ADAM9	1.35e-06	0.608077	0.383	0.278	0.035606	SPHK1	0.000286	0.306358	0.425	0.315	1	TMEM255B	2.66e-10
PCOLCE2	3.02e-22	0.896607	0.172	0.076	7.95e-18	HEXA	3.77e-65	0.256765	0.291	0.145	9.93e-61	SRSF10	5.1e-147	0.312906	0.498	0.241	1.3e-142	RAB4A	3.08e-08	0.189267	0.187	0.133	0.000811	NME1	9.56e-23	0.851235	0.268	0.132	2.52e-18	CA2	3.18e-40	3.00443	0.112	0.009	8.37e-36	UHRF2	1.37e-06	-0.71863	0.205	0.291	0.036002	HNRNPU	0.00029	-0.13827	0.733	0.688	1	SSH1	2.69e-10
NHSL2	3.13e-22	0.118684	0.309	0.221	8.23e-18	ALYREF	3.94e-65	0.038978	0.349	0.211	1.04e-60	THOC7	5.4e-147	0.269415	0.392	0.17	1.4e-142	ELN	3.21e-08	1.06029	0.179	0.112	0.000847	RBM39	9.95e-23	-0.14279	0.786	0.7	2.62e-18	COX6A1	3.24e-40	0.156377	0.609	0.431	8.54e-36	NUPR1	1.37e-06	0.442465	0.255	0.165	0.036197	IQCA1	0.00029	1.02578	0.168	0.089	1	SBNO2	2.72e-10
COMT	3.23e-22	0.305934	0.441	0.314	8.51e-18	CALCOCO2	4.08e-65	0.1085	0.53	0.349	1.07e-60	EFEMP1	6.6e-147	0.979424	0.573	0.237	1.7e-142	ZBTB38	3.36e-08	0.432017	0.346	0.251	0.000884	ATP6V1G1	1e-22	0.030362	0.449	0.341	2.64e-18	MRPL33	3.34e-40	0.300263	0.542	0.353	8.8e-36	MMADHC	1.39e-06	0.589774	0.268	0.171	0.03654	RIOK3	0.000292	0.391872	0.302	0.205	1	TIMMDC1	2.77e-10
GSTO1	3.28e-22	0.511603	0.275	0.164	8.63e-18	EFCAB14	4.12e-65	-0.39038	0.424	0.332	1.09e-60	RGS16	7.5e-147	-1.57729	0.559	0.66	2e-142	RELA	3.41e-08	-0.44818	0.339	0.393	0.000899	XRCC6	1.05e-22	0.160345	0.484	0.35	2.76e-18	TIPRL	3.42e-40	0.332456	0.343	0.192	9e-36	TMEM126B	1.39e-06	0.005617	0.186	0.138	0.036702	HDGFL3	0.000292	-0.32779	0.517	0.538	1	PNP	2.88e-10
VGLL3	3.31e-22	0.465573	0.287	0.175	8.72e-18	SRSF6	4.3e-65	0.024246	0.465	0.308	1.13e-60	MPZL1	7.5e-147	0.677732	0.522	0.225	2e-142	ATP5PD	3.59e-08	0.206997	0.409	0.321	0.000946	LYPLA2	1.05e-22	0.516937	0.222	0.114	2.77e-18	BNIP2	3.75e-40	-0.12314	0.498	0.377	9.88e-36	VPS35	1.42e-06	0.251225	0.338	0.246	0.037364	GCC2	0.000308	0.476535	0.401	0.288	1	SCARA3	2.94e-10
PSMB5	3.35e-22	0.423583	0.284	0.177	8.81e-18	TMED4	4.35e-65	-0.59356	0.348	0.295	1.14e-60	SDHC	9.4e-147	0.374967	0.39	0.163	2.5e-142	HYAL2	3.68e-08	0.350032	0.508	0.403	0.00097	ZNF24	1.05e-22	-0.17735	0.373	0.297	2.77e-18	LEPROTL1	3.76e-40	0.326409	0.376	0.215	9.9e-36	PABPC1	1.45e-06	-0.08561	0.893	0.84	0.038138	CTSL	0.00031	0.253043	0.414	0.312	1	COPZ1	3.07e-10
OMD	3.63e-22	1.39976	0.141	0.053	9.57e-18	NME1	4.61e-65	0.535514	0.345	0.165	1.21e-60	SSRP1	9.5e-147	-0.11217	0.422	0.235	2.5e-142	ZFAND5	3.91e-08	0.392686	0.658	0.607	0.001029	TNFRSF10B	1.08e-22	0.193076	0.395	0.27	2.84e-18	SERPING1	3.81e-40	0.903036	0.692	0.485	1e-35	JUND	1.46e-06	-0.30378	0.936	0.957	0.038487	EPB41	0.000314	1.11032	0.14	0.069	1	NMNAT2	3.08e-10
ACTR3	3.74e-22	0.341673	0.511	0.372	9.84e-18	C19orf53	4.75e-65	0.364935	0.416	0.232	1.25e-60	SUMO3	1.2e-146	0.378079	0.589	0.306	3.1e-142	UBLCP1	3.97e-08	0.420064	0.209	0.138	0.001046	RPN2	1.09e-22	0.052333	0.573	0.445	2.86e-18	NDUFAB1	3.81e-40	0.385909	0.363	0.205	1e-35	POGLUT1	1.48e-06	0.708573	0.205	0.119	0.038912	LAMA5	0.000314	-1.04182	0.108	0.189	1	S100A10	3.12e-10
COMMD6	3.87e-22	0.23905	0.561	0.428	1.02e-17	ATRAID	4.96e-65	-0.21869	0.477	0.364	1.31e-60	ATP5F1A	1.8e-146	0.216293	0.547	0.296	4.8e-142	UBE2D3	4.06e-08	-0.26796	0.666	0.69	0.001069	PLCB1	1.09e-22	-0.47623	0.407	0.386	2.88e-18	AK2	3.87e-40	0.196947	0.455	0.293	1.02e-35	TRA2B	1.49e-06	-0.41512	0.458	0.506	0.039137	FAM177A1	0.000316	-0.00362	0.297	0.229	1	RNF130	3.16e-10
POGLUT1	4.11e-22	0.857575	0.194	0.094	1.08e-17	MRPL3	5.05e-65	0.306217	0.335	0.178	1.33e-60	HNRNPA0	2.5e-146	-0.32893	0.594	0.434	6.6e-142	PLPP1	4.09e-08	0.234918	0.514	0.411	0.001078	NDUFB4	1.1e-22	0.168267	0.492	0.358	2.9e-18	LAMTOR4	3.88e-40	0.118384	0.314	0.189	1.02e-35	BLOC1S1	1.49e-06	0.677615	0.183	0.106	0.039285	POLR2L	0.000318	0.21786	0.457	0.348	1	RAB6B	3.22e-10
NDN	4.32e-22	0.054334	0.467	0.366	1.14e-17	TM9SF3	5.18e-65	0.20635	0.637	0.434	1.36e-60	VAPA	2.6e-146	-0.06113	0.598	0.378	7e-142	HNRNPL	4.12e-08	0.300682	0.516	0.411	0.001084	RAB13	1.14e-22	-0.12608	0.573	0.488	3e-18	NSA2	3.92e-40	-0.01792	0.529	0.387	1.03e-35	CNP	1.54e-06	0.585736	0.343	0.238	0.040436	INPP1	0.000318	-1.05603	0.112	0.176	1	BNIP3L	3.24e-10
TMF1	4.36e-22	0.166842	0.266	0.175	1.15e-17	PAPSS2	5.49e-65	0.119374	0.469	0.296	1.45e-60	PLSCR1	3.3e-146	0.667505	0.604	0.283	8.8e-142	PPRC1	4.16e-08	-0.80424	0.109	0.17	0.001095	PCMTD1	1.14e-22	-0.46922	0.39	0.377	3.01e-18	POLR2G	4.03e-40	0.139994	0.353	0.22	1.06e-35	SDCBP	1.57e-06	0.176818	0.837	0.739	0.041231	ABLIM2	0.000319	1.33293	0.121	0.057	1	GPR146	3.26e-10
PPA1	4.5e-22	0.368447	0.453	0.314	1.18e-17	BIRC2	5.8e-65	0.20959	0.414	0.243	1.53e-60	SCP2	3.4e-146	0.459529	0.542	0.262	8.9e-142	FHL1	4.17e-08	0.5186	0.206	0.13	0.001097	PNPLA2	1.18e-22	-0.38742	0.458	0.429	3.11e-18	ATP6V1G1	4.2e-40	0.04211	0.449	0.31	1.11e-35	TFF3	1.57e-06	-0.61938	0.376	0.477	0.041285	LRRFIP1	0.000322	-0.45939	0.444	0.496	1	LRRFIP1	3.4e-10
PLTP	4.66e-22	-0.00634	0.295	0.217	1.23e-17	SAMD9L	5.86e-65	0.724978	0.335	0.147	1.54e-60	MAGED1	3.9e-146	0.938667	0.44	0.152	1e-141	PCAT19	4.21e-08	-0.31785	0.588	0.648	0.001109	UBE2A	1.21e-22	0.394305	0.389	0.246	3.17e-18	ARF3	4.3e-40	0.216175	0.503	0.329	1.13e-35	NRIP1	1.63e-06	0.734473	0.319	0.222	0.042914	IRF8	0.000322	0.236744	0.394	0.289	1	FAM189A2	3.41e-10
SVIL	4.87e-22	0.597411	0.229	0.125	1.28e-17	CPED1	6.04e-65	0.121897	0.311	0.168	1.59e-60	WDR1	4.4e-146	0.37221	0.437	0.194	1.1e-141	TMTC2	4.27e-08	0.804455	0.169	0.097	0.001125	FZD4	1.24e-22	-0.53124	0.523	0.565	3.27e-18	PCF11	4.32e-40	-0.81094	0.349	0.398	1.14e-35	BEX3	1.65e-06	-0.38254	0.455	0.478	0.043532	RPL15	0.000326	-0.23035	0.884	0.904	1	GDI2	3.51e-10
CAST	5.25e-22	0.188014	0.631	0.497	1.38e-17	MAP3K2	6.11e-65	-0.04677	0.377	0.237	1.61e-60	EMC4	4.4e-146	-0.01121	0.43	0.228	1.2e-141	RPS12	4.29e-08	-0.18496	0.916	0.946	0.00113	SHROOM4	1.27e-22	0.258462	0.317	0.203	3.36e-18	RTRAF	4.36e-40	0.432537	0.365	0.198	1.15e-35	PGM2L1	1.67e-06	0.732804	0.213	0.126	0.043867	PIEZO1	0.000328	0.23689	0.388	0.289	1	RPL31	3.51e-10
MDH1	5.55e-22	0.244948	0.368	0.257	1.46e-17	GPX8	6.21e-65	0.589873	0.442	0.23	1.64e-60	COX5A	4.5e-146	0.896111	0.363	0.113	1.2e-141	GSDMD	4.38e-08	0.420338	0.221	0.149	0.001154	CFI	1.28e-22	0.18829	0.488	0.351	3.36e-18	HBEGF	4.37e-40	-0.99864	0.415	0.5	1.15e-35	TPI1	1.68e-06	-0.07748	0.612	0.558	0.044148	YY1	0.000329	-0.33314	0.53	0.526	1	BZW1	3.57e-10
FAM114A1	5.7e-22	0.57032	0.24	0.133	1.5e-17	CYB5B	6.45e-65	0.213579	0.392	0.228	1.7e-60	DECR1	4.6e-146	0.93494	0.359	0.108	1.2e-141	LEMD3	4.6e-08	0.151986	0.146	0.102	0.001212	GPRC5B	1.36e-22	-0.18025	0.365	0.281	3.58e-18	SLC25A24	4.4e-40	0.077514	0.215	0.114	1.16e-35	ERBIN	1.7e-06	0.576912	0.332	0.227	0.044875	BCLAF1	0.00033	-0.34833	0.631	0.661	1	CLEC1A	3.59e-10
TMEM123	6.17e-22	0.390396	0.471	0.331	1.62e-17	VPS26A	6.98e-65	0.168559	0.283	0.149	1.84e-60	RTL8C	4.9e-146	0.202737	0.671	0.404	1.3e-141	RSL1D1	4.61e-08	-0.39891	0.357	0.398	0.001215	FZD6	1.42e-22	-0.22534	0.349	0.284	3.75e-18	LAMC1	4.61e-40	0.563433	0.663	0.438	1.21e-35	MYCBP2	1.74e-06	0.427019	0.383	0.274	0.04586	BLCAP	0.000335	0.590449	0.39	0.283	1	PRKAR1B	3.61e-10
COPE	6.57e-22	0.474429	0.234	0.137	1.73e-17	SMAD2	7.13e-65	0.422414	0.352	0.177	1.88e-60	ARL1	5.4e-146	0.288557	0.513	0.255	1.4e-141	DCAF7	4.78e-08	0.479192	0.272	0.187	0.001259	PPP4C	1.43e-22	0.410783	0.332	0.2	3.77e-18	NDUFA1	4.69e-40	0.227073	0.623	0.431	1.24e-35	FHL2	1.75e-06	0.866976	0.187	0.106	0.045958	NUDT5	0.000337	0.250604	0.248	0.173	1	FRMD4A	3.71e-10
SNRPD2	6.75e-22	-0.00389	0.44	0.355	1.78e-17	COX6A1	7.13e-65	-0.17506	0.577	0.443	1.88e-60	PDIA6	5.7e-146	0.833052	0.68	0.336	1.5e-141	CTSB	4.81e-08	-0.09537	0.569	0.515	0.001266	PSENEN	1.44e-22	0.190294	0.36	0.241	3.78e-18	ZDHHC20	5.18e-40	0.132265	0.289	0.168	1.36e-35	EMB	1.75e-06	0.998958	0.169	0.094	0.046186	TRIM69	0.000339	0.398893	0.343	0.239	1	CSK	3.74e-10
KDELR1	6.81e-22	-0.02961	0.508	0.416	1.79e-17	XRN1	7.32e-65	0.497309	0.366	0.18	1.93e-60	PTPN2	6.6e-146	0.594852	0.352	0.118	1.7e-141	REEP3	4.9e-08	0.561155	0.227	0.148	0.00129	FEZ2	1.5e-22	0.27636	0.516	0.363	3.95e-18	PLEKHA1	5.21e-40	-0.03698	0.427	0.299	1.37e-35	MIAT	1.76e-06	-0.8349	0.209	0.299	0.046427	SV2B	0.000342	0.621421	0.213	0.129	1	PLAC9	3.8e-10
TMEM50A	6.85e-22	0.273138	0.56	0.422	1.8e-17	PSMG2	7.49e-65	0.298626	0.421	0.243	1.97e-60	NDUFB2	8.8e-146	0.344156	0.585	0.309	2.3e-141	ROMO1	4.97e-08	0.335904	0.295	0.214	0.001309	ROBO4	1.54e-22	0.297879	0.582	0.423	4.05e-18	ZNF24	5.3e-40	-0.09912	0.373	0.263	1.4e-35	FAM114A2	1.82e-06	0.705457	0.15	0.08	0.047917	AFAP1L1	0.000344	0.26832	0.461	0.351	1	ZCRB1	3.92e-10
CHPF	6.96e-22	1.07397	0.11	0.039	1.83e-17	SLC20A1	7.62e-65	1.68202	0.347	0.135	2.01e-60	PYURF	9.7e-146	0.196899	0.531	0.284	2.6e-141	FKBP4	5.06e-08	0.572439	0.193	0.121	0.001332	TMEM123	1.59e-22	-0.38153	0.545	0.532	4.18e-18	RHEB	5.43e-40	0.084697	0.297	0.18	1.43e-35	CTTNBP2NL	1.88e-06	0.60915	0.286	0.187	0.049496	RHOJ	0.000345	0.291814	0.763	0.665	1	RNASE1	4.02e-10
ARPC2	7.52e-22	0.281698	0.623	0.48	1.98e-17	EIF3J	8.29e-65	0.19677	0.396	0.231	2.18e-60	SELENOF	1.1e-145	0.454148	0.605	0.313	2.8e-141	PREPL	5.09e-08	-0.01985	0.112	0.079	0.00134	PFDN2	1.59e-22	0.294965	0.297	0.182	4.18e-18	SLC38A2	5.73e-40	0.39902	0.558	0.356	1.51e-35	MXRA7	1.91e-06	-0.46753	0.396	0.442	0.050169	XXYLT1-AS2	0.000349	1.15144	0.101	0.041	1	THEMIS2	4.05e-10
EIF2S3	7.54e-22	-0.48997	0.32	0.334	1.99e-17	SNX10	8.34e-65	1.59801	0.263	0.078	2.2e-60	CALM3	1.1e-145	0.000782	0.504	0.288	2.8e-141	LRRCC1	5.15e-08	0.472144	0.125	0.07	0.001356	RPL8	1.64e-22	-0.11794	0.883	0.806	4.33e-18	SUMO1	5.97e-40	0.129959	0.433	0.287	1.57e-35	PDHA1	1.93e-06	0.407694	0.202	0.127	0.050859	IGFBP4	0.000355	-0.29474	0.767	0.811	1	LY6E	4.32e-10
PLS3	7.62e-22	0.441425	0.579	0.431	2.01e-17	MGAT1	8.43e-65	0.236765	0.392	0.226	2.22e-60	GOLGA7	1.1e-145	0.205923	0.489	0.247	3e-141	HMCES	5.21e-08	-0.75632	0.115	0.16	0.001372	WDR1	1.7e-22	0.428987	0.416	0.267	4.49e-18	HSPA4	6.18e-40	0.319691	0.4	0.234	1.63e-35	IFIT5	1.94e-06	0.375798	0.107	0.057	0.051078	GSTP1	0.000364	-0.44303	0.459	0.542	1	P4HB	4.45e-10
ITGA7	7.95e-22	-0.7871	0.202	0.331	2.09e-17	TSG101	8.48e-65	-0.14755	0.344	0.23	2.23e-60	RSL1D1	1.2e-145	-0.27249	0.587	0.408	3.1e-141	ITPRIP	5.27e-08	0.557773	0.319	0.226	0.001388	CAVIN3	1.73e-22	0.457293	0.394	0.246	4.56e-18	DR1	6.28e-40	0.218046	0.318	0.185	1.65e-35	UBE2G2	1.95e-06	0.4901	0.378	0.27	0.051327	DNAJC16	0.000364	0.707168	0.134	0.067	1	ARRDC3	4.45e-10
TMEM219	7.96e-22	0.344411	0.364	0.247	2.09e-17	BRD4	8.51e-65	0.020878	0.577	0.403	2.24e-60	SRSF4	1.2e-145	0.031808	0.499	0.275	3.1e-141	STAT2	5.51e-08	0.316942	0.184	0.125	0.001452	CLU	1.74e-22	0.758724	0.501	0.337	4.58e-18	MDH1	6.31e-40	0.71086	0.335	0.16	1.66e-35	PDLIM3	1.96e-06	0.498992	0.293	0.196	0.05159	CTSZ	0.000368	0.195985	0.453	0.352	1	TSC22D4	4.46e-10
C4orf3	8.08e-22	0.309439	0.56	0.419	2.13e-17	ABCE1	8.56e-65	0.19522	0.36	0.203	2.25e-60	SNX5	1.2e-145	0.123255	0.371	0.169	3.2e-141	CIRBP	5.52e-08	-0.25265	0.559	0.563	0.001454	MED4	1.76e-22	-0.19718	0.354	0.286	4.63e-18	TMEM9B	6.49e-40	0.209059	0.36	0.215	1.71e-35	CALR	2.01e-06	-0.22339	0.867	0.85	0.052889	SLC39A7	0.000371	-0.27536	0.343	0.31	1	CCDC71L	4.49e-10
MT-CO2	8.45e-22	0.277802	0.992	0.988	2.23e-17	EFEMP2	9.21e-65	0.219427	0.402	0.233	2.42e-60	TOMM20	1.5e-145	-0.1385	0.57	0.37	3.9e-141	CHURC1	5.63e-08	-0.57557	0.193	0.241	0.001483	COL18A1	1.8e-22	0.669293	0.445	0.28	4.73e-18	SH3BGRL	6.57e-40	0.289289	0.509	0.331	1.73e-35	UGP2	2.03e-06	0.488736	0.406	0.295	0.053464	TNS3	0.000374	-0.77411	0.172	0.226	1	VAT1	4.53e-10
FXYD1	8.69e-22	-0.83667	0.213	0.272	2.29e-17	TNFAIP8	9.31e-65	1.09879	0.279	0.098	2.45e-60	CERS2	1.6e-145	0.176959	0.441	0.22	4.2e-141	CSRP2	5.68e-08	0.381814	0.462	0.36	0.001496	MLEC	1.8e-22	-0.32558	0.342	0.278	4.75e-18	CAND1	6.86e-40	0.083709	0.298	0.179	1.81e-35	MAFF	2.04e-06	-0.35102	0.519	0.543	0.053818	DLL1	0.000377	-1.02004	0.125	0.179	1	TRIM21	4.56e-10
CCDC90B	8.72e-22	0.476308	0.2	0.113	2.3e-17	PDAP1	9.9e-65	0.280697	0.427	0.251	2.61e-60	SLC39A14	1.7e-145	1.72677	0.419	0.113	4.4e-141	SMIM30	5.81e-08	0.06152	0.161	0.12	0.001529	FAM3C	1.81e-22	0.274138	0.318	0.198	4.76e-18	RAB13	7.24e-40	0.293925	0.573	0.382	1.91e-35	CASC4	2.07e-06	0.317665	0.326	0.232	0.054388	BCAR3	0.000382	-0.83115	0.14	0.227	1	NDUFB11	4.75e-10
STMP1	9.19e-22	0.427346	0.227	0.131	2.42e-17	TMEM167A	1e-64	0.396278	0.46	0.262	2.63e-60	IFI44	1.9e-145	1.77663	0.288	0.047	5.1e-141	IFITM3	5.85e-08	0.204581	0.945	0.937	0.00154	GNAS	1.82e-22	-0.31771	0.958	0.947	4.79e-18	NPEPPS	7.62e-40	0.122288	0.276	0.155	2.01e-35	CLEC4G	2.09e-06	0.854268	0.103	0.044	0.055093	SNX3	0.000383	0.220282	0.662	0.546	1	SH2D3C	4.78e-10
NRIP1	9.52e-22	0.660736	0.285	0.165	2.51e-17	COX7A2	1e-64	0.018534	0.471	0.313	2.64e-60	ACTR3	2e-145	0.794558	0.715	0.372	5.2e-141	KIAA0355	5.88e-08	-0.26414	0.481	0.49	0.001549	COX7A2	1.88e-22	0.202979	0.44	0.308	4.96e-18	HEXIM1	7.84e-40	-1.50642	0.165	0.279	2.06e-35	MAP3K13	2.1e-06	0.510135	0.13	0.071	0.055318	NDUFAB1	0.000384	0.563246	0.356	0.25	1	PKHD1L1	4.83e-10
TMED2	9.62e-22	0.278121	0.445	0.321	2.53e-17	SP110	1.01e-64	0.406369	0.4	0.214	2.66e-60	ISCU	2.4e-145	0.17995	0.673	0.406	6.3e-141	HSPD1	5.89e-08	0.4832	0.624	0.559	0.00155	CSNK1A1	1.91e-22	0.111187	0.672	0.532	5.03e-18	SERPINE1	7.88e-40	1.37416	0.531	0.326	2.07e-35	PAFAH1B1	2.12e-06	0.14327	0.335	0.252	0.055918	FBXO30	0.000393	-0.98637	0.084	0.162	1	JAK1	4.87e-10
SDC2	1.03e-21	0.50937	0.519	0.371	2.72e-17	SELENOW	1.11e-64	-0.10128	0.52	0.373	2.94e-60	SF3B5	2.5e-145	0.209355	0.326	0.133	6.5e-141	CPNE1	6.14e-08	-0.55754	0.22	0.269	0.001616	ARHGAP17	1.94e-22	-0.40035	0.294	0.26	5.1e-18	MLEC	8.33e-40	0.489961	0.342	0.173	2.19e-35	EIF2AK2	2.3e-06	0.484832	0.313	0.215	0.060564	CD40	0.000396	0.551593	0.183	0.109	1	OSGEP	4.92e-10
SSB	1.09e-21	0.276493	0.42	0.298	2.87e-17	ATXN7L3B	1.12e-64	0.014427	0.397	0.253	2.94e-60	BRI3	2.5e-145	0.135961	0.561	0.315	6.6e-141	HEY1	6.15e-08	0.968085	0.164	0.097	0.001621	RBBP6	1.96e-22	-0.46891	0.452	0.423	5.17e-18	PPP1CC	8.34e-40	0.039776	0.404	0.276	2.2e-35	NFE2L2	2.33e-06	-0.32538	0.391	0.391	0.061268	CARHSP1	0.000398	0.417202	0.418	0.305	1	IL7	5.35e-10
ACADVL	1.09e-21	0.175963	0.392	0.286	2.88e-17	NAMPT	1.12e-64	0.076433	0.481	0.298	2.95e-60	CD164	2.8e-145	0.644523	0.675	0.351	7.5e-141	RNF213	6.18e-08	0.457361	0.338	0.245	0.001629	CCDC69	1.98e-22	-0.15272	0.46	0.381	5.22e-18	HDGFL3	8.36e-40	-0.09323	0.472	0.357	2.2e-35	ARL8B	2.4e-06	0.27614	0.386	0.285	0.063284	HIPK3	0.0004	0.36073	0.427	0.318	1	LARS	5.36e-10
CTSL	1.14e-21	0.093001	0.298	0.22	2.99e-17	ISG15	1.18e-64	1.52802	0.365	0.149	3.11e-60	COX7A2L	3.1e-145	-0.22401	0.466	0.297	8.2e-141	BIRC3	6.35e-08	0.299758	0.516	0.412	0.001673	PSMA1	2.01e-22	0.392378	0.232	0.128	5.3e-18	METAP2	8.52e-40	-0.10268	0.535	0.411	2.24e-35	SAP30L	2.41e-06	0.693253	0.239	0.148	0.063395	DDA1	0.000403	-0.00208	0.22	0.165	1	TMEM214	5.37e-10
MRPL33	1.17e-21	0.402	0.297	0.188	3.08e-17	SPCS1	1.18e-64	-0.08806	0.515	0.372	3.12e-60	ARHGAP1	3.3e-145	-0.30396	0.515	0.337	8.8e-141	HMGCS1	6.42e-08	-0.73733	0.11	0.128	0.00169	NUDT5	2.02e-22	0.268548	0.29	0.18	5.32e-18	RBM3	8.56e-40	-0.32768	0.696	0.642	2.25e-35	ABHD17C	2.43e-06	0.689186	0.167	0.093	0.064113	MAFF	0.000403	-0.52458	0.491	0.519	1	LITAF	5.41e-10
SOD3	1.24e-21	0.395208	0.812	0.696	3.26e-17	HOOK3	1.25e-64	-0.0224	0.421	0.271	3.3e-60	COPB1	4.1e-145	0.443035	0.384	0.151	1.1e-140	SLC25A11	6.49e-08	0.350475	0.145	0.091	0.00171	MRPL33	2.02e-22	0.281404	0.542	0.387	5.33e-18	HPCAL1	8.92e-40	-0.33295	0.484	0.401	2.35e-35	UBE2Z	2.44e-06	0.36335	0.379	0.278	0.064178	BMX	0.000404	-0.56132	0.312	0.349	1	NDUFS4	5.41e-10
TM9SF2	1.37e-21	0.042035	0.395	0.31	3.6e-17	PFDN1	1.26e-64	0.326263	0.289	0.144	3.31e-60	YME1L1	4.3e-145	0.026548	0.482	0.27	1.1e-140	RPS24	6.55e-08	-0.16377	0.946	0.968	0.001725	BTN3A2	2.05e-22	0.065196	0.489	0.365	5.4e-18	LDLRAD3	9.09e-40	1.03863	0.206	0.067	2.39e-35	LRRCC1	2.45e-06	0.568199	0.104	0.053	0.064597	RNF187	0.000407	-0.27509	0.338	0.325	1	XPO1	5.51e-10
TMEM230	1.39e-21	0.466184	0.338	0.218	3.65e-17	PPP2R5C	1.27e-64	-0.03949	0.429	0.285	3.33e-60	CCNL2	4.8e-145	-0.00194	0.509	0.278	1.3e-140	CETN3	6.57e-08	0.536271	0.165	0.101	0.00173	RAPGEF2	2.16e-22	-0.78177	0.319	0.362	5.68e-18	EI24	9.11e-40	0.16614	0.458	0.298	2.4e-35	EPHB4	2.46e-06	-0.54201	0.313	0.402	0.064789	STAB1	0.00041	0.126338	0.442	0.351	1	BACE2	5.7e-10
FKBP9	1.4e-21	0.517622	0.337	0.213	3.7e-17	P4HB	1.3e-64	0.578256	0.701	0.459	3.42e-60	ERP29	4.8e-145	0.026922	0.405	0.212	1.3e-140	UTP4	6.58e-08	-0.88135	0.109	0.162	0.001733	PKP4	2.19e-22	-0.46037	0.543	0.557	5.76e-18	CLEC1A	9.13e-40	0.22697	0.431	0.267	2.4e-35	CASP1	2.47e-06	0.606184	0.129	0.069	0.06508	RAMP3	0.000412	-0.58867	0.297	0.405	1	SLC25A6	6.32e-10
NREP	1.4e-21	0.474145	0.354	0.229	3.7e-17	GOLGA3	1.35e-64	0.03388	0.303	0.172	3.55e-60	ATP5F1C	5.2e-145	0.332579	0.456	0.213	1.4e-140	VASP	6.78e-08	-0.57466	0.236	0.297	0.001785	GLS	2.2e-22	0.358486	0.494	0.338	5.8e-18	PPP3R1	9.4e-40	-0.29657	0.388	0.316	2.48e-35	RALGAPA2	2.48e-06	-0.47701	0.423	0.479	0.065265	THSD4	0.00042	0.493869	0.325	0.222	1	GCOM1	6.36e-10
STAT3	1.45e-21	0.343693	0.492	0.353	3.81e-17	MOXD1	1.42e-64	0.733243	0.307	0.127	3.74e-60	CLIC1	5.2e-145	0.792237	0.505	0.207	1.4e-140	LRMP	6.86e-08	0.452503	0.182	0.115	0.001807	XAF1	2.22e-22	0.597156	0.754	0.596	5.84e-18	H2AFV	9.46e-40	0.137492	0.454	0.298	2.49e-35	EEF1D	2.48e-06	-0.17949	0.692	0.671	0.065369	PCID2	0.00042	0.262782	0.192	0.122	1	NDUFS6	6.45e-10
MDFIC	1.56e-21	0.27961	0.239	0.149	4.11e-17	HNRNPD	1.42e-64	0.037193	0.702	0.52	3.75e-60	COPS9	5.5e-145	0.043508	0.375	0.183	1.4e-140	TBL1XR1	6.99e-08	0.52334	0.289	0.2	0.00184	PPP1R15B	2.3e-22	-0.3178	0.423	0.367	6.06e-18	MRPL20	9.55e-40	0.367374	0.342	0.191	2.52e-35	GRB10	2.52e-06	0.734943	0.256	0.163	0.066377	CD93	0.000422	0.444433	0.39	0.28	1	MAOB	6.48e-10
PYURF	1.59e-21	0.261264	0.4	0.284	4.17e-17	ADRM1	1.56e-64	0.408385	0.28	0.129	4.1e-60	ATP5MC1	5.7e-145	0.287033	0.367	0.154	1.5e-140	NEK7	7.02e-08	0.326672	0.157	0.104	0.001847	TM9SF3	2.3e-22	0.023969	0.586	0.468	6.06e-18	ARL5B	1e-39	-0.76479	0.481	0.541	2.64e-35	SLC35F2	2.55e-06	0.830449	0.103	0.047	0.067121	UXT	0.000422	-0.14039	0.237	0.2	1	NFE2L2	6.85e-10
RPS27L	1.66e-21	0.307868	0.433	0.308	4.37e-17	MTPN	1.57e-64	0.275642	0.603	0.398	4.14e-60	MARCKS	6.2e-145	0.950221	0.763	0.423	1.6e-140	FUS	7.13e-08	-0.21124	0.631	0.645	0.001877	VAT1	2.3e-22	-0.39866	0.379	0.351	6.07e-18	FLII	1.01e-39	0.306356	0.241	0.12	2.67e-35	ZC2HC1A	2.6e-06	0.60207	0.18	0.104	0.068351	SOCS2	0.000423	-0.72494	0.282	0.359	1	LBR	7.66e-10
GXYLT2	1.72e-21	0.839953	0.181	0.087	4.52e-17	DENR	1.58e-64	0.223215	0.405	0.237	4.16e-60	MYL12A	6.3e-145	0.65382	0.757	0.423	1.7e-140	LY6E	7.41e-08	0.223776	0.445	0.351	0.001953	CTSO	2.47e-22	-0.47467	0.332	0.312	6.51e-18	DHX40	1.02e-39	-0.48101	0.244	0.194	2.68e-35	ART4	2.6e-06	0.341255	0.411	0.308	0.068407	ST6GALNAC3	0.000424	0.55441	0.211	0.129	1	GRB2	7.69e-10
SVEP1	1.74e-21	0.506501	0.294	0.181	4.59e-17	FYTTD1	1.65e-64	0.231702	0.398	0.225	4.34e-60	NSD3	6.8e-145	-0.38551	0.449	0.292	1.8e-140	ADAM10	7.64e-08	0.272182	0.371	0.281	0.002012	DDIT3	2.51e-22	0.349639	0.128	0.056	6.6e-18	RAB10	1.03e-39	0.289224	0.542	0.354	2.72e-35	S100A13	2.62e-06	0.475939	0.318	0.218	0.069112	ACADM	0.000429	0.535063	0.224	0.139	1	CTSZ	7.9e-10
DAD1	1.82e-21	0.353845	0.427	0.298	4.78e-17	CDC16	1.65e-64	-0.03705	0.316	0.196	4.34e-60	CNDP2	8.2e-145	1.40285	0.299	0.061	2.2e-140	C1orf115	7.8e-08	0.037269	0.439	0.37	0.002055	PEBP1	2.57e-22	-0.243	0.539	0.478	6.76e-18	PTPRA	1.06e-39	0.04358	0.351	0.224	2.78e-35	CPNE3	2.63e-06	0.455905	0.339	0.237	0.069171	TM2D1	0.000432	0.161145	0.263	0.192	1	TSPAN3	8.27e-10
CISD1	1.9e-21	1.17642	0.123	0.045	5e-17	CSNK1D	1.66e-64	-0.07152	0.283	0.165	4.38e-60	SRSF6	8.6e-145	-0.00954	0.465	0.249	2.3e-140	TMEM255B	7.88e-08	-0.48439	0.266	0.31	0.002076	CDC42SE1	2.59e-22	0.057808	0.483	0.365	6.83e-18	C5orf24	1.08e-39	0.094095	0.359	0.23	2.85e-35	MAGED1	2.63e-06	0.350284	0.333	0.238	0.069266	SAMD9	0.000435	0.8761	0.183	0.103	1	GNB4	8.3e-10
MEDAG	1.92e-21	0.71777	0.168	0.079	5.07e-17	GTF2A2	1.7e-64	0.298394	0.336	0.178	4.49e-60	ATP2A2	1.2e-144	0.284419	0.64	0.357	3.2e-140	AQP1	8.07e-08	-0.15706	0.906	0.941	0.002124	BCL6B	2.67e-22	0.1987	0.35	0.225	7.03e-18	PCGF5	1.16e-39	0.55603	0.308	0.15	3.06e-35	EIF4A3	2.72e-06	-0.57006	0.279	0.343	0.071521	CHST15	0.000437	0.326776	0.461	0.348	1	TRIM38	8.56e-10
COPB2	1.99e-21	0.392711	0.288	0.182	5.25e-17	HDAC2	1.78e-64	0.01834	0.368	0.233	4.69e-60	ACO1	1.3e-144	1.08873	0.366	0.104	3.5e-140	TTC3	8.45e-08	0.188969	0.34	0.264	0.002225	TACC1	2.71e-22	-0.49298	0.601	0.618	7.14e-18	DCTD	1.17e-39	-0.07614	0.356	0.249	3.07e-35	SARAF	2.78e-06	0.42373	0.557	0.454	0.073116	PPP1R21	0.00044	0.381435	0.183	0.114	1	CTNND1	8.8e-10
AES	2.01e-21	-0.3166	0.495	0.491	5.28e-17	ZDHHC9	1.8e-64	1.0406	0.343	0.14	4.73e-60	RER1	1.5e-144	0.333433	0.406	0.178	4.1e-140	MMADHC	8.49e-08	-0.08614	0.235	0.194	0.002234	ELOVL1	2.85e-22	0.492511	0.263	0.145	7.5e-18	UQCRH	1.19e-39	0.093686	0.479	0.332	3.13e-35	BAZ1A	2.79e-06	0.714297	0.272	0.177	0.073443	RALA	0.000445	0.357107	0.5	0.386	1	EHD2	8.89e-10
SSBP3	2.03e-21	-0.47574	0.301	0.303	5.34e-17	PRR13	1.9e-64	0.380331	0.417	0.23	5.01e-60	ATOX1	1.6e-144	0.621003	0.338	0.108	4.3e-140	TAF15	8.58e-08	-0.15966	0.305	0.279	0.002259	SEC11A	2.91e-22	0.071026	0.627	0.499	7.67e-18	RBX1	1.19e-39	0.197224	0.479	0.311	3.14e-35	ZADH2	2.81e-06	0.558651	0.197	0.119	0.073926	ARHGAP25	0.000448	0.870841	0.131	0.064	1	ACTR10	8.93e-10
SCARB2	2.1e-21	0.162841	0.543	0.419	5.54e-17	C19orf12	1.94e-64	0.380633	0.33	0.164	5.11e-60	G6PC3	1.7e-144	0.586208	0.345	0.119	4.4e-140	CTSZ	8.8e-08	0.484109	0.211	0.138	0.002316	ATP2A3	2.96e-22	-2.35871	0.03	0.106	7.79e-18	OLFML2A	1.22e-39	-1.24008	0.213	0.289	3.21e-35	MITD1	2.82e-06	0.627037	0.157	0.088	0.074259	NT5E	0.000449	-0.14833	0.42	0.378	1	UBE2J1	8.94e-10
DPT	2.26e-21	-0.04265	0.528	0.437	5.95e-17	MMADHC	1.95e-64	0.205402	0.366	0.211	5.13e-60	WDFY1	1.7e-144	1.05745	0.404	0.126	4.5e-140	TSC22D1	8.94e-08	-0.38134	0.648	0.696	0.002354	RABGGTB	2.96e-22	0.197434	0.273	0.172	7.8e-18	NDUFA4	1.24e-39	0.249111	0.62	0.429	3.27e-35	IMP3	2.87e-06	0.454809	0.323	0.224	0.075453	SNHG7	0.000453	-0.79771	0.147	0.176	1	BCAP31	9.05e-10
SSR2	2.27e-21	0.299663	0.427	0.304	5.99e-17	WDR1	2.01e-64	-0.01609	0.437	0.288	5.3e-60	ARL5B	1.8e-144	-1.76491	0.275	0.314	4.6e-140	CDC42EP3	8.94e-08	0.389593	0.564	0.484	0.002355	DNAJC7	3.04e-22	0.373501	0.332	0.203	8e-18	EIF3H	1.27e-39	-0.09753	0.582	0.461	3.36e-35	ETV6	2.87e-06	0.453673	0.27	0.179	0.075484	MTURN	0.000456	-0.38218	0.183	0.165	1	CFAP97	9.16e-10
CTTN	2.32e-21	0.241177	0.346	0.24	6.12e-17	PPP2R5E	2.02e-64	0.026601	0.452	0.292	5.32e-60	REXO2	2e-144	0.903725	0.36	0.111	5.2e-140	PLK2	9.23e-08	0.362414	0.342	0.252	0.002432	RAB2A	3.08e-22	0.016689	0.646	0.525	8.12e-18	PPP1R18	1.33e-39	-0.22381	0.54	0.444	3.5e-35	AMD1	2.87e-06	-0.65778	0.225	0.282	0.075701	DLL4	0.000459	-0.95481	0.138	0.196	1	CTSL	9.76e-10
DSTN	2.32e-21	-0.02534	0.782	0.67	6.12e-17	YPEL5	2.04e-64	-0.01128	0.539	0.38	5.38e-60	GLG1	2.1e-144	0.237138	0.571	0.309	5.5e-140	GNL3	9.35e-08	-0.55826	0.203	0.241	0.002463	EIF5	3.12e-22	-0.4351	0.487	0.479	8.22e-18	ADGRL2	1.36e-39	0.677136	0.457	0.252	3.57e-35	LANCL1	2.88e-06	0.456632	0.212	0.133	0.075845	TMSB10	0.000461	0.209439	0.94	0.913	1	PCGF3	1.02e-09
PRDX5	2.36e-21	0.206341	0.37	0.27	6.21e-17	NUFIP2	2.17e-64	0.414801	0.475	0.27	5.71e-60	RAB11B	2.1e-144	-0.08296	0.646	0.426	5.6e-140	MAP7D3	9.39e-08	0.769945	0.138	0.076	0.002472	GHITM	3.21e-22	0.031464	0.433	0.331	8.46e-18	VAPA	1.38e-39	-0.07966	0.632	0.497	3.64e-35	PKP1	2.89e-06	-1.1881	0.072	0.136	0.076063	RIN2	0.000462	0.636643	0.203	0.12	1	SOX13	1.02e-09
AP2M1	2.37e-21	0.272102	0.395	0.281	6.23e-17	PCED1A	2.18e-64	0.938852	0.261	0.093	5.74e-60	LTBR	2.2e-144	0.279535	0.419	0.192	5.9e-140	SEC23A	9.41e-08	0.090328	0.21	0.159	0.002479	TSPAN14	3.25e-22	-0.3287	0.532	0.503	8.57e-18	CCND1	1.39e-39	1.24804	0.273	0.101	3.65e-35	CD274	2.89e-06	1.03701	0.132	0.065	0.076071	ADD3	0.000466	-0.21707	0.776	0.741	1	CRIM1	1.04e-09
ATP6AP1	2.41e-21	0.152089	0.29	0.207	6.35e-17	PTPN11	2.2e-64	0.14801	0.339	0.193	5.78e-60	U2AF2	2.3e-144	0.190067	0.531	0.287	6e-140	AFF1	9.43e-08	0.444809	0.314	0.225	0.002484	WDFY1	3.26e-22	-0.11699	0.485	0.403	8.57e-18	CSNK2B	1.47e-39	0.016605	0.433	0.305	3.88e-35	HAPLN3	2.92e-06	0.308206	0.435	0.329	0.076787	GDI2	0.000475	0.188643	0.588	0.481	1	FHL2	1.1e-09
SEC61G	2.42e-21	0.339928	0.347	0.235	6.37e-17	LDHB	2.41e-64	0.130448	0.365	0.214	6.35e-60	TPP1	2.9e-144	0.567168	0.565	0.266	7.6e-140	RPL12	9.54e-08	-0.17399	0.852	0.91	0.002511	PSMD7	3.37e-22	0.145496	0.355	0.241	8.87e-18	TMEM50B	1.52e-39	-0.09897	0.364	0.256	4.01e-35	ACAP2	2.93e-06	0.261165	0.243	0.171	0.077075	PHF11	0.00048	0.630108	0.384	0.278	1	FAM49A	1.12e-09
PRDX4	2.51e-21	0.456923	0.239	0.144	6.62e-17	CDC42EP1	2.41e-64	-0.18703	0.468	0.349	6.36e-60	PSMC5	3e-144	0.100009	0.422	0.216	8e-140	IQSEC1	9.76e-08	0.524723	0.199	0.127	0.002569	PTBP1	3.38e-22	0.080555	0.595	0.462	8.89e-18	GBP3	1.55e-39	0.787597	0.285	0.121	4.08e-35	MAST4	2.94e-06	0.909168	0.175	0.097	0.0773	SLC44A2	0.000482	-0.51424	0.453	0.516	1	FRG1	1.13e-09
BTN3A1	2.77e-21	0.6788	0.2	0.103	7.3e-17	SELENOK	2.42e-64	0.003298	0.434	0.287	6.37e-60	UQCRQ	3.1e-144	0.304294	0.609	0.334	8e-140	CBX1	1.01e-07	0.543621	0.171	0.105	0.002654	ARRDC3	3.39e-22	0.481011	0.487	0.324	8.94e-18	CCT3	1.58e-39	0.47611	0.419	0.24	4.16e-35	KIFC3	2.96e-06	0.991392	0.157	0.084	0.077823	ZFYVE21	0.000483	0.392419	0.31	0.215	1	FOXP1	1.15e-09
BIRC3	2.82e-21	0.223248	0.395	0.274	7.43e-17	ECPAS	2.51e-64	0.16139	0.347	0.194	6.61e-60	CXCL11	3.2e-144	4.32608	0.242	0.019	8.4e-140	ERF	1.01e-07	-0.58839	0.246	0.311	0.002672	ARPC3	3.41e-22	0.274792	0.592	0.436	8.97e-18	PARVB	1.59e-39	0.326535	0.407	0.242	4.18e-35	BTN2A1	2.96e-06	0.533276	0.216	0.135	0.077968	SNRPB2	0.000484	-0.34979	0.351	0.355	1	IFIT5	1.18e-09
SEC24D	3.09e-21	0.530819	0.251	0.147	8.14e-17	COPS6	2.52e-64	-0.05768	0.419	0.283	6.65e-60	NSA2	3.3e-144	-0.2449	0.639	0.444	8.7e-140	SRSF4	1.02e-07	-0.25187	0.494	0.487	0.00268	CCT6A	3.47e-22	-0.05623	0.45	0.363	9.14e-18	PPM1G	1.59e-39	0.301325	0.428	0.263	4.18e-35	PJA2	2.96e-06	0.321129	0.416	0.31	0.077979	NFIA	0.000488	-0.31967	0.61	0.654	1	PPP4C	1.19e-09
TMCO1	3.26e-21	0.058437	0.356	0.266	8.58e-17	ARPP19	3.05e-64	0.212406	0.309	0.165	8.04e-60	SRSF2	3.6e-144	-0.29089	0.597	0.422	9.5e-140	EPSTI1	1.04e-07	0.850217	0.138	0.075	0.002735	IRF2BP2	3.48e-22	-0.34201	0.613	0.586	9.16e-18	NDUFC1	1.59e-39	0.204983	0.434	0.279	4.19e-35	ALDH1A1	3.01e-06	0.797457	0.245	0.162	0.079336	DAP	0.000488	-0.16142	0.246	0.205	1	ABI2	1.21e-09
KMT2E	3.57e-21	-0.27324	0.425	0.39	9.4e-17	SPTSSA	3.14e-64	0.16883	0.327	0.179	8.26e-60	ATP6V1E1	3.7e-144	0.223082	0.427	0.204	9.7e-140	TTC9	1.04e-07	0.51925	0.197	0.127	0.002743	TGFB1	3.51e-22	0.862422	0.163	0.066	9.24e-18	REEP5	1.64e-39	0.282039	0.547	0.361	4.32e-35	UBA1	3.03e-06	0.25976	0.442	0.339	0.079785	C1RL	0.000494	0.621164	0.379	0.275	1	ATP5PB	1.3e-09
DYNC1H1	3.69e-21	0.090641	0.355	0.261	9.71e-17	ANAPC11	3.4e-64	0.087235	0.347	0.209	8.96e-60	TMX3	4.1e-144	0.265581	0.417	0.185	1.1e-139	ABCE1	1.05e-07	-0.51889	0.235	0.276	0.002768	PTGES3	3.63e-22	-0.09011	0.602	0.494	9.56e-18	TOB1	1.66e-39	-1.43638	0.18	0.279	4.36e-35	MAP7D3	3.15e-06	0.933231	0.129	0.064	0.082833	NAPG	0.000497	0.223863	0.127	0.077	1	GPR1	1.31e-09
SF1	3.75e-21	-0.30871	0.509	0.493	9.88e-17	COPG1	3.42e-64	0.472026	0.505	0.289	9e-60	PDCD6	4.8e-144	-0.06679	0.407	0.222	1.3e-139	IL2RG	1.05e-07	0.276473	0.371	0.278	0.002771	RAB5A	3.92e-22	-0.3735	0.429	0.394	1.03e-17	EFR3A	1.66e-39	0.105706	0.3	0.181	4.38e-35	STAT2	3.18e-06	0.050031	0.147	0.107	0.083831	SERPINB1	0.000501	0.611309	0.491	0.438	1	TSPAN31	1.31e-09
MXRA7	3.8e-21	-0.39997	0.449	0.454	1e-16	RBFOX2	3.47e-64	-0.41193	0.488	0.404	9.13e-60	CWC15	5.1e-144	0.368116	0.451	0.204	1.3e-139	MAPK14	1.05e-07	0.218742	0.223	0.159	0.002772	SAMD9	3.95e-22	0.793158	0.242	0.118	1.04e-17	GMPR2	1.67e-39	0.213416	0.189	0.09	4.41e-35	NCOA7	3.19e-06	0.514879	0.449	0.338	0.083891	RAP2A	0.000502	-0.6574	0.216	0.255	1	ST3GAL6	1.31e-09
TIAL1	3.95e-21	0.133983	0.268	0.189	1.04e-16	RHOBTB3	3.55e-64	0.452321	0.447	0.243	9.36e-60	CTGF	5.1e-144	2.03394	0.55	0.217	1.3e-139	ARID1A	1.11e-07	0.382007	0.286	0.204	0.002929	ATP5MG	3.97e-22	0.138289	0.475	0.348	1.04e-17	MAPK1IP1L	1.68e-39	0.006767	0.429	0.301	4.42e-35	TMEM65	3.24e-06	0.774447	0.258	0.168	0.085324	CCDC80	0.000502	-0.36463	0.556	0.617	1	HIP1	1.31e-09
CEBPD	4.14e-21	-0.54867	0.623	0.649	1.09e-16	MBTPS1	3.71e-64	-0.09784	0.365	0.246	9.77e-60	JAK1	5.3e-144	-0.21072	0.595	0.402	1.4e-139	ATRAID	1.12e-07	0.281323	0.31	0.233	0.00295	HIP1	3.99e-22	-0.41618	0.461	0.458	1.05e-17	ROCK2	1.69e-39	0.117417	0.592	0.422	4.45e-35	NDUFB11	3.31e-06	0.054905	0.252	0.197	0.087173	VEZF1	0.000503	-0.40068	0.341	0.361	1	38777	1.32e-09
RNF213	4.21e-21	0.564995	0.281	0.165	1.11e-16	C1orf122	3.84e-64	0.378057	0.277	0.128	1.01e-59	RPL36AL	5.9e-144	-0.19736	0.589	0.396	1.5e-139	CALM1	1.14e-07	-0.19625	0.83	0.852	0.002997	UHRF2	4.18e-22	0.711699	0.265	0.136	1.1e-17	PCNP	1.71e-39	-0.16706	0.405	0.303	4.51e-35	HIP1	3.33e-06	0.274135	0.412	0.311	0.087746	ELOVL1	0.000517	0.350922	0.211	0.136	1	CAPN2	1.41e-09
YPEL3	4.33e-21	0.233351	0.413	0.297	1.14e-16	EPB41L2	3.87e-64	-0.30411	0.69	0.592	1.02e-59	FLOT1	7.1e-144	0.153748	0.417	0.201	1.9e-139	ANXA2	1.14e-07	-0.21042	0.855	0.872	0.002999	HDGFL3	4.23e-22	-0.16977	0.472	0.393	1.12e-17	USP22	1.71e-39	-0.67124	0.35	0.358	4.52e-35	RPS6KA2	3.38e-06	0.506102	0.439	0.329	0.088927	RPS24	0.000527	0.137045	0.914	0.934	1	EMC6	1.45e-09
SURF4	4.36e-21	0.361751	0.35	0.234	1.15e-16	NRBF2	3.88e-64	0.337026	0.272	0.13	1.02e-59	ATP5PB	8.4e-144	0.121787	0.536	0.3	2.2e-139	HIST1H2AC	1.14e-07	0.524888	0.179	0.109	0.003009	YWHAQ	4.32e-22	0.18835	0.641	0.489	1.14e-17	FIS1	1.86e-39	0.060001	0.398	0.266	4.9e-35	SEC22C	3.41e-06	0.404425	0.259	0.174	0.089787	RTL10	0.000537	-0.85487	0.116	0.197	1	H2AFZ	1.47e-09
MAP4	4.64e-21	0.325526	0.52	0.384	1.22e-16	GPI	3.96e-64	0.270741	0.558	0.356	1.04e-59	PDAP1	8.8e-144	0.304544	0.427	0.194	2.3e-139	TSHZ2	1.15e-07	-0.44519	0.335	0.39	0.003025	ARL6IP5	4.43e-22	-0.43615	0.534	0.518	1.17e-17	PYURF	1.86e-39	0.063279	0.521	0.372	4.9e-35	CLEC14A	3.53e-06	-1.12859	0.086	0.154	0.092892	AGPAT5	0.000545	0.783363	0.22	0.133	1	PHC2	1.5e-09
IDS	5.19e-21	-0.49271	0.398	0.422	1.37e-16	GGNBP2	3.98e-64	-0.07937	0.443	0.305	1.05e-59	TM2D2	9.1e-144	0.961319	0.27	0.061	2.4e-139	GJA1	1.16e-07	-0.44245	0.502	0.528	0.003057	ATP6V1E1	4.49e-22	-0.04155	0.393	0.302	1.18e-17	ZFP91	1.87e-39	-0.05633	0.337	0.227	4.94e-35	PDPR	3.54e-06	0.389127	0.21	0.137	0.093109	ITGA6	0.000549	-0.00576	0.55	0.464	1	HAGLR	1.57e-09
OS9	5.25e-21	0.193476	0.477	0.361	1.38e-16	CNOT2	4.31e-64	-0.12087	0.357	0.241	1.13e-59	PKIG	9.5e-144	0.233255	0.466	0.227	2.5e-139	KDELC2	1.18e-07	0.250495	0.155	0.105	0.003119	STARD3NL	4.73e-22	0.258643	0.332	0.216	1.25e-17	XRCC6	1.9e-39	0.169998	0.484	0.32	5.02e-35	PIM3	3.57e-06	-0.32735	0.621	0.634	0.093993	GTF2I	0.000555	-0.0718	0.767	0.7	1	FHL3	1.61e-09
ARHGAP28	6.15e-21	0.892148	0.104	0.039	1.62e-16	TMX3	4.62e-64	0.292467	0.417	0.237	1.22e-59	TEX261	9.8e-144	-0.06696	0.3	0.137	2.6e-139	CLK4	1.2e-07	0.522694	0.189	0.122	0.003169	ARPC2	4.78e-22	0.355555	0.805	0.656	1.26e-17	BECN1	1.93e-39	-0.14458	0.413	0.311	5.08e-35	SERPINB1	3.58e-06	-0.42102	0.438	0.504	0.094358	ATP5PB	0.000559	-0.07385	0.446	0.381	1	TPST2	1.62e-09
RAI14	6.41e-21	0.318463	0.264	0.166	1.69e-16	CSGALNACT2	4.78e-64	-0.00469	0.295	0.169	1.26e-59	PLD3	9.9e-144	0.093838	0.416	0.209	2.6e-139	TMEM273	1.21e-07	0.275581	0.332	0.251	0.003194	GNB4	4.79e-22	0.159192	0.441	0.308	1.26e-17	FLI1	1.97e-39	-0.27704	0.423	0.34	5.18e-35	FZD4	3.68e-06	0.734236	0.192	0.111	0.096922	DHX9	0.00056	-0.00918	0.345	0.283	1	ACSL3	1.66e-09
DAAM1	6.54e-21	0.262162	0.355	0.245	1.72e-16	S100A16	4.81e-64	0.933332	0.436	0.21	1.27e-59	DHX15	1e-143	0.186627	0.428	0.204	2.6e-139	C1S	1.23e-07	0.700499	0.126	0.068	0.003228	GANAB	4.88e-22	0.068099	0.501	0.379	1.29e-17	RAB1A	2.1e-39	0.065453	0.632	0.475	5.53e-35	SCARA3	3.69e-06	-0.54388	0.315	0.374	0.097292	FAM192A	0.00056	-0.26756	0.282	0.253	1	SERPINH1	1.68e-09
ACYP1	6.58e-21	1.10387	0.1	0.034	1.73e-16	TMEM248	5.13e-64	0.042421	0.507	0.346	1.35e-59	OS9	1e-143	0.225714	0.624	0.361	2.7e-139	SNX12	1.23e-07	0.120651	0.169	0.127	0.003241	ARHGEF12	4.97e-22	-0.24523	0.564	0.512	1.31e-17	SKI	2.13e-39	-0.46809	0.447	0.4	5.6e-35	RAB5B	3.71e-06	0.305435	0.403	0.304	0.09771	CAMLG	0.000566	-0.55728	0.218	0.236	1	CNOT8	1.68e-09
ZDHHC9	6.74e-21	0.447491	0.14	0.073	1.77e-16	DNAJC8	5.22e-64	0.105447	0.493	0.328	1.37e-59	LRRC15	1.1e-143	4.28145	0.217	0.01	2.9e-139	C2orf74	1.26e-07	0.800447	0.102	0.05	0.003314	PSMB2	5e-22	0.227372	0.529	0.381	1.32e-17	ATP5F1C	2.17e-39	0.151914	0.417	0.27	5.72e-35	RNPEP	3.72e-06	0.593086	0.19	0.112	0.097943	EFHD2	0.000567	-0.66301	0.231	0.268	1	SURF1	1.72e-09
PEG10	6.75e-21	-1.44812	0.092	0.162	1.78e-16	EIF4A1	5.35e-64	0.288975	0.362	0.196	1.41e-59	HEXIM1	1.1e-143	-1.59703	0.269	0.277	3e-139	KIAA1551	1.28e-07	0.435788	0.308	0.223	0.003379	HP1BP3	5.16e-22	-0.19882	0.586	0.507	1.36e-17	FERMT2	2.19e-39	-0.17114	0.43	0.331	5.76e-35	TMEM181	3.74e-06	0.785123	0.196	0.114	0.09859	ODF3B	0.000567	0.743891	0.14	0.072	1	CMTM3	1.74e-09
EIF4G2	7.33e-21	0.031891	0.73	0.627	1.93e-16	SP100	5.51e-64	0.460504	0.586	0.356	1.45e-59	MAPKAPK2	1.1e-143	0.330397	0.491	0.241	3e-139	TIE1	1.31e-07	0.45297	0.512	0.415	0.003441	BPTF	5.23e-22	-0.48794	0.42	0.411	1.38e-17	LATS2	2.31e-39	-0.0305	0.351	0.24	6.09e-35	RPL36A	3.83e-06	0.574268	0.279	0.185	0.100771	CLIP3	0.000568	-0.6469	0.228	0.263	1	SEC22B	1.77e-09
ODF2L	8.37e-21	0.774846	0.192	0.095	2.2e-16	ADAM9	5.71e-64	0.134373	0.38	0.227	1.5e-59	B2M	1.1e-143	0.704747	0.999	0.996	3e-139	SYNJ2	1.34e-07	0.852737	0.166	0.099	0.003518	HINT1	5.34e-22	0.012107	0.736	0.621	1.41e-17	GJA1	2.42e-39	-0.4721	0.613	0.528	6.37e-35	BNIP3L	3.83e-06	0.489291	0.359	0.255	0.100921	F2RL3	0.000568	0.77228	0.265	0.172	1	TOB2	1.81e-09
CTNNB1	8.65e-21	0.355194	0.395	0.275	2.28e-16	MOB1A	6.08e-64	0.044424	0.515	0.349	1.6e-59	TSHZ3	1.2e-143	1.7218	0.291	0.05	3.1e-139	CBX4	1.34e-07	-0.50268	0.286	0.348	0.003537	YY1	5.41e-22	-0.31723	0.524	0.481	1.42e-17	GINM1	2.44e-39	0.047811	0.427	0.295	6.42e-35	PTEN	3.84e-06	0.306209	0.395	0.292	0.101043	RGL1	0.000574	-0.54813	0.259	0.298	1	XBP1	1.81e-09
XPNPEP1	8.65e-21	0.380272	0.153	0.084	2.28e-16	FKBP11	6.09e-64	0.491163	0.266	0.116	1.6e-59	MOXD1	1.2e-143	1.66817	0.307	0.058	3.1e-139	PDIA3	1.35e-07	0.344337	0.704	0.617	0.003552	PCM1	5.41e-22	-0.19704	0.421	0.342	1.42e-17	ISG20	2.45e-39	2.27789	0.149	0.025	6.45e-35	ERN1	3.93e-06	-0.97188	0.119	0.166	0.103612	METTL7A	0.000583	-0.79947	0.211	0.292	1	PTPN18	1.85e-09
IFITM2	8.74e-21	-0.30389	0.819	0.791	2.3e-16	EIF4G3	6.39e-64	0.199355	0.44	0.264	1.68e-59	MARK3	1.2e-143	0.29907	0.385	0.163	3.3e-139	ZNF652	1.4e-07	0.544392	0.177	0.109	0.003696	ACVRL1	5.66e-22	-0.35685	0.44	0.399	1.49e-17	PHACTR4	2.45e-39	0.00421	0.405	0.272	6.45e-35	ROBO1	3.98e-06	1.27848	0.103	0.051	0.104803	RSRC2	0.000583	-0.36304	0.463	0.496	1	RPS27L	1.86e-09
RPS19	8.83e-21	0.282714	0.929	0.875	2.33e-16	ELOC	6.51e-64	-0.06141	0.383	0.255	1.72e-59	NHSL2	1.6e-143	0.461605	0.485	0.221	4.2e-139	PLP2	1.42e-07	-0.46626	0.209	0.236	0.003733	AGRN	5.76e-22	0.477161	0.378	0.232	1.52e-17	DRAM1	2.54e-39	0.739373	0.275	0.117	6.68e-35	CMPK1	3.98e-06	0.18948	0.338	0.254	0.104828	DUSP8	0.000584	-1.11063	0.056	0.122	1	SRSF4	1.87e-09
SNU13	8.91e-21	-0.01023	0.293	0.225	2.35e-16	ACSL4	6.68e-64	0.397165	0.379	0.199	1.76e-59	TAX1BP3	1.6e-143	0.725357	0.314	0.095	4.3e-139	SUMO1	1.42e-07	0.179806	0.364	0.287	0.003735	TMEM255B	5.97e-22	0.302176	0.398	0.266	1.57e-17	NORAD	2.69e-39	-0.19911	0.558	0.467	7.08e-35	MRPL57	4e-06	0.238603	0.236	0.167	0.105205	RPS27L	0.000586	0.430623	0.487	0.375	1	BEX3	1.94e-09
NOP53	9.03e-21	-0.40334	0.53	0.552	2.38e-16	TGFBR2	7.39e-64	-0.12574	0.489	0.352	1.94e-59	PSMC2	1.7e-143	0.591973	0.395	0.151	4.5e-139	HIPK3	1.43e-07	-0.30724	0.516	0.556	0.003759	SNRPB2	6.07e-22	0.032633	0.426	0.316	1.6e-17	CLEC2B	2.73e-39	0.477076	0.558	0.349	7.19e-35	DPYSL3	4.02e-06	0.426529	0.545	0.435	0.105752	CSRP1	0.000593	-0.77298	0.123	0.209	1	IKBIP	1.94e-09
SDF4	9.04e-21	0.281716	0.316	0.215	2.38e-16	UFM1	7.57e-64	0.433297	0.531	0.315	1.99e-59	IK	1.8e-143	0.070773	0.467	0.252	4.6e-139	SFPQ	1.45e-07	-0.26803	0.664	0.691	0.003829	MESD	6.33e-22	0.127005	0.47	0.342	1.67e-17	WDR82	2.74e-39	-0.21291	0.378	0.286	7.22e-35	CUL4B	4.07e-06	0.448382	0.276	0.186	0.107266	ZCCHC3	0.000602	-1.14567	0.067	0.126	1	ARPC5	1.96e-09
RNF19A	9.3e-21	0.586791	0.269	0.159	2.45e-16	ERH	7.82e-64	0.175933	0.626	0.434	2.06e-59	PRDX3	1.9e-143	0.3781	0.483	0.232	5e-139	HIF1A	1.46e-07	-0.31829	0.482	0.503	0.003856	INSIG1	6.55e-22	1.01469	0.432	0.274	1.72e-17	TOP1	2.79e-39	-0.28956	0.517	0.44	7.34e-35	DHX15	4.09e-06	-0.03701	0.369	0.314	0.107819	SLC43A2	0.000605	-0.54105	0.207	0.207	1	FAM189B	1.96e-09
EFNA5	9.62e-21	1.22911	0.101	0.033	2.53e-16	RBBP4	8.27e-64	-0.23661	0.395	0.284	2.18e-59	FNDC3B	2e-143	0.653153	0.527	0.234	5.2e-139	SNAPC3	1.49e-07	0.816127	0.123	0.065	0.003911	ZC3H15	6.89e-22	0.144943	0.484	0.357	1.81e-17	SYF2	2.79e-39	0.008922	0.448	0.312	7.35e-35	RBM38	4.13e-06	0.858697	0.106	0.048	0.108721	MANSC1	0.000606	0.443285	0.248	0.166	1	CGGBP1	1.99e-09
CNN3	1.03e-20	0.228682	0.812	0.686	2.71e-16	ATG12	8.67e-64	0.180687	0.38	0.218	2.28e-59	SRPRB	2e-143	1.13764	0.314	0.078	5.4e-139	UBE2M	1.53e-07	0.246914	0.126	0.082	0.004023	CAP1	6.9e-22	0.120847	0.662	0.523	1.82e-17	NDUFB3	2.81e-39	0.481562	0.352	0.188	7.41e-35	SYNCRIP	4.18e-06	0.261346	0.612	0.5	0.109998	KLF4	0.000606	-0.45738	0.578	0.658	1	ATP5IF1	2e-09
MYL9	1.09e-20	-0.43397	0.67	0.695	2.86e-16	MPHOSPH8	9.43e-64	-0.26233	0.486	0.371	2.48e-59	BICC1	2.1e-143	1.27161	0.374	0.1	5.4e-139	MAN2A1	1.55e-07	0.647981	0.199	0.125	0.004092	CWC15	7.02e-22	0.156769	0.387	0.269	1.85e-17	ASPH	2.95e-39	0.352347	0.596	0.393	7.77e-35	BMP2K	4.18e-06	0.505604	0.399	0.292	0.110175	PCAT19	0.000606	0.251206	0.64	0.526	1	SCNN1B	2.03e-09
TNFAIP3	1.09e-20	-0.0226	0.566	0.446	2.88e-16	KHSRP	9.57e-64	0.177077	0.546	0.359	2.52e-59	PRPF40A	2.1e-143	0.073132	0.516	0.282	5.7e-139	SELE	1.55e-07	-0.51452	0.43	0.478	0.004095	PGK1	7.05e-22	0.33578	0.587	0.43	1.86e-17	SURF4	3e-39	0.164929	0.399	0.254	7.9e-35	DERL1	4.2e-06	0.280531	0.286	0.203	0.110633	PPP1CA	0.000608	0.329444	0.265	0.186	1	CHTOP	2.03e-09
ENY2	1.22e-20	0.20403	0.278	0.19	3.22e-16	FKBP2	9.64e-64	-0.20965	0.401	0.289	2.54e-59	EIF2S2	2.2e-143	0.438501	0.604	0.309	5.9e-139	YIPF5	1.56e-07	0.410957	0.24	0.165	0.004101	HSBP1	7.45e-22	0.34592	0.441	0.296	1.96e-17	STARD3NL	3.01e-39	0.281685	0.332	0.19	7.93e-35	CLOCK	4.26e-06	0.58171	0.25	0.16	0.112203	WRNIP1	0.000609	0.443962	0.259	0.169	1	CLIP3	2.1e-09
PRPF40A	1.23e-20	0.101016	0.375	0.282	3.24e-16	NAA50	9.82e-64	0.302878	0.363	0.199	2.59e-59	EIF3G	2.3e-143	-0.32467	0.431	0.279	6e-139	CDKN1B	1.6e-07	0.473941	0.215	0.143	0.004206	HNRNPD	7.83e-22	0.236029	0.718	0.566	2.06e-17	RPL36AL	3.02e-39	0.063317	0.521	0.379	7.96e-35	LMBRD1	4.26e-06	0.046172	0.305	0.242	0.112287	CASP10	0.000612	0.742709	0.25	0.16	1	DIMT1	2.12e-09
PSMD7	1.23e-20	0.414564	0.247	0.15	3.25e-16	CHMP5	9.91e-64	0.190828	0.468	0.292	2.61e-59	CYCS	2.4e-143	-1.02042	0.429	0.304	6.2e-139	ELF4	1.62e-07	-0.84114	0.098	0.134	0.004254	SELENOF	7.85e-22	0.083822	0.535	0.411	2.07e-17	ATP5F1A	3.08e-39	0.301271	0.505	0.325	8.1e-35	CYP27A1	4.37e-06	0.550173	0.12	0.065	0.115074	ITPKC	0.000627	-1.31859	0.103	0.144	1	PPP1CC	2.17e-09
CDON	1.24e-20	0.788925	0.127	0.053	3.25e-16	SEC14L1	9.98e-64	0.177357	0.331	0.176	2.63e-59	C2	2.4e-143	1.55618	0.34	0.075	6.3e-139	GLTP	1.63e-07	0.48104	0.245	0.166	0.0043	TEAD4	7.9e-22	0.588491	0.179	0.082	2.08e-17	SYNCRIP	3.13e-39	-0.04421	0.611	0.474	8.23e-35	NRP2	4.5e-06	0.654914	0.388	0.348	0.118569	CMIP	0.00063	-0.2672	0.496	0.485	1	BLCAP	2.18e-09
ABCC9	1.24e-20	-0.80324	0.193	0.315	3.26e-16	SRP9	1.01e-63	0.238919	0.444	0.268	2.67e-59	FUBP1	2.5e-143	0.285064	0.452	0.214	6.5e-139	DBNL	1.64e-07	0.213385	0.177	0.127	0.004317	GINM1	7.91e-22	-0.02536	0.427	0.333	2.08e-17	SSR2	3.19e-39	0.099291	0.448	0.301	8.39e-35	IER5L	4.5e-06	-1.18551	0.043	0.102	0.118583	VSTM4	0.000635	-0.87851	0.131	0.212	1	CNOT7	2.19e-09
CYBRD1	1.24e-20	0.283955	0.505	0.376	3.27e-16	CD276	1.12e-63	0.481436	0.464	0.256	2.96e-59	HSPG2	2.6e-143	0.677675	0.466	0.187	6.9e-139	RARA	1.69e-07	-0.73755	0.143	0.212	0.004463	ADAM23	8.29e-22	1.41213	0.155	0.052	2.18e-17	HNRNPUL1	3.39e-39	-0.26067	0.537	0.446	8.92e-35	RBM12	4.62e-06	0.285511	0.21	0.142	0.12157	CDKN2C	0.00064	0.916384	0.164	0.089	1	CPT1A	2.2e-09
TTC14	1.27e-20	0.365902	0.185	0.104	3.36e-16	ACADVL	1.12e-63	-0.09091	0.54	0.392	2.96e-59	SBDS	2.7e-143	-0.2135	0.615	0.422	7e-139	CASP8	1.7e-07	0.382731	0.132	0.082	0.004464	VGLL4	8.38e-22	-0.33423	0.405	0.355	2.21e-17	ZBTB7A	3.44e-39	-0.37572	0.415	0.354	9.05e-35	ALDH1A3	4.82e-06	0.703559	0.217	0.133	0.126937	RPF1	0.000641	0.33093	0.166	0.1	1	PLIN2	2.22e-09
PSMA7	1.28e-20	0.212704	0.4	0.289	3.37e-16	ACTR10	1.13e-63	-0.01837	0.305	0.184	2.97e-59	SF3B2	2.7e-143	0.12822	0.528	0.29	7.2e-139	RND1	1.71e-07	-0.02776	0.649	0.742	0.00449	ATF3	8.6e-22	0.550744	0.734	0.59	2.27e-17	NUTF2	3.51e-39	0.236349	0.549	0.365	9.26e-35	TSPAN3	4.85e-06	0.253655	0.445	0.343	0.127801	FGD5	0.000645	-0.36907	0.394	0.381	1	TRMT112	2.24e-09
APOD	1.37e-20	-0.12122	0.328	0.215	3.6e-16	HDGF	1.15e-63	0.502462	0.677	0.439	3.03e-59	OAT	2.8e-143	-0.08454	0.517	0.319	7.4e-139	CASP1	1.71e-07	0.435863	0.157	0.097	0.004503	GUK1	9.33e-22	0.330849	0.515	0.361	2.46e-17	DDX18	3.6e-39	-0.38862	0.373	0.311	9.48e-35	TNFRSF1A	4.88e-06	0.552756	0.33	0.23	0.128434	EMC6	0.000657	0.597088	0.213	0.13	1	SNHG7	2.32e-09
TAGLN	1.4e-20	-0.44762	0.678	0.775	3.68e-16	HM13	1.15e-63	0.207458	0.408	0.243	3.04e-59	CLDND1	3.2e-143	0.000994	0.476	0.271	8.5e-139	AP2M1	1.72e-07	0.229395	0.409	0.324	0.004532	CNKSR3	9.42e-22	0.560457	0.398	0.244	2.48e-17	PDLIM7	3.63e-39	0.872799	0.354	0.166	9.56e-35	CNN3	5.1e-06	0.230119	0.881	0.801	0.13426	ABI2	0.000665	-0.17563	0.272	0.23	1	MYZAP	2.39e-09
TMEM43	1.44e-20	0.47849	0.398	0.268	3.79e-16	ARL3	1.2e-63	-0.05446	0.297	0.179	3.17e-59	RAB6A	3.3e-143	0.210281	0.379	0.173	8.8e-139	SNRPD3	1.78e-07	0.101254	0.27	0.214	0.004688	PSME1	9.43e-22	0.261995	0.631	0.472	2.48e-17	TMEM273	3.75e-39	0.221056	0.405	0.251	9.88e-35	YWHAZ	5.11e-06	0.27139	0.805	0.721	0.13457	NEXN	0.000669	-0.63821	0.254	0.303	1	ZMIZ1	2.44e-09
EIF3I	1.44e-20	0.227802	0.45	0.335	3.8e-16	LRP1	1.22e-63	0.039546	0.603	0.422	3.22e-59	UBL5	3.9e-143	0.106137	0.515	0.286	1e-138	HOXD8	1.79e-07	0.339116	0.259	0.187	0.00471	FBXO7	9.5e-22	0.26704	0.401	0.268	2.5e-17	ADAM10	3.76e-39	0.144778	0.434	0.281	9.89e-35	CALD1	5.12e-06	0.272345	0.837	0.77	0.134723	IFRD1	0.000674	-1.02383	0.091	0.163	1	FKBP8	2.49e-09
RBPMS	1.46e-20	-0.44607	0.451	0.482	3.86e-16	TMEM87A	1.23e-63	-0.25423	0.419	0.317	3.23e-59	U2SURP	4.3e-143	0.022071	0.493	0.272	1.1e-138	RASA4	1.81e-07	-0.36851	0.458	0.526	0.004769	SNRPD1	1.07e-21	0.461779	0.438	0.284	2.82e-17	SMIM30	3.82e-39	0.191665	0.229	0.12	1.01e-34	CNTRL	5.14e-06	0.652694	0.243	0.154	0.135229	EPHB4	0.000676	0.204775	0.407	0.313	1	NAGK	2.5e-09
SFPQ	1.49e-20	-0.16841	0.548	0.494	3.92e-16	XRCC5	1.27e-63	0.11929	0.628	0.437	3.34e-59	PPFIBP1	5e-143	0.496479	0.41	0.168	1.3e-138	CCNDBP1	1.84e-07	-0.16679	0.159	0.133	0.004854	VAMP3	1.12e-21	-0.12739	0.534	0.454	2.94e-17	CCNY	3.85e-39	-0.15007	0.402	0.3	1.01e-34	EBLN3P	5.17e-06	0.57308	0.313	0.215	0.136099	ATP5ME	0.000683	-0.41306	0.472	0.498	1	CTSK	2.5e-09
NSA2	1.49e-20	0.058149	0.551	0.444	3.92e-16	SDF4	1.38e-63	0.204845	0.497	0.316	3.65e-59	SRP72	5.3e-143	0.232215	0.515	0.271	1.4e-138	CTBS	1.87e-07	0.216163	0.177	0.122	0.004934	STARD7	1.15e-21	-0.42083	0.378	0.362	3.02e-17	MX1	3.93e-39	1.2894	0.443	0.229	1.04e-34	HDAC2	5.18e-06	0.227237	0.309	0.224	0.13652	SH3BP2	0.000687	0.518292	0.334	0.232	1	SAMD9	2.58e-09
MMADHC	1.51e-20	0.413943	0.211	0.125	3.97e-16	ARF3	1.4e-63	-0.07099	0.517	0.374	3.69e-59	CD47	5.3e-143	0.839553	0.635	0.303	1.4e-138	DENND4C	1.88e-07	0.330964	0.11	0.065	0.004956	EWSR1	1.17e-21	-0.07235	0.615	0.512	3.07e-17	TLR4	4e-39	0.430566	0.269	0.132	1.05e-34	FNDC3A	5.2e-06	0.786852	0.225	0.139	0.13701	BTBD3	0.000687	0.296308	0.345	0.252	1	HEBP1	2.66e-09
NOTCH2	1.54e-20	0.631094	0.22	0.124	4.04e-16	B4GALT1	1.41e-63	0.686984	0.603	0.358	3.71e-59	ANXA11	5.4e-143	-0.03839	0.503	0.297	1.4e-138	DECR1	1.9e-07	0.424358	0.23	0.156	0.005005	BCAP29	1.2e-21	-0.00138	0.468	0.359	3.17e-17	SARAF	4.01e-39	0.098748	0.49	0.342	1.06e-34	GNPNAT1	5.22e-06	0.826386	0.147	0.078	0.137334	CMTM3	0.000688	-0.41224	0.384	0.409	1	RPS27A	2.67e-09
SAMD9L	1.54e-20	0.799632	0.147	0.065	4.05e-16	PPP3R1	1.42e-63	-0.15758	0.302	0.198	3.75e-59	RNF213	6.2e-143	0.708788	0.443	0.165	1.6e-138	TMED4	1.95e-07	0.08344	0.165	0.123	0.005145	ARHGAP23	1.21e-21	0.096053	0.545	0.415	3.18e-17	PSMF1	4.04e-39	0.086222	0.39	0.258	1.06e-34	EXOC5	5.29e-06	0.675208	0.292	0.197	0.139399	ITPR3	0.000693	0.832149	0.185	0.106	1	KIAA1324L	2.69e-09
ERLEC1	1.61e-20	0.411027	0.272	0.17	4.24e-16	BUB3	1.44e-63	0.264013	0.393	0.224	3.79e-59	HADHB	7.7e-143	0.254943	0.477	0.239	2e-138	RCL1	1.97e-07	0.305365	0.135	0.088	0.005198	TBC1D15	1.22e-21	-0.4221	0.35	0.32	3.2e-17	PPP2R2A	4.07e-39	-0.17018	0.469	0.367	1.07e-34	ACTR3	5.29e-06	0.315101	0.599	0.487	0.139405	LATS2	0.000703	0.294526	0.362	0.266	1	RAB31	2.71e-09
PDIA6	1.67e-20	0.435333	0.477	0.336	4.39e-16	SRRM2	1.45e-63	-0.17795	0.682	0.54	3.83e-59	SLC39A7	7.8e-143	0.668631	0.474	0.196	2e-138	CFI	1.99e-07	0.45131	0.351	0.259	0.005241	ZNF207	1.28e-21	0.153111	0.545	0.411	3.38e-17	TRIM8	4.09e-39	-0.37251	0.409	0.342	1.08e-34	CCNG1	5.32e-06	0.545935	0.235	0.149	0.139985	HIGD2A	0.000705	-0.1181	0.246	0.205	1	FABP5	2.71e-09
ARPC5	1.74e-20	0.44472	0.668	0.526	4.57e-16	CD40	1.52e-63	0.693869	0.437	0.22	4.01e-59	LY96	8e-143	1.64471	0.284	0.049	2.1e-138	OGA	2e-07	0.334368	0.353	0.265	0.005257	PIK3IP1	1.29e-21	-1.68852	0.081	0.163	3.41e-17	SMIM14	4.35e-39	0.304809	0.416	0.245	1.15e-34	POGK	5.32e-06	0.537353	0.196	0.12	0.140179	STARD8	0.000733	0.625085	0.119	0.059	1	RHOJ	2.72e-09
MIR4435-2HG	1.76e-20	1.1265	0.154	0.066	4.63e-16	SNX1	1.56e-63	0.036862	0.418	0.269	4.1e-59	TANK	8.2e-143	0.405808	0.311	0.108	2.2e-138	YTHDF2	2.04e-07	0.089698	0.235	0.187	0.005361	LDLRAD3	1.43e-21	0.561779	0.206	0.1	3.76e-17	AP2S1	4.43e-39	0.489611	0.351	0.187	1.17e-34	YIPF5	5.41e-06	0.382953	0.293	0.204	0.142378	IDH3B	0.000743	0.738219	0.175	0.099	1	NABP1	2.77e-09
NDUFB11	1.76e-20	-0.0924	0.222	0.173	4.65e-16	NNMT	1.57e-63	0.586369	0.72	0.481	4.13e-59	UBE2E1	8.3e-143	0.28256	0.439	0.209	2.2e-138	HLF	2.07e-07	0.342183	0.218	0.151	0.005441	DDAH2	1.47e-21	0.306128	0.312	0.191	3.88e-17	APMAP	4.47e-39	0.311734	0.337	0.192	1.18e-34	MYL12B	5.44e-06	0.296542	0.827	0.757	0.143128	UFD1	0.000746	0.034564	0.228	0.175	1	MYO1B	2.81e-09
APOBEC3C	1.82e-20	0.153391	0.344	0.248	4.8e-16	PPP4R2	1.59e-63	0.10223	0.319	0.187	4.19e-59	MFSD1	9e-143	0.852884	0.394	0.132	2.4e-138	ARL4A	2.09e-07	0.496323	0.376	0.283	0.0055	TMEM50B	1.48e-21	-0.10851	0.364	0.283	3.89e-17	SLC25A5	4.57e-39	-0.04944	0.497	0.368	1.2e-34	USP9X	5.62e-06	0.423741	0.32	0.225	0.147949	EFNA1	0.000747	-0.00588	0.381	0.312	1	DUSP6	2.81e-09
PGAM1	1.87e-20	0.308521	0.346	0.237	4.93e-16	TUFM	1.79e-63	-0.3119	0.425	0.339	4.71e-59	PRSS23	9.1e-143	1.8398	0.574	0.238	2.4e-138	MTRNR2L1	2.09e-07	-0.50761	0.356	0.359	0.005507	SEC22C	1.49e-21	-0.57157	0.23	0.223	3.92e-17	LRG1	4.58e-39	-1.63544	0.172	0.24	1.21e-34	TGFBRAP1	5.83e-06	0.176877	0.196	0.141	0.153462	AK4	0.000747	-0.79764	0.168	0.243	1	HEXIM1	2.84e-09
SLIT2	1.93e-20	0.330932	0.295	0.19	5.07e-16	SND1	1.81e-63	0.165652	0.424	0.263	4.75e-59	GRINA	9.4e-143	0.286894	0.56	0.297	2.5e-138	SRD5A3	2.1e-07	0.288076	0.112	0.071	0.005519	SOCS2	1.5e-21	-0.50572	0.469	0.482	3.95e-17	EIF4A3	4.8e-39	-0.70961	0.284	0.283	1.26e-34	PLAT	6.02e-06	-0.66249	0.122	0.205	0.158549	LY96	0.00075	0.379593	0.375	0.272	1	FXYD6	3.05e-09
KCND3	1.98e-20	0.962451	0.101	0.036	5.2e-16	DPYD	1.84e-63	0.213695	0.383	0.22	4.86e-59	RALA	1e-142	0.599001	0.341	0.114	2.6e-138	ARL6IP5	2.1e-07	0.363823	0.518	0.418	0.005541	CTDSP1	1.52e-21	-0.12775	0.456	0.377	4.01e-17	PSMD7	5.12e-39	0.077363	0.355	0.218	1.35e-34	SMAGP	6.07e-06	-0.78579	0.163	0.236	0.159918	HSPD1	0.000755	-0.32221	0.575	0.578	1	NRARP	3.08e-09
SSC5D	2.08e-20	0.254933	0.167	0.098	5.47e-16	FARP1	1.95e-63	0.003197	0.301	0.171	5.15e-59	PAFAH1B1	1e-142	-0.14369	0.447	0.262	2.7e-138	SOD1	2.11e-07	0.04911	0.55	0.475	0.005546	ECE1	1.54e-21	-0.13378	0.637	0.555	4.06e-17	SF3B3	5.23e-39	0.094251	0.294	0.174	1.38e-34	SYT11	6.19e-06	0.592436	0.149	0.083	0.163	TMEM70	0.000757	-0.80428	0.233	0.323	1	LATS2	3.2e-09
UXT	2.09e-20	0.194676	0.219	0.146	5.51e-16	DIMT1	2e-63	0.332499	0.266	0.123	5.27e-59	DR1	1e-142	0.165342	0.385	0.18	2.7e-138	MAT2B	2.11e-07	0.411887	0.296	0.213	0.005549	NARS	1.55e-21	0.018154	0.401	0.3	4.09e-17	MXRA7	5.34e-39	-0.53241	0.39	0.367	1.41e-34	CARD16	6.21e-06	0.413348	0.166	0.102	0.163551	CCDC3	0.000758	-0.69289	0.289	0.322	1	CETN3	3.28e-09
CA12	2.21e-20	1.42702	0.108	0.036	5.82e-16	RBM22	2.18e-63	-0.311	0.321	0.221	5.73e-59	ADD1	1e-142	-0.32531	0.654	0.501	2.7e-138	RPS15	2.14e-07	-0.20678	0.739	0.746	0.005635	SEC61B	1.57e-21	0.237947	0.438	0.306	4.13e-17	MAN1A1	5.42e-39	0.656926	0.35	0.176	1.43e-34	NAPA	6.27e-06	-0.15866	0.349	0.302	0.165098	HSPG2	0.000785	0.021342	0.567	0.486	1	ATP5F1E	3.37e-09
CD55	2.29e-20	1.42136	0.162	0.071	6.02e-16	CDIPT	2.23e-63	0.043041	0.418	0.278	5.87e-59	FUNDC2	1e-142	-0.19882	0.423	0.253	2.8e-138	ZBTB20	2.16e-07	0.35278	0.474	0.374	0.005689	RTN3	1.58e-21	0.161575	0.526	0.393	4.15e-17	ABCE1	5.86e-39	-0.1393	0.378	0.276	1.54e-34	ARL14EP	6.27e-06	0.470308	0.134	0.077	0.165172	NMRK1	0.000801	0.859163	0.121	0.059	1	ZNF385D	3.38e-09
SMARCA2	2.32e-20	0.168792	0.419	0.31	6.11e-16	MDH1	2.28e-63	0.182522	0.553	0.368	5.99e-59	HAPLN3	1.1e-142	0.96073	0.398	0.129	2.8e-138	NRARP	2.17e-07	-0.64586	0.138	0.214	0.005719	CSRNP1	1.61e-21	-0.41965	0.524	0.499	4.25e-17	MYO10	5.94e-39	0.816686	0.267	0.109	1.57e-34	DDAH1	6.31e-06	0.81818	0.179	0.102	0.166126	WFS1	0.000806	0.361205	0.474	0.363	1	RBM17	3.39e-09
TGOLN2	2.36e-20	0.435339	0.464	0.328	6.21e-16	EWSR1	2.29e-63	-0.04119	0.607	0.45	6.02e-59	MRPL41	1.1e-142	0.154897	0.367	0.161	2.9e-138	PTPRM	2.18e-07	0.391096	0.485	0.386	0.005735	ZBTB20	1.62e-21	-0.44706	0.477	0.474	4.27e-17	KLF7	6e-39	0.114371	0.462	0.31	1.58e-34	TCEAL9	6.36e-06	-0.25151	0.529	0.517	0.167399	PIGC	0.000809	0.557284	0.205	0.126	1	ZFAND6	3.4e-09
FAM120A	2.42e-20	0.360073	0.462	0.332	6.37e-16	TFDP1	2.31e-63	0.391626	0.285	0.138	6.09e-59	COX8A	1.1e-142	0.176197	0.476	0.244	2.9e-138	CHP1	2.26e-07	0.196641	0.148	0.104	0.005949	SCP2	1.66e-21	-0.1228	0.545	0.467	4.36e-17	SRSF4	6.21e-39	-0.29688	0.57	0.487	1.63e-34	MBTPS1	6.37e-06	0.292931	0.272	0.192	0.167687	RAB5C	0.000815	0.39625	0.481	0.371	1	IARS2	3.57e-09
ANKRD10	2.43e-20	0.22839	0.281	0.196	6.39e-16	RBM17	2.38e-63	0.187057	0.49	0.315	6.26e-59	MAN2A1	1.2e-142	0.84999	0.364	0.11	3.2e-138	ZFP36L1	2.26e-07	-0.2735	0.926	0.933	0.005962	ST13	1.68e-21	0.142536	0.667	0.525	4.42e-17	DAB2	6.31e-39	-0.10251	0.442	0.327	1.66e-34	POLR2L	6.5e-06	-0.49489	0.348	0.44	0.171126	PCMT1	0.000817	-0.44672	0.239	0.247	1	CALM3	3.61e-09
TGM2	2.43e-20	1.15696	0.165	0.073	6.4e-16	RPN1	2.38e-63	0.259693	0.596	0.395	6.27e-59	CAP1	1.2e-142	0.633807	0.666	0.344	3.2e-138	OSTM1	2.28e-07	0.477099	0.19	0.122	0.006006	TMEM179B	1.71e-21	-0.07181	0.282	0.21	4.51e-17	TRIM21	6.41e-39	0.782248	0.199	0.071	1.69e-34	ATP11A	6.59e-06	0.732532	0.249	0.162	0.173512	ARHGAP35	0.000817	-0.7501	0.155	0.179	1	CTSD	3.65e-09
DAZAP2	2.51e-20	-0.12642	0.55	0.493	6.61e-16	TMEM214	2.5e-63	0.11196	0.329	0.185	6.58e-59	HNRNPM	1.3e-142	-0.13332	0.628	0.42	3.5e-138	RAVER2	2.46e-07	0.586956	0.149	0.089	0.006472	EIF3H	1.75e-21	-0.06509	0.582	0.486	4.6e-17	NFKBIZ	6.86e-39	-0.61	0.681	0.711	1.81e-34	NR5A2	6.62e-06	0.402253	0.273	0.185	0.174434	DDX6	0.000818	-0.58486	0.315	0.396	1	RSRP1	3.73e-09
CERCAM	2.6e-20	0.927095	0.131	0.054	6.85e-16	UBE2L6	2.61e-63	0.510197	0.494	0.279	6.87e-59	NUFIP2	1.4e-142	0.059725	0.475	0.256	3.6e-138	SEC24D	2.46e-07	0.368189	0.148	0.097	0.006488	PON2	1.75e-21	0.325954	0.418	0.276	4.62e-17	MYDGF	7.06e-39	0.567528	0.311	0.154	1.86e-34	TRIM2	6.64e-06	0.646151	0.223	0.139	0.174917	ARL4A	0.000818	-0.42088	0.481	0.538	1	G6PC3	3.77e-09
TCEAL9	2.61e-20	0.290066	0.418	0.298	6.86e-16	ABL1	2.65e-63	0.328584	0.447	0.257	6.98e-59	SSBP1	1.4e-142	0.217382	0.56	0.31	3.7e-138	MAVS	2.48e-07	0.547703	0.167	0.103	0.006543	PPP1CC	1.76e-21	0.011924	0.404	0.307	4.62e-17	NNMT	7.3e-39	0.436525	0.515	0.318	1.92e-34	ATP6V1A	6.67e-06	0.362473	0.252	0.171	0.175536	PERP	0.000827	-0.4061	0.3	0.296	1	NEO1	3.88e-09
MGST3	2.74e-20	0.24209	0.568	0.44	7.21e-16	SSRP1	2.68e-63	-0.06948	0.422	0.287	7.05e-59	SNRPD3	1.5e-142	0.238655	0.419	0.2	3.9e-138	RPS8	2.5e-07	-0.13768	0.971	0.984	0.006574	ZFP36	1.81e-21	-0.41469	0.941	0.937	4.78e-17	DNAJC1	7.31e-39	0.310499	0.273	0.138	1.93e-34	PDLIM1	6.75e-06	0.321907	0.761	0.69	0.177676	RYBP	0.00083	-0.53143	0.384	0.439	1	ELK4	3.91e-09
CNDP2	2.76e-20	0.921897	0.141	0.061	7.26e-16	SENP6	2.73e-63	-0.24848	0.431	0.316	7.18e-59	AAMP	1.5e-142	-0.22001	0.429	0.257	4e-138	ZC3H13	2.52e-07	0.43202	0.401	0.305	0.006627	XPO7	1.82e-21	-0.46299	0.231	0.19	4.8e-17	NRBP1	7.43e-39	0.201369	0.352	0.212	1.96e-34	NUB1	6.78e-06	0.3871	0.383	0.281	0.178484	BTBD6	0.000834	-0.4611	0.129	0.119	1	TMEM126B	3.97e-09
APBB1IP	2.8e-20	1.48508	0.101	0.031	7.36e-16	BLOC1S2	3.18e-63	0.455717	0.244	0.107	8.36e-59	RAB18	1.5e-142	0.687494	0.369	0.13	4e-138	CARHSP1	2.53e-07	0.350876	0.285	0.204	0.006663	COPS2	1.84e-21	-0.10755	0.28	0.205	4.85e-17	SUCLG2	7.55e-39	0.156005	0.324	0.193	1.99e-34	NPDC1	6.81e-06	-0.61904	0.252	0.321	0.179299	STK32B	0.000837	0.291899	0.17	0.104	1	BNIP3	4.03e-09
SGCB	2.94e-20	0.448394	0.259	0.158	7.75e-16	PIGT	3.31e-63	0.16883	0.362	0.218	8.72e-59	SELENOW	1.6e-142	-0.43367	0.52	0.372	4.2e-138	LIMA1	2.54e-07	0.368499	0.572	0.482	0.006693	SF1	1.87e-21	-0.08698	0.603	0.51	4.92e-17	SOD1	7.67e-39	0.112652	0.641	0.475	2.02e-34	NFE2L3	7.13e-06	0.692166	0.227	0.142	0.187866	GIMAP6	0.000839	0.516871	0.375	0.27	1	MXRA7	4.03e-09
GRN	2.95e-20	0.300507	0.327	0.223	7.77e-16	ACBD3	3.47e-63	0.259485	0.306	0.157	9.12e-59	N4BP2L2	1.6e-142	0.196781	0.543	0.29	4.2e-138	AKR1A1	2.56e-07	0.519435	0.219	0.146	0.006751	QKI	1.88e-21	-0.10767	0.624	0.535	4.96e-17	CYGB	7.87e-39	-1.30202	0.19	0.241	2.07e-34	RTF1	7.15e-06	0.515542	0.326	0.228	0.188281	TP53BP2	0.000842	-0.92455	0.119	0.176	1	M6PR	4.16e-09
PABPC1	3.01e-20	-0.28062	0.901	0.896	7.94e-16	DECR1	3.47e-63	0.51962	0.359	0.18	9.14e-59	GNAI2	1.6e-142	0.50157	0.679	0.37	4.3e-138	DHRS3	2.61e-07	0.323312	0.155	0.101	0.006868	RSRP1	1.95e-21	-0.43977	0.472	0.457	5.13e-17	OS9	8.4e-39	-0.04898	0.551	0.424	2.21e-34	RPL26L1	7.18e-06	0.716912	0.189	0.111	0.189163	ZFAS1	0.000849	-0.42809	0.446	0.522	1	CMPK1	4.21e-09
CFH	3.14e-20	-0.5124	0.468	0.434	8.28e-16	ERGIC3	3.49e-63	-0.15525	0.421	0.305	9.2e-59	HDAC2	1.7e-142	-0.03624	0.368	0.187	4.4e-138	PFKFB3	2.61e-07	-0.56994	0.233	0.295	0.006877	CA2	1.96e-21	1.46928	0.112	0.03	5.15e-17	STRAP	8.74e-39	-0.0166	0.312	0.204	2.3e-34	JKAMP	7.26e-06	0.042628	0.157	0.117	0.191095	TSPAN11	0.000852	-1.11815	0.099	0.162	1	AMD1	4.32e-09
BZW1	3.28e-20	0.199355	0.425	0.317	8.64e-16	DEGS1	3.82e-63	0.08873	0.348	0.208	1.01e-58	SPTAN1	1.7e-142	0.400921	0.606	0.318	4.6e-138	CCNG1	2.62e-07	0.240175	0.199	0.14	0.006894	TFG	1.96e-21	0.146439	0.397	0.276	5.17e-17	FAM177A1	8.94e-39	-0.24274	0.406	0.315	2.35e-34	B2M	7.35e-06	0.160657	1	0.999	0.193591	ANGPTL2	0.000853	0.595091	0.216	0.132	1	PTGS1	4.37e-09
SFT2D1	3.38e-20	0.537877	0.187	0.102	8.9e-16	CHI3L1	4.12e-63	2.53907	0.321	0.126	1.09e-58	HNRNPD	1.8e-142	-0.13965	0.702	0.493	4.7e-138	C2CD4B	2.63e-07	-0.23077	0.625	0.715	0.006914	WIPF2	1.97e-21	-0.12963	0.32	0.246	5.18e-17	CCDC90B	9.08e-39	0.287027	0.299	0.162	2.39e-34	APOL3	7.4e-06	0.427312	0.526	0.422	0.194849	DDX39B	0.000856	0.546153	0.192	0.116	1	HLA-DRB5	4.45e-09
GTF2I	3.45e-20	0.349897	0.563	0.423	9.08e-16	TUSC3	4.38e-63	0.296501	0.279	0.136	1.15e-58	RTL8A	1.8e-142	-0.12663	0.393	0.219	4.7e-138	EAPP	2.68e-07	0.151568	0.242	0.184	0.007048	COX4I1	1.99e-21	-0.09346	0.623	0.53	5.23e-17	LY96	9.3e-39	0.651875	0.269	0.118	2.45e-34	ABI1	7.45e-06	0.287636	0.285	0.203	0.196228	FRG1	0.000869	0.487477	0.272	0.18	1	IQSEC1	4.6e-09
LAMP1	3.46e-20	0.271747	0.585	0.452	9.11e-16	TMED5	4.38e-63	0.286711	0.343	0.182	1.15e-58	ATP1B3	1.8e-142	-0.18111	0.406	0.202	4.8e-138	CAPRIN1	2.69e-07	0.449669	0.263	0.183	0.007087	UBALD2	2.01e-21	0.350677	0.25	0.145	5.29e-17	RBM39	9.45e-39	-0.31535	0.786	0.72	2.49e-34	ERAP1	7.54e-06	0.659012	0.22	0.137	0.198595	PDE4B	0.000873	0.506279	0.373	0.269	1	ATP2C1	4.71e-09
TMEM9B	3.48e-20	0.672916	0.196	0.103	9.15e-16	ERBIN	4.39e-63	0.240298	0.31	0.164	1.16e-58	SMARCA2	2e-142	-0.04144	0.53	0.31	5.2e-138	PTPRG	2.71e-07	0.60468	0.233	0.155	0.007145	SSH1	2.01e-21	-0.83727	0.246	0.288	5.3e-17	ENSA	9.51e-39	-0.0577	0.532	0.404	2.5e-34	IKBIP	7.84e-06	0.038737	0.123	0.082	0.206339	AGAP1	0.000884	-0.99706	0.091	0.163	1	SNX3	4.8e-09
PTGS2	3.75e-20	-1.67128	0.085	0.153	9.89e-16	TAX1BP3	4.49e-63	0.04056	0.314	0.182	1.18e-58	ATP6V1F	2.4e-142	0.305944	0.383	0.163	6.3e-138	ZNF22	2.74e-07	0.562716	0.268	0.185	0.007222	TRAPPC4	2.03e-21	0.372994	0.273	0.162	5.34e-17	CXorf36	9.52e-39	0.191701	0.654	0.469	2.51e-34	PNP	7.85e-06	-0.58477	0.252	0.336	0.206673	DSP	0.000884	-0.34748	0.474	0.512	1	SHISA5	5e-09
RAB1A	3.76e-20	0.313664	0.477	0.348	9.9e-16	GORASP2	4.68e-63	0.198109	0.36	0.209	1.23e-58	MIDN	2.9e-142	-1.3155	0.37	0.41	7.5e-138	CALCOCO2	2.79e-07	0.298765	0.441	0.348	0.007351	GTPBP4	2.05e-21	0.01364	0.232	0.155	5.4e-17	CSTB	9.6e-39	0.604254	0.728	0.51	2.53e-34	MBD4	7.94e-06	0.385119	0.249	0.169	0.209186	TNK2	0.000885	0.110244	0.134	0.082	1	UBE3A	5.01e-09
PPDPF	3.78e-20	-0.24151	0.673	0.637	9.94e-16	LAMP2	4.72e-63	0.336828	0.585	0.372	1.24e-58	ELOC	2.9e-142	-0.06161	0.383	0.199	7.7e-138	SPNS2	2.83e-07	-0.35405	0.462	0.52	0.007462	HLA-DRB5	2.13e-21	-0.547	0.422	0.536	5.61e-17	ATP5MD	9.79e-39	0.350008	0.389	0.229	2.58e-34	FAM84A	7.95e-06	-1.11912	0.063	0.123	0.209332	GPR1	0.000886	1.12287	0.144	0.076	1	BMP6	5.28e-09
LARP7	4.29e-20	0.209232	0.317	0.22	1.13e-15	BAZ1A	4.75e-63	0.644319	0.344	0.154	1.25e-58	PDCD6IP	3e-142	0.474134	0.411	0.17	8e-138	MTCH1	2.85e-07	-0.23849	0.442	0.449	0.007494	BAZ2B	2.15e-21	-0.49309	0.423	0.426	5.66e-17	EMC4	9.96e-39	-0.02211	0.369	0.243	2.62e-34	COTL1	8.03e-06	0.653732	0.315	0.222	0.211545	MTAP	0.000888	-0.94928	0.088	0.109	1	DLL1	5.38e-09
FRMD6	4.47e-20	0.646919	0.242	0.136	1.18e-15	RARS	4.77e-63	0.523522	0.308	0.144	1.26e-58	TNIP1	3.2e-142	0.717511	0.344	0.111	8.5e-138	GSTP1	2.85e-07	-0.16311	0.437	0.414	0.007514	FOXO3	2.16e-21	-0.95391	0.239	0.332	5.69e-17	TMEM109	1.02e-38	0.322348	0.385	0.225	2.68e-34	COLEC12	8.04e-06	-0.29722	0.504	0.613	0.211686	VPS29	0.000891	0.119789	0.207	0.152	1	CAB39	5.42e-09
BRI3	4.58e-20	0.048789	0.402	0.315	1.21e-15	THRAP3	4.97e-63	0.046814	0.452	0.297	1.31e-58	BANF1	3.5e-142	0.193292	0.669	0.399	9.2e-138	SHANK3	2.85e-07	0.307936	0.783	0.706	0.007516	TSPO	2.24e-21	0.232722	0.358	0.235	5.89e-17	HEXB	1.09e-38	0.28919	0.404	0.245	2.86e-34	PLEKHA3	8.04e-06	0.30826	0.219	0.146	0.211822	RSRP1	0.000902	-0.33618	0.543	0.594	1	STX4	5.42e-09
CTSH	4.72e-20	0.406061	0.543	0.401	1.24e-15	PLD3	5e-63	-0.23404	0.416	0.307	1.32e-58	TAF1D	3.7e-142	0.248938	0.427	0.198	9.7e-138	KHSRP	2.87e-07	-0.30211	0.331	0.33	0.007554	ECSCR	2.28e-21	0.236154	0.461	0.326	5.99e-17	TRIP12	1.1e-38	-0.14395	0.395	0.29	2.89e-34	RNF146	8.12e-06	0.292691	0.15	0.095	0.213706	NDUFA2	0.000911	-0.09256	0.371	0.31	1	COPG1	5.48e-09
ID3	4.75e-20	-0.63173	0.452	0.509	1.25e-15	ATP5IF1	5.04e-63	0.204428	0.462	0.287	1.33e-58	GNS	3.7e-142	0.440169	0.465	0.211	9.8e-138	STC1	2.87e-07	0.950676	0.201	0.129	0.007566	SRSF3	2.28e-21	0.038507	0.716	0.593	6.01e-17	CNBP	1.12e-38	-0.17879	0.532	0.43	2.95e-34	FEZ1	8.17e-06	0.604044	0.207	0.127	0.215092	PDGFB	0.000915	0.0078	0.188	0.14	1	DHTKD1	5.53e-09
UQCR10	5.11e-20	0.447082	0.232	0.139	1.35e-15	ATP5PO	5.1e-63	-0.24096	0.344	0.245	1.34e-58	RELA	3.8e-142	0.003104	0.456	0.247	1e-137	ARF1	2.92e-07	-0.21871	0.747	0.762	0.007679	COPS9	2.39e-21	0.216801	0.323	0.211	6.28e-17	IRF2BP2	1.22e-38	0.293214	0.613	0.42	3.22e-34	RWDD1	8.17e-06	0.069655	0.443	0.364	0.215225	NUDT4	0.000934	-0.36201	0.623	0.668	1	UFL1	5.63e-09
LTBP4	5.12e-20	-0.65067	0.276	0.311	1.35e-15	GRN	6.24e-63	0.112815	0.493	0.327	1.64e-58	NUTF2	5e-142	0.127447	0.526	0.292	1.3e-137	ZNF706	2.98e-07	0.204039	0.27	0.203	0.007845	GIMAP4	2.4e-21	0.004964	0.606	0.487	6.32e-17	TMEM167A	1.25e-38	0.356144	0.338	0.188	3.3e-34	COL4A3BP	8.22e-06	0.372107	0.288	0.199	0.2165	FAM120A	0.000948	-0.09998	0.513	0.469	1	MEIS2	5.65e-09
SLCO2B1	5.22e-20	0.129292	0.165	0.098	1.37e-15	EMC4	6.55e-63	-0.05998	0.43	0.298	1.72e-58	ADAR	5.7e-142	0.460501	0.524	0.25	1.5e-137	SEMA3G	3.02e-07	1.15007	0.107	0.056	0.00795	TMED10	2.49e-21	0.259515	0.591	0.439	6.56e-17	PSMD1	1.26e-38	0.378121	0.351	0.193	3.31e-34	TMEM150C	8.4e-06	0.145933	0.19	0.135	0.221248	NTS	0.000948	-0.48492	0.603	0.639	1	IDE	5.69e-09
AHCYL1	5.24e-20	0.325165	0.458	0.328	1.38e-15	MT-CO1	6.82e-63	0.389983	0.998	0.992	1.8e-58	AFAP1	5.8e-142	1.2083	0.37	0.102	1.5e-137	GIMAP8	3.1e-07	0.400672	0.337	0.249	0.00816	EI24	2.5e-21	-0.01744	0.458	0.36	6.58e-17	PCM1	1.27e-38	-0.27884	0.421	0.331	3.34e-34	GNAQ	8.48e-06	0.501936	0.425	0.336	0.223265	WBP2	0.000949	0.289199	0.39	0.29	1	SH3BGRL3	5.78e-09
RPS5	5.39e-20	-0.30461	0.844	0.86	1.42e-15	PDXDC1	7.02e-63	0.311245	0.277	0.134	1.85e-58	PCNP	5.9e-142	-0.24844	0.512	0.343	1.6e-137	EPHA2	3.1e-07	-0.82002	0.105	0.165	0.008176	NUB1	2.5e-21	0.396667	0.541	0.381	6.59e-17	KPNA4	1.28e-38	-0.00461	0.346	0.225	3.38e-34	AGTRAP	8.53e-06	0.285963	0.167	0.108	0.224546	MMRN2	0.000949	-0.80264	0.205	0.27	1	CAPZB	5.8e-09
[truncated: 6,492 more rows]
[truncated: 4 more columns]

## Sheet: Suppl. Table 4
Supplementary Table 4: Xenium panel used for spatial transcriptomics analysis.
5k prime				96 genes AddOn
gene_name	gene_id	num_codewords	num_probesets	Gene	Ensembl ID	Probesets	Codewords
A2ML1	ENSG00000166535	2	2	SPP1	ENSG00000118785	1	1
AAMP	ENSG00000127837	3	3	ABCC11	ENSG00000121270	5	5
[truncated: 4,999 more rows]

## Sheet: Suppl. Table 5
Supplementary Table 5: Differentially expressed genes used for gene ontology analysis.
[truncated: 9,829 more rows]

[truncated: 4 more sheets: Suppl. Table 6, Suppl. Table 7, Suppl. Table 8, Suppl. Table 9]
