# Supplementary material for: Reprogramming of stroma-derived chemokine networks drives the loss of tissue organization in nodal B cell lymphoma
Source: Nat Cancer. 2026 Mar 25;7(3):538–52. doi: 10.1038/s43018-026-01136-z (PMC13035477; doi:10.1038/s43018-026-01136-z)
Supplement: Supplementary file 3 — Statistical source data. [file 43018_2026_1136_MOESM3_ESM.xlsx]

## Sheet: (A)
PatientID	scRNAseq	codex	Age	Sex	Disease
FL-6	scRNAseq	no	71	f	FL
rLN-3	scRNAseq	codex	72	f	rLN
DLBCL-4	scRNAseq	no	68	f	DLBCL
DLBCL-1	scRNAseq	no	66	m	DLBCL
FL-4	scRNAseq	codex	41	m	FL
DLBCL-3	scRNAseq	no	60	f	DLBCL
rLN-4	scRNAseq	no	58	f	rLN
rLN-5	scRNAseq	codex	61	m	rLN
FL-1	scRNAseq	no	81	f	FL
DLBCL-2	scRNAseq	codex	80	m	DLBCL
rLN-2	scRNAseq	no	42	f	rLN
FL-5	scRNAseq	codex	66	m	FL
DLBCL-8	scRNAseq	no	64	m	DLBCL
DLBCL-6	scRNAseq	no	76	m	DLBCL
rLN-1	scRNAseq	no	39	m	rLN
FL-3	scRNAseq	no	76	f	FL
DLBCL-5	scRNAseq	no	66	m	DLBCL
FL-2	scRNAseq	no	58	f	FL
DLBCL-7	scRNAseq	no	71	f	DLBCL
FL-7	no	no	63	m	FL
rLN-6	no	no	32	m	rLN
FL-8	no	no	54	m	FL
FL-9	no	no	74	m	FL
DLBCL-9	no	no	62	m	DLBCL
rLN-7	no	no	45	f	rLN
DLBCL-10	no	codex	53	m	DLBCL
DLBCL-11	no	codex	69	m	DLBCL

## Sheet: (B) left
Cell ID	UMAP1	UMAP2	Entity	Cell type	Color
LN012_34652	-6.6863	-5.83605	DLBCL	DLBCL-B	#83CAE8
LN012_466956	-6.58599	-6.05226	DLBCL	DLBCL-B	#83CAE8
LN012_829582	-6.6975	-6.12873	DLBCL	DLBCL-B	#83CAE8
LN012_28450	-6.94226	-5.2728	FL	DLBCL-B	#83CAE8
LN012_728317	10.6397	5.0183	DLBCL	rFRC	#2AC200
LN012_322596	-6.77675	-5.99853	DLBCL	DLBCL-B	#83CAE8
LN012_504707	-6.72051	-6.01866	DLBCL	DLBCL-B	#83CAE8
LN012_334452	-6.71695	-5.90774	DLBCL	DLBCL-B	#83CAE8
LN012_469579	-5.44583	-15.7752	DLBCL	DLBCL-B	#83CAE8
LN012_474573	10.8138	5.4414	DLBCL	rFRC	#2AC200
LN012_464941	-6.59698	-5.89983	DLBCL	DLBCL-B	#83CAE8
LN012_457026	-6.70267	-5.90026	DLBCL	DLBCL-B	#83CAE8
LN012_41146	-6.77935	-5.74945	DLBCL	DLBCL-B	#83CAE8
LN012_153551	-6.09885	-6.24364	DLBCL	DLBCL-B	#83CAE8
LN012_732950	7.61647	3.3182	DLBCL	rFRC	#2AC200
LN012_16945	-6.67345	-5.92885	DLBCL	DLBCL-B	#83CAE8
LN012_807302	10.7702	5.53448	DLBCL	rFRC	#2AC200
LN012_673049	-5.26417	-15.5843	DLBCL	DLBCL-B	#83CAE8
LN012_769470	-6.62447	-5.79918	DLBCL	DLBCL-B	#83CAE8
LN012_468318	-6.63957	-5.9899	DLBCL	DLBCL-B	#83CAE8
LN012_587107	10.6828	5.27674	DLBCL	rFRC	#2AC200
LN012_110830	-6.87994	-5.82761	DLBCL	DLBCL-B	#83CAE8
LN012_435146	-6.72838	-5.95548	DLBCL	DLBCL-B	#83CAE8
LN012_106407	-6.67137	-5.85565	DLBCL	DLBCL-B	#83CAE8
LN012_73486	-6.16878	-6.25636	DLBCL	DLBCL-B	#83CAE8
LN012_593951	10.4574	5.25676	DLBCL	rFRC	#2AC200
LN012_7008	-6.48698	-6.02424	DLBCL	DLBCL-B	#83CAE8
LN012_520421	10.5763	5.47002	DLBCL	rFRC	#2AC200
LN012_398306	-6.22626	-6.10286	DLBCL	DLBCL-B	#83CAE8
LN012_295925	-6.54515	-5.88129	DLBCL	DLBCL-B	#83CAE8
LN012_102059	-1.41181	7.21847	DLBCL	Myeloid	snow3
LN012_685092	-6.75674	-6.06654	DLBCL	DLBCL-B	#83CAE8
LN012_28408	10.3424	5.8811	DLBCL	rFRC	#2AC200
LN012_108229	10.257	5.37954	DLBCL	rFRC	#2AC200
LN012_404607	10.2657	4.76451	DLBCL	rFRC	#2AC200
LN012_753177	-8.46795	8.42276	DLBCL	T-PR	purple4
LN012_310352	-5.92175	-6.42257	DLBCL	DLBCL-B	#83CAE8
LN012_180903	-6.74284	-5.92367	DLBCL	DLBCL-B	#83CAE8
LN012_722892	10.7768	5.53252	DLBCL	rFRC	#2AC200
LN012_253059	-6.361	-6.00575	DLBCL	DLBCL-B	#83CAE8
LN012_146203	-6.44038	-5.89512	DLBCL	DLBCL-B	#83CAE8
LN012_120473	-5.38443	-15.6355	DLBCL	DLBCL-B	#83CAE8
LN012_45684	-5.31371	-15.5844	DLBCL	DLBCL-B	#83CAE8
LN012_484865	-6.48919	-5.99451	DLBCL	DLBCL-B	#83CAE8
LN012_289007	-6.78003	-5.70616	DLBCL	DLBCL-B	#83CAE8
LN012_662119	10.2717	5.33178	DLBCL	rFRC	#2AC200
LN012_614987	10.7282	5.41307	DLBCL	rFRC	#2AC200
LN012_64781	-6.65331	-5.98893	DLBCL	DLBCL-B	#83CAE8
LN012_645820	-1.44678	7.13851	DLBCL	Myeloid	snow3
LN012_430283	-6.71112	-5.95434	DLBCL	DLBCL-B	#83CAE8
LN012_179387	10.7922	5.33819	DLBCL	rFRC	#2AC200
LN012_240130	10.4012	5.22752	DLBCL	rFRC	#2AC200
LN012_282337	10.6954	5.50485	DLBCL	rFRC	#2AC200
LN012_407645	-6.76929	-6.00045	DLBCL	DLBCL-B	#83CAE8
LN012_728826	-5.90651	-6.84498	DLBCL	DLBCL-B	#83CAE8
LN012_687663	-1.45402	7.19402	DLBCL	Myeloid	snow3
LN012_598042	-6.30746	-6.18533	DLBCL	DLBCL-B	#83CAE8
LN012_425375	-1.4264	7.14907	DLBCL	Myeloid	snow3
LN012_748584	-5.55324	-15.7589	DLBCL	DLBCL-B	#83CAE8
LN012_515091	-6.40889	-5.49662	DLBCL	DLBCL-B	#83CAE8
LN012_385515	-6.63764	-5.94904	DLBCL	DLBCL-B	#83CAE8
LN012_357098	10.7527	5.45802	DLBCL	rFRC	#2AC200
LN012_282332	10.3106	5.21713	DLBCL	rFRC	#2AC200
LN012_717772	10.484	5.3709	DLBCL	rFRC	#2AC200
LN012_797828	-6.62917	-5.92884	DLBCL	DLBCL-B	#83CAE8
LN012_682079	-6.08377	-6.37307	DLBCL	DLBCL-B	#83CAE8
LN012_348775	-6.94276	-5.47953	FL	DLBCL-B	#83CAE8
LN012_623593	-8.33904	8.37989	DLBCL	T-PR	purple4
LN012_691433	10.5691	5.12261	DLBCL	rFRC	#2AC200
LN012_114878	-6.73205	-5.9534	DLBCL	DLBCL-B	#83CAE8
LN012_270499	10.1345	5.3365	DLBCL	rFRC	#2AC200
LN012_208990	-5.18852	-15.2155	DLBCL	DLBCL-B	#83CAE8
LN012_118209	-6.7152	-5.95929	DLBCL	DLBCL-B	#83CAE8
LN012_564965	10.6584	5.32567	DLBCL	rFRC	#2AC200
LN012_64660	-4.84834	-14.6563	DLBCL	DLBCL-B	#83CAE8
LN012_676122	-6.07944	-6.31897	DLBCL	DLBCL-B	#83CAE8
LN012_803101	-5.56114	-15.7422	DLBCL	DLBCL-B	#83CAE8
LN012_106875	-5.02282	-14.2769	DLBCL	DLBCL-B	#83CAE8
LN012_737486	10.7666	5.31402	DLBCL	rFRC	#2AC200
LN012_417612	10.7829	5.42939	DLBCL	rFRC	#2AC200
LN012_260839	-8.40106	8.36914	DLBCL	T-PR	purple4
LN012_496743	-6.64411	-5.16305	DLBCL	DLBCL-B	#83CAE8
LN012_512990	-6.53787	-6.04597	DLBCL	DLBCL-B	#83CAE8
LN012_308535	-1.44099	7.13571	DLBCL	Myeloid	snow3
LN012_116991	-6.48558	-6.11905	DLBCL	DLBCL-B	#83CAE8
LN012_382153	-8.38892	8.43382	FL	T-PR	purple4
LN012_161489	-5.88699	-6.02097	DLBCL	DLBCL-B	#83CAE8
LN012_598059	-5.72253	-15.8834	DLBCL	DLBCL-B	#83CAE8
LN012_342034	-6.65363	-5.97186	DLBCL	DLBCL-B	#83CAE8
LN012_267413	9.32563	4.70798	DLBCL	rFRC	#2AC200
LN012_782379	10.0939	5.22479	DLBCL	rFRC	#2AC200
LN012_365029	-4.73718	-14.4204	DLBCL	DLBCL-B	#83CAE8
LN012_542374	-8.17118	-4.85932	FL	FL-B	#0EBCE8
LN012_390278	-5.67533	-6.8892	DLBCL	DLBCL-B	#83CAE8
LN012_876710	-5.97815	-6.18512	DLBCL	DLBCL-B	#83CAE8
LN012_9057	-6.04787	-6.3567	DLBCL	DLBCL-B	#83CAE8
LN012_127700	-5.5701	-6.92587	DLBCL	DLBCL-B	#83CAE8
LN012_64642	-7.5721	-5.01445	FL	FL-B	#0EBCE8
LN012_444041	9.63876	4.98498	DLBCL	rFRC	#2AC200
LN012_14203	-5.89605	-6.51143	DLBCL	DLBCL-B	#83CAE8
LN012_455955	-8.3672	8.42541	FL	T-PR	purple4
LN012_867766	-1.38673	7.19793	DLBCL	Myeloid	snow3
LN012_143637	10.3686	5.88606	DLBCL	FRC	#BEDEA6
LN012_436780	-6.84986	-5.84868	DLBCL	DLBCL-B	#83CAE8
LN012_64632	-5.32937	-15.5667	DLBCL	DLBCL-B	#83CAE8
LN012_393451	-6.22777	-6.25114	DLBCL	DLBCL-B	#83CAE8
LN012_739777	10.2514	4.97935	DLBCL	rFRC	#2AC200
LN012_320950	-4.91345	-14.6242	DLBCL	DLBCL-B	#83CAE8
LN012_116904	10.0842	5.14664	DLBCL	rFRC	#2AC200
LN012_819884	-5.69203	-6.65894	DLBCL	DLBCL-B	#83CAE8
LN012_128116	-5.99226	-6.65882	DLBCL	DLBCL-B	#83CAE8
LN012_189593	-6.03827	-6.22156	DLBCL	DLBCL-B	#83CAE8
LN012_726486	-6.67046	-5.83879	DLBCL	DLBCL-B	#83CAE8
LN012_514161	-6.079	-6.31588	DLBCL	DLBCL-B	#83CAE8
LN012_723180	-6.26728	-6.1758	DLBCL	DLBCL-B	#83CAE8
LN012_536205	7.45667	3.15501	DLBCL	rFRC	#2AC200
LN012_711496	-5.89819	-6.52849	DLBCL	DLBCL-B	#83CAE8
LN012_127962	-5.6572	-15.7775	DLBCL	DLBCL-B	#83CAE8
LN012_164815	-6.65617	-5.97074	DLBCL	DLBCL-B	#83CAE8
LN012_855763	-6.02901	-6.46998	DLBCL	DLBCL-B	#83CAE8
LN012_72229	9.31691	4.49295	DLBCL	rFRC	#2AC200
LN012_413223	9.52632	4.75996	DLBCL	rFRC	#2AC200
LN012_369275	-6.54765	-5.78613	DLBCL	DLBCL-B	#83CAE8
LN012_519643	-6.04244	-6.09982	DLBCL	DLBCL-B	#83CAE8
LN012_433299	10.0862	5.3999	DLBCL	rFRC	#2AC200
LN012_52609	-5.496	-6.93519	DLBCL	DLBCL-B	#83CAE8
LN012_161117	10.4957	5.67223	DLBCL	rFRC	#2AC200
LN012_175115	-6.16447	-6.18437	DLBCL	DLBCL-B	#83CAE8
LN012_483574	10.6055	5.42467	DLBCL	rFRC	#2AC200
LN012_542302	-5.73105	-14.3491	DLBCL	DLBCL-B	#83CAE8
LN012_248933	6.92111	2.69647	DLBCL	rFRC	#2AC200
LN012_81346	-6.25981	-6.17248	DLBCL	DLBCL-B	#83CAE8
LN012_350915	-6.69401	-5.89981	DLBCL	DLBCL-B	#83CAE8
LN012_612021	-5.27354	-15.5926	DLBCL	DLBCL-B	#83CAE8
LN012_162225	10.1496	6.168	DLBCL	rFRC	#2AC200
LN012_554836	10.0766	5.12174	DLBCL	rFRC	#2AC200
LN012_618717	-6.70707	-5.94418	DLBCL	DLBCL-B	#83CAE8
LN012_808736	-5.58064	-6.78673	DLBCL	DLBCL-B	#83CAE8
LN012_45554	-6.49735	-6.06591	DLBCL	DLBCL-B	#83CAE8
LN012_255552	-5.00769	-14.9603	DLBCL	DLBCL-B	#83CAE8
LN012_2777	-5.92737	-6.75572	DLBCL	DLBCL-B	#83CAE8
LN012_242870	-7.03076	-5.41289	FL	DLBCL-B	#83CAE8
LN012_293152	-6.77873	-6.18286	DLBCL	DLBCL-B	#83CAE8
LN012_531653	-5.71826	-6.69836	DLBCL	DLBCL-B	#83CAE8
LN012_600257	-6.20413	-6.22948	DLBCL	DLBCL-B	#83CAE8
LN012_102284	-6.9462	-5.77386	DLBCL	DLBCL-B	#83CAE8
LN012_228354	-6.36249	-6.0785	DLBCL	DLBCL-B	#83CAE8
LN012_150214	9.62925	4.92652	DLBCL	rFRC	#2AC200
LN012_248660	-5.21924	-14.3055	DLBCL	DLBCL-B	#83CAE8
LN012_405145	-5.80216	-15.8673	DLBCL	DLBCL-B	#83CAE8
LN012_361489	10.7035	5.57236	DLBCL	rFRC	#2AC200
LN012_726797	-8.34521	8.37693	DLBCL	T-PR	purple4
LN012_165182	-6.57766	-5.96918	DLBCL	DLBCL-B	#83CAE8
LN012_272372	10.0997	5.25737	DLBCL	rFRC	#2AC200
LN012_460490	-1.46231	8.04358	FL	Myeloid	snow3
LN012_699393	-5.68755	-15.7827	DLBCL	DLBCL-B	#83CAE8
LN012_155473	-6.80791	-5.88683	DLBCL	DLBCL-B	#83CAE8
LN012_435571	10.4848	5.15631	DLBCL	rFRC	#2AC200
LN012_296123	-5.81443	-6.43314	DLBCL	DLBCL-B	#83CAE8
LN012_725482	9.50583	6.80455	DLBCL	FRC	#BEDEA6
LN012_48666	-5.2141	-14.7726	DLBCL	DLBCL-B	#83CAE8
LN012_275657	-5.62302	-15.7212	DLBCL	DLBCL-B	#83CAE8
LN012_48499	-6.10273	-6.18818	DLBCL	DLBCL-B	#83CAE8
LN012_654102	10.2314	5.23646	DLBCL	rFRC	#2AC200
LN012_506194	-7.56034	-5.13378	FL	FL-B	#0EBCE8
LN012_848329	10.4385	5.2613	DLBCL	rFRC	#2AC200
LN012_537560	-1.70187	7.56785	DLBCL	Myeloid	snow3
LN012_9875	9.85082	6.45258	DLBCL	FRC	#BEDEA6
LN012_38676	-5.73114	-6.78403	DLBCL	DLBCL-B	#83CAE8
LN012_735543	-6.53654	-5.91377	DLBCL	DLBCL-B	#83CAE8
LN012_650649	-4.812	-14.4754	DLBCL	DLBCL-B	#83CAE8
LN012_541759	-5.65302	-6.83851	DLBCL	DLBCL-B	#83CAE8
LN012_682083	-5.55034	-6.9532	DLBCL	DLBCL-B	#83CAE8
LN012_57618	-5.72824	-6.76793	DLBCL	DLBCL-B	#83CAE8
LN012_429577	-5.89038	-6.8322	DLBCL	DLBCL-B	#83CAE8
LN012_674184	-5.26954	-15.2184	DLBCL	DLBCL-B	#83CAE8
LN012_333669	-6.74302	-5.96019	DLBCL	DLBCL-B	#83CAE8
LN012_754757	9.98976	5.24127	DLBCL	rFRC	#2AC200
LN012_419460	10.3038	6.051	DLBCL	rFRC	#2AC200
LN012_477547	-5.86272	-6.67174	DLBCL	DLBCL-B	#83CAE8
LN012_474372	-6.41197	-6.01721	DLBCL	DLBCL-B	#83CAE8
LN012_692193	10.7288	5.33564	DLBCL	rFRC	#2AC200
LN012_679978	-4.94236	-14.3799	DLBCL	DLBCL-B	#83CAE8
LN012_53281	-5.60154	-15.7844	DLBCL	DLBCL-B	#83CAE8
LN012_308161	10.3609	5.04255	DLBCL	rFRC	#2AC200
LN012_442717	10.6402	5.15198	DLBCL	rFRC	#2AC200
LN012_766187	-5.2979	-14.9196	DLBCL	DLBCL-B	#83CAE8
LN012_122173	-5.90358	-6.83629	DLBCL	DLBCL-B	#83CAE8
LN012_727155	-5.59474	-15.8039	DLBCL	DLBCL-B	#83CAE8
LN012_443811	-5.76504	-6.48064	DLBCL	DLBCL-B	#83CAE8
LN012_248491	10.1263	5.20878	DLBCL	rFRC	#2AC200
LN012_706010	9.22889	6.5812	DLBCL	FRC	#BEDEA6
LN012_740702	-6.78773	-5.80219	DLBCL	DLBCL-B	#83CAE8
LN012_512177	-5.60121	-6.8546	DLBCL	DLBCL-B	#83CAE8
LN012_279467	-1.50631	7.44051	DLBCL	Myeloid	snow3
LN012_485438	-4.93414	-14.299	DLBCL	DLBCL-B	#83CAE8
LN012_867229	-1.56402	8.14594	DLBCL	Myeloid	snow3
LN012_393267	-6.73469	-6.21763	DLBCL	DLBCL-B	#83CAE8
LN012_521144	9.70878	4.49896	DLBCL	rFRC	#2AC200
LN012_55202	-1.84158	-5.74853	FL	PC	#0330E3
LN012_268187	-5.90232	-6.68738	DLBCL	DLBCL-B	#83CAE8
LN012_77081	-5.55837	-6.95186	DLBCL	DLBCL-B	#83CAE8
LN012_16276	-5.63497	-6.44949	DLBCL	DLBCL-B	#83CAE8
LN012_672666	-6.56919	-6.02052	DLBCL	DLBCL-B	#83CAE8
LN012_451163	10.1988	5.15938	DLBCL	rFRC	#2AC200
LN012_596341	-5.83594	-14.3222	DLBCL	DLBCL-B	#83CAE8
LN012_92504	-5.64973	-5.67053	DLBCL	DLBCL-B	#83CAE8
LN012_564312	-6	-6.38999	DLBCL	DLBCL-B	#83CAE8
LN012_329870	-5.93512	-6.59673	DLBCL	DLBCL-B	#83CAE8
LN012_724193	-6.28447	-6.03803	DLBCL	DLBCL-B	#83CAE8
LN012_270339	9.25022	4.6274	DLBCL	rFRC	#2AC200
LN012_494564	-5.49591	-15.6951	DLBCL	DLBCL-B	#83CAE8
LN012_595793	10.125	5.29559	DLBCL	rFRC	#2AC200
LN012_657436	10.7055	5.3423	DLBCL	rFRC	#2AC200
LN012_9098	10.545	4.97946	DLBCL	rFRC	#2AC200
LN012_22886	9.82107	4.83018	DLBCL	rFRC	#2AC200
LN012_613921	10.6192	5.69859	DLBCL	rFRC	#2AC200
LN012_380284	-6.52345	-5.97347	DLBCL	DLBCL-B	#83CAE8
LN012_481843	-6.70186	-5.99597	DLBCL	DLBCL-B	#83CAE8
LN012_575988	9.33146	6.48719	DLBCL	FRC	#BEDEA6
LN012_442991	-5.78693	-6.78352	DLBCL	DLBCL-B	#83CAE8
LN012_251541	-5.13559	-15.2304	DLBCL	DLBCL-B	#83CAE8
LN012_531111	9.60627	4.90391	DLBCL	rFRC	#2AC200
LN012_512674	-5.39969	-14.7099	DLBCL	DLBCL-B	#83CAE8
LN012_163662	10.6022	5.23859	DLBCL	rFRC	#2AC200
LN012_484595	-5.62753	-6.76686	DLBCL	DLBCL-B	#83CAE8
LN012_444395	-5.62228	-6.79268	DLBCL	DLBCL-B	#83CAE8
LN012_439020	-5.17928	-14.3015	DLBCL	DLBCL-B	#83CAE8
LN012_322591	-5.93357	-6.06217	DLBCL	DLBCL-B	#83CAE8
LN012_464971	10.158	5.30064	DLBCL	rFRC	#2AC200
LN012_424776	-1.62545	7.99856	DLBCL	Myeloid	snow3
LN012_766006	-5.69352	-6.87142	DLBCL	DLBCL-B	#83CAE8
LN012_683131	-5.6959	-15.6009	DLBCL	DLBCL-B	#83CAE8
LN012_492198	-6.04578	-6.66061	DLBCL	DLBCL-B	#83CAE8
LN012_7286	-5.89308	-6.38276	DLBCL	DLBCL-B	#83CAE8
LN012_247897	-8.36113	8.41562	FL	T-PR	purple4
LN012_554767	-5.85627	-6.76557	DLBCL	DLBCL-B	#83CAE8
LN012_681094	-8.33948	8.51165	FL	T-PR	purple4
LN012_163110	10.866	5.52501	DLBCL	rFRC	#2AC200
LN012_559205	9.94961	5.1947	DLBCL	rFRC	#2AC200
LN012_697667	-5.79147	-6.5709	DLBCL	DLBCL-B	#83CAE8
LN012_447895	-6.16055	-5.96732	DLBCL	DLBCL-B	#83CAE8
LN012_651327	-5.31092	-15.1908	DLBCL	DLBCL-B	#83CAE8
LN012_411657	-5.89408	-6.49014	DLBCL	DLBCL-B	#83CAE8
LN012_253263	-1.6368	8.16414	FL	Myeloid	snow3
LN012_815875	10.0855	5.0232	DLBCL	rFRC	#2AC200
LN012_509038	10.8184	5.48675	DLBCL	rFRC	#2AC200
LN012_576672	-5.09354	-14.9051	DLBCL	DLBCL-B	#83CAE8
LN012_428703	-5.18696	-15.165	DLBCL	DLBCL-B	#83CAE8
LN012_136157	-4.94235	-14.3667	DLBCL	DLBCL-B	#83CAE8
LN012_821180	10.1591	4.80496	DLBCL	rFRC	#2AC200
LN012_425867	-5.10924	-14.2792	DLBCL	DLBCL-B	#83CAE8
LN012_566490	9.47591	4.6028	DLBCL	rFRC	#2AC200
LN012_707541	5.52566	-11.4955	DLBCL	rBEC	hotpink1
LN012_659344	10.7615	5.56238	DLBCL	rFRC	#2AC200
LN012_22972	-1.45327	7.51699	DLBCL	Myeloid	snow3
LN012_315156	-5.74779	-15.6331	DLBCL	DLBCL-B	#83CAE8
LN012_402461	-1.41414	7.25699	DLBCL	Myeloid	snow3
LN012_4222	-4.92077	-14.2675	DLBCL	DLBCL-B	#83CAE8
LN012_154676	9.43483	4.7593	DLBCL	rFRC	#2AC200
LN012_265573	-5.55812	-15.6124	DLBCL	DLBCL-B	#83CAE8
LN012_19529	-5.47861	-15.537	DLBCL	DLBCL-B	#83CAE8
LN012_375586	10.147	5.30239	DLBCL	rFRC	#2AC200
LN012_811374	-5.75724	-15.7446	DLBCL	DLBCL-B	#83CAE8
LN012_801870	-5.48899	-6.65901	DLBCL	DLBCL-B	#83CAE8
LN012_470112	-5.55367	-15.6632	DLBCL	DLBCL-B	#83CAE8
LN012_529985	-5.49634	-15.1031	DLBCL	DLBCL-B	#83CAE8
LN012_288344	-5.84775	-6.81123	DLBCL	DLBCL-B	#83CAE8
LN012_714659	-4.98533	-14.4614	DLBCL	DLBCL-B	#83CAE8
LN012_752978	10.309	5.26696	DLBCL	rFRC	#2AC200
LN012_575357	2.14323	4.39554	DLBCL	FRC	#BEDEA6
LN012_369388	-1.44462	7.29855	DLBCL	Myeloid	snow3
LN012_282617	-5.65763	-15.8234	DLBCL	DLBCL-B	#83CAE8
LN012_253808	-5.94667	-6.61845	DLBCL	DLBCL-B	#83CAE8
LN012_622004	-5.61481	-14.5247	DLBCL	DLBCL-B	#83CAE8
LN012_705979	7.03039	3.18691	DLBCL	rFRC	#2AC200
LN012_66521	-5.66607	-14.5081	DLBCL	DLBCL-B	#83CAE8
LN012_811256	10.1926	4.74664	DLBCL	rFRC	#2AC200
LN012_558727	10.1192	5.29495	DLBCL	rFRC	#2AC200
LN012_576508	10.6317	5.39142	DLBCL	rFRC	#2AC200
LN012_456882	-5.17954	-14.4684	DLBCL	DLBCL-B	#83CAE8
LN012_859972	-5.28264	-15.0031	DLBCL	DLBCL-B	#83CAE8
LN012_670656	9.64305	6.69849	DLBCL	FRC	#BEDEA6
LN012_638498	10.0209	6.33733	DLBCL	FRC	#BEDEA6
LN012_101399	-6.13981	-6.28333	DLBCL	DLBCL-B	#83CAE8
LN012_729192	-5.2503	-15.0555	DLBCL	DLBCL-B	#83CAE8
LN012_714274	-5.51823	-15.3793	DLBCL	DLBCL-B	#83CAE8
LN012_276106	-5.70654	-15.8278	DLBCL	DLBCL-B	#83CAE8
LN012_737224	9.71873	4.905	DLBCL	rFRC	#2AC200
LN012_534690	-5.80264	-15.9036	DLBCL	DLBCL-B	#83CAE8
LN012_821695	-5.51063	-6.67565	DLBCL	DLBCL-B	#83CAE8
LN012_713583	-4.85953	-14.3394	DLBCL	DLBCL-B	#83CAE8
LN012_858804	-5.54138	-6.96453	DLBCL	DLBCL-B	#83CAE8
LN012_645906	9.42006	6.77294	DLBCL	FRC	#BEDEA6
LN012_144413	-1.39795	7.22323	DLBCL	Myeloid	snow3
LN012_766235	-5.32206	-15.284	DLBCL	DLBCL-B	#83CAE8
LN012_700289	9.03606	4.95963	DLBCL	rFRC	#2AC200
LN012_289799	-5.75102	-15.8806	DLBCL	DLBCL-B	#83CAE8
LN012_800476	9.82533	5.06152	DLBCL	rFRC	#2AC200
LN012_675930	-5.75507	-15.5232	DLBCL	DLBCL-B	#83CAE8
LN012_179375	10.235	4.98513	DLBCL	rFRC	#2AC200
LN012_729536	-6.09509	-15.8835	DLBCL	DLBCL-B	#83CAE8
LN012_550221	6.80732	2.75946	DLBCL	rFRC	#2AC200
LN012_564526	-6.53156	-5.92249	DLBCL	DLBCL-B	#83CAE8
LN012_250976	-5.60084	-6.73206	DLBCL	DLBCL-B	#83CAE8
LN012_803188	-5.20097	-15.0419	DLBCL	DLBCL-B	#83CAE8
LN012_249471	10.4563	5.23305	DLBCL	rFRC	#2AC200
LN012_554506	-5.09846	-14.3877	DLBCL	DLBCL-B	#83CAE8
LN012_684328	-5.72147	-15.7645	DLBCL	DLBCL-B	#83CAE8
LN012_91783	-5.2622	-14.9384	DLBCL	DLBCL-B	#83CAE8
LN012_473723	-5.33829	-15.2302	DLBCL	DLBCL-B	#83CAE8
LN012_15216	-5.70823	-15.8377	DLBCL	DLBCL-B	#83CAE8
LN012_636182	-5.47765	-6.9347	DLBCL	DLBCL-B	#83CAE8
LN012_349362	-4.9753	-14.5536	DLBCL	DLBCL-B	#83CAE8
LN012_410986	-4.85426	-14.4797	DLBCL	DLBCL-B	#83CAE8
LN012_30616	10.8114	5.44722	DLBCL	rFRC	#2AC200
LN012_878269	-5.76351	-15.7219	DLBCL	DLBCL-B	#83CAE8
LN012_346355	-8.33373	8.46363	FL	T-PR	purple4
LN012_16286	9.16114	5.98943	DLBCL	rFRC	#2AC200
LN012_571743	9.37226	4.82581	DLBCL	rFRC	#2AC200
LN012_523296	-5.61914	-6.73285	DLBCL	DLBCL-B	#83CAE8
LN012_33570	-5.49191	-6.79502	DLBCL	DLBCL-B	#83CAE8
LN012_812674	-5.74951	-6.79563	DLBCL	DLBCL-B	#83CAE8
LN012_268106	-5.47562	-15.6982	DLBCL	DLBCL-B	#83CAE8
LN012_513806	-5.57773	-6.88022	DLBCL	DLBCL-B	#83CAE8
LN012_40297	-4.97528	-14.2012	DLBCL	DLBCL-B	#83CAE8
LN012_755637	-6.397	-5.1078	FL	DLBCL-B	#83CAE8
LN012_572406	9.98649	5.30976	DLBCL	rFRC	#2AC200
LN012_21428	9.47356	6.81981	DLBCL	FRC	#BEDEA6
LN012_33197	7.83593	-3.33233	DLBCL	LEC	#FF9709
LN012_174154	-6.03141	-15.7788	DLBCL	DLBCL-B	#83CAE8
LN012_727208	8.89862	7.00167	FL	FRC	#BEDEA6
LN012_333297	9.65284	5.11938	DLBCL	rFRC	#2AC200
LN012_605504	10.2407	5.37625	DLBCL	rFRC	#2AC200
LN012_117435	-5.15194	-14.5932	DLBCL	DLBCL-B	#83CAE8
LN012_635249	-4.8727	-14.4981	DLBCL	DLBCL-B	#83CAE8
LN012_682981	10.0078	5.2898	DLBCL	rFRC	#2AC200
LN012_190027	-5.42722	-15.5406	DLBCL	DLBCL-B	#83CAE8
LN012_872435	6.99325	-9.58528	FL	BEC	#F5818D
LN012_359850	4.50463	-11.6871	DLBCL	rBEC	hotpink1
LN012_312143	-5.1032	-14.7344	DLBCL	DLBCL-B	#83CAE8
LN012_90785	4.75593	-11.6921	DLBCL	rBEC	hotpink1
LN012_381201	-1.4062	7.11555	DLBCL	Myeloid	snow3
LN012_808623	-4.93202	-14.7841	DLBCL	DLBCL-B	#83CAE8
LN012_797833	-6.3682	-6.13011	DLBCL	DLBCL-B	#83CAE8
LN012_209855	-5.92045	-15.8181	DLBCL	DLBCL-B	#83CAE8
LN012_777019	10.2396	5.4045	DLBCL	rFRC	#2AC200
LN012_271240	6.52802	-11.2235	DLBCL	rBEC	hotpink1
LN012_355500	-5.39442	-15.3897	DLBCL	DLBCL-B	#83CAE8
LN012_463974	-4.99433	-14.3112	DLBCL	DLBCL-B	#83CAE8
LN012_137888	5.49049	-4.04254	rLN	LEC	#FF9709
LN012_826924	9.17213	6.32688	DLBCL	FRC	#BEDEA6
LN012_799727	-6.52543	-6.23731	DLBCL	DLBCL-B	#83CAE8
LN012_647467	10.0728	5.30471	DLBCL	rFRC	#2AC200
LN012_396743	-4.89435	-14.3816	DLBCL	DLBCL-B	#83CAE8
LN012_752376	-4.89363	-14.3318	DLBCL	DLBCL-B	#83CAE8
LN012_730245	8.9499	5.86542	DLBCL	rFRC	#2AC200
LN012_8682	-1.37325	7.30938	DLBCL	Myeloid	snow3
LN012_217484	-8.05685	-4.92425	FL	FL-B	#0EBCE8
LN012_710875	-5.5638	-6.89386	DLBCL	DLBCL-B	#83CAE8
LN012_135503	-5.74643	-6.85074	DLBCL	DLBCL-B	#83CAE8
LN012_173576	-5.83682	-6.76644	DLBCL	DLBCL-B	#83CAE8
LN012_248163	-1.31135	7.19295	DLBCL	Myeloid	snow3
LN012_597779	-5.4145	-6.77708	DLBCL	DLBCL-B	#83CAE8
LN012_183995	9.27911	6.71483	DLBCL	FRC	#BEDEA6
LN012_161580	-5.61986	-14.5928	DLBCL	DLBCL-B	#83CAE8
LN012_569222	-5.64411	-6.85949	DLBCL	DLBCL-B	#83CAE8
LN012_367402	-6.09891	-6.57983	DLBCL	DLBCL-B	#83CAE8
LN012_349825	9.74614	5.19267	DLBCL	rFRC	#2AC200
LN012_3393	-1.42395	8.24804	DLBCL	Myeloid	snow3
LN012_573044	-5.48169	-6.46753	DLBCL	DLBCL-B	#83CAE8
LN012_581525	9.17561	4.8416	DLBCL	rFRC	#2AC200
LN012_732360	-4.95612	-14.3508	DLBCL	DLBCL-B	#83CAE8
LN012_166986	-4.92877	-14.3864	DLBCL	DLBCL-B	#83CAE8
LN012_784285	6.9129	2.97769	DLBCL	rFRC	#2AC200
LN012_468265	-5.37761	-15.398	DLBCL	DLBCL-B	#83CAE8
LN012_648820	-5.18853	-14.9742	DLBCL	DLBCL-B	#83CAE8
LN012_720149	9.63823	4.98991	DLBCL	rFRC	#2AC200
LN012_679453	10.7644	5.44448	DLBCL	rFRC	#2AC200
LN012_393222	-6.6087	-6.30763	DLBCL	DLBCL-B	#83CAE8
LN012_864283	9.90422	5.35004	DLBCL	rFRC	#2AC200
LN012_559271	-6.07075	-6.36203	DLBCL	DLBCL-B	#83CAE8
LN012_240618	5.4321	-11.6081	DLBCL	rBEC	hotpink1
LN012_402716	-5.82345	-15.7609	DLBCL	DLBCL-B	#83CAE8
LN012_614890	10.1627	5.36282	DLBCL	rFRC	#2AC200
LN012_486293	9.5529	4.99864	DLBCL	rFRC	#2AC200
LN012_400898	9.60792	4.13736	DLBCL	rFRC	#2AC200
LN012_216409	-5.77149	-6.7843	DLBCL	DLBCL-B	#83CAE8
LN012_873291	-5.62738	-6.88175	DLBCL	DLBCL-B	#83CAE8
LN012_128737	-6.23826	-6.4709	DLBCL	DLBCL-B	#83CAE8
LN012_201998	9.66063	4.91475	DLBCL	rFRC	#2AC200
LN012_590677	-8.10274	-4.87786	FL	FL-B	#0EBCE8
LN012_197736	7.26215	2.9326	DLBCL	rFRC	#2AC200
LN012_329076	-5.60672	-15.8081	DLBCL	DLBCL-B	#83CAE8
LN012_654752	-5.16311	-14.2346	DLBCL	DLBCL-B	#83CAE8
LN012_190374	-5.53166	-15.6721	DLBCL	DLBCL-B	#83CAE8
LN012_832845	10.5456	5.3138	DLBCL	rFRC	#2AC200
LN012_717443	9.97174	4.9445	DLBCL	rFRC	#2AC200
LN012_340780	-5.21016	-15.0723	DLBCL	DLBCL-B	#83CAE8
LN012_42922	-5.0235	-14.2746	DLBCL	DLBCL-B	#83CAE8
LN012_678658	-5.59397	-15.7344	DLBCL	DLBCL-B	#83CAE8
LN012_605680	-5.7059	-15.8738	DLBCL	DLBCL-B	#83CAE8
LN012_70801	9.35622	6.41547	DLBCL	FRC	#BEDEA6
LN012_223095	-5.53695	-15.7712	DLBCL	DLBCL-B	#83CAE8
LN012_762992	-6.65663	-6.0637	DLBCL	DLBCL-B	#83CAE8
LN012_805528	-5.84845	-6.42661	DLBCL	DLBCL-B	#83CAE8
LN012_628144	-5.77115	-15.8127	DLBCL	DLBCL-B	#83CAE8
LN012_549787	-5.55396	-15.6518	DLBCL	DLBCL-B	#83CAE8
LN012_425879	-4.94074	-14.3297	DLBCL	DLBCL-B	#83CAE8
LN012_573325	10.1451	5.31277	DLBCL	rFRC	#2AC200
LN012_204419	-5.29123	-14.7065	DLBCL	DLBCL-B	#83CAE8
LN012_801862	-4.97661	-14.9827	DLBCL	DLBCL-B	#83CAE8
LN012_815906	4.66118	-11.6887	DLBCL	rBEC	hotpink1
LN012_205378	9.95478	5.15081	DLBCL	rFRC	#2AC200
LN012_286074	-5.48922	-6.75151	DLBCL	DLBCL-B	#83CAE8
LN012_454209	-5.62558	-6.76913	DLBCL	DLBCL-B	#83CAE8
LN012_817818	-5.55021	-6.86322	DLBCL	DLBCL-B	#83CAE8
LN012_816458	-5.70574	-15.7372	DLBCL	DLBCL-B	#83CAE8
LN012_704673	-5.51638	-15.7291	DLBCL	DLBCL-B	#83CAE8
LN012_278850	9.98016	4.64966	DLBCL	rFRC	#2AC200
LN012_145349	-5.84724	-15.6624	DLBCL	DLBCL-B	#83CAE8
LN012_569734	9.48939	4.78903	DLBCL	rFRC	#2AC200
LN012_109415	-4.92089	-14.7416	DLBCL	DLBCL-B	#83CAE8
LN012_359434	9.42788	4.81466	DLBCL	rFRC	#2AC200
LN012_561023	-5.0065	-14.3419	DLBCL	DLBCL-B	#83CAE8
LN012_701026	7.40102	-9.59058	FL	BEC	#F5818D
LN012_67826	-5.93105	-15.6722	DLBCL	DLBCL-B	#83CAE8
LN012_602796	-5.65288	-6.74416	DLBCL	DLBCL-B	#83CAE8
LN012_474517	10.7516	5.42186	DLBCL	rFRC	#2AC200
LN012_690184	-5.75291	-6.80496	DLBCL	DLBCL-B	#83CAE8
LN012_99596	-5.5568	-6.80367	DLBCL	DLBCL-B	#83CAE8
LN012_317413	-5.6482	-6.71146	DLBCL	DLBCL-B	#83CAE8
LN012_123372	10.2499	5.3312	DLBCL	rFRC	#2AC200
LN012_418780	-5.45912	-15.6874	DLBCL	DLBCL-B	#83CAE8
LN012_337304	-1.69778	8.10636	DLBCL	Myeloid	snow3
LN012_541442	-8.04037	8.44629	DLBCL	T-PR	purple4
LN012_157442	-7.91614	9.01844	FL	T-FH	mediumorchid1
LN012_329762	5.89008	-11.3656	DLBCL	rBEC	hotpink1
LN012_383297	-5.54107	-6.10177	DLBCL	DLBCL-B	#83CAE8
LN012_168489	4.23847	-11.6989	DLBCL	rBEC	hotpink1
LN012_354549	-5.76649	-6.89008	DLBCL	DLBCL-B	#83CAE8
LN012_254828	-5.64016	-6.71579	DLBCL	DLBCL-B	#83CAE8
LN012_584634	-5.04589	-14.3063	DLBCL	DLBCL-B	#83CAE8
LN012_313082	-6.00191	-15.8917	DLBCL	DLBCL-B	#83CAE8
LN012_138283	-5.28323	-14.9321	DLBCL	DLBCL-B	#83CAE8
LN012_803130	10.1751	5.43598	DLBCL	rFRC	#2AC200
LN012_233353	-5.76231	-15.7367	DLBCL	DLBCL-B	#83CAE8
LN012_740676	-4.98431	-14.3095	DLBCL	DLBCL-B	#83CAE8
LN012_800536	10.217	5.24031	DLBCL	rFRC	#2AC200
LN012_709493	-6.35538	-5.94365	DLBCL	DLBCL-B	#83CAE8
LN012_297800	-4.96474	-14.3585	DLBCL	DLBCL-B	#83CAE8
LN012_382406	-5.55709	-15.6301	DLBCL	DLBCL-B	#83CAE8
LN012_256182	10.4437	5.14246	DLBCL	rFRC	#2AC200
LN012_687174	-1.64458	8.23158	FL	Myeloid	snow3
LN012_198899	10.274	5.33058	DLBCL	rFRC	#2AC200
LN012_751104	9.51541	6.89043	DLBCL	FRC	#BEDEA6
LN012_332070	-5.5798	-15.7487	DLBCL	DLBCL-B	#83CAE8
LN012_746202	-5.79239	-6.45292	DLBCL	DLBCL-B	#83CAE8
LN012_161796	-8.22986	8.38186	DLBCL	T-PR	purple4
LN012_570387	-5.84994	-6.73803	DLBCL	DLBCL-B	#83CAE8
LN012_338023	-5.09509	-15.187	DLBCL	DLBCL-B	#83CAE8
LN012_254379	-3.23194	-5.74377	FL	PC	#0330E3
LN012_51588	-5.4918	-6.91368	DLBCL	DLBCL-B	#83CAE8
LN012_541024	-5.3356	-15.0267	DLBCL	DLBCL-B	#83CAE8
LN012_92229	-5.84601	-6.82219	DLBCL	DLBCL-B	#83CAE8
LN012_779415	-4.93117	-14.3375	DLBCL	DLBCL-B	#83CAE8
LN012_161684	-4.86506	-14.8564	DLBCL	DLBCL-B	#83CAE8
LN012_498920	-5.73973	-5.91548	DLBCL	DLBCL-B	#83CAE8
LN012_427881	6.59632	7.56233	FL	FRC	#BEDEA6
LN012_628062	-1.39178	7.20786	DLBCL	Myeloid	snow3
LN012_517920	9.97182	4.94821	DLBCL	rFRC	#2AC200
LN012_54183	-5.05858	-14.8492	DLBCL	DLBCL-B	#83CAE8
LN012_722292	-5.98114	-6.82732	DLBCL	DLBCL-B	#83CAE8
LN012_599837	-5.4288	-15.4958	DLBCL	DLBCL-B	#83CAE8
LN012_579088	-1.61048	8.19552	FL	Myeloid	snow3
LN012_228646	7.31619	2.51096	DLBCL	rFRC	#2AC200
LN012_80979	-5.53994	-14.9795	DLBCL	DLBCL-B	#83CAE8
LN012_587481	-5.73226	-6.86977	DLBCL	DLBCL-B	#83CAE8
LN012_515168	-5.14405	-15.0966	DLBCL	DLBCL-B	#83CAE8
LN012_812705	-5.02	-14.2644	DLBCL	DLBCL-B	#83CAE8
LN012_72549	10.3223	4.98545	DLBCL	rFRC	#2AC200
LN012_269711	-6.0286	-15.8467	DLBCL	DLBCL-B	#83CAE8
LN012_334129	-6.07224	-6.16137	DLBCL	DLBCL-B	#83CAE8
LN012_223315	-5.42106	-15.5293	DLBCL	DLBCL-B	#83CAE8
LN012_812456	9.03675	5.06212	DLBCL	rFRC	#2AC200
LN012_812601	-5.68804	-15.7597	DLBCL	DLBCL-B	#83CAE8
LN012_251340	-5.06683	-15.1079	DLBCL	DLBCL-B	#83CAE8
LN012_543273	-6.20496	-6.42338	DLBCL	DLBCL-B	#83CAE8
LN012_723254	-5.34388	-15.0454	DLBCL	DLBCL-B	#83CAE8
LN012_782409	9.79436	5.05713	DLBCL	rFRC	#2AC200
LN012_627185	-5.62632	-15.6946	DLBCL	DLBCL-B	#83CAE8
LN012_122632	10.1462	5.32378	DLBCL	rFRC	#2AC200
LN012_500066	10.189	5.19688	DLBCL	rFRC	#2AC200
LN012_809051	2.54144	4.29282	DLBCL	FRC	#BEDEA6
LN012_34909	9.8035	4.62273	DLBCL	rFRC	#2AC200
LN012_6824	-1.4541	7.98994	DLBCL	Myeloid	snow3
LN012_136490	9.73452	4.7459	DLBCL	rFRC	#2AC200
LN012_208701	10.1559	5.36449	DLBCL	rFRC	#2AC200
LN012_863428	9.80395	6.58043	DLBCL	FRC	#BEDEA6
LN012_521203	9.52697	4.91308	DLBCL	rFRC	#2AC200
LN012_185232	-5.93468	-6.40468	DLBCL	DLBCL-B	#83CAE8
LN012_648147	-5.66171	-6.9418	DLBCL	DLBCL-B	#83CAE8
LN012_138010	7.39822	-9.601	FL	BEC	#F5818D
LN012_553383	9.46617	5.01756	DLBCL	rFRC	#2AC200
LN012_453339	10.3442	4.89534	DLBCL	rFRC	#2AC200
LN012_765771	-5.21749	-14.255	DLBCL	DLBCL-B	#83CAE8
LN012_808976	-5.51341	-6.78778	FL	DLBCL-B	#83CAE8
LN012_607785	-5.45814	-15.5895	DLBCL	DLBCL-B	#83CAE8
LN012_43144	-1.45722	7.2566	FL	Myeloid	snow3
LN012_655259	8.88356	5.29805	DLBCL	rFRC	#2AC200
LN012_495722	-5.09038	-14.6948	DLBCL	DLBCL-B	#83CAE8
LN012_404963	-5.76235	-15.7552	DLBCL	DLBCL-B	#83CAE8
LN012_423191	10.5342	4.49493	DLBCL	rFRC	#2AC200
LN012_716060	9.33362	5.66681	DLBCL	rFRC	#2AC200
LN012_186746	-6.65978	-6.08666	DLBCL	DLBCL-B	#83CAE8
LN012_289687	-5.14518	-14.2846	DLBCL	DLBCL-B	#83CAE8
LN012_189677	-5.31163	-15.5577	DLBCL	DLBCL-B	#83CAE8
LN012_690824	-5.34903	-15.048	DLBCL	DLBCL-B	#83CAE8
LN012_125578	9.63277	4.83166	DLBCL	rFRC	#2AC200
LN012_346829	-5.56704	-15.8438	DLBCL	DLBCL-B	#83CAE8
LN012_47160	2.71555	4.44042	DLBCL	FRC	#BEDEA6
LN012_302463	-5.95585	-5.90967	DLBCL	DLBCL-B	#83CAE8
LN012_135188	-6.16437	-6.34276	DLBCL	DLBCL-B	#83CAE8
LN012_558489	-5.11188	-14.9219	DLBCL	DLBCL-B	#83CAE8
LN012_732086	10.3785	5.76434	DLBCL	rFRC	#2AC200
LN012_703193	-5.24529	-15.2568	DLBCL	DLBCL-B	#83CAE8
LN012_28780	-5.76717	-6.62159	DLBCL	DLBCL-B	#83CAE8
LN012_835975	10.0864	5.36114	DLBCL	rFRC	#2AC200
LN012_805401	-5.75581	-15.8896	DLBCL	DLBCL-B	#83CAE8
LN012_160267	-5.69839	-15.7074	DLBCL	DLBCL-B	#83CAE8
LN012_205128	9.97608	5.31338	DLBCL	rFRC	#2AC200
LN012_559946	-5.03828	-14.4072	DLBCL	DLBCL-B	#83CAE8
LN012_211059	-5.42828	-6.94971	DLBCL	DLBCL-B	#83CAE8
LN012_812629	6.77662	-11.5347	DLBCL	rBEC	hotpink1
LN012_143801	-5.40411	-15.3188	DLBCL	DLBCL-B	#83CAE8
LN012_875593	10.0425	6.36469	DLBCL	FRC	#BEDEA6
LN012_108214	-5.906	-15.7537	DLBCL	DLBCL-B	#83CAE8
LN012_123066	-5.04758	-14.6556	DLBCL	DLBCL-B	#83CAE8
LN012_37267	-5.53146	-15.332	DLBCL	DLBCL-B	#83CAE8
LN012_60809	7.53549	-9.1986	FL	BEC	#F5818D
LN012_307249	-5.67126	-15.7262	DLBCL	DLBCL-B	#83CAE8
LN012_210466	-6.84154	0.62323	FL	FL-B	#0EBCE8
LN012_334743	6.82203	-11.3449	DLBCL	rBEC	hotpink1
LN012_63950	-5.52369	-6.93085	DLBCL	DLBCL-B	#83CAE8
LN012_573317	-5.02293	-14.9958	DLBCL	DLBCL-B	#83CAE8
LN012_248633	7.29172	-9.09162	rLN	BEC	#F5818D
LN012_665417	-5.8338	-15.7737	DLBCL	DLBCL-B	#83CAE8
LN012_511558	-5.13273	-15.0253	DLBCL	DLBCL-B	#83CAE8
LN012_292156	-5.14583	-14.2364	DLBCL	DLBCL-B	#83CAE8
LN012_643875	10.3475	5.23272	DLBCL	rFRC	#2AC200
LN012_22829	-5.03847	-14.4762	DLBCL	DLBCL-B	#83CAE8
LN012_276274	-5.60949	-15.7269	DLBCL	DLBCL-B	#83CAE8
LN012_511294	-5.4518	-6.91013	DLBCL	DLBCL-B	#83CAE8
LN012_602580	10.8082	5.52794	DLBCL	rFRC	#2AC200
LN012_572449	6.76527	6.99584	rLN	FDC	#088B1A
LN012_513566	-4.98992	-14.7767	DLBCL	DLBCL-B	#83CAE8
LN012_453501	-5.60184	-6.99553	DLBCL	DLBCL-B	#83CAE8
LN012_392133	9.45316	4.72636	DLBCL	rFRC	#2AC200
LN012_520311	-6.7528	-5.83262	DLBCL	DLBCL-B	#83CAE8
LN012_4021	-5.42495	-6.69231	DLBCL	DLBCL-B	#83CAE8
LN012_213422	-5.10089	-14.8763	DLBCL	DLBCL-B	#83CAE8
LN012_292236	-6.10972	-6.4585	DLBCL	DLBCL-B	#83CAE8
LN012_400671	-5.76019	-15.8517	DLBCL	DLBCL-B	#83CAE8
LN012_292785	-5.14058	-14.7723	DLBCL	DLBCL-B	#83CAE8
LN012_796818	-5.39415	-15.6212	DLBCL	DLBCL-B	#83CAE8
LN012_683315	-5.61824	-15.7091	DLBCL	DLBCL-B	#83CAE8
LN012_845212	-5.38269	-15.0997	DLBCL	DLBCL-B	#83CAE8
LN012_387874	-5.62574	-15.8885	DLBCL	DLBCL-B	#83CAE8
LN012_760999	10.2647	5.18463	DLBCL	rFRC	#2AC200
LN012_252162	-5.11596	-15.0909	DLBCL	DLBCL-B	#83CAE8
LN012_408984	10.6365	5.29457	DLBCL	rFRC	#2AC200
LN012_333010	10.0457	5.00812	DLBCL	rFRC	#2AC200
LN012_167844	-5.61983	-15.8338	DLBCL	DLBCL-B	#83CAE8
LN012_780427	-5.79318	-15.8242	DLBCL	DLBCL-B	#83CAE8
LN012_152108	-5.74404	-15.8646	DLBCL	DLBCL-B	#83CAE8
LN012_804549	-8.1082	8.3035	DLBCL	T-PR	purple4
LN012_697363	-5.10284	-15.0372	DLBCL	DLBCL-B	#83CAE8
LN012_771695	-5.47219	-6.8016	DLBCL	DLBCL-B	#83CAE8
LN012_695688	10.0281	5.2856	DLBCL	rFRC	#2AC200
LN012_59512	6.6886	2.55024	DLBCL	FRC	#BEDEA6
LN012_353135	4.5021	-11.7087	DLBCL	rBEC	hotpink1
LN012_83273	-5.16443	-15.158	DLBCL	DLBCL-B	#83CAE8
LN012_138929	-5.01837	-14.2682	DLBCL	DLBCL-B	#83CAE8
LN012_152133	10.2297	5.18875	DLBCL	rFRC	#2AC200
LN012_768071	-5.13807	-14.3228	DLBCL	DLBCL-B	#83CAE8
LN012_625235	-8.16445	8.74094	DLBCL	T-PR	purple4
LN012_602813	-6.21466	-6.56143	DLBCL	DLBCL-B	#83CAE8
LN012_248119	5.97296	-10.884	DLBCL	BEC	#F5818D
LN012_365579	8.17749	-4.28774	DLBCL	LEC	#FF9709
LN012_582661	-4.85922	-14.7003	DLBCL	DLBCL-B	#83CAE8
LN012_635071	-5.70784	-6.81424	DLBCL	DLBCL-B	#83CAE8
LN012_510048	-4.92319	-14.8962	DLBCL	DLBCL-B	#83CAE8
LN012_601919	-5.15349	-15.0251	DLBCL	DLBCL-B	#83CAE8
LN012_179373	-5.57986	-15.0948	DLBCL	DLBCL-B	#83CAE8
LN012_382291	10.4119	5.05294	DLBCL	rFRC	#2AC200
LN012_276558	-8.08177	8.4908	DLBCL	T-PR	purple4
LN012_406805	-5.73521	-15.6912	DLBCL	DLBCL-B	#83CAE8
LN012_288167	-5.23948	-15.1343	DLBCL	DLBCL-B	#83CAE8
LN012_29680	-5.30046	-14.8715	DLBCL	DLBCL-B	#83CAE8
LN012_715677	-5.55074	-15.6495	DLBCL	DLBCL-B	#83CAE8
LN012_588222	-5.65298	-15.7275	DLBCL	DLBCL-B	#83CAE8
LN012_131622	-5.64535	-15.8801	DLBCL	DLBCL-B	#83CAE8
LN012_94453	-5.43772	-6.97341	DLBCL	DLBCL-B	#83CAE8
LN012_420566	-8.35989	8.60774	FL	T-PR	purple4
LN012_874261	8.42447	6.14338	rLN	FDC	#088B1A
LN012_844339	-5.60104	-6.96819	DLBCL	DLBCL-B	#83CAE8
LN012_301828	6.81093	-11.5924	DLBCL	rBEC	hotpink1
LN012_446938	9.92754	4.90014	DLBCL	rFRC	#2AC200
LN012_187556	5.85824	-3.93736	rLN	LEC	#FF9709
LN012_85746	10.0947	4.8809	DLBCL	rFRC	#2AC200
LN012_588849	10.0403	4.62011	DLBCL	rFRC	#2AC200
LN012_257538	-5.76366	-15.7549	DLBCL	DLBCL-B	#83CAE8
LN012_163037	9.38667	6.71939	DLBCL	FRC	#BEDEA6
LN012_338347	5.59145	-11.5743	DLBCL	rBEC	hotpink1
LN012_211306	-5.20397	-14.8009	DLBCL	DLBCL-B	#83CAE8
LN012_807437	-5.64544	-6.66113	DLBCL	DLBCL-B	#83CAE8
LN012_267	-5.15415	-14.8841	DLBCL	DLBCL-B	#83CAE8
LN012_805277	10.2863	5.09974	DLBCL	rFRC	#2AC200
LN012_620822	6.15985	-9.75981	rLN	BEC	#F5818D
LN012_472118	9.3586	6.7638	DLBCL	FRC	#BEDEA6
LN012_2555	-5.25912	-15.1919	DLBCL	DLBCL-B	#83CAE8
LN012_209770	-5.194	-14.8361	DLBCL	DLBCL-B	#83CAE8
LN012_797570	-5.57321	-15.7032	DLBCL	DLBCL-B	#83CAE8
LN012_533445	10.1911	5.26539	DLBCL	rFRC	#2AC200
LN012_807038	-5.4979	-6.88072	DLBCL	DLBCL-B	#83CAE8
LN012_256871	10.0193	5.34683	DLBCL	rFRC	#2AC200
LN012_641478	-5.74647	-15.7971	DLBCL	DLBCL-B	#83CAE8
LN012_190017	10.7038	5.45837	DLBCL	rFRC	#2AC200
LN012_856212	-5.12921	-14.291	DLBCL	DLBCL-B	#83CAE8
LN012_724765	5.58962	-3.97629	rLN	LEC	#FF9709
LN012_232099	-1.52651	7.89525	DLBCL	Myeloid	snow3
LN012_73712	10.3793	5.20464	DLBCL	rFRC	#2AC200
LN012_84710	-5.79466	-6.59913	DLBCL	DLBCL-B	#83CAE8
LN012_12859	-5.00601	-14.2836	DLBCL	DLBCL-B	#83CAE8
LN012_237210	9.97288	5.32161	DLBCL	rFRC	#2AC200
LN012_167979	-5.87457	-6.68941	DLBCL	DLBCL-B	#83CAE8
LN012_448060	-5.09354	-14.9933	DLBCL	DLBCL-B	#83CAE8
LN012_175838	-5.48947	-15.6649	DLBCL	DLBCL-B	#83CAE8
LN012_850708	6.92082	-11.5594	DLBCL	rBEC	hotpink1
LN012_829565	7.24645	-9.71506	FL	BEC	#F5818D
LN012_516022	-4.89105	-14.3585	DLBCL	DLBCL-B	#83CAE8
LN012_756524	-5.70457	-15.787	DLBCL	DLBCL-B	#83CAE8
LN012_633673	-5.52458	-6.8334	DLBCL	DLBCL-B	#83CAE8
LN012_300896	-2.81084	-5.80353	FL	PC	#0330E3
LN012_163650	-6.29026	-6.45108	DLBCL	DLBCL-B	#83CAE8
LN012_504119	6.75801	-11.4583	DLBCL	rBEC	hotpink1
LN012_694360	-5.48498	-6.9251	DLBCL	DLBCL-B	#83CAE8
LN012_419550	-5.22201	-15.0091	DLBCL	DLBCL-B	#83CAE8
LN012_556327	-1.33361	7.28289	DLBCL	Myeloid	snow3
LN012_712531	-1.3989	7.31219	DLBCL	Myeloid	snow3
LN012_371408	-7.95898	8.47107	DLBCL	T-PR	purple4
LN012_337432	-5.73913	-6.79739	DLBCL	DLBCL-B	#83CAE8
LN012_239139	-5.66455	-15.6633	DLBCL	DLBCL-B	#83CAE8
LN012_18746	-5.60957	-15.6468	DLBCL	DLBCL-B	#83CAE8
LN012_54637	-5.48607	-6.89734	DLBCL	DLBCL-B	#83CAE8
LN012_573022	6.02397	-9.34786	rLN	BEC	#F5818D
LN012_240969	9.83454	4.84739	DLBCL	rFRC	#2AC200
LN012_320002	3.13389	4.47529	DLBCL	rFRC	#2AC200
LN012_285491	-5.10845	-14.9197	DLBCL	DLBCL-B	#83CAE8
LN012_168307	5.43887	-4.05581	rLN	LEC	#FF9709
LN012_665071	7.70204	3.3109	DLBCL	rFRC	#2AC200
LN012_507884	-5.08466	-15.0157	DLBCL	DLBCL-B	#83CAE8
LN012_290338	-8.20911	8.4595	rLN	T-PR	purple4
LN012_521515	9.47636	4.97344	DLBCL	rFRC	#2AC200
LN012_617473	10.7608	5.52369	DLBCL	rFRC	#2AC200
LN012_554868	-5.07557	-14.8094	DLBCL	DLBCL-B	#83CAE8
LN012_147421	-5.65628	-15.9127	DLBCL	DLBCL-B	#83CAE8
LN012_765225	9.99241	5.29126	DLBCL	rFRC	#2AC200
LN012_56399	-2.50223	5.77164	DLBCL	Myeloid	snow3
LN012_451531	9.19964	4.93524	DLBCL	rFRC	#2AC200
LN012_807832	-5.58532	-15.6145	DLBCL	DLBCL-B	#83CAE8
LN012_321785	9.9197	5.34667	DLBCL	rFRC	#2AC200
LN012_309617	-5.08118	-14.5396	DLBCL	DLBCL-B	#83CAE8
LN012_139897	-5.7679	-6.57329	DLBCL	DLBCL-B	#83CAE8
LN012_516111	-6.45118	-6.44065	DLBCL	DLBCL-B	#83CAE8
LN012_662324	-5.22081	-15.4336	DLBCL	DLBCL-B	#83CAE8
LN012_572998	-2.54335	-5.72412	FL	PC	#0330E3
LN012_259575	10.1557	5.30777	DLBCL	rFRC	#2AC200
LN012_781495	-1.38404	8.19769	FL	Myeloid	snow3
LN012_571128	-1.53224	8.11979	DLBCL	Myeloid	snow3
LN012_328458	-5.70171	-15.7125	DLBCL	DLBCL-B	#83CAE8
LN012_299711	-5.49378	-15.6433	DLBCL	DLBCL-B	#83CAE8
LN012_461949	-5.02586	-14.7538	DLBCL	DLBCL-B	#83CAE8
LN012_666437	-5.7446	-6.80526	DLBCL	DLBCL-B	#83CAE8
LN012_659205	-5.99306	-6.40423	DLBCL	DLBCL-B	#83CAE8
LN012_573131	9.86727	4.77226	DLBCL	rFRC	#2AC200
LN012_503587	-5.68592	-15.7746	DLBCL	DLBCL-B	#83CAE8
LN012_120347	-5.69371	-6.53302	DLBCL	DLBCL-B	#83CAE8
LN012_91409	-5.05346	-14.41	DLBCL	DLBCL-B	#83CAE8
LN012_585710	-5.07224	-14.3141	DLBCL	DLBCL-B	#83CAE8
LN012_628536	-5.57	-15.732	DLBCL	DLBCL-B	#83CAE8
LN012_403418	-4.97225	-14.3257	DLBCL	DLBCL-B	#83CAE8
LN012_817560	9.23619	7.16377	FL	FRC	#BEDEA6
LN012_329984	-4.85686	-14.3012	DLBCL	DLBCL-B	#83CAE8
LN012_408864	-4.92509	-14.6921	DLBCL	DLBCL-B	#83CAE8
LN012_45597	-5.80501	-15.7048	DLBCL	DLBCL-B	#83CAE8
LN012_385134	-7.98491	-4.97609	FL	FL-B	#0EBCE8
LN012_508595	5.52747	-11.6181	DLBCL	rBEC	hotpink1
LN012_173080	-5.20363	-15.027	DLBCL	DLBCL-B	#83CAE8
LN012_271387	10.1079	5.42059	DLBCL	rFRC	#2AC200
LN012_88770	1.90114	3.9187	DLBCL	FRC	#BEDEA6
LN012_509417	10.1143	5.32249	DLBCL	rFRC	#2AC200
LN012_561816	-9.05991	-1.44824	FL	FL-B	#0EBCE8
LN012_620036	10.1058	5.00423	DLBCL	rFRC	#2AC200
LN012_697340	5.77036	-11.6111	DLBCL	rBEC	hotpink1
LN012_599969	-4.8563	-14.4188	DLBCL	DLBCL-B	#83CAE8
LN012_490964	-5.47545	-15.4764	DLBCL	DLBCL-B	#83CAE8
LN012_279306	-5.35841	-14.965	DLBCL	DLBCL-B	#83CAE8
LN012_475894	-5.62958	-15.8379	DLBCL	DLBCL-B	#83CAE8
LN012_625184	-8.00005	-4.9764	FL	FL-B	#0EBCE8
LN012_68600	6.92063	-9.22262	DLBCL	BEC	#F5818D
LN012_322698	-5.68432	-15.6728	DLBCL	DLBCL-B	#83CAE8
LN012_445988	-5.21699	-15.1319	DLBCL	DLBCL-B	#83CAE8
LN012_667653	-5.71994	-15.6679	DLBCL	DLBCL-B	#83CAE8
LN012_131895	-5.59341	-15.7672	DLBCL	DLBCL-B	#83CAE8
LN012_575725	-5.01552	-14.3468	DLBCL	DLBCL-B	#83CAE8
LN012_283265	-5.56432	-6.9419	DLBCL	DLBCL-B	#83CAE8
LN012_606943	-6.2731	-6.4749	DLBCL	DLBCL-B	#83CAE8
LN012_743087	5.52776	-9.29588	FL	BEC	#F5818D
LN012_587637	-5.59259	-6.92061	DLBCL	DLBCL-B	#83CAE8
LN012_361505	-5.72223	-15.8621	DLBCL	DLBCL-B	#83CAE8
LN012_12067	-2.12076	-5.71933	rLN	PC	#0330E3
LN012_526329	-4.89103	-14.3621	DLBCL	DLBCL-B	#83CAE8
LN012_623752	-5.78265	-15.8919	DLBCL	DLBCL-B	#83CAE8
LN012_590324	-5.1983	-15.1658	DLBCL	DLBCL-B	#83CAE8
LN012_89103	-5.95401	-6.46878	DLBCL	DLBCL-B	#83CAE8
LN012_803818	5.86128	-9.7151	FL	BEC	#F5818D
LN012_578938	6.762	-11.3986	DLBCL	rBEC	hotpink1
LN012_735308	-5.457	-6.76455	DLBCL	DLBCL-B	#83CAE8
LN012_238243	9.85387	5.04856	DLBCL	rFRC	#2AC200
LN012_765469	-2.72571	5.49353	DLBCL	Myeloid	snow3
LN012_805782	-5.03748	-14.4513	DLBCL	DLBCL-B	#83CAE8
LN012_676910	-5.03677	-14.8705	DLBCL	DLBCL-B	#83CAE8
LN012_44464	-5.74616	-15.8392	DLBCL	DLBCL-B	#83CAE8
LN012_751270	9.94372	6.41299	FL	FRC	#BEDEA6
LN012_753234	-4.9431	-14.9321	DLBCL	DLBCL-B	#83CAE8
LN012_164958	-5.59512	-6.78669	DLBCL	DLBCL-B	#83CAE8
LN012_587807	-5.25178	-15.2801	DLBCL	DLBCL-B	#83CAE8
LN012_32649	9.80998	4.61255	DLBCL	rFRC	#2AC200
LN012_131770	10.4253	5.71206	DLBCL	rFRC	#2AC200
LN012_833381	-5.0848	-15.0095	DLBCL	DLBCL-B	#83CAE8
LN012_401979	-5.08113	-14.6549	DLBCL	DLBCL-B	#83CAE8
LN012_277268	-5.75698	-6.74349	DLBCL	DLBCL-B	#83CAE8
LN012_252784	-6.00148	-6.5389	DLBCL	DLBCL-B	#83CAE8
LN012_652769	-7.55674	8.63568	DLBCL	T-PR	purple4
LN012_534061	-8.21632	8.7112	DLBCL	T-PR	purple4
LN012_383340	9.92176	5.30084	DLBCL	rFRC	#2AC200
LN012_648045	-5.47559	-6.74696	DLBCL	DLBCL-B	#83CAE8
LN012_474450	9.19434	7.29326	FL	FRC	#BEDEA6
LN012_586883	-5.69382	-6.79108	DLBCL	DLBCL-B	#83CAE8
LN012_804203	-5.37729	-15.3661	DLBCL	DLBCL-B	#83CAE8
LN012_540468	-5.00711	-14.7646	DLBCL	DLBCL-B	#83CAE8
LN012_549982	-5.73298	-15.8784	DLBCL	DLBCL-B	#83CAE8
LN012_373017	10.0799	5.25564	DLBCL	rFRC	#2AC200
LN012_842213	-5.76028	-15.8709	DLBCL	DLBCL-B	#83CAE8
LN012_464393	10.2028	5.29607	DLBCL	rFRC	#2AC200
LN012_431950	10.0626	5.4045	DLBCL	rFRC	#2AC200
LN012_683378	-6.44178	-6.38301	DLBCL	DLBCL-B	#83CAE8
LN012_342533	-4.92761	-14.6456	DLBCL	DLBCL-B	#83CAE8
LN012_465391	-5.84314	-15.8375	DLBCL	DLBCL-B	#83CAE8
LN012_634611	10.1575	5.19816	DLBCL	rFRC	#2AC200
LN012_527763	10.2705	5.48038	DLBCL	rFRC	#2AC200
LN012_839879	-4.99172	-14.8155	DLBCL	DLBCL-B	#83CAE8
LN012_836174	-1.33307	8.15745	FL	Myeloid	snow3
LN012_83646	-5.51274	-15.6524	DLBCL	DLBCL-B	#83CAE8
LN012_246403	-5.27896	-15.1419	DLBCL	DLBCL-B	#83CAE8
LN012_550957	-5.52752	-14.8239	DLBCL	DLBCL-B	#83CAE8
LN012_747705	-1.79612	8.02987	DLBCL	Myeloid	snow3
LN012_653301	6.51134	-9.61312	FL	BEC	#F5818D
LN012_439427	-5.6969	-15.7983	DLBCL	DLBCL-B	#83CAE8
LN012_374311	-5.90101	-15.8611	DLBCL	DLBCL-B	#83CAE8
LN012_276898	-5.58148	-6.87795	DLBCL	DLBCL-B	#83CAE8
LN012_823632	-5.53999	-15.7194	DLBCL	DLBCL-B	#83CAE8
LN012_845211	10.2475	5.27008	DLBCL	rFRC	#2AC200
LN012_209685	1.87774	4.25402	DLBCL	FRC	#BEDEA6
LN012_358876	-5.2645	-14.4932	DLBCL	DLBCL-B	#83CAE8
LN012_235387	-1.29428	7.22652	DLBCL	Myeloid	snow3
LN012_336140	9.9654	5.3154	DLBCL	rFRC	#2AC200
LN012_596402	-4.88722	-14.496	DLBCL	DLBCL-B	#83CAE8
LN012_26009	-5.06193	-14.8361	DLBCL	DLBCL-B	#83CAE8
LN012_67537	-5.59518	-6.83365	DLBCL	DLBCL-B	#83CAE8
LN012_680477	-5.04179	-15.0235	DLBCL	DLBCL-B	#83CAE8
LN012_298277	-1.47539	8.08902	DLBCL	Myeloid	snow3
LN012_618642	10.1909	5.10802	DLBCL	rFRC	#2AC200
LN012_339653	9.34	4.55385	DLBCL	rFRC	#2AC200
LN012_50039	6.77956	-10.44	FL	BEC	#F5818D
LN012_195647	-5.48152	-6.89122	DLBCL	DLBCL-B	#83CAE8
LN012_236908	-5.46707	-6.78655	DLBCL	DLBCL-B	#83CAE8
LN012_832127	-5.36586	-15.2962	DLBCL	DLBCL-B	#83CAE8
LN012_762781	-5.52945	-15.6525	DLBCL	DLBCL-B	#83CAE8
LN012_624297	10.0349	5.25414	DLBCL	rFRC	#2AC200
LN012_313944	-5.47107	-6.89925	DLBCL	DLBCL-B	#83CAE8
LN012_520141	-5.51899	-15.1264	DLBCL	DLBCL-B	#83CAE8
LN012_232699	9.18299	3.62807	DLBCL	rFRC	#2AC200
LN012_848254	7.40515	-9.273	rLN	BEC	#F5818D
LN012_224020	6.05275	5.29025	FL	FRC	#BEDEA6
LN012_276034	-2.72821	5.55261	DLBCL	Myeloid	snow3
LN012_824269	-5.15525	-14.5751	DLBCL	DLBCL-B	#83CAE8
LN012_851283	10.194	5.16121	DLBCL	rFRC	#2AC200
LN012_611165	4.57356	-11.8389	DLBCL	rBEC	hotpink1
LN012_51027	-4.94239	-14.9546	DLBCL	DLBCL-B	#83CAE8
LN012_395214	-5.65421	-15.7541	DLBCL	DLBCL-B	#83CAE8
LN012_522895	-5.78024	-6.81865	DLBCL	DLBCL-B	#83CAE8
LN012_43458	-8.24225	-4.73062	FL	FL-B	#0EBCE8
LN012_395789	-8.16053	-4.84998	FL	FL-B	#0EBCE8
LN012_16811	-4.97651	-0.29988	FL	Healthy B	#0C80ED
LN012_548415	-2.77827	5.36298	DLBCL	Myeloid	snow3
LN012_298780	-5.25913	-14.9392	DLBCL	DLBCL-B	#83CAE8
LN012_558567	-2.64339	5.52104	DLBCL	Myeloid	snow3
LN012_393521	-5.15531	-15.0744	DLBCL	DLBCL-B	#83CAE8
LN012_42458	4.9158	-11.441	DLBCL	rBEC	hotpink1
LN012_740185	-1.38649	7.20091	DLBCL	Myeloid	snow3
LN012_165822	-9.06345	-1.4885	FL	FL-B	#0EBCE8
LN012_640589	-5.75074	-6.90555	DLBCL	DLBCL-B	#83CAE8
LN012_821344	10.3294	4.50306	DLBCL	rFRC	#2AC200
LN012_216131	-5.63092	-15.9609	DLBCL	DLBCL-B	#83CAE8
LN012_528275	-5.0782	-14.4953	DLBCL	DLBCL-B	#83CAE8
LN012_866756	-1.32151	7.17828	DLBCL	Myeloid	snow3
LN012_543373	6.22158	5.1421	FL	FRC	#BEDEA6
LN012_693204	10.0128	5.15386	DLBCL	rFRC	#2AC200
LN012_204351	7.2881	-9.77084	FL	BEC	#F5818D
LN012_711464	10.3318	5.76926	DLBCL	rFRC	#2AC200
LN012_647237	-5.45035	-15.5826	DLBCL	DLBCL-B	#83CAE8
LN012_465306	-1.40292	8.11805	DLBCL	Myeloid	snow3
LN012_559422	6.52923	-11.3488	DLBCL	rBEC	hotpink1
LN012_209846	9.98324	5.32211	DLBCL	rFRC	#2AC200
LN012_311456	4.8814	-11.6349	DLBCL	rBEC	hotpink1
LN012_301815	6.77866	-8.87431	rLN	BEC	#F5818D
LN012_695492	-5.58965	-6.89728	DLBCL	DLBCL-B	#83CAE8
LN012_58885	-5.39177	-15.5052	DLBCL	DLBCL-B	#83CAE8
LN012_572683	9.93428	5.27902	DLBCL	rFRC	#2AC200
LN012_82785	-5.32446	-15.1296	DLBCL	DLBCL-B	#83CAE8
LN012_772674	6.50515	-11.2601	DLBCL	rBEC	hotpink1
LN012_592638	10.8053	5.47241	DLBCL	rFRC	#2AC200
LN012_94320	-1.6222	8.02269	DLBCL	Myeloid	snow3
LN012_378895	5.9139	5.04231	FL	FRC	#BEDEA6
LN012_467980	-5.0341	-15.07	DLBCL	DLBCL-B	#83CAE8
LN012_93855	-5.41053	-15.3299	DLBCL	DLBCL-B	#83CAE8
LN012_680975	-5.13919	-14.698	DLBCL	DLBCL-B	#83CAE8
LN012_255073	10.1762	5.41006	DLBCL	rFRC	#2AC200
LN012_736393	-5.00864	-14.9912	DLBCL	DLBCL-B	#83CAE8
LN012_43818	-5.24321	-15.0105	DLBCL	DLBCL-B	#83CAE8
LN012_778934	-6.40233	-6.36849	DLBCL	DLBCL-B	#83CAE8
LN012_498247	-5.04214	-14.3734	DLBCL	DLBCL-B	#83CAE8
LN012_6775	4.43784	-11.6306	DLBCL	rBEC	hotpink1
LN012_617152	-5.71303	-15.8017	DLBCL	DLBCL-B	#83CAE8
LN012_756384	-5.00971	-14.72	DLBCL	DLBCL-B	#83CAE8
LN012_469416	6.74409	-3.82347	DLBCL	LEC	#FF9709
LN012_241520	-7.21638	-5.36408	FL	DLBCL-B	#83CAE8
LN012_570086	-1.36646	7.22955	DLBCL	Myeloid	snow3
LN012_813930	6.53921	7.70557	FL	FRC	#BEDEA6
LN012_459915	-0.755188	6.75328	DLBCL	Myeloid	snow3
LN012_515326	-5.59375	-15.7695	DLBCL	DLBCL-B	#83CAE8
LN012_445390	-5.42953	-15.5	DLBCL	DLBCL-B	#83CAE8
LN012_256432	-5.04137	-14.277	DLBCL	DLBCL-B	#83CAE8
LN012_789666	-5.19566	-15.1215	DLBCL	DLBCL-B	#83CAE8
LN012_381117	-6.03647	-6.24799	DLBCL	DLBCL-B	#83CAE8
LN012_641601	-4.84811	-14.3542	DLBCL	DLBCL-B	#83CAE8
LN012_643713	-5.77984	-6.80432	DLBCL	DLBCL-B	#83CAE8
LN012_389782	-5.52058	-6.79496	DLBCL	DLBCL-B	#83CAE8
LN012_694984	-4.985	-14.6199	DLBCL	DLBCL-B	#83CAE8
LN012_857545	5.7934	-11.3809	DLBCL	rBEC	hotpink1
LN012_801403	-5.21457	-14.4576	DLBCL	DLBCL-B	#83CAE8
LN012_31915	-5.62978	-6.75817	DLBCL	DLBCL-B	#83CAE8
LN012_268797	-5.10546	-14.4368	DLBCL	DLBCL-B	#83CAE8
LN012_678176	10.2485	5.30958	DLBCL	rFRC	#2AC200
LN012_138368	-1.63115	8.20876	FL	Myeloid	snow3
LN012_580336	-5.71889	-6.85904	DLBCL	DLBCL-B	#83CAE8
LN012_816867	-4.95755	-14.8283	DLBCL	DLBCL-B	#83CAE8
LN012_82799	-5.47352	-6.96509	DLBCL	DLBCL-B	#83CAE8
LN012_572621	10.1082	5.37382	DLBCL	rFRC	#2AC200
LN012_86204	-5.5588	-6.87307	DLBCL	DLBCL-B	#83CAE8
LN012_111381	10.1909	5.1087	DLBCL	rFRC	#2AC200
LN012_653352	-7.71741	10.3923	FL	T-FH	mediumorchid1
LN012_857499	10.1616	5.43953	DLBCL	rFRC	#2AC200
LN012_745146	6.78742	-11.4835	DLBCL	rBEC	hotpink1
LN012_519540	7.33914	-9.19864	FL	BEC	#F5818D
LN012_268659	-5.19232	-14.9379	DLBCL	DLBCL-B	#83CAE8
LN012_566957	-0.789194	6.78639	DLBCL	Myeloid	snow3
LN012_241961	-5.61262	-15.7617	DLBCL	DLBCL-B	#83CAE8
LN012_525977	-5.72417	-15.7956	DLBCL	DLBCL-B	#83CAE8
LN012_820697	-5.30438	-14.915	DLBCL	DLBCL-B	#83CAE8
LN012_166161	9.45628	6.64856	DLBCL	FRC	#BEDEA6
LN012_14069	7.33227	-10.1766	FL	BEC	#F5818D
LN012_197862	-5.07487	-14.9164	DLBCL	DLBCL-B	#83CAE8
LN012_62248	5.16514	-10.9449	DLBCL	rBEC	hotpink1
LN012_560748	-5.67422	-15.783	DLBCL	DLBCL-B	#83CAE8
LN012_761210	-5.53146	-6.80301	DLBCL	DLBCL-B	#83CAE8
LN012_4233	-5.57364	-15.7566	DLBCL	DLBCL-B	#83CAE8
LN012_494102	5.66567	-10.6877	rLN	BEC	#F5818D
LN012_481029	10.3137	5.04161	DLBCL	rFRC	#2AC200
LN012_406697	9.06205	5.76177	DLBCL	rFRC	#2AC200
LN012_120619	-5.08727	-15.0735	DLBCL	DLBCL-B	#83CAE8
LN012_233058	9.76403	5.08137	DLBCL	rFRC	#2AC200
LN012_443515	-5.65082	-15.1563	DLBCL	DLBCL-B	#83CAE8
LN012_341021	8.08764	-3.95864	DLBCL	LEC	#FF9709
LN012_313573	10.0126	5.19287	DLBCL	rFRC	#2AC200
LN012_29511	-1.33325	7.244	DLBCL	Myeloid	snow3
LN012_617450	-5.74164	-6.90827	DLBCL	DLBCL-B	#83CAE8
LN012_57353	4.2781	-3.1758	FL	LEC	#FF9709
LN012_762289	10.1022	4.84001	DLBCL	rFRC	#2AC200
LN012_239091	-7.78127	8.89812	FL	T-PR	purple4
LN012_727640	-4.87885	-14.3529	DLBCL	DLBCL-B	#83CAE8
LN012_202557	-5.29328	-14.6462	DLBCL	DLBCL-B	#83CAE8
LN012_299678	5.70537	-11.4674	DLBCL	rBEC	hotpink1
LN012_357028	-5.03351	-14.9743	DLBCL	DLBCL-B	#83CAE8
LN012_667378	-1.65941	8.06748	DLBCL	Myeloid	snow3
LN012_140550	10.2604	5.15478	DLBCL	rFRC	#2AC200
LN012_451397	-5.46792	-15.3755	DLBCL	DLBCL-B	#83CAE8
LN012_148521	-1.98717	-5.78277	FL	PC	#0330E3
LN012_72206	8.99318	4.31287	DLBCL	rFRC	#2AC200
LN012_300082	10.0726	4.98951	DLBCL	rFRC	#2AC200
LN012_747260	-4.8744	-14.7594	DLBCL	DLBCL-B	#83CAE8
LN012_205863	-5.36382	-14.8601	DLBCL	DLBCL-B	#83CAE8
LN012_660948	-5.00054	-14.2869	DLBCL	DLBCL-B	#83CAE8
LN012_527291	-4.96644	-14.4285	DLBCL	DLBCL-B	#83CAE8
LN012_138790	-5.76358	-15.8387	DLBCL	DLBCL-B	#83CAE8
LN012_122617	5.54824	-11.4982	DLBCL	rBEC	hotpink1
LN012_470868	-2.94799	5.7953	FL	Myeloid	snow3
LN012_312421	10.1359	5.4426	DLBCL	rFRC	#2AC200
LN012_284674	10.0353	4.9658	DLBCL	rFRC	#2AC200
LN012_873731	-4.90476	-14.6313	DLBCL	DLBCL-B	#83CAE8
LN012_812063	7.3545	3.51843	DLBCL	rFRC	#2AC200
LN012_688531	10.2873	5.2392	DLBCL	rFRC	#2AC200
LN012_312457	-5.30176	-15.172	DLBCL	DLBCL-B	#83CAE8
LN012_308991	9.87652	6.49157	DLBCL	FRC	#BEDEA6
LN012_365	-5.45653	-15.268	DLBCL	DLBCL-B	#83CAE8
LN012_359499	7.31449	-9.14913	rLN	BEC	#F5818D
LN012_382063	9.02235	7.19558	FL	FRC	#BEDEA6
LN012_467241	10.0763	5.8959	DLBCL	rFRC	#2AC200
LN012_60954	7.73623	-4.23492	DLBCL	LEC	#FF9709
LN012_665196	-5.69864	-6.58519	DLBCL	DLBCL-B	#83CAE8
LN012_322739	9.58417	4.6617	DLBCL	rFRC	#2AC200
LN012_349594	9.39183	4.8505	DLBCL	rFRC	#2AC200
LN012_707928	-0.550712	6.62673	DLBCL	Myeloid	snow3
LN012_857573	8.00489	-4.03291	DLBCL	LEC	#FF9709
LN012_860338	7.27798	-9.54434	FL	BEC	#F5818D
LN012_202098	-5.0195	-14.9235	DLBCL	DLBCL-B	#83CAE8
LN012_854321	5.8131	-9.02436	FL	BEC	#F5818D
LN012_816354	-5.05809	-15.0011	DLBCL	DLBCL-B	#83CAE8
LN012_13641	-5.28158	-14.6626	DLBCL	DLBCL-B	#83CAE8
LN012_556019	5.03054	-11.3469	DLBCL	rBEC	hotpink1
LN012_374628	-8.19721	8.51724	FL	T-PR	purple4
LN012_285617	7.89293	-3.9297	DLBCL	LEC	#FF9709
LN012_835497	-4.93345	-14.8048	DLBCL	DLBCL-B	#83CAE8
LN012_248471	4.42924	-3.13554	FL	LEC	#FF9709
LN012_767787	-5.20609	-14.7525	DLBCL	DLBCL-B	#83CAE8
LN012_825236	-5.56526	-6.9599	DLBCL	DLBCL-B	#83CAE8
LN012_847177	-1.88763	7.90012	DLBCL	Myeloid	snow3
LN012_51184	-5.1565	-15.0529	DLBCL	DLBCL-B	#83CAE8
LN012_610610	-5.16664	11.2583	DLBCL	T-TOX	mediumpurple1
LN012_100006	-1.81856	8.00826	FL	Myeloid	snow3
LN012_191497	4.55934	-11.3465	DLBCL	rBEC	hotpink1
LN012_366566	5.35445	-11.0722	DLBCL	rBEC	hotpink1
LN012_392146	-5.44788	-15.095	DLBCL	DLBCL-B	#83CAE8
LN012_106631	-4.98549	-14.9063	DLBCL	DLBCL-B	#83CAE8
LN012_27952	7.92121	-4.35138	DLBCL	LEC	#FF9709
LN012_23118	9.85594	5.25519	DLBCL	rFRC	#2AC200
LN012_240085	-5.78225	-15.1237	DLBCL	DLBCL-B	#83CAE8
LN012_163879	-5.94984	-15.7864	DLBCL	DLBCL-B	#83CAE8
LN012_677534	9.33682	4.68192	DLBCL	rFRC	#2AC200
LN012_396758	-5.45608	-6.88522	DLBCL	DLBCL-B	#83CAE8
LN012_480041	-5.88817	-15.6935	DLBCL	DLBCL-B	#83CAE8
LN012_742469	-5.02902	-14.32	DLBCL	DLBCL-B	#83CAE8
LN012_188549	-5.10246	-15.0595	DLBCL	DLBCL-B	#83CAE8
LN012_500539	9.79541	5.11433	DLBCL	rFRC	#2AC200
LN012_664625	-5.07209	-14.7305	DLBCL	DLBCL-B	#83CAE8
LN012_359681	-5.33763	-15.3418	DLBCL	DLBCL-B	#83CAE8
LN012_675116	-5.69738	-6.89458	DLBCL	DLBCL-B	#83CAE8
LN012_648513	-5.05069	-14.9499	DLBCL	DLBCL-B	#83CAE8
LN012_846833	-3.14194	5.69527	DLBCL	Myeloid	snow3
LN012_812466	-2.48359	5.67158	DLBCL	Myeloid	snow3
LN012_519913	-7.94001	8.43845	DLBCL	T-PR	purple4
LN012_575600	10.784	5.50538	DLBCL	rFRC	#2AC200
LN012_35471	-5.229	-15.0842	DLBCL	DLBCL-B	#83CAE8
LN012_26250	-5.89875	-14.1379	DLBCL	DLBCL-B	#83CAE8
LN012_601495	-5.4982	-6.95357	DLBCL	DLBCL-B	#83CAE8
LN012_175357	-5.16542	-15.1997	DLBCL	DLBCL-B	#83CAE8
LN012_716998	5.76182	-11.7687	DLBCL	rBEC	hotpink1
LN012_263979	8.98742	3.8315	DLBCL	rFRC	#2AC200
LN012_262183	-5.51254	-6.93279	DLBCL	DLBCL-B	#83CAE8
LN012_137353	-5.53425	-6.87402	DLBCL	DLBCL-B	#83CAE8
LN012_779645	-5.21795	-14.8477	DLBCL	DLBCL-B	#83CAE8
LN012_882313	-5.71714	-6.80509	DLBCL	DLBCL-B	#83CAE8
LN012_862396	-9.16067	-1.32282	FL	FL-B	#0EBCE8
LN012_314423	7.11659	-9.94723	FL	BEC	#F5818D
LN012_538658	-5.15862	-14.7544	DLBCL	DLBCL-B	#83CAE8
LN012_479708	6.5232	7.08538	FL	FRC	#BEDEA6
LN012_620057	2.98014	4.40088	DLBCL	FRC	#BEDEA6
LN012_50277	-5.45373	-15.5475	DLBCL	DLBCL-B	#83CAE8
LN012_825849	9.23872	4.96448	DLBCL	rFRC	#2AC200
LN012_626571	-5.40029	-14.913	DLBCL	DLBCL-B	#83CAE8
LN012_295029	-5.38864	-6.74104	DLBCL	DLBCL-B	#83CAE8
LN012_362853	-4.98926	-14.9211	DLBCL	DLBCL-B	#83CAE8
LN012_574201	10.2563	6.08244	DLBCL	rFRC	#2AC200
LN012_110417	-5.50582	-15.6553	DLBCL	DLBCL-B	#83CAE8
LN012_745310	9.50644	4.9477	DLBCL	rFRC	#2AC200
LN012_109062	-5.66576	0.236318	FL	Healthy B	#0C80ED
LN012_201131	-5.56342	-15.7783	DLBCL	DLBCL-B	#83CAE8
LN012_765301	6.67694	-11.6672	DLBCL	rBEC	hotpink1
LN012_646982	6.58695	-8.25032	DLBCL	BEC	#F5818D
LN012_822474	9.91436	6.44628	DLBCL	FRC	#BEDEA6
LN012_868392	2.43998	4.01908	DLBCL	FRC	#BEDEA6
LN012_287085	-1.69214	8.04563	DLBCL	Myeloid	snow3
LN012_650412	6.7372	-11.4799	DLBCL	rBEC	hotpink1
LN012_502893	10.349	5.68589	DLBCL	rFRC	#2AC200
LN012_603542	5.68255	-11.5652	DLBCL	rBEC	hotpink1
LN012_542988	-5.64816	-14.796	DLBCL	DLBCL-B	#83CAE8
LN012_731840	9.14265	7.08221	FL	FRC	#BEDEA6
LN012_759936	-5.9545	-15.7481	DLBCL	DLBCL-B	#83CAE8
LN012_59617	-5.63173	-6.59948	DLBCL	DLBCL-B	#83CAE8
LN012_678986	-5.88	-15.7245	DLBCL	DLBCL-B	#83CAE8
LN012_813250	-8.39238	8.51672	FL	T-PR	purple4
LN012_679323	5.28374	-3.38241	rLN	LEC	#FF9709
LN012_327878	-5.40442	-14.4855	DLBCL	DLBCL-B	#83CAE8
LN012_504562	-7.9979	8.45433	DLBCL	T-PR	purple4
LN012_862386	4.41119	-11.7839	DLBCL	rBEC	hotpink1
LN012_498140	-5.06729	-14.7292	DLBCL	DLBCL-B	#83CAE8
LN012_631516	-5.85852	-15.6944	DLBCL	DLBCL-B	#83CAE8
LN012_286621	-5.64469	-15.6471	DLBCL	DLBCL-B	#83CAE8
LN012_68472	-5.27379	-14.7985	DLBCL	DLBCL-B	#83CAE8
LN012_108617	8.82598	7.22152	FL	FRC	#BEDEA6
LN012_461874	9.78133	5.23154	DLBCL	rFRC	#2AC200
LN012_467962	-5.33552	-6.86115	DLBCL	DLBCL-B	#83CAE8
LN012_61962	5.45521	-9.13542	FL	BEC	#F5818D
LN012_882181	-5.85134	-15.7735	DLBCL	DLBCL-B	#83CAE8
LN012_421817	-5.067	-14.813	DLBCL	DLBCL-B	#83CAE8
LN012_873364	-5.15207	-15.0216	DLBCL	DLBCL-B	#83CAE8
LN012_297082	-5.59481	-14.5484	DLBCL	DLBCL-B	#83CAE8
LN012_353832	7.22807	3.18357	DLBCL	rFRC	#2AC200
LN012_128376	-2.05674	-5.74021	DLBCL	PC	#0330E3
LN012_180739	10.3218	5.48108	DLBCL	rFRC	#2AC200
LN012_154920	-0.630312	6.8702	DLBCL	Myeloid	snow3
LN012_307285	-5.88436	-15.834	DLBCL	DLBCL-B	#83CAE8
LN012_715466	-2.04261	-5.81783	FL	PC	#0330E3
LN012_489614	-4.8888	-14.3455	DLBCL	DLBCL-B	#83CAE8
LN012_670306	-5.56617	-15.1553	DLBCL	DLBCL-B	#83CAE8
LN012_529481	-7.98952	8.42399	DLBCL	T-PR	purple4
LN012_142513	-5.43343	-15.3487	DLBCL	DLBCL-B	#83CAE8
LN012_846946	-5.6858	-14.9615	DLBCL	DLBCL-B	#83CAE8
LN012_355675	10.0384	5.30097	DLBCL	rFRC	#2AC200
LN012_219619	-5.04105	-14.8656	DLBCL	DLBCL-B	#83CAE8
LN012_604431	6.39886	8.15563	FL	FRC	#BEDEA6
LN012_199142	-5.88933	-15.9205	DLBCL	DLBCL-B	#83CAE8
LN012_647704	-6.03133	-15.7468	DLBCL	DLBCL-B	#83CAE8
LN012_733202	8.77116	4.32412	DLBCL	rFRC	#2AC200
LN012_874234	-5.17116	-14.8994	DLBCL	DLBCL-B	#83CAE8
LN012_679049	10.2732	5.18737	DLBCL	rFRC	#2AC200
LN012_627513	-5.64413	-15.7867	DLBCL	DLBCL-B	#83CAE8
LN012_621222	6.32325	8.00916	FL	FRC	#BEDEA6
LN012_357051	-4.9319	-14.4175	DLBCL	DLBCL-B	#83CAE8
LN012_475438	-5.24472	-14.9322	DLBCL	DLBCL-B	#83CAE8
LN012_69972	-2.72203	5.79085	DLBCL	Myeloid	snow3
LN012_290345	9.49461	4.86327	DLBCL	rFRC	#2AC200
LN012_761611	4.45054	-11.8772	DLBCL	rBEC	hotpink1
LN012_727524	-5.57589	-6.87056	DLBCL	DLBCL-B	#83CAE8
LN012_64309	9.66824	4.98634	DLBCL	rFRC	#2AC200
LN012_615020	10.1734	5.43078	DLBCL	rFRC	#2AC200
LN012_250962	2.11851	4.33737	DLBCL	FRC	#BEDEA6
LN012_143057	-5.71296	-14.6266	DLBCL	DLBCL-B	#83CAE8
LN012_837813	4.57946	-11.8495	DLBCL	rBEC	hotpink1
LN012_584173	-5.88643	-15.8247	DLBCL	DLBCL-B	#83CAE8
LN012_397689	-5.1276	-14.8441	DLBCL	DLBCL-B	#83CAE8
LN012_396727	7.14482	-10.0781	FL	BEC	#F5818D
LN012_270525	-5.054	-14.903	DLBCL	DLBCL-B	#83CAE8
LN012_459099	10.6112	5.47935	DLBCL	rFRC	#2AC200
LN012_89314	9.21155	5.72775	DLBCL	rFRC	#2AC200
LN012_225309	-2.90728	5.4123	DLBCL	Myeloid	snow3
LN012_70984	-5.09901	-14.7608	DLBCL	DLBCL-B	#83CAE8
LN012_583174	10.798	5.51439	DLBCL	rFRC	#2AC200
LN012_472770	4.63938	-11.8563	DLBCL	rBEC	hotpink1
LN012_240627	-1.72473	-5.73152	FL	PC	#0330E3
LN012_371038	-2.69676	5.50941	DLBCL	Myeloid	snow3
LN012_839437	5.05947	-10.9968	DLBCL	rBEC	hotpink1
LN012_322191	6.55285	7.54698	FL	FRC	#BEDEA6
LN012_610633	-5.72191	-6.89997	DLBCL	DLBCL-B	#83CAE8
LN012_292728	-5.59027	-14.3598	DLBCL	DLBCL-B	#83CAE8
LN012_761787	-8.15973	8.65566	FL	T-PR	purple4
LN012_349774	-5.40689	-14.7918	DLBCL	DLBCL-B	#83CAE8
LN012_429474	-6.09529	-14.6452	DLBCL	DLBCL-B	#83CAE8
LN012_159202	-5.07127	-14.6357	DLBCL	DLBCL-B	#83CAE8
LN012_675723	-5.78059	-14.2889	DLBCL	DLBCL-B	#83CAE8
LN012_398897	9.44297	5.22766	DLBCL	rFRC	#2AC200
LN012_692110	-5.34808	-14.4486	DLBCL	DLBCL-B	#83CAE8
LN012_492505	-5.75329	-15.7244	DLBCL	DLBCL-B	#83CAE8
LN012_829234	6.8549	-9.96499	FL	BEC	#F5818D
LN012_427490	5.94032	6.48275	FL	FRC	#BEDEA6
LN012_106628	-2.56634	5.66683	DLBCL	Myeloid	snow3
LN012_620228	-5.2592	-15.2298	DLBCL	DLBCL-B	#83CAE8
LN012_752823	10.1167	5.27993	DLBCL	rFRC	#2AC200
LN012_594347	5.11188	-11.7233	DLBCL	rBEC	hotpink1
LN012_584376	4.37011	-3.09582	FL	LEC	#FF9709
LN012_104830	10.6949	5.33792	DLBCL	rFRC	#2AC200
LN012_646558	5.99261	-4.08729	rLN	LEC	#FF9709
LN012_125384	-2.41716	5.65107	DLBCL	Myeloid	snow3
LN012_56979	-4.94643	-14.351	DLBCL	DLBCL-B	#83CAE8
LN012_14291	-8.14831	-4.86268	FL	FL-B	#0EBCE8
LN012_749324	7.28603	-9.06077	rLN	BEC	#F5818D
LN012_657082	-5.50147	-6.96167	DLBCL	DLBCL-B	#83CAE8
LN012_366001	6.65403	-11.353	DLBCL	rBEC	hotpink1
LN012_587341	-5.77556	-6.41691	DLBCL	DLBCL-B	#83CAE8
LN012_201484	-5.69732	-6.7625	DLBCL	DLBCL-B	#83CAE8
LN012_84932	4.93279	-11.5557	DLBCL	rBEC	hotpink1
LN012_147456	-8.20347	-4.82582	FL	FL-B	#0EBCE8
LN012_221391	9.04637	5.78589	DLBCL	rFRC	#2AC200
LN012_402095	-5.99391	-14.322	DLBCL	DLBCL-B	#83CAE8
LN012_222308	9.2692	4.76295	DLBCL	rFRC	#2AC200
LN012_333390	10.2181	5.1681	DLBCL	rFRC	#2AC200
LN012_508329	-6.08346	-15.6818	DLBCL	DLBCL-B	#83CAE8
LN012_329470	9.73994	5.03519	DLBCL	rFRC	#2AC200
LN012_481325	-7.87863	8.49881	DLBCL	T-PR	purple4
LN012_367787	-4.99384	-14.8793	DLBCL	DLBCL-B	#83CAE8
LN012_624298	-5.45034	-15.1125	DLBCL	DLBCL-B	#83CAE8
LN012_450379	7.29575	-10.2278	FL	BEC	#F5818D
LN012_272050	6.62729	-10.4696	DLBCL	rBEC	hotpink1
LN012_676039	-6.01992	-15.6814	DLBCL	DLBCL-B	#83CAE8
LN012_835023	-5.55624	-14.1982	DLBCL	DLBCL-B	#83CAE8
LN012_492841	-5.28609	-15.1123	DLBCL	DLBCL-B	#83CAE8
LN012_586329	-1.49415	7.88202	DLBCL	Myeloid	snow3
LN012_356068	7.87517	-3.87444	FL	LEC	#FF9709
LN012_672647	-5.50098	-14.4477	DLBCL	DLBCL-B	#83CAE8
LN012_27814	-5.47749	-6.72454	DLBCL	DLBCL-B	#83CAE8
LN012_183028	-8.04675	8.74937	DLBCL	T-PR	purple4
LN012_829781	-6.10977	-14.3567	DLBCL	DLBCL-B	#83CAE8
LN012_592869	-1.38047	8.18594	DLBCL	Myeloid	snow3
LN012_649384	4.45504	-11.5793	DLBCL	rBEC	hotpink1
LN012_660572	-5.5824	-14.6801	DLBCL	DLBCL-B	#83CAE8
LN012_746839	-4.69953	-1.1878	DLBCL	DLBCL-B	#83CAE8
LN012_292520	-5.33438	-6.76883	DLBCL	DLBCL-B	#83CAE8
LN012_836792	10.1177	5.38706	DLBCL	rFRC	#2AC200
LN012_878350	-5.78446	-14.5554	DLBCL	DLBCL-B	#83CAE8
LN012_293951	-5.9869	-14.1975	DLBCL	DLBCL-B	#83CAE8
LN012_279176	-5.397	-6.73043	DLBCL	DLBCL-B	#83CAE8
LN012_160471	1.73883	3.61221	DLBCL	FRC	#BEDEA6
LN012_262536	-0.773199	6.83531	DLBCL	Myeloid	snow3
LN012_600321	10.2044	5.48174	DLBCL	rFRC	#2AC200
LN012_154227	10.2765	5.03803	DLBCL	rFRC	#2AC200
LN012_488465	-5.7417	-14.2127	DLBCL	DLBCL-B	#83CAE8
LN012_570614	6.71429	-11.5214	DLBCL	rBEC	hotpink1
LN012_835659	2.28035	3.36706	DLBCL	FRC	#BEDEA6
LN012_421516	-1.80702	-5.59492	rLN	PC	#0330E3
LN012_713061	-5.72397	-15.7378	DLBCL	DLBCL-B	#83CAE8
LN012_809780	-5.56278	-6.78665	DLBCL	DLBCL-B	#83CAE8
LN012_335997	-5.52552	-15.2277	DLBCL	DLBCL-B	#83CAE8
LN012_577942	9.42026	6.82673	DLBCL	FRC	#BEDEA6
LN012_720502	-8.18401	-4.9057	rLN	FL-B	#0EBCE8
LN012_43369	-5.08659	-14.8257	DLBCL	DLBCL-B	#83CAE8
LN012_298101	-5.95888	-14.2909	DLBCL	DLBCL-B	#83CAE8
LN012_517943	-8.23014	8.41865	DLBCL	T-PR	purple4
LN012_264025	-5.0528	-14.2874	DLBCL	DLBCL-B	#83CAE8
LN012_431790	5.87597	-4.67953	FL	LEC	#FF9709
LN012_466515	-5.45507	-14.4225	DLBCL	DLBCL-B	#83CAE8
LN012_807894	6.11539	-4.44363	FL	LEC	#FF9709
LN012_568961	-1.59587	8.12185	FL	Myeloid	snow3
LN012_713696	5.70165	6.60734	FL	FRC	#BEDEA6
LN012_30792	-4.97188	-14.5001	DLBCL	DLBCL-B	#83CAE8
LN012_658113	10.0435	5.19417	DLBCL	rFRC	#2AC200
LN012_23554	-6.19902	-14.9588	DLBCL	DLBCL-B	#83CAE8
LN012_582462	-6.70546	-6.01254	DLBCL	DLBCL-B	#83CAE8
LN012_836206	-2.15644	-5.71524	FL	PC	#0330E3
LN012_841141	-5.71061	-14.4086	DLBCL	DLBCL-B	#83CAE8
LN012_494248	5.22147	-11.6972	DLBCL	rBEC	hotpink1
LN012_611848	-6.3443	-6.43078	DLBCL	DLBCL-B	#83CAE8
LN012_259178	-6.34471	-14.9259	DLBCL	DLBCL-B	#83CAE8
LN012_71016	10.114	5.31243	DLBCL	rFRC	#2AC200
LN012_700427	9.02753	3.8783	DLBCL	rFRC	#2AC200
LN012_353672	7.06773	-10.7709	DLBCL	rBEC	hotpink1
LN012_717865	-6.37824	-15.6801	DLBCL	DLBCL-B	#83CAE8
LN012_186902	-8.10502	8.46382	DLBCL	T-PR	purple4
LN012_737962	10.1165	5.35325	DLBCL	rFRC	#2AC200
LN012_700201	9.45574	4.59375	DLBCL	rFRC	#2AC200
LN012_540994	4.38746	-11.7615	DLBCL	rBEC	hotpink1
LN012_863173	6.67412	-8.63029	rLN	BEC	#F5818D
LN012_204979	4.97371	-10.6667	DLBCL	rBEC	hotpink1
LN012_9491	4.88645	-11.2072	DLBCL	rBEC	hotpink1
LN012_44964	5.75204	-9.02813	FL	BEC	#F5818D
LN012_751587	-5.88773	-14.7259	DLBCL	DLBCL-B	#83CAE8
LN012_561853	-5.69444	-14.4136	DLBCL	DLBCL-B	#83CAE8
LN012_293279	9.29704	4.7923	DLBCL	rFRC	#2AC200
LN012_78656	9.54881	4.88494	DLBCL	rFRC	#2AC200
LN012_872944	-1.91587	-5.60255	DLBCL	PC	#0330E3
LN012_586388	-2.56813	5.6012	DLBCL	Myeloid	snow3
LN012_443077	-5.92277	-15.6301	DLBCL	DLBCL-B	#83CAE8
LN012_573169	7.28446	-8.89922	FL	BEC	#F5818D
LN012_586921	-5.67944	-14.8772	DLBCL	DLBCL-B	#83CAE8
LN012_564441	-5.28986	-14.837	DLBCL	DLBCL-B	#83CAE8
LN012_240421	7.3088	-9.43578	rLN	BEC	#F5818D
LN012_83320	-2.7679	5.36655	DLBCL	Myeloid	snow3
LN012_600766	-6.18258	-14.5759	DLBCL	DLBCL-B	#83CAE8
LN012_677268	5.38416	-11.4062	DLBCL	rBEC	hotpink1
LN012_735408	-2.7899	5.46348	DLBCL	Myeloid	snow3
LN012_809158	-2.58503	5.68173	DLBCL	Myeloid	snow3
LN012_861106	9.80512	4.6146	DLBCL	rFRC	#2AC200
LN012_121981	6.8967	-11.1225	DLBCL	rBEC	hotpink1
LN012_559379	10.3613	5.36209	DLBCL	rFRC	#2AC200
LN012_113328	9.40603	5.4114	DLBCL	rFRC	#2AC200
LN012_589591	5.69296	-11.1611	DLBCL	rBEC	hotpink1
LN012_231654	10.0987	5.40286	DLBCL	rFRC	#2AC200
LN012_148144	-2.66107	5.75502	DLBCL	Myeloid	snow3
LN012_769834	-5.81689	-14.2355	DLBCL	DLBCL-B	#83CAE8
LN012_857480	5.42479	-11.5415	DLBCL	rBEC	hotpink1
LN012_667602	-6.00892	-14.2577	DLBCL	DLBCL-B	#83CAE8
LN012_135208	6.25939	-4.53757	rLN	LEC	#FF9709
LN012_417502	-5.42417	-6.86215	DLBCL	DLBCL-B	#83CAE8
LN012_387476	6.21089	-4.50447	rLN	LEC	#FF9709
LN012_545197	-6.35869	-15.2302	DLBCL	DLBCL-B	#83CAE8
LN012_29356	-5.31761	-14.94	DLBCL	DLBCL-B	#83CAE8
LN012_200258	-1.56884	7.9217	DLBCL	Myeloid	snow3
LN012_19553	9.73367	5.25296	DLBCL	rFRC	#2AC200
LN012_508312	-1.4615	8.19514	DLBCL	Myeloid	snow3
LN012_333288	9.35222	6.63871	DLBCL	rFRC	#2AC200
LN012_873647	9.97128	6.45923	DLBCL	FRC	#BEDEA6
LN012_9421	6.53753	-9.44001	DLBCL	rBEC	hotpink1
LN012_719027	-2.58108	5.53341	DLBCL	Myeloid	snow3
LN012_240227	5.34358	-11.4882	DLBCL	rBEC	hotpink1
LN012_473587	-5.79921	-14.0843	DLBCL	DLBCL-B	#83CAE8
LN012_391223	7.43152	-9.96032	FL	BEC	#F5818D
LN012_10904	6.51494	-9.66805	rLN	BEC	#F5818D
LN012_691387	-9.54822	-0.925972	rLN	FL-B	#0EBCE8
LN012_589929	-5.93053	-14.7966	DLBCL	DLBCL-B	#83CAE8
LN012_820835	-5.81362	-14.3174	DLBCL	DLBCL-B	#83CAE8
LN012_435183	-6.23105	-15.7046	DLBCL	DLBCL-B	#83CAE8
LN012_262161	6.63389	7.43019	FL	FRC	#BEDEA6
LN012_479827	-6.42906	-15.4936	DLBCL	DLBCL-B	#83CAE8
LN012_582719	9.31011	7.12464	FL	FRC	#BEDEA6
LN012_543560	-1.56118	8.16454	DLBCL	Myeloid	snow3
LN012_856349	9.51539	6.72439	DLBCL	FRC	#BEDEA6
LN012_685340	-1.58232	8.14856	FL	Myeloid	snow3
LN012_44712	6.3032	-4.0669	FL	LEC	#FF9709
LN012_492227	10.1491	5.06206	DLBCL	rFRC	#2AC200
LN012_601416	6.54492	-10.3992	DLBCL	rBEC	hotpink1
LN012_633745	-5.34136	-6.81399	DLBCL	DLBCL-B	#83CAE8
LN012_846963	9.85468	5.29318	DLBCL	rFRC	#2AC200
LN012_158353	6.9141	7.07007	rLN	FDC	#088B1A
LN012_447286	-5.98613	-14.8447	DLBCL	DLBCL-B	#83CAE8
LN012_280081	-6.23197	-15.255	DLBCL	DLBCL-B	#83CAE8
LN012_444949	-5.77959	-14.4899	DLBCL	DLBCL-B	#83CAE8
LN012_426241	-5.54932	-14.1684	DLBCL	DLBCL-B	#83CAE8
LN012_202746	6.1946	-4.1444	rLN	LEC	#FF9709
LN012_362612	9.99022	5.23658	DLBCL	rFRC	#2AC200
LN012_135586	-2.73191	5.24885	DLBCL	Myeloid	snow3
LN012_374317	7.26814	-9.40223	rLN	BEC	#F5818D
LN012_56982	-2.81426	5.43405	DLBCL	Myeloid	snow3
LN012_481740	-6.3249	-15.5592	DLBCL	DLBCL-B	#83CAE8
LN012_84829	5.632	-11.3526	DLBCL	rBEC	hotpink1
LN012_417894	9.72681	5.09167	DLBCL	rFRC	#2AC200
LN012_818165	8.91681	7.2425	FL	FRC	#BEDEA6
LN012_810730	-3.00981	5.72663	FL	Myeloid	snow3
LN012_459793	9.78802	5.13726	DLBCL	rFRC	#2AC200
LN012_192595	-2.65721	5.20349	DLBCL	Myeloid	snow3
LN012_102178	6.05421	-10.8005	DLBCL	rBEC	hotpink1
LN012_549717	7.35071	-9.25471	rLN	BEC	#F5818D
LN012_92363	-5.18651	-14.6757	DLBCL	DLBCL-B	#83CAE8
LN012_450366	10.0671	5.32035	DLBCL	rFRC	#2AC200
LN012_596978	-5.94085	-14.2054	DLBCL	DLBCL-B	#83CAE8
LN012_353903	10.2242	4.94643	DLBCL	rFRC	#2AC200
LN012_32932	-4.93686	-14.6484	DLBCL	DLBCL-B	#83CAE8
LN012_397401	-5.99349	-14.2395	DLBCL	DLBCL-B	#83CAE8
LN012_104804	7.76439	-4.34368	DLBCL	LEC	#FF9709
LN012_497841	8.50824	6.25709	FL	FRC	#BEDEA6
LN012_321041	9.69757	5.15886	DLBCL	rFRC	#2AC200
LN012_547438	-5.99117	-14.4063	DLBCL	DLBCL-B	#83CAE8
LN012_406298	10.1496	5.40667	DLBCL	rFRC	#2AC200
LN012_677311	-6.25917	-14.7101	DLBCL	DLBCL-B	#83CAE8
LN012_382890	-2.09222	-5.75608	FL	PC	#0330E3
LN012_469100	4.08174	-10.0919	FL	BEC	#F5818D
LN012_390523	-2.4786	5.62941	DLBCL	Myeloid	snow3
LN012_500890	7.33193	-8.61428	FL	BEC	#F5818D
LN012_408383	-5.27316	-6.78406	DLBCL	DLBCL-B	#83CAE8
LN012_832253	-0.62441	6.70083	DLBCL	Myeloid	snow3
LN012_652461	-2.49402	5.81522	DLBCL	Myeloid	snow3
LN012_24405	-5.95732	-14.9439	DLBCL	DLBCL-B	#83CAE8
LN012_441098	-5.68597	-14.2972	DLBCL	DLBCL-B	#83CAE8
LN012_503761	-5.83222	-14.3687	DLBCL	DLBCL-B	#83CAE8
LN012_48079	-1.49287	8.00374	DLBCL	Myeloid	snow3
LN012_349384	-5.77859	-14.1571	DLBCL	DLBCL-B	#83CAE8
LN012_149122	-5.154	-14.5313	DLBCL	DLBCL-B	#83CAE8
LN012_148452	9.01359	3.69082	DLBCL	rFRC	#2AC200
LN012_245947	6.48359	7.72319	FL	FRC	#BEDEA6
LN012_593058	-6.09633	-14.3882	DLBCL	DLBCL-B	#83CAE8
LN012_40596	-5.42169	-14.8726	DLBCL	DLBCL-B	#83CAE8
LN012_681585	-1.7864	7.84931	FL	Myeloid	snow3
LN012_500003	-9.19881	-1.88984	FL	FL-B	#0EBCE8
LN012_599450	9.80331	5.22181	DLBCL	rFRC	#2AC200
LN012_216044	4.13408	-11.6916	DLBCL	rBEC	hotpink1
LN012_526453	6.8945	7.15086	rLN	FDC	#088B1A
LN012_497755	-2.70224	5.27193	DLBCL	Myeloid	snow3
LN012_105196	4.94549	-11.615	DLBCL	rBEC	hotpink1
LN012_89556	6.94822	7.04843	rLN	FDC	#088B1A
LN012_358290	-5.59665	-6.99131	DLBCL	DLBCL-B	#83CAE8
LN012_817971	-7.29562	10.453	DLBCL	T-FH	mediumorchid1
LN012_601275	-5.7862	-14.1603	DLBCL	DLBCL-B	#83CAE8
LN012_298852	-6.30234	-14.6964	DLBCL	DLBCL-B	#83CAE8
LN012_672778	-5.4014	-14.7482	DLBCL	DLBCL-B	#83CAE8
LN012_749888	-7.84403	-4.96833	FL	FL-B	#0EBCE8
LN012_581544	-8.14027	8.64762	FL	T-PR	purple4
LN012_581705	-5.91938	-14.1634	DLBCL	DLBCL-B	#83CAE8
LN012_708103	-6.08168	-15.6511	DLBCL	DLBCL-B	#83CAE8
LN012_694944	5.59709	-4.54261	FL	LEC	#FF9709
LN012_677530	-6.14567	-14.496	DLBCL	DLBCL-B	#83CAE8
LN012_776047	2.06598	4.26273	DLBCL	FRC	#BEDEA6
LN012_513489	-6.08036	-14.4063	DLBCL	DLBCL-B	#83CAE8
LN012_750809	-5.95798	-14.3028	DLBCL	DLBCL-B	#83CAE8
LN012_838342	6.96156	-9.19257	FL	BEC	#F5818D
LN012_811749	-6.03088	-14.2883	DLBCL	DLBCL-B	#83CAE8
LN012_832740	4.84419	-11.5014	DLBCL	rBEC	hotpink1
LN012_628045	-6.02032	-14.274	DLBCL	DLBCL-B	#83CAE8
LN012_162371	-5.48227	-6.91976	DLBCL	DLBCL-B	#83CAE8
LN012_95874	7.43116	2.72208	DLBCL	rFRC	#2AC200
LN012_90389	-7.60586	9.39148	DLBCL	T-FH	mediumorchid1
LN012_704209	5.76503	6.21598	FL	BEC	#F5818D
LN012_271018	6.45856	-11.4273	DLBCL	rBEC	hotpink1
LN012_509917	9.93514	5.22426	DLBCL	rFRC	#2AC200
LN012_29747	-2.95236	5.59827	DLBCL	Myeloid	snow3
LN012_224468	7.75045	-3.36718	DLBCL	LEC	#FF9709
LN012_24191	-8.28288	-4.772	FL	FL-B	#0EBCE8
LN012_807735	-7.16725	9.1744	DLBCL	T-TOX	mediumpurple1
LN012_546324	-5.42266	-6.86269	DLBCL	DLBCL-B	#83CAE8
LN012_596943	-7.92677	8.42726	DLBCL	T-PR	purple4
LN012_85721	-1.8025	7.93658	DLBCL	Myeloid	snow3
LN012_486215	7.38189	-9.6329	FL	BEC	#F5818D
LN012_857818	-6.41755	-15.5405	DLBCL	DLBCL-B	#83CAE8
LN012_761790	-6.38875	-15.452	DLBCL	DLBCL-B	#83CAE8
LN012_365040	-1.4893	7.27472	FL	Myeloid	snow3
LN012_857616	7.43502	-9.2022	rLN	BEC	#F5818D
LN012_712206	5.38523	-11.5296	DLBCL	rBEC	hotpink1
LN012_509310	-5.81861	-14.1188	DLBCL	DLBCL-B	#83CAE8
LN012_227382	-5.41609	-15.4609	DLBCL	DLBCL-B	#83CAE8
LN012_722821	6.68354	-10.2108	DLBCL	rBEC	hotpink1
LN012_627721	-5.96051	-14.2593	DLBCL	DLBCL-B	#83CAE8
LN012_18394	-2.63633	5.49931	DLBCL	Myeloid	snow3
LN012_776522	-5.3612	-6.81551	DLBCL	DLBCL-B	#83CAE8
LN012_189049	-6.15703	-14.6107	DLBCL	DLBCL-B	#83CAE8
LN012_578334	-8.62704	-1.74215	FL	DLBCL-B	#83CAE8
LN012_412411	-9.3449	-1.39693	FL	FL-B	#0EBCE8
LN012_884298	9.09545	7.20411	FL	FRC	#BEDEA6
LN012_528962	-2.65319	5.25459	DLBCL	Myeloid	snow3
LN012_373620	6.71112	-3.80662	rLN	LEC	#FF9709
LN012_196528	10.2543	5.73068	DLBCL	rFRC	#2AC200
LN012_460908	5.06971	-11.0059	DLBCL	rBEC	hotpink1
LN012_873884	9.48656	5.01724	DLBCL	rFRC	#2AC200
LN012_212003	-2.00455	-5.75869	DLBCL	PC	#0330E3
LN012_170667	-1.83417	7.89144	DLBCL	Myeloid	snow3
LN012_795431	-5.86719	-14.1141	DLBCL	DLBCL-B	#83CAE8
LN012_730676	7.378	-9.8039	FL	BEC	#F5818D
LN012_168834	-6.3242	-15.5849	DLBCL	DLBCL-B	#83CAE8
LN012_221388	9.15669	5.69525	DLBCL	rFRC	#2AC200
LN012_32668	-5.91863	-15.8491	DLBCL	DLBCL-B	#83CAE8
LN012_48215	-5.34662	-6.77421	DLBCL	DLBCL-B	#83CAE8
LN012_204195	-5.23039	-6.32629	DLBCL	DLBCL-B	#83CAE8
LN012_581742	-8.19889	-4.83072	FL	FL-B	#0EBCE8
LN012_255334	5.81121	-4.76697	rLN	LEC	#FF9709
LN012_769496	6.57016	7.92912	FL	FRC	#BEDEA6
LN012_346775	-5.81349	-14.3843	DLBCL	DLBCL-B	#83CAE8
LN012_322254	8.67696	7.24251	FL	FRC	#BEDEA6
LN012_838399	-2.80168	5.50117	DLBCL	Myeloid	snow3
LN012_106025	-3.03724	5.69667	FL	Myeloid	snow3
LN012_94002	-6.34243	-15.2912	DLBCL	DLBCL-B	#83CAE8
LN012_488539	-6.02698	-14.2995	DLBCL	DLBCL-B	#83CAE8
LN012_296000	-6.38921	-15.4951	DLBCL	DLBCL-B	#83CAE8
LN012_62866	-0.753249	6.76663	DLBCL	Myeloid	snow3
LN012_796897	-5.91906	-14.8947	DLBCL	DLBCL-B	#83CAE8
LN012_397738	6.44861	-4.31554	FL	LEC	#FF9709
LN012_857873	-6.3507	-15.0974	DLBCL	DLBCL-B	#83CAE8
LN012_363434	6.27259	-11.5488	DLBCL	rBEC	hotpink1
LN012_373996	2.34678	4.43957	DLBCL	FRC	#BEDEA6
LN012_63230	-6.44769	-15.3974	DLBCL	DLBCL-B	#83CAE8
LN012_476783	6.77401	7.22184	FL	FDC	#088B1A
LN012_859543	-5.91271	-14.8014	DLBCL	DLBCL-B	#83CAE8
LN012_46665	-1.49294	8.24623	DLBCL	Myeloid	snow3
LN012_752660	-7.09833	0.463748	FL	FL-B	#0EBCE8
LN012_720354	7.39748	-9.66368	FL	BEC	#F5818D
LN012_670238	-5.95833	-14.1362	DLBCL	DLBCL-B	#83CAE8
LN012_12941	-5.70754	-14.1731	DLBCL	DLBCL-B	#83CAE8
LN012_101040	-6.1947	-15.6011	DLBCL	DLBCL-B	#83CAE8
LN012_804982	4.18313	-10.0472	DLBCL	BEC	#F5818D
LN012_141504	-6.08766	-15.4201	DLBCL	DLBCL-B	#83CAE8
LN012_33251	-2.48748	-5.61867	FL	PC	#0330E3
LN012_38981	-2.45233	-5.69082	FL	PC	#0330E3
LN012_18057	-6.49478	-15.448	DLBCL	DLBCL-B	#83CAE8
LN012_380325	-6.28259	-15.1478	DLBCL	DLBCL-B	#83CAE8
LN012_396902	-6.39083	-15.4687	DLBCL	DLBCL-B	#83CAE8
LN012_861000	-1.87289	-5.63687	DLBCL	PC	#0330E3
LN012_332001	6.57185	7.62618	FL	FRC	#BEDEA6
LN012_708869	-4.87424	-0.31286	DLBCL	Healthy B	#0C80ED
LN012_46541	7.41686	2.53776	DLBCL	rFRC	#2AC200
LN012_750626	-5.95971	-14.3787	DLBCL	DLBCL-B	#83CAE8
LN012_343272	5.8477	6.44403	rLN	FRC	#BEDEA6
LN012_217711	7.94927	-4.34867	DLBCL	LEC	#FF9709
LN012_479808	-6.0152	-14.3928	DLBCL	FL-B	#0EBCE8
LN012_596682	-2.31591	5.45443	DLBCL	Myeloid	snow3
LN012_134582	-7.96805	9.09535	FL	T-FH	mediumorchid1
LN012_690441	-1.58786	-5.6673	rLN	FRC	#BEDEA6
LN012_22567	9.92005	5.18676	DLBCL	rFRC	#2AC200
LN012_287510	6.58669	-11.4844	DLBCL	rBEC	hotpink1
LN012_613501	6.62093	7.3753	FL	FRC	#BEDEA6
LN012_450837	6.16149	7.12277	FL	FRC	#BEDEA6
LN012_733556	6.04163	-4.43796	rLN	LEC	#FF9709
LN012_571016	-6.43967	-15.3374	DLBCL	DLBCL-B	#83CAE8
LN012_443750	8.85687	6.96574	FL	FRC	#BEDEA6
LN012_677750	9.74545	5.07249	DLBCL	rFRC	#2AC200
LN012_715922	6.79466	-4.48838	rLN	LEC	#FF9709
LN012_475808	-6.38518	-15.3282	DLBCL	DLBCL-B	#83CAE8
LN012_810532	4.34043	4.73789	FL	FRC	#BEDEA6
LN012_432294	3.68928	-10.2968	DLBCL	BEC	#F5818D
LN012_364373	6.11727	-11.4393	DLBCL	rBEC	hotpink1
LN012_531957	-5.20844	-6.67865	DLBCL	DLBCL-B	#83CAE8
LN012_568338	-1.41275	7.89303	DLBCL	Myeloid	snow3
LN012_504040	-5.82523	-14.1546	DLBCL	DLBCL-B	#83CAE8
LN012_728458	-1.4172	8.27082	DLBCL	Myeloid	snow3
LN012_169517	9.03569	5.98343	DLBCL	rFRC	#2AC200
LN012_435224	-2.50042	5.61913	DLBCL	Myeloid	snow3
LN012_251731	-5.2442	-6.74323	DLBCL	DLBCL-B	#83CAE8
LN012_188303	-6.01293	-14.7207	DLBCL	DLBCL-B	#83CAE8
LN012_844155	8.92954	7.18788	FL	FRC	#BEDEA6
LN012_717589	8.26294	-4.43875	DLBCL	LEC	#FF9709
LN012_41513	3.85849	4.52468	FL	FRC	#BEDEA6
LN012_726382	-6.36361	-15.5169	DLBCL	DLBCL-B	#83CAE8
LN012_606894	-6.41554	-15.5615	DLBCL	DLBCL-B	#83CAE8
LN012_553539	4.95233	-10.159	DLBCL	rBEC	hotpink1
LN012_842016	7.15008	2.47488	DLBCL	rFRC	#2AC200
LN012_400242	7.5192	-3.91084	rLN	LEC	#FF9709
LN012_134941	7.35996	3.75919	DLBCL	rFRC	#2AC200
LN012_483337	-6.31386	-14.9364	DLBCL	DLBCL-B	#83CAE8
LN012_216438	6.38083	-11.3362	rLN	rBEC	hotpink1
LN012_63542	7.24784	-9.19852	rLN	BEC	#F5818D
LN012_46982	-6.40326	-15.2014	DLBCL	DLBCL-B	#83CAE8
LN012_71039	4.30872	-11.7744	DLBCL	rBEC	hotpink1
LN012_618435	9.98469	5.48985	DLBCL	rFRC	#2AC200
LN012_884251	-5.9666	-14.9789	DLBCL	DLBCL-B	#83CAE8
LN012_854805	-5.92622	-14.8679	DLBCL	DLBCL-B	#83CAE8
LN012_126984	7.22908	-10.0752	FL	BEC	#F5818D
LN012_581293	9.76865	5.10729	DLBCL	rFRC	#2AC200
LN012_265584	-8.29103	-4.78785	FL	FL-B	#0EBCE8
LN012_333879	-6.22737	-15.5932	DLBCL	DLBCL-B	#83CAE8
LN012_689836	-1.38409	8.2896	DLBCL	Myeloid	snow3
LN012_369209	-5.82553	-14.3097	DLBCL	DLBCL-B	#83CAE8
LN012_259208	9.73107	5.20744	DLBCL	rFRC	#2AC200
LN012_646227	8.86944	7.29151	rLN	FRC	#BEDEA6
LN012_827389	5.63792	-4.69883	rLN	LEC	#FF9709
LN012_176755	-5.87479	-14.2786	DLBCL	DLBCL-B	#83CAE8
LN012_357187	-8.29777	8.38367	FL	T-PR	purple4
LN012_681513	4.55638	-11.1692	DLBCL	rBEC	hotpink1
LN012_71748	5.48268	-11.6718	DLBCL	rBEC	hotpink1
LN012_866762	-6.04556	-14.3362	DLBCL	DLBCL-B	#83CAE8
LN012_668895	7.19151	-9.44538	FL	BEC	#F5818D
LN012_825835	10.6664	5.41479	DLBCL	rFRC	#2AC200
LN012_496898	-6.23172	-14.539	DLBCL	DLBCL-B	#83CAE8
LN012_68910	-5.96538	-14.2546	DLBCL	DLBCL-B	#83CAE8
LN012_123544	-5.80254	-14.06	DLBCL	DLBCL-B	#83CAE8
LN012_672606	5.09947	-11.5622	DLBCL	rBEC	hotpink1
LN012_215661	-5.67455	-14.186	DLBCL	DLBCL-B	#83CAE8
LN012_129484	5.45355	-11.3099	DLBCL	rBEC	hotpink1
LN012_598727	7.11433	-9.98995	FL	BEC	#F5818D
LN012_61554	7.08633	-10.0697	FL	BEC	#F5818D
LN012_181994	-2.45622	-5.70057	FL	PC	#0330E3
LN012_847175	9.34292	7.13135	FL	FRC	#BEDEA6
LN012_74970	-1.38409	7.22803	FL	Myeloid	snow3
LN012_669255	-6.07162	-14.2403	DLBCL	DLBCL-B	#83CAE8
LN012_601706	-6.06191	-14.5146	DLBCL	DLBCL-B	#83CAE8
LN012_796553	9.88627	5.22951	DLBCL	rFRC	#2AC200
LN012_462931	4.92666	-9.51042	DLBCL	BEC	#F5818D
LN012_44466	9.2591	7.10438	FL	FRC	#BEDEA6
LN012_627029	-5.94207	-14.2059	DLBCL	DLBCL-B	#83CAE8
LN012_383510	-6.11173	-14.4958	DLBCL	DLBCL-B	#83CAE8
LN012_609575	5.05242	-11.1216	DLBCL	rBEC	hotpink1
LN012_432879	-5.73069	-14.1632	DLBCL	DLBCL-B	#83CAE8
LN012_756734	6.63101	7.61648	FL	FRC	#BEDEA6
LN012_317114	-5.9989	-15.6369	DLBCL	DLBCL-B	#83CAE8
LN012_379797	-5.27529	-6.68663	DLBCL	DLBCL-B	#83CAE8
LN012_24273	7.45046	-9.70751	FL	BEC	#F5818D
LN012_780712	5.61837	-4.44348	FL	LEC	#FF9709
LN012_712299	6.07689	-4.60181	rLN	LEC	#FF9709
LN012_336470	10.0278	5.25904	DLBCL	rFRC	#2AC200
LN012_558910	-6.03535	-14.8463	DLBCL	DLBCL-B	#83CAE8
LN012_415822	5.92304	6.55425	rLN	FRC	#BEDEA6
LN012_93504	-5.85854	-14.2294	DLBCL	DLBCL-B	#83CAE8
LN012_29677	-5.89655	-14.1374	DLBCL	DLBCL-B	#83CAE8
LN012_75423	6.35742	-10.7194	FL	BEC	#F5818D
LN012_743437	-5.96134	-14.0599	DLBCL	DLBCL-B	#83CAE8
LN012_558564	6.6253	-11.6116	DLBCL	rBEC	hotpink1
LN012_194401	6.66559	-10.8847	DLBCL	rBEC	hotpink1
LN012_790231	8.22816	-4.30032	DLBCL	LEC	#FF9709
LN012_294018	-5.9305	-14.3101	DLBCL	DLBCL-B	#83CAE8
LN012_766898	-5.98061	-14.2165	DLBCL	DLBCL-B	#83CAE8
LN012_451518	-7.14987	10.2095	FL	T-FH	mediumorchid1
LN012_531877	-2.41421	5.53206	DLBCL	Myeloid	snow3
LN012_264053	-6.22467	-14.915	DLBCL	DLBCL-B	#83CAE8
LN012_403774	5.49163	-11.4718	DLBCL	rBEC	hotpink1
LN012_329269	10.205	5.34483	DLBCL	rFRC	#2AC200
LN012_774783	-6.37899	-15.1268	DLBCL	DLBCL-B	#83CAE8
LN012_51815	5.99582	-10.7202	DLBCL	rBEC	hotpink1
LN012_561947	-5.93745	-14.3026	DLBCL	DLBCL-B	#83CAE8
LN012_681293	-6.47464	-15.6002	DLBCL	DLBCL-B	#83CAE8
LN012_341050	9.03203	7.1487	FL	FRC	#BEDEA6
LN012_268418	-6.40589	-15.4703	DLBCL	DLBCL-B	#83CAE8
LN012_14515	5.61919	-4.45431	rLN	LEC	#FF9709
LN012_293631	-6.39058	-15.5302	DLBCL	DLBCL-B	#83CAE8
LN012_717965	-5.95632	-14.3477	DLBCL	DLBCL-B	#83CAE8
LN012_410806	5.44214	-11.2775	DLBCL	rBEC	hotpink1
LN012_341675	4.36961	-3.19457	rLN	LEC	#FF9709
LN012_394050	9.32319	7.23674	FL	FRC	#BEDEA6
LN012_811713	-2.59348	5.53679	DLBCL	Myeloid	snow3
LN012_697367	9.79545	6.67912	DLBCL	FRC	#BEDEA6
LN012_428852	6.36532	-10.7703	DLBCL	rBEC	hotpink1
LN012_191564	-2.67697	5.24964	FL	Myeloid	snow3
LN012_829149	5.63651	-4.50802	FL	LEC	#FF9709
LN012_817634	8.76585	7.12992	rLN	FRC	#BEDEA6
LN012_455600	4.95751	-10.6047	DLBCL	BEC	#F5818D
LN012_45614	-2.50192	5.61823	DLBCL	Myeloid	snow3
LN012_437600	3.21308	4.54099	DLBCL	FRC	#BEDEA6
LN012_301011	-5.9809	-14.4738	DLBCL	DLBCL-B	#83CAE8
LN012_698139	-6.22033	-14.3879	DLBCL	DLBCL-B	#83CAE8
LN012_583465	6.7828	-10.7554	DLBCL	BEC	#F5818D
LN012_6514	-6.24774	-15.2609	DLBCL	DLBCL-B	#83CAE8
LN012_238928	9.81341	4.88359	DLBCL	rFRC	#2AC200
LN012_524830	-6.11157	-14.4852	DLBCL	DLBCL-B	#83CAE8
LN012_4006	-6.0745	-14.2771	DLBCL	DLBCL-B	#83CAE8
LN012_199249	-5.8157	-14.5004	DLBCL	DLBCL-B	#83CAE8
LN012_837362	-6.38525	-15.4732	DLBCL	DLBCL-B	#83CAE8
LN012_755120	-2.95284	5.67223	DLBCL	Myeloid	snow3
LN012_14308	-6.22427	-15.1234	DLBCL	DLBCL-B	#83CAE8
LN012_544217	9.65663	5.05598	DLBCL	rFRC	#2AC200
LN012_780781	-1.40612	7.96399	DLBCL	Myeloid	snow3
LN012_157431	7.49728	-9.47635	rLN	BEC	#F5818D
LN012_409670	6.32842	-4.38231	rLN	LEC	#FF9709
LN012_850943	-7.91688	8.74867	FL	T-FH	mediumorchid1
LN012_230466	-2.12786	-5.59376	rLN	PC	#0330E3
LN012_527299	8.23898	-4.38483	DLBCL	LEC	#FF9709
LN012_362229	-5.82948	-14.2797	DLBCL	DLBCL-B	#83CAE8
LN012_397576	6.13481	-9.83956	rLN	BEC	#F5818D
LN012_216316	-2.82142	5.20136	DLBCL	Myeloid	snow3
LN012_84241	-2.59654	5.36506	DLBCL	Myeloid	snow3
LN012_819272	5.69472	-8.85339	FL	BEC	#F5818D
LN012_435504	-5.9608	-14.3716	DLBCL	DLBCL-B	#83CAE8
LN012_158221	-6.37145	-6.56828	DLBCL	DLBCL-B	#83CAE8
LN012_611705	9.38946	7.08133	rLN	FRC	#BEDEA6
LN012_515320	-6.3206	-14.9371	DLBCL	DLBCL-B	#83CAE8
LN012_431149	5.26473	-11.4086	DLBCL	rBEC	hotpink1
LN012_455571	7.08558	3.17379	DLBCL	rFRC	#2AC200
LN012_848935	6.6011	7.5647	FL	FRC	#BEDEA6
LN012_99791	-1.52671	8.21187	DLBCL	Myeloid	snow3
LN012_372899	10.2	5.46496	DLBCL	rFRC	#2AC200
LN012_454632	-5.93401	-14.8292	DLBCL	DLBCL-B	#83CAE8
LN012_424325	-6.00972	-14.1782	DLBCL	DLBCL-B	#83CAE8
LN012_528605	4.67759	-11.7954	DLBCL	rBEC	hotpink1
LN012_550262	-5.96285	-14.715	DLBCL	DLBCL-B	#83CAE8
LN012_23280	-2.73612	5.26285	DLBCL	Myeloid	snow3
LN012_123783	3.77521	-10.49	DLBCL	BEC	#F5818D
LN012_877402	6.15713	7.31964	FL	FRC	#BEDEA6
LN012_635553	5.41909	-11.5295	DLBCL	rBEC	hotpink1
LN012_594327	9.9281	5.23056	DLBCL	rFRC	#2AC200
LN012_566926	-6.48924	-15.5823	DLBCL	DLBCL-B	#83CAE8
LN012_28294	-1.68774	8.09994	DLBCL	Myeloid	snow3
LN012_84620	-2.74407	5.28345	DLBCL	Myeloid	snow3
LN012_454758	-5.86581	-14.175	DLBCL	DLBCL-B	#83CAE8
LN012_466155	-5.86988	-14.1041	DLBCL	DLBCL-B	#83CAE8
LN012_541623	7.15792	-3.63817	rLN	LEC	#FF9709
LN012_113877	-2.67794	5.27087	DLBCL	Myeloid	snow3
LN012_119449	-1.58515	8.0852	DLBCL	Myeloid	snow3
LN012_597128	-5.89635	-14.3243	DLBCL	DLBCL-B	#83CAE8
LN012_61073	-2.75476	5.28919	DLBCL	Myeloid	snow3
LN012_554251	5.1351	-11.5439	DLBCL	rBEC	hotpink1
LN012_288936	-6.18125	-14.3246	DLBCL	DLBCL-B	#83CAE8
LN012_416200	-6.0414	-14.3956	DLBCL	DLBCL-B	#83CAE8
LN012_737826	-6.09566	-14.5209	DLBCL	DLBCL-B	#83CAE8
LN012_634640	-8.4753	-4.25735	FL	FL-B	#0EBCE8
LN012_766218	7.69733	-3.31395	rLN	LEC	#FF9709
LN012_42169	-1.5003	7.91672	DLBCL	Myeloid	snow3
LN012_146723	5.57537	5.24105	FL	FRC	#BEDEA6
LN012_779439	-6.19035	-6.60489	DLBCL	DLBCL-B	#83CAE8
LN012_868232	6.33951	7.47227	FL	FRC	#BEDEA6
LN012_548974	-5.92775	-14.8604	DLBCL	DLBCL-B	#83CAE8
LN012_462593	-5.97692	-14.2191	DLBCL	DLBCL-B	#83CAE8
LN012_877464	-2.5519	5.51008	DLBCL	Myeloid	snow3
LN012_494188	-6.08672	-14.3557	DLBCL	DLBCL-B	#83CAE8
LN012_835213	9.42447	4.68465	DLBCL	rFRC	#2AC200
LN012_371432	7.75225	-3.41186	DLBCL	LEC	#FF9709
LN012_629695	-6.37787	-15.374	DLBCL	DLBCL-B	#83CAE8
LN012_580179	9.2134	4.06199	DLBCL	rFRC	#2AC200
LN012_818236	7.00233	3.03264	DLBCL	rFRC	#2AC200
LN012_342253	-6.13426	-14.4388	DLBCL	DLBCL-B	#83CAE8
LN012_88157	7.01622	-9.43868	rLN	BEC	#F5818D
LN012_383093	9.69787	5.3027	DLBCL	rFRC	#2AC200
LN012_857915	6.78994	7.10543	FL	FDC	#088B1A
LN012_550312	-5.40473	-15.2371	DLBCL	DLBCL-B	#83CAE8
LN012_226769	6.659	7.624	FL	FRC	#BEDEA6
LN012_826742	-3.0782	5.67359	FL	Myeloid	snow3
LN012_725784	3.48999	4.66875	DLBCL	FRC	#BEDEA6
LN012_587642	-6.37486	-15.2588	DLBCL	DLBCL-B	#83CAE8
LN012_759582	9.82608	5.00899	DLBCL	rFRC	#2AC200
LN012_396595	-2.53709	5.3471	DLBCL	Myeloid	snow3
LN012_626587	7.27793	-9.92216	rLN	BEC	#F5818D
LN012_298966	10.0798	4.57056	DLBCL	rFRC	#2AC200
LN012_639102	-5.9126	-14.3095	DLBCL	DLBCL-B	#83CAE8
LN012_15304	5.62927	-4.54577	rLN	LEC	#FF9709
LN012_520869	5.90277	4.89823	FL	FRC	#BEDEA6
LN012_417821	-5.47159	-6.87701	DLBCL	DLBCL-B	#83CAE8
LN012_426682	7.43276	-9.71182	rLN	BEC	#F5818D
LN012_171564	10.2893	5.43565	DLBCL	rFRC	#2AC200
LN012_123177	-0.691271	6.78665	rLN	Myeloid	snow3
LN012_420543	-2.5641	5.30074	DLBCL	Myeloid	snow3
LN012_249337	-5.81967	-14.152	DLBCL	DLBCL-B	#83CAE8
LN012_708085	-2.55751	-5.72968	FL	PC	#0330E3
LN012_347233	-9.02796	-1.4836	FL	FL-B	#0EBCE8
LN012_56865	-7.69654	9.79213	FL	T-FH	mediumorchid1
LN012_808902	7.0475	-9.62344	rLN	BEC	#F5818D
LN012_9787	9.79283	4.84649	DLBCL	rFRC	#2AC200
LN012_780970	9.83234	5.43774	DLBCL	rFRC	#2AC200
LN012_473402	6.88943	-10.2205	DLBCL	BEC	#F5818D
LN012_809256	-8.24454	-4.68654	FL	FL-B	#0EBCE8
LN012_484456	-1.74988	8.01831	DLBCL	Myeloid	snow3
LN012_684355	9.03701	3.94638	DLBCL	rFRC	#2AC200
LN012_708090	-5.96306	-14.8756	DLBCL	DLBCL-B	#83CAE8
LN012_125332	5.77922	-11.5079	DLBCL	rBEC	hotpink1
LN012_648999	-8.68847	-2.23392	FL	FL-B	#0EBCE8
LN012_370522	-2.49732	-5.73992	FL	PC	#0330E3
LN012_747292	-5.98294	-14.3221	DLBCL	DLBCL-B	#83CAE8
LN012_124928	6.4958	-3.76123	rLN	LEC	#FF9709
LN012_187535	6.66271	7.83836	FL	FRC	#BEDEA6
LN012_231622	5.15628	-11.6349	DLBCL	rBEC	hotpink1
LN012_389635	6.64461	6.87898	rLN	FDC	#088B1A
LN012_757162	7.75577	3.18623	DLBCL	rFRC	#2AC200
LN012_396315	-6.01794	-14.4539	DLBCL	DLBCL-B	#83CAE8
LN012_404388	7.51095	-8.80866	rLN	BEC	#F5818D
LN012_460192	6.70213	-11.5326	DLBCL	rBEC	hotpink1
LN012_860262	-5.87285	-14.8314	DLBCL	DLBCL-B	#83CAE8
LN012_815124	7.37279	-3.73978	rLN	LEC	#FF9709
LN012_601739	-6.18068	-14.6182	DLBCL	DLBCL-B	#83CAE8
LN012_4724	-5.84796	-14.2178	DLBCL	DLBCL-B	#83CAE8
LN012_333909	7.20827	-9.79606	FL	BEC	#F5818D
LN012_176828	-1.94498	-5.69044	rLN	PC	#0330E3
LN012_507506	-2.60171	5.23849	DLBCL	Myeloid	snow3
LN012_14751	5.12802	-11.6623	DLBCL	rBEC	hotpink1
LN012_477052	4.46784	-3.15193	FL	LEC	#FF9709
LN012_29910	-0.80178	6.77708	FL	Myeloid	snow3
LN012_806293	7.41363	3.12505	DLBCL	rFRC	#2AC200
LN012_350199	7.37734	-9.8366	FL	BEC	#F5818D
LN012_341273	-5.95126	-14.2551	DLBCL	DLBCL-B	#83CAE8
LN012_79568	9.78872	5.28699	DLBCL	rFRC	#2AC200
LN012_712772	6.6036	-11.4416	DLBCL	rBEC	hotpink1
LN012_66018	6.06367	-10.0492	FL	BEC	#F5818D
LN012_343256	-2.74769	5.23434	DLBCL	Myeloid	snow3
LN012_512445	5.56554	-9.17409	rLN	BEC	#F5818D
LN012_67901	7.30442	-9.74714	FL	BEC	#F5818D
LN012_827616	-2.50817	5.55608	DLBCL	Myeloid	snow3
LN012_501318	-5.87968	-14.1572	DLBCL	DLBCL-B	#83CAE8
LN012_449336	5.39541	-9.01639	rLN	BEC	#F5818D
LN012_797689	-6.39916	-15.4091	DLBCL	DLBCL-B	#83CAE8
LN012_371207	-2.48704	5.45818	DLBCL	Myeloid	snow3
LN012_398173	7.25785	-8.95539	rLN	BEC	#F5818D
LN012_95176	-6.10118	-14.3571	DLBCL	DLBCL-B	#83CAE8
LN012_800231	6.19471	-8.74534	rLN	BEC	#F5818D
LN012_726903	-5.71901	-14.2418	DLBCL	DLBCL-B	#83CAE8
LN012_630848	-6.02695	-14.692	DLBCL	DLBCL-B	#83CAE8
LN012_282975	-2.52885	5.54173	DLBCL	Myeloid	snow3
LN012_201850	6.30587	6.66278	FL	FRC	#BEDEA6
LN012_495262	-7.22243	9.08491	DLBCL	T-TOX	mediumpurple1
LN012_235205	-7.59397	9.40378	FL	T-FH	mediumorchid1
LN012_583676	-6.32689	-14.8427	DLBCL	DLBCL-B	#83CAE8
LN012_276657	6.69144	-10.3582	FL	BEC	#F5818D
LN012_817844	-8.65248	-1.05835	FL	FL-B	#0EBCE8
LN012_220109	-5.83005	-14.1158	DLBCL	DLBCL-B	#83CAE8
LN012_742050	-5.69129	-14.0284	DLBCL	DLBCL-B	#83CAE8
LN012_797294	-5.74681	-14.2128	DLBCL	DLBCL-B	#83CAE8
LN012_392619	-5.93226	-14.3664	DLBCL	DLBCL-B	#83CAE8
LN012_662673	7.50752	-9.29244	rLN	BEC	#F5818D
LN012_557766	-5.75535	-14.3825	DLBCL	DLBCL-B	#83CAE8
LN012_223873	-2.52799	5.64389	FL	Myeloid	snow3
LN012_391583	-1.64704	8.13519	DLBCL	Myeloid	snow3
LN012_601547	9.88423	5.34629	DLBCL	rFRC	#2AC200
LN012_572337	2.47926	2.37038	DLBCL	FRC	#BEDEA6
LN012_248469	7.45401	-9.07969	FL	BEC	#F5818D
LN012_750287	-5.70038	-14.2509	DLBCL	DLBCL-B	#83CAE8
LN012_206296	7.36229	-9.17125	rLN	BEC	#F5818D
LN012_260501	9.74345	4.77348	DLBCL	rFRC	#2AC200
LN012_645648	6.96485	-10.2409	FL	BEC	#F5818D
LN012_88147	-2.69104	5.27514	DLBCL	Myeloid	snow3
LN012_99072	8.23969	-4.35646	DLBCL	LEC	#FF9709
LN012_455131	-5.90546	-14.289	DLBCL	DLBCL-B	#83CAE8
LN012_447211	7.06381	-9.91508	FL	BEC	#F5818D
LN012_163766	8.58714	6.86453	FL	FRC	#BEDEA6
LN012_193623	-2.35292	-5.76411	DLBCL	PC	#0330E3
LN012_489090	-6.26513	-14.792	DLBCL	DLBCL-B	#83CAE8
LN012_761283	8.92528	7.32681	FL	FRC	#BEDEA6
LN012_262258	-5.90181	-14.5477	DLBCL	DLBCL-B	#83CAE8
LN012_523785	7.47352	-3.73823	DLBCL	LEC	#FF9709
LN012_156231	-1.48099	8.22625	DLBCL	Myeloid	snow3
LN012_44169	5.34895	-4.14816	rLN	LEC	#FF9709
LN012_698854	-8.36014	-4.67326	FL	FL-B	#0EBCE8
LN012_501853	5.55813	-4.45174	rLN	LEC	#FF9709
LN012_171958	-7.18073	-0.212217	FL	FL-B	#0EBCE8
LN012_464970	-8.80147	-3.13999	FL	FL-B	#0EBCE8
LN012_62254	6.45822	-4.27214	FL	LEC	#FF9709
LN012_321840	-9.25497	-0.789361	rLN	FRC	#BEDEA6
LN012_381344	-6.08654	-15.3016	DLBCL	DLBCL-B	#83CAE8
LN012_681491	4.57358	-11.7073	DLBCL	rBEC	hotpink1
LN012_305943	-5.96461	-14.5441	DLBCL	DLBCL-B	#83CAE8
LN012_356772	9.72857	4.49932	DLBCL	rFRC	#2AC200
LN012_531637	-6.13088	-14.4275	DLBCL	DLBCL-B	#83CAE8
LN012_207855	2.6176	4.48488	DLBCL	FRC	#BEDEA6
LN012_174731	6.65328	7.87399	FL	FRC	#BEDEA6
LN012_600947	-5.77457	-14.4655	DLBCL	DLBCL-B	#83CAE8
LN012_411006	8.24844	-4.36704	DLBCL	LEC	#FF9709
LN012_24893	-5.88695	-14.4973	DLBCL	DLBCL-B	#83CAE8
LN012_241332	5.78	-4.41538	rLN	LEC	#FF9709
LN012_80449	7.94869	-4.54337	DLBCL	LEC	#FF9709
LN012_774620	8.18466	-4.18637	DLBCL	LEC	#FF9709
LN012_195139	7.34345	-9.64632	FL	BEC	#F5818D
LN012_225063	-6.21267	-15.5167	DLBCL	DLBCL-B	#83CAE8
LN012_634291	-7.84518	9.90137	FL	T-FH	mediumorchid1
LN012_643841	10.0553	5.2544	DLBCL	rFRC	#2AC200
LN012_504161	9.85606	5.14068	DLBCL	rFRC	#2AC200
LN012_262531	7.09367	-10.1938	FL	BEC	#F5818D
LN012_222870	-5.84161	-14.1111	DLBCL	DLBCL-B	#83CAE8
LN012_20945	-6.24925	-14.7241	DLBCL	DLBCL-B	#83CAE8
LN012_391311	-3.00062	5.68115	DLBCL	Myeloid	snow3
LN012_222194	-5.73793	-14.1292	DLBCL	DLBCL-B	#83CAE8
LN012_172323	-6.08374	-14.8473	DLBCL	DLBCL-B	#83CAE8
LN012_297429	-5.8469	-14.4824	DLBCL	DLBCL-B	#83CAE8
LN012_278790	-7.49543	10.6853	DLBCL	T-REG	darkorchid1
LN012_725233	-5.85382	-14.3219	DLBCL	DLBCL-B	#83CAE8
LN012_641133	9.10987	6.44424	DLBCL	rFRC	#2AC200
LN012_839549	-5.5303	-14.1816	DLBCL	DLBCL-B	#83CAE8
LN012_766920	7.36584	-3.52047	DLBCL	LEC	#FF9709
LN012_309366	10.1574	5.39128	DLBCL	rFRC	#2AC200
LN012_521240	6.73315	-9.83082	DLBCL	rBEC	hotpink1
LN012_763890	5.64068	-10.6444	rLN	BEC	#F5818D
LN012_523769	7.19703	-8.7824	rLN	BEC	#F5818D
LN012_438991	-7.61051	9.94865	DLBCL	T-REG	darkorchid1
LN012_57613	1.89173	3.88323	DLBCL	FRC	#BEDEA6
LN012_700636	-5.92685	-14.426	DLBCL	DLBCL-B	#83CAE8
LN012_74266	7.88859	-4.39547	DLBCL	LEC	#FF9709
LN012_847681	8.84403	7.32249	FL	FRC	#BEDEA6
LN012_657749	-6.07053	-14.1991	DLBCL	DLBCL-B	#83CAE8
LN012_116296	-5.99858	-14.8667	DLBCL	DLBCL-B	#83CAE8
LN012_655325	-5.3448	-6.6309	DLBCL	DLBCL-B	#83CAE8
LN012_607854	8.89184	6.43716	DLBCL	FRC	#BEDEA6
LN012_773290	-6.49626	9.05651	DLBCL	T-TOX	mediumpurple1
LN012_836654	6.82402	6.92476	rLN	FDC	#088B1A
LN012_353196	-5.30716	-6.74659	DLBCL	DLBCL-B	#83CAE8
LN012_507640	-5.6143	-14.4908	DLBCL	DLBCL-B	#83CAE8
LN012_456884	6.61075	-10.4251	FL	BEC	#F5818D
LN012_49748	-8.08435	8.64551	FL	T-PR	purple4
LN012_179331	-0.556893	6.64869	DLBCL	Myeloid	snow3
LN012_533020	-2.53974	5.44083	DLBCL	Myeloid	snow3
LN012_324548	-5.9449	-14.4225	DLBCL	DLBCL-B	#83CAE8
LN012_518791	9.13973	4.78911	DLBCL	rFRC	#2AC200
LN012_252063	6.09332	-11.6595	DLBCL	rBEC	hotpink1
LN012_475889	10.1982	5.30387	DLBCL	rFRC	#2AC200
LN012_374373	5.52641	6.3081	rLN	FRC	#BEDEA6
LN012_721420	5.98725	-4.37343	rLN	LEC	#FF9709
LN012_454784	9.58508	4.7244	DLBCL	rFRC	#2AC200
LN012_434493	5.5135	-11.5214	DLBCL	rBEC	hotpink1
LN012_725212	7.26504	-9.08318	rLN	BEC	#F5818D
LN012_706803	-1.71677	8.04135	DLBCL	Myeloid	snow3
LN012_766542	-0.530568	6.61625	DLBCL	Myeloid	snow3
LN012_22183	6.06216	-4.51291	FL	LEC	#FF9709
LN012_644607	5.45719	-10.7328	DLBCL	rBEC	hotpink1
LN012_324991	-6.37461	-15.5633	DLBCL	DLBCL-B	#83CAE8
LN012_431699	8.73627	7.28653	rLN	FRC	#BEDEA6
LN012_588359	6.59714	-11.072	DLBCL	rBEC	hotpink1
LN012_505768	-5.98346	-14.2392	DLBCL	DLBCL-B	#83CAE8
LN012_338834	5.32223	-9.26333	FL	BEC	#F5818D
LN012_204370	7.42145	-9.60839	rLN	BEC	#F5818D
LN012_743136	4.61056	-9.65205	FL	BEC	#F5818D
LN012_356252	-4.90794	-0.836345	FL	Healthy B	#0C80ED
LN012_683246	5.61308	-4.33578	rLN	LEC	#FF9709
LN012_568531	9.62809	4.87866	DLBCL	rFRC	#2AC200
LN012_70744	-6.44665	1.11456	FL	FL-B	#0EBCE8
LN012_431670	-5.79097	-14.8685	DLBCL	DLBCL-B	#83CAE8
LN012_130278	-6.31832	-14.5459	DLBCL	DLBCL-B	#83CAE8
LN012_228388	5.25914	-11.7248	DLBCL	rBEC	hotpink1
LN012_869639	-5.89678	-14.6495	DLBCL	DLBCL-B	#83CAE8
LN012_291417	6.7814	-10.2988	FL	BEC	#F5818D
LN012_667914	10.6823	5.27299	DLBCL	rFRC	#2AC200
LN012_446376	2.27056	4.29527	DLBCL	FRC	#BEDEA6
LN012_814690	-9.08101	-1.41312	FL	FL-B	#0EBCE8
LN012_162664	-2.32581	-5.63141	FL	PC	#0330E3
LN012_338664	-6.94297	-0.581061	FL	FL-B	#0EBCE8
LN012_179878	-2.75455	5.33187	DLBCL	Myeloid	snow3
LN012_857045	-5.6175	-14.4241	DLBCL	DLBCL-B	#83CAE8
LN012_492840	-6.27667	-14.6777	DLBCL	DLBCL-B	#83CAE8
LN012_784761	-6.33567	-15.5232	DLBCL	DLBCL-B	#83CAE8
LN012_196721	4.98675	-9.62738	FL	BEC	#F5818D
LN012_838985	6.57714	7.97259	FL	FRC	#BEDEA6
LN012_425662	4.41662	-11.4958	DLBCL	rBEC	hotpink1
LN012_503890	8.60479	7.01413	FL	FRC	#BEDEA6
LN012_462329	-2.6783	5.25513	DLBCL	Myeloid	snow3
LN012_423401	-8.2825	-4.75168	FL	FL-B	#0EBCE8
LN012_105743	-7.20692	9.03796	DLBCL	T-TOX	mediumpurple1
LN012_615608	-5.93381	-14.7314	DLBCL	DLBCL-B	#83CAE8
LN012_536880	2.69702	2.36583	FL	FRC	#BEDEA6
LN012_636617	-5.78362	-14.1223	DLBCL	DLBCL-B	#83CAE8
LN012_485990	-2.66353	5.30723	DLBCL	Myeloid	snow3
LN012_379237	9.88972	5.30177	DLBCL	rFRC	#2AC200
LN012_710087	-9.05453	-1.36804	FL	FL-B	#0EBCE8
LN012_358404	6.97971	7.20505	rLN	FDC	#088B1A
LN012_633574	1.86412	4.09537	DLBCL	FRC	#BEDEA6
LN012_590037	7.51962	-4.42828	DLBCL	LEC	#FF9709
LN012_113825	-7.83553	8.52215	DLBCL	T-PR	purple4
LN012_856264	-5.70432	-14.3999	DLBCL	DLBCL-B	#83CAE8
LN012_85430	-2.59609	5.3092	DLBCL	Myeloid	snow3
LN012_535824	5.07547	-10.4844	DLBCL	BEC	#F5818D
LN012_307716	-9.02761	-1.50126	FL	FL-B	#0EBCE8
LN012_844392	2.72656	2.40618	FL	FRC	#BEDEA6
LN012_271198	5.58096	-10.9782	DLBCL	rBEC	hotpink1
LN012_136548	6.33863	-11.5514	DLBCL	rBEC	hotpink1
LN012_583121	8.71266	7.12057	rLN	FRC	#BEDEA6
LN012_193135	6.33286	8.21232	FL	FRC	#BEDEA6
LN012_111690	-2.55888	5.1993	DLBCL	Myeloid	snow3
LN012_76549	-5.69719	-14.4356	DLBCL	DLBCL-B	#83CAE8
LN012_41959	-0.630125	6.91315	rLN	Myeloid	snow3
LN012_844931	5.95695	5.11466	FL	FRC	#BEDEA6
LN012_568615	6.67119	7.98871	FL	FRC	#BEDEA6
LN012_600382	-6.04491	-14.5623	DLBCL	DLBCL-B	#83CAE8
LN012_814675	7.12016	-9.02434	rLN	BEC	#F5818D
LN012_807787	5.55467	-8.63404	rLN	BEC	#F5818D
LN012_219186	-6.0836	-14.8763	DLBCL	DLBCL-B	#83CAE8
LN012_121826	4.91261	-11.249	DLBCL	rBEC	hotpink1
LN012_676913	4.57811	-11.6521	DLBCL	rBEC	hotpink1
LN012_805737	6.45638	-4.25876	FL	LEC	#FF9709
LN012_866284	3.64853	-10.1339	DLBCL	BEC	#F5818D
LN012_871847	9.05339	7.23246	FL	FRC	#BEDEA6
LN012_560517	5.41681	-11.1114	DLBCL	rBEC	hotpink1
LN012_638602	-5.81074	-14.1696	DLBCL	DLBCL-B	#83CAE8
LN012_169260	-0.504716	6.63292	DLBCL	Myeloid	snow3
LN012_814290	-2.63211	5.4365	DLBCL	Myeloid	snow3
LN012_536698	8.54509	3.98767	DLBCL	rFRC	#2AC200
LN012_162660	-5.95808	-14.2552	DLBCL	DLBCL-B	#83CAE8
LN012_138540	6.45892	7.56616	FL	FRC	#BEDEA6
LN012_501634	5.6868	-10.7704	rLN	BEC	#F5818D
LN012_823154	-2.30237	5.56016	DLBCL	Myeloid	snow3
LN012_756566	6.14901	-11.3815	DLBCL	rBEC	hotpink1
LN012_490333	-6.01365	-14.3297	DLBCL	DLBCL-B	#83CAE8
LN012_784692	5.32241	-11.7446	DLBCL	rBEC	hotpink1
LN012_212458	2.68097	2.12201	rLN	FRC	#BEDEA6
LN012_369573	10.7429	5.31464	DLBCL	rFRC	#2AC200
LN012_359108	5.1978	-9.9972	DLBCL	BEC	#F5818D
LN012_499199	-7.08927	0.453139	FL	FL-B	#0EBCE8
LN012_558080	6.60583	-10.4158	FL	BEC	#F5818D
LN012_645203	-2.53898	5.44345	DLBCL	Myeloid	snow3
LN012_809237	5.79909	7.05825	rLN	FRC	#BEDEA6
LN012_706655	6.78132	-9.05376	rLN	BEC	#F5818D
LN012_33976	-5.90688	-14.4044	DLBCL	DLBCL-B	#83CAE8
LN012_719799	-5.67003	-14.2819	DLBCL	DLBCL-B	#83CAE8
LN012_12899	10.0316	5.25907	DLBCL	rFRC	#2AC200
LN012_229852	5.47743	-4.54531	rLN	LEC	#FF9709
LN012_490642	-1.54382	8.15817	DLBCL	Myeloid	snow3
LN012_396411	-2.74066	5.32673	DLBCL	Myeloid	snow3
LN012_489899	-6.3364	-15.3126	DLBCL	DLBCL-B	#83CAE8
LN012_403819	-5.86872	-14.5366	DLBCL	DLBCL-B	#83CAE8
LN012_284829	7.49985	-4.40511	DLBCL	LEC	#FF9709
LN012_361412	7.35157	2.67814	DLBCL	rFRC	#2AC200
LN012_715989	-2.20807	-5.67469	DLBCL	PC	#0330E3
LN012_865606	6.59411	-4.34498	rLN	LEC	#FF9709
LN012_776870	7.21824	-10.0365	FL	BEC	#F5818D
LN012_322672	5.9155	-11.4432	DLBCL	rBEC	hotpink1
LN012_192017	-5.18241	-6.64932	DLBCL	DLBCL-B	#83CAE8
LN012_630909	-6.04446	-15.2095	DLBCL	DLBCL-B	#83CAE8
LN012_409297	5.601	-4.48502	rLN	LEC	#FF9709
LN012_359932	7.06512	-9.35549	rLN	BEC	#F5818D
LN012_236596	6.74275	-10.1589	DLBCL	rBEC	hotpink1
LN012_476619	6.3713	7.54946	FL	FRC	#BEDEA6
LN012_236969	4.65513	-9.74583	FL	BEC	#F5818D
LN012_505345	9.67744	6.71091	DLBCL	FRC	#BEDEA6
LN012_60926	10.7254	5.44833	DLBCL	rFRC	#2AC200
LN012_741080	-7.78849	9.33568	DLBCL	T-FH	mediumorchid1
LN012_865818	5.8013	6.70721	FL	FRC	#BEDEA6
LN012_814087	-2.38421	-5.69132	FL	PC	#0330E3
LN012_74974	6.99401	-9.30766	FL	BEC	#F5818D
LN012_356063	-6.38669	-15.5327	DLBCL	DLBCL-B	#83CAE8
LN012_729672	-6.33565	-15.2961	DLBCL	DLBCL-B	#83CAE8
LN012_55266	-2.64161	5.22844	DLBCL	Myeloid	snow3
LN012_23173	-9.09445	-1.4108	FL	FL-B	#0EBCE8
LN012_486822	10.7384	5.42029	DLBCL	rFRC	#2AC200
LN012_766924	-7.95228	8.60834	DLBCL	T-PR	purple4
LN012_327724	9.011	7.33777	rLN	FRC	#BEDEA6
LN012_104057	-5.7045	-14.3268	DLBCL	DLBCL-B	#83CAE8
LN012_149879	5.13399	6.61791	rLN	FRC	#BEDEA6
LN012_816396	2.38888	4.23433	DLBCL	FRC	#BEDEA6
LN012_159260	-6.26011	-14.5477	DLBCL	DLBCL-B	#83CAE8
LN012_576256	6.07843	7.23121	rLN	FRC	#BEDEA6
LN012_9853	5.15906	-11.6385	DLBCL	rBEC	hotpink1
LN012_881749	9.06328	3.79144	DLBCL	rFRC	#2AC200
LN012_681376	-6.99342	9.76941	DLBCL	T-FH	mediumorchid1
LN012_209093	6.87786	6.83518	rLN	FDC	#088B1A
LN012_688357	10.4237	5.08185	DLBCL	rFRC	#2AC200
LN012_753968	-5.97459	-14.5168	DLBCL	DLBCL-B	#83CAE8
LN012_460579	-2.35485	5.667	DLBCL	Myeloid	snow3
LN012_51545	6.8733	6.95695	rLN	FDC	#088B1A
LN012_39111	4.34754	-3.25435	rLN	LEC	#FF9709
LN012_679226	6.40711	-11.1508	DLBCL	rBEC	hotpink1
LN012_413594	7.44982	-8.80815	FL	BEC	#F5818D
LN012_206879	-1.99759	-5.41129	DLBCL	PC	#0330E3
LN012_227406	-5.9453	-14.3043	DLBCL	DLBCL-B	#83CAE8
LN012_788115	9.68299	4.82928	DLBCL	rFRC	#2AC200
LN012_128106	10.2285	4.72577	DLBCL	rFRC	#2AC200
LN012_872626	6.26442	-4.43404	rLN	LEC	#FF9709
LN012_765752	-2.40713	5.43312	DLBCL	Myeloid	snow3
LN012_175145	-2.37952	5.65381	DLBCL	Myeloid	snow3
LN012_547766	-5.27282	-6.7327	DLBCL	DLBCL-B	#83CAE8
LN012_493970	-2.4402	5.53233	DLBCL	Myeloid	snow3
LN012_67929	-6.34467	-15.6015	DLBCL	DLBCL-B	#83CAE8
LN012_728560	6.7253	3.3878	DLBCL	rFRC	#2AC200
LN012_19569	-9.11237	-1.38315	FL	FL-B	#0EBCE8
LN012_227651	-6.15056	-14.5858	DLBCL	DLBCL-B	#83CAE8
LN012_233709	5.24488	-10.9704	DLBCL	rBEC	hotpink1
LN012_97251	9.85499	5.20278	DLBCL	rFRC	#2AC200
LN012_527847	9.46528	4.92118	DLBCL	rFRC	#2AC200
LN012_174095	6.38365	-8.64468	FL	BEC	#F5818D
LN012_523899	-5.89462	-14.873	DLBCL	DLBCL-B	#83CAE8
LN012_515587	-0.729387	6.7255	DLBCL	Myeloid	snow3
LN012_470082	-6.063	-14.4146	DLBCL	DLBCL-B	#83CAE8
LN012_286346	-5.73933	-14.7281	DLBCL	DLBCL-B	#83CAE8
LN012_314442	5.96851	-10.6775	DLBCL	rBEC	hotpink1
LN012_345344	-0.647037	6.7245	DLBCL	Myeloid	snow3
LN012_365890	-9.40749	-1.26883	FL	FL-B	#0EBCE8
LN012_368299	-2.61809	5.19134	DLBCL	Myeloid	snow3
LN012_513854	6.52136	8.06902	FL	FRC	#BEDEA6
LN012_375867	-5.42907	-14.1615	DLBCL	DLBCL-B	#83CAE8
LN012_110789	9.16193	7.09456	FL	FRC	#BEDEA6
LN012_207061	-7.08506	0.617131	FL	FL-B	#0EBCE8
LN012_480147	-1.51091	7.89742	DLBCL	Myeloid	snow3
LN012_26169	-5.67417	-14.4196	DLBCL	DLBCL-B	#83CAE8
LN012_816645	-6.19033	-14.4787	DLBCL	DLBCL-B	#83CAE8
LN012_377415	-6.26284	-14.3753	DLBCL	DLBCL-B	#83CAE8
LN012_397835	6.27364	-10.2982	FL	BEC	#F5818D
LN012_463784	-5.95651	-14.8837	DLBCL	DLBCL-B	#83CAE8
LN012_398789	6.18816	-10.0184	DLBCL	BEC	#F5818D
LN012_418979	9.54452	4.84922	DLBCL	rFRC	#2AC200
LN012_357653	-5.76522	-14.1202	DLBCL	DLBCL-B	#83CAE8
LN012_31755	5.58594	-10.9482	DLBCL	BEC	#F5818D
LN012_505014	10.0631	5.01283	DLBCL	rFRC	#2AC200
LN012_718952	4.58927	-11.8166	DLBCL	rBEC	hotpink1
LN012_83514	-6.09512	-14.4126	DLBCL	DLBCL-B	#83CAE8
LN012_27120	-2.55649	5.24661	DLBCL	Myeloid	snow3
LN012_677825	6.55991	8.04106	FL	FRC	#BEDEA6
LN012_872758	5.54677	-11.1566	DLBCL	rBEC	hotpink1
LN012_620553	-5.94005	-14.8355	DLBCL	DLBCL-B	#83CAE8
LN012_477348	9.60526	4.83846	DLBCL	rFRC	#2AC200
LN012_182392	-6.13746	-14.4361	DLBCL	DLBCL-B	#83CAE8
LN012_451208	-6.00623	-14.682	DLBCL	DLBCL-B	#83CAE8
LN012_698763	5.1022	-11.2741	DLBCL	rBEC	hotpink1
LN012_397706	-7.97533	8.42933	DLBCL	T-PR	purple4
LN012_788252	6.34697	-4.24113	rLN	LEC	#FF9709
LN012_230919	-5.29835	-6.74661	DLBCL	DLBCL-B	#83CAE8
LN012_356118	6.34774	7.40053	FL	FRC	#BEDEA6
LN012_754827	7.39509	-9.12716	rLN	BEC	#F5818D
LN012_486515	6.49042	7.58668	FL	FRC	#BEDEA6
LN012_147792	9.8386	5.32002	DLBCL	rFRC	#2AC200
LN012_682205	-4.95764	-1.21628	DLBCL	DLBCL-B	#83CAE8
LN012_95733	6.52805	-9.0748	rLN	BEC	#F5818D
LN012_458769	8.96571	7.32152	FL	FRC	#BEDEA6
LN012_567911	8.9811	3.90349	DLBCL	rFRC	#2AC200
LN012_550119	-8.20253	8.65533	FL	T-PR	purple4
LN012_606447	-5.64302	-14.2548	DLBCL	DLBCL-B	#83CAE8
LN012_121458	-5.74789	-14.6981	DLBCL	DLBCL-B	#83CAE8
LN012_198294	-5.90886	-14.7628	DLBCL	DLBCL-B	#83CAE8
LN012_105800	6.82704	7.01283	rLN	FDC	#088B1A
LN012_35775	6.89225	6.46215	FL	FRC	#BEDEA6
LN012_208688	4.38166	4.66516	FL	FRC	#BEDEA6
LN012_524741	9.96588	5.4183	DLBCL	rFRC	#2AC200
LN012_282240	-1.5416	8.19238	DLBCL	Myeloid	snow3
LN012_401421	-5.99517	-14.5199	DLBCL	DLBCL-B	#83CAE8
LN012_203285	8.25124	-4.46552	DLBCL	LEC	#FF9709
LN012_170115	-6.06245	-14.3768	DLBCL	DLBCL-B	#83CAE8
LN012_316172	6.21905	-9.04155	FL	BEC	#F5818D
LN012_135937	4.3702	-11.6339	DLBCL	rBEC	hotpink1
LN012_337897	-8.25372	-4.70742	FL	FL-B	#0EBCE8
LN012_170106	5.31681	-10.6352	rLN	BEC	#F5818D
LN012_384176	6.58846	7.14096	FL	FRC	#BEDEA6
LN012_401922	6.94753	-9.67478	rLN	BEC	#F5818D
LN012_231715	-5.13408	0.743267	FL	Healthy B	#0C80ED
LN012_117655	7.10738	-9.59774	FL	BEC	#F5818D
LN012_73325	6.2949	-9.61015	FL	BEC	#F5818D
LN012_687000	6.50439	-9.10786	rLN	BEC	#F5818D
LN012_627193	-5.95064	-14.5274	DLBCL	DLBCL-B	#83CAE8
LN012_132426	-0.661105	6.82141	rLN	Myeloid	snow3
LN012_291348	7.00545	-3.85195	rLN	LEC	#FF9709
LN012_842570	-5.90182	-14.7951	DLBCL	DLBCL-B	#83CAE8
LN012_183980	-7.962	8.42551	DLBCL	T-PR	purple4
LN012_94712	2.42042	4.19136	DLBCL	FRC	#BEDEA6
LN012_51004	9.35168	7.26035	FL	FRC	#BEDEA6
LN012_541196	8.03977	-4.46588	DLBCL	LEC	#FF9709
LN012_170156	-1.67069	7.87524	DLBCL	Myeloid	snow3
LN012_275158	-6.79833	9.5155	DLBCL	T-TOX	mediumpurple1
LN012_356332	-6.07095	-14.3436	DLBCL	DLBCL-B	#83CAE8
LN012_481213	-5.81228	-14.3761	DLBCL	DLBCL-B	#83CAE8
LN012_102948	6.26263	7.55948	FL	FRC	#BEDEA6
LN012_431118	-8.03417	8.53387	DLBCL	T-PR	purple4
LN012_783124	-5.89502	-14.7498	DLBCL	DLBCL-B	#83CAE8
LN012_472130	6.15236	6.87184	FL	FRC	#BEDEA6
LN012_533342	9.15897	7.12986	DLBCL	FRC	#BEDEA6
LN012_848152	-5.71884	-14.3465	DLBCL	DLBCL-B	#83CAE8
LN012_610253	9.36393	4.54027	DLBCL	rFRC	#2AC200
LN012_325823	-5.83049	-14.3511	DLBCL	DLBCL-B	#83CAE8
LN012_171653	-6.07537	-14.4201	DLBCL	DLBCL-B	#83CAE8
LN012_399490	9.96041	5.32762	DLBCL	rFRC	#2AC200
[truncated: 27,736 more rows]

## Sheet: (B) right
Cell	umap1	umap2	Annotation
191_1_1_14	-6.71484	0.53358	FDC
191_1_1_25	1.49943	-2.67335	Mesenchymal
191_1_1_58	3.98723	-0.497232	Mesenchymal
191_1_1_62	2.37323	-2.73741	LEC
191_1_1_63	2.72354	-4.48054	BEC
191_1_1_66	0.23988	2.15395	T
191_1_1_71	1.31807	-2.46707	Mesenchymal
191_1_1_72	-4.5199	1.28842	B
191_1_1_75	-4.32316	2.60853	B
191_1_1_135	-4.04176	0.73338	B
191_1_1_165	1.99683	-5.05565	BEC
191_1_1_174	-5.06351	-0.809227	FDC
191_1_1_176	1.90611	-2.50545	LEC
191_1_1_193	-5.43605	-2.80661	Mesenchymal
191_1_1_198	1.58476	-2.55407	Myeloid
191_1_1_203	-5.84173	-0.181234	FDC
191_1_1_219	0.424374	0.661953	Myeloid
191_1_1_221	0.65625	-5.71545	BEC
191_1_1_230	0.700416	1.39294	NK
191_1_1_241	0.861595	0.429356	Myeloid
191_1_1_254	4.45284	-0.50458	LEC
191_1_1_256	-1.00712	3.9969	Mesenchymal
191_1_1_315	0.628426	-0.0276512	Myeloid
191_1_1_319	0.198233	4.56501	NK
191_1_1_322	0.982916	-1.84631	Myeloid
191_1_1_354	0.170948	2.22975	Mesenchymal
191_1_1_357	3.21132	-4.26684	Mesenchymal
191_1_1_420	-1.28026	0.773658	Myeloid
191_1_1_451	0.326456	2.0361	Myeloid
191_1_1_466	1.93991	2.77805	NK
191_1_1_469	4.9379	-2.96946	LEC
191_1_1_474	4.29339	-3.01767	LEC
191_1_1_475	4.23679	-3.22824	LEC
191_1_1_476	0.72673	-5.60644	BEC
191_1_1_510	-0.438679	-2.04574	B
191_1_1_521	-5.71804	-0.237719	FDC
191_1_1_522	1.15524	-2.83374	Mesenchymal
191_1_1_549	-3.82481	1.24893	B
191_1_1_584	4.81748	0.413369	Myeloid
191_1_1_585	-4.26767	0.744725	B
191_1_1_598	-3.0764	0.522242	Myeloid
191_1_1_627	0.987525	-1.56601	BEC
191_1_1_633	-5.89778	-0.989222	FDC
191_1_1_639	-6.19822	0.585784	FDC
191_1_1_649	1.75193	-1.63708	Myeloid
191_1_1_699	0.371757	-1.42586	LEC
191_1_1_731	1.44286	-4.17785	LEC
191_1_1_762	0.87794	-1.24868	LEC
191_1_1_777	1.09129	-0.122119	Myeloid
191_1_1_782	0.972337	-2.79263	Mesenchymal
191_1_1_790	-6.52081	1.29877	B
191_1_1_804	2.26701	-2.69843	Myeloid
191_1_1_814	0.911043	-3.07348	Mesenchymal
191_1_1_822	-0.999601	6.75723	T
191_1_1_833	-0.904343	3.01697	B
191_1_1_840	3.79343	-2.94785	LEC
191_1_1_870	0.596418	-3.13341	Mesenchymal
191_1_1_916	0.890009	-3.35822	Mesenchymal
191_1_1_937	1.88021	-4.79539	BEC
191_1_1_956	-0.310869	0.247586	Myeloid
191_1_1_967	-6.7388	0.842297	FDC
191_1_1_971	2.8011	-4.90576	BEC
191_1_1_974	-5.42551	-2.86254	Mesenchymal
191_1_1_1001	1.78549	-1.3794	LEC
191_1_1_1004	1.79542	-0.761604	Myeloid
191_1_1_1022	-4.87738	-3.18906	BEC
191_1_1_1033	-0.0499045	-2.13484	LEC
191_1_1_1066	1.4424	-1.94839	Myeloid
191_1_1_1072	1.60022	-1.5486	Mesenchymal
191_1_1_1081	1.27741	-2.57978	Mesenchymal
191_1_1_1092	-6.45111	1.64983	FDC
191_1_1_1121	2.67328	-4.45429	Mesenchymal
191_1_1_1122	1.89015	-3.29759	Mesenchymal
191_1_1_1150	-0.433471	-1.80635	Mesenchymal
191_1_1_1159	-4.98205	-1.83475	B
191_1_1_1161	0.11458	-2.29682	B
191_1_1_1165	2.99181	-4.15441	Myeloid
191_1_1_1167	-5.5103	-1.73293	FDC
191_1_1_1172	-6.99939	-1.70597	FDC
191_1_1_1189	1.18379	-1.74627	Mesenchymal
191_1_1_1198	1.0776	-0.643189	Myeloid
191_1_1_1213	-4.61009	1.07105	B
191_1_1_1214	-5.48752	3.33026	FDC
191_1_1_1224	1.57291	-2.71516	Myeloid
191_1_1_1239	1.49893	-2.21849	Myeloid
191_1_1_1244	-5.46562	-1.76891	Mesenchymal
191_1_1_1254	1.9979	-2.54056	LEC
191_1_1_1260	-5.163	-2.99884	B
191_1_1_1299	1.22906	-0.596401	LEC
191_1_1_1302	-5.40901	-2.80107	B
191_1_1_1306	1.58805	-2.67274	Mesenchymal
191_1_1_1310	1.7123	-2.3065	Mesenchymal
191_1_1_1338	1.2122	-3.55251	Mesenchymal
191_1_1_1361	1.24705	-2.16562	Mesenchymal
191_1_1_1419	0.629688	-3.89923	Mesenchymal
191_1_1_1420	1.55195	-4.53179	BEC
191_1_1_1434	-6.68695	-0.0912798	FDC
191_1_1_1464	-3.96123	1.87241	B
191_1_1_1471	1.23841	-2.6697	Mesenchymal
191_1_1_1504	-6.22297	0.611849	FDC
191_1_1_1511	-0.0943588	1.03211	Myeloid
191_1_1_1512	0.289348	1.95189	T
191_1_1_1520	1.23126	-5.38337	BEC
191_1_1_1526	6.10299	-3.43301	LEC
191_1_1_1528	-4.83506	0.359567	FDC
191_1_1_1535	-2.35581	-0.989953	Mesenchymal
191_1_1_1596	-5.5903	-0.10983	FDC
191_1_1_1622	5.11661	-3.48563	LEC
191_1_1_1632	0.393073	1.41931	LEC
191_1_1_1661	-5.44131	-1.24489	FDC
191_1_1_1682	-6.7176	0.981192	FDC
191_1_1_1683	1.80609	-2.89832	BEC
191_1_1_1692	1.56512	-1.78947	Mesenchymal
191_1_1_1696	1.49653	-2.41141	Mesenchymal
191_1_1_1736	-1.39515	-1.8938	Mesenchymal
191_1_1_1746	-3.12339	-0.464584	B
191_1_1_1784	-3.61513	-2.82242	Mesenchymal
191_1_1_1792	3.65582	-2.79939	LEC
191_1_1_1799	4.58185	-5.22579	BEC
191_1_1_1808	-5.42756	2.74792	FDC
191_1_1_1834	1.73614	-0.62131	Mesenchymal
191_1_1_1842	-0.781429	-0.87765	Myeloid
191_1_1_1843	-1.83472	2.348	T
191_1_1_1861	1.02933	-2.11249	Mesenchymal
191_1_1_1862	1.76172	-2.62447	LEC
191_1_1_1868	2.41727	3.30972	Myeloid
191_1_1_1909	0.979807	-1.30557	Myeloid
191_1_1_1912	2.5769	-2.77568	LEC
191_1_1_1927	0.561903	0.838125	Myeloid
191_1_1_1932	-0.217884	2.69241	NK
191_1_1_1934	-5.7301	1.4007	FDC
191_1_1_1951	2.83265	-4.35828	Mesenchymal
191_1_1_1972	1.54107	-2.30333	Myeloid
191_1_1_1984	1.57717	-2.09591	Myeloid
191_1_1_2007	2.95834	-4.24961	Mesenchymal
191_1_1_2016	-5.6036	-0.00662643	FDC
191_1_1_2028	1.00742	-3.22725	BEC
191_1_1_2032	1.18849	-4.53216	BEC
191_1_1_2034	-0.0668388	3.00784	T
191_1_1_2043	-4.99286	-3.19727	Mesenchymal
191_1_1_2047	1.41652	-2.28337	T
191_1_1_2057	2.23896	5.57639	NK
191_1_1_2096	1.23951	-1.83694	Mesenchymal
191_1_1_2117	1.52011	-0.162081	Myeloid
191_1_1_2118	-2.06747	-1.14962	B
191_1_1_2183	0.603445	-3.41071	Mesenchymal
191_1_1_2198	2.13862	-5.08563	BEC
191_1_1_2207	-5.67189	-2.18152	FDC
191_1_1_2212	-6.20946	-1.07388	FDC
191_1_1_2227	5.60093	-3.58433	LEC
191_1_1_2232	1.24585	3.08624	T
191_1_1_2244	1.59681	6.12026	NK
191_1_1_2252	2.43048	-2.47874	LEC
191_1_1_2287	-4.63553	1.06551	LEC
191_1_1_2293	1.70507	-1.41088	NK
191_1_1_2302	1.50775	-3.80967	BEC
191_1_1_2309	1.22861	-2.74051	Mesenchymal
191_1_1_2348	-4.40174	-0.0397223	FDC
191_1_1_2354	1.46808	2.02436	Myeloid
191_1_1_2358	1.14925	-1.5031	Myeloid
191_1_1_2366	-2.95754	-0.229226	B
191_1_1_2370	-5.38862	-0.497005	FDC
191_1_1_2373	1.15545	2.17849	NK
191_1_1_2383	1.2378	0.815409	T
191_1_1_2399	1.69209	-0.441431	Myeloid
191_1_1_2411	-6.10162	-1.693	B
191_1_1_2429	6.08579	-3.44213	LEC
191_1_1_2487	1.34067	3.76209	T
191_1_1_2492	2.15622	-3.53221	NK
191_1_1_2504	-5.27941	-0.559831	FDC
191_1_1_2576	0.177144	0.839431	Myeloid
191_1_1_2596	-4.31522	-0.990604	B
191_1_1_2597	1.00494	-2.71961	T
191_1_1_2607	1.7923	-3.55943	BEC
191_1_1_2610	-4.48591	0.917375	FDC
191_1_1_2618	0.865574	-2.42673	Mesenchymal
191_1_1_2632	3.82356	-6.12776	BEC
191_1_1_2635	1.39654	-2.42533	Mesenchymal
191_1_1_2661	-5.19095	0.101983	FDC
191_1_1_2666	-5.29739	-0.327383	FDC
191_1_1_2677	-6.01466	-0.247689	FDC
191_1_1_2686	0.15573	2.86277	T
191_1_1_2728	3.61276	-4.78009	Mesenchymal
191_1_1_2729	1.37633	-2.66897	Mesenchymal
191_1_1_2731	1.25504	-2.33732	Mesenchymal
191_1_1_2734	1.49604	-1.57023	Myeloid
191_1_1_2735	-3.05541	-0.474203	B
191_1_1_2742	1.43794	-2.18743	Mesenchymal
191_1_1_2745	1.29646	-0.137025	Myeloid
191_1_1_2749	-5.23489	-0.53736	FDC
191_1_1_2752	1.34587	-2.42726	Myeloid
191_1_1_2755	2.46978	-3.84619	Mesenchymal
191_1_1_2761	1.52005	-2.42391	Mesenchymal
191_1_1_2780	2.09704	-2.30355	Myeloid
191_1_1_2813	-6.63114	0.926925	B
191_1_1_2825	1.87696	6.12492	NK
191_1_1_2857	-3.78916	0.250918	B
191_1_1_2874	1.23184	1.26243	LEC
191_1_1_2883	-3.13528	-0.365126	B
191_1_1_2889	1.08503	-2.48809	Mesenchymal
191_1_1_2890	-4.4995	-0.515302	FDC
191_1_1_2895	-4.97656	2.44558	FDC
191_1_1_2898	0.738342	-3.00604	Mesenchymal
191_1_1_2908	-5.93976	0.31685	FDC
191_1_1_2929	1.66484	-1.63171	NK
191_1_1_2955	0.944564	-1.47536	FDC
191_1_1_2964	-0.424886	-0.536208	Myeloid
191_1_1_2965	-6.3269	0.0558932	FDC
191_1_1_2967	-1.30134	-1.78198	FDC
191_1_1_2968	0.947534	-2.32946	FDC
191_1_1_2969	0.818143	0.638607	Myeloid
191_1_1_2990	-4.95745	2.53208	FDC
191_1_1_2996	-5.65206	0.412204	FDC
191_1_1_3016	1.17578	-2.41157	T
191_1_1_3020	-1.58049	-1.41061	Mesenchymal
191_1_1_3049	4.64799	3.35616	LEC
191_1_1_3053	-6.59088	0.149998	FDC
191_1_1_3061	1.78181	-2.21661	LEC
191_1_1_3073	-6.22749	0.87276	FDC
191_1_1_3077	-5.52852	3.29432	B
191_1_1_3085	0.984176	-2.32212	Mesenchymal
191_1_1_3100	1.04847	0.508431	Myeloid
191_1_1_3106	1.7183	-2.45107	LEC
191_1_1_3155	0.980939	0.750164	Myeloid
191_1_1_3156	0.788724	-0.820297	Myeloid
191_1_1_3168	-1.22035	2.99662	B
191_1_1_3200	-1.88414	-1.22517	Mesenchymal
191_1_1_3229	1.28451	1.70749	Myeloid
191_1_1_3246	1.25061	-5.15737	BEC
191_1_1_3247	1.5963	-2.44974	Myeloid
191_1_1_3264	-0.545839	-2.08732	B
191_1_1_3306	1.87912	-2.41813	LEC
191_1_1_3317	-5.76718	-0.00669974	FDC
191_1_1_3326	0.188961	0.0849605	Myeloid
191_1_1_3354	4.09838	-4.98727	Mesenchymal
191_1_1_3357	2.39674	-4.42286	BEC
191_1_1_3377	1.67744	-2.30266	NK
191_1_1_3414	-2.42829	0.511952	FDC
191_1_1_3420	-6.04667	0.354776	FDC
191_1_1_3423	-6.01966	0.286076	FDC
191_1_1_3443	0.195577	0.650279	Myeloid
191_1_1_3478	-3.91185	4.64279	T
191_1_1_3492	1.89591	-1.6013	LEC
191_1_1_3502	3.16011	-4.28007	Mesenchymal
191_1_1_3503	1.17578	-1.82722	LEC
191_1_1_3507	-3.0958	4.04108	Mesenchymal
191_1_1_3526	-0.00585921	0.588102	Myeloid
191_1_1_3531	1.11921	2.58652	T
191_1_1_3536	-5.29423	-2.91649	FDC
191_1_1_3569	-0.280896	4.18177	B
191_1_1_3608	0.70463	-3.34071	Mesenchymal
191_1_1_3648	-6.41003	-0.890183	FDC
191_1_1_3655	1.89678	-1.02786	LEC
191_1_1_3659	0.663269	-0.472194	Myeloid
191_1_1_3665	1.11452	-2.45809	Mesenchymal
191_1_1_3714	0.661844	0.489372	Myeloid
191_1_1_3719	0.708786	-2.70429	LEC
191_1_1_3755	-4.59782	0.818919	FDC
191_1_1_3774	1.04937	-2.23006	T
191_1_1_3788	-5.30459	-0.583721	FDC
191_1_1_3802	1.82842	-1.3714	LEC
191_1_1_3803	2.05948	-0.0540271	LEC
191_1_1_3809	1.27432	-2.15736	T
191_1_1_3810	1.459	-2.6178	Myeloid
191_1_1_3811	1.80646	-2.68212	BEC
191_1_1_3838	1.15256	-2.55498	FDC
191_1_1_3856	-0.59147	-1.94152	Mesenchymal
191_1_1_3878	0.866372	-0.282691	Myeloid
191_1_1_3896	-5.25607	-0.396664	FDC
191_1_1_3906	1.59007	-0.819636	Mesenchymal
191_1_1_3919	0.615768	-0.132069	Myeloid
191_1_1_3927	1.38776	-2.81239	Mesenchymal
191_1_1_3930	1.56846	-2.44506	Mesenchymal
191_1_1_3938	0.519645	0.867796	Myeloid
191_1_1_3947	1.56076	-2.64406	B
191_1_1_3957	-6.26539	1.33111	FDC
191_1_1_3962	-3.09514	-1.17346	Myeloid
191_1_1_3963	-0.690772	-3.90459	BEC
191_1_1_3981	1.57971	-2.40946	LEC
191_1_1_3985	0.874625	-2.4532	Mesenchymal
191_1_1_4038	5.84454	-0.123799	PC
191_1_1_4067	-3.89486	1.44205	B
191_1_1_4104	2.24339	-2.34225	NK
191_1_1_4118	-4.94823	-3.0269	B
191_1_1_4138	-5.06953	-0.21162	FDC
191_1_1_4140	-6.01532	0.071056	FDC
191_1_1_4141	-6.40454	-0.0719752	FDC
191_1_1_4177	-6.24408	-0.0346373	FDC
191_1_1_4180	1.23748	-1.01781	Mesenchymal
191_1_1_4211	1.59473	-1.3302	Myeloid
191_1_1_4215	-5.32647	-2.77577	Myeloid
191_1_1_4221	-1.21182	-1.87988	B
191_1_1_4258	1.61406	-5.69412	BEC
191_1_1_4271	0.749575	0.678538	Myeloid
191_1_1_4275	-1.79554	2.29276	Mesenchymal
191_1_1_4284	2.65693	-3.98145	BEC
191_1_1_4288	-2.85257	-1.17648	FDC
191_1_1_4324	0.112894	-5.07454	BEC
191_1_1_4338	-4.98705	1.91413	FDC
191_1_1_4344	1.73263	-0.917155	LEC
191_1_1_4345	1.32027	-0.262629	LEC
191_1_1_4350	2.91424	-2.61888	LEC
191_1_1_4354	2.04155	-4.62589	BEC
191_1_1_4373	1.89391	-3.87282	BEC
191_1_1_4417	-6.08436	0.526665	FDC
191_1_1_4431	-4.93272	3.65131	FDC
191_1_1_4445	1.61039	-0.870378	LEC
191_1_1_4447	0.593443	0.562688	Myeloid
191_1_1_4462	-4.16409	-0.017322	B
191_1_1_4471	0.467089	-5.79303	BEC
191_1_1_4481	3.46751	-3.7379	NK
191_1_1_4487	-2.35109	-0.998461	B
191_1_1_4507	-1.05967	-1.77166	B
191_1_1_4570	-6.04987	-1.80028	FDC
191_1_1_4575	1.83619	-1.88277	LEC
191_1_1_4580	0.294979	-3.85279	Mesenchymal
191_1_1_4589	1.68807	-2.42638	LEC
191_1_1_4590	1.95854	-3.23135	NK
191_1_1_4619	2.75104	-2.9047	Myeloid
191_1_1_4625	-1.95275	6.42536	NK
191_1_1_4626	1.54247	-0.68415	Myeloid
191_1_1_4646	-5.37281	-0.268389	FDC
191_1_1_4656	-6.56173	-0.142045	FDC
191_1_1_4659	5.45769	0.390165	PC
191_1_1_4660	0.160161	2.17538	Myeloid
191_1_1_4680	2.10862	2.2014	NK
191_1_1_4685	1.37564	-2.46436	Mesenchymal
191_1_1_4687	-5.4713	-0.398922	FDC
191_1_1_4696	1.97332	2.94484	Myeloid
191_1_1_4706	1.4327	-2.41062	Mesenchymal
191_1_1_4709	2.647	-3.91777	Mesenchymal
191_1_1_4712	1.55584	1.67618	NK
191_1_1_4716	1.40199	-5.137	BEC
191_1_1_4746	-5.18486	-0.590689	FDC
191_1_1_4759	4.2253	-5.69398	BEC
191_1_1_4780	-6.505	2.16439	FDC
191_1_1_4787	-6.46407	-0.673761	FDC
191_1_1_4809	-6.19888	0.737221	FDC
191_1_1_4811	1.18678	-1.77891	Myeloid
191_1_1_4823	2.97057	-2.97759	LEC
191_1_1_4825	-1.55862	3.83699	T
191_1_1_4836	1.50149	-2.70249	BEC
191_1_1_4838	1.36556	-1.75683	LEC
191_1_1_4859	1.07582	-0.743788	Myeloid
191_1_1_4866	2.25341	-2.68632	LEC
191_1_1_4889	-6.33123	-0.809638	FDC
191_1_1_4904	-6.20716	-1.74195	FDC
191_1_1_4905	2.85393	-4.45267	BEC
191_1_1_4943	-0.621817	0.280361	Myeloid
191_1_1_4945	1.79722	-0.663668	LEC
191_1_1_4947	0.241603	0.857996	Myeloid
191_1_1_4956	-5.36612	0.38825	FDC
191_1_1_4976	-2.71643	-1.00694	Mesenchymal
191_1_1_4978	1.15828	-1.2942	T
191_1_1_5017	0.522023	-6.29923	BEC
191_1_1_5038	-6.48489	-0.0263425	FDC
191_1_1_5040	1.83439	-2.07315	LEC
191_1_1_5068	2.15622	-2.28733	Myeloid
191_1_1_5069	3.22498	-3.43894	Mesenchymal
191_1_1_5078	0.0712915	2.73906	T
191_1_1_5085	3.84388	-5.16613	BEC
191_1_1_5089	1.57076	-1.25434	LEC
191_1_1_5094	0.936793	-1.20892	Myeloid
191_1_1_5104	4.99411	-3.63744	LEC
191_1_1_5124	1.45156	0.0596599	Myeloid
191_1_1_5136	-0.507639	1.31064	Myeloid
191_1_1_5144	0.664531	-1.14754	FDC
191_1_1_5146	-6.76177	0.0320567	FDC
191_1_1_5192	-5.43513	-0.254524	FDC
191_1_1_5193	-5.49455	-0.911548	FDC
191_1_1_5221	3.21919	-4.05436	BEC
191_1_1_5225	1.30564	-2.00217	Myeloid
191_1_1_5252	-4.86412	-0.636684	FDC
191_1_1_5285	-5.21049	3.0191	FDC
191_1_1_5286	1.27972	-4.9172	BEC
191_1_1_5337	-5.33759	-0.257568	FDC
191_1_1_5347	-3.81816	0.485552	B
191_1_1_5350	2.00496	-1.95017	LEC
191_1_1_5352	-1.71466	-0.69901	Myeloid
191_1_1_5361	3.21047	-4.1078	Mesenchymal
191_1_1_5365	-4.13078	-0.33404	FDC
191_1_1_5385	2.30161	-5.40845	BEC
191_1_1_5397	-4.87849	0.911637	FDC
191_1_1_5424	-5.54516	-0.492513	FDC
191_1_1_5438	1.12521	-3.8724	BEC
191_1_1_5480	1.77775	-2.82219	LEC
191_1_1_5497	-5.51854	-0.591346	FDC
191_1_1_5513	-5.66389	0.676312	FDC
191_1_1_5556	0.587935	-1.92782	Mesenchymal
191_1_1_5577	0.83746	0.776387	Myeloid
191_1_1_5578	1.153	-3.02743	Mesenchymal
191_1_1_5613	0.878633	-5.49344	BEC
191_1_1_5615	-6.14089	-1.49403	FDC
191_1_1_5623	5.64936	-3.75568	LEC
191_1_1_5657	-6.33801	0.166056	FDC
191_1_1_5688	-6.56729	-2.16304	T
191_1_1_5695	0.968312	-2.38937	Mesenchymal
191_1_1_5699	-0.0304399	-2.1969	Mesenchymal
191_1_1_5729	-5.73266	-2.43272	B
191_1_1_5748	-0.205687	-3.97264	Mesenchymal
191_1_1_5756	1.25662	-2.51678	Myeloid
191_1_1_5785	-6.50755	0.606488	FDC
191_1_1_5797	-0.102904	-3.53027	Mesenchymal
191_1_1_5803	-5.21114	-0.000859796	FDC
191_1_1_5843	1.30294	4.37409	T
191_1_1_5844	-1.16871	-1.08949	Mesenchymal
191_1_1_5849	-0.753055	2.74114	Myeloid
191_1_1_5872	-0.306131	-1.14201	Mesenchymal
191_1_1_5878	1.88511	6.17703	NK
191_1_1_5891	-5.64433	-0.739082	FDC
191_1_1_5899	-0.229702	4.37529	T
191_1_1_5905	-5.01544	-0.611908	FDC
191_1_1_5907	1.15639	1.20953	Myeloid
191_1_1_5917	1.18618	-2.55876	Mesenchymal
191_1_1_5922	-5.32555	-0.536917	FDC
191_1_1_5959	2.39023	-0.729577	LEC
191_1_1_5960	-5.50748	1.48004	FDC
191_1_1_5975	1.80395	-0.41806	NK
191_1_1_5986	-3.74186	1.559	B
191_1_1_5991	1.29331	-2.50739	Mesenchymal
191_1_1_5999	-5.54438	0.439617	FDC
191_1_1_6014	0.583983	-5.12359	BEC
191_1_1_6030	1.48352	-5.11084	BEC
191_1_1_6064	1.95416	-2.61626	LEC
191_1_1_6079	1.11975	-2.20304	T
191_1_1_6081	1.494	-2.56402	Myeloid
191_1_1_6089	1.71334	-2.30758	Mesenchymal
191_1_1_6091	2.15278	-2.3747	LEC
191_1_1_6092	-6.10735	-2.12283	FDC
191_1_1_6106	-2.55593	-1.23081	Mesenchymal
191_1_1_6115	1.44519	-1.9669	Myeloid
191_1_1_6139	-6.3342	-1.07174	FDC
191_1_1_6140	-3.90021	4.24484	LEC
191_1_1_6149	-5.707	-0.0797769	FDC
191_1_1_6187	0.677646	-2.23133	Mesenchymal
191_1_1_6205	2.07641	-0.512763	Myeloid
191_1_1_6210	0.412901	-2.95637	Mesenchymal
191_1_1_6216	-3.70613	0.987789	B
191_1_1_6238	1.36474	-3.42233	BEC
191_1_1_6243	1.69485	-2.7796	NK
191_1_1_6259	1.6369	1.75429	Myeloid
191_1_1_6271	3.73088	-4.87077	BEC
191_1_1_6288	1.33955	-2.47893	Mesenchymal
191_1_1_6326	-6.76062	0.348598	FDC
191_1_1_6343	-6.12821	0.635659	FDC
191_1_1_6351	1.44926	-4.72704	BEC
191_1_1_6364	5.48743	-0.0409406	PC
191_1_1_6368	-0.691214	3.64035	T
191_1_1_6398	1.02058	-5.19343	BEC
191_1_1_6404	1.84912	2.11683	Myeloid
191_1_1_6407	0.096406	1.60903	Myeloid
191_1_1_6423	-0.85806	0.783995	Myeloid
191_1_1_6424	6.28851	-0.21745	PC
191_1_1_6440	0.377549	1.42371	LEC
191_1_1_6442	-5.32845	-0.195426	FDC
191_1_1_6469	3.5207	-2.80426	LEC
191_1_1_6474	0.643822	0.364976	Myeloid
191_1_1_6493	0.980618	-2.24467	Mesenchymal
191_1_1_6506	3.07992	-2.67426	LEC
191_1_1_6513	5.65327	0.372147	PC
191_1_1_6520	-2.8994	0.397839	NK
191_1_1_6532	2.93707	-0.625539	LEC
191_1_1_6564	1.30406	2.75271	NK
191_1_1_6571	3.33463	0.316726	Myeloid
191_1_1_6572	5.26641	-2.89282	LEC
191_1_1_6591	-0.447292	-3.73721	Mesenchymal
191_1_1_6601	1.11351	-2.36706	Mesenchymal
191_1_1_6636	2.92431	3.05586	Mesenchymal
191_1_1_6640	1.12185	1.28519	Mesenchymal
191_1_1_6653	-0.268173	3.15179	Mesenchymal
191_1_1_6656	1.42318	1.99019	Myeloid
191_1_1_6675	0.475544	0.513219	Myeloid
191_1_1_6694	-0.285782	-3.281	Mesenchymal
191_1_1_6714	0.966108	-2.50587	Mesenchymal
191_1_1_6717	1.19191	-0.11469	Myeloid
191_1_1_6718	1.60169	-2.45477	T
191_1_1_6760	3.37773	-3.13614	BEC
191_1_1_6761	-0.00363771	-3.27898	Mesenchymal
191_1_1_6786	-6.26879	0.142332	FDC
191_1_1_6807	2.02117	2.56127	Myeloid
191_1_1_6810	-2.45365	-0.655714	B
191_1_1_6815	2.60753	4.04077	NK
191_1_1_6819	0.795809	0.613904	Myeloid
191_1_1_6836	-4.00112	0.952969	B
191_1_1_6869	1.14867	-2.17854	Mesenchymal
191_1_1_6883	-0.42701	-0.10863	Mesenchymal
191_1_1_6898	0.0260562	-5.17379	BEC
191_1_1_6913	0.698041	-1.99757	Mesenchymal
191_1_1_6916	2.24798	-3.72334	Mesenchymal
191_1_1_6961	0.820731	-2.85951	Mesenchymal
191_1_1_6962	-4.44933	1.83192	B
191_1_1_7001	1.54929	-2.80495	Mesenchymal
191_1_1_7021	-5.29888	-0.474449	FDC
191_1_1_7031	5.01619	4.11433	NK
191_1_1_7037	1.49758	-2.57832	Mesenchymal
191_1_1_7047	1.22853	-0.631187	Myeloid
191_1_1_7050	-5.66677	-0.530827	FDC
191_1_1_7064	3.18585	-4.43437	Mesenchymal
191_1_1_7066	2.27316	-1.72019	PC
191_1_1_7086	3.40653	0.266255	FDC
191_1_1_7089	3.77237	-0.972454	Myeloid
191_1_1_7115	-4.34953	4.04965	Mesenchymal
191_1_1_7120	-6.02088	-1.32916	FDC
191_1_1_7129	-3.6501	0.192323	B
191_1_1_7131	2.21972	-3.91278	Mesenchymal
191_1_1_7144	4.05247	-5.23508	BEC
191_1_1_7146	1.11284	-2.17132	NK
191_1_1_7155	-2.36919	5.07591	T
191_1_1_7164	-3.44903	1.18193	Myeloid
191_1_1_7193	0.316449	-1.50641	Mesenchymal
191_1_1_7202	2.66387	-2.78106	LEC
191_1_1_7227	4.82564	-3.2417	LEC
191_1_1_7233	3.89602	-5.47369	BEC
191_1_1_7246	0.664391	0.587577	Myeloid
191_1_1_7249	-6.28951	-1.21279	FDC
191_1_1_7262	-6.23644	-0.788419	FDC
191_1_1_7270	2.14342	-2.42069	LEC
191_1_1_7286	2.58513	-2.10853	LEC
191_1_1_7295	-6.46549	0.164371	FDC
191_1_1_7297	-6.20366	0.322748	FDC
191_1_1_7300	-3.9367	2.46959	B
191_1_1_7304	-4.34048	0.920782	B
191_1_1_7322	-0.706458	3.13582	Myeloid
191_1_1_7375	-0.738161	0.923151	Myeloid
191_1_1_7412	1.06553	-2.51936	Mesenchymal
191_1_1_7415	-4.191	-1.09988	B
191_1_1_7418	4.28718	0.0780386	PC
191_1_1_7423	1.32463	-2.09035	Myeloid
191_1_1_7425	-6.06761	-0.104927	FDC
191_1_1_7427	1.64094	0.270975	NK
191_1_1_7442	-6.50895	-0.413574	FDC
191_1_1_7446	1.59695	-1.1004	LEC
191_1_1_7475	0.887473	-2.12089	Mesenchymal
191_1_1_7490	0.930318	0.681499	Myeloid
191_1_1_7504	-4.39807	0.216448	FDC
191_1_1_7514	1.58569	-2.39293	LEC
191_1_1_7536	1.95941	-2.60952	LEC
191_1_1_7554	-6.79009	0.293653	FDC
191_1_1_7557	-2.87182	0.188336	B
191_1_1_7589	-6.13724	0.0589724	FDC
191_1_1_7620	2.16665	5.72919	NK
191_1_1_7629	-3.2928	0.208122	FDC
191_1_1_7631	0.788468	-1.38951	T
191_1_1_7635	0.544158	-2.1071	B
191_1_1_7660	1.62428	-1.89669	Myeloid
191_1_1_7670	1.34609	-0.952396	Myeloid
191_1_1_7698	2.28801	-3.36079	NK
191_1_1_7704	2.69108	3.64255	NK
191_1_1_7715	1.44184	-1.44583	LEC
191_1_1_7737	1.92688	-4.95602	BEC
191_1_1_7746	1.94401	-1.68651	NK
191_1_1_7756	2.93963	-6.29826	BEC
191_1_1_7762	1.30426	-2.54122	Mesenchymal
191_1_1_7769	-5.02761	1.67694	FDC
191_1_1_7773	1.36554	-2.03417	Myeloid
191_1_1_7785	-5.84272	-0.21808	FDC
191_1_1_7807	1.07538	1.1185	LEC
191_1_1_7816	-0.433901	0.650123	Myeloid
191_1_1_7823	-3.23667	-0.244426	FDC
191_1_1_7824	1.79278	-5.87172	BEC
191_1_1_7834	0.15674	4.3797	T
191_1_1_7836	-1.25769	-1.69879	Mesenchymal
191_1_1_7841	-0.474334	0.353878	B
191_1_1_7857	1.32239	-2.2911	Myeloid
191_1_1_7877	2.09118	-5.70202	BEC
191_1_1_7899	3.12017	-2.94181	LEC
191_1_1_7904	3.38621	-2.989	LEC
191_1_1_7910	2.1826	0.344217	Myeloid
191_1_1_7913	0.0151171	2.6291	Mesenchymal
191_1_1_7931	0.432797	-0.317553	Myeloid
191_1_1_7990	0.363066	1.85467	Mesenchymal
191_1_1_8000	1.68238	0.153602	Mesenchymal
191_1_1_8006	-6.68758	1.03914	FDC
191_1_1_8007	2.35784	-3.48781	FDC
191_1_1_8036	-1.30626	-2.33428	Mesenchymal
191_1_1_8039	1.2854	-2.52582	Mesenchymal
191_1_1_8051	0.268626	-1.94188	Mesenchymal
191_1_1_8060	-3.63834	0.19978	FDC
191_1_1_8084	-3.27728	-1.09971	FDC
191_1_1_8088	5.09121	-3.48456	LEC
191_1_1_8095	1.87069	-3.58417	BEC
191_1_1_8104	1.51209	-2.5046	Mesenchymal
191_1_1_8130	1.004	-3.3975	Mesenchymal
191_1_1_8158	-6.36895	-0.0640505	FDC
191_1_1_8167	0.669912	-2.56239	Mesenchymal
191_1_1_8169	1.37872	-4.21741	BEC
191_1_1_8191	-6.46291	-0.352534	FDC
191_1_1_8207	1.29448	-0.246185	Myeloid
191_1_1_8208	-6.11441	-0.485694	FDC
191_1_1_8219	-4.18188	-0.279519	FDC
191_1_1_8232	1.13612	-2.0499	Myeloid
191_1_1_8233	1.44794	-2.16309	B
191_1_1_8238	-0.366848	4.33808	Myeloid
191_1_1_8250	-1.31277	2.98739	T
191_1_1_8253	2.3648	5.12518	NK
191_1_1_8258	5.71903	-0.0408536	PC
191_1_1_8265	4.10221	-5.43399	BEC
191_1_1_8269	1.91598	-0.326883	Myeloid
191_1_1_8276	-3.39421	0.148457	FDC
191_1_1_8283	2.40052	-2.51035	Mesenchymal
191_1_1_8295	-6.4968	0.658277	FDC
191_1_1_8307	-3.47969	-0.289097	B
191_1_1_8319	3.56495	-3.0332	LEC
191_1_1_8337	1.85032	-4.77331	BEC
191_1_1_8357	1.75895	-0.647623	Myeloid
191_1_1_8395	-5.80913	0.304735	FDC
191_1_1_8409	2.10568	-1.49914	LEC
191_1_1_8415	-1.0878	1.34349	Myeloid
191_1_1_8416	-0.670144	3.12649	Myeloid
191_1_1_8437	-5.08212	1.98977	FDC
191_1_1_8440	1.06457	-0.812769	LEC
191_1_1_8446	0.609087	0.375527	Myeloid
191_1_1_8475	4.44363	-3.36251	LEC
191_1_1_8492	-4.44241	0.248567	FDC
191_1_1_8494	-2.83239	-1.83749	B
191_1_1_8507	-1.06314	2.75389	B
191_1_1_8517	-0.43482	2.79233	Mesenchymal
191_1_1_8525	3.29258	-5.48203	BEC
191_1_1_8549	-5.29365	-0.420725	FDC
191_1_1_8563	3.93034	-3.0903	LEC
191_1_1_8577	-5.77859	-0.464106	FDC
191_1_1_8579	-0.341033	-4.05939	BEC
191_1_1_8593	2.15354	3.303	B
191_1_1_8594	-3.83034	1.91161	B
191_1_1_8603	-1.47757	1.01019	Myeloid
191_1_1_8633	-6.77233	0.641687	FDC
191_1_1_8642	1.83431	-2.42854	LEC
191_1_1_8647	3.09976	-3.95713	LEC
191_1_1_8651	1.35474	-3.05199	Mesenchymal
191_1_1_8654	1.43161	-2.54695	BEC
191_1_1_8664	2.91789	-2.97823	LEC
191_1_1_8682	1.12583	-3.3605	NK
191_1_1_8718	-6.14164	0.785746	B
191_1_1_8719	-0.233907	1.69903	Myeloid
191_1_1_8723	1.37132	-2.55392	Mesenchymal
191_1_1_8764	-0.721595	-2.63406	Mesenchymal
191_1_1_8776	5.974	-0.0564229	PC
191_1_1_8785	1.7743	-0.465824	Myeloid
191_1_1_8796	1.41111	-2.63754	Mesenchymal
191_1_1_8818	-2.33824	-1.21346	B
191_1_1_8834	1.19207	-1.5574	T
191_1_1_8839	1.2758	-1.23166	Myeloid
191_1_1_8876	-4.4566	-3.36952	B
191_1_1_8877	-6.06473	-1.97695	FDC
191_1_1_8882	-6.2384	0.247959	FDC
191_1_1_8885	-4.97493	1.57496	FDC
191_1_1_8886	4.3778	-2.84439	LEC
191_1_1_8892	-1.42355	1.28109	Myeloid
191_1_1_8905	6.08179	-0.313291	PC
191_1_1_8906	-1.93101	-0.973017	FDC
191_1_1_8910	-3.99627	-2.99597	B
191_1_1_8916	-5.85526	-2.44467	FDC
191_1_1_8941	1.77652	-1.82592	LEC
191_1_1_8970	-6.26344	-0.190594	FDC
191_1_1_8979	1.19995	-1.18854	Myeloid
191_1_1_9005	-5.59773	-2.69136	FDC
191_1_1_9011	1.60022	-1.91667	LEC
191_1_1_9018	0.78336	-2.69405	Mesenchymal
191_1_1_9020	-4.2382	4.32161	T
191_1_1_9022	-6.26636	-2.05773	FDC
191_1_1_9034	-4.65279	3.73279	FDC
191_1_1_9037	1.29447	-3.53259	BEC
191_1_1_9039	-5.21133	-0.592987	FDC
191_1_1_9056	1.6576	-2.93987	LEC
191_1_1_9062	-5.43489	-0.447023	FDC
191_1_1_9069	-2.31808	-1.06146	BEC
191_1_1_9092	1.70113	-1.99415	Myeloid
191_1_1_9097	-0.612456	4.15061	T
191_1_1_9099	2.46353	-2.77689	LEC
191_1_1_9112	-0.730819	0.876834	Myeloid
191_1_1_9125	1.39757	-3.9652	BEC
191_1_1_9137	1.99225	-0.94675	NK
191_1_1_9139	-4.28457	-0.0349802	FDC
191_1_1_9158	1.56233	-0.464848	NK
191_1_1_9159	1.06293	-1.10989	T
191_1_1_9162	-4.69596	-0.745246	FDC
191_1_1_9166	-0.406912	-2.0721	T
191_1_1_9170	-2.06554	4.28891	T
191_1_1_9189	-2.74852	-0.935522	B
191_1_1_9197	-1.48156	-3.00259	Mesenchymal
191_1_1_9209	1.7949	-0.270543	LEC
191_1_1_9233	-3.30086	-1.73852	Mesenchymal
191_1_1_9260	4.07374	-0.408838	Myeloid
191_1_1_9282	3.01292	6.41087	T
191_1_1_9289	0.163202	-2.51256	NK
191_1_1_9298	-5.60764	-2.72914	B
191_1_1_9303	1.57326	-1.96057	Myeloid
191_1_1_9313	-0.083711	4.26805	T
191_1_1_9339	1.36189	-3.93166	BEC
191_1_1_9340	4.05353	-3.21688	LEC
191_1_1_9349	-5.6516	-1.69931	B
191_1_1_9372	-1.07012	-1.59121	B
191_1_1_9382	-5.10486	-0.806593	FDC
191_1_1_9383	0.5433	1.46908	Myeloid
191_1_1_9390	1.2088	-2.4054	Mesenchymal
191_1_1_9392	1.08995	-1.97941	T
191_1_1_9394	-5.52237	-0.371845	FDC
191_1_1_9418	3.99397	-2.47349	LEC
191_1_1_9428	-5.45815	-0.341696	FDC
191_1_1_9444	-0.820415	-1.85753	FDC
191_1_1_9456	1.53929	0.852587	Myeloid
191_1_1_9466	-6.45867	0.427731	FDC
191_1_1_9518	1.30266	-3.64139	BEC
191_1_1_9522	-0.603697	7.09332	T
191_1_1_9533	1.47713	-0.586767	LEC
191_1_1_9537	-6.00735	0.138835	FDC
191_1_1_9552	2.32849	-3.81728	BEC
191_1_1_9559	3.65703	-4.79393	Mesenchymal
191_1_1_9575	-5.80296	-0.190837	FDC
191_1_1_9577	1.83077	-2.8832	LEC
191_1_1_9586	-6.35101	0.727952	FDC
191_1_1_9598	-0.513242	-2.48669	Mesenchymal
191_1_1_9602	-3.61255	0.61456	B
191_1_1_9626	1.93628	6.51369	NK
191_1_1_9651	-0.628817	6.85815	T
191_1_1_9652	-6.65983	-0.113963	FDC
191_1_1_9654	-4.43368	0.896788	B
191_1_1_9660	-4.3904	-2.96776	Myeloid
191_1_1_9667	5.66781	-0.784136	B
191_1_1_9679	-6.00254	0.604722	FDC
191_1_1_9706	1.39504	-3.02506	BEC
191_1_1_9716	1.23142	-2.22513	Mesenchymal
191_1_1_9747	2.28527	0.394494	Myeloid
191_1_1_9748	-6.59086	0.302472	FDC
191_1_1_9766	-4.34592	-0.594241	B
191_1_1_9767	2.0442	4.44912	NK
191_1_1_9769	1.26557	-2.20265	Myeloid
191_1_1_9778	0.361946	-2.42611	FDC
191_1_1_9783	1.28487	-2.20303	Myeloid
191_1_1_9785	3.65891	0.861068	Mesenchymal
191_1_1_9794	-1.00933	4.45345	T
191_1_1_9805	3.47187	-6.52211	BEC
191_1_1_9839	1.2387	-3.93584	BEC
191_1_1_9849	-0.793682	-1.82923	Mesenchymal
191_1_1_9864	-5.66986	-0.125247	FDC
191_1_1_9876	-0.692318	-0.118876	Mesenchymal
191_1_1_9891	2.32579	-3.63865	BEC
191_1_1_9893	1.57847	-1.58054	LEC
191_1_1_9917	0.743954	1.02869	LEC
191_1_1_9928	-6.12155	0.738909	FDC
191_1_1_9930	0.563666	-7.39027	BEC
191_1_1_9939	0.759593	0.283144	Mesenchymal
191_1_1_9945	-0.391944	0.735202	Myeloid
191_1_1_9971	4.34594	-3.00261	LEC
191_1_1_9987	-6.48638	0.64485	FDC
191_1_1_9990	0.496539	0.445358	Myeloid
191_1_1_9994	-6.18673	0.110219	FDC
191_1_1_10001	1.29435	-2.52645	Mesenchymal
191_1_1_10024	0.736469	-2.20243	Mesenchymal
191_1_1_10050	-0.109933	-1.86574	Mesenchymal
191_1_1_10065	1.53539	-1.60816	Mesenchymal
191_1_1_10069	-6.19248	1.87383	FDC
191_1_1_10075	-1.19664	3.87063	Mesenchymal
191_1_1_10099	-3.83566	-0.640755	FDC
191_1_1_10104	0.0769935	-2.06132	Myeloid
191_1_1_10105	2.00286	-1.43181	LEC
191_1_1_10128	6.11896	-0.226806	PC
191_1_1_10140	0.253216	-2.3156	Mesenchymal
191_1_1_10171	-3.95294	4.25779	Myeloid
191_1_1_10182	2.60179	4.15465	NK
191_1_1_10190	4.98499	-3.26647	LEC
191_1_1_10191	0.974549	-2.24545	Mesenchymal
191_1_1_10217	-3.40022	4.31473	T
191_1_1_10234	2.11545	-2.04924	LEC
191_1_1_10239	4.2051	-3.13824	LEC
191_1_1_10249	-3.98308	1.58715	FDC
191_1_1_10275	-5.79676	-0.562851	FDC
191_1_1_10279	1.26825	-2.34799	Mesenchymal
191_1_1_10296	-6.37905	0.550224	FDC
191_1_1_10306	1.71106	-2.6016	Mesenchymal
191_1_1_10320	2.12811	-0.937377	Myeloid
191_1_1_10323	-2.52515	-0.432868	B
191_1_1_10337	2.76045	-2.6211	LEC
191_1_1_10341	2.10958	-0.286143	LEC
191_1_1_10403	-0.2432	2.9357	Myeloid
191_1_1_10404	0.00132494	-2.02418	LEC
191_1_1_10442	2.11256	-0.513393	Myeloid
191_1_1_10474	1.55745	-2.15334	Myeloid
191_1_1_10485	2.20127	-2.50395	LEC
191_1_1_10488	1.80489	-0.929039	Myeloid
191_1_1_10496	5.61783	-3.38026	LEC
191_1_1_10500	1.62017	4.87875	NK
191_1_1_10512	0.675313	1.34754	Myeloid
191_1_1_10519	4.04094	-5.10454	BEC
191_1_1_10533	-2.59489	-0.525547	NK
191_1_1_10557	-2.429	-0.769782	B
191_1_1_10574	2.78685	-2.6068	LEC
191_1_1_10579	-4.68651	0.77267	Mesenchymal
191_1_1_10594	-0.549349	1.94729	Myeloid
191_1_1_10606	-6.53087	-0.18598	FDC
191_1_1_10610	2.67562	-1.96734	Myeloid
191_1_1_10624	-0.360975	-1.50471	Myeloid
191_1_1_10651	1.98454	-1.93984	LEC
191_1_1_10667	1.4175	-2.25877	Myeloid
191_1_1_10683	-5.82446	-0.67243	FDC
191_1_1_10691	0.536406	0.217805	Myeloid
191_1_1_10727	1.65662	-2.7186	LEC
191_1_1_10729	-3.26254	-0.80523	FDC
191_1_1_10735	-3.51812	2.42375	B
191_1_1_10754	-6.39707	0.957355	FDC
191_1_1_10781	-2.33841	5.01374	Myeloid
191_1_1_10785	-3.14351	-0.730549	B
191_1_1_10805	-1.03789	-2.52264	Mesenchymal
191_1_1_10810	1.81935	-1.31053	LEC
191_1_1_10814	-5.52249	-2.89675	FDC
191_1_1_10820	-5.84639	-1.66079	FDC
191_1_1_10823	-0.816747	-1.84311	BEC
191_1_1_10850	2.27861	5.17566	NK
191_1_1_10856	1.41526	-0.585582	Myeloid
191_1_1_10863	1.02185	0.671029	Myeloid
191_1_1_10866	3.49171	-4.92205	NK
191_1_1_10874	1.56492	-2.61077	Mesenchymal
191_1_1_10875	-3.28465	1.6874	B
191_1_1_10879	-6.61554	0.207835	FDC
191_1_1_10882	1.98509	-2.94009	LEC
191_1_1_10916	0.741654	-2.00924	Mesenchymal
191_1_1_10990	-1.00556	-1.347	B
191_1_1_10992	-5.76312	-1.34333	FDC
191_1_1_10997	3.92001	-3.24077	LEC
191_1_1_11001	-6.43368	-1.87462	FDC
191_1_1_11009	2.13918	-1.2497	LEC
191_1_1_11011	4.79054	-3.42452	LEC
191_1_1_11019	1.59714	-1.40416	Mesenchymal
191_1_1_11026	1.48895	-0.249829	Myeloid
191_1_1_11035	1.86968	-3.01963	Mesenchymal
191_1_1_11051	0.67789	1.28848	Myeloid
191_1_1_11053	1.35408	1.18059	Myeloid
191_1_1_11061	-5.93814	-2.42728	FDC
191_1_1_11074	0.449647	0.22787	Myeloid
191_1_1_11075	0.797136	0.0957849	Myeloid
191_1_1_11089	1.11245	-2.5783	Mesenchymal
191_1_1_11092	-1.21803	-2.04154	LEC
191_1_1_11115	1.19269	1.24673	NK
191_1_1_11120	1.13312	-1.89196	Mesenchymal
191_1_1_11145	2.67584	-3.86294	BEC
191_1_1_11147	-2.96354	3.80279	FDC
191_1_1_11156	-0.884396	-1.12951	Mesenchymal
191_1_1_11191	1.51853	1.51546	NK
191_1_1_11197	0.868927	-2.35228	Mesenchymal
191_1_1_11200	0.918849	-2.27681	Mesenchymal
191_1_1_11217	2.62555	-4.21762	BEC
191_1_1_11219	2.28743	-2.30318	LEC
191_1_1_11227	2.67024	6.46516	NK
191_1_1_11233	-5.05428	-0.596201	FDC
191_1_1_11251	-5.73343	-0.186662	FDC
191_1_1_11252	-3.32904	0.0106211	FDC
191_1_1_11268	3.80271	0.840697	Mesenchymal
191_1_1_11293	4.3223	-5.917	BEC
191_1_1_11297	1.001	-4.24052	BEC
191_1_1_11306	1.77376	-2.05807	Myeloid
191_1_1_11311	1.09023	1.25012	Myeloid
191_1_1_11323	1.59356	0.263801	LEC
191_1_1_11332	-6.72175	0.633605	FDC
191_1_1_11349	-3.55767	1.35862	B
191_1_1_11351	2.46345	-0.796604	LEC
191_1_1_11365	2.55742	-2.6437	LEC
191_1_1_11366	-6.31392	0.339235	FDC
191_1_1_11368	-4.73351	3.44973	B
191_1_1_11381	1.45132	-0.979645	Myeloid
191_1_1_11400	-6.16075	0.22374	FDC
191_1_1_11401	4.33247	-5.78156	BEC
191_1_1_11449	-1.97934	-1.57834	B
191_1_1_11468	-6.06588	-0.208412	FDC
191_1_1_11479	0.264466	-4.13614	BEC
191_1_1_11485	4.90631	3.86949	Myeloid
191_1_1_11509	2.28874	-4.00113	BEC
191_1_1_11561	2.77133	-2.95661	LEC
191_1_1_11575	-0.0918342	-0.882325	Mesenchymal
191_1_1_11586	1.48595	-2.7776	Mesenchymal
191_1_1_11590	-0.903906	-1.75997	B
191_1_1_11614	0.827882	-1.03843	Myeloid
191_1_1_11651	5.49949	-3.51661	LEC
191_1_1_11652	5.757	-0.217684	PC
191_1_1_11655	1.5152	0.0145336	Myeloid
191_1_1_11670	-5.08063	-2.11077	B
191_1_1_11682	1.44688	-1.56341	Myeloid
191_1_1_11686	-4.57727	0.632514	FDC
191_1_1_11704	0.0564546	-2.05113	Mesenchymal
191_1_1_11713	1.58371	-0.676316	T
191_1_1_11731	3.2012	-4.53644	Mesenchymal
191_1_1_11739	1.61282	-2.94966	BEC
191_1_1_11748	-6.74616	0.449141	FDC
191_1_1_11752	2.04369	0.232727	LEC
191_1_1_11754	-5.16587	3.36265	B
191_1_1_11760	-4.17065	4.17331	B
191_1_1_11764	0.637613	-0.223815	Myeloid
191_1_1_11777	2.22086	-1.49206	LEC
191_1_1_11785	1.63811	-2.03859	LEC
191_1_1_11786	3.20677	-6.42175	BEC
191_1_1_11792	-3.24444	4.24469	T
191_1_1_11823	1.67989	0.337426	LEC
191_1_1_11837	-5.60932	-0.337213	FDC
191_1_1_11851	0.579646	0.0765961	Myeloid
191_1_1_11874	0.527835	-0.527346	Myeloid
191_1_1_11877	4.7549	-3.12411	LEC
191_1_1_11879	3.56923	-4.83051	BEC
191_1_1_11883	4.05732	-5.0693	BEC
191_1_1_11888	-5.14391	-0.888915	FDC
191_1_1_11889	1.52536	-3.04074	BEC
191_1_1_11913	0.744588	-2.21205	Mesenchymal
191_1_1_11914	1.47704	4.78513	NK
191_1_1_11921	-5.79284	-2.39153	FDC
191_1_1_11923	-1.67545	-1.46091	B
191_1_1_11933	-0.0979613	-4.09494	Mesenchymal
191_1_1_11934	1.53084	-0.994128	Myeloid
191_1_1_11965	0.951202	-2.04533	LEC
191_1_1_11975	-0.262601	-1.63387	Mesenchymal
191_1_1_11984	-0.466854	5.48416	T
191_1_1_11988	1.64837	-1.24773	Myeloid
191_1_1_12006	2.89302	-2.88425	LEC
191_1_1_12030	-6.53223	-1.11491	FDC
191_1_1_12044	1.3507	-2.35347	Mesenchymal
191_1_1_12045	4.70888	-0.876856	LEC
191_1_1_12047	1.29478	-0.509735	Myeloid
191_1_1_12056	-2.11184	0.719055	FDC
191_1_1_12059	-1.77403	2.92124	B
191_1_1_12065	-1.18076	3.10232	Mesenchymal
191_1_1_12078	1.93279	-0.79987	Myeloid
191_1_1_12082	-5.1114	-0.338919	FDC
191_1_1_12089	-1.27772	0.443369	FDC
191_1_1_12117	1.53442	-1.73801	Myeloid
191_1_1_12119	-4.71763	3.83271	FDC
191_1_1_12125	-5.8706	-0.331254	FDC
191_1_1_12128	-3.77626	3.83594	B
191_1_1_12172	1.82702	-2.28819	LEC
191_1_1_12232	-2.13256	0.608508	Mesenchymal
191_1_1_12251	2.70082	-6.4657	BEC
191_1_1_12261	-5.9811	0.716102	FDC
191_1_1_12266	1.11888	-0.803509	Myeloid
191_1_1_12270	1.51731	-2.19523	NK
191_1_1_12272	3.31626	-4.75085	BEC
191_1_1_12294	-5.29187	-0.252808	FDC
191_1_1_12299	2.91884	4.22623	T
191_1_1_12316	-5.32453	3.01926	FDC
191_1_1_12338	1.64517	-0.630287	Myeloid
191_1_1_12357	1.07041	-2.07414	Mesenchymal
191_1_1_12369	-1.11051	-3.1594	Mesenchymal
191_1_1_12399	-5.96004	-0.68906	FDC
191_1_1_12491	0.264997	2.27465	T
191_1_1_12492	-4.68517	0.354523	FDC
191_1_1_12509	2.78511	-2.68544	LEC
191_1_1_12514	-6.6946	0.898079	FDC
191_1_1_12517	-6.21038	0.0569254	FDC
191_1_1_12521	3.18522	-2.91563	LEC
191_1_1_12539	1.60359	-4.89905	BEC
191_1_1_12558	1.59066	-3.53285	BEC
191_1_1_12574	0.155735	-1.47119	Mesenchymal
191_1_1_12576	1.90041	-2.44288	Mesenchymal
191_1_1_12619	-3.03286	-0.995518	FDC
191_1_1_12636	0.669054	-1.24712	FDC
191_1_1_12670	2.12152	-2.67064	LEC
191_1_1_12691	0.323785	-2.07647	FDC
191_1_1_12692	-1.5288	-1.15285	Mesenchymal
191_1_1_12693	0.732209	-1.41209	Myeloid
191_1_1_12698	1.6657	-0.98218	LEC
191_1_1_12701	2.06461	-4.58599	LEC
191_1_1_12720	1.93492	-1.37181	LEC
191_1_1_12724	-5.28087	-0.48313	FDC
191_1_1_12743	0.700606	-2.14384	FDC
191_1_1_12746	1.93627	-2.57082	LEC
191_1_1_12762	-5.2542	-0.530066	FDC
191_1_1_12764	1.01928	-0.419109	Myeloid
191_1_1_12774	0.237127	1.89335	Mesenchymal
191_1_1_12817	1.72778	2.49658	NK
191_1_1_12830	1.48068	-2.88283	Mesenchymal
191_1_1_12835	0.209706	2.25932	Mesenchymal
191_1_1_12881	1.0146	-2.4992	Mesenchymal
191_1_1_12893	0.82084	-3.05715	BEC
191_1_1_12898	-1.52286	-0.638086	LEC
191_1_1_12903	2.94592	-3.00617	LEC
191_1_1_12910	2.35523	4.33756	NK
191_1_1_12937	-1.07735	5.34236	NK
191_1_1_12941	0.560182	-5.58676	BEC
191_1_1_12958	4.99269	-3.52747	LEC
191_1_1_12964	4.63261	-4.92383	FDC
191_1_1_12968	-0.206385	0.268196	Myeloid
191_1_1_12973	0.0475465	4.86372	T
191_1_1_12985	2.54434	-5.87942	BEC
191_1_1_12997	-1.07366	-3.14183	Mesenchymal
191_1_1_13010	-0.360505	3.40844	T
191_1_1_13024	-1.22891	-2.41117	Mesenchymal
191_1_1_13042	3.47807	-4.67478	Mesenchymal
191_1_1_13067	1.37317	-1.94934	T
191_1_1_13091	1.21433	-2.28206	Mesenchymal
191_1_1_13096	2.58725	2.93525	Myeloid
191_1_1_13111	3.14058	-2.97099	LEC
191_1_1_13129	-1.65109	0.639312	Myeloid
191_1_1_13173	0.185068	2.40561	T
191_1_1_13178	4.24637	-5.06204	Mesenchymal
191_1_1_13185	1.00195	-0.637134	Myeloid
191_1_1_13186	-4.44312	3.69891	BEC
191_1_1_13198	1.11173	-2.3857	Mesenchymal
191_1_1_13200	1.19695	-2.65115	Mesenchymal
191_1_1_13214	-5.91939	-2.47084	FDC
191_1_1_13237	-3.46842	0.127171	B
191_1_1_13243	-2.38456	-1.16896	Mesenchymal
191_1_1_13246	-6.52344	0.273566	FDC
191_1_1_13251	3.52208	-5.54134	BEC
191_1_1_13283	-4.56106	-0.340087	FDC
191_1_1_13287	2.02855	-6.52175	BEC
191_1_1_13300	-3.14788	-0.13915	B
191_1_1_13309	-6.30865	0.335824	FDC
191_1_1_13330	-3.73843	1.42767	Mesenchymal
191_1_1_13338	3.28664	-4.60506	NK
191_1_1_13345	-2.73214	-0.878777	B
191_1_1_13378	-3.806	0.373531	B
191_1_1_13380	-3.29512	2.16545	NK
191_1_1_13405	1.38978	1.16754	Myeloid
191_1_1_13425	1.13667	4.50604	T
191_1_1_13426	1.81481	-1.05078	LEC
191_1_1_13430	0.276189	1.13843	LEC
191_1_1_13433	1.06942	-2.58412	Mesenchymal
191_1_1_13460	-6.5612	-0.0579459	FDC
191_1_1_13483	-5.35014	-0.0941797	FDC
191_1_1_13490	2.54854	-2.11902	LEC
191_1_1_13500	0.589511	1.92522	Myeloid
191_1_1_13534	0.435331	0.0194391	NK
191_1_1_13535	-2.52049	-2.05095	NK
191_1_1_13546	-5.54334	0.332199	FDC
191_1_1_13548	1.86721	6.21149	NK
191_1_1_13552	3.31826	-4.6698	BEC
191_1_1_13556	1.12842	-0.707163	Myeloid
191_1_1_13560	3.32472	-4.50789	Mesenchymal
191_1_1_13570	2.72055	-4.57704	BEC
191_1_1_13593	-0.769485	7.02372	T
191_1_1_13626	-0.536285	-3.76187	Mesenchymal
191_1_1_13634	-4.78001	3.55326	FDC
191_1_1_13664	1.44938	-1.61174	Myeloid
191_1_1_13669	2.01215	-0.146645	LEC
191_1_1_13682	0.756456	-1.78543	FDC
191_1_1_13709	1.43012	-2.70557	Mesenchymal
191_1_1_13711	1.13909	-0.625355	Myeloid
191_1_1_13712	1.08846	-0.624745	B
191_1_1_13725	3.73262	-2.93933	LEC
191_1_1_13769	1.55589	-2.0546	Mesenchymal
191_1_1_13775	1.05763	-4.69732	BEC
191_1_1_13819	-1.75298	-0.933466	Myeloid
191_1_1_13820	-5.27763	-1.18537	FDC
191_1_1_13845	1.5716	-0.827561	LEC
191_1_1_13855	-5.75363	0.150386	FDC
191_1_1_13864	-3.8719	0.530589	B
191_1_1_13865	4.32581	2.70055	LEC
191_1_1_13867	-3.26823	1.67478	B
191_1_1_13908	4.69256	-3.24076	LEC
191_1_1_13910	2.75355	-2.67792	LEC
191_1_1_13914	2.53009	4.52694	NK
191_1_1_13923	0.643035	-2.44907	Myeloid
191_1_1_13929	-4.13167	4.1638	FDC
191_1_1_13943	-6.30328	0.193646	FDC
191_1_1_13944	-2.47109	-1.13665	B
191_1_1_13965	3.27651	-2.71163	LEC
191_1_1_13975	-4.17854	-0.18732	FDC
191_1_1_13982	4.24673	-3.3702	LEC
191_1_1_13983	1.5882	-2.83108	Mesenchymal
191_1_1_13989	-2.50146	5.62462	BEC
191_1_1_14023	-5.03289	-2.82315	B
191_1_1_14026	2.42035	-2.3738	LEC
191_1_1_14102	0.194926	1.94293	Myeloid
191_1_1_14103	3.41904	-6.12788	BEC
191_1_1_14108	-6.41249	0.449991	FDC
191_1_1_14125	1.37589	0.960423	Myeloid
191_1_1_14142	0.134129	-3.63528	Mesenchymal
191_1_1_14143	-0.0458422	2.85116	NK
191_1_1_14162	0.928733	-0.100594	Myeloid
191_1_1_14169	0.046811	-0.408949	Myeloid
191_1_1_14171	-5.36979	0.56294	FDC
191_1_1_14180	-5.77132	-2.58442	FDC
191_1_1_14189	-2.98525	-3.69078	Mesenchymal
191_1_1_14190	-6.70302	0.0921226	FDC
191_1_1_14192	-3.24985	-0.144626	B
191_1_1_14210	-3.24217	-0.749244	B
191_1_1_14225	0.575474	2.39548	T
191_1_1_14234	0.944385	-4.96372	BEC
191_1_1_14235	-2.2643	-0.547248	FDC
191_1_1_14252	1.00192	-2.33389	Mesenchymal
191_1_1_14260	1.60124	-2.2275	Mesenchymal
191_1_1_14262	1.34965	-2.07773	Mesenchymal
191_1_1_14275	1.24557	-6.73112	BEC
191_1_1_14277	1.46314	-0.787522	LEC
191_1_1_14282	4.25751	-5.152	Mesenchymal
191_1_1_14293	2.68193	-3.95285	FDC
191_1_1_14294	2.92589	-6.28214	BEC
191_1_1_14303	0.252107	-2.45677	Mesenchymal
191_1_1_14352	-5.48734	-0.363232	FDC
191_1_1_14409	0.963768	-2.65179	NK
191_1_1_14428	-5.72653	-0.617808	FDC
191_1_1_14433	0.170127	-0.365487	Myeloid
191_1_1_14442	3.01082	-4.27327	FDC
191_1_1_14443	1.24534	-0.291848	Myeloid
191_1_1_14446	0.575085	-1.02288	Myeloid
191_1_1_14478	2.01631	-4.31005	BEC
191_1_1_14513	0.105321	2.4573	T
191_1_1_14525	-6.13554	-1.14773	FDC
191_1_1_14532	1.22772	-2.13007	Mesenchymal
191_1_1_14533	-6.16275	1.47633	FDC
191_1_1_14543	-4.32015	1.23549	B
191_1_1_14558	1.54808	-1.95522	Mesenchymal
191_1_1_14559	0.672096	-2.41216	Mesenchymal
191_1_1_14572	-0.0317922	-2.40142	NK
191_1_1_14580	1.72234	-1.02719	LEC
191_1_1_14588	2.60509	-3.37424	Mesenchymal
191_1_1_14605	-5.88805	0.674254	FDC
191_1_1_14609	-5.86512	-2.00932	FDC
191_1_1_14619	1.13806	-2.32508	Mesenchymal
191_1_1_14621	-3.4899	4.67163	T
191_1_1_14634	-5.34394	-0.685219	FDC
191_1_1_14635	1.28039	-2.34791	Myeloid
191_1_1_14639	-3.89356	-1.25405	B
191_1_1_14667	0.577055	-1.31842	Mesenchymal
191_1_1_14670	1.37293	-2.28889	Mesenchymal
191_1_1_14686	-3.09463	-0.459933	B
191_1_1_14693	-6.15415	0.458113	FDC
191_1_1_14694	5.38258	4.28959	Myeloid
191_1_1_14703	0.985074	-1.36271	Myeloid
191_1_1_14721	5.45836	0.138947	PC
191_1_1_14722	1.62675	-1.54644	LEC
191_1_1_14724	-3.34574	1.00236	B
191_1_1_14736	0.946289	0.500543	Myeloid
191_1_1_14740	-5.52896	-2.77283	B
191_1_1_14750	-6.00481	2.20503	FDC
191_1_1_14765	-3.98572	-0.0891021	B
191_1_1_14783	1.54125	-6.75683	BEC
191_1_1_14802	1.34709	-2.23831	Myeloid
191_1_1_14814	1.36973	-3.25221	Mesenchymal
191_1_1_14819	4.40168	2.79975	Myeloid
191_1_1_14837	-6.32743	-0.110274	FDC
191_1_1_14838	1.35844	-2.645	Mesenchymal
191_1_1_14854	0.771735	0.881971	Myeloid
191_1_1_14860	0.915809	-2.47961	FDC
191_1_1_14873	-0.461601	-3.88041	Mesenchymal
191_1_1_14886	2.75635	-1.76243	LEC
191_1_1_14890	-1.36604	1.03115	Myeloid
191_1_1_14909	2.12446	0.057456	Myeloid
191_1_1_14910	-2.1421	-1.35456	B
191_1_1_14915	-4.71958	-0.725361	FDC
191_1_1_14941	4.47408	-2.71734	LEC
191_1_1_14954	3.28386	-2.39623	LEC
191_1_1_14961	4.63421	-3.36913	LEC
191_1_1_14976	0.961868	-2.86752	Mesenchymal
191_1_1_15010	-2.82277	5.10606	Myeloid
191_1_1_15030	-4.78503	-0.175642	FDC
191_1_1_15035	-5.7104	-2.45299	FDC
191_1_1_15038	1.96518	-0.287993	NK
191_1_1_15043	5.54945	-2.9246	LEC
191_1_1_15082	-0.0191617	-2.2908	Mesenchymal
191_1_1_15091	1.32713	0.809272	Myeloid
191_1_1_15098	2.28593	-2.12689	NK
191_1_1_15113	-5.87714	0.548966	FDC
191_1_1_15128	-5.13431	0.943127	FDC
191_1_1_15151	4.59448	0.0219643	B
191_1_1_15153	-2.20736	4.26197	T
191_1_1_15154	-5.49266	-2.59042	B
191_1_1_15176	1.35468	-2.62376	Mesenchymal
191_1_1_15179	-6.33088	0.159946	FDC
191_1_1_15183	2.86882	-4.04246	NK
191_1_1_15186	-2.0976	4.26977	T
191_1_1_15221	4.03313	-2.78647	LEC
191_1_1_15259	3.26414	-2.93058	LEC
191_1_1_15262	1.74331	-2.79587	Mesenchymal
191_1_1_15286	1.75552	-2.41389	Myeloid
191_1_1_15293	1.20913	-0.0476505	LEC
191_1_1_15318	1.54182	0.0488509	LEC
191_1_1_15358	-6.79604	0.724724	FDC
191_1_1_15359	-5.5733	-1.89622	B
191_1_1_15370	-3.91324	4.74372	Mesenchymal
191_1_1_15396	-4.41298	-0.0223526	FDC
191_1_1_15397	1.14446	-2.37989	Mesenchymal
191_1_1_15434	1.22731	-2.14276	Mesenchymal
191_1_1_15444	4.11801	-2.64235	LEC
191_1_1_15462	2.04042	-3.87173	Mesenchymal
191_1_1_15489	0.56651	-2.76326	Mesenchymal
191_1_1_15507	-3.14711	2.68011	FDC
191_1_1_15511	-5.35108	-0.495476	FDC
191_1_1_15528	2.03638	-2.10352	NK
191_1_1_15545	-0.361537	-1.55829	NK
191_1_1_15557	-0.313867	0.738778	Myeloid
191_1_1_15588	0.379349	-4.30295	BEC
191_1_1_15589	-4.51931	-1.04834	B
191_1_1_15603	-1.22256	-1.73686	Mesenchymal
191_1_1_15633	-4.59793	-0.176562	B
191_1_1_15646	2.07913	-2.79939	LEC
191_1_1_15651	1.33626	-2.73914	Mesenchymal
191_1_1_15654	-5.03396	2.80359	FDC
191_1_1_15655	1.27655	-2.73301	Mesenchymal
191_1_1_15669	-2.2603	0.468722	Myeloid
191_1_1_15678	-6.75305	0.108184	FDC
191_1_1_15716	-1.16947	3.29874	FDC
191_1_1_15718	1.89229	-2.02774	Myeloid
191_1_1_15722	-0.11982	-2.46806	Mesenchymal
191_1_1_15745	-0.0191852	0.858072	Myeloid
191_1_1_15759	-5.99138	-1.12299	FDC
191_1_1_15784	1.10355	0.948734	Myeloid
191_1_1_15793	3.6392	-2.74286	LEC
191_1_1_15823	-2.24687	-1.27864	B
191_1_1_15825	1.31885	0.0406625	Myeloid
191_1_1_15834	0.99542	-2.37107	FDC
191_1_1_15857	-5.75234	-2.45985	Mesenchymal
191_1_1_15870	5.36208	0.112727	PC
191_1_1_15873	-0.570972	-1.47114	Myeloid
191_1_1_15875	-6.80699	1.29732	FDC
191_1_1_15883	1.75205	-1.16115	LEC
191_1_1_15922	0.962626	-0.704223	Myeloid
191_1_1_15927	0.737527	-6.50994	BEC
191_1_1_15941	0.620424	-7.54514	BEC
191_1_1_15964	2.5207	-3.54377	LEC
191_1_1_15983	2.98523	4.36712	NK
191_1_1_15985	3.40929	-3.2286	LEC
191_1_1_15993	-1.52029	2.87024	T
191_1_1_16080	1.05642	-4.57852	BEC
191_1_1_16081	-1.35351	1.32729	Myeloid
191_1_1_16093	-0.0414547	-3.87949	Mesenchymal
191_1_1_16094	3.98941	-4.48872	Mesenchymal
191_1_1_16114	2.30202	-1.85311	Mesenchymal
191_1_1_16117	-0.230684	2.39397	T
191_1_1_16132	2.07403	-1.79827	LEC
191_1_1_16138	-0.701761	1.73029	Myeloid
191_1_1_16144	-3.30532	1.28569	B
191_1_1_16145	0.776038	-0.849726	FDC
191_1_1_16176	2.23914	-2.43837	LEC
191_1_1_16181	-4.87963	0.453942	NK
191_1_1_16199	3.74938	-3.0772	LEC
191_1_1_16200	0.554962	-1.4632	Mesenchymal
191_1_1_16217	1.14588	-2.16934	Mesenchymal
191_1_1_16220	1.42563	-2.30538	Myeloid
191_1_1_16230	-0.0776822	6.43279	Myeloid
191_1_1_16238	1.00484	-2.30354	Mesenchymal
191_1_1_16242	1.09423	1.26441	Myeloid
191_1_1_16254	-0.708327	7.18523	T
191_1_1_16256	-5.89706	1.88407	FDC
191_1_1_16272	1.85679	-4.57144	BEC
191_1_1_16279	1.94307	-2.3427	LEC
191_1_1_16306	-4.16242	1.19299	NK
191_1_1_16337	2.11388	-2.77432	LEC
191_1_1_16347	1.60777	-3.40054	NK
191_1_1_16400	-0.0915429	-3.45666	Mesenchymal
191_1_1_16401	1.42502	-2.10738	Mesenchymal
191_1_1_16418	2.74388	-2.41611	LEC
191_1_1_16448	1.0217	-0.391232	Myeloid
191_1_1_16452	1.39217	-2.05455	LEC
191_1_1_16453	1.44907	-2.68999	Mesenchymal
191_1_1_16457	2.1047	-7.04166	BEC
191_1_1_16470	1.65714	-5.43683	BEC
191_1_1_16476	-5.32594	1.30786	FDC
191_1_1_16482	1.31416	-2.5521	Mesenchymal
191_1_1_16501	-2.88089	-0.0606615	B
191_1_1_16505	1.66202	-3.09122	B
191_1_1_16510	0.731038	-0.25956	Myeloid
191_1_1_16557	-1.65683	1.73398	B
191_1_1_16577	1.17403	-2.39009	Mesenchymal
191_1_1_16604	-6.42478	-0.00598031	FDC
191_1_1_16637	-5.43624	-2.82853	LEC
191_1_1_16655	3.00341	-4.19931	Mesenchymal
191_1_1_16683	-5.0758	-2.69708	LEC
191_1_1_16693	-5.82035	0.449432	FDC
191_1_1_16706	3.21452	-5.44007	BEC
191_1_1_16707	0.806668	4.94807	T
191_1_1_16743	-0.566614	1.9963	Mesenchymal
191_1_1_16746	0.823237	-2.00164	B
191_1_1_16776	-4.22912	4.26108	FDC
191_1_1_16781	1.39959	-2.11958	Myeloid
191_1_1_16797	0.122175	-0.623102	Myeloid
191_1_1_16801	2.64067	2.22179	NK
191_1_1_16822	-3.02204	-3.43628	B
191_1_1_16837	-4.88712	1.79422	FDC
191_1_1_16856	1.94775	-2.68609	Myeloid
191_1_1_16862	4.22541	-5.59686	BEC
191_1_1_16863	0.528096	-2.72535	LEC
191_1_1_16864	-5.48917	0.090063	FDC
191_1_1_16872	-4.77247	-3.3158	NK
191_1_1_16897	4.45616	-3.30265	LEC
191_1_1_16904	-5.58745	-0.20905	FDC
191_1_1_16929	-1.34452	-1.22534	B
191_1_1_16931	-4.59138	1.27807	NK
191_1_1_16932	1.24698	3.62606	T
191_1_1_16935	1.397	-4.38661	BEC
191_1_1_16936	2.17912	-2.70788	LEC
191_1_1_16949	0.546031	1.19754	Myeloid
191_1_1_16954	1.20855	-0.336893	NK
191_1_1_16979	2.30473	-5.3521	BEC
191_1_1_16980	-1.65094	-1.7048	B
191_1_1_17015	-5.76678	-2.06454	FDC
191_1_1_17020	-5.05551	-0.39009	FDC
191_1_1_17021	4.67964	-5.25794	Mesenchymal
191_1_1_17022	-0.87764	-1.8442	T
191_1_1_17024	-1.8921	-2.05574	Mesenchymal
191_1_1_17043	0.498067	-2.29423	Mesenchymal
191_1_1_17050	-0.720383	1.91135	NK
191_1_1_17058	1.3029	-1.96267	Mesenchymal
191_1_1_17074	-2.66392	-0.87383	B
191_1_1_17102	0.944835	-2.81405	Mesenchymal
191_1_1_17160	1.90089	0.367998	Myeloid
191_1_1_17167	2.12192	-2.08952	LEC
191_1_1_17180	0.886283	-1.51843	Myeloid
191_1_1_17199	-6.56608	-1.9163	Mesenchymal
191_1_1_17206	1.48506	0.44935	LEC
191_1_1_17207	-5.44187	-0.444724	FDC
191_1_1_17233	0.968756	-2.38139	FDC
191_1_1_17240	-5.78262	-2.60938	FDC
191_1_1_17245	0.139856	-0.486934	Myeloid
191_1_1_17284	2.09135	-1.56495	LEC
191_1_1_17290	1.1712	-1.81297	T
191_1_1_17291	-5.82221	-0.12107	FDC
191_1_1_17310	1.10015	-2.44249	Mesenchymal
191_1_1_17330	1.79539	-0.750773	LEC
191_1_1_17372	1.77636	-3.10706	Mesenchymal
191_1_1_17382	-0.422821	1.8764	T
191_1_1_17434	3.14209	-3.32666	NK
191_1_1_17445	2.14182	-4.97571	BEC
191_1_1_17446	-4.24155	0.117169	FDC
191_1_1_17451	1.2238	0.0167836	Myeloid
191_1_1_17472	-0.429361	4.49889	Mesenchymal
191_1_1_17480	1.98587	-2.88709	LEC
191_1_1_17501	2.23959	6.37016	NK
191_1_1_17503	0.721843	-6.59876	BEC
191_1_1_17511	0.642115	-2.07476	Mesenchymal
191_1_1_17514	1.17368	-2.44173	Mesenchymal
191_1_1_17527	1.13445	-1.80409	Mesenchymal
191_1_1_17548	0.308154	1.50999	Myeloid
191_1_1_17553	-1.38914	2.71968	B
191_1_1_17574	0.813222	-7.28332	BEC
191_1_1_17586	3.6996	-2.53601	LEC
191_1_1_17607	2.88607	-3.26844	LEC
191_1_1_17610	-5.91965	-2.04927	FDC
191_1_1_17643	4.18334	-4.827	Mesenchymal
191_1_1_17660	1.20485	-2.24348	Mesenchymal
191_1_1_17672	-3.03969	-0.379498	B
191_1_1_17679	2.97305	-2.94415	LEC
191_1_1_17717	1.6699	0.21301	Myeloid
191_1_1_17721	-0.643142	3.9686	T
191_1_1_17725	-6.50454	0.754914	FDC
191_1_1_17746	3.22686	-4.99725	BEC
191_1_1_17747	-1.02949	-2.31021	Mesenchymal
191_1_1_17751	1.1731	1.37702	LEC
191_1_1_17754	4.69309	3.03689	Myeloid
191_1_1_17764	-0.44336	5.87006	Mesenchymal
191_1_1_17773	1.53671	1.21275	Myeloid
191_1_1_17776	-0.36419	0.922849	Myeloid
191_1_1_17778	1.41075	0.349896	Myeloid
191_1_1_17787	-0.807051	-3.77941	Mesenchymal
191_1_1_17798	2.14116	1.90408	Myeloid
191_1_1_17799	2.15236	4.93006	NK
191_1_1_17806	-6.47279	0.496941	FDC
191_1_1_17813	-6.43011	-0.103103	FDC
191_1_1_17815	3.74369	-4.75992	LEC
191_1_1_17831	0.579878	0.316208	Myeloid
191_1_1_17836	1.15892	-2.04361	Mesenchymal
191_1_1_17847	-2.01084	0.0720851	T
191_1_1_17866	0.989637	-1.46176	Mesenchymal
191_1_1_17868	1.73745	-2.28134	Mesenchymal
191_1_1_17873	3.00668	-4.07952	Mesenchymal
191_1_1_17884	5.61649	-0.640284	B
191_1_1_17906	1.2435	-2.40695	Myeloid
191_1_1_17954	1.53344	-5.34589	Mesenchymal
191_1_1_17962	1.42479	-2.44122	Myeloid
191_1_1_17969	0.387078	-2.96088	Mesenchymal
191_1_1_17988	5.25502	-3.61021	LEC
191_1_1_17995	0.93965	-1.24701	T
191_1_1_17996	0.308035	2.34165	T
191_1_1_18054	2.3196	-2.62666	LEC
191_1_1_18058	0.742494	-5.25668	BEC
191_1_1_18083	1.45547	-1.23276	LEC
191_1_1_18084	1.82531	2.04491	Myeloid
191_1_1_18086	5.02986	-3.27445	LEC
191_1_1_18108	0.757487	-7.26108	BEC
191_1_1_18124	0.789427	2.95645	T
191_1_1_18135	-0.56537	6.92977	BEC
191_1_1_18140	-3.94069	1.91144	B
191_1_1_18156	-6.03684	-0.372089	FDC
191_1_1_18189	3.53123	-3.7908	T
191_1_1_18190	1.27647	-3.26312	BEC
191_1_1_18215	1.32449	-2.48273	Mesenchymal
191_1_1_18220	1.96778	-3.13897	Mesenchymal
191_1_1_18230	-6.63276	-0.271369	FDC
191_1_1_18237	-0.133763	2.69939	LEC
191_1_1_18238	1.30279	-2.5716	Mesenchymal
191_1_1_18248	1.83119	6.53681	NK
191_1_1_18254	0.813453	-0.984234	BEC
191_1_1_18259	0.645805	-2.92327	Mesenchymal
191_1_1_18268	0.206465	-1.58362	B
191_1_1_18290	-0.782555	-3.08379	Mesenchymal
191_1_1_18294	2.07054	-3.28317	NK
191_1_1_18306	-5.44316	-0.555537	FDC
191_1_1_18349	-5.42475	0.405237	FDC
191_1_1_18355	-6.13281	0.0799862	FDC
191_1_1_18358	-2.90943	0.726652	B
191_1_1_18360	4.77666	-5.45808	BEC
191_1_1_18380	-5.38351	1.33085	B
191_1_1_18392	1.52858	-1.77621	Myeloid
191_1_1_18398	-4.14123	1.6052	B
191_1_1_18407	0.219021	-3.0948	Mesenchymal
191_1_1_18430	2.46944	-1.89103	NK
191_1_1_18456	-5.2018	-0.458414	FDC
191_1_1_18463	-4.44819	0.534394	FDC
191_1_1_18471	1.46033	-2.21639	LEC
191_1_1_18472	-6.13881	0.796023	FDC
191_1_1_18483	2.57682	3.44488	FDC
191_1_1_18491	0.172987	1.27312	Myeloid
191_1_1_18511	-3.46963	0.261098	B
191_1_1_18513	-5.96573	1.63344	T
191_1_1_18567	1.42912	-1.38646	Mesenchymal
191_1_1_18570	1.70114	-2.57079	Myeloid
191_1_1_18573	-3.90256	3.55473	B
191_1_1_18581	-6.53702	1.34426	FDC
191_1_1_18605	-0.185994	-2.04036	FDC
191_1_1_18631	-0.737239	3.2061	T
191_1_1_18639	1.16647	-2.38965	Mesenchymal
191_1_1_18691	1.13303	-2.1274	B
191_1_1_18712	1.29968	-0.30426	Myeloid
191_1_1_18743	0.422412	-3.72342	Mesenchymal
191_1_1_18768	2.12413	-2.94893	LEC
191_1_1_18774	-4.52553	0.882882	FDC
191_1_1_18783	3.0515	-2.55431	LEC
191_1_1_18804	-0.79427	4.67516	T
191_1_1_18806	-0.36758	-2.29174	Mesenchymal
191_1_1_18817	3.30452	-2.90509	LEC
191_1_1_18829	-2.10239	-0.616874	B
191_1_1_18852	0.921921	-3.58116	Mesenchymal
191_1_1_18853	1.8965	-3.33629	Mesenchymal
191_1_1_18868	1.83717	0.315181	LEC
191_1_1_18872	-0.0494167	-3.50345	Mesenchymal
191_1_1_18899	2.88115	-4.22128	BEC
191_1_1_18925	0.871953	-2.10351	Mesenchymal
191_1_1_18938	0.442563	0.156507	Myeloid
191_1_1_18945	2.24675	1.44899	NK
191_1_1_18960	3.29991	-3.54557	BEC
191_1_1_19007	2.90052	-1.42798	LEC
191_1_1_19018	-5.65699	-2.71445	B
191_1_1_19031	-6.5627	0.547471	FDC
191_1_1_19050	4.82916	-3.41747	LEC
191_1_1_19053	4.98129	-3.32011	LEC
191_1_1_19076	1.61163	-3.27648	BEC
191_1_1_19080	-0.355006	-2.8225	NK
191_1_1_19097	0.609111	-7.15988	BEC
191_1_1_19117	-4.71873	-0.573986	FDC
191_1_1_19133	6.0683	-0.555425	PC
191_1_1_19142	1.51203	5.62075	NK
191_1_1_19150	5.76989	0.0910635	PC
191_1_1_19164	-1.0684	6.69766	Myeloid
191_1_1_19167	-5.75202	-0.216512	FDC
191_1_1_19187	4.25956	-2.99478	LEC
191_1_1_19225	1.71999	-2.57625	LEC
191_1_1_19235	1.12603	-0.000111162	Myeloid
191_1_1_19237	-1.17062	0.420404	Myeloid
191_1_1_19281	-3.92815	1.34668	B
191_1_1_19291	1.11777	-1.9834	Mesenchymal
191_1_1_19293	1.92758	-2.53411	LEC
191_1_1_19322	0.99954	-2.24349	Mesenchymal
191_1_1_19329	-5.39704	0.66524	FDC
191_1_1_19344	0.551417	-1.3209	T
191_1_1_19347	2.55991	-1.05225	LEC
191_1_1_19370	-1.94305	4.24243	T
191_1_1_19387	2.91362	-5.43025	BEC
191_1_1_19390	2.26868	-3.57139	Mesenchymal
191_1_1_19392	-0.291703	3.29574	T
191_1_1_19403	-5.73467	-1.2051	FDC
191_1_1_19408	1.34483	-2.48	Mesenchymal
191_1_1_19428	1.30566	4.06632	T
191_1_1_19445	1.2935	-2.66466	Mesenchymal
191_1_1_19452	1.25401	-3.07694	Mesenchymal
191_1_1_19470	-5.18949	0.971337	FDC
191_1_1_19472	5.02629	-3.5035	LEC
191_1_1_19483	0.294582	-2.15456	B
191_1_1_19484	4.54411	-3.11417	LEC
191_1_1_19493	-0.829384	4.64937	NK
191_1_1_19509	-5.23315	3.59907	T
191_1_1_19543	1.08332	-2.37511	Mesenchymal
191_1_1_19547	-0.677213	-1.80238	Mesenchymal
191_1_1_19556	4.58905	-4.91805	Myeloid
191_1_1_19569	-6.67572	-0.0021382	FDC
191_1_1_19582	-6.21523	-0.204257	FDC
191_1_1_19593	-0.659652	-3.91471	Mesenchymal
191_1_1_19596	2.91068	-2.82421	LEC
191_1_1_19599	-5.16084	0.0323034	FDC
191_1_1_19611	-2.31675	-0.554019	FDC
191_1_1_19612	-1.90099	-1.70728	B
191_1_1_19630	-5.20578	0.275066	FDC
191_1_1_19641	4.91095	-3.53478	LEC
191_1_1_19652	-5.54355	-0.873583	FDC
191_1_1_19660	-5.67604	0.41992	FDC
191_1_1_19666	0.142615	-4.06624	Mesenchymal
191_1_1_19673	1.7623	-3.34972	Mesenchymal
191_1_1_19680	-2.82824	0.10313	B
191_1_1_19710	-6.49181	0.578352	FDC
191_1_1_19730	-6.38126	0.345113	FDC
191_1_1_19759	1.00635	-1.87711	Mesenchymal
191_1_1_19786	-1.28048	-0.721255	Myeloid
191_1_1_19796	1.7588	-1.87694	Myeloid
191_1_1_19797	1.58992	-2.17924	Mesenchymal
191_1_1_19800	-4.24708	1.12421	B
191_1_1_19805	1.05104	1.86511	NK
191_1_1_19826	1.69528	-1.66672	LEC
191_1_1_19858	-1.43884	-3.0745	Mesenchymal
191_1_1_19869	1.13361	-2.26854	Mesenchymal
191_1_1_19875	1.77243	-2.90889	Mesenchymal
191_1_1_19878	-6.54413	0.284045	FDC
191_1_1_19881	2.0351	-2.86942	LEC
191_1_1_19887	1.58798	-1.6793	Myeloid
191_1_1_19956	-3.83215	4.23826	FDC
191_1_1_19961	5.07101	-0.67359	B
191_1_1_19987	0.78912	-6.14231	BEC
191_1_1_19989	-6.13395	-0.143104	FDC
191_1_1_19990	3.25974	-4.68658	BEC
191_1_1_20007	0.61165	-2.27809	FDC
191_1_1_20018	-5.01195	-0.716483	FDC
191_1_1_20026	-6.36789	0.497673	FDC
191_1_1_20030	-1.83169	0.521718	Myeloid
191_1_1_20036	5.12056	-3.63085	LEC
191_1_1_20067	1.3056	-2.16422	Mesenchymal
191_1_1_20095	-1.51542	3.51663	T
191_1_1_20136	-4.97176	-0.749425	FDC
191_1_1_20155	-4.26212	-0.125076	FDC
191_1_1_20179	-5.85427	0.0628662	FDC
191_1_1_20185	0.716917	-1.09018	T
191_1_1_20208	-5.38793	-2.98084	Mesenchymal
191_1_1_20214	0.289203	0.887927	Myeloid
191_1_1_20218	-6.59205	-0.123981	FDC
191_1_1_20221	1.75052	-2.73795	BEC
191_1_1_20270	2.32304	3.94741	NK
191_1_1_20280	-5.37558	-0.479577	FDC
191_1_1_20291	-5.49879	1.22274	FDC
191_1_1_20313	-5.82287	-2.06996	FDC
191_1_1_20321	1.78545	-0.662347	Myeloid
191_1_1_20339	6.24908	-0.79962	B
191_1_1_20343	4.04578	-3.04287	LEC
191_1_1_20358	2.53568	-2.21839	LEC
191_1_1_20367	-3.37943	4.62132	T
191_1_1_20389	0.987592	-3.97583	Mesenchymal
191_1_1_20392	-4.66812	3.82074	FDC
191_1_1_20396	-5.26729	-0.616127	FDC
191_1_1_20444	-4.38014	0.11662	FDC
191_1_1_20446	1.41493	1.1716	LEC
191_1_1_20450	-0.282154	2.27591	LEC
191_1_1_20453	1.50017	-2.05959	LEC
191_1_1_20459	-6.29788	0.706829	FDC
191_1_1_20466	1.16592	0.375312	Myeloid
191_1_1_20471	0.556734	-5.91411	BEC
191_1_1_20474	-2.59633	-1.28415	FDC
191_1_1_20526	-2.0566	-1.29161	B
191_1_1_20535	0.513661	0.810492	Myeloid
191_1_1_20538	4.52382	-2.9099	LEC
191_1_1_20542	0.50195	-1.52835	Myeloid
191_1_1_20575	-1.58281	6.17968	BEC
191_1_1_20586	1.42186	-2.67711	Mesenchymal
191_1_1_20601	-1.829	3.27219	T
191_1_1_20604	1.26278	-2.55248	Mesenchymal
191_1_1_20605	-0.421435	-2.29485	Mesenchymal
191_1_1_20624	2.46654	6.25214	NK
191_1_1_20632	1.8007	-0.656794	Myeloid
191_1_1_20636	3.32065	-2.34225	LEC
191_1_1_20637	0.801662	0.35995	Myeloid
191_1_1_20645	-2.10955	-1.58395	Mesenchymal
191_1_1_20659	2.1065	-1.13263	NK
191_1_1_20665	3.21385	-4.28921	Mesenchymal
191_1_1_20692	-3.45433	-3.26598	Mesenchymal
191_1_1_20703	-6.52673	0.200615	FDC
191_1_1_20708	3.44644	-4.58373	Mesenchymal
191_1_1_20713	5.28782	-3.68729	LEC
191_1_1_20741	2.2718	-3.64152	Mesenchymal
191_1_1_20743	-3.32927	-1.72102	B
191_1_1_20750	1.47857	-1.3889	Myeloid
191_1_1_20757	2.67292	-1.02048	LEC
191_1_1_20781	-3.79222	0.703535	B
191_1_1_20785	0.89748	-1.07586	Mesenchymal
191_1_1_20813	1.37463	-0.984879	Mesenchymal
191_1_1_20833	-0.523411	3.03162	T
191_1_1_20841	2.20593	-2.24448	LEC
191_1_1_20844	1.5549	0.0925149	Myeloid
191_1_1_20889	3.12851	-4.14701	NK
191_1_1_20904	-5.0963	-0.642895	FDC
191_1_1_20916	-4.58293	0.372185	FDC
191_1_1_20931	-5.71475	0.276581	FDC
191_1_1_20946	5.05853	-3.44306	LEC
191_1_1_20953	1.6322	-2.63578	LEC
191_1_1_20961	1.24865	-2.07106	Myeloid
191_1_1_20970	1.94226	-0.654504	Myeloid
191_1_1_20980	-3.20284	1.91519	B
191_1_1_20988	-5.30931	0.677144	FDC
191_1_1_20993	5.23905	-3.4878	LEC
191_1_1_21003	-3.5029	1.9365	B
191_1_1_21021	-0.603387	-0.246747	Myeloid
191_1_1_21050	-4.66308	0.845853	FDC
191_1_1_21052	-3.79087	3.64527	T
191_1_1_21066	2.22137	1.68145	Myeloid
191_1_1_21072	1.95122	-2.92425	LEC
191_1_1_21117	-5.22816	-2.29351	B
191_1_1_21125	-3.07432	1.88929	B
191_1_1_21158	-6.03698	0.211331	FDC
191_1_1_21159	-4.72932	2.95856	LEC
191_1_1_21181	3.36435	-5.18592	BEC
191_1_1_21199	0.365729	-2.13689	FDC
191_1_1_21206	-4.94189	-0.367255	FDC
191_1_1_21216	-0.292746	2.62652	T
191_1_1_21221	5.19507	-3.52917	LEC
191_1_1_21239	0.87894	-3.04247	Mesenchymal
191_1_1_21243	-1.06058	5.776	T
191_1_1_21258	-4.88386	0.706466	FDC
191_1_1_21266	-2.18544	2.46595	Myeloid
191_1_1_21271	0.962369	0.067845	Myeloid
191_1_1_21277	-3.53765	-0.16444	B
191_1_1_21302	1.57614	-2.20167	Myeloid
191_1_1_21306	1.39389	-3.0925	NK
191_1_1_21350	-0.22572	-4.02258	Mesenchymal
191_1_1_21365	-2.52625	4.23414	B
191_1_1_21366	1.21261	-3.23017	Mesenchymal
191_1_1_21377	-4.65044	0.433069	FDC
191_1_1_21423	-3.83674	-2.47063	Mesenchymal
191_1_1_21432	1.36487	-2.76215	Mesenchymal
191_1_1_21453	1.52993	-2.06972	Myeloid
191_1_1_21475	-0.623056	-1.93292	FDC
191_1_1_21480	-5.6559	-0.180755	FDC
191_1_1_21484	4.32579	-5.37009	BEC
191_1_1_21504	2.35222	-2.73331	LEC
191_1_1_21509	5.61473	0.194891	PC
191_1_1_21518	-4.92404	2.31744	FDC
191_1_1_21532	3.22806	-5.35323	BEC
191_1_1_21552	3.23701	-4.8573	BEC
191_1_1_21558	-3.71026	-0.963195	FDC
191_1_1_21563	0.307039	1.79833	Mesenchymal
191_1_1_21582	1.22837	-2.45234	Mesenchymal
191_1_1_21594	1.74201	-5.36533	BEC
191_1_1_21596	1.50524	-0.112076	Myeloid
191_1_1_21606	-2.74542	-0.425628	B
191_1_1_21638	-0.930443	4.63836	T
191_1_1_21641	4.19109	-0.493538	BEC
191_1_1_21653	-6.52134	-0.381589	FDC
191_1_1_21662	-5.65422	-0.185672	FDC
191_1_1_21663	-2.9511	-1.0558	Mesenchymal
191_1_1_21674	6.10842	-0.0215114	PC
191_1_1_21676	-1.2424	6.25765	T
191_1_1_21679	0.788044	-2.40732	BEC
191_1_1_21686	1.86602	6.71873	NK
191_1_1_21731	-2.5082	4.62211	T
191_1_1_21735	1.86045	-0.426887	Myeloid
191_1_1_21750	0.870815	-4.53133	BEC
191_1_1_21771	1.29715	-2.82197	NK
191_1_1_21773	1.9603	-3.01849	Mesenchymal
191_1_1_21779	-4.8781	-2.92742	LEC
191_1_1_21785	3.62066	-4.60242	Mesenchymal
191_1_1_21818	-1.23742	-1.70462	Myeloid
191_1_1_21845	2.43304	-1.0182	LEC
191_1_1_21859	4.7817	-5.43937	T
191_1_1_21860	-4.96546	1.64278	FDC
191_1_1_21873	1.38802	-1.50197	Myeloid
191_1_1_21903	-4.23047	-1.22392	B
191_1_1_21924	1.108	-2.95967	BEC
191_1_1_21951	3.72384	-3.08324	LEC
191_1_1_21958	-4.23179	0.336766	B
191_1_1_21962	1.3744	-2.25085	Mesenchymal
191_1_1_21963	2.22092	-2.77468	NK
191_1_1_21969	-6.41396	1.06341	FDC
191_1_1_21998	-6.68588	0.60567	FDC
191_1_1_22018	-6.1641	-1.61217	FDC
191_1_1_22019	0.847528	-0.172317	Myeloid
191_1_1_22039	1.30822	-2.26195	Mesenchymal
191_1_1_22065	0.971	-3.25841	BEC
191_1_1_22067	4.71864	-2.75712	Myeloid
191_1_1_22069	0.248105	0.421304	Myeloid
191_1_1_22070	-0.598511	5.26584	Mesenchymal
191_1_1_22118	2.15476	-3.23374	Mesenchymal
191_1_1_22135	1.78912	-0.457506	Myeloid
191_1_1_22198	-4.89596	1.3329	FDC
191_1_1_22217	1.14589	-2.4162	NK
191_1_1_22249	1.1983	-2.39003	Mesenchymal
191_1_1_22257	1.25919	-2.23103	Myeloid
191_1_1_22266	1.20925	-1.75382	Myeloid
191_1_1_22291	1.13887	-2.53408	Mesenchymal
191_1_1_22318	2.4366	-3.55583	T
191_1_1_22333	-2.62916	-1.08738	B
191_1_1_22340	-6.11427	-2.14541	FDC
191_1_1_22363	-4.34031	3.87782	FDC
191_1_1_22381	0.282006	0.648635	Myeloid
191_1_1_22389	1.73146	-1.86915	LEC
191_1_1_22391	-5.25689	-2.72279	B
191_1_1_22401	1.53433	-1.32333	Mesenchymal
191_1_1_22412	0.60472	1.16212	Myeloid
191_1_1_22429	0.84903	-1.9444	T
191_1_1_22432	0.490853	0.0286652	Myeloid
191_1_1_22434	0.754903	2.91124	Mesenchymal
191_1_1_22451	-5.26339	2.59859	B
191_1_1_22456	2.12085	-2.63784	LEC
191_1_1_22479	2.00249	-2.54189	LEC
191_1_1_22483	-1.35883	-2.21593	Mesenchymal
191_1_1_22500	-3.28983	0.80016	FDC
191_1_1_22504	-2.7785	-0.344634	B
191_1_1_22505	1.16741	-1.5154	Myeloid
191_1_1_22516	1.22482	-2.34073	Mesenchymal
191_1_1_22533	1.60489	-1.23414	LEC
191_1_1_22535	2.26202	-2.5622	LEC
191_1_1_22542	2.41756	-1.62317	LEC
191_1_1_22550	-0.873519	1.60811	Myeloid
191_1_1_22556	-1.02483	6.68435	T
191_1_1_22595	3.56342	0.538004	Myeloid
191_1_1_22610	1.26298	-2.54803	Mesenchymal
191_1_1_22617	0.223374	2.07915	Myeloid
191_1_1_22622	1.0405	-3.61519	Mesenchymal
191_1_1_22643	-4.40995	4.35786	FDC
191_1_1_22649	1.22481	-3.1895	NK
191_1_1_22673	3.53689	-4.79954	Mesenchymal
191_1_1_22674	0.891579	0.412787	Myeloid
191_1_1_22683	1.29037	-2.66309	Mesenchymal
191_1_1_22717	0.80383	-2.06892	Mesenchymal
191_1_1_22743	0.823275	-2.46137	Mesenchymal
191_1_1_22752	-4.9924	1.57573	FDC
191_1_1_22755	4.61746	2.94273	BEC
191_1_1_22758	4.15073	-3.18324	LEC
191_1_1_22766	-1.89985	-0.913002	Mesenchymal
191_1_1_22790	0.771447	0.311811	Mesenchymal
191_1_1_22792	-0.965127	-0.273761	Mesenchymal
191_1_1_22815	-4.62463	-3.26883	T
191_1_1_22819	0.574023	4.49009	T
191_1_1_22820	0.767565	2.31419	Myeloid
191_1_1_22823	-4.53915	0.555395	FDC
191_1_1_22833	3.60281	-5.85986	BEC
191_1_1_22834	-6.11567	2.28117	FDC
191_1_1_22838	-0.492432	-2.57704	Mesenchymal
191_1_1_22842	-0.332165	4.32956	NK
191_1_1_22861	-5.88719	-1.33395	FDC
191_1_1_22874	0.96454	-3.33687	Mesenchymal
191_1_1_22893	-1.09116	2.30632	B
191_1_1_22894	1.18036	-0.816452	Myeloid
191_1_1_22901	-1.0281	-1.69794	B
191_1_1_22914	1.67993	-1.43074	Myeloid
191_1_1_22930	-6.39225	-1.31199	FDC
191_1_1_22942	3.87934	-5.07708	Mesenchymal
191_1_1_22947	-0.827808	4.21347	T
191_1_1_22972	0.172795	-2.75228	LEC
191_1_1_22978	3.53315	-4.6635	BEC
191_1_1_22996	1.56551	1.74609	Myeloid
191_1_1_23001	-0.126608	0.243531	Myeloid
191_1_1_23008	0.903207	0.19332	Myeloid
191_1_1_23011	-4.03297	1.42465	B
191_1_1_23016	-0.928481	-1.80357	FDC
191_1_1_23020	-0.664126	-0.000489294	Myeloid
191_1_1_23040	3.26353	-3.68736	BEC
191_1_1_23041	1.19445	-3.00029	Mesenchymal
191_1_1_23078	1.22262	-1.5272	Myeloid
191_1_1_23108	0.701539	-0.48006	Myeloid
191_1_1_23130	2.0783	-0.954199	Myeloid
191_1_1_23137	0.35901	-2.03431	FDC
191_1_1_23138	-4.5125	4.24547	FDC
191_1_1_23143	1.65258	-0.00352687	Myeloid
191_1_1_23149	4.94889	-0.454238	B
191_1_1_23150	2.04209	-0.906484	LEC
191_1_1_23152	-4.92533	-3.24696	LEC
191_1_1_23197	3.80445	-5.41281	BEC
191_1_1_23217	1.15619	-2.27483	Myeloid
191_1_1_23218	2.33588	-2.97376	LEC
191_1_1_23228	1.22668	-2.5635	Mesenchymal
191_1_1_23273	1.9167	-2.80618	Myeloid
191_1_1_23278	2.58392	-2.99915	LEC
191_1_1_23289	-0.707174	4.6741	Myeloid
191_1_1_23290	-2.27422	-0.960984	B
191_1_1_23326	0.680009	0.970506	Myeloid
191_1_1_23329	-1.37452	2.82997	T
191_1_1_23334	-1.08866	-0.596386	NK
191_1_1_23335	0.0828059	2.28811	LEC
191_1_1_23342	2.46324	-5.39221	BEC
191_1_1_23347	3.23693	-3.13054	BEC
191_1_1_23354	-3.61759	4.13006	PC
191_1_1_23370	1.84125	-0.122967	Myeloid
191_1_1_23374	-5.23085	-0.593456	FDC
191_1_1_23377	-6.15379	1.37968	FDC
191_1_1_23388	1.55122	-2.62612	Mesenchymal
191_1_1_23397	-3.30321	-1.79823	Mesenchymal
191_1_1_23406	3.98309	-0.56818	PC
191_1_1_23408	1.02348	-1.81101	Myeloid
191_1_1_23427	-1.50404	1.81627	FDC
191_1_1_23436	1.62998	-4.18965	BEC
191_1_1_23493	-1.14519	1.34573	Myeloid
191_1_1_23510	1.54971	-1.96373	Myeloid
191_1_1_23522	1.31436	-2.23265	Mesenchymal
191_1_1_23529	-0.619473	1.47622	Myeloid
191_1_1_23541	0.518457	-2.56074	Myeloid
191_1_1_23556	-6.72413	0.342675	FDC
191_1_1_23559	-6.2247	0.33905	FDC
191_1_1_23574	1.0918	-2.0066	Mesenchymal
191_1_1_23577	-5.30394	3.66381	FDC
191_1_1_23584	3.91555	-0.813052	Mesenchymal
191_1_1_23587	1.98361	-2.97425	Mesenchymal
191_1_1_23589	1.51648	-1.07711	Myeloid
191_1_1_23601	-6.00615	-0.104053	FDC
191_1_1_23607	1.97711	-1.01509	Myeloid
191_1_1_23618	1.01796	0.269854	Myeloid
191_1_1_23624	-1.95714	1.72249	B
191_1_1_23629	0.445819	1.3226	Mesenchymal
191_1_1_23690	0.883752	3.87968	T
191_1_1_23697	1.18164	4.99728	T
191_1_1_23706	2.24195	-0.412505	NK
191_1_1_23710	-5.85882	2.77671	FDC
191_1_1_23718	0.325603	0.759208	Myeloid
191_1_1_23742	1.97507	2.38229	NK
191_1_1_23746	1.16421	-2.65257	Mesenchymal
191_1_1_23752	-5.5617	0.326856	FDC
191_1_1_23761	0.0783754	-2.22564	FDC
191_1_1_23763	-2.19758	-0.954961	Mesenchymal
191_1_1_23770	-6.34685	0.247465	FDC
191_1_1_23788	0.871065	-3.70022	Mesenchymal
191_1_1_23828	1.23168	-3.23102	NK
191_1_1_23841	-2.35943	-1.36354	B
191_1_1_23849	2.86835	-4.5227	BEC
191_1_1_23858	1.15162	-1.6993	FDC
191_1_1_23859	1.08883	-2.07338	Myeloid
191_1_1_23866	4.32377	-3.36726	LEC
191_1_1_23872	1.45297	-2.17235	Mesenchymal
191_1_1_23873	0.890335	0.019833	T
191_1_1_23886	2.11573	-1.46342	LEC
191_1_1_23896	1.36511	0.695373	LEC
191_1_1_23903	2.25461	6.79083	NK
191_1_1_23943	-0.734392	6.84719	T
191_1_1_23951	-0.804634	3.1383	T
191_1_1_23971	-2.69062	-0.936455	B
191_1_1_23978	-0.623236	-0.296575	Myeloid
191_1_1_23980	0.466837	-7.45385	BEC
191_1_1_23982	1.87632	-2.11488	LEC
191_1_1_23992	-0.487371	2.74505	Mesenchymal
191_1_1_23995	-3.85035	-0.431148	FDC
191_1_1_24000	1.60902	-2.07792	Mesenchymal
191_1_1_24023	2.42027	-3.7465	Mesenchymal
191_1_1_24031	1.74588	0.112394	Myeloid
191_1_1_24039	1.3581	-2.43297	Mesenchymal
191_1_1_24046	3.59434	-4.72455	BEC
191_1_1_24051	0.321309	0.343644	Myeloid
191_1_1_24063	1.75943	-1.77318	LEC
191_1_1_24075	-6.68062	0.581326	FDC
191_1_1_24077	1.68096	-2.58496	NK
191_1_1_24087	-1.92513	-0.586744	B
191_1_1_24092	-1.29803	-1.62605	B
191_1_1_24132	3.34395	-4.42267	Mesenchymal
191_1_1_24146	0.294162	0.910386	Myeloid
191_1_1_24188	2.1574	-5.14995	BEC
191_1_1_24202	-5.5004	-0.322706	FDC
191_1_1_24222	1.48117	-0.44503	Myeloid
191_1_1_24237	1.26562	-2.10856	Mesenchymal
191_1_1_24244	2.80473	6.28827	NK
191_1_1_24256	-0.73345	6.90823	Mesenchymal
191_1_1_24260	-5.90846	0.499569	B
191_1_1_24273	1.1331	-2.39054	Mesenchymal
191_1_1_24290	-6.49746	1.24596	FDC
191_1_1_24358	1.19064	-1.66451	Myeloid
191_1_1_24381	1.06774	-2.24276	Mesenchymal
191_1_1_24394	-3.92332	0.914557	B
191_1_1_24404	0.0118489	2.33121	Myeloid
191_1_1_24410	0.041167	0.483459	Myeloid
191_1_1_24412	3.93362	-3.13003	LEC
191_1_1_24415	-1.46047	-0.91515	Myeloid
191_1_1_24417	0.768397	0.010205	Myeloid
191_1_1_24433	-0.901513	0.640983	Myeloid
191_1_1_24439	-6.63172	-0.212854	FDC
191_1_1_24441	-6.60341	1.08569	FDC
191_1_1_24454	-0.448619	1.87657	Mesenchymal
191_1_1_24480	-3.95517	-3.00981	B
191_1_1_24513	-6.66098	1.61052	FDC
191_1_1_24517	1.04114	-2.36188	Mesenchymal
191_1_1_24542	2.5888	0.682885	NK
191_1_1_24552	0.658823	-2.48629	Mesenchymal
191_1_1_24567	-2.97672	5.54994	NK
191_1_1_24601	-0.767987	5.05994	BEC
191_1_1_24607	-4.96373	-1.10786	FDC
191_1_1_24617	-4.26723	-0.776312	B
191_1_1_24632	-4.63224	0.183556	FDC
191_1_1_24635	-6.38252	0.851048	FDC
191_1_1_24704	-5.59107	0.520484	FDC
191_1_1_24719	-5.8285	-2.49264	FDC
191_1_1_24732	2.50219	-5.17687	BEC
191_1_1_24740	-4.8743	1.21824	FDC
191_1_1_24776	-5.60083	0.0257506	FDC
191_1_1_24782	1.36571	-2.22709	Myeloid
191_1_1_24794	1.46951	-2.3666	Mesenchymal
191_1_1_24816	-3.51719	3.4749	T
191_1_1_24823	1.64396	-1.1929	Myeloid
191_1_1_24826	-5.50479	-0.185183	FDC
191_1_1_24830	-5.44331	-2.8145	Myeloid
191_1_1_24837	0.530606	-2.13686	Mesenchymal
191_1_1_24858	1.15696	0.0369431	Myeloid
191_1_1_24860	-0.634572	0.413378	Myeloid
191_1_1_24862	-2.16649	-1.21683	Mesenchymal
191_1_1_24892	5.41571	-3.5979	LEC
191_1_1_24895	5.54249	0.190303	PC
191_1_1_24899	-3.44537	0.400382	B
191_1_1_24905	-3.54715	1.21367	B
191_1_1_24914	-1.9642	6.89008	T
191_1_1_24923	-1.71309	3.22569	T
191_1_1_24950	-3.68903	-2.67612	B
191_1_1_24989	1.32064	-2.71971	LEC
191_1_1_25015	-5.1872	-0.949255	FDC
191_1_1_25031	-0.436763	3.06247	T
191_1_1_25039	-0.0704041	2.57192	LEC
191_1_1_25052	5.27903	-3.5693	LEC
191_1_1_25068	-6.18841	-0.407072	FDC
191_1_1_25090	-5.39469	-0.469755	FDC
191_1_1_25102	0.806431	0.46228	Myeloid
191_1_1_25113	1.17553	-6.30724	BEC
191_1_1_25118	0.941849	-2.31366	B
191_1_1_25121	-5.84682	0.0862712	FDC
191_1_1_25124	0.84968	-2.43903	Mesenchymal
191_1_1_25138	-3.32455	0.340156	B
191_1_1_25142	-3.2525	0.0938888	B
191_1_1_25161	1.33451	-2.61464	Mesenchymal
191_1_1_25181	4.65751	-5.36531	BEC
191_1_1_25187	2.48497	-2.81869	LEC
191_1_1_25204	1.67625	-0.426638	Mesenchymal
191_1_1_25209	1.99881	-0.667831	Myeloid
191_1_1_25239	-1.53518	0.194307	NK
191_1_1_25250	1.21299	-0.27466	Myeloid
191_1_1_25283	-0.539771	-0.0938096	Mesenchymal
191_1_1_25287	1.60789	-3.50999	BEC
191_1_1_25311	0.486642	1.75303	Mesenchymal
191_1_1_25342	1.55305	-1.49893	LEC
191_1_1_25353	-5.11908	-0.748478	FDC
191_1_1_25358	-2.57278	3.43617	Mesenchymal
191_1_1_25361	1.49705	0.46626	Myeloid
191_1_1_25384	3.1717	-6.4106	BEC
191_1_1_25402	1.44594	-1.30179	Myeloid
191_1_1_25410	-1.03263	6.46585	T
191_1_1_25418	0.199669	3.11233	T
191_1_1_25426	1.57748	-1.14623	Myeloid
191_1_1_25479	-6.52504	-0.948002	FDC
191_1_1_25496	0.0442993	2.76171	FDC
191_1_1_25504	5.1191	-3.16641	Myeloid
191_1_1_25514	1.01779	-2.39617	Mesenchymal
191_1_1_25530	1.07335	-0.557941	LEC
191_1_1_25538	0.957207	-2.27132	Mesenchymal
191_1_1_25539	-3.61148	-1.40871	Myeloid
191_1_1_25575	-0.0108526	2.17761	T
191_1_1_25582	-5.52745	0.290477	FDC
191_1_1_25585	1.37731	-0.232789	FDC
191_1_1_25599	-0.416393	-1.31389	Myeloid
191_1_1_25606	-1.19951	2.68046	B
191_1_1_25615	1.7907	-3.01271	Mesenchymal
191_1_1_25633	1.41935	0.508314	Myeloid
191_1_1_25642	1.85361	-2.24426	LEC
191_1_1_25662	0.101829	4.42956	T
191_1_1_25666	2.08681	-3.21689	NK
191_1_1_25669	-5.82051	0.929293	FDC
191_1_1_25693	0.425797	0.439321	Myeloid
191_1_1_25711	2.00968	-4.2847	BEC
191_1_1_25714	-5.45001	1.12707	FDC
191_1_1_25715	-6.67079	0.489321	FDC
191_1_1_25732	2.57662	-3.69722	Mesenchymal
191_1_1_25746	0.896401	0.786326	Myeloid
191_1_1_25781	3.07586	-6.74	BEC
191_1_1_25783	2.60748	3.21771	T
191_1_1_25787	-2.98732	2.7992	B
191_1_1_25788	1.07335	-1.76664	Myeloid
191_1_1_25797	-6.43893	0.520669	FDC
191_1_1_25814	-1.50541	4.06315	Mesenchymal
191_1_1_25822	-6.60714	0.7518	FDC
191_1_1_25835	-1.69961	3.29096	T
191_1_1_25880	1.10715	-0.241487	LEC
191_1_1_25885	-5.06205	-0.187993	FDC
191_1_1_25889	1.66152	-2.1935	Mesenchymal
191_1_1_25902	-2.00187	-2.38691	Mesenchymal
191_1_1_25926	0.542654	0.2713	Myeloid
191_1_1_25975	-5.32459	0.00281435	FDC
191_1_1_25977	1.21077	-2.16322	Mesenchymal
191_1_1_25979	5.60086	-3.20695	LEC
191_1_1_25987	-5.92791	0.290952	FDC
191_1_1_25988	-5.56616	1.11746	FDC
191_1_1_26014	0.953289	-1.68193	Myeloid
191_1_1_26046	5.03039	3.40848	Myeloid
191_1_1_26053	4.00079	-3.20961	LEC
191_1_1_26056	1.338	-3.32293	BEC
191_1_1_26068	-5.43652	-2.73809	B
191_1_1_26071	-4.33187	3.23651	T
191_1_1_26077	4.15455	-4.88354	LEC
191_1_1_26079	1.06193	-1.84784	Mesenchymal
191_1_1_26087	4.33526	-5.33908	BEC
191_1_1_26096	-5.54228	-0.373723	FDC
191_1_1_26105	0.535484	0.491197	Myeloid
191_1_1_26111	4.59792	3.10616	B
191_1_1_26126	0.736054	-1.92972	BEC
191_1_1_26141	0.651058	-0.950773	Myeloid
191_1_1_26146	6.87818	-3.00745	Myeloid
191_1_1_26154	-5.89246	0.497999	FDC
191_1_1_26183	-5.28975	-0.233164	FDC
191_1_1_26233	1.34547	4.32086	Mesenchymal
191_1_1_26235	-6.78955	-0.0345569	FDC
191_1_1_26236	1.23521	-1.59391	LEC
191_1_1_26244	0.047524	2.56438	BEC
191_1_1_26248	0.475147	-6.16457	BEC
191_1_1_26259	-4.30387	3.82882	T
191_1_1_26266	0.75209	-1.19403	Mesenchymal
191_1_1_26272	1.5834	-1.45202	Myeloid
191_1_1_26277	1.19755	-2.0075	Mesenchymal
191_1_1_26290	0.963126	0.610819	Myeloid
191_1_1_26302	-2.92495	4.84426	T
191_1_1_26317	-2.9575	0.0443168	B
191_1_1_26326	-3.64018	1.49753	B
191_1_1_26338	0.751394	-1.59251	T
191_1_1_26345	1.1536	-2.32933	Mesenchymal
191_1_1_26368	0.599322	1.32351	Myeloid
191_1_1_26385	1.38205	-2.72352	Mesenchymal
191_1_1_26399	-4.69747	0.0704948	FDC
191_1_1_26420	1.59026	-2.73029	Mesenchymal
191_1_1_26425	-3.31888	-0.845844	FDC
191_1_1_26429	-0.453069	2.88795	Myeloid
191_1_1_26444	2.31292	0.850466	Myeloid
191_1_1_26448	-1.16863	-2.31843	Mesenchymal
191_1_1_26479	-4.70416	0.754167	FDC
[truncated: 268,001+ more rows]

## Sheet: (E)
	B prol niche	BEC-rich T zone	Follicle cluster	Lymphatic sinus	Plasma cells	T zone
B	-0.208019	-0.142325	1.90362	-1.87491	-2.93157	-0.947932
B_prol	3.00289	-1.14092	-0.796016	-3.69841	-5.18399	-1.89337
BEC	-1.21192	1.19897	-1.63969	0.72224	1.26448	0.195399
CD4T_naive	-2.89026	0.261858	-0.659862	-0.456025	-1.09793	1.67269
CD8T_naive	-1.36938	0.807334	-1.29671	-0.715055	0.157974	0.987268
DC	-0.271921	0.177789	-0.401945	0.390746	-0.599449	0.511285
FDC	0.744316	-1.63647	2.00529	-5.50851	-4.88635	-2.93824
Granulo	-3.195	0.452278	-0.115118	3.35462	1.36627	-0.34552
LEC	-2.54406	0.512016	-0.932642	4	0.955091	-1.22242
Macro	1.56978	0.595239	-2.8013	1.21757	0.721522	-1.36205
MC	-1.82016	0.857997	-1.56462	2.40146	1.58144	0.162868
FRC	0.932848	0.494533	-0.978247	0.890203	-0.764501	-0.593716
NK	-1.48582	0.56017	-1.91303	2.45301	1.961	0.214109
NKT	-2.4928	0.695493	-1.33006	-0.466696	-0.945616	1.56663
Plasma cells	-4.75113	-1.8644	-3.79356	0.933116	4	-1.15901
TFH	-1.09796	-0.606086	1.42008	-2.98266	-3.59279	0.131025
TH_memory	-2.0462	-0.0247488	-1.4618	-0.722226	0.0321607	2.05262
TPR	-0.574228	0.139983	-0.297823	-1.42105	-0.933793	0.799115
TREG	-1.79443	-0.0128315	-0.384342	-1.61714	-0.682916	1.48583
PD1+ TTOX	0.720074	1.26061	-1.13605	-1.72055	-3.12067	-0.704249
TTOX memory	-0.866892	0.320639	-1.61038	-0.522171	1.10323	0.99696

## Sheet: (F)
Left panel				Right panel
Nhood	Sample	Fraction		Nhood	DLBCL	FL	rLN
B prol niche	DLBCL 191_3reg001	0.118697		B prol niche	82.2164	11.3521	6.43157
B prol niche	DLBCL 191_3reg004	0.066976		BEC-rich T zone	28.0876	48.146	23.7664
B prol niche	DLBCL 191_4reg002	0.143538		Follicle cluster	7.89807	66.2731	25.8289
B prol niche	DLBCL 191_4reg003	0.159178		Lymphatic sinus	5.47052	45.2732	49.2563
B prol niche	DLBCL 191_4reg004	0.098735		Plasma cells	0.300486	64.1988	35.5007
B prol niche	DLBCL 191_4reg005	0.0984912		T zone	4.64544	52.282	43.0726
B prol niche	DLBCL 191_4reg006	0.0761962
B prol niche	DLBCL 191_4reg007	0.0603519
B prol niche	FL 191_1reg001	0.0261194
B prol niche	FL 191_1reg002	0.0223835
B prol niche	FL 191_2reg001	0.00612213
B prol niche	FL 191_2reg004	0.00646407
B prol niche	FL 191_3reg002	0.0029004
B prol niche	FL 191_3reg003	0.00597784
B prol niche	FL 191_5reg003	0.0303487
B prol niche	FL 191_5reg004	0.012608
B prol niche	FL 191_5reg005	3.88014e-05
B prol niche	FL 191_5reg006	0.00055777
B prol niche	rLN 191_1reg006	0.00102702
B prol niche	rLN 191_3reg007	0.00262516
B prol niche	rLN 191_3reg008	0.013287
B prol niche	rLN 191_4reg001	0.000294648
B prol niche	rLN 191_5reg001	0.0208945
B prol niche	rLN 191_5reg002	0.0261873
BEC-rich T zone	DLBCL 191_3reg001	0.000143836
BEC-rich T zone	DLBCL 191_3reg004	0.0252667
BEC-rich T zone	DLBCL 191_4reg002	0.0438757
BEC-rich T zone	DLBCL 191_4reg003	0.0078654
BEC-rich T zone	DLBCL 191_4reg004	0.00669335
BEC-rich T zone	DLBCL 191_4reg005	0.0159843
BEC-rich T zone	DLBCL 191_4reg006	0.0913999
BEC-rich T zone	DLBCL 191_4reg007	0.0896468
BEC-rich T zone	FL 191_1reg001	0.0994746
BEC-rich T zone	FL 191_1reg002	0.0605279
BEC-rich T zone	FL 191_2reg001	0.0144562
BEC-rich T zone	FL 191_2reg004	0.021732
BEC-rich T zone	FL 191_3reg002	0.0783122
BEC-rich T zone	FL 191_3reg003	0.0643673
BEC-rich T zone	FL 191_5reg003	0.0739573
BEC-rich T zone	FL 191_5reg004	0.0510205
BEC-rich T zone	FL 191_5reg005	0.0104217
BEC-rich T zone	FL 191_5reg006	0.00719037
BEC-rich T zone	rLN 191_1reg006	0.0206996
BEC-rich T zone	rLN 191_3reg007	0.0201199
BEC-rich T zone	rLN 191_3reg008	0.0291474
BEC-rich T zone	rLN 191_4reg001	0.0481694
BEC-rich T zone	rLN 191_5reg001	0.0634872
BEC-rich T zone	rLN 191_5reg002	0.0560405
Follicle cluster	DLBCL 191_3reg001	3.03236e-05
Follicle cluster	DLBCL 191_3reg004	0.000172957
Follicle cluster	DLBCL 191_4reg002	0.00508426
Follicle cluster	DLBCL 191_4reg003	0.00326934
Follicle cluster	DLBCL 191_4reg004	0.0158862
Follicle cluster	DLBCL 191_4reg005	0.0188175
Follicle cluster	DLBCL 191_4reg006	0.00982935
Follicle cluster	DLBCL 191_4reg007	0.0258908
Follicle cluster	FL 191_1reg001	0.0256223
Follicle cluster	FL 191_1reg002	0.0656866
Follicle cluster	FL 191_2reg001	0.107668
Follicle cluster	FL 191_2reg004	0.109674
Follicle cluster	FL 191_3reg002	0.0201809
Follicle cluster	FL 191_3reg003	0.102455
Follicle cluster	FL 191_5reg003	0.104065
Follicle cluster	FL 191_5reg004	0.0968997
Follicle cluster	FL 191_5reg005	0.0170789
Follicle cluster	FL 191_5reg006	0.0134008
Follicle cluster	rLN 191_1reg006	0.0118476
Follicle cluster	rLN 191_3reg007	0.0261974
Follicle cluster	rLN 191_3reg008	0.0140702
Follicle cluster	rLN 191_4reg001	0.109048
Follicle cluster	rLN 191_5reg001	0.0472004
Follicle cluster	rLN 191_5reg002	0.049925
Lymphatic sinus	DLBCL 191_3reg001	0
Lymphatic sinus	DLBCL 191_3reg004	0
Lymphatic sinus	DLBCL 191_4reg002	0.0177266
Lymphatic sinus	DLBCL 191_4reg003	0.00472598
Lymphatic sinus	DLBCL 191_4reg004	1.65824e-05
Lymphatic sinus	DLBCL 191_4reg005	0.00300141
Lymphatic sinus	DLBCL 191_4reg006	0.012188
Lymphatic sinus	DLBCL 191_4reg007	0.0170467
Lymphatic sinus	FL 191_1reg001	0.0262831
Lymphatic sinus	FL 191_1reg002	0.000431142
Lymphatic sinus	FL 191_2reg001	0.00242103
Lymphatic sinus	FL 191_2reg004	0.0178592
Lymphatic sinus	FL 191_3reg002	0.028986
Lymphatic sinus	FL 191_3reg003	0.0153884
Lymphatic sinus	FL 191_5reg003	0.0289362
Lymphatic sinus	FL 191_5reg004	0.0222867
Lymphatic sinus	FL 191_5reg005	0.142559
Lymphatic sinus	FL 191_5reg006	0.167581
Lymphatic sinus	rLN 191_1reg006	0.0133986
Lymphatic sinus	rLN 191_3reg007	0.134068
Lymphatic sinus	rLN 191_3reg008	0.0387033
Lymphatic sinus	rLN 191_4reg001	0.260078
Lymphatic sinus	rLN 191_5reg001	0.00210596
Lymphatic sinus	rLN 191_5reg002	0.0442086
Plasma cells	DLBCL 191_3reg001	0
Plasma cells	DLBCL 191_3reg004	0.000433882
Plasma cells	DLBCL 191_4reg002	0.000258483
Plasma cells	DLBCL 191_4reg003	0.000110778
Plasma cells	DLBCL 191_4reg004	0
Plasma cells	DLBCL 191_4reg005	0
Plasma cells	DLBCL 191_4reg006	0.00139858
Plasma cells	DLBCL 191_4reg007	0.000803142
Plasma cells	FL 191_1reg001	0
Plasma cells	FL 191_1reg002	0
Plasma cells	FL 191_2reg001	0
Plasma cells	FL 191_2reg004	2.30788e-05
Plasma cells	FL 191_3reg002	4.61576e-06
Plasma cells	FL 191_3reg003	0
Plasma cells	FL 191_5reg003	0
Plasma cells	FL 191_5reg004	0
Plasma cells	FL 191_5reg005	0.337754
Plasma cells	FL 191_5reg006	0.304206
Plasma cells	rLN 191_1reg006	0.00600511
Plasma cells	rLN 191_3reg007	0.142673
Plasma cells	rLN 191_3reg008	0.178805
Plasma cells	rLN 191_4reg001	0.0275007
Plasma cells	rLN 191_5reg001	0
Plasma cells	rLN 191_5reg002	2.30788e-05
T zone	DLBCL 191_3reg001	0
T zone	DLBCL 191_3reg004	0.00612466
T zone	DLBCL 191_4reg002	0.00324562
T zone	DLBCL 191_4reg003	0.000908369
T zone	DLBCL 191_4reg004	5.56971e-05
T zone	DLBCL 191_4reg005	0.00250333
T zone	DLBCL 191_4reg006	0.0156185
T zone	DLBCL 191_4reg007	0.0179983
T zone	FL 191_1reg001	0.0234039
T zone	FL 191_1reg002	0.0475461
T zone	FL 191_2reg001	0.0924967
T zone	FL 191_2reg004	0.0796529
T zone	FL 191_3reg002	0.0415369
T zone	FL 191_3reg003	0.0365667
T zone	FL 191_5reg003	0.0475846
T zone	FL 191_5reg004	0.0398518
T zone	FL 191_5reg005	0.043466
T zone	FL 191_5reg006	0.0707141
T zone	rLN 191_1reg006	0.09484
T zone	rLN 191_3reg007	0.0455066
T zone	rLN 191_3reg008	0.0448483
T zone	rLN 191_4reg001	0.0545994
T zone	rLN 191_5reg001	0.102401
T zone	rLN 191_5reg002	0.0885311
