# Supplementary material for: Reprogramming of stroma-derived chemokine networks drives the loss of tissue organization in nodal B cell lymphoma
Source: Nat Cancer. 2026 Mar 25;7(3):538–52. doi: 10.1038/s43018-026-01136-z (PMC13035477; doi:10.1038/s43018-026-01136-z)
Supplement: Supplementary file 4 — Statistical source data. [file 43018_2026_1136_MOESM4_ESM.xlsx]

## Sheet: (A)
Group	Patient	ratio_rBEC	ratio_rFRC
DLBCL	DLBCL-1	0.618182	0.587879
DLBCL	DLBCL-2	0.776224	0.423529
DLBCL	DLBCL-3	0.924242	0.949495
DLBCL	DLBCL-4	0.0250696	0.0315789
DLBCL	DLBCL-5	0.741935	0.915441
DLBCL	DLBCL-6	0.711111	0.953333
DLBCL	DLBCL-7	0.783537	0.869318
DLBCL	DLBCL-8	0.6997	0.862264
FL	FL-1	0.0340909	0.023622
FL	FL-2	0.229008	0.678917
FL	FL-3	0.250936	0.602564
FL	FL-4	0.0254902	0.00574713
FL	FL-5	0	0.00735294
FL	FL-6	0.146341	0.0377358
rLN	rLN-1	0.0122699	0.10473
rLN	rLN-2	0.00213675	0.00152439
rLN	rLN-3	0.0588235	0
rLN	rLN-4	0.00869565	0.00172712
rLN	rLN-5	0.00458716	0.0258621

## Sheet: (B)
Gene	pct.DLBCL	pct.rLN	log2FC	p.val	p.val.adj
APOL1	0.669	0.114	1.77732	0	0
BASP1	0.561	0.079	1.4825	0	0
CA12	0.491	0.036	1.93262	0	0
COL5A2	0.835	0.33	1.90928	0	0
CTSB	0.818	0.382	2.3136	0	0
FN1	0.829	0.21	2.63472	0	0
FTH1	0.984	0.932	1.59261	0	0
MXRA5	0.697	0.132	2.64415	0	0
PDPN	0.57	0.072	1.99954	0	0
RARRES1	0.513	0.054	2.36148	0	0
FAP	0.476	0.04	1.22854	0	0
IL32	0.768	0.311	1.9463	9.74967e-308	2.56748e-303
GBP1	0.621	0.145	2.2394	5.94185e-306	1.56473e-301
CTHRC1	0.489	0.053	1.83959	3.6497e-303	9.61113e-299
PKM	0.783	0.339	1.51887	5.69516e-301	1.49976e-296
S100A11	0.857	0.478	1.38984	1.86755e-300	4.91801e-296
STAT1	0.742	0.267	1.64743	1.02585e-299	2.70147e-295
EPSTI1	0.509	0.068	0.991988	2.7359e-298	7.20473e-294
JUNB	0.953	0.938	-1.32067	2.21278e-297	5.82713e-293
COL3A1	0.943	0.713	1.93566	1.0073e-292	2.65261e-288
PLOD2	0.548	0.092	1.33714	7.24923e-292	1.90901e-287
XAF1	0.678	0.197	1.02109	2.37707e-285	6.25976e-281
WARS	0.545	0.098	1.55005	2.75171e-281	7.24635e-277
SOCS3	0.77	0.836	-1.54692	3.43915e-281	9.05666e-277
CXCL9	0.518	0.124	4.00624	4.40495e-280	1.16e-275
IFI27	0.583	0.127	1.20238	9.35207e-275	2.46277e-270
ADAMTS2	0.554	0.108	1.19312	1.05732e-272	2.78434e-268
IFI6	0.731	0.264	1.75925	1.96981e-270	5.18729e-266
CIRBP	0.682	0.704	-0.920611	5.4496e-269	1.4351e-264
VCAN	0.609	0.152	1.61888	2.52505e-267	6.64947e-263
LOXL2	0.576	0.126	1.3605	2.55976e-267	6.74088e-263
EMILIN1	0.532	0.102	0.963627	8.745e-265	2.30291e-260
SLAMF8	0.338	0.008	0.918663	6.45641e-262	1.70023e-257
MMP2	0.712	0.273	2.02359	6.74986e-262	1.77751e-257
LHFPL6	0.575	0.721	-1.2424	7.93867e-261	2.09057e-256
ZFP36	0.89	0.916	-1.5616	1.53718e-260	4.04801e-256
IFITM3	0.968	0.857	0.927484	1.9076e-260	5.02347e-256
GOLM1	0.484	0.072	1.06337	2.08559e-260	5.49219e-256
GFPT2	0.522	0.1	1.09044	5.1195e-254	1.34817e-249
COL1A2	0.948	0.769	1.51508	7.04746e-254	1.85588e-249
CCL21	0.202	0.506	-3.37847	7.42109e-254	1.95427e-249
LY6E	0.624	0.173	1.01673	6.42352e-253	1.69157e-248
CCL5	0.391	0.033	2.58781	4.22551e-251	1.11275e-246
TIMP1	0.825	0.464	2.05152	2.15924e-247	5.68615e-243
COL6A1	0.926	0.745	1.50916	1.35822e-246	3.57673e-242
FAM198B	0.415	0.045	0.939204	5.65171e-245	1.48832e-240
MMP9	0.325	0.009	1.97478	6.5857e-243	1.73428e-238
COL6A2	0.906	0.636	1.26207	1.35052e-242	3.55645e-238
TNFSF10	0.659	0.22	1.43605	1.83827e-242	4.84089e-238
ECM1	0.489	0.088	0.92342	5.08986e-241	1.34036e-236
PSMB9	0.512	0.108	0.809326	1.38093e-240	3.63653e-236
CALU	0.751	0.317	1.16776	4.01805e-239	1.05811e-234
VMP1	0.81	0.38	1.15669	6.82005e-235	1.79599e-230
RCN3	0.492	0.096	0.908053	1.11988e-233	2.94909e-229
TMSB10	0.871	0.556	1.13924	3.4745e-232	9.14975e-228
SERPINE1	0.577	0.155	1.87099	8.6121e-230	2.26791e-225
FAM20C	0.489	0.096	1.03846	1.24469e-226	3.27776e-222
CASP4	0.488	0.111	0.63278	1.56513e-225	4.12161e-221
MME	0.349	0.025	1.26765	7.68615e-225	2.02407e-220
FBN1	0.668	0.237	0.909555	3.51128e-223	9.2466e-219
STAT2	0.517	0.135	0.613046	3.67524e-223	9.67838e-219
UBE2L6	0.494	0.113	0.683095	2.64244e-222	6.95861e-218
RUNX1	0.464	0.093	0.743997	1.04094e-220	2.74122e-216
APOL2	0.393	0.052	0.705064	1.15178e-220	3.0331e-216
PARP14	0.615	0.193	1.0212	2.98839e-219	7.86963e-215
MRC2	0.427	0.076	0.667571	6.67824e-219	1.75865e-214
COL6A3	0.814	0.548	1.62192	6.69439e-219	1.7629e-214
IFITM1	0.435	0.082	0.703263	2.7269e-218	7.18102e-214
ITGA5	0.411	0.058	0.899621	1.28939e-216	3.39548e-212
THY1	0.791	0.385	1.12294	5.1028e-215	1.34377e-210
FAM20A	0.391	0.053	0.728875	9.48969e-214	2.49901e-209
CHI3L1	0.321	0.02	2.9252	3.9368e-213	1.03672e-208
COL1A1	0.916	0.744	1.79333	6.90481e-213	1.81831e-208
LAP3	0.637	0.22	1.15183	4.29075e-212	1.12993e-207
NNMT	0.72	0.298	0.847254	4.95718e-212	1.30542e-207
IDO1	0.274	0.005	1.44444	4.82714e-211	1.27118e-206
BTN3A2	0.495	0.122	0.69199	1.00465e-210	2.64565e-206
EGR1	0.902	0.925	-1.33113	2.76998e-209	7.29446e-205
BRD2	0.586	0.598	-0.917331	5.0527e-209	1.33058e-204
LTBP2	0.508	0.126	0.88095	1.85597e-208	4.8875e-204
PLIN3	0.496	0.128	0.62901	3.27973e-208	8.63683e-204
IKBIP	0.422	0.083	0.579769	2.62312e-207	6.90772e-203
COL5A1	0.666	0.256	1.42914	6.70854e-207	1.76663e-202
THBS2	0.496	0.115	1.23205	5.30782e-206	1.39776e-201
NR2F2	0.743	0.888	-1.09324	3.995e-205	1.05204e-200
RAB13	0.558	0.176	0.658445	1.51906e-204	4.00028e-200
C5orf15	0.542	0.169	0.583561	6.88331e-204	1.81265e-199
BMP1	0.433	0.088	0.656489	6.35209e-202	1.67276e-197
GSTO1	0.53	0.164	0.552656	8.15888e-202	2.14856e-197
LGALS3BP	0.835	0.479	0.985791	8.91734e-202	2.34829e-197
PSME2	0.522	0.144	0.717726	1.28015e-201	3.37115e-197
FMO1	0.332	0.029	1.66664	1.79274e-201	4.72101e-197
EGFL6	0.33	0.027	1.15489	1.89597e-200	4.99284e-196
HLA-A	0.992	0.939	0.883057	6.7268e-200	1.77144e-195
ANXA1	0.604	0.209	0.824378	5.63659e-199	1.48434e-194
DAB2	0.546	0.172	0.655512	2.61545e-198	6.88751e-194
CDH11	0.654	0.256	0.707136	4.46756e-198	1.17649e-193
PLAUR	0.416	0.075	0.827785	8.29376e-198	2.18408e-193
ADAM12	0.385	0.056	1.08238	7.75471e-195	2.04213e-190
TAPBP	0.647	0.25	0.737098	4.68348e-193	1.23335e-188
NT5E	0.343	0.045	0.572503	1.12113e-192	2.95238e-188
NOP53	0.578	0.552	-0.668973	1.74187e-192	4.58703e-188
PPIB	0.7	0.3	0.711074	2.07336e-192	5.45999e-188
COLGALT1	0.544	0.183	0.561845	2.21732e-191	5.83909e-187
KDELR2	0.599	0.225	0.584552	7.34767e-191	1.93494e-186
ARPC3	0.557	0.223	0.350055	1.28241e-190	3.3771e-186
CAPZA1	0.651	0.269	0.564298	1.01127e-189	2.66307e-185
CTSK	0.744	0.385	1.46098	1.63368e-189	4.30213e-185
S100A16	0.436	0.093	0.744975	5.29448e-189	1.39425e-184
LAMB1	0.696	0.297	0.989846	5.6667e-189	1.49227e-184
MESD	0.505	0.174	0.414742	1.4709e-188	3.87347e-184
DYNLT1	0.519	0.155	0.647088	1.75893e-188	4.63197e-184
PSMB8	0.435	0.124	0.398177	1.6238e-187	4.27611e-183
PDIA4	0.506	0.152	0.588178	1.78016e-187	4.68788e-183
CHIC2	0.425	0.112	0.441699	2.91161e-187	7.66745e-183
UBE2L3	0.596	0.26	0.346625	3.38647e-187	8.91793e-183
RRBP1	0.717	0.32	0.789398	3.6019e-187	9.48524e-183
C1R	0.926	0.738	0.965011	4.86686e-187	1.28164e-182
GBP2	0.606	0.215	1.03224	5.12842e-187	1.35052e-182
COPG1	0.505	0.17	0.440152	2.70879e-186	7.13333e-182
PPIC	0.463	0.127	0.549488	4.21222e-186	1.10925e-181
CLMP	0.536	0.172	0.685974	7.1253e-186	1.87638e-181
P4HB	0.701	0.306	0.750122	9.9484e-186	2.61981e-181
RAI14	0.532	0.166	0.71006	1.28738e-185	3.39017e-181
GPX8	0.442	0.107	0.60273	4.89475e-185	1.28898e-180
TMEM158	0.386	0.063	0.931127	6.85728e-185	1.8058e-180
MTRNR2L1	0.322	0.351	-1.18479	9.12118e-185	2.40197e-180
TAP2	0.47	0.132	0.562211	1.06441e-184	2.80301e-180
PHC2	0.46	0.125	0.564393	1.1741e-183	3.09187e-179
POSTN	0.404	0.081	2.72548	1.43306e-183	3.77383e-179
CDKN1A	0.57	0.589	-1.33167	1.92761e-183	5.07616e-179
GBP3	0.362	0.064	0.546266	6.4511e-183	1.69883e-178
NDRG2	0.344	0.603	-1.16813	7.92145e-183	2.08604e-178
HSBP1	0.502	0.192	0.312008	1.20637e-182	3.17686e-178
NR4A1	0.548	0.716	-1.62732	1.43455e-182	3.77773e-178
APOD	0.598	0.215	1.53013	1.60389e-182	4.22369e-178
FOSB	0.78	0.845	-1.36534	7.23604e-182	1.90554e-177
TAP1	0.605	0.22	0.824307	1.02151e-181	2.69005e-177
SNX10	0.263	0.011	0.686451	1.43161e-181	3.77001e-177
TMEM167A	0.46	0.152	0.363257	1.52438e-181	4.01429e-177
DRAM1	0.497	0.137	0.843446	1.59336e-181	4.19597e-177
NOP10	0.43	0.127	0.377727	1.98431e-181	5.22549e-177
TPBG	0.394	0.107	0.351345	4.75763e-181	1.25287e-176
RARRES3	0.458	0.112	0.799983	3.72753e-180	9.81607e-176
AP2M1	0.591	0.281	0.237203	3.97378e-180	1.04646e-175
STMP1	0.435	0.131	0.368848	7.26707e-180	1.91371e-175
ODF2L	0.416	0.095	0.610556	1.33972e-179	3.52802e-175
LRP1	0.603	0.234	0.67296	1.75828e-179	4.63025e-175
FBLN1	0.659	0.273	0.804214	2.01674e-179	5.31088e-175
IL15RA	0.401	0.094	0.522312	2.01954e-179	5.31826e-175
ABRACL	0.276	0.018	0.49799	3.67056e-179	9.66606e-175
P4HA1	0.471	0.137	0.55897	7.24491e-179	1.90787e-174
CTTN	0.536	0.24	0.21244	1.77986e-178	4.68708e-174
ITGAV	0.629	0.249	0.707419	2.75644e-178	7.2588e-174
SSR4	0.465	0.171	0.277567	2.8165e-178	7.41696e-174
HDGF	0.677	0.309	0.517588	3.69697e-178	9.7356e-174
LGI2	0.336	0.042	0.888558	4.80648e-178	1.26574e-173
VAMP5	0.469	0.153	0.414712	7.67708e-178	2.02168e-173
DDX3X	0.627	0.507	-0.52066	8.99259e-178	2.36811e-173
LUM	0.74	0.428	1.66441	1.5258e-177	4.01804e-173
PRELID1	0.384	0.091	0.430561	2.94393e-177	7.75254e-173
PSMB2	0.568	0.242	0.35235	1.48122e-176	3.90064e-172
RBX1	0.518	0.228	0.208101	1.76615e-176	4.65098e-172
SURF4	0.602	0.234	0.60892	2.04548e-176	5.38655e-172
GBP4	0.549	0.181	1.45497	2.34875e-176	6.18519e-172
COX6B1	0.527	0.246	0.162754	1.12256e-175	2.95615e-171
COPB2	0.495	0.182	0.368742	1.32903e-175	3.49987e-171
PML	0.436	0.139	0.355233	1.37198e-175	3.61297e-171
SNRPG	0.542	0.216	0.359077	1.70907e-175	4.50067e-171
PSMA4	0.6	0.235	0.594665	2.65776e-175	6.99895e-171
MBD2	0.509	0.201	0.311243	4.57596e-175	1.20503e-170
CHMP4B	0.555	0.264	0.195699	1.5582e-174	4.10336e-170
PSMA3	0.496	0.199	0.283972	2.89615e-174	7.62672e-170
MORF4L2	0.586	0.266	0.300741	4.25512e-174	1.12054e-169
HES1	0.347	0.603	-1.55958	6.59227e-174	1.73601e-169
GANAB	0.611	0.306	0.219418	1.56266e-173	4.11511e-169
TSHZ2	0.479	0.148	0.575741	3.81554e-173	1.00478e-168
LGALS1	0.839	0.537	1.18113	4.07835e-173	1.07399e-168
CXCL12	0.692	0.652	-1.56599	5.39117e-173	1.41971e-168
IFI44L	0.339	0.051	0.750132	7.32962e-173	1.93018e-168
PDCD5	0.435	0.137	0.371311	8.06729e-173	2.12444e-168
CLEC2B	0.396	0.095	0.533892	9.40503e-173	2.47672e-168
SSU72	0.478	0.209	0.173557	2.82092e-172	7.42861e-168
UBE2I	0.524	0.265	0.0837023	5.55307e-172	1.46235e-167
MAP7D1	0.493	0.202	0.266748	1.06585e-171	2.8068e-167
ZNHIT1	0.502	0.195	0.342593	1.6931e-171	4.45861e-167
SNU13	0.506	0.225	0.19682	2.0945e-171	5.51565e-167
ISLR	0.749	0.381	1.06965	4.32921e-171	1.14005e-166
C1QTNF6	0.322	0.041	0.61699	4.34384e-171	1.14391e-166
SUB1	0.679	0.328	0.423707	5.20614e-171	1.37099e-166
TNFRSF1A	0.507	0.24	0.123516	5.4321e-171	1.43049e-166
PGAM1	0.57	0.237	0.407682	8.75838e-171	2.30643e-166
LOXL1	0.497	0.146	0.798029	1.55343e-170	4.0908e-166
RCC2	0.42	0.124	0.394009	2.18953e-170	5.7659e-166
SH3BGRL3	0.733	0.366	1.1225	3.81714e-170	1.00521e-165
BTG2	0.436	0.667	-1.4547	1.53605e-169	4.04504e-165
B4GALT1	0.603	0.229	0.843696	1.57801e-169	4.15554e-165
TM9SF2	0.567	0.31	0.0654235	1.80676e-169	4.75793e-165
CTSL	0.59	0.22	0.788688	1.96162e-169	5.16572e-165
BSG	0.617	0.284	0.381265	2.32461e-169	6.12162e-165
DNAJC15	0.419	0.167	0.164912	2.97607e-169	7.83718e-165
SHISA5	0.641	0.302	0.389782	2.99799e-169	7.8949e-165
ANXA2	0.872	0.611	1.02496	3.49173e-169	9.19513e-165
YIPF5	0.381	0.106	0.327354	4.04853e-169	1.06614e-164
COPZ1	0.489	0.192	0.294106	1.72293e-168	4.53716e-164
EDF1	0.555	0.288	0.0983244	2.19931e-168	5.79167e-164
RAB27A	0.327	0.058	0.440573	3.324e-168	8.75341e-164
MDH1	0.553	0.257	0.233032	6.13727e-168	1.61619e-163
IGFBP5	0.489	0.732	-1.43052	8.41573e-168	2.2162e-163
FAM114A1	0.436	0.133	0.412234	1.02893e-167	2.70959e-163
PAIP2	0.526	0.309	-0.0519844	1.34307e-167	3.53683e-163
RPN2	0.611	0.291	0.319536	1.67499e-167	4.41093e-163
TMEM219	0.511	0.247	0.141133	2.01134e-167	5.29666e-163
ERLEC1	0.457	0.17	0.296214	2.18557e-167	5.75549e-163
H2AFY	0.518	0.25	0.153998	3.05248e-167	8.03841e-163
SNX6	0.544	0.217	0.439671	3.62219e-167	9.53866e-163
PLOD1	0.405	0.104	0.485243	4.33045e-167	1.14038e-162
PAPSS2	0.469	0.162	0.40005	6.33359e-167	1.66789e-162
RCN1	0.631	0.268	0.592241	8.43457e-167	2.22116e-162
SELENOS	0.575	0.249	0.39015	1.17374e-166	3.09094e-162
PARP9	0.396	0.11	0.409033	1.5913e-166	4.19054e-162
MYDGF	0.405	0.121	0.356493	1.66231e-166	4.37752e-162
SND1	0.424	0.164	0.21415	3.83373e-166	1.00957e-161
ATP5F1B	0.592	0.347	0.0190202	4.06142e-166	1.06953e-161
LMAN1	0.61	0.253	0.581199	7.79859e-166	2.05368e-161
CALR	0.86	0.566	0.878935	1.41158e-165	3.71726e-161
ARPC4	0.474	0.219	0.12109	1.99178e-165	5.24515e-161
GNG5	0.46	0.156	0.390612	2.53026e-165	6.6632e-161
LAMTOR5	0.402	0.152	0.181691	3.77393e-165	9.93826e-161
SEC24D	0.451	0.147	0.42089	4.31558e-165	1.13647e-160
SERPINH1	0.803	0.447	0.841715	4.71497e-165	1.24164e-160
MFAP2	0.297	0.033	0.627524	5.05751e-165	1.33184e-160
ATP5MPL	0.467	0.199	0.20023	5.17508e-165	1.36281e-160
AP3S1	0.635	0.3	0.379667	5.56165e-165	1.4646e-160
SRSF9	0.462	0.215	0.121457	5.96037e-165	1.5696e-160
SDF4	0.497	0.215	0.237917	6.04154e-165	1.59098e-160
PRDX6	0.674	0.312	0.57059	6.584e-165	1.73383e-160
IL18BP	0.311	0.043	0.612345	8.59155e-165	2.2625e-160
CKAP4	0.602	0.247	0.609593	8.59649e-165	2.2638e-160
POMP	0.655	0.298	0.548506	9.06284e-165	2.38661e-160
RAB14	0.52	0.264	0.105924	1.04685e-164	2.75678e-160
MLF2	0.586	0.331	0.0565248	1.07598e-164	2.8335e-160
TXNDC15	0.465	0.217	0.112565	1.26857e-164	3.34066e-160
SEC22B	0.455	0.159	0.34745	1.35365e-164	3.5647e-160
CERCAM	0.326	0.054	0.496599	2.1352e-164	5.62283e-160
MYOF	0.42	0.124	0.435531	3.18385e-164	8.38435e-160
ALPL	0.295	0.03	1.23099	3.34014e-164	8.79593e-160
FYN	0.437	0.156	0.308556	4.34461e-164	1.14411e-159
TMEM165	0.401	0.132	0.302933	4.50604e-164	1.18662e-159
ACADVL	0.54	0.286	0.0485852	5.38102e-164	1.41704e-159
ERAP1	0.363	0.103	0.293386	7.85471e-164	2.06846e-159
PHF11	0.462	0.176	0.284281	9.77656e-164	2.57456e-159
UBA1	0.517	0.256	0.124339	1.0192e-163	2.68397e-159
SRSF3	0.655	0.583	-0.572556	1.09683e-163	2.8884e-159
TPM3	0.671	0.299	0.744729	1.78317e-163	4.69581e-159
ATP5MF	0.572	0.25	0.375171	2.29878e-163	6.05362e-159
CMTM3	0.46	0.166	0.358654	2.69481e-163	7.09652e-159
SRRM2	0.682	0.48	-0.196948	3.19158e-163	8.40471e-159
NDN	0.549	0.366	-0.180269	3.80974e-163	1.00326e-158
APH1A	0.364	0.157	0.0361881	4.03499e-163	1.06257e-158
PSMD7	0.415	0.15	0.24457	4.52648e-163	1.192e-158
EIF3I	0.627	0.335	0.196989	5.12509e-163	1.34964e-158
SEC61B	0.508	0.212	0.315029	5.18501e-163	1.36542e-158
OAS2	0.259	0.02	0.49698	6.12384e-163	1.61265e-158
SPHK1	0.323	0.05	0.524575	7.84022e-163	2.06464e-158
PTTG1IP	0.701	0.331	0.878692	9.52042e-163	2.50711e-158
MRPL20	0.385	0.148	0.146552	1.79766e-162	4.73397e-158
SULF1	0.458	0.13	1.61229	2.49446e-162	6.56891e-158
SP100	0.586	0.252	0.43045	2.67713e-162	7.04995e-158
HM13	0.408	0.143	0.258739	2.69999e-162	7.11015e-158
CAPRIN1	0.438	0.186	0.180556	2.92737e-162	7.70895e-158
RAD23A	0.566	0.321	0.0263199	4.79459e-162	1.26261e-157
FKBP10	0.511	0.19	0.448782	6.46151e-162	1.70157e-157
MRPL51	0.416	0.18	0.110751	7.45349e-162	1.9628e-157
RAD23B	0.507	0.219	0.266884	9.58414e-162	2.52389e-157
MAT2A	0.49	0.413	-0.742651	9.85918e-162	2.59632e-157
SAT1	0.694	0.336	1.31727	1.91225e-161	5.03572e-157
AP2B1	0.399	0.149	0.182749	2.31409e-161	6.09391e-157
PRDX5	0.55	0.27	0.207625	2.92468e-161	7.70186e-157
SLC44A1	0.541	0.215	0.435177	2.98569e-161	7.86252e-157
UBE2Z	0.492	0.179	0.440885	3.16973e-161	8.34718e-157
CDC42SE1	0.49	0.207	0.267367	4.04462e-161	1.06511e-156
RAB5C	0.432	0.203	0.0769442	4.76652e-161	1.25521e-156
SRPRA	0.518	0.245	0.173352	5.18816e-161	1.36625e-156
PSENEN	0.397	0.144	0.220807	5.32236e-161	1.40159e-156
LXN	0.242	0.013	0.496263	5.59451e-161	1.47326e-156
CSNK2B	0.486	0.27	-0.0153447	6.55636e-161	1.72655e-156
LMAN2	0.439	0.184	0.189861	6.99809e-161	1.84288e-156
TMED3	0.383	0.105	0.387962	8.66346e-161	2.28143e-156
IFNGR2	0.492	0.193	0.335863	9.23893e-161	2.43298e-156
ARHGDIA	0.539	0.274	0.148493	9.30451e-161	2.45025e-156
ATP5MG	0.546	0.348	-0.112724	9.84093e-161	2.59151e-156
RUNX2	0.277	0.025	0.680408	1.12247e-160	2.9559e-156
DCTD	0.494	0.239	0.149364	1.3573e-160	3.57432e-156
KARS	0.393	0.154	0.16466	1.75495e-160	4.62149e-156
SF3B4	0.353	0.208	-0.17248	2.23478e-160	5.88506e-156
MAX	0.463	0.226	0.0542126	2.88987e-160	7.61017e-156
AK2	0.442	0.186	0.172204	8.56902e-160	2.25656e-155
EFHD2	0.427	0.128	0.463143	1.03857e-159	2.73497e-155
HNRNPAB	0.525	0.279	0.0713235	1.07917e-159	2.84189e-155
NRBP1	0.428	0.163	0.247586	1.15374e-159	3.03827e-155
SAMD9L	0.335	0.065	0.510228	1.38006e-159	3.63426e-155
SEC61G	0.563	0.235	0.460032	1.42472e-159	3.75187e-155
ROMO1	0.457	0.189	0.24462	1.74011e-159	4.5824e-155
COLEC12	0.449	0.127	0.747222	1.99449e-159	5.2523e-155
NARS	0.467	0.221	0.117494	2.53243e-159	6.66891e-155
HEXB	0.498	0.221	0.233916	2.55874e-159	6.73818e-155
SF1	0.656	0.493	-0.277463	2.57191e-159	6.77287e-155
SPCS3	0.487	0.212	0.229153	2.66372e-159	7.01463e-155
EPHX1	0.31	0.457	-0.945766	3.28121e-159	8.64073e-155
PARVA	0.611	0.327	0.173776	3.86043e-159	1.01661e-154
PRKCSH	0.495	0.235	0.168716	6.31025e-159	1.66174e-154
SHC1	0.389	0.124	0.295281	6.41875e-159	1.69031e-154
OSTC	0.564	0.219	0.568939	6.96653e-159	1.83457e-154
RSL24D1	0.429	0.299	-0.258096	7.23279e-159	1.90468e-154
PSMD4	0.47	0.246	0.0232296	1.07611e-158	2.83383e-154
IFI16	0.787	0.436	0.858317	1.25662e-158	3.30918e-154
ZDHHC9	0.343	0.073	0.433523	1.43535e-158	3.77985e-154
PABPN1	0.471	0.304	-0.19076	1.58195e-158	4.16592e-154
ZDHHC20	0.359	0.091	0.374699	1.83884e-158	4.8424e-154
ENY2	0.452	0.19	0.194056	1.89986e-158	5.00308e-154
TMEM45A	0.309	0.044	0.568378	3.36973e-158	8.87385e-154
TMED9	0.651	0.297	0.548511	3.90412e-158	1.02811e-153
NCSTN	0.374	0.128	0.202805	4.627e-158	1.21847e-153
GRN	0.493	0.223	0.206959	4.92676e-158	1.29741e-153
BRK1	0.609	0.339	0.131247	5.02097e-158	1.32222e-153
KIAA1217	0.326	0.059	0.49969	5.1793e-158	1.36392e-153
DAD1	0.61	0.298	0.307297	6.47484e-158	1.70508e-153
YIPF3	0.431	0.182	0.161269	9.54493e-158	2.51356e-153
ACVRL1	0.348	0.09	0.334176	1.41163e-157	3.71737e-153
ATP6V1G1	0.508	0.257	0.106573	1.5558e-157	4.09705e-153
PRR13	0.417	0.171	0.171781	1.6266e-157	4.28348e-153
TRIM22	0.503	0.187	0.446352	1.75581e-157	4.62374e-153
PSME1	0.629	0.288	0.483675	3.0322e-157	7.98499e-153
SRI	0.52	0.256	0.158686	3.94428e-157	1.03869e-152
MDFIC	0.447	0.149	0.416679	4.5478e-157	1.19762e-152
AKR1A1	0.353	0.12	0.192869	5.58887e-157	1.47177e-152
ARL2BP	0.453	0.183	0.239822	6.30562e-157	1.66052e-152
ELK3	0.453	0.159	0.384336	6.63772e-157	1.74798e-152
A4GALT	0.449	0.174	0.292047	7.05931e-157	1.859e-152
RPN1	0.596	0.273	0.399145	9.58881e-157	2.52512e-152
GALNT1	0.528	0.186	0.683684	1.02558e-156	2.70077e-152
ADD3	0.635	0.286	0.576612	1.14351e-156	3.01132e-152
FSTL1	0.823	0.496	0.8696	1.21564e-156	3.20126e-152
SNRNP70	0.421	0.231	-0.097351	1.225e-156	3.22592e-152
BTN3A1	0.363	0.103	0.315445	1.5043e-156	3.96143e-152
EIF5A	0.553	0.255	0.286981	1.61215e-156	4.24543e-152
ELOB	0.51	0.235	0.215866	1.71189e-156	4.50808e-152
PSMG2	0.421	0.183	0.122435	2.58302e-156	6.80212e-152
GJA1	0.437	0.117	0.786318	2.73678e-156	7.20703e-152
TMOD3	0.496	0.225	0.225406	3.78539e-156	9.96845e-152
ABL1	0.447	0.176	0.25357	3.83625e-156	1.01024e-151
AP2S1	0.337	0.084	0.325445	4.56525e-156	1.20221e-151
CALCOCO2	0.53	0.284	0.0813652	4.74955e-156	1.25075e-151
OSMR	0.608	0.272	0.472248	8.28926e-156	2.18289e-151
ARPC2	0.823	0.48	0.629215	8.43072e-156	2.22014e-151
TFG	0.471	0.207	0.201957	9.36293e-156	2.46563e-151
GDI1	0.564	0.361	-0.119857	1.20243e-155	3.16649e-151
EIF2AK1	0.407	0.171	0.114314	1.27786e-155	3.36511e-151
C19orf66	0.451	0.18	0.255261	1.39653e-155	3.67762e-151
MFAP4	0.433	0.408	-1.06667	1.94323e-155	5.1173e-151
FAM129B	0.412	0.117	0.497907	2.0294e-155	5.34422e-151
ATRAID	0.477	0.232	0.119417	2.27915e-155	6.00191e-151
MRPS21	0.395	0.168	0.098973	2.28836e-155	6.02617e-151
SRP19	0.349	0.11	0.225969	2.32817e-155	6.13101e-151
CTNNB1	0.548	0.275	0.189003	2.68748e-155	7.07721e-151
TCF25	0.57	0.342	-0.0477548	3.18704e-155	8.39276e-151
INHBA	0.356	0.069	1.71263	3.44371e-155	9.06865e-151
MMADHC	0.366	0.125	0.223136	3.73437e-155	9.83408e-151
ALDH1A3	0.259	0.02	0.766111	3.86468e-155	1.01772e-150
NMI	0.285	0.044	0.37924	4.87247e-155	1.28312e-150
RAP1B	0.676	0.342	0.405282	6.04366e-155	1.59154e-150
TMCO1	0.498	0.266	0.021432	6.31722e-155	1.66358e-150
CXCL10	0.287	0.032	2.2577	6.97399e-155	1.83653e-150
FXYD5	0.344	0.098	0.290322	8.80021e-155	2.31745e-150
SP110	0.4	0.126	0.363913	8.89533e-155	2.3425e-150
TMEM9B	0.341	0.103	0.235534	9.18995e-155	2.42008e-150
PPP2CA	0.45	0.248	-0.0354113	9.91296e-155	2.61048e-150
EMC7	0.407	0.173	0.125937	1.04542e-154	2.75302e-150
UFM1	0.531	0.25	0.23113	1.04957e-154	2.76393e-150
NDUFB3	0.394	0.137	0.27438	1.09159e-154	2.87459e-150
MXRA8	0.54	0.213	0.518106	1.19215e-154	3.13942e-150
SMIM3	0.465	0.164	0.44842	1.22275e-154	3.22e-150
LARP7	0.469	0.22	0.113385	1.264e-154	3.32861e-150
GNL3	0.4	0.144	0.245088	1.42353e-154	3.74873e-150
GSTP1	0.653	0.457	-0.146606	1.64245e-154	4.32523e-150
ATP5PD	0.643	0.33	0.316718	1.66608e-154	4.38746e-150
NDUFAB1	0.433	0.186	0.17162	1.67637e-154	4.41454e-150
ZRANB2	0.593	0.336	0.0245447	1.82119e-154	4.79591e-150
DAZAP2	0.692	0.493	-0.139535	2.01671e-154	5.31081e-150
COMT	0.611	0.314	0.248698	2.08764e-154	5.4976e-150
FKBP2	0.401	0.207	-0.015781	2.16827e-154	5.70992e-150
UQCR10	0.379	0.139	0.196961	3.33013e-154	8.76957e-150
PSMD8	0.369	0.137	0.185642	3.70016e-154	9.744e-150
TRIR	0.673	0.446	-0.0786411	3.83327e-154	1.00945e-149
YBX3	0.763	0.603	-0.365523	4.47894e-154	1.17948e-149
NDUFA1	0.685	0.385	0.226973	4.70759e-154	1.2397e-149
MMP19	0.327	0.076	0.351124	4.81721e-154	1.26856e-149
TIAL1	0.426	0.189	0.134395	4.86876e-154	1.28214e-149
MGAT1	0.392	0.146	0.220856	5.50936e-154	1.45083e-149
RRAGA	0.517	0.264	0.123809	5.63764e-154	1.48462e-149
HNRNPF	0.548	0.311	0.0609722	5.82176e-154	1.5331e-149
EFEMP2	0.402	0.154	0.198831	7.58735e-154	1.99805e-149
CLTA	0.593	0.348	0.0461334	8.51106e-154	2.2413e-149
OAS3	0.279	0.039	0.448476	1.17013e-153	3.08141e-149
KRT10	0.443	0.178	0.244444	1.18658e-153	3.12473e-149
SAR1A	0.503	0.201	0.373026	1.24783e-153	3.28604e-149
CD40	0.437	0.126	0.596091	1.31022e-153	3.45033e-149
EIF4H	0.628	0.446	-0.160192	1.38722e-153	3.6531e-149
LAMP2	0.585	0.279	0.325664	1.389e-153	3.65779e-149
PIGT	0.362	0.119	0.240616	1.58227e-153	4.16674e-149
RNH1	0.483	0.274	-0.027244	2.7792e-153	7.31874e-149
PSMB4	0.573	0.3	0.158567	2.8001e-153	7.37379e-149
UBE2N	0.4	0.176	0.117431	2.83707e-153	7.47114e-149
EIF4G1	0.474	0.203	0.235372	2.93368e-153	7.72555e-149
ATP5MD	0.475	0.216	0.184131	2.94536e-153	7.75631e-149
SPCS1	0.515	0.266	0.10188	3.24615e-153	8.5484e-149
CD276	0.464	0.157	0.459311	3.30995e-153	8.71641e-149
PSMA7	0.575	0.289	0.216848	3.5167e-153	9.26088e-149
PAPOLA	0.637	0.369	0.100673	3.69934e-153	9.74184e-149
POLR2L	0.406	0.158	0.207541	3.95307e-153	1.041e-148
GPI	0.558	0.266	0.286723	4.12246e-153	1.08561e-148
DYNLRB1	0.56	0.322	0.0359946	4.80176e-153	1.26449e-148
BCLAF1	0.64	0.492	-0.354304	5.29737e-153	1.39501e-148
NUCB1	0.543	0.242	0.331869	7.41739e-153	1.95329e-148
CMPK1	0.475	0.223	0.157249	8.57072e-153	2.25701e-148
NDUFB4	0.509	0.264	0.114902	9.05963e-153	2.38576e-148
PSMB7	0.393	0.167	0.120169	9.28747e-153	2.44576e-148
CEBPD	0.581	0.649	-1.10996	9.97915e-153	2.62791e-148
S100A13	0.535	0.251	0.238202	1.2919e-152	3.40209e-148
CAVIN3	0.509	0.246	0.173502	1.38601e-152	3.64991e-148
VDAC1	0.437	0.165	0.301579	1.47063e-152	3.87276e-148
BCAP31	0.429	0.202	0.0985295	1.61971e-152	4.26533e-148
C19orf53	0.416	0.148	0.308372	1.68035e-152	4.42504e-148
AKT1	0.359	0.168	-0.0118239	2.23042e-152	5.8736e-148
TNKS1BP1	0.423	0.174	0.166883	2.25055e-152	5.92661e-148
MRFAP1	0.618	0.377	0.0390177	2.44384e-152	6.43561e-148
SH3GL1	0.374	0.127	0.256437	2.44739e-152	6.44496e-148
CTNNA1	0.51	0.268	0.0946907	2.46423e-152	6.4893e-148
GALNT2	0.41	0.157	0.229268	2.59835e-152	6.8425e-148
PDE4DIP	0.428	0.143	0.393428	2.62488e-152	6.91235e-148
HNRNPL	0.605	0.378	-0.0236618	2.67885e-152	7.05449e-148
VAMP2	0.515	0.477	-0.553063	2.73737e-152	7.20859e-148
APOL6	0.573	0.236	0.599687	2.80651e-152	7.39067e-148
CD248	0.503	0.174	0.680147	3.22028e-152	8.48028e-148
SNRPE	0.441	0.187	0.193034	3.37734e-152	8.89389e-148
BAX	0.455	0.151	0.474435	3.88111e-152	1.02205e-147
ARL8B	0.491	0.237	0.146968	4.2237e-152	1.11227e-147
SARAF	0.564	0.301	0.131214	4.32117e-152	1.13794e-147
FAM120A	0.63	0.332	0.247005	4.35353e-152	1.14646e-147
SSB	0.603	0.298	0.29943	4.3643e-152	1.1493e-147
BCAT1	0.257	0.024	0.562315	4.38428e-152	1.15456e-147
GPX3	0.297	0.601	-1.24109	4.41903e-152	1.16371e-147
MXRA7	0.533	0.454	-0.446911	4.42418e-152	1.16506e-147
RHOBTB3	0.447	0.176	0.278433	4.50818e-152	1.18718e-147
PAPSS1	0.43	0.154	0.313313	5.90245e-152	1.55435e-147
PTPN12	0.535	0.288	0.0696561	7.16137e-152	1.88588e-147
SH3GLB1	0.574	0.298	0.196775	7.41645e-152	1.95305e-147
PGRMC1	0.51	0.274	0.0716469	8.57946e-152	2.25931e-147
NUCB2	0.465	0.176	0.34456	1.02304e-151	2.69407e-147
APEX1	0.445	0.241	-0.0264322	2.29531e-151	6.04447e-147
RAB31	0.631	0.275	0.779613	2.6569e-151	6.99667e-147
NDRG1	0.575	0.227	0.778526	2.75592e-151	7.25744e-147
PTBP1	0.563	0.323	0.0428099	3.95709e-151	1.04206e-146
CNIH1	0.398	0.166	0.137193	5.48732e-151	1.44503e-146
UBE2D2	0.523	0.322	-0.0523802	5.94423e-151	1.56535e-146
SUMO1	0.42	0.184	0.158765	6.10636e-151	1.60805e-146
EWSR1	0.607	0.386	-0.0466854	6.18973e-151	1.63e-146
BCAP29	0.438	0.197	0.140711	6.76443e-151	1.78134e-146
ZC3H15	0.479	0.221	0.158073	6.89496e-151	1.81572e-146
GABARAPL2	0.473	0.236	0.0913243	8.75551e-151	2.30568e-146
TMX1	0.413	0.154	0.269261	1.08963e-150	2.86944e-146
S100A10	0.587	0.237	0.867568	1.14149e-150	3.00601e-146
C6orf48	0.611	0.547	-0.508158	1.26414e-150	3.32898e-146
ATP6AP1	0.397	0.207	-0.012543	1.35839e-150	3.57719e-146
EIF4G3	0.44	0.185	0.200296	1.64979e-150	4.34456e-146
EIF2AK2	0.43	0.162	0.267617	1.87983e-150	4.95034e-146
SNRPC	0.314	0.126	0.0668479	1.90681e-150	5.02139e-146
PSMB5	0.439	0.177	0.252195	2.46298e-150	6.486e-146
PSMC1	0.47	0.22	0.151452	2.8295e-150	7.45121e-146
C4orf3	0.76	0.419	0.490005	2.96414e-150	7.80577e-146
RNF7	0.352	0.132	0.142349	3.84343e-150	1.01213e-145
GARS	0.351	0.096	0.333451	3.89667e-150	1.02615e-145
SGCB	0.439	0.158	0.356983	4.4434e-150	1.17012e-145
MTRNR2L12	0.966	0.951	-1.10549	4.4965e-150	1.18411e-145
BCL3	0.368	0.313	-0.54837	4.52371e-150	1.19127e-145
ATP6V0E1	0.704	0.365	0.461173	5.24294e-150	1.38068e-145
TMEM248	0.507	0.263	0.104379	5.63061e-150	1.48276e-145
UBE2A	0.444	0.212	0.0939346	6.119e-150	1.61138e-145
TSPAN3	0.581	0.364	-0.0481859	6.23245e-150	1.64125e-145
PSMD2	0.36	0.146	0.113554	6.49998e-150	1.7117e-145
DNAJC8	0.493	0.261	0.0407797	6.71894e-150	1.76937e-145
RNPS1	0.434	0.25	-0.0687768	7.15163e-150	1.88331e-145
BTG1	0.664	0.704	-0.860734	7.42495e-150	1.95529e-145
REEP5	0.595	0.333	0.139195	8.14182e-150	2.14407e-145
EIF4E2	0.397	0.143	0.24457	8.90257e-150	2.3444e-145
PDIA3	0.819	0.5	0.751489	9.31862e-150	2.45396e-145
AES	0.646	0.491	-0.246388	1.00308e-149	2.6415e-145
EIF4B	0.71	0.627	-0.475192	1.1715e-149	3.08503e-145
ZNF207	0.538	0.273	0.160213	1.24464e-149	3.27764e-145
CHST15	0.404	0.153	0.253271	1.27762e-149	3.3645e-145
SELENOM	0.616	0.328	0.216832	1.29466e-149	3.40936e-145
UBE2R2	0.546	0.288	0.112479	1.38031e-149	3.63491e-145
GHITM	0.472	0.289	-0.0912136	1.56288e-149	4.11568e-145
ESD	0.497	0.319	-0.123886	1.86208e-149	4.90361e-145
CHMP5	0.468	0.222	0.158233	1.89213e-149	4.98272e-145
OLFML2B	0.511	0.199	0.522008	1.89926e-149	5.00152e-145
SNX3	0.691	0.382	0.283822	2.17047e-149	5.71571e-145
CHST11	0.3	0.057	0.406019	3.78927e-149	9.97867e-145
CTDNEP1	0.438	0.211	0.0989883	4.33581e-149	1.14179e-144
SEM1	0.593	0.357	0.0269616	4.85127e-149	1.27753e-144
TGFB3	0.403	0.107	0.682656	4.85639e-149	1.27888e-144
FZD1	0.37	0.087	0.576262	6.01758e-149	1.58467e-144
TXNDC17	0.322	0.081	0.31237	8.38241e-149	2.20742e-144
FKBP9	0.487	0.213	0.266035	8.56002e-149	2.2542e-144
SNRPB2	0.433	0.202	0.120525	9.63039e-149	2.53607e-144
NBR1	0.424	0.234	-0.0524685	9.64757e-149	2.54059e-144
SNRPD1	0.418	0.171	0.190294	9.99582e-149	2.6323e-144
EIF4A2	0.811	0.738	-0.506139	1.13056e-148	2.97722e-144
C19orf12	0.33	0.094	0.264336	1.56555e-148	4.12273e-144
MTPN	0.603	0.31	0.252224	1.8319e-148	4.82412e-144
SAP18	0.642	0.462	-0.197263	2.08624e-148	5.49391e-144
ADAMTS4	0.4	0.349	-1.26003	2.12082e-148	5.58497e-144
CAPNS1	0.652	0.34	0.3377	2.26875e-148	5.97452e-144
HMGN1	0.563	0.308	0.122807	2.87611e-148	7.57394e-144
TNS1	0.65	0.537	-0.562576	2.98132e-148	7.85101e-144
CYTOR	0.335	0.074	0.462977	3.50458e-148	9.22895e-144
MMP14	0.655	0.303	0.987387	3.90944e-148	1.02951e-143
ERH	0.626	0.342	0.211291	4.45791e-148	1.17395e-143
HSPA4	0.424	0.183	0.156571	4.73769e-148	1.24762e-143
UBXN4	0.694	0.369	0.383023	4.92709e-148	1.2975e-143
ERP44	0.463	0.208	0.175239	5.50886e-148	1.4507e-143
SCARA5	0.291	0.05	0.583054	6.17717e-148	1.6267e-143
OCIAD1	0.514	0.279	0.075403	6.9215e-148	1.82271e-143
APP	0.881	0.601	0.712956	7.51798e-148	1.97979e-143
EIF3L	0.454	0.394	-0.446601	7.79477e-148	2.05268e-143
TRAPPC1	0.388	0.149	0.187178	8.47464e-148	2.23171e-143
ALDH9A1	0.39	0.171	0.111461	8.49867e-148	2.23804e-143
RHOC	0.378	0.127	0.274468	9.72831e-148	2.56185e-143
CCT2	0.491	0.231	0.197354	1.0678e-147	2.81195e-143
ERGIC3	0.421	0.21	0.0424463	1.15793e-147	3.0493e-143
NEDD8	0.401	0.214	-0.0357888	1.16294e-147	3.06249e-143
FIS1	0.369	0.17	0.0348925	1.24064e-147	3.2671e-143
OPTN	0.632	0.314	0.373764	1.40822e-147	3.70841e-143
DYNC1I2	0.65	0.394	0.0693594	1.46514e-147	3.85829e-143
COPA	0.541	0.256	0.258531	1.49554e-147	3.93837e-143
DRAP1	0.39	0.154	0.190785	1.84201e-147	4.85076e-143
DUT	0.578	0.35	0.000252965	1.93458e-147	5.09453e-143
RBMX	0.592	0.427	-0.21494	2.08066e-147	5.4792e-143
ARNTL2	0.241	0.018	0.472449	2.26629e-147	5.96806e-143
CLIC4	0.677	0.341	0.46519	2.27654e-147	5.99504e-143
CDC42EP1	0.468	0.257	0.00737831	2.3593e-147	6.21299e-143
NAMPT	0.481	0.405	-0.835199	2.56e-147	6.74151e-143
EIF3D	0.473	0.293	-0.110623	2.78087e-147	7.32315e-143
KIFAP3	0.38	0.144	0.196587	3.0123e-147	7.93259e-143
ACSL4	0.379	0.118	0.3415	3.38902e-147	8.92466e-143
SRRM1	0.538	0.372	-0.245008	3.40825e-147	8.9753e-143
ARF6	0.453	0.217	0.120314	3.49517e-147	9.20417e-143
GSTK1	0.515	0.262	0.143755	3.56724e-147	9.39398e-143
NDUFC1	0.418	0.218	-0.00799454	3.8898e-147	1.02434e-142
MVP	0.349	0.102	0.304025	3.93357e-147	1.03587e-142
CMTM6	0.543	0.252	0.29007	3.97556e-147	1.04692e-142
TMEM230	0.447	0.218	0.104144	4.8004e-147	1.26414e-142
SRSF10	0.498	0.241	0.165303	5.06184e-147	1.33298e-142
THOC7	0.392	0.17	0.110465	5.39632e-147	1.42107e-142
EFEMP1	0.573	0.237	0.722225	6.59213e-147	1.73597e-142
RGS16	0.559	0.66	-1.4204	7.4701e-147	1.96718e-142
MPZL1	0.522	0.225	0.364199	7.52028e-147	1.98039e-142
SDHC	0.39	0.163	0.148963	9.41331e-147	2.4789e-142
SSRP1	0.422	0.235	-0.0536999	9.51877e-147	2.50667e-142
SUMO3	0.589	0.306	0.226135	1.18836e-146	3.12942e-142
ATP5F1A	0.547	0.296	0.121892	1.80385e-146	4.75025e-142
HNRNPA0	0.594	0.434	-0.210762	2.49961e-146	6.58247e-142
VAPA	0.598	0.378	-0.0380661	2.64251e-146	6.95877e-142
PLSCR1	0.604	0.283	0.413411	3.34592e-146	8.81114e-142
SCP2	0.542	0.262	0.248257	3.36327e-146	8.85683e-142
MAGED1	0.44	0.152	0.415619	3.94169e-146	1.03801e-141
WDR1	0.437	0.194	0.173546	4.36079e-146	1.14837e-141
EMC4	0.43	0.228	-0.00527545	4.41581e-146	1.16286e-141
COX5A	0.363	0.113	0.305375	4.45465e-146	1.17309e-141
DECR1	0.359	0.108	0.315188	4.57635e-146	1.20514e-141
RTL8C	0.671	0.404	0.135091	4.87941e-146	1.28494e-141
ARL1	0.513	0.255	0.152702	5.42516e-146	1.42866e-141
PDIA6	0.68	0.336	0.550895	5.74213e-146	1.51213e-141
PTPN2	0.352	0.118	0.21499	6.5698e-146	1.73009e-141
NDUFB2	0.585	0.309	0.200673	8.83226e-146	2.32589e-141
PYURF	0.531	0.284	0.108444	9.7101e-146	2.55706e-141
SELENOF	0.605	0.313	0.270937	1.05037e-145	2.76605e-141
CALM3	0.504	0.288	0.000425665	1.07588e-145	2.83321e-141
GOLGA7	0.489	0.247	0.103746	1.13514e-145	2.98929e-141
RSL1D1	0.587	0.408	-0.176921	1.1693e-145	3.07925e-141
SRSF4	0.499	0.275	0.017383	1.18442e-145	3.11905e-141
SNX5	0.371	0.169	0.050253	1.22584e-145	3.22812e-141
TOMM20	0.57	0.37	-0.0846159	1.47015e-145	3.8715e-141
CERS2	0.441	0.22	0.0811011	1.59771e-145	4.20742e-141
SLC39A14	0.419	0.113	0.763521	1.67709e-145	4.41645e-141
IFI44	0.288	0.047	0.443338	1.93409e-145	5.09323e-141
ACTR3	0.715	0.372	0.551623	1.96264e-145	5.16842e-141
ISCU	0.673	0.406	0.120698	2.39714e-145	6.31262e-141
SF3B5	0.326	0.133	0.0720839	2.4508e-145	6.45394e-141
BRI3	0.561	0.315	0.0795346	2.5041e-145	6.5943e-141
CD164	0.675	0.351	0.414669	2.83623e-145	7.46892e-141
COX7A2L	0.466	0.297	-0.118994	3.13146e-145	8.24639e-141
ARHGAP1	0.515	0.337	-0.186026	3.34912e-145	8.81957e-141
COPB1	0.384	0.151	0.174584	4.08434e-145	1.07557e-140
YME1L1	0.482	0.27	0.014031	4.26408e-145	1.1229e-140
CCNL2	0.509	0.278	-0.00112286	4.76339e-145	1.25439e-140
ERP29	0.405	0.212	0.0119591	4.78544e-145	1.2602e-140
ATP5F1C	0.456	0.213	0.1564	5.19456e-145	1.36794e-140
CLIC1	0.505	0.207	0.394247	5.23199e-145	1.37779e-140
COPS9	0.375	0.183	0.0179662	5.45792e-145	1.43729e-140
ATP5MC1	0.367	0.154	0.111572	5.70882e-145	1.50336e-140
MARCKS	0.763	0.423	0.763144	6.19787e-145	1.63215e-140
MYL12A	0.757	0.423	0.477135	6.28928e-145	1.65622e-140
NSD3	0.449	0.292	-0.20933	6.75271e-145	1.77826e-140
CNDP2	0.299	0.061	0.35741	8.20306e-145	2.16019e-140
SRSF6	0.465	0.249	-0.00495009	8.61022e-145	2.26741e-140
ATP2A2	0.64	0.357	0.1845	1.22532e-144	3.22675e-140
ACO1	0.366	0.104	0.375527	1.34006e-144	3.52891e-140
RER1	0.406	0.178	0.138616	1.54465e-144	4.06768e-140
ATOX1	0.338	0.108	0.210464	1.63469e-144	4.30478e-140
G6PC3	0.345	0.119	0.208019	1.66786e-144	4.39215e-140
WDFY1	0.404	0.126	0.417612	1.69092e-144	4.45288e-140
ARL5B	0.275	0.314	-0.979246	1.75912e-144	4.63247e-140
REXO2	0.36	0.111	0.313354	1.99269e-144	5.24756e-140
GLG1	0.571	0.309	0.140198	2.07908e-144	5.47504e-140
RAB11B	0.646	0.426	-0.0552206	2.11387e-144	5.56667e-140
LTBR	0.419	0.192	0.122059	2.23375e-144	5.88236e-140
U2AF2	0.531	0.287	0.104508	2.28315e-144	6.01244e-140
TPP1	0.565	0.266	0.328476	2.87406e-144	7.56854e-140
PSMC5	0.422	0.216	0.0451151	3.03402e-144	7.98979e-140
UQCRQ	0.609	0.334	0.186876	3.05199e-144	8.03711e-140
CXCL11	0.242	0.019	1.81902	3.18433e-144	8.38561e-140
NSA2	0.639	0.444	-0.168305	3.32197e-144	8.74807e-140
SRSF2	0.597	0.422	-0.189251	3.60946e-144	9.50515e-140
ATP6V1E1	0.427	0.204	0.099948	3.69971e-144	9.74282e-140
TMX3	0.417	0.185	0.120966	4.05712e-144	1.0684e-139
PDCD6	0.407	0.222	-0.029799	4.82218e-144	1.26987e-139
CWC15	0.451	0.204	0.172827	5.08151e-144	1.33817e-139
CTGF	0.55	0.217	1.56222	5.10442e-144	1.3442e-139
JAK1	0.595	0.402	-0.137067	5.32569e-144	1.40247e-139
FLOT1	0.417	0.201	0.0689893	7.10343e-144	1.87062e-139
ATP5PB	0.536	0.3	0.067951	8.44221e-144	2.22317e-139
PDAP1	0.427	0.194	0.137356	8.80042e-144	2.3175e-139
TM2D2	0.27	0.061	0.234281	9.06648e-144	2.38757e-139
PKIG	0.466	0.227	0.118079	9.47355e-144	2.49477e-139
TEX261	0.3	0.137	-0.022927	9.76863e-144	2.57247e-139
PLD3	0.416	0.209	0.0425229	9.85557e-144	2.59536e-139
DHX15	0.428	0.204	0.0858083	9.96065e-144	2.62304e-139
OS9	0.624	0.361	0.142448	1.0347e-143	2.72478e-139
LRRC15	0.217	0.01	0.834778	1.10465e-143	2.90899e-139
HEXIM1	0.269	0.277	-0.766824	1.13334e-143	2.98454e-139
MAPKAPK2	0.491	0.241	0.172747	1.14216e-143	3.00777e-139
B2M	0.999	0.996	0.695199	1.14783e-143	3.0227e-139
TSHZ3	0.291	0.05	0.438115	1.16094e-143	3.05723e-139
MOXD1	0.307	0.058	0.484141	1.19013e-143	3.13408e-139
MARK3	0.385	0.163	0.125544	1.24983e-143	3.29131e-139
NHSL2	0.485	0.221	0.23084	1.58343e-143	4.16981e-139
TAX1BP3	0.314	0.095	0.217688	1.64224e-143	4.32468e-139
PSMC2	0.395	0.151	0.230629	1.7117e-143	4.5076e-139
IK	0.467	0.252	0.0360497	1.7573e-143	4.62767e-139
PRDX3	0.483	0.232	0.186805	1.88552e-143	4.96534e-139
FNDC3B	0.527	0.234	0.352646	1.96049e-143	5.16276e-139
SRPRB	0.314	0.078	0.318228	2.03455e-143	5.35778e-139
BICC1	0.374	0.1	0.474412	2.05004e-143	5.39858e-139
PRPF40A	0.516	0.282	0.0421972	2.14916e-143	5.6596e-139
EIF2S2	0.604	0.309	0.268833	2.23756e-143	5.89238e-139
EIF3G	0.431	0.279	-0.162857	2.29659e-143	6.04783e-139
CYCS	0.429	0.304	-0.630048	2.36387e-143	6.22502e-139
C2	0.34	0.075	0.491287	2.396e-143	6.30962e-139
FUBP1	0.452	0.214	0.139444	2.47428e-143	6.51577e-139
HSPG2	0.466	0.187	0.339782	2.63023e-143	6.92646e-139
SBDS	0.615	0.422	-0.142434	2.6712e-143	7.03433e-139
SF3B2	0.528	0.29	0.0728129	2.74698e-143	7.23389e-139
OAT	0.517	0.319	-0.0478213	2.81765e-143	7.42e-139
CLDND1	0.476	0.271	0.000514058	3.2365e-143	8.52299e-139
RAB6A	0.379	0.173	0.0847825	3.33797e-143	8.79021e-139
UBL5	0.515	0.286	0.0572249	3.87585e-143	1.02067e-138
U2SURP	0.493	0.272	0.0124226	4.34671e-143	1.14466e-138
PPFIBP1	0.41	0.168	0.221127	4.95464e-143	1.30475e-138
SRP72	0.515	0.271	0.126289	5.26567e-143	1.38666e-138
CD47	0.635	0.303	0.525488	5.34191e-143	1.40674e-138
ANXA11	0.503	0.297	-0.0212371	5.39462e-143	1.42062e-138
RNF213	0.443	0.165	0.333046	6.15539e-143	1.62096e-138
HADHB	0.477	0.239	0.125966	7.66497e-143	2.01849e-138
SLC39A7	0.474	0.196	0.319613	7.7833e-143	2.04965e-138
LY96	0.284	0.049	0.3853	7.96479e-143	2.09745e-138
TANK	0.311	0.108	0.127679	8.23909e-143	2.16968e-138
UBE2E1	0.439	0.209	0.133163	8.29632e-143	2.18475e-138
MFSD1	0.394	0.132	0.338105	9.03545e-143	2.3794e-138
PRSS23	0.574	0.238	1.345	9.08972e-143	2.39369e-138
GRINA	0.56	0.297	0.165286	9.36834e-143	2.46706e-138
RALA	0.341	0.114	0.209833	1.00201e-142	2.63868e-138
PAFAH1B1	0.447	0.262	-0.0720065	1.00932e-142	2.65795e-138
DR1	0.385	0.18	0.0704353	1.01389e-142	2.66998e-138
ADD1	0.654	0.501	-0.223985	1.04305e-142	2.74677e-138
FUNDC2	0.423	0.253	-0.0963403	1.04709e-142	2.7574e-138
HAPLN3	0.398	0.129	0.390537	1.0538e-142	2.77508e-138
MRPL41	0.367	0.161	0.0620452	1.09181e-142	2.87517e-138
COX8A	0.476	0.244	0.0895342	1.11389e-142	2.93331e-138
MAN2A1	0.364	0.11	0.319601	1.21669e-142	3.20403e-138
CAP1	0.666	0.344	0.408868	1.22187e-142	3.21767e-138
HNRNPM	0.628	0.42	-0.0879323	1.31465e-142	3.462e-138
NUFIP2	0.475	0.256	0.0323475	1.35528e-142	3.56901e-138
SSBP1	0.56	0.31	0.123944	1.41677e-142	3.73092e-138
SNRPD3	0.419	0.2	0.105391	1.47311e-142	3.87929e-138
AAMP	0.429	0.257	-0.109467	1.50109e-142	3.95296e-138
RAB18	0.369	0.13	0.245807	1.53684e-142	4.0471e-138
SELENOW	0.52	0.372	-0.261156	1.57783e-142	4.15507e-138
N4BP2L2	0.543	0.29	0.115341	1.58143e-142	4.16453e-138
GNAI2	0.679	0.37	0.329747	1.64124e-142	4.32204e-138
HDAC2	0.368	0.187	-0.0152913	1.65457e-142	4.35716e-138
SPTAN1	0.606	0.318	0.250701	1.72792e-142	4.55031e-138
HNRNPD	0.702	0.493	-0.0989601	1.79417e-142	4.72476e-138
RTL8A	0.393	0.219	-0.0569006	1.8029e-142	4.74776e-138
ATP1B3	0.406	0.202	-0.0895069	1.81488e-142	4.77931e-138
SMARCA2	0.53	0.31	-0.0247779	1.96138e-142	5.1651e-138
ATP6V1F	0.383	0.163	0.121108	2.37879e-142	6.26429e-138
MIDN	0.37	0.41	-0.815034	2.85279e-142	7.51253e-138
ELOC	0.383	0.199	-0.0265156	2.91115e-142	7.66623e-138
PDCD6IP	0.411	0.17	0.201104	3.02093e-142	7.95531e-138
TNIP1	0.344	0.111	0.252823	3.21394e-142	8.46358e-138
BANF1	0.669	0.399	0.127928	3.49258e-142	9.19735e-138
TAF1D	0.427	0.198	0.118342	3.70016e-142	9.74401e-138
GNS	0.465	0.211	0.21064	3.72463e-142	9.80844e-138
RELA	0.456	0.247	0.00156822	3.8243e-142	1.00709e-137
NUTF2	0.526	0.292	0.0715222	4.95746e-142	1.3055e-137
ADAR	0.524	0.25	0.244643	5.7447e-142	1.51281e-137
AFAP1	0.37	0.102	0.418821	5.8204e-142	1.53274e-137
PCNP	0.512	0.343	-0.144978	5.92732e-142	1.5609e-137
SSBP3	0.433	0.303	-0.274472	6.21496e-142	1.63665e-137
TMEM30A	0.574	0.307	0.185465	6.21873e-142	1.63764e-137
LSM3	0.339	0.149	0.0580903	7.53659e-142	1.98468e-137
HNRNPH1	0.66	0.449	-0.0908785	7.96188e-142	2.09668e-137
SYF2	0.465	0.325	-0.220022	8.06505e-142	2.12385e-137
TMEM14C	0.424	0.188	0.164635	8.1689e-142	2.1512e-137
RTRAF	0.396	0.18	0.118249	8.28988e-142	2.18306e-137
GOLGA2	0.4	0.18	0.106816	9.14617e-142	2.40855e-137
RAB1B	0.398	0.218	-0.0255399	9.95786e-142	2.6223e-137
SSR3	0.598	0.279	0.444571	1.06218e-141	2.79714e-137
BTBD1	0.353	0.127	0.201945	1.07351e-141	2.82697e-137
EIF2S3	0.475	0.334	-0.220668	1.12695e-141	2.96772e-137
CNIH4	0.346	0.128	0.169601	1.18204e-141	3.11278e-137
ARF3	0.517	0.275	0.120234	1.43615e-141	3.78196e-137
VCP	0.512	0.259	0.155278	1.44021e-141	3.79266e-137
GNAI3	0.429	0.205	0.0936342	1.49108e-141	3.92661e-137
ELOVL5	0.478	0.221	0.207436	1.5621e-141	4.11365e-137
XRCC6	0.509	0.271	0.0962604	1.58727e-141	4.17992e-137
RNF187	0.428	0.216	0.0682467	1.94591e-141	5.12436e-137
MTCH1	0.622	0.4	-0.00848722	1.9573e-141	5.15437e-137
PPA1	0.654	0.314	1.17526	2.04148e-141	5.37604e-137
ZCRB1	0.443	0.213	0.11918	2.05068e-141	5.40025e-137
RALB	0.352	0.119	0.244002	2.07176e-141	5.45577e-137
CSRNP1	0.359	0.419	-0.85064	2.19602e-141	5.783e-137
RAB2A	0.71	0.398	0.328636	2.3255e-141	6.12398e-137
CDIPT	0.418	0.224	0.00315237	3.11357e-141	8.19929e-137
RNF145	0.401	0.203	0.0148743	3.38465e-141	8.91314e-137
RBM8A	0.497	0.32	-0.132028	3.46159e-141	9.11575e-137
RBCK1	0.368	0.143	0.177168	3.53474e-141	9.30839e-137
COPS7A	0.343	0.132	0.127791	3.96696e-141	1.04466e-136
SSR1	0.583	0.31	0.192478	3.99385e-141	1.05174e-136
VDR	0.256	0.028	0.501688	4.26365e-141	1.12279e-136
COX6A1	0.577	0.35	0.0255821	4.95577e-141	1.30505e-136
PSMC3	0.385	0.184	0.0604949	5.90553e-141	1.55516e-136
CAPN1	0.404	0.187	0.0904496	6.02141e-141	1.58568e-136
SLIRP	0.473	0.231	0.155216	6.12045e-141	1.61176e-136
FAM3C	0.468	0.236	0.101111	6.3731e-141	1.67829e-136
SDCBP	0.619	0.373	0.0735328	6.53886e-141	1.72194e-136
CTDSP1	0.499	0.323	-0.109861	7.41745e-141	1.95331e-136
MAN1A1	0.419	0.197	0.0986137	8.56328e-141	2.25505e-136
TMEM87B	0.325	0.085	0.32539	8.9006e-141	2.34388e-136
PSMD11	0.351	0.129	0.172124	9.25256e-141	2.43657e-136
TMED2	0.628	0.321	0.34531	9.69362e-141	2.55272e-136
PAIP1	0.376	0.17	0.0904667	1.05869e-140	2.78795e-136
PSMD1	0.405	0.156	0.251053	1.11247e-140	2.92957e-136
SFPQ	0.721	0.494	-0.056277	1.13863e-140	2.99846e-136
PSMB6	0.357	0.146	0.121021	1.15258e-140	3.0352e-136
C1GALT1	0.312	0.056	0.605769	1.2438e-140	3.27541e-136
SRPX2	0.241	0.029	0.347138	1.26731e-140	3.33735e-136
UBAP2L	0.367	0.148	0.12863	1.275e-140	3.3576e-136
GRB2	0.411	0.195	0.0807732	1.30914e-140	3.4475e-136
SLFN11	0.392	0.24	-0.287912	1.40641e-140	3.70365e-136
IL7R	0.222	0.012	1.10866	1.43075e-140	3.76774e-136
STK24	0.479	0.24	0.124098	1.44297e-140	3.79991e-136
BIRC2	0.414	0.182	0.157049	1.66351e-140	4.3807e-136
BRD4	0.577	0.362	-0.0402615	1.73902e-140	4.57955e-136
EIF4EBP2	0.379	0.233	-0.144349	1.85601e-140	4.8876e-136
CLTC	0.658	0.35	0.344818	1.86507e-140	4.91147e-136
COPE	0.348	0.137	0.140643	2.36396e-140	6.22525e-136
CSNK2A1	0.384	0.179	0.0531536	2.65405e-140	6.98916e-136
NAPA	0.456	0.249	0.00854273	3.13597e-140	8.25826e-136
RAB5A	0.38	0.19	0.00186088	3.50223e-140	9.22276e-136
ATG12	0.38	0.145	0.208568	3.53474e-140	9.3084e-136
ADH5	0.474	0.284	-0.0336857	3.54555e-140	9.33685e-136
GUK1	0.361	0.14	0.175653	3.63175e-140	9.56385e-136
EIF3K	0.514	0.333	-0.125497	3.91309e-140	1.03047e-135
PSMC4	0.331	0.129	0.113517	4.00241e-140	1.05399e-135
ID4	0.203	0.467	-1.38276	4.60899e-140	1.21373e-135
STX12	0.393	0.166	0.1582	4.92449e-140	1.29682e-135
COX4I1	0.657	0.433	-0.022897	5.35383e-140	1.40988e-135
CD46	0.478	0.242	0.125906	5.60811e-140	1.47684e-135
DDX18	0.437	0.214	0.0986592	5.63507e-140	1.48394e-135
WDR45	0.319	0.133	0.0478788	5.89621e-140	1.55271e-135
RBM17	0.49	0.259	0.0554466	6.98724e-140	1.84002e-135
SSR2	0.578	0.304	0.219887	8.02207e-140	2.11253e-135
DNAJC10	0.461	0.215	0.184311	8.97681e-140	2.36395e-135
IL13RA1	0.452	0.223	0.111465	9.08193e-140	2.39164e-135
FRZB	0.269	0.578	-1.02079	1.16092e-139	3.05717e-135
ARL6IP1	0.464	0.322	-0.216353	1.23678e-139	3.25694e-135
YPEL5	0.539	0.342	-0.0681125	1.32951e-139	3.50112e-135
RAB1A	0.662	0.348	0.378745	1.43235e-139	3.77196e-135
HDGFL3	0.432	0.262	-0.106766	1.47305e-139	3.87914e-135
ATF4	0.8	0.672	-0.359829	1.48261e-139	3.9043e-135
ANXA7	0.462	0.217	0.179131	1.58956e-139	4.18595e-135
ILF2	0.387	0.193	0.0374364	1.60342e-139	4.22243e-135
MSL1	0.445	0.305	-0.22938	1.68281e-139	4.43152e-135
TXNIP	0.661	0.733	-1.00547	1.70129e-139	4.48016e-135
TMEM214	0.329	0.105	0.232671	1.8032e-139	4.74855e-135
THRAP3	0.452	0.247	-0.00247483	1.97782e-139	5.20839e-135
SNRPF	0.391	0.185	0.0877018	1.99182e-139	5.24525e-135
C1orf43	0.455	0.238	0.075274	2.08939e-139	5.5022e-135
ERGIC2	0.379	0.15	0.188822	2.18891e-139	5.76427e-135
NRDC	0.367	0.161	0.0641225	2.25724e-139	5.94422e-135
LUC7L3	0.611	0.397	-0.123945	2.465e-139	6.49133e-135
TSKU	0.308	0.086	0.253685	2.54854e-139	6.71132e-135
PA2G4	0.55	0.355	-0.0962534	2.64646e-139	6.96919e-135
POLR1D	0.425	0.228	0.0190535	2.83762e-139	7.47258e-135
SNX1	0.418	0.212	0.0548858	2.8958e-139	7.62581e-135
SPG21	0.351	0.122	0.224731	3.1666e-139	8.33892e-135
COX7A2	0.471	0.253	0.051951	3.45876e-139	9.10829e-135
SKP1	0.677	0.429	0.0697964	4.35131e-139	1.14587e-134
CCDC47	0.37	0.2	-0.0356193	4.67677e-139	1.23158e-134
TCEAL4	0.531	0.336	-0.144594	4.83279e-139	1.27267e-134
SEC31A	0.767	0.438	0.486069	5.0836e-139	1.33872e-134
FAU	0.815	0.727	-0.417963	5.297e-139	1.39491e-134
CTSO	0.476	0.235	0.145806	5.85915e-139	1.54295e-134
KHSRP	0.546	0.324	0.00912484	7.30845e-139	1.92461e-134
DNAJC1	0.318	0.098	0.227223	7.78681e-139	2.05058e-134
MTRNR2L8	0.952	0.937	-1.23354	8.24823e-139	2.17209e-134
WAC	0.586	0.399	-0.110695	9.44393e-139	2.48696e-134
SCFD1	0.33	0.117	0.160507	9.82206e-139	2.58654e-134
GLIPR1	0.364	0.086	0.621671	1.08105e-138	2.84683e-134
DYNC1H1	0.489	0.261	0.0385847	1.1223e-138	2.95546e-134
PRDX1	0.583	0.309	0.221932	1.21578e-138	3.20164e-134
MANF	0.363	0.124	0.272488	1.30242e-138	3.4298e-134
ARL6IP4	0.338	0.168	-0.0204239	1.34493e-138	3.54173e-134
RSRC2	0.516	0.33	-0.0892766	1.38345e-138	3.64317e-134
UBE2D3	0.72	0.443	0.171828	1.58374e-138	4.17061e-134
SNRPD2	0.609	0.355	0.116726	1.84715e-138	4.86428e-134
SF3B1	0.635	0.408	-0.0217527	1.86964e-138	4.92351e-134
PPM1G	0.369	0.173	0.0538177	1.87077e-138	4.9265e-134
CGGBP1	0.457	0.266	-0.0294231	1.93468e-138	5.09479e-134
TIPRL	0.338	0.152	0.0465275	1.93517e-138	5.09608e-134
TIMMDC1	0.416	0.175	0.21194	2.06684e-138	5.44283e-134
CAPZA2	0.393	0.154	0.222439	2.20868e-138	5.81632e-134
TGFBR2	0.489	0.264	0.0638599	2.39274e-138	6.30104e-134
PSMF1	0.462	0.267	-0.0222398	2.48693e-138	6.54907e-134
COPS6	0.419	0.215	0.0534957	2.52619e-138	6.65247e-134
BCL9L	0.428	0.348	-0.418429	2.71601e-138	7.15233e-134
NPTN	0.584	0.323	0.161227	2.72979e-138	7.18862e-134
TNFRSF12A	0.293	0.054	0.466192	2.84584e-138	7.49423e-134
DBI	0.597	0.298	0.332294	2.85936e-138	7.52984e-134
SEC63	0.572	0.328	0.0928814	2.95414e-138	7.77944e-134
TMEM50A	0.71	0.422	0.230645	3.00064e-138	7.90188e-134
NUP62	0.315	0.102	0.199378	3.23851e-138	8.52829e-134
PPP2CB	0.43	0.247	-0.0421345	3.33897e-138	8.79285e-134
ATP5PF	0.538	0.3	0.0911777	3.61534e-138	9.52064e-134
ERGIC1	0.458	0.225	0.131159	3.7734e-138	9.93686e-134
ATP6AP2	0.629	0.347	0.243081	3.82111e-138	1.00625e-133
MCRIP1	0.346	0.153	0.0584356	3.86759e-138	1.01849e-133
SLC25A5	0.498	0.329	-0.152045	4.00043e-138	1.05347e-133
METAP2	0.556	0.34	-0.0150626	4.00266e-138	1.05406e-133
RBBP6	0.427	0.341	-0.484637	4.16045e-138	1.09561e-133
SPPL2A	0.45	0.215	0.133409	4.80934e-138	1.26649e-133
UGP2	0.432	0.191	0.208719	4.84108e-138	1.27485e-133
SH3BGRL	0.679	0.434	0.0418168	5.13272e-138	1.35165e-133
ETS2	0.201	0.328	-0.921623	5.51981e-138	1.45359e-133
SELENOK	0.434	0.246	-0.0547067	7.45931e-138	1.96434e-133
CD82	0.584	0.253	0.670222	9.35307e-138	2.46304e-133
UBE2K	0.465	0.22	0.193977	9.41361e-138	2.47898e-133
PRKACA	0.396	0.231	-0.0730185	9.44046e-138	2.48605e-133
METTL9	0.369	0.167	0.0934067	9.47609e-138	2.49543e-133
H2AFV	0.463	0.283	-0.0803351	1.04401e-137	2.74929e-133
STAT3	0.64	0.353	0.225872	1.09925e-137	2.89476e-133
EPB41L2	0.69	0.53	-0.24968	1.10041e-137	2.89783e-133
RAB11A	0.458	0.222	0.146547	1.20149e-137	3.16399e-133
RSRP1	0.482	0.32	-0.18184	1.23317e-137	3.24743e-133
DDX24	0.575	0.347	0.0323371	1.25219e-137	3.29752e-133
TCP1	0.445	0.309	-0.222059	1.31218e-137	3.4555e-133
SEC62	0.658	0.455	-0.0842153	1.34333e-137	3.53753e-133
UBXN6	0.33	0.148	0.0494458	1.35232e-137	3.56121e-133
CDC37	0.437	0.242	-0.00916956	1.41878e-137	3.73622e-133
SUMF2	0.317	0.127	0.0866275	1.64519e-137	4.33244e-133
SPTLC1	0.385	0.153	0.191676	1.78903e-137	4.71124e-133
GOLGB1	0.577	0.344	-0.0112415	1.8119e-137	4.77146e-133
WDR26	0.434	0.228	0.0285869	1.9057e-137	5.01848e-133
PTGES3	0.617	0.368	0.0728777	1.91981e-137	5.05562e-133
MRPL33	0.404	0.188	0.100138	1.97576e-137	5.20296e-133
HADHA	0.513	0.32	-0.0488185	1.9767e-137	5.20545e-133
URM1	0.323	0.127	0.102042	2.00633e-137	5.28346e-133
ARCN1	0.354	0.134	0.185342	2.01223e-137	5.29899e-133
HNRNPUL1	0.639	0.468	-0.201521	2.18677e-137	5.75865e-133
YWHAG	0.557	0.339	-0.000512169	2.19591e-137	5.78271e-133
NME1	0.345	0.096	0.365685	2.26754e-137	5.97133e-133
ATXN2L	0.471	0.256	0.0328431	2.42671e-137	6.3905e-133
HACD3	0.411	0.171	0.223448	2.55617e-137	6.73142e-133
TRIM8	0.6	0.352	0.0719333	2.86725e-137	7.55063e-133
CFAP97	0.438	0.261	-0.0819634	3.61847e-137	9.52889e-133
CHMP3	0.512	0.322	-0.0793622	3.70935e-137	9.7682e-133
SHOC2	0.4	0.193	0.0784129	4.13644e-137	1.08929e-132
ASPH	0.513	0.317	-0.0423506	4.35894e-137	1.14788e-132
MYO1B	0.604	0.381	-0.0993402	4.43843e-137	1.16881e-132
C8orf59	0.362	0.181	0.00863911	5.58028e-137	1.46951e-132
LSM14A	0.483	0.279	-0.00240275	5.88409e-137	1.54952e-132
NDUFB1	0.496	0.289	-0.00162737	6.24569e-137	1.64474e-132
SS18	0.352	0.173	0.004941	8.06445e-137	2.12369e-132
CSTB	0.591	0.292	0.340726	8.18972e-137	2.15668e-132
PNISR	0.686	0.466	-0.153793	8.25911e-137	2.17496e-132
PPP3CA	0.466	0.193	0.336728	8.74798e-137	2.30369e-132
EEF1D	0.85	0.78	-0.496291	9.36585e-137	2.4664e-132
TMEM123	0.6	0.331	0.17482	9.46863e-137	2.49347e-132
PHPT1	0.319	0.116	0.150446	9.67791e-137	2.54858e-132
EI24	0.467	0.231	0.134804	1.02313e-136	2.69432e-132
CFLAR	0.579	0.31	0.173245	1.04522e-136	2.75249e-132
MAT2B	0.361	0.152	0.130926	1.0526e-136	2.77191e-132
GPR68	0.18	0.002	0.53312	1.15154e-136	3.03247e-132
RALBP1	0.451	0.238	0.0334308	1.2103e-136	3.1872e-132
WNT2	0.203	0.008	0.767727	1.21542e-136	3.20069e-132
CARM1	0.284	0.096	0.115298	1.24358e-136	3.27484e-132
SEC23A	0.393	0.147	0.264183	1.26131e-136	3.32154e-132
LASP1	0.562	0.313	0.109691	1.36022e-136	3.58199e-132
SELENON	0.374	0.114	0.378001	1.37137e-136	3.61136e-132
KDELC2	0.393	0.195	0.0270394	1.4613e-136	3.84819e-132
STAU1	0.554	0.296	0.158935	1.57791e-136	4.15528e-132
ITPRIPL2	0.51	0.22	0.394519	1.68487e-136	4.43694e-132
MED4	0.359	0.16	0.070364	1.87118e-136	4.92756e-132
PSMD14	0.284	0.083	0.192496	1.92707e-136	5.07475e-132
EIF3F	0.453	0.31	-0.210533	1.95246e-136	5.14161e-132
RNF19B	0.438	0.135	0.762416	2.16633e-136	5.7048e-132
EIF5B	0.538	0.278	0.154753	2.4868e-136	6.54874e-132
DNAJA2	0.36	0.171	0.0138445	2.49048e-136	6.55843e-132
VPS35	0.379	0.166	0.0958097	2.55051e-136	6.71651e-132
NFE2L2	0.544	0.382	-0.203205	2.65823e-136	7.00019e-132
RBPJ	0.469	0.338	-0.275843	2.77981e-136	7.32036e-132
MOB1A	0.515	0.284	0.104983	3.40136e-136	8.95714e-132
PUM1	0.478	0.298	-0.10483	3.69818e-136	9.73879e-132
NDUFB11	0.351	0.173	0.0129038	4.62483e-136	1.2179e-131
VKORC1	0.522	0.243	0.293262	5.66008e-136	1.49053e-131
TEAD1	0.476	0.236	0.153452	6.00669e-136	1.5818e-131
JUND	0.958	0.951	-0.77842	6.16633e-136	1.62384e-131
MTIF3	0.365	0.164	0.0561795	6.85932e-136	1.80633e-131
NBEAL1	0.535	0.339	-0.0507554	7.01231e-136	1.84662e-131
NDUFS5	0.677	0.403	0.178227	1.00011e-135	2.6337e-131
MRPL52	0.309	0.108	0.164813	1.12408e-135	2.96015e-131
TMED10	0.711	0.41	0.291303	1.21653e-135	3.20362e-131
TMEM43	0.511	0.268	0.157981	1.28772e-135	3.39107e-131
XRN1	0.366	0.147	0.164156	1.38881e-135	3.65729e-131
TSEN34	0.327	0.161	-0.0333842	1.41007e-135	3.71328e-131
GPC6	0.27	0.038	0.535228	1.62852e-135	4.28855e-131
DYNC1LI2	0.627	0.381	0.0722559	1.65157e-135	4.34925e-131
PCYOX1	0.464	0.405	-0.476534	1.86851e-135	4.92053e-131
FBXO7	0.394	0.179	0.103782	1.87458e-135	4.93652e-131
PITPNB	0.43	0.209	0.108011	1.87712e-135	4.9432e-131
SERP1	0.48	0.257	0.0936848	1.89356e-135	4.98649e-131
TNFAIP8	0.279	0.044	0.511183	1.98844e-135	5.23635e-131
CYB5B	0.392	0.203	0.0047347	2.06445e-135	5.43652e-131
PSMB3	0.337	0.121	0.197139	2.55512e-135	6.72865e-131
TXNL1	0.372	0.153	0.153761	3.38491e-135	8.91381e-131
IMPAD1	0.429	0.197	0.163369	3.568e-135	9.39596e-131
FKBP11	0.266	0.058	0.272585	3.56889e-135	9.39831e-131
MAN1A2	0.48	0.34	-0.236114	3.76428e-135	9.91285e-131
FNDC1	0.302	0.08	0.284958	3.7823e-135	9.9603e-131
GINM1	0.497	0.274	0.0799584	3.97149e-135	1.04585e-130
NDFIP1	0.49	0.335	-0.158401	4.01624e-135	1.05764e-130
DAZAP1	0.322	0.152	-0.000676278	4.0339e-135	1.06229e-130
HNRNPH3	0.521	0.341	-0.0974574	4.16054e-135	1.09564e-130
TFDP1	0.285	0.075	0.239168	4.34159e-135	1.14331e-130
PHF20L1	0.38	0.176	0.0630462	5.0305e-135	1.32473e-130
DNAJC7	0.349	0.132	0.174903	5.19459e-135	1.36794e-130
RAP1A	0.472	0.237	0.149952	5.59142e-135	1.47244e-130
PBX2	0.351	0.205	-0.113178	6.33201e-135	1.66747e-130
CTNND1	0.438	0.215	0.110991	6.61498e-135	1.74199e-130
CAPZB	0.859	0.568	0.660566	6.68961e-135	1.76164e-130
DHX9	0.38	0.204	-0.0326528	7.11214e-135	1.87291e-130
RECQL	0.381	0.133	0.297329	7.19631e-135	1.89508e-130
USP22	0.423	0.315	-0.286823	7.26812e-135	1.91399e-130
IFNGR1	0.422	0.218	0.0546629	7.87587e-135	2.07403e-130
SLC16A3	0.21	0.011	0.472208	9.06114e-135	2.38616e-130
RBBP4	0.395	0.201	0.0287809	9.23735e-135	2.43256e-130
IMP3	0.374	0.166	0.0852814	9.59671e-135	2.5272e-130
CPXM1	0.267	0.038	0.527425	1.07152e-134	2.82175e-130
EVL	0.32	0.098	0.253984	1.1022e-134	2.90252e-130
TARDBP	0.426	0.22	0.0523122	1.1252e-134	2.96311e-130
EIF3E	0.676	0.515	-0.20245	1.14655e-134	3.01932e-130
UXT	0.315	0.146	0.0117804	1.19931e-134	3.15827e-130
BLOC1S6	0.411	0.188	0.137084	1.30055e-134	3.42486e-130
NCKAP1	0.439	0.259	-0.0476014	1.39611e-134	3.67652e-130
ARGLU1	0.614	0.405	-0.0811517	1.40221e-134	3.69259e-130
TSPO	0.356	0.149	0.134815	1.41658e-134	3.73041e-130
WDR82	0.425	0.221	0.0523953	1.42086e-134	3.7417e-130
CDC16	0.316	0.13	0.0627269	1.48242e-134	3.90381e-130
PHB2	0.44	0.302	-0.189644	1.65309e-134	4.35326e-130
UBQLN2	0.379	0.163	0.138335	1.71149e-134	4.50705e-130
ADAM9	0.38	0.144	0.245523	1.742e-134	4.58739e-130
C1S	0.91	0.755	0.956329	1.77481e-134	4.67379e-130
RNF114	0.338	0.133	0.136632	2.01114e-134	5.29614e-130
REEP3	0.371	0.132	0.26909	2.12359e-134	5.59227e-130
NCOA4	0.422	0.201	0.135409	2.32193e-134	6.11456e-130
WASF2	0.577	0.473	-0.356094	2.43466e-134	6.41142e-130
TMEM258	0.715	0.424	0.245655	2.68195e-134	7.06264e-130
RDX	0.48	0.274	0.0011995	3.11258e-134	8.19666e-130
XPO1	0.407	0.212	-0.000399457	3.60428e-134	9.49151e-130
COX5B	0.369	0.154	0.155628	3.61591e-134	9.52213e-130
TRMT112	0.681	0.489	-0.108618	3.90103e-134	1.0273e-129
HEBP2	0.332	0.134	0.101378	4.13489e-134	1.08888e-129
ELAVL1	0.319	0.14	0.0520936	4.2648e-134	1.12309e-129
GTF3A	0.356	0.124	0.230355	4.2731e-134	1.12528e-129
MRPL3	0.335	0.131	0.152318	4.72976e-134	1.24553e-129
TNPO1	0.392	0.234	-0.118651	5.40455e-134	1.42323e-129
XRCC5	0.628	0.391	0.0406851	6.03903e-134	1.59032e-129
USO1	0.38	0.17	0.115279	6.11371e-134	1.60998e-129
CCDC50	0.477	0.368	-0.340805	6.68906e-134	1.7615e-129
SKI	0.527	0.376	-0.242227	7.25446e-134	1.91039e-129
NONO	0.629	0.424	-0.0765706	7.26493e-134	1.91315e-129
EFCAB14	0.424	0.278	-0.187626	7.6204e-134	2.00676e-129
SF3B6	0.331	0.134	0.103637	8.34025e-134	2.19632e-129
XRN2	0.448	0.237	0.0758117	8.36712e-134	2.2034e-129
STT3B	0.397	0.19	0.0664302	8.47293e-134	2.23126e-129
ANAPC11	0.347	0.144	0.11532	9.2199e-134	2.42797e-129
GTF2I	0.647	0.423	-0.00610891	1.06551e-133	2.80591e-129
SCARB2	0.744	0.419	0.483806	1.14731e-133	3.02133e-129
LTBP3	0.421	0.281	-0.195679	1.25498e-133	3.30486e-129
SKAP2	0.336	0.103	0.309685	1.30525e-133	3.43723e-129
UBP1	0.343	0.168	0.0123405	1.3365e-133	3.51955e-129
ASAP1	0.41	0.212	0.0157254	1.57691e-133	4.15264e-129
PHLDB1	0.478	0.234	0.129362	1.71634e-133	4.51981e-129
UGCG	0.6	0.498	-0.47785	1.83845e-133	4.84138e-129
SEC13	0.366	0.131	0.266454	2.02451e-133	5.33135e-129
SENP6	0.431	0.292	-0.244594	2.11818e-133	5.57801e-129
HOXC10	0.039	0.256	-0.96551	2.11961e-133	5.58179e-129
GLO1	0.492	0.297	-0.0271696	2.41679e-133	6.36436e-129
TBCB	0.366	0.176	0.0425719	2.48029e-133	6.53159e-129
PPP2R5C	0.429	0.252	-0.0518968	2.50021e-133	6.58406e-129
TPI1	0.783	0.462	0.775189	2.5023e-133	6.58955e-129
HIF1A	0.581	0.26	0.575198	2.55084e-133	6.71739e-129
IQGAP1	0.69	0.438	0.0785085	2.65491e-133	6.99145e-129
SON	0.693	0.513	-0.19613	3.14777e-133	8.28935e-129
APLP2	0.658	0.49	-0.203931	3.28847e-133	8.65985e-129
CLK1	0.563	0.438	-0.280728	3.31932e-133	8.7411e-129
SZRD1	0.344	0.149	0.101787	3.79654e-133	9.99781e-129
UBE2Q1	0.463	0.237	0.086716	3.92297e-133	1.03308e-128
B4GALT5	0.337	0.105	0.2873	4.69657e-133	1.2368e-128
SFT2D1	0.312	0.102	0.201632	5.17392e-133	1.3625e-128
TIMM17A	0.295	0.094	0.195622	5.27889e-133	1.39014e-128
RWDD1	0.522	0.328	-0.0412782	5.45062e-133	1.43537e-128
ACIN1	0.403	0.198	0.0614152	5.55412e-133	1.46262e-128
PICALM	0.605	0.391	-0.0562676	5.83016e-133	1.53531e-128
VDAC2	0.387	0.218	-0.0401127	7.03868e-133	1.85357e-128
ATP1A1	0.435	0.214	0.10802	7.52513e-133	1.98167e-128
ADRM1	0.28	0.089	0.159881	7.67731e-133	2.02174e-128
TAX1BP1	0.621	0.364	0.137703	7.72225e-133	2.03358e-128
SMIM15	0.279	0.077	0.214168	8.77715e-133	2.31138e-128
TERF2IP	0.648	0.426	-0.0012613	9.3449e-133	2.46089e-128
TMEM59	0.682	0.419	0.140572	9.74265e-133	2.56563e-128
RSU1	0.536	0.319	0.00305061	9.95814e-133	2.62238e-128
LAMA4	0.679	0.379	0.328111	1.08514e-132	2.8576e-128
COMMD6	0.641	0.428	-0.0296343	1.08594e-132	2.85971e-128
UGDH	0.392	0.119	0.525924	1.10883e-132	2.91999e-128
PLXNA1	0.377	0.119	0.391126	1.31454e-132	3.4617e-128
EPN1	0.358	0.163	0.0757072	1.3285e-132	3.49847e-128
COPS2	0.339	0.181	-0.0428197	1.37492e-132	3.62071e-128
CPNE1	0.391	0.241	-0.142605	1.37699e-132	3.62617e-128
IRF3	0.334	0.148	0.0479326	1.54327e-132	4.06405e-128
SLTM	0.471	0.264	8.20829e-05	1.55875e-132	4.10481e-128
SGCE	0.608	0.428	-0.140711	1.73896e-132	4.57938e-128
CHMP2A	0.363	0.165	0.0932026	1.82151e-132	4.79677e-128
ATN1	0.648	0.524	-0.317952	1.99673e-132	5.25819e-128
IFIT3	0.356	0.088	0.645623	2.05317e-132	5.40682e-128
SRP9	0.444	0.237	0.0536166	2.33809e-132	6.15713e-128
QKI	0.642	0.374	0.171735	2.46027e-132	6.47887e-128
IFIH1	0.277	0.062	0.346645	2.56228e-132	6.74751e-128
METTL7A	0.357	0.444	-0.804046	2.61757e-132	6.89311e-128
MPHOSPH8	0.486	0.34	-0.245331	2.67881e-132	7.05438e-128
GORASP2	0.36	0.143	0.158462	3.12813e-132	8.23761e-128
SETD5	0.37	0.195	-0.0690171	3.14832e-132	8.29078e-128
CCPG1	0.494	0.218	0.329625	3.20914e-132	8.45094e-128
GTF3C6	0.236	0.054	0.188932	3.20998e-132	8.45317e-128
KHDRBS1	0.664	0.457	-0.0652773	3.7057e-132	9.75859e-128
PLXNB2	0.405	0.17	0.200857	4.11094e-132	1.08257e-127
ITGA8	0.062	0.281	-1.18629	4.6131e-132	1.21481e-127
POLR2G	0.346	0.166	0.00990234	4.76918e-132	1.25592e-127
LEPROTL1	0.314	0.11	0.178637	5.15753e-132	1.35818e-127
ECHDC1	0.26	0.064	0.215209	6.02757e-132	1.5873e-127
CASC4	0.47	0.246	0.104109	6.37986e-132	1.68007e-127
LENG8	0.535	0.304	0.013828	6.52736e-132	1.71891e-127
FCGRT	0.274	0.256	-0.483068	6.60409e-132	1.73912e-127
EIF5	0.475	0.377	-0.359025	6.60665e-132	1.7398e-127
TWSG1	0.439	0.218	0.121508	6.76962e-132	1.78271e-127
TRAM2	0.298	0.084	0.244619	6.95354e-132	1.83115e-127
P4HA2	0.297	0.072	0.336669	6.96189e-132	1.83335e-127
RANBP1	0.362	0.159	0.0952094	7.32202e-132	1.92818e-127
RNF149	0.294	0.106	0.132904	7.45936e-132	1.96435e-127
PSME3	0.336	0.149	0.0512588	7.69835e-132	2.02728e-127
SLC16A1	0.299	0.083	0.261609	7.86204e-132	2.07039e-127
SMARCA1	0.396	0.191	0.0673768	7.9666e-132	2.09792e-127
NDUFS6	0.38	0.185	0.05922	1.13087e-131	2.97802e-127
TBCA	0.551	0.314	0.107792	1.15771e-131	3.04871e-127
PSMD13	0.332	0.129	0.123354	1.34472e-131	3.54119e-127
DENR	0.405	0.203	0.0596674	1.37254e-131	3.61446e-127
TWF1	0.395	0.162	0.212255	1.43136e-131	3.76935e-127
HINT1	0.643	0.387	0.135491	1.44095e-131	3.7946e-127
ARF4	0.702	0.373	0.567331	1.55745e-131	4.10139e-127
TM9SF3	0.637	0.406	0.0250983	1.6702e-131	4.39829e-127
DDX1	0.403	0.189	0.113668	1.70363e-131	4.48633e-127
NOL7	0.42	0.209	0.082774	1.71843e-131	4.5253e-127
MAPK3	0.354	0.144	0.149993	1.86291e-131	4.90579e-127
ATP6V1A	0.336	0.105	0.288674	1.90879e-131	5.0266e-127
SNRPB	0.418	0.221	0.0365416	1.96688e-131	5.17959e-127
MIER1	0.4	0.218	-0.0247026	2.02235e-131	5.32566e-127
ZYX	0.684	0.366	0.448529	2.16052e-131	5.6895e-127
CYFIP1	0.335	0.132	0.128955	2.38853e-131	6.28996e-127
AIDA	0.594	0.319	0.254656	2.39988e-131	6.31984e-127
EPS15	0.407	0.19	0.123205	2.56308e-131	6.74961e-127
ERO1A	0.324	0.087	0.364203	2.60682e-131	6.86481e-127
EIF3J	0.396	0.172	0.183346	2.61995e-131	6.89937e-127
MAP1LC3B	0.498	0.304	-0.0242592	2.62215e-131	6.90518e-127
DPYD	0.383	0.146	0.255427	2.93505e-131	7.72916e-127
ANTXR2	0.398	0.173	0.186532	3.53781e-131	9.31648e-127
RBM22	0.321	0.189	-0.154671	3.79151e-131	9.98455e-127
TMED4	0.348	0.233	-0.206175	3.84591e-131	1.01278e-126
TIA1	0.395	0.188	0.0846473	4.1796e-131	1.10066e-126
XPNPEP1	0.277	0.084	0.176726	4.28947e-131	1.12959e-126
CACYBP	0.388	0.169	0.153264	5.15901e-131	1.35857e-126
CLIP1	0.393	0.168	0.170245	5.46819e-131	1.43999e-126
TRA2B	0.495	0.351	-0.222755	5.49462e-131	1.44695e-126
MCFD2	0.353	0.176	0.034247	5.60011e-131	1.47473e-126
CD151	0.483	0.267	0.0574966	5.7266e-131	1.50804e-126
PKD2	0.501	0.303	-0.0435153	6.07495e-131	1.59978e-126
NFE2L3	0.292	0.06	0.443679	6.71037e-131	1.76711e-126
SLC20A1	0.347	0.078	0.856724	6.88701e-131	1.81363e-126
FBLIM1	0.418	0.208	0.0637441	6.93766e-131	1.82696e-126
TUSC3	0.279	0.101	0.105399	7.26867e-131	1.91413e-126
HIGD2A	0.327	0.116	0.191595	7.46354e-131	1.96545e-126
RARS	0.308	0.091	0.251822	8.09171e-131	2.13087e-126
GGNBP2	0.443	0.268	-0.0788188	8.21941e-131	2.1645e-126
IRF2	0.34	0.13	0.166257	8.25868e-131	2.17484e-126
RBFOX2	0.488	0.329	-0.150804	8.53641e-131	2.24798e-126
APMAP	0.368	0.161	0.124695	9.08369e-131	2.3921e-126
PPP2R5E	0.452	0.226	0.0941549	9.12612e-131	2.40327e-126
SETX	0.432	0.209	0.104655	1.01253e-130	2.66639e-126
SERINC3	0.582	0.374	-0.0118974	1.46614e-130	3.86093e-126
ANKRD10	0.412	0.196	0.133899	1.54819e-130	4.077e-126
TMBIM1	0.464	0.266	0.00975852	1.72359e-130	4.5389e-126
CCT4	0.506	0.294	0.0482789	1.89512e-130	4.99062e-126
CNOT2	0.357	0.166	0.064928	2.0066e-130	5.28417e-126
NINJ1	0.34	0.09	0.434988	2.02441e-130	5.33109e-126
STMN3	0.321	0.106	0.222172	2.14317e-130	5.64382e-126
CYB5R3	0.742	0.526	-0.0511322	2.32863e-130	6.13222e-126
LARS	0.387	0.157	0.194776	2.33138e-130	6.13944e-126
RBPMS	0.629	0.482	-0.256153	2.42452e-130	6.38472e-126
ANXA6	0.484	0.276	0.0331348	2.55899e-130	6.73884e-126
KDSR	0.458	0.238	0.0714988	2.60677e-130	6.86467e-126
GPBP1	0.463	0.291	-0.107657	2.74553e-130	7.23007e-126
PRDX4	0.354	0.144	0.167276	2.81263e-130	7.40677e-126
TMED7	0.366	0.141	0.219043	3.09047e-130	8.13845e-126
C9orf78	0.405	0.257	-0.15894	3.38094e-130	8.90336e-126
ZMAT2	0.411	0.24	-0.0587357	3.39356e-130	8.93661e-126
PWP1	0.311	0.14	0.0183064	3.61558e-130	9.52126e-126
BHLHE41	0.239	0.024	0.596452	3.73513e-130	9.83609e-126
TNFAIP6	0.222	0.021	0.565563	4.0516e-130	1.06695e-125
PNRC2	0.611	0.421	-0.109367	4.51417e-130	1.18876e-125
ATP5MC3	0.669	0.388	0.246008	4.68588e-130	1.23398e-125
ZNF706	0.386	0.163	0.180737	5.57185e-130	1.46729e-125
YAP1	0.536	0.314	0.037523	6.32785e-130	1.66638e-125
FRMD6	0.387	0.136	0.326053	6.8243e-130	1.79711e-125
UBE2H	0.557	0.332	0.028014	6.98989e-130	1.84072e-125
HSD11B1	0.217	0.015	0.592712	7.53549e-130	1.9844e-125
G3BP1	0.574	0.333	0.0960207	7.55006e-130	1.98823e-125
HDAC7	0.397	0.212	-0.0219613	7.84266e-130	2.06529e-125
KLF2	0.611	0.727	-1.07729	8.32278e-130	2.19172e-125
TAOK3	0.382	0.165	0.16247	8.58297e-130	2.26024e-125
BNIP3L	0.479	0.281	-0.00938139	8.6372e-130	2.27452e-125
BUB3	0.393	0.174	0.168388	8.66592e-130	2.28208e-125
SLC30A7	0.303	0.084	0.280059	8.761e-130	2.30712e-125
TRIOBP	0.393	0.163	0.194126	9.98789e-130	2.63021e-125
PRPF38B	0.469	0.281	-0.0809103	1.11002e-129	2.92311e-125
TCEAL9	0.565	0.298	0.220377	1.14977e-129	3.0278e-125
ATP5IF1	0.462	0.236	0.117387	1.17043e-129	3.0822e-125
FGFR1	0.665	0.336	0.692439	1.21107e-129	3.18924e-125
ABCE1	0.36	0.142	0.199699	1.3369e-129	3.52058e-125
EFR3A	0.394	0.193	0.0638911	1.51695e-129	3.99472e-125
NAA50	0.363	0.165	0.0850229	1.60691e-129	4.23164e-125
RAB10	0.557	0.297	0.200827	1.61263e-129	4.24669e-125
DHRS7	0.425	0.277	-0.137314	1.73833e-129	4.57771e-125
H6PD	0.386	0.204	0.00757231	1.99503e-129	5.2537e-125
ACTR2	0.738	0.421	0.43807	2.00501e-129	5.28e-125
WNK1	0.433	0.219	0.0983936	2.03748e-129	5.36551e-125
PPP1R18	0.605	0.382	-0.00501923	2.08654e-129	5.49469e-125
TAF10	0.31	0.102	0.208855	2.17296e-129	5.72227e-125
MAGT1	0.381	0.163	0.170482	2.18684e-129	5.75882e-125
THOC2	0.435	0.262	-0.133787	2.23766e-129	5.89266e-125
OLFML1	0.403	0.2	0.0825458	2.24054e-129	5.90024e-125
CCT8	0.388	0.189	0.0802576	2.34234e-129	6.16831e-125
PPP4R2	0.319	0.151	0.00217384	2.42496e-129	6.38589e-125
PSMB1	0.715	0.446	0.168143	2.49445e-129	6.56887e-125
DAP	0.327	0.133	0.119877	2.66049e-129	7.00614e-125
SPCS2	0.637	0.393	0.0906566	2.72987e-129	7.18885e-125
DDOST	0.305	0.106	0.171025	2.73229e-129	7.19522e-125
CLPTM1	0.354	0.155	0.102011	2.79433e-129	7.35859e-125
GRSF1	0.338	0.136	0.14022	2.91822e-129	7.68484e-125
SQOR	0.251	0.048	0.301216	3.17607e-129	8.36386e-125
ATP5ME	0.611	0.399	-0.0145937	3.50337e-129	9.22578e-125
EBLN3P	0.368	0.172	0.0558867	4.00276e-129	1.05409e-124
NUDT5	0.291	0.097	0.175308	4.04994e-129	1.06651e-124
LAMTOR4	0.361	0.164	0.0855636	4.17113e-129	1.09843e-124
RTN3	0.568	0.405	-0.179907	4.29459e-129	1.13094e-124
IDS	0.536	0.422	-0.331181	4.31599e-129	1.13657e-124
TTC37	0.362	0.166	0.0666783	4.64461e-129	1.22311e-124
CCT5	0.362	0.152	0.156861	4.7343e-129	1.24673e-124
SMARCA5	0.484	0.279	0.00220988	5.81479e-129	1.53127e-124
MBTPS1	0.365	0.182	0.019238	6.09774e-129	1.60578e-124
DEGS1	0.348	0.149	0.114716	6.16097e-129	1.62243e-124
NUMB	0.346	0.134	0.183045	6.78648e-129	1.78715e-124
NFIB	0.612	0.607	-0.668908	6.91007e-129	1.8197e-124
NDUFA4	0.656	0.387	0.181914	7.67952e-129	2.02232e-124
ANKH	0.34	0.075	0.869338	8.18255e-129	2.15479e-124
CDV3	0.444	0.238	0.0454775	8.71616e-129	2.29531e-124
MAP3K5	0.287	0.063	0.363616	8.74468e-129	2.30283e-124
MAP4K4	0.66	0.333	0.637146	9.30768e-129	2.45108e-124
SELENOT	0.397	0.225	-0.0298481	9.53272e-129	2.51035e-124
LRRC59	0.36	0.113	0.35874	9.71173e-129	2.55749e-124
EIF1AX	0.602	0.416	-0.144457	1.00598e-128	2.64914e-124
MARCH7	0.331	0.158	0.0102524	1.05269e-128	2.77215e-124
RTF1	0.371	0.205	-0.0590472	1.16304e-128	3.06276e-124
YIF1A	0.261	0.067	0.210727	1.20854e-128	3.18258e-124
CAMLG	0.407	0.301	-0.279883	1.36898e-128	3.60506e-124
SREK1	0.451	0.245	-0.00364919	1.39263e-128	3.66735e-124
PPP4C	0.311	0.106	0.193738	1.56341e-128	4.11708e-124
GCC2	0.449	0.215	0.132833	1.62929e-128	4.29057e-124
GOLPH3	0.364	0.16	0.131456	1.9634e-128	5.17041e-124
USP8	0.4	0.213	-0.00763021	2.5767e-128	6.78548e-124
SEPT8	0.51	0.271	0.132429	2.82368e-128	7.43587e-124
ROBO1	0.401	0.167	0.209746	3.38615e-128	8.91708e-124
SOD1	0.695	0.537	-0.208127	3.7569e-128	9.89341e-124
DDX42	0.364	0.213	-0.106939	4.4379e-128	1.16868e-123
TCEAL8	0.371	0.153	0.173991	4.55758e-128	1.20019e-123
CRTAP	0.8	0.705	-0.393165	4.80985e-128	1.26663e-123
POLE4	0.307	0.155	-0.0466124	5.3188e-128	1.40065e-123
CNBP	0.627	0.429	-0.0591919	5.56302e-128	1.46497e-123
SH3KBP1	0.483	0.242	0.176506	5.85283e-128	1.54128e-123
TOP1	0.459	0.242	0.0766919	5.91358e-128	1.55728e-123
ZFP91	0.423	0.204	0.121594	5.992e-128	1.57793e-123
ARMCX3	0.416	0.199	0.115495	6.03748e-128	1.58991e-123
ROR2	0.197	0.012	0.372087	6.10613e-128	1.60799e-123
SRP14	0.703	0.475	0.0344524	6.14971e-128	1.61947e-123
KIAA0930	0.351	0.196	-0.134072	6.58923e-128	1.73521e-123
PAK2	0.415	0.208	0.0905198	6.62595e-128	1.74488e-123
DNAJB14	0.349	0.151	0.100814	6.70052e-128	1.76451e-123
IFI27L2	0.316	0.15	0.0197879	6.81534e-128	1.79475e-123
LAMC1	0.758	0.478	0.22849	6.91715e-128	1.82156e-123
SYNCRIP	0.6	0.374	0.0320985	7.08284e-128	1.8652e-123
RAB7A	0.726	0.472	0.106339	7.48585e-128	1.97132e-123
NDUFB10	0.344	0.171	0.00712477	8.62728e-128	2.27191e-123
PNN	0.558	0.366	-0.105771	9.02837e-128	2.37753e-123
SYPL1	0.462	0.321	-0.182202	9.05772e-128	2.38526e-123
SPIN1	0.392	0.233	-0.0854995	9.41585e-128	2.47957e-123
HEXA	0.291	0.086	0.199317	9.46297e-128	2.49198e-123
WIPF1	0.393	0.164	0.204037	9.7073e-128	2.55632e-123
LRP10	0.448	0.275	-0.0602123	1.00264e-127	2.64034e-123
BTN3A3	0.252	0.051	0.273732	1.37361e-127	3.61728e-123
RIC8A	0.293	0.126	0.0337055	1.4612e-127	3.84794e-123
TSG101	0.344	0.146	0.122271	1.62202e-127	4.27144e-123
TUFM	0.425	0.259	-0.0682906	1.99742e-127	5.26001e-123
ANKIB1	0.328	0.127	0.142938	2.00278e-127	5.27412e-123
EIF4A1	0.362	0.171	0.0377107	2.19414e-127	5.77805e-123
TPM4	0.917	0.695	0.670119	2.64243e-127	6.95859e-123
MAP3K2	0.377	0.179	0.0738511	2.71629e-127	7.15309e-123
ITM2C	0.415	0.314	-0.298999	2.97982e-127	7.84707e-123
TMEM87A	0.419	0.224	0.0126023	3.04837e-127	8.02757e-123
FAM177A1	0.328	0.154	0.0342552	3.0695e-127	8.08323e-123
TPD52L2	0.338	0.13	0.180463	3.16311e-127	8.32973e-123
PTPRA	0.469	0.253	0.0617931	3.47952e-127	9.16296e-123
CNP	0.397	0.15	0.298859	3.48987e-127	9.19022e-123
DARS	0.4	0.175	0.197602	3.53503e-127	9.30915e-123
SERPINB6	0.394	0.198	0.0611343	3.68473e-127	9.70336e-123
MAP4	0.664	0.384	0.245503	3.72275e-127	9.8035e-123
ITGB5	0.392	0.136	0.389802	3.86772e-127	1.01853e-122
FAM107B	0.471	0.212	0.270926	4.01869e-127	1.05828e-122
SYAP1	0.361	0.164	0.0997449	4.21204e-127	1.1092e-122
ALYREF	0.349	0.157	0.0621112	4.82353e-127	1.27023e-122
GDI2	0.657	0.388	0.195737	4.94086e-127	1.30113e-122
MYL9	0.746	0.695	-0.763079	5.12921e-127	1.35073e-122
TYMP	0.393	0.137	0.378554	5.22205e-127	1.37517e-122
SIRPA	0.231	0.032	0.323937	5.36302e-127	1.4123e-122
PPP1R11	0.295	0.117	0.0861782	5.49363e-127	1.44669e-122
ECHS1	0.291	0.107	0.119698	5.53125e-127	1.4566e-122
BZW1	0.609	0.317	0.34669	5.5466e-127	1.46064e-122
CSNK1A1	0.602	0.371	0.0685599	5.58479e-127	1.4707e-122
ANP32A	0.419	0.245	-0.0403482	5.65879e-127	1.49019e-122
SARS	0.389	0.205	0.025493	5.70155e-127	1.50145e-122
KMT2E	0.469	0.39	-0.44947	6.02568e-127	1.5868e-122
EIF3H	0.644	0.455	-0.113225	6.0768e-127	1.60026e-122
UBE2G2	0.405	0.175	0.204058	7.05671e-127	1.85831e-122
CAND1	0.353	0.154	0.117181	7.2682e-127	1.91401e-122
RAB5B	0.518	0.344	-0.110382	7.89106e-127	2.07803e-122
LSM12	0.295	0.096	0.18937	1.10539e-126	2.91092e-122
TRIM56	0.461	0.239	0.064427	1.15376e-126	3.0383e-122
RFTN1	0.418	0.258	-0.149692	1.32316e-126	3.4844e-122
FXR1	0.443	0.263	-0.0481006	1.32999e-126	3.50241e-122
AFF4	0.394	0.205	0.0246851	1.3345e-126	3.51427e-122
SP1	0.393	0.238	-0.116571	1.33703e-126	3.52094e-122
CLNS1A	0.303	0.124	0.106724	1.39385e-126	3.67058e-122
VEGFB	0.455	0.317	-0.209908	1.40189e-126	3.69174e-122
MPV17	0.279	0.096	0.117742	1.44948e-126	3.81705e-122
ANAPC5	0.417	0.215	0.0512853	1.49167e-126	3.92816e-122
CCT6A	0.399	0.199	0.0837728	1.57446e-126	4.14618e-122
TPST1	0.288	0.067	0.333167	1.75432e-126	4.61983e-122
CPD	0.327	0.113	0.227421	1.7733e-126	4.6698e-122
ESYT2	0.426	0.239	-0.0101529	1.89676e-126	4.99494e-122
HNRNPUL2	0.404	0.234	-0.0365457	2.00764e-126	5.28693e-122
CIR1	0.364	0.189	-0.0339022	2.04865e-126	5.39491e-122
TRIP12	0.405	0.202	0.0807635	2.19857e-126	5.78971e-122
ILK	0.435	0.209	0.156563	2.28916e-126	6.02829e-122
NDUFA2	0.388	0.193	0.0559237	2.29501e-126	6.04369e-122
TMEM263	0.381	0.138	0.304408	2.33896e-126	6.15941e-122
HMCN1	0.243	0.027	0.594745	2.48211e-126	6.5364e-122
WTAP	0.606	0.36	0.0687248	2.59596e-126	6.83619e-122
NCOR2	0.493	0.268	0.105399	2.61869e-126	6.89607e-122
ZFAND6	0.328	0.137	0.121108	2.621e-126	6.90215e-122
MZT2B	0.322	0.162	-0.0103807	2.66521e-126	7.01857e-122
CYBRD1	0.577	0.376	-0.0503768	2.67305e-126	7.03922e-122
DYNLL1	0.704	0.43	0.193423	2.87388e-126	7.56808e-122
SLC2A5	0.224	0.022	0.457906	3.20109e-126	8.42976e-122
LOX	0.312	0.066	0.644557	4.37279e-126	1.15153e-121
AKT2	0.371	0.186	0.0400275	4.60769e-126	1.21339e-121
OLFML3	0.474	0.2	0.418116	4.78077e-126	1.25897e-121
AHCYL1	0.576	0.328	0.129698	4.95074e-126	1.30373e-121
PJA2	0.541	0.367	-0.111954	5.1248e-126	1.34956e-121
CCDC90B	0.299	0.113	0.132312	5.54726e-126	1.46082e-121
SRSF5	0.8	0.592	-0.107837	5.94794e-126	1.56633e-121
SLK	0.401	0.265	-0.220793	6.07546e-126	1.59991e-121
M6PR	0.405	0.208	0.0640746	6.89902e-126	1.81679e-121
RAB12	0.469	0.247	0.105892	7.5504e-126	1.98832e-121
NBN	0.376	0.141	0.262055	7.66351e-126	2.01811e-121
SH3PXD2B	0.263	0.044	0.417217	7.70869e-126	2.03001e-121
ITFG1	0.289	0.111	0.107305	8.47594e-126	2.23205e-121
BGN	0.824	0.538	0.803224	8.97117e-126	2.36247e-121
SBNO2	0.285	0.084	0.218176	1.11635e-125	2.9398e-121
SLFN5	0.466	0.201	0.321071	1.1691e-125	3.0787e-121
TMF1	0.394	0.175	0.120965	1.19649e-125	3.15082e-121
PTPA	0.336	0.088	0.459743	1.267e-125	3.33651e-121
CCNL1	0.516	0.504	-0.645403	1.28106e-125	3.37355e-121
HEG1	0.41	0.196	0.136719	1.28204e-125	3.37612e-121
KDELR1	0.69	0.416	0.200897	1.36515e-125	3.59499e-121
ZFAND3	0.37	0.166	0.123088	1.51298e-125	3.98428e-121
SUCLG2	0.469	0.254	0.0834354	1.51653e-125	3.99362e-121
SNX9	0.481	0.231	0.226296	1.54226e-125	4.06138e-121
ZNF24	0.398	0.234	-0.0801092	1.93094e-125	5.08495e-121
TAGLN2	0.883	0.607	0.568423	1.9439e-125	5.11906e-121
ZBTB7A	0.534	0.341	-0.0561585	2.13084e-125	5.61135e-121
HDLBP	0.699	0.386	0.448752	2.28654e-125	6.02137e-121
PACS1	0.335	0.154	0.0587824	2.35672e-125	6.20619e-121
GLUD1	0.406	0.201	0.0829187	2.4692e-125	6.5024e-121
TRIM44	0.392	0.2	0.027166	2.61262e-125	6.88008e-121
BACE2	0.392	0.16	0.22907	2.70294e-125	7.11793e-121
EXT1	0.346	0.15	0.11549	2.88703e-125	7.6027e-121
FUS	0.728	0.584	-0.284079	3.06809e-125	8.07951e-121
USF2	0.342	0.183	-0.0418847	3.18573e-125	8.38931e-121
TXN	0.596	0.305	0.359737	3.49478e-125	9.20315e-121
HYOU1	0.297	0.084	0.270026	3.54159e-125	9.32643e-121
NASP	0.424	0.259	-0.11825	3.66842e-125	9.66042e-121
FRG1	0.31	0.12	0.125263	3.70251e-125	9.75018e-121
AZIN1	0.324	0.16	0.00155375	3.8921e-125	1.02495e-120
PPP1CB	0.527	0.306	0.0416166	3.93698e-125	1.03676e-120
GFPT1	0.361	0.185	0.0198821	4.06667e-125	1.07092e-120
GADD45B	0.546	0.691	-1.09288	4.26914e-125	1.12424e-120
FKBP3	0.321	0.117	0.179165	4.73698e-125	1.24744e-120
FAM32A	0.342	0.15	0.0969524	5.20841e-125	1.37158e-120
PSMA5	0.282	0.092	0.172366	5.70129e-125	1.50138e-120
GPAA1	0.296	0.179	-0.17789	5.99668e-125	1.57917e-120
NCBP2	0.34	0.136	0.15396	6.11988e-125	1.61161e-120
RAD21	0.583	0.363	0.040642	7.43846e-125	1.95885e-120
PLPP5	0.272	0.091	0.114251	8.64612e-125	2.27687e-120
PRRX2	0.245	0.047	0.289543	8.87437e-125	2.33698e-120
PTBP3	0.463	0.24	0.0965826	9.03734e-125	2.37989e-120
SF3B3	0.314	0.135	0.0599344	9.21307e-125	2.42617e-120
ETHE1	0.293	0.087	0.240963	1.0125e-124	2.66632e-120
LDHB	0.365	0.229	-0.127095	1.03804e-124	2.73357e-120
ADH1B	0.069	0.306	-1.51083	1.11993e-124	2.94921e-120
MTDH	0.69	0.448	0.0668554	1.13842e-124	2.99793e-120
DSE	0.355	0.201	-0.0981138	1.14127e-124	3.00543e-120
ANGPTL2	0.458	0.187	0.404832	1.21418e-124	3.19741e-120
ATP5PO	0.344	0.204	-0.102261	1.25193e-124	3.29682e-120
QSOX1	0.273	0.083	0.173437	1.26959e-124	3.34333e-120
USP34	0.402	0.227	-0.0536554	1.33104e-124	3.50517e-120
CPQ	0.409	0.195	0.124163	1.36372e-124	3.59123e-120
LAMTOR3	0.308	0.134	0.0535947	1.38696e-124	3.65242e-120
BECN1	0.37	0.201	-0.0208977	1.41703e-124	3.73161e-120
CD2AP	0.291	0.091	0.196684	1.44986e-124	3.81807e-120
UQCRH	0.547	0.307	0.153256	1.50088e-124	3.95242e-120
ASCC3	0.254	0.076	0.139302	1.6394e-124	4.3172e-120
CAMTA1	0.354	0.196	-0.0319767	1.71118e-124	4.50622e-120
MSN	0.684	0.421	0.159145	1.7892e-124	4.71168e-120
SLC39A6	0.373	0.15	0.220942	1.98576e-124	5.22931e-120
RRAS	0.527	0.325	-0.0130569	2.03944e-124	5.37066e-120
MAPK1	0.344	0.166	0.0390189	2.32388e-124	6.11971e-120
TMEM119	0.5	0.196	0.728691	2.38279e-124	6.27483e-120
HNRNPR	0.641	0.39	0.137049	2.55426e-124	6.7264e-120
GOLGA3	0.303	0.123	0.0949234	2.68603e-124	7.0734e-120
DPYSL2	0.567	0.408	-0.213269	2.78938e-124	7.34556e-120
HMGN2	0.701	0.665	-0.482168	2.79361e-124	7.35668e-120
ZFR	0.379	0.189	0.0465916	2.80524e-124	7.38733e-120
CCT3	0.403	0.181	0.177046	2.94908e-124	7.7661e-120
LIMS1	0.539	0.277	0.257154	2.96719e-124	7.8138e-120
MOCS2	0.361	0.201	-0.0513421	3.16507e-124	8.3349e-120
COL11A1	0.175	0.004	0.725392	3.23101e-124	8.50855e-120
SPTSSA	0.327	0.132	0.120605	3.36525e-124	8.86204e-120
LARP1	0.423	0.217	0.0735722	3.44947e-124	9.08384e-120
TMEM205	0.396	0.193	0.0902597	3.70921e-124	9.76784e-120
MICU1	0.279	0.116	0.0453121	4.00391e-124	1.05439e-119
FNBP4	0.328	0.182	-0.0926643	4.06552e-124	1.07061e-119
RDH11	0.436	0.221	0.111328	4.25115e-124	1.1195e-119
IFNAR1	0.511	0.293	0.0825704	4.32189e-124	1.13813e-119
NRIP1	0.423	0.165	0.350208	4.3293e-124	1.14008e-119
DDB1	0.389	0.21	0.00952152	4.69722e-124	1.23697e-119
NRBF2	0.272	0.08	0.192124	4.8124e-124	1.2673e-119
ACP1	0.306	0.113	0.144202	5.02292e-124	1.32274e-119
SRGAP1	0.282	0.067	0.362639	5.21875e-124	1.37431e-119
MRPL34	0.339	0.162	0.0412942	5.31976e-124	1.40091e-119
UFC1	0.307	0.113	0.150614	5.48607e-124	1.4447e-119
NOLC1	0.376	0.27	-0.276436	6.13119e-124	1.61459e-119
ARL4C	0.291	0.063	0.516496	6.54877e-124	1.72455e-119
DNAJC21	0.361	0.176	0.035323	6.93574e-124	1.82646e-119
ETF1	0.365	0.182	0.048882	7.58357e-124	1.99706e-119
NDUFB8	0.282	0.155	-0.112407	7.99645e-124	2.10578e-119
SPOP	0.351	0.227	-0.160193	8.65326e-124	2.27875e-119
CAB39	0.361	0.144	0.212345	8.72587e-124	2.29787e-119
PARK7	0.677	0.462	-0.0139463	8.88794e-124	2.34055e-119
PGK1	0.584	0.283	0.475665	9.87683e-124	2.60096e-119
F2R	0.348	0.084	0.939602	1.01151e-123	2.6637e-119
IFT57	0.354	0.15	0.142954	1.11489e-123	2.93596e-119
ATXN10	0.346	0.168	0.0483677	1.1176e-123	2.9431e-119
MAPRE1	0.406	0.218	0.0284266	1.16424e-123	3.06591e-119
SEC11A	0.653	0.389	0.197153	1.34267e-123	3.5358e-119
SPATS2L	0.612	0.36	0.124413	1.34419e-123	3.53979e-119
PRMT1	0.345	0.177	0.00188921	1.49702e-123	3.94224e-119
C1orf122	0.277	0.097	0.133897	1.62914e-123	4.29017e-119
DTX3L	0.279	0.07	0.278314	1.69837e-123	4.47247e-119
LAMP1	0.692	0.452	0.0795254	2.08863e-123	5.50019e-119
TMED5	0.343	0.155	0.0938626	2.2339e-123	5.88275e-119
ILF3	0.389	0.231	-0.0893077	2.46037e-123	6.47914e-119
PGD	0.318	0.088	0.348494	2.60939e-123	6.87156e-119
FGD5-AS1	0.44	0.281	-0.111903	2.63887e-123	6.9492e-119
PLGRKT	0.255	0.06	0.23641	2.84024e-123	7.47949e-119
GSPT1	0.365	0.171	0.0965468	2.88741e-123	7.60371e-119
PTP4A2	0.742	0.456	0.280504	2.94549e-123	7.75666e-119
OAF	0.49	0.214	0.407609	3.19018e-123	8.40102e-119
PAM	0.466	0.234	0.147426	3.3287e-123	8.76579e-119
ECH1	0.299	0.204	-0.226891	3.36941e-123	8.87301e-119
PCBP1	0.734	0.515	0.00974778	3.61786e-123	9.52726e-119
ANXA4	0.338	0.12	0.240074	3.6202e-123	9.53345e-119
HTRA3	0.3	0.058	0.900123	3.68052e-123	9.69228e-119
STT3A	0.27	0.103	0.0861732	4.01562e-123	1.05747e-118
ARL3	0.297	0.144	-0.00898789	4.99443e-123	1.31523e-118
NDUFA12	0.31	0.124	0.127624	5.1241e-123	1.34938e-118
UBQLN1	0.323	0.138	0.112232	5.14511e-123	1.35491e-118
DERL1	0.329	0.17	-0.0163039	5.26165e-123	1.3856e-118
LSM8	0.293	0.11	0.128253	5.50882e-123	1.45069e-118
PPP3CB	0.351	0.197	-0.0442114	5.67341e-123	1.49404e-118
MFSD10	0.295	0.118	0.077376	6.46932e-123	1.70363e-118
ACTR10	0.305	0.14	0.0310313	6.6921e-123	1.7623e-118
CRABP2	0.307	0.063	0.755386	7.51269e-123	1.97839e-118
DDX21	0.491	0.281	0.0149243	8.02648e-123	2.11369e-118
WBP1L	0.314	0.15	0.0157445	8.4821e-123	2.23368e-118
VAMP3	0.4	0.213	0.0236854	8.78233e-123	2.31274e-118
SCAF11	0.553	0.371	-0.0987571	8.80117e-123	2.3177e-118
UNC50	0.266	0.084	0.150272	9.05011e-123	2.38326e-118
MACF1	0.568	0.395	-0.150004	9.56319e-123	2.51837e-118
CCAR1	0.418	0.201	0.144241	1.03692e-122	2.73061e-118
LTBP4	0.224	0.311	-0.897209	1.29815e-122	3.41855e-118
MYO1C	0.46	0.276	-0.02536	1.39622e-122	3.6768e-118
PSEN1	0.258	0.091	0.0963786	1.4933e-122	3.93246e-118
AZI2	0.414	0.187	0.197214	1.54448e-122	4.06723e-118
MGST3	0.666	0.44	0.00963051	1.66787e-122	4.39216e-118
MLEC	0.37	0.161	0.150426	1.73853e-122	4.57824e-118
UBE2D1	0.281	0.094	0.178155	1.84349e-122	4.85465e-118
C6orf89	0.308	0.146	0.00957439	1.8746e-122	4.93657e-118
AKAP13	0.501	0.304	-0.0287372	1.99097e-122	5.24302e-118
PCF11	0.32	0.266	-0.408489	2.34533e-122	6.17618e-118
EEA1	0.43	0.224	0.0690106	2.42145e-122	6.37665e-118
PLEKHH2	0.187	0.261	-0.891344	2.49543e-122	6.57147e-118
NUB1	0.58	0.277	0.503989	2.7412e-122	7.21869e-118
PRRC1	0.32	0.117	0.185437	2.74841e-122	7.23767e-118
CLEC11A	0.434	0.18	0.324709	3.27337e-122	8.62009e-118
HSPA9	0.424	0.234	0.0273652	3.28817e-122	8.65906e-118
MTMR6	0.285	0.111	0.0911714	3.32185e-122	8.74775e-118
SNX17	0.27	0.112	0.0400479	3.32309e-122	8.75103e-118
APOE	0.267	0.423	-1.32794	3.51524e-122	9.25703e-118
PFDN1	0.289	0.105	0.132964	3.57631e-122	9.41787e-118
SOBP	0.29	0.077	0.301017	4.10952e-122	1.0822e-117
ABHD2	0.424	0.337	-0.366398	4.11686e-122	1.08413e-117
MSANTD3	0.246	0.048	0.289898	4.33314e-122	1.14109e-117
TMEM50B	0.351	0.224	-0.167206	4.49537e-122	1.18381e-117
TECR	0.304	0.201	-0.190442	4.66489e-122	1.22845e-117
PABPC4	0.421	0.283	-0.155901	4.69764e-122	1.23708e-117
OXA1L	0.337	0.2	-0.0986335	4.77552e-122	1.25758e-117
KDM5C	0.377	0.19	0.0437682	4.9532e-122	1.30438e-117
NHP2	0.303	0.138	0.0393478	5.58453e-122	1.47063e-117
SERTAD1	0.199	0.287	-0.741296	6.00613e-122	1.58165e-117
COL4A1	0.668	0.346	0.91281	6.12893e-122	1.61399e-117
ATL3	0.38	0.196	0.0539498	6.37472e-122	1.67872e-117
HP1BP3	0.677	0.47	-0.0384058	6.71157e-122	1.76742e-117
URI1	0.378	0.196	0.0362152	8.29446e-122	2.18426e-117
STX16	0.413	0.238	-0.0420167	8.39083e-122	2.20964e-117
SUCLG1	0.338	0.147	0.0951935	8.62754e-122	2.27198e-117
RAN	0.717	0.427	0.328118	9.17994e-122	2.41745e-117
FBL	0.351	0.263	-0.284626	1.0414e-121	2.74243e-117
TCEA1	0.505	0.351	-0.131522	1.11708e-121	2.94173e-117
APRT	0.265	0.088	0.13273	1.19816e-121	3.15523e-117
RNF24	0.271	0.072	0.243773	1.31406e-121	3.46044e-117
VTI1B	0.306	0.137	0.0510034	1.33741e-121	3.52193e-117
PAFAH1B2	0.327	0.141	0.103043	1.37108e-121	3.6106e-117
ADI1	0.378	0.248	-0.160841	1.50764e-121	3.97022e-117
SPART	0.344	0.206	-0.113463	1.64046e-121	4.31999e-117
SNAI2	0.373	0.121	0.432323	1.65757e-121	4.36505e-117
PHB	0.26	0.106	0.0361336	1.66688e-121	4.38956e-117
EPRS	0.376	0.174	0.116745	1.70634e-121	4.49347e-117
TTC17	0.349	0.218	-0.158797	1.80061e-121	4.74174e-117
NFE2L1	0.609	0.42	-0.0702996	1.99318e-121	5.24885e-117
ATP6V0B	0.321	0.147	0.0547971	2.08951e-121	5.50252e-117
CBX3	0.718	0.424	0.340211	2.25004e-121	5.92526e-117
TMEM131	0.326	0.118	0.207562	2.51336e-121	6.61869e-117
COX7B	0.317	0.121	0.163331	2.6594e-121	7.00327e-117
PPP2R2A	0.331	0.173	-0.0303046	2.9033e-121	7.64554e-117
COA3	0.298	0.142	0.0235425	2.93782e-121	7.73646e-117
CLSTN1	0.328	0.169	-0.000618551	3.02843e-121	7.97507e-117
PFDN2	0.292	0.124	0.0576246	3.08083e-121	8.11306e-117
ECPAS	0.347	0.155	0.0835936	3.69659e-121	9.73461e-117
ATP6V0D1	0.312	0.152	-0.0107856	4.00116e-121	1.05367e-116
PGM3	0.244	0.047	0.312754	4.36574e-121	1.14967e-116
GOLIM4	0.473	0.263	0.0542119	4.52487e-121	1.19158e-116
CSGALNACT2	0.295	0.132	0.0231286	4.6102e-121	1.21405e-116
SMIM7	0.28	0.157	-0.101024	4.68647e-121	1.23414e-116
TUBB6	0.401	0.17	0.248774	4.83993e-121	1.27455e-116
ERBIN	0.31	0.131	0.0938226	4.89393e-121	1.28877e-116
DPY30	0.288	0.124	0.0570245	5.17871e-121	1.36376e-116
SUSD6	0.358	0.138	0.217883	5.29168e-121	1.39351e-116
PRCP	0.293	0.135	0.0170629	5.32916e-121	1.40338e-116
LAPTM4B	0.339	0.298	-0.452355	5.47471e-121	1.44171e-116
C6orf62	0.44	0.262	-0.0376887	6.01676e-121	1.58445e-116
POLR2F	0.306	0.133	0.0507512	6.16317e-121	1.62301e-116
CIB1	0.275	0.118	0.0354487	6.70677e-121	1.76616e-116
TRAFD1	0.282	0.08	0.249882	6.90416e-121	1.81814e-116
MLLT1	0.304	0.165	-0.0782938	7.02573e-121	1.85016e-116
NFIC	0.76	0.561	-0.130597	7.88416e-121	2.07622e-116
PRRC2B	0.4	0.295	-0.276815	9.61977e-121	2.53327e-116
PDLIM7	0.509	0.261	0.201327	9.6345e-121	2.53715e-116
GLS	0.451	0.227	0.147341	9.98728e-121	2.63005e-116
NR2F1	0.144	0.273	-1.04171	1.02152e-120	2.69007e-116
C12orf57	0.609	0.476	-0.26702	1.15581e-120	3.04372e-116
ARPC1A	0.306	0.185	-0.135645	1.19511e-120	3.1472e-116
SERINC1	0.674	0.493	-0.106435	1.50337e-120	3.95897e-116
SMAD2	0.352	0.152	0.138422	1.71233e-120	4.50926e-116
ENO1	0.715	0.397	0.693263	1.80853e-120	4.76258e-116
ENSA	0.461	0.315	-0.155565	1.82109e-120	4.79565e-116
APOBEC3C	0.477	0.248	0.139393	1.90676e-120	5.02125e-116
SLC25A6	0.751	0.635	-0.319078	1.99981e-120	5.2663e-116
BAZ1A	0.344	0.139	0.170697	2.22221e-120	5.85196e-116
TARS	0.281	0.08	0.230778	2.43175e-120	6.40376e-116
C1orf54	0.41	0.209	0.0750398	2.48418e-120	6.54184e-116
STX4	0.261	0.086	0.123446	2.56837e-120	6.76354e-116
RBBP7	0.377	0.242	-0.126587	2.65494e-120	6.99152e-116
C7	0.247	0.513	-1.66052	3.14677e-120	8.28671e-116
ANAPC16	0.362	0.227	-0.150843	3.17385e-120	8.35802e-116
WWTR1	0.426	0.198	0.197957	3.22419e-120	8.49059e-116
ACAP2	0.369	0.209	-0.0582497	3.34933e-120	8.82012e-116
RSF1	0.494	0.352	-0.231382	3.37503e-120	8.8878e-116
TMEM259	0.313	0.177	-0.0919076	3.48364e-120	9.17381e-116
GGT5	0.471	0.274	-0.0125102	3.52444e-120	9.28125e-116
RBMS1	0.674	0.411	0.17094	4.0998e-120	1.07964e-115
YY1	0.567	0.368	-0.0183842	4.53342e-120	1.19383e-115
CUX1	0.322	0.153	0.0295922	4.98716e-120	1.31332e-115
TMA7	0.685	0.451	0.0572568	5.36404e-120	1.41257e-115
CRISPLD2	0.647	0.373	0.106707	5.54084e-120	1.45913e-115
CYP7B1	0.271	0.056	0.386453	6.29333e-120	1.65729e-115
MAPK1IP1L	0.337	0.152	0.0935665	6.73598e-120	1.77385e-115
GNAQ	0.37	0.202	-0.0305933	6.78868e-120	1.78773e-115
GAS7	0.359	0.127	0.311043	7.99973e-120	2.10665e-115
RHEB	0.304	0.13	0.0824846	8.00286e-120	2.10747e-115
HMGN3	0.368	0.241	-0.16657	8.14729e-120	2.14551e-115
ATP2C1	0.304	0.106	0.192561	8.30589e-120	2.18727e-115
AK4	0.234	0.033	0.406641	9.73025e-120	2.56237e-115
MAGED2	0.429	0.265	-0.064274	1.0247e-119	2.69845e-115
CMIP	0.402	0.175	0.216478	1.0805e-119	2.84539e-115
USP11	0.406	0.221	0.0228254	1.18268e-119	3.11447e-115
RTN4	0.769	0.468	0.42193	1.20307e-119	3.16816e-115
EGLN3	0.276	0.051	0.598966	1.38927e-119	3.6585e-115
PURA	0.437	0.287	-0.154289	1.50538e-119	3.96427e-115
SLC25A3	0.692	0.481	-0.00688426	1.50625e-119	3.96656e-115
FKBP8	0.352	0.194	-0.0302981	1.65152e-119	4.3491e-115
UBE3A	0.41	0.267	-0.140822	1.74801e-119	4.60321e-115
PGRMC2	0.343	0.189	-0.0400412	1.88794e-119	4.97171e-115
XPOT	0.271	0.083	0.192109	2.05341e-119	5.40744e-115
NDUFB6	0.301	0.123	0.0996775	2.26084e-119	5.95368e-115
ATXN7L3B	0.397	0.214	-0.0137725	2.26994e-119	5.97767e-115
ATRX	0.528	0.355	-0.159637	2.40731e-119	6.33942e-115
C11orf58	0.656	0.438	0.0413886	2.72094e-119	7.16531e-115
S1PR3	0.451	0.172	0.555281	2.7584e-119	7.26396e-115
UBE2J1	0.346	0.177	-0.00105937	2.77034e-119	7.29541e-115
PRKDC	0.35	0.16	0.075042	2.77826e-119	7.31628e-115
FGFR1OP2	0.387	0.229	-0.08144	2.80965e-119	7.39893e-115
CDK4	0.31	0.146	0.0135903	2.95138e-119	7.77216e-115
CEBPZ	0.326	0.172	-0.0540053	3.31767e-119	8.73675e-115
PPIL4	0.315	0.189	-0.139588	4.2273e-119	1.11322e-114
SNW1	0.357	0.194	-0.00688545	4.67117e-119	1.23011e-114
AEBP1	0.529	0.22	0.877248	4.72459e-119	1.24417e-114
YPEL3	0.494	0.297	-0.0192384	4.91087e-119	1.29323e-114
TRIM47	0.292	0.12	0.0435001	4.94204e-119	1.30144e-114
SEPT10	0.398	0.24	-0.0665316	5.51193e-119	1.45151e-114
DCBLD2	0.421	0.164	0.37814	5.68158e-119	1.49619e-114
FCF1	0.291	0.12	0.0752423	5.7099e-119	1.50364e-114
NIPBL	0.353	0.226	-0.203364	5.71781e-119	1.50573e-114
KCTD10	0.307	0.12	0.150337	5.80181e-119	1.52785e-114
CCDC25	0.322	0.137	0.108382	6.18135e-119	1.6278e-114
DNAJB6	0.353	0.195	-0.0277748	6.47143e-119	1.70419e-114
ANKRD11	0.465	0.306	-0.158117	6.57604e-119	1.73173e-114
ATF7	0.322	0.169	-0.0321528	7.01131e-119	1.84636e-114
EIF6	0.293	0.12	0.102011	7.16907e-119	1.8879e-114
IARS2	0.314	0.146	0.0269488	7.62255e-119	2.00732e-114
ADAM10	0.343	0.148	0.119502	8.24059e-119	2.17008e-114
MAZ	0.35	0.157	0.0917627	8.4913e-119	2.2361e-114
MRFAP1L1	0.281	0.128	0.0140425	9.16789e-119	2.41427e-114
ANP32B	0.744	0.576	-0.190008	1.02599e-118	2.70184e-114
BTBD2	0.282	0.151	-0.0746225	1.23241e-118	3.24544e-114
GLT8D1	0.256	0.087	0.103386	1.24043e-118	3.26654e-114
SEMA3C	0.234	0.034	0.55801	1.25331e-118	3.30046e-114
USP14	0.352	0.152	0.127554	1.33196e-118	3.50758e-114
RNF10	0.384	0.211	0.00703661	1.43892e-118	3.78926e-114
PEBP1	0.772	0.678	-0.37359	1.49084e-118	3.92597e-114
RFC1	0.355	0.19	-0.0228596	1.67659e-118	4.41512e-114
DCAF7	0.354	0.175	0.0358087	1.7309e-118	4.55815e-114
ATF3	0.702	0.676	-0.822563	2.19019e-118	5.76764e-114
ELF2	0.335	0.176	-0.0299319	2.27267e-118	5.98485e-114
TM2D3	0.304	0.135	0.052616	2.33177e-118	6.14048e-114
SDHD	0.291	0.136	0.0194691	2.34174e-118	6.16673e-114
FAM8A1	0.308	0.156	-0.0133103	2.40284e-118	6.32763e-114
ARHGAP21	0.328	0.185	-0.12391	2.50317e-118	6.59184e-114
SETD7	0.372	0.208	-0.0270301	2.60108e-118	6.84967e-114
NDUFB5	0.303	0.131	0.0779466	2.91028e-118	7.66394e-114
PRPF4B	0.422	0.245	-0.0640799	3.08621e-118	8.12723e-114
SLC39A13	0.275	0.082	0.229738	3.37642e-118	8.89146e-114
CHTOP	0.327	0.189	-0.09387	3.70582e-118	9.75891e-114
CAPN2	0.362	0.241	-0.186959	4.00788e-118	1.05543e-113
DNPH1	0.313	0.141	0.060263	4.26918e-118	1.12425e-113
ANO6	0.39	0.222	-0.0274416	4.38331e-118	1.1543e-113
TAF7	0.476	0.33	-0.162068	4.42175e-118	1.16442e-113
ZMAT3	0.434	0.163	0.504212	4.42961e-118	1.16649e-113
C11orf24	0.245	0.066	0.18715	4.52867e-118	1.19258e-113
SLC25A46	0.271	0.099	0.104566	4.73819e-118	1.24775e-113
ACBD3	0.306	0.111	0.169582	4.92541e-118	1.29706e-113
SERPINB1	0.366	0.165	0.118843	4.95247e-118	1.30418e-113
TGOLN2	0.57	0.328	0.163602	5.05064e-118	1.33004e-113
NDUFS3	0.28	0.11	0.0762173	5.31517e-118	1.3997e-113
GNPTAB	0.262	0.06	0.293421	5.45501e-118	1.43652e-113
CFDP1	0.308	0.176	-0.113121	5.52225e-118	1.45423e-113
KPNB1	0.653	0.395	0.16974	5.89371e-118	1.55205e-113
TMEM173	0.513	0.369	-0.178755	5.91737e-118	1.55828e-113
CUTA	0.357	0.189	0.00391365	6.80175e-118	1.79117e-113
STEAP1	0.228	0.027	0.515936	7.67237e-118	2.02044e-113
EIF3A	0.651	0.44	-0.0225389	7.73971e-118	2.03818e-113
BACE1	0.322	0.127	0.163301	8.26652e-118	2.1769e-113
TRIP10	0.469	0.326	-0.177262	8.73986e-118	2.30155e-113
TROVE2	0.371	0.176	0.0854784	9.17624e-118	2.41647e-113
FNTA	0.329	0.139	0.129394	9.50874e-118	2.50403e-113
CTDSP2	0.664	0.43	0.0848562	1.01291e-117	2.6674e-113
RHOG	0.336	0.144	0.124014	1.15168e-117	3.03283e-113
KCTD3	0.307	0.113	0.171866	1.17478e-117	3.09366e-113
KDM2A	0.349	0.209	-0.128501	1.30803e-117	3.44457e-113
EMC10	0.331	0.171	0.00440308	1.37786e-117	3.62845e-113
SDHB	0.257	0.107	0.046409	1.47952e-117	3.89617e-113
STAT6	0.443	0.236	0.0886945	1.53144e-117	4.03291e-113
BCAR1	0.289	0.089	0.228202	1.57382e-117	4.1445e-113
TOMM70	0.259	0.121	-0.0228143	1.61423e-117	4.25091e-113
AKAP11	0.382	0.209	-0.0144217	1.73836e-117	4.57779e-113
CELF1	0.444	0.26	-0.0545954	1.79278e-117	4.72111e-113
ABI2	0.386	0.215	-0.0179246	1.83021e-117	4.81967e-113
CRK	0.344	0.163	0.0668587	1.87505e-117	4.93776e-113
NOP56	0.304	0.145	0.00499069	2.02489e-117	5.33236e-113
IRF2BPL	0.402	0.3	-0.275966	2.17799e-117	5.73553e-113
DESI2	0.326	0.129	0.139737	2.25922e-117	5.94943e-113
ETV6	0.356	0.177	0.0363279	2.57957e-117	6.79305e-113
PTPN11	0.339	0.187	-0.0445655	2.81961e-117	7.42517e-113
HOXB2	0.291	0.111	0.127744	3.05435e-117	8.04332e-113
GABARAPL1	0.345	0.162	0.0588934	3.29708e-117	8.68254e-113
DDX6	0.328	0.219	-0.194969	3.76769e-117	9.92184e-113
ZMPSTE24	0.322	0.121	0.191484	3.87299e-117	1.01991e-112
RHBDD2	0.271	0.107	0.0654225	4.11874e-117	1.08463e-112
GATAD1	0.297	0.167	-0.083796	4.7377e-117	1.24763e-112
MFF	0.298	0.133	0.0535391	5.00983e-117	1.31929e-112
NIFK	0.283	0.117	0.0567098	5.13904e-117	1.35332e-112
GGCT	0.275	0.088	0.178048	5.22743e-117	1.37659e-112
CYBA	0.226	0.072	0.0942478	5.35761e-117	1.41087e-112
TUT7	0.281	0.078	0.248197	5.47855e-117	1.44272e-112
MTCH2	0.283	0.103	0.140375	6.26978e-117	1.65109e-112
VGLL4	0.374	0.19	0.0504557	7.01697e-117	1.84785e-112
UBLCP1	0.263	0.09	0.126816	7.15556e-117	1.88434e-112
CSNK1E	0.406	0.226	-0.00342017	7.35424e-117	1.93667e-112
TMEM127	0.316	0.126	0.159478	8.99147e-117	2.36781e-112
TAB2	0.297	0.133	0.0493885	1.0003e-116	2.6342e-112
VOPP1	0.279	0.094	0.169068	1.0608e-116	2.7935e-112
OTUB1	0.27	0.103	0.0873036	1.11553e-116	2.93763e-112
PRMT2	0.332	0.206	-0.152538	1.2471e-116	3.2841e-112
RNF11	0.364	0.195	-0.00368888	1.36626e-116	3.59792e-112
UBE2E3	0.312	0.126	0.129891	1.5573e-116	4.10099e-112
RBM5	0.326	0.212	-0.201945	1.60332e-116	4.22218e-112
PUF60	0.292	0.126	0.0648718	1.62509e-116	4.27952e-112
NAV1	0.311	0.101	0.249327	1.63506e-116	4.30577e-112
SCPEP1	0.33	0.148	0.0778087	1.66502e-116	4.38467e-112
MSRB2	0.24	0.086	0.0845599	1.68724e-116	4.44318e-112
LITAF	0.522	0.367	-0.199411	1.69322e-116	4.45892e-112
TACC1	0.537	0.516	-0.533695	1.80599e-116	4.7559e-112
TRIM69	0.31	0.105	0.222028	1.93484e-116	5.0952e-112
HNRNPU	0.767	0.574	-0.124971	1.94573e-116	5.12389e-112
TMEM109	0.301	0.18	-0.114214	2.08818e-116	5.499e-112
IGFBP3	0.142	0.351	-1.79866	2.32101e-116	6.11215e-112
POLR2E	0.329	0.147	0.0896354	2.45508e-116	6.46522e-112
WBP11	0.386	0.234	-0.0996342	2.53788e-116	6.68325e-112
TJP1	0.305	0.194	-0.203329	2.70542e-116	7.12444e-112
LTBP1	0.427	0.158	0.522612	2.71387e-116	7.1467e-112
SCAMP2	0.284	0.12	0.0650323	2.73668e-116	7.20677e-112
CCDC88A	0.425	0.199	0.180192	2.90109e-116	7.63973e-112
PPP4R3B	0.379	0.22	-0.0581818	3.28035e-116	8.63848e-112
NDUFA5	0.441	0.237	0.084218	3.6391e-116	9.5832e-112
ORMDL1	0.282	0.107	0.114307	4.00227e-116	1.05396e-111
PRRC2C	0.745	0.494	0.120826	4.0398e-116	1.06384e-111
ATP2B1	0.423	0.199	0.17116	4.09563e-116	1.07854e-111
PLAU	0.364	0.1	0.992842	4.4383e-116	1.16878e-111
NBDY	0.275	0.1	0.132589	4.93683e-116	1.30007e-111
ZEB2	0.719	0.632	-0.413142	5.26202e-116	1.3857e-111
RERE	0.368	0.279	-0.295132	5.39222e-116	1.41999e-111
GAPDH	0.861	0.617	0.784008	5.7892e-116	1.52453e-111
MATR3	0.7	0.497	-0.031789	6.27398e-116	1.65219e-111
PPP3R1	0.302	0.163	-0.0330498	6.51656e-116	1.71607e-111
LUC7L2	0.315	0.217	-0.202506	6.55066e-116	1.72505e-111
NDUFS4	0.335	0.188	-0.0472589	6.64658e-116	1.75031e-111
NCOR1	0.354	0.204	-0.100429	7.01373e-116	1.847e-111
SMAP2	0.388	0.172	0.180239	7.31026e-116	1.92508e-111
CLSTN2	0.047	0.247	-1.23887	8.05868e-116	2.12217e-111
AURKAIP1	0.253	0.104	0.0352077	8.16933e-116	2.15131e-111
EMD	0.313	0.234	-0.252421	8.67634e-116	2.28483e-111
RASA3	0.303	0.159	-0.045586	9.7918e-116	2.57857e-111
KCTD20	0.348	0.198	-0.065638	9.99889e-116	2.63311e-111
SCCPDH	0.235	0.088	0.0589609	1.10034e-115	2.89763e-111
RXRA	0.317	0.312	-0.533695	1.23468e-115	3.25141e-111
LAMTOR2	0.253	0.072	0.190154	1.30994e-115	3.4496e-111
SRM	0.272	0.087	0.186128	1.32855e-115	3.4986e-111
ADPGK	0.234	0.074	0.114929	1.37274e-115	3.61498e-111
CCT7	0.278	0.144	-0.0316184	1.42146e-115	3.74326e-111
HIPK3	0.385	0.278	-0.209113	1.46192e-115	3.84982e-111
IRF1	0.6	0.541	-0.763794	1.51648e-115	3.9935e-111
DSTN	0.842	0.67	-0.411915	1.98993e-115	5.24028e-111
ZCCHC24	0.499	0.309	-0.020257	2.04951e-115	5.39718e-111
RNF115	0.292	0.139	-0.0147155	2.06719e-115	5.44375e-111
STAG2	0.334	0.239	-0.255282	2.22009e-115	5.84638e-111
MRPS10	0.251	0.07	0.192061	2.3075e-115	6.07657e-111
TES	0.362	0.147	0.225589	2.41979e-115	6.37228e-111
ACLY	0.288	0.108	0.145517	2.50946e-115	6.60842e-111
GPX4	0.53	0.308	0.1065	2.51406e-115	6.62053e-111
KPNA3	0.285	0.098	0.169518	2.72932e-115	7.18739e-111
KRCC1	0.309	0.136	0.0718086	2.84224e-115	7.48475e-111
XBP1	0.462	0.24	0.142249	2.86665e-115	7.54904e-111
ZMYND11	0.42	0.295	-0.179829	2.97741e-115	7.8407e-111
KIF5B	0.62	0.397	0.0536721	3.14861e-115	8.29156e-111
EP300	0.372	0.237	-0.180312	3.19063e-115	8.4022e-111
OAS1	0.197	0.019	0.355038	3.23614e-115	8.52205e-111
HTRA1	0.629	0.347	0.341618	3.52271e-115	9.2767e-111
SUN2	0.402	0.255	-0.100935	3.55917e-115	9.37273e-111
ISG15	0.365	0.106	0.817424	3.69386e-115	9.72742e-111
CHSY1	0.376	0.214	-0.0692303	3.73594e-115	9.83823e-111
RTF2	0.335	0.168	0.0407457	4.09467e-115	1.07829e-110
OLA1	0.299	0.171	-0.0942859	4.11476e-115	1.08358e-110
GTPBP2	0.266	0.08	0.197542	4.19271e-115	1.10411e-110
G3BP2	0.298	0.141	0.0263778	4.33023e-115	1.14032e-110
UROD	0.276	0.142	-0.0427797	4.45901e-115	1.17424e-110
CIZ1	0.307	0.161	-0.0443961	5.18693e-115	1.36593e-110
FAM192A	0.257	0.094	0.0893743	5.22454e-115	1.37583e-110
CD44	0.762	0.516	0.0682983	5.36445e-115	1.41267e-110
CD302	0.276	0.297	-0.610899	5.81775e-115	1.53205e-110
NFKBIZ	0.663	0.625	-0.769191	5.88696e-115	1.55027e-110
GSK3A	0.285	0.159	-0.086774	6.1783e-115	1.62699e-110
IER3IP1	0.283	0.106	0.128423	6.57007e-115	1.73016e-110
TCTN3	0.227	0.057	0.177232	6.80551e-115	1.79216e-110
YIPF4	0.381	0.212	-0.00765004	6.91676e-115	1.82146e-110
CLINT1	0.399	0.209	0.0770626	6.97881e-115	1.8378e-110
BAZ1B	0.44	0.278	-0.0773568	7.2789e-115	1.91683e-110
WASL	0.395	0.228	-0.0123431	7.3469e-115	1.93473e-110
TALDO1	0.275	0.122	0.0384915	7.46768e-115	1.96654e-110
ZFP36L2	0.63	0.606	-0.747816	8.09858e-115	2.13268e-110
SNRNP27	0.3	0.137	0.0370835	8.84296e-115	2.3287e-110
TMEM179B	0.27	0.093	0.138679	9.28754e-115	2.44578e-110
NID1	0.552	0.303	0.213354	1.04467e-114	2.75102e-110
DLST	0.288	0.14	0.00962669	1.05156e-114	2.76918e-110
HOOK3	0.421	0.246	-0.0273271	1.09939e-114	2.89512e-110
BLOC1S2	0.244	0.064	0.198339	1.11237e-114	2.92931e-110
SH3PXD2A	0.467	0.229	0.236028	1.12369e-114	2.95912e-110
RHOQ	0.652	0.371	0.334584	1.15144e-114	3.03221e-110
CYSTM1	0.424	0.291	-0.147875	1.18716e-114	3.12626e-110
UQCRC2	0.313	0.143	0.0681955	1.239e-114	3.26278e-110
MDH2	0.258	0.113	0.0149657	1.25698e-114	3.31013e-110
TMEM183A	0.295	0.163	-0.0660643	1.27105e-114	3.34719e-110
P3H1	0.229	0.041	0.286631	1.32496e-114	3.48915e-110
SLC25A37	0.386	0.148	0.32232	1.35178e-114	3.55978e-110
HUWE1	0.38	0.199	0.0348039	1.48049e-114	3.89871e-110
LGMN	0.282	0.093	0.192674	1.54846e-114	4.07772e-110
FMOD	0.461	0.274	-0.0242063	1.64067e-114	4.32054e-110
GIT2	0.275	0.101	0.127245	1.65073e-114	4.34704e-110
VCL	0.621	0.455	-0.182405	1.67962e-114	4.4231e-110
MEAF6	0.309	0.144	0.0322601	1.77822e-114	4.68277e-110
GOLGA4	0.461	0.27	-0.0225031	1.80375e-114	4.75e-110
HK1	0.301	0.116	0.150587	1.92779e-114	5.07664e-110
VEGFC	0.243	0.067	0.192436	1.94712e-114	5.12755e-110
SMARCC2	0.328	0.217	-0.179487	1.95323e-114	5.14364e-110
FYTTD1	0.398	0.209	0.0710428	2.00136e-114	5.27039e-110
FTO	0.289	0.143	-0.015554	2.05158e-114	5.40264e-110
LAMTOR1	0.277	0.126	0.0356984	2.1209e-114	5.58518e-110
ATF6	0.313	0.131	0.0977268	2.23799e-114	5.89351e-110
MARCH6	0.357	0.231	-0.1528	2.25967e-114	5.95061e-110
TSPAN31	0.298	0.132	0.0570106	2.30265e-114	6.06379e-110
TTC1	0.32	0.171	-0.0587627	2.40119e-114	6.32329e-110
SMARCC1	0.32	0.162	-0.00224824	2.42851e-114	6.39524e-110
DST	0.612	0.422	-0.105222	2.57149e-114	6.77176e-110
PDGFRA	0.512	0.235	0.463448	2.62867e-114	6.92234e-110
ERICH1	0.245	0.121	-0.107989	2.65246e-114	6.98498e-110
HSPE1	0.437	0.19	0.31712	2.76566e-114	7.28309e-110
GOLT1B	0.223	0.061	0.147647	2.81289e-114	7.40746e-110
PTDSS1	0.252	0.099	0.0649877	2.82071e-114	7.42807e-110
TCERG1	0.321	0.181	-0.0832801	3.00616e-114	7.91641e-110
MIA3	0.329	0.151	0.0702459	3.04535e-114	8.01962e-110
TTC14	0.28	0.104	0.103176	3.10263e-114	8.17047e-110
CHMP2B	0.322	0.154	0.0493471	3.11081e-114	8.192e-110
EIF2A	0.321	0.153	0.0359173	3.2516e-114	8.56275e-110
LRRFIP1	0.452	0.217	0.223812	3.42866e-114	9.02903e-110
ICAM1	0.558	0.384	-0.383511	3.60208e-114	9.48571e-110
BSDC1	0.31	0.155	0.0141505	3.70068e-114	9.74537e-110
PCMTD1	0.4	0.193	0.133493	3.75601e-114	9.89107e-110
PCMT1	0.326	0.181	-0.0482725	3.77805e-114	9.94912e-110
VPS28	0.303	0.149	0.0213373	4.16083e-114	1.09571e-109
EIF1B	0.4	0.217	0.0298467	4.19179e-114	1.10387e-109
FAM204A	0.344	0.187	-0.0202166	4.23107e-114	1.11421e-109
IRF8	0.302	0.264	-0.516938	4.31265e-114	1.13569e-109
BTF3L4	0.289	0.129	0.0463947	4.31441e-114	1.13616e-109
DAXX	0.281	0.085	0.238984	4.43756e-114	1.16859e-109
CLIP3	0.325	0.19	-0.0940723	4.52491e-114	1.19159e-109
PPIG	0.553	0.38	-0.129061	4.79026e-114	1.26147e-109
LPAR1	0.403	0.178	0.22117	5.01973e-114	1.3219e-109
NID2	0.375	0.133	0.393748	5.12109e-114	1.34859e-109
DDX52	0.258	0.08	0.176942	5.50588e-114	1.44992e-109
ACTR1A	0.259	0.092	0.119948	6.02073e-114	1.5855e-109
SPAG9	0.39	0.212	0.0158758	6.11001e-114	1.60901e-109
HECW2	0.182	0.013	0.346344	7.29964e-114	1.92229e-109
CORO1C	0.341	0.127	0.235272	7.45389e-114	1.96291e-109
TRA2A	0.355	0.225	-0.128591	7.47213e-114	1.96771e-109
ASH1L	0.386	0.271	-0.249975	7.6616e-114	2.01761e-109
CBX5	0.379	0.224	-0.0631106	7.89192e-114	2.07826e-109
HBP1	0.354	0.242	-0.195659	7.93219e-114	2.08886e-109
TFRC	0.303	0.084	0.365209	8.32477e-114	2.19224e-109
SMC4	0.359	0.14	0.255472	8.35514e-114	2.20024e-109
EAPP	0.319	0.176	-0.0559146	8.64783e-114	2.27732e-109
UBE2B	0.375	0.204	0.00453898	9.78737e-114	2.57741e-109
RANBP9	0.292	0.107	0.145406	9.81483e-114	2.58464e-109
DDX60	0.217	0.046	0.228002	1.02482e-113	2.69877e-109
NUDC	0.277	0.151	-0.0657941	1.0793e-113	2.84222e-109
ARFIP1	0.273	0.099	0.136842	1.09961e-113	2.89571e-109
TMEM14B	0.284	0.128	0.0173203	1.18607e-113	3.12339e-109
NDUFAF3	0.322	0.145	0.070809	1.23786e-113	3.25979e-109
PCGF2	0.337	0.143	0.137072	1.27862e-113	3.36712e-109
MCTS1	0.237	0.062	0.197976	1.35534e-113	3.56915e-109
MARVELD1	0.344	0.182	0.0047376	1.36868e-113	3.60429e-109
SMAD5	0.446	0.271	-0.0387376	1.4145e-113	3.72494e-109
RNPEP	0.258	0.1	0.0723774	1.41482e-113	3.7258e-109
NDUFV2	0.248	0.074	0.173252	1.55237e-113	4.08801e-109
COA4	0.218	0.08	0.0434759	1.56416e-113	4.11906e-109
HEBP1	0.302	0.158	-0.0247055	1.62269e-113	4.27319e-109
SNAP23	0.289	0.1	0.179597	1.64081e-113	4.32092e-109
BOD1L1	0.461	0.3	-0.188407	1.7951e-113	4.72722e-109
SEC14L1	0.331	0.168	0.0140128	1.83946e-113	4.84402e-109
ARPC1B	0.213	0.036	0.261862	1.89263e-113	4.98405e-109
PPP1CC	0.533	0.289	0.19398	2.12759e-113	5.60281e-109
ALG2	0.284	0.092	0.19313	2.34285e-113	6.16966e-109
CYB5A	0.497	0.251	0.251929	2.49266e-113	6.56418e-109
FEZ2	0.33	0.167	0.0134495	2.64401e-113	6.96273e-109
CFH	0.716	0.434	0.199661	2.67914e-113	7.05526e-109
ATP6V1B2	0.331	0.149	0.0897501	2.71803e-113	7.15766e-109
AK3	0.518	0.335	-0.0459796	2.7785e-113	7.31691e-109
PPP6C	0.301	0.167	-0.0642779	3.04591e-113	8.02111e-109
CS	0.362	0.235	-0.127727	3.13648e-113	8.25961e-109
EXOC5	0.33	0.138	0.144159	3.22965e-113	8.50495e-109
TRIP11	0.342	0.182	-0.0334016	3.23748e-113	8.52557e-109
BCL2L1	0.349	0.173	0.0632934	3.46879e-113	9.13472e-109
PSIP1	0.5	0.412	-0.333464	3.54307e-113	9.33031e-109
STARD7	0.319	0.178	-0.0643771	3.5994e-113	9.47866e-109
NDUFA3	0.271	0.116	0.0516693	3.6997e-113	9.74279e-109
MED13	0.33	0.182	-0.0588995	3.99316e-113	1.05156e-108
SLC25A36	0.45	0.282	-0.0506127	4.22535e-113	1.1127e-108
CTSC	0.513	0.26	0.264315	4.28764e-113	1.12911e-108
PDLIM2	0.278	0.09	0.196018	4.37056e-113	1.15094e-108
NDUFB9	0.319	0.145	0.080137	4.50276e-113	1.18576e-108
VBP1	0.25	0.102	0.0347439	4.72714e-113	1.24484e-108
NSFL1C	0.25	0.137	-0.104139	6.06214e-113	1.5964e-108
TRAM1	0.709	0.413	0.408426	6.61956e-113	1.74319e-108
GNB2	0.267	0.13	-0.0086571	7.59023e-113	1.99881e-108
DBNL	0.25	0.088	0.113878	7.82964e-113	2.06186e-108
GSDMD	0.238	0.073	0.141891	8.74322e-113	2.30244e-108
IP6K2	0.249	0.14	-0.129242	8.90972e-113	2.34628e-108
JAK2	0.296	0.102	0.208842	9.19836e-113	2.4223e-108
PLOD3	0.239	0.055	0.247066	9.31423e-113	2.45281e-108
MDK	0.422	0.207	0.142108	9.48725e-113	2.49837e-108
CNN2	0.621	0.352	0.281262	9.56916e-113	2.51994e-108
PTPRE	0.217	0.034	0.313011	1.02142e-112	2.68981e-108
NMT1	0.277	0.108	0.0980022	1.04202e-112	2.74405e-108
C16orf72	0.391	0.266	-0.155934	1.04949e-112	2.76374e-108
SRP54	0.263	0.102	0.0877694	1.06521e-112	2.80512e-108
ZFAS1	0.611	0.479	-0.239935	1.09086e-112	2.87267e-108
IPO7	0.51	0.307	0.0624905	1.12092e-112	2.95184e-108
IL1R1	0.55	0.247	0.747519	1.14369e-112	3.0118e-108
LIMK2	0.206	0.028	0.311182	1.17563e-112	3.09592e-108
PARP1	0.293	0.134	0.0376037	1.23878e-112	3.2622e-108
RBM23	0.307	0.154	-0.00752712	1.3667e-112	3.59906e-108
OGA	0.376	0.255	-0.221932	1.44623e-112	3.8085e-108
NOP58	0.322	0.185	-0.0936367	1.5576e-112	4.10177e-108
PDCD10	0.267	0.099	0.118599	1.57147e-112	4.13831e-108
PUM3	0.243	0.089	0.0887152	1.83871e-112	4.84206e-108
NAP1L4	0.29	0.134	0.0357821	1.85216e-112	4.87747e-108
CLPTM1L	0.316	0.166	-0.0144228	2.13939e-112	5.63386e-108
SMG1	0.356	0.203	-0.0516176	2.23267e-112	5.87951e-108
GTF2A2	0.336	0.163	0.049404	2.68187e-112	7.06243e-108
PCED1A	0.261	0.088	0.145666	2.70704e-112	7.12871e-108
ACTA2	0.693	0.624	-0.511587	2.81779e-112	7.42037e-108
CTBP1	0.292	0.134	0.050551	2.84821e-112	7.50047e-108
CLN5	0.259	0.104	0.0620459	3.07349e-112	8.09373e-108
MIR4435-2HG	0.278	0.066	0.373811	3.13326e-112	8.25114e-108
SLC2A6	0.258	0.05	0.445787	3.20397e-112	8.43733e-108
BTG3	0.314	0.122	0.178821	3.22233e-112	8.48567e-108
TOP2B	0.389	0.243	-0.090989	3.35046e-112	8.82309e-108
ARFGAP3	0.326	0.136	0.135755	3.68475e-112	9.70343e-108
NAGK	0.243	0.09	0.0546103	5.40621e-112	1.42367e-107
RAB3GAP1	0.34	0.166	0.038054	5.55227e-112	1.46213e-107
GNA12	0.314	0.158	0.0207659	5.68702e-112	1.49762e-107
API5	0.337	0.17	0.0264991	6.79352e-112	1.78901e-107
SAMD9	0.214	0.036	0.285929	6.87265e-112	1.80984e-107
ARHGAP17	0.35	0.232	-0.190952	7.45212e-112	1.96244e-107
TMEM147	0.272	0.12	0.0392763	7.67646e-112	2.02152e-107
CIAO2A	0.21	0.054	0.149227	7.99221e-112	2.10467e-107
KRAS	0.288	0.117	0.109511	8.49995e-112	2.23838e-107
SQSTM1	0.669	0.438	0.076529	9.05837e-112	2.38543e-107
SNRNP200	0.301	0.176	-0.123715	1.02627e-111	2.70259e-107
OSBPL8	0.524	0.35	-0.0896645	1.04863e-111	2.76146e-107
HNRNPH2	0.317	0.145	0.0851064	1.07696e-111	2.83607e-107
RYK	0.325	0.181	-0.0459146	1.11041e-111	2.92414e-107
YWHAH	0.422	0.203	0.174972	1.11751e-111	2.94285e-107
QSER1	0.254	0.089	0.0970027	1.17275e-111	3.08832e-107
UBE2V2	0.283	0.118	0.0919814	1.21616e-111	3.20263e-107
CCL2	0.575	0.677	-1.55169	1.28073e-111	3.37266e-107
TOMM22	0.283	0.124	0.0536354	1.29832e-111	3.41899e-107
DNAJC3	0.401	0.198	0.129028	1.45058e-111	3.81997e-107
FAM210B	0.403	0.215	0.047225	1.50472e-111	3.96254e-107
IRF2BP2	0.695	0.595	-0.352511	1.54453e-111	4.06738e-107
CYLD	0.339	0.138	0.165471	1.59875e-111	4.21015e-107
SF3A1	0.292	0.174	-0.098875	1.732e-111	4.56106e-107
MRPL57	0.275	0.097	0.15597	1.97579e-111	5.20304e-107
HECA	0.316	0.108	0.254862	1.98897e-111	5.23776e-107
XPO7	0.282	0.151	-0.0586697	2.01635e-111	5.30985e-107
STK17B	0.309	0.136	0.0600167	2.03118e-111	5.34891e-107
CCDC59	0.312	0.175	-0.0934103	2.12658e-111	5.60014e-107
ZC3H14	0.28	0.149	-0.0788808	2.1675e-111	5.70789e-107
GNPTG	0.273	0.149	-0.0790301	2.19595e-111	5.78282e-107
HNRNPA3	0.795	0.591	-0.02714	2.25627e-111	5.94167e-107
NUDT21	0.331	0.177	0.0100374	2.41115e-111	6.34952e-107
TMEM39A	0.226	0.076	0.08552	3.16144e-111	8.32534e-107
SCAMP3	0.263	0.094	0.118394	3.17745e-111	8.36749e-107
SNHG8	0.321	0.298	-0.448693	3.25915e-111	8.58264e-107
NDUFV3	0.254	0.097	0.0883993	3.27795e-111	8.63215e-107
NECAP2	0.287	0.095	0.21526	3.40637e-111	8.97034e-107
FAS	0.358	0.156	0.172014	3.4222e-111	9.01201e-107
DCAF5	0.321	0.198	-0.153325	3.5402e-111	9.32277e-107
PDGFRB	0.655	0.498	-0.210759	3.55162e-111	9.35284e-107
GRAMD1A	0.322	0.116	0.248952	3.61436e-111	9.51807e-107
HNRNPDL	0.792	0.583	-0.0183617	3.82487e-111	1.00724e-106
JAM3	0.328	0.192	-0.0690751	4.25456e-111	1.12039e-106
CHP1	0.25	0.09	0.112207	4.30233e-111	1.13298e-106
C1RL	0.314	0.14	0.0816747	4.38872e-111	1.15573e-106
KPNA6	0.281	0.126	0.0151184	5.28768e-111	1.39246e-106
TOR1AIP1	0.295	0.176	-0.105501	5.68348e-111	1.49669e-106
NDUFS2	0.31	0.15	0.0323654	5.72783e-111	1.50837e-106
ZMYM4	0.285	0.135	-0.00776951	5.85068e-111	1.54072e-106
IWS1	0.311	0.142	0.0522868	5.98154e-111	1.57518e-106
MAP4K5	0.312	0.16	0.00468026	6.17297e-111	1.62559e-106
CAST	0.75	0.497	0.160735	7.03329e-111	1.85215e-106
ETS1	0.554	0.361	-0.0257495	7.41063e-111	1.95151e-106
[truncated: 5,127 more rows]

## Sheet: (C)
Sample	Entity	CXCL9	CXCL10	CXCL11	CXCL12	CCL21	CCL19	CXCL13	mean inflammatory	mean homeostatic
MPI-178	DLBCL	3.53046	2.90101	1.70669	2.08688	1.70624	2.45028	2.95658	2.71272	2.29999
MPI-088	DLBCL	3.91607	3.32532	2.67001	2.29393	3.18029	3.75208	3.21971	3.3038	3.1115
MPI-160	DLBCL	3.3221	2.59674	1.73209	2.27536	2.74546	2.98131	2.98767	2.55031	2.74745
MPI-288	DLBCL	3.98518	3.57215	2.91312	2.79234	3.08601	3.66487	3.45592	3.49015	3.24978
MPI-401	DLBCL	3.25845	2.59378	1.69156	2.00336	2.70198	3.14498	2.8525	2.5146	2.67571
MPI-692	DLBCL	1.79727	1.77025	0.151026	1.32454	1.01616	2.46727	2.96292	1.23952	1.94272
MPI-695	DLBCL	2.71678	1.98961	0.937583	1.54582	2.60224	3.04242	3.38999	1.88132	2.64512
MPI-696	DLBCL	3.00861	2.62831	2.17042	2.16625	0.502397	2.03399	2.88118	2.60245	1.89596
MPI-705	DLBCL	3.65573	2.72206	2.47277	2.96103	2.19593	2.55201	2.68585	2.95019	2.5987
MPI-182	DLBCL	2.58963	1.67051	0.345576	2.00549	2.62488	2.5165	2.71543	1.53524	2.46557
MPI-289	DLBCL	3.59948	3.4266	2.65252	3.0858	1.56867	3.61723	3.79065	3.2262	3.01559
MPI-133	DLBCL	2.85126	2.16186	0.471201	2.53469	2.47233	2.77238	1.04451	1.82811	2.20598
MPI-146	DLBCL	3.16351	3.04032	0.856995	1.13591	0.356869	2.26165	3.1284	2.35361	1.72071
MPI-015	DLBCL	2.97349	2.12301	0.790198	1.87424	2.31681	3.10161	3.42038	1.96223	2.67826
MPI-045	DLBCL	3.42534	2.93816	2.30468	2.45193	2.42422	2.86977	3.12415	2.88939	2.71752
MPI-100	DLBCL	3.08142	2.11547	0.263641	2.32145	2.82168	2.71726	2.79305	1.82018	2.66336
MPI-597	DLBCL	3.68655	3.36868	2.49963	3.06541	3.52739	3.82981	3.55032	3.18495	3.49323
MPI-190	DLBCL	2.98997	2.37748	0.661514	1.94866	2.17575	3.07267	3.31212	2.00965	2.6273
MPI-791	DLBCL	3.31614	2.68319	1.30434	2.15578	1.30596	2.72074	1.81824	2.43456	2.00018
MPI-794	DLBCL	3.48078	3.03309	1.78065	2.4595	2.71713	2.85113	2.94807	2.76484	2.74396
MPI-833	DLBCL	3.26435	2.67518	0.923853	2.19607	3.05483	3.16935	3.67435	2.28779	3.02365
MPI-047	DLBCL	3.75174	3.87169	2.85104	2.79496	2.55666	3.37865	3.22082	3.49149	2.98777
MPI-110	DLBCL	2.5654	2.51265	0.91972	0.284106	1.63534	2.6022	3.35665	1.99926	1.96957
MPI-130	DLBCL	3.43025	3.35808	1.68389	2.52867	1.84858	2.87491	3.02343	2.82407	2.5689
MPI-149	DLBCL	2.96207	1.52684	0.216868	1.82839	1.75168	2.3883	2.758	1.56859	2.18159
MPI-179	DLBCL	3.35016	2.64424	0.973936	1.73418	0.531087	2.83657	3.21687	2.32278	2.07968
MPI-239	DLBCL	3.1847	2.7689	2.10324	1.59726	0.572729	2.48722	3.48472	2.68561	2.03548
MPI-277	DLBCL	3.81875	3.23902	2.66202	2.27239	2.84495	3.63203	3.37634	3.23993	3.03143
MPI-279	DLBCL	3.06268	2.60573	1.0846	2.71129	0.298038	2.27132	2.25601	2.251	1.88417
MPI-343	DLBCL	4.05065	3.44784	2.57679	3.10114	3.12573	3.57819	3.1982	3.35843	3.25081
MPI-349	DLBCL	3.40924	2.78783	1.41739	2.55902	3.35645	3.1875	3.00512	2.53815	3.02702
MPI-419	DLBCL	4.10529	3.48603	2.51234	2.89886	2.80178	3.02608	2.83122	3.36789	2.88948
MPI-745	DLBCL	2.98425	2.20172	1.53388	1.38176	-0.196197	2.11782	2.71102	2.23995	1.5036
MPI-764	DLBCL	4.02387	3.62227	2.85277	3.38986	-0.0197139	2.7683	2.33515	3.49964	2.1184
MPI-857	DLBCL	3.4791	3.05963	2.33185	2.43178	2.19263	3.37785	2.64272	2.95686	2.66124
MPI-881	DLBCL	3.25315	3.30968	2.87405	1.95668	0.553896	2.79386	2.37891	3.14563	1.92084
MPI-230	DLBCL	3.68287	3.61488	2.64253	2.59405	0.294803	2.35631	2.19387	3.31343	1.85976
MPI-366	DLBCL	3.70542	3.29741	2.34116	1.96129	1.30878	3.2657	2.64348	3.11466	2.29481
MPI-864	DLBCL	3.50237	2.90919	2.32373	1.86529	1.50604	2.32318	2.81557	2.91176	2.12752
MPI-031	DLBCL	2.65877	2.84925	1.83661	2.60822	2.75861	3.06097	2.80553	2.44821	2.80833
MPI-836	DLBCL	2.91991	2.14135	0.443653	1.85153	0.857121	3.1092	3.25226	1.83497	2.26753
MPI-135	DLBCL	3.65134	2.92478	1.97879	1.80057	1.61187	3.30872	3.38283	2.85164	2.526
MPI-820	DLBCL	3.45724	3.02989	2.45086	2.26382	2.55897	3.50748	3.43033	2.97933	2.94015
MPI-858	DLBCL	3.12831	2.92862	1.77723	1.33338	0.428169	1.27325	3.87684	2.61139	1.72791
MPI-688	DLBCL	3.64825	3.12836	2.37345	2.19603	2.59278	3.42658	3.67133	3.05002	2.97168
MPI-892	DLBCL	3.25349	2.85864	1.83231	2.28519	2.72792	2.98199	2.68083	2.64815	2.66898
MPI-790	DLBCL	2.61299	2.51877	0.908961	2.81904	2.75962	2.94931	2.69801	2.01357	2.8065
MPI-834	DLBCL	3.49966	2.73297	1.74389	2.43379	2.85561	3.40495	3.46801	2.65884	3.04059
MPI-855	DLBCL	2.65159	2.37871	0.550661	1.73054	0.282887	2.18944	3.51207	1.86032	1.92873
MPI-168	DLBCL	2.24141	2.18303	0.294843	0.218417	0.309172	0.910832	2.86586	1.57309	1.07607
MPI-008	DLBCL	3.69069	3.13246	2.56651	2.82595	0.475819	2.52576	2.2055	3.12989	2.00826
MPI-009	DLBCL	3.86147	3.25586	2.61492	2.88768	0.761245	2.84449	2.96665	3.24408	2.36502
MPI-014	DLBCL	3.12532	3.56436	1.51188	1.86621	0.395344	2.46879	2.43445	2.73385	1.7912
MPI-029	DLBCL	3.36506	3.10936	1.96991	2.11388	0.720556	2.98565	4.07797	2.81478	2.47451
MPI-040	DLBCL	3.20611	2.55844	1.03708	2.26106	1.73221	2.40598	2.12343	2.26721	2.13067
MPI-042	DLBCL	3.77018	3.36237	2.61135	2.82349	0.0937018	2.34803	2.82757	3.24797	2.0232
MPI-062	DLBCL	3.68128	3.01274	2.23659	2.61613	2.18208	2.74279	2.44877	2.97687	2.49744
MPI-083	DLBCL	3.13272	2.73099	1.6828	2.15351	1.85917	3.04018	3.53186	2.5155	2.64618
MPI-098	DLBCL	4.02494	3.59427	3.01591	3.00088	3.0619	3.31992	3.55468	3.54504	3.23435
MPI-108	DLBCL	3.25551	2.96791	2.59443	2.51893	2.95862	3.46168	4.14979	2.93928	3.27225
MPI-118	DLBCL	3.74284	3.28494	2.46319	1.52088	0.953232	2.8231	2.74184	3.16366	2.00976
MPI-132	DLBCL	3.67419	3.36282	2.07105	1.82353	2.50348	3.18056	3.32286	3.03602	2.70761
MPI-152	DLBCL	3.63947	3.14335	2.21128	2.4228	2.53652	3.04526	3.32996	2.99803	2.83364
MPI-159	DLBCL	3.1455	2.55396	0.922261	2.26028	2.22061	2.31716	2.12877	2.20724	2.23171
MPI-164	DLBCL	2.89039	2.20453	0.544448	1.39911	0.822182	2.30306	2.88484	1.87979	1.8523
MPI-170	DLBCL	2.84139	2.09983	0.661129	2.0954	2.68991	2.80925	3.2519	1.86745	2.71161
MPI-174	DLBCL	2.88914	2.13595	0.654239	2.24047	0.931812	0.911521	2.29319	1.89311	1.59425
MPI-180	DLBCL	3.60944	3.16952	2.49676	1.51697	1.43544	2.74713	1.99763	3.09191	1.92429
MPI-181	DLBCL	2.72571	3.20296	2.52259	1.39151	0.000564216	1.20964	2.45668	2.81708	1.2646
MPI-183	DLBCL	3.17745	2.69787	1.33076	1.60754	2.90319	2.84749	2.11604	2.40203	2.36857
MPI-199	DLBCL	3.40634	3.1129	2.00615	2.30179	0.972851	2.32429	3.0587	2.8418	2.16441
MPI-240	DLBCL	3.82074	3.09412	2.39738	2.51245	0.93469	2.99743	3.95615	3.10408	2.60018
MPI-269	DLBCL	3.87831	3.33458	2.58514	2.62014	1.63799	3.57117	3.80429	3.26601	2.9084
MPI-278	DLBCL	4.26539	3.82426	3.03613	2.99131	3.03442	3.65777	3.73475	3.70859	3.35456
MPI-305	DLBCL	3.57199	3.06292	2.45724	2.88774	1.76878	2.37085	2.21298	3.03072	2.31009
MPI-306	DLBCL	2.77512	2.50596	0.944793	2.34554	0.393265	2.82764	3.20018	2.07529	2.19166
MPI-319	DLBCL	3.8004	3.32753	2.63021	2.93676	2.76802	3.38315	3.22738	3.25271	3.07883
MPI-328	DLBCL	3.74602	3.40055	2.54096	2.56257	0.474729	2.98846	2.88681	3.22918	2.22814
MPI-337	DLBCL	3.35866	2.85387	1.97314	2.17426	2.00534	2.62307	3.00374	2.72856	2.4516
MPI-340	DLBCL	2.30642	2.06744	1.07739	2.4668	1.62399	2.98136	2.91517	1.81708	2.49683
MPI-346	DLBCL	3.8967	3.44611	2.61433	3.04539	3.17185	3.52933	2.93391	3.31905	3.17012
MPI-352	DLBCL	3.3099	2.90521	2.31475	2.24995	0.99254	2.49858	3.70295	2.84329	2.36101
MPI-357	DLBCL	3.33794	2.6321	1.99035	2.40551	3.09793	3.13406	2.45419	2.65346	2.77292
MPI-359	DLBCL	3.76925	3.17599	2.42876	2.38108	2.59047	2.98861	2.78975	3.12467	2.68748
MPI-374	DLBCL	3.81062	3.03585	2.3812	2.30297	0.84371	2.84266	1.68549	3.07589	1.91871
MPI-380	DLBCL	3.5759	2.81358	2.2628	2.53162	2.32358	2.96842	2.90465	2.88409	2.68207
MPI-395	DLBCL	3.80015	3.31152	2.74891	2.75144	0.203781	2.56103	3.18203	3.28686	2.17457
MPI-415	DLBCL	3.17289	2.57763	1.33527	2.83186	2.84098	3.39622	3.27806	2.36193	3.08678
MPI-416	DLBCL	3.2338	2.84883	2.57409	1.58243	0.229587	2.16188	2.12998	2.88557	1.52597
MPI-418	DLBCL	3.36102	2.86799	2.50332	2.47802	0.394263	1.5287	2.01694	2.91078	1.60448
MPI-550	DLBCL	2.30538	2.43208	1.66724	2.19732	0.856349	2.11517	2.50631	2.1349	1.91879
MPI-552	DLBCL	3.10715	2.87667	1.62631	2.01836	1.29215	2.33649	2.73009	2.53671	2.09427
MPI-566	DLBCL	3.36418	2.54577	2.06519	2.79232	3.30021	3.23764	3.83404	2.65838	3.29105
MPI-594	DLBCL	3.24874	3.49682	2.50091	0.709044	0.0650828	2.122	2.68642	3.08216	1.39564
MPI-731	DLBCL	4.08673	3.40581	2.7914	1.73604	1.77984	3.41142	2.99762	3.42798	2.48123
MPI-856	DLBCL	3.5329	3.322	2.53013	2.44188	0.743975	2.60676	2.50488	3.12834	2.07437
MPI-865	DLBCL	3.44492	3.50961	2.01706	1.85955	0.505965	1.85061	2.78064	2.99053	1.74919
MPI-883	DLBCL	3.51943	2.94931	2.29849	2.19221	0.253234	2.25808	2.30056	2.92241	1.75102
MPI-373	DLBCL	2.93809	2.63237	1.49988	2.34726	1.47174	2.28283	3.51351	2.35678	2.40384
MPI-734	DLBCL	2.86416	2.08212	0.642161	2.05202	2.36582	2.97426	3.34268	1.86281	2.68369
MPI-013	DLBCL	3.6928	3.23417	2.73363	2.94716	2.40268	3.40275	3.29607	3.2202	3.01216
MPI-270	DLBCL	4.02909	3.58854	2.6191	2.52232	1.48963	2.887	3.50603	3.41224	2.60124
MPI-286	DLBCL	3.80773	3.2122	2.75958	2.72781	1.4056	3.28947	2.90814	3.25984	2.58275
MPI-327	DLBCL	2.99419	2.4704	1.50877	2.28665	0.329746	2.25601	2.56003	2.32445	1.85811
MPI-795	DLBCL	3.50828	2.85493	2.14328	2.43348	1.37018	3.28928	3.10942	2.83549	2.55059
MPI-812	DLBCL	3.37815	2.87484	1.74441	3.01688	3.19749	3.25034	3.21528	2.6658	3.17
MPI-821	DLBCL	1.66207	2.22205	0.724629	-0.0210283	0.112856	0.739645	3.26593	1.53625	1.02435
MPI-822	DLBCL	3.77259	3.40225	2.11735	2.05758	-0.195519	0.956155	1.61479	3.0974	1.10825
MPI-841	DLBCL	2.9849	3.23209	0.561812	2.61135	2.48506	3.50728	3.56682	2.2596	3.04263
MPI-842	DLBCL	3.3635	2.97476	2.22185	1.8191	1.90348	2.62105	2.02634	2.85337	2.09249
MPI-424	DLBCL	2.34482	2.35199	0.908629	2.30335	1.32859	2.9363	2.61421	1.86848	2.29561
MPI-832	DLBCL	3.98204	3.43091	2.61713	1.44134	1.46943	3.30118	2.57318	3.34336	2.19628
MPI-304	DLBCL	3.2898	2.84482	2.2323	2.7621	2.95524	3.52739	2.15945	2.78897	2.85104
MPI-167	DLBCL	3.09749	2.41686	1.75609	2.43481	1.54211	2.85203	2.83976	2.42348	2.41718
MPI-177	DLBCL	2.34951	1.97434	-0.103158	2.54629	1.20931	1.41324	1.77368	1.4069	1.73563
MPI-347	DLBCL	3.39838	3.22842	2.17153	2.12012	1.97286	2.6749	2.56018	2.93278	2.33202
MPI-442	DLBCL	3.34191	3.16596	1.56953	2.45774	1.03749	2.71537	3.09574	2.69247	2.32659
MPI-699	DLBCL	3.8846	3.15127	2.51605	2.48946	-0.167439	2.56518	2.3687	3.18397	1.81397
MPI-718	DLBCL	3.38913	2.69575	1.60418	3.03219	3.31012	3.46475	2.89061	2.56302	3.17442
MPI-782	DLBCL	3.72076	2.91361	1.39039	3.15832	3.50053	3.34645	3.11843	2.67492	3.28093
MPI-806	DLBCL	2.33134	1.8065	0.618161	0.634599	0.610854	2.23905	2.61132	1.58533	1.52395
MPI-377	DLBCL	3.19386	2.4121	1.62966	2.28074	1.41106	2.79432	2.83748	2.41188	2.3309
MPI-115	DLBCL	3.54221	3.0602	2.48982	2.44647	1.8322	3.00557	2.33562	3.03075	2.40497
MPI-185	DLBCL	2.10656	1.44229	0.0265741	1.63376	0.62738	1.70738	2.76084	1.19181	1.68234
MPI-192	DLBCL	2.68421	2.1744	0.744886	2.60739	2.79196	3.0219	3.22272	1.86783	2.91099
MPI-194	DLBCL	4.08111	3.48431	2.79331	2.76143	0.788902	2.77181	2.98752	3.45291	2.32742
MPI-244	DLBCL	3.60923	3.23975	2.54084	2.78928	1.9359	3.21091	2.95685	3.12994	2.72324
MPI-737	DLBCL	3.36428	2.70308	1.77578	2.07851	0.383095	2.45957	2.19665	2.61438	1.77946
MPI-761	DLBCL	2.27902	3.35843	0.758579	2.50934	2.04637	2.9387	3.94165	2.13201	2.85902
MPI-274	DLBCL	4.12434	3.80032	2.87395	2.73789	0.600381	2.95786	2.84653	3.59954	2.28567
MPI-769	DLBCL	3.89369	3.72633	2.8903	2.66023	1.85961	2.7364	2.66628	3.50344	2.48063
MPI-763	DLBCL	3.37812	2.45186	1.16987	2.12103	0.809089	2.58311	2.16586	2.33328	1.91977
MPI-827	DLBCL	3.72645	3.23497	2.3344	1.76913	0.455687	3.08365	2.70417	3.09861	2.00316
MPI-893	DLBCL	2.66729	2.62374	1.29201	2.43175	1.76682	2.93789	2.25431	2.19434	2.34769
MPI-628	DLBCL	3.20547	2.78821	1.9419	2.54885	0.999864	3.13314	3.33564	2.64519	2.50437
MPI-173	DLBCL	3.73991	3.11934	2.20413	2.31687	0.0143399	3.03783	3.02159	3.02113	2.09766
MPI-207	DLBCL	3.18053	2.80533	2.08897	1.7492	1.54376	2.99405	2.48954	2.69161	2.19414
MPI-227	DLBCL	1.79056	1.52053	-0.0195039	0.91298	2.38142	2.82456	3.16357	1.0972	2.32063
MPI-287	DLBCL	3.00554	2.92829	1.83085	2.56175	2.28186	2.32868	2.83578	2.58823	2.50202
MPI-861	DLBCL	4.08511	3.55712	2.89102	2.8554	1.66876	3.33638	3.37727	3.51109	2.80945
MPI-209	DLBCL	3.36165	2.64046	1.88642	2.10187	1.51714	2.56296	2.87357	2.62951	2.26389
MPI-202	DLBCL	2.25036	1.67564	0.16197	0.0738246	0.034877	1.89547	3.35823	1.36266	1.3406
MPI-241	DLBCL	2.94649	2.59846	1.91241	1.25296	0.427025	2.14529	2.73738	2.48579	1.64066
MPI-537	DLBCL	2.3114	2.63933	0.314562	2.09701	-0.167559	0.290353	1.03589	1.7551	0.813924
MPI-025	DLBCL	3.024	2.53459	1.32413	0.851543	1.98239	2.98089	2.64835	2.29424	2.11579
MPI-679	DLBCL	3.33546	2.61819	0.941066	2.79042	0.121708	3.53704	3.37424	2.29824	2.45585
MPI-290	DLBCL	2.61704	2.47371	1.44322	2.51505	3.13669	3.52811	3.8284	2.17799	3.25206
MPI-638	DLBCL	4.12172	3.38472	2.61243	2.88023	3.44098	3.83126	3.37776	3.37296	3.38256
MPI-792	DLBCL	3.25842	2.48632	0.838684	2.58324	2.67572	3.5168	3.40338	2.19448	3.04478
MPI-851	DLBCL	3.45954	2.91729	2.23152	1.84663	0.353301	2.808	2.58896	2.86945	1.89922
MPI-261	DLBCL	3.63938	2.98992	2.37615	2.76423	0.738763	3.62334	3.66509	3.00182	2.69786
MPI-212	DLBCL	3.27417	2.7232	1.69637	2.03785	2.09813	2.60433	2.37526	2.56458	2.27889
MPI-441	DLBCL	3.96571	3.33419	2.30856	2.93469	0.492025	2.94127	3.30223	3.20282	2.41756
MPI-746	DLBCL	3.62363	2.79805	1.97266	2.48099	1.99195	2.98503	2.0281	2.79811	2.37152
MPI-223	DLBCL	2.82041	2.67669	1.60602	2.76821	2.59326	3.49194	3.7173	2.36771	3.14268
MPI-780	DLBCL	3.13043	2.39135	1.2859	2.53023	0.596012	2.8061	2.78271	2.26923	2.17877
MPI-781	DLBCL	3.7883	3.55383	2.50929	2.73174	0.5598	3.19448	2.88783	3.28381	2.34346
MPI-901	DLBCL	3.66314	3.0206	2.30676	2.88183	1.96284	3.31771	2.73073	2.99683	2.72328
MPI-166	DLBCL	2.94371	2.53801	0.883508	1.84303	1.02757	2.88538	2.21935	2.12174	1.99383
MPI-404	DLBCL	2.99948	2.36342	1.06174	0.980436	0.136971	2.57349	2.42576	2.14155	1.52917
MPI-475	DLBCL	3.24722	2.6851	0.265775	2.67035	3.57214	3.47952	3.41656	2.06603	3.28464
MPI-324	DLBCL	4.239	3.5603	3.04781	2.68717	0.736658	3.38744	2.87141	3.6157	2.42067
MPI-339	DLBCL	3.50956	3.24286	2.57982	2.21975	2.09737	3.38765	2.94406	3.11075	2.66221
MPI-354	DLBCL	3.22228	2.8221	1.77267	2.66287	2.87662	3.17421	3.28633	2.60568	3.00001
MPI-367	DLBCL	4.09532	3.6957	2.79692	2.75027	0.51601	2.8509	2.72014	3.52931	2.20933
MPI-129	DLBCL	3.67037	3.54238	2.17737	2.52119	1.68556	3.05804	2.86244	3.13004	2.53181
MPI-694	DLBCL	2.94962	2.3752	1.33347	2.97093	2.70534	2.85783	2.66034	2.21943	2.79861
MPI-766	DLBCL	4.08913	3.63482	2.75508	3.31391	-0.223061	2.49714	3.18906	3.49301	2.19426
MPI-335	DLBCL	3.0842	2.68879	1.82953	2.76922	3.00985	3.18473	2.93189	2.53417	2.97392
MPI-669	DLBCL	2.85383	1.51666	-0.0443382	1.29453	0.3105	2.06138	2.67127	1.44205	1.58442
MPI-396	DLBCL	3.25789	2.63001	1.62051	1.88144	0.526141	2.48796	2.49424	2.5028	1.84745
MPI-596	DLBCL	3.63945	3.2616	2.62305	2.50334	1.32651	3.28835	3.38946	3.1747	2.62691
MPI-122	DLBCL	3.55017	3.28499	2.33689	2.14108	2.20039	3.03759	3.31496	3.05735	2.67351
MPI-030	DLBCL	3.80659	3.03944	2.36539	2.50427	2.8398	3.54269	1.75873	3.07047	2.66137
MPI-092	DLBCL	3.69743	3.16389	2.46343	2.49959	2.12622	3.36552	3.1953	3.10825	2.79666
MPI-109	DLBCL	4.10294	3.66856	2.98478	2.59779	1.1977	3.74189	3.07856	3.58543	2.65399
MPI-127	DLBCL	3.74461	3.11497	2.31589	2.74042	3.0166	3.37268	2.60856	3.05849	2.93457
MPI-128	DLBCL	3.83284	3.3464	2.26932	2.06959	0.945916	3.3159	2.76166	3.14952	2.27327
MPI-134	DLBCL	2.89897	2.28087	0.356504	2.33458	0.319787	2.26667	2.35781	1.84545	1.81971
MPI-136	DLBCL	3.48897	3.2031	2.62332	2.34071	0.683009	3.36473	2.96773	3.10513	2.33905
MPI-142	DLBCL	3.51011	2.93762	1.39272	2.20804	1.36216	2.77766	2.17409	2.61348	2.13049
MPI-163	DLBCL	3.46442	2.7096	1.68532	2.30413	2.66217	3.00442	2.77898	2.61978	2.68743
MPI-198	DLBCL	3.28402	2.93832	2.30765	0.973048	2.50419	3.21809	3.61425	2.84333	2.5774
MPI-221	DLBCL	0.974241	0.904343	-0.180001	0.0433387	0.269207	2.05225	3.47148	0.566194	1.45907
MPI-272	DLBCL	3.62022	3.58404	2.84946	2.79752	0.181006	2.75586	3.08488	3.35124	2.20482
MPI-295	DLBCL	3.91835	3.16141	2.62023	2.80137	2.97929	3.34095	2.91647	3.23333	3.00952
MPI-316	DLBCL	3.61965	3.21352	2.34484	2.73464	0.54083	2.64439	3.2896	3.05934	2.30236
MPI-318	DLBCL	3.20798	2.97697	2.19595	3.02039	3.28711	3.44015	3.24371	2.79363	3.24784
MPI-330	DLBCL	3.70876	3.43276	2.93265	2.62879	1.75084	3.47353	3.18982	3.35806	2.76075
MPI-332	DLBCL	2.42558	2.32237	1.08424	2.09524	1.55526	2.46939	2.97839	1.94406	2.27457
MPI-338	DLBCL	2.70944	2.25777	0.756903	2.27971	0.465746	2.74859	3.31778	1.90804	2.20296
MPI-344	DLBCL	3.79857	3.30764	2.44853	2.60978	0.997315	3.47198	2.67213	3.18491	2.4378
MPI-350	DLBCL	3.66456	3.05337	2.45899	3.00992	2.68983	2.93713	3.07242	3.05897	2.92733
MPI-358	DLBCL	3.48797	3.04357	2.13014	2.48333	2.21016	2.92626	2.60278	2.88723	2.55563
MPI-360	DLBCL	3.9874	3.67357	2.90741	3.00502	3.10106	3.57548	3.33145	3.52279	3.25325
MPI-364	DLBCL	3.31156	2.82789	1.51838	2.43961	0.470531	1.29749	2.60725	2.55261	1.70372
MPI-371	DLBCL	2.9525	2.34327	1.67976	1.1975	1.13258	2.96785	3.45104	2.32517	2.18724
MPI-379	DLBCL	3.47956	3.14953	2.49205	2.06141	0.281758	1.38639	2.1133	3.04038	1.46071
MPI-381	DLBCL	3.05238	2.39457	1.00658	0.024342	0.683529	1.52706	2.38416	2.15118	1.15477
MPI-383	DLBCL	3.64828	2.92343	1.85509	2.40651	0.226971	3.08912	2.84239	2.80893	2.14125
MPI-386	DLBCL	2.62566	2.05779	0.990904	1.97373	0.758226	2.40396	2.57778	1.89145	1.92842
MPI-399	DLBCL	3.16639	2.57515	1.98955	1.64787	0.55433	2.79612	3.15903	2.57703	2.03934
MPI-406	DLBCL	3.72367	3.1906	1.44068	2.70808	3.00679	3.81487	2.7924	2.78499	3.08054
MPI-408	DLBCL	3.19237	2.66641	1.5877	2.75809	3.19859	3.43032	3.13515	2.48216	3.13054
MPI-410	DLBCL	3.67007	3.15945	2.16038	2.73961	0.6886	2.66075	2.59281	2.99664	2.17044
MPI-411	DLBCL	3.56235	3.09896	2.06117	2.5472	2.37342	3.12544	3.01041	2.9075	2.76411
MPI-413	DLBCL	2.82449	2.26969	1.54272	1.77995	0.270902	3.03425	3.09279	2.2123	2.04447
MPI-435	DLBCL	3.73184	3.34275	2.23895	2.59587	0.908258	2.86617	3.11955	3.10451	2.37246
MPI-436	DLBCL	2.98255	2.46324	0.805541	2.49637	0.0887277	2.37807	2.30829	2.08378	1.81786
MPI-539	DLBCL	3.52998	3.01775	2.44416	2.5547	2.79661	3.58581	3.37238	2.9973	3.07737
MPI-546	DLBCL	3.61947	3.14399	2.53122	2.68384	0.547787	3.21052	2.54221	3.09823	2.24609
MPI-548	DLBCL	3.84731	3.57812	2.89018	1.76633	0.280246	2.66758	3.27861	3.43854	1.99819
MPI-551	DLBCL	3.50789	3.19864	2.71757	2.54209	0.608845	1.53477	3.40744	3.14137	2.02328
MPI-556	DLBCL	3.01394	2.57519	0.89812	2.77819	-0.113976	1.32405	2.73617	2.16242	1.68111
MPI-558	DLBCL	3.62001	3.37066	2.71925	2.97461	1.61309	3.58119	3.13081	3.23664	2.82492
MPI-573	DLBCL	2.25599	2.46915	0.626249	3.1406	-0.131928	1.52146	1.25958	1.7838	1.44743
MPI-624	DLBCL	4.61172	4.01072	3.37129	3.58993	0.567379	3.31391	3.84863	3.99791	2.82996
MPI-730	DLBCL	3.13243	2.62119	1.42658	2.19674	1.23792	2.88104	3.00806	2.3934	2.33094
MPI-735	DLBCL	2.40996	1.72454	0.0412742	1.49209	0.0217638	2.36618	2.16161	1.39193	1.51041
MPI-756	DLBCL	3.3257	2.82639	2.23545	1.25134	0.0827925	1.45877	2.89395	2.79585	1.42171
MPI-796	DLBCL	3.3047	3.00238	2.31775	2.62702	0.833642	2.70937	2.52614	2.87494	2.17404
MPI-798	DLBCL	3.79197	3.07447	2.34299	2.34693	0.586848	2.76105	2.58718	3.06981	2.0705
MPI-801	DLBCL	1.34181	1.14128	-0.235746	2.5467	0.0860001	1.50391	1.03629	0.749114	1.29323
MPI-802	DLBCL	3.82983	3.09488	2.09487	2.05382	2.34979	3.55516	2.75251	3.00652	2.67782
MPI-830	DLBCL	3.89363	3.20385	2.71733	3.07386	3.63279	3.81823	2.72859	3.27161	3.31337
MPI-847	DLBCL	3.48364	3.04529	2.17707	2.89585	0.611036	2.84827	2.46404	2.902	2.2048
MPI-869	DLBCL	2.92694	2.3441	0.729369	2.10221	3.06858	3.79178	3.48342	2.00014	3.1115
MPI-876	DLBCL	3.54614	3.22856	2.58711	3.07705	3.00878	3.47009	3.40298	3.1206	3.23973
MPI-900	DLBCL	3.22899	2.6775	1.9601	2.17372	2.33041	2.97809	2.55246	2.62219	2.50867
MPI-904	DLBCL	3.0456	2.62928	1.96393	2.44616	1.94149	2.71339	2.63541	2.54627	2.43411
MPI-053	DLBCL	1.93162	2.1999	-0.0558827	2.51806	1.07149	3.33369	3.39927	1.35855	2.58063
MPI-119	DLBCL	3.29375	2.95052	2.31156	1.80534	0.287145	3.18222	3.42289	2.85194	2.1744
MPI-150	DLBCL	3.80752	3.04131	2.3468	2.24293	2.87151	3.39118	2.71104	3.06521	2.80416
MPI-203	DLBCL	2.98817	2.30804	0.320873	1.94367	2.18899	2.59984	2.12328	1.87236	2.21395
MPI-231	DLBCL	2.84244	2.44255	1.0616	0.537279	0.288893	2.41098	2.54176	2.11553	1.44473
MPI-285	DLBCL	3.50072	3.13873	2.60012	2.61294	0.70361	3.47047	3.50153	3.07986	2.57214
MPI-329	DLBCL	2.54263	1.73059	0.845899	2.0073	1.65141	2.43714	2.0447	1.70637	2.03514
MPI-341	DLBCL	3.80002	3.23185	2.68066	2.35651	1.05597	3.32779	3.0138	3.23751	2.43852
MPI-393	DLBCL	2.97217	2.31586	0.872307	0.903729	2.07608	2.95118	0.663585	2.05345	1.64865
MPI-437	DLBCL	2.80398	2.29754	0.0142727	2.41351	3.08184	3.45462	1.69696	1.70527	2.66173
MPI-686	DLBCL	3.54209	3.01253	2.00192	2.20576	0.184095	2.82495	2.71548	2.85218	1.98257
MPI-749	DLBCL	3.26304	2.89265	2.26509	1.86325	0.31896	2.35239	2.95922	2.80693	1.87345
MPI-799	DLBCL	3.1668	2.82531	1.81443	2.56695	1.46401	2.80517	2.76747	2.60218	2.4009
MPI-815	DLBCL	2.88342	2.32027	0.327034	2.75445	3.48818	3.40689	2.744	1.84357	3.09838
MPI-873	DLBCL	3.44388	2.92944	2.32956	2.26246	2.38386	3.26372	2.75454	2.90096	2.66614
MPI-010	DLBCL	2.96831	2.62427	1.17623	2.13531	2.91234	3.23167	3.12458	2.25627	2.85097
MPI-022	DLBCL	3.73813	3.0469	2.34954	2.69335	1.86966	3.03195	2.42695	3.04486	2.50548
MPI-039	DLBCL	1.97601	2.03581	-0.15636	2.32821	0.385662	2.87861	2.13694	1.28515	1.93236
MPI-105	DLBCL	3.79445	3.33579	2.54748	2.92064	1.46923	3.33088	2.9057	3.22591	2.65661
MPI-113	DLBCL	2.63357	2.20739	0.133219	0.464804	0.190009	0.631577	2.94542	1.65806	1.05795
MPI-153	DLBCL	3.08701	2.61097	1.84388	2.02505	2.12795	3.10358	2.75872	2.51395	2.50383
MPI-154	DLBCL	3.38361	2.52222	0.82605	2.40993	1.94785	3.4156	1.90673	2.24396	2.42003
MPI-255	DLBCL	3.13845	2.92256	1.45239	2.56315	0.534453	3.10764	3.09397	2.50447	2.3248
MPI-309	DLBCL	3.4453	2.80371	1.93465	2.36727	2.68889	3.52927	2.89684	2.72788	2.87057
MPI-312	DLBCL	3.71744	2.59438	2.27275	1.96164	1.67738	3.4651	2.50497	2.86153	2.40227
MPI-314	DLBCL	3.40714	2.48313	1.65107	1.71304	0.774791	3.51935	3.49581	2.51378	2.37575
MPI-351	DLBCL	2.69204	2.27847	1.06775	2.60887	0.440043	3.27036	3.32682	2.01275	2.41152
MPI-355	DLBCL	3.04421	2.78603	2.03741	2.49026	0.276939	2.60723	1.73227	2.62255	1.77667
MPI-394	DLBCL	3.84422	3.45034	2.63301	2.45511	2.1852	3.05405	3.25762	3.30919	2.73799
MPI-398	DLBCL	3.55602	2.68816	1.49562	2.07527	2.21192	2.84218	2.93812	2.57993	2.51687
MPI-402	DLBCL	2.43315	2.5001	1.18506	1.80812	1.7848	3.04439	3.05914	2.03944	2.42411
MPI-427	DLBCL	2.71688	2.86604	1.43094	2.25681	1.17953	1.90749	3.3064	2.33795	2.16256
MPI-547	DLBCL	2.34112	2.15191	0.169783	3.26761	1.11947	2.43137	3.01362	1.55427	2.45802
MPI-554	DLBCL	2.64743	2.73871	2.0064	1.49965	0.898906	3.1292	3.69981	2.46418	2.30689
MPI-585	DLBCL	3.95698	3.66425	3.10581	3.09032	-0.185669	2.91136	3.65692	3.57568	2.36823
MPI-800	DLBCL	3.44072	3.13382	2.09445	2.62258	-0.145154	2.63133	2.55704	2.88966	1.91645
MPI-813	DLBCL	3.53825	3.15203	2.40894	1.77506	1.20223	3.21332	2.3986	3.03307	2.1473
MPI-844	DLBCL	2.65312	2.39479	0.688916	2.45526	0.687052	3.3731	3.49613	1.91228	2.50288
MPI-874	DLBCL	3.3154	2.62833	1.75949	2.37699	2.53906	3.1688	2.82818	2.56774	2.72826
MPI-385	DLBCL	2.93879	2.19438	1.037	0.978003	1.48761	2.66107	0.835118	2.05672	1.49045
MPI-875	DLBCL	3.75547	3.34995	2.79765	2.62426	3.12963	3.69665	2.60859	3.30102	3.01478
MPI-702	DLBCL	2.89569	2.54564	0.259895	2.4169	0.434467	1.88796	3.84378	1.90041	2.14578
MPI-704	DLBCL	3.91006	3.10755	2.68536	1.66438	1.69005	3.65039	2.86825	3.23432	2.46827
MPI-757	DLBCL	3.65549	2.93099	1.99017	1.59718	2.11305	3.07534	2.02816	2.85888	2.20343
MPI-689	DLBCL	3.66237	3.09072	2.38206	2.87033	2.56358	3.10694	2.68184	3.04505	2.80567
MPI-012	DLBCL	3.24716	3.56831	2.1253	1.2617	0.424885	2.64285	3.4041	2.98026	1.93338
MPI-299	DLBCL	3.69256	3.08544	2.10547	2.07458	2.73248	3.47028	3.80285	2.96115	3.02005
MPI-219	DLBCL	2.31012	2.46044	1.05786	0.407442	0.179224	2.06816	3.2209	1.94281	1.46893
MPI-282	DLBCL	3.96924	3.27299	2.72325	2.86135	1.87706	3.57566	3.42228	3.32182	2.93409
MPI-531	DLBCL	3.0619	2.3658	0.999152	2.54031	2.98105	3.23284	2.26434	2.14228	2.75464
MPI-543	DLBCL	2.26017	2.24859	0.935229	2.87264	1.57671	1.9628	3.32557	1.81466	2.43443
MPI-818	DLBCL	2.49915	2.53498	0.965113	2.19651	2.11528	2.7351	3.24261	1.99975	2.57238
MPI-879	DLBCL	3.51371	3.14878	1.97405	2.76568	2.89692	3.40463	3.25256	2.87885	3.07995
MPI-905	DLBCL	3.58446	3.15372	2.24594	3.1362	3.50045	3.42712	3.568	2.99471	3.40794
MPI-390	DLBCL	3.55014	3.10195	2.17937	2.45382	1.9281	2.85865	2.46459	2.94382	2.42629
MPI-845	DLBCL	1.0676	1.37424	-0.0163494	0.588366	0.685374	3.06273	2.86987	0.808497	1.80158
MPI-291	DLBCL	2.12782	2.12403	1.25212	2.5103	0.788833	2.79125	3.13424	1.83466	2.30616
MPI-186	DLBCL	3.12525	2.76982	1.68224	2.01783	1.43932	3.01897	3.33449	2.52577	2.45265
MPI-157	DLBCL	2.4451	1.83602	0.435679	1.84169	0.2769	2.64703	2.26096	1.57227	1.75664
MPI-234	DLBCL	3.90407	3.34308	2.94615	3.08396	3.06804	3.58563	3.71729	3.39777	3.36373
MPI-063	DLBCL	3.18877	2.65936	1.28411	2.0711	0.46324	3.36674	3.61562	2.37741	2.37918
MPI-073	DLBCL	3.28863	2.83589	2.36772	1.65981	0.0636898	2.81088	4.0617	2.83075	2.14902
MPI-141	DLBCL	2.98032	2.73084	1.78844	0.835029	0.699251	2.12802	3.1435	2.49987	1.70145
MPI-196	DLBCL	1.40395	1.17097	0.206254	1.61793	2.29228	2.40358	2.95039	0.927059	2.31604
MPI-213	DLBCL	2.65582	2.27163	1.30996	2.00823	1.36198	2.75174	3.1572	2.07914	2.31979
MPI-224	DLBCL	3.33453	2.92988	2.21926	1.44017	0.335993	2.4121	2.64965	2.82789	1.70948
MPI-559	DLBCL	4.29804	3.75573	3.18072	2.58567	2.44694	3.62894	3.22258	3.74483	2.97103
MPI-733	DLBCL	2.8953	2.33488	0.506171	1.89542	2.48214	3.0494	3.10252	1.91212	2.63237
MPI-765	DLBCL	3.31664	2.4351	1.27571	2.86274	2.99085	2.84332	3.35985	2.34248	3.01419
MPI-797	DLBCL	3.78438	3.34266	2.21709	2.35053	0.454916	2.73567	2.50206	3.11471	2.0108
MPI-839	DLBCL	3.77253	2.68637	2.16721	2.83341	3.16519	3.47714	3.6018	2.87537	3.26939
MPI-902	DLBCL	3.78265	3.31064	2.69321	2.50017	1.78774	3.35207	2.39145	3.26217	2.50786
MPI-388	DLBCL	3.49144	3.18187	1.68055	2.29145	1.3112	3.33888	2.885	2.78462	2.45663
MPI-200	DLBCL	3.84202	3.38286	2.36403	2.59889	2.6239	3.32454	3.27272	3.19631	2.95501
MPI-365	DLBCL	3.35188	3.0121	1.54703	2.16632	2.80055	3.06908	2.92474	2.637	2.74017
MPI-378	DLBCL	3.00327	2.49658	1.23866	1.49457	0.660917	3.18438	2.2481	2.24617	1.89699
MPI-434	DLBCL	3.73833	3.07616	2.02298	2.61825	0.436481	3.14227	3.52627	2.94582	2.43082
MPI-809	DLBCL	3.8474	3.29771	2.54248	2.51521	3.34785	3.71908	3.71163	3.2292	3.32344
MPI-810	DLBCL	3.79971	3.30287	2.48554	2.25502	3.11309	3.5763	3.07711	3.19604	3.00538
MPI-208	DLBCL	2.75777	2.55703	1.33377	1.66401	0.66602	2.5628	3.76769	2.21619	2.16513
MPI-326	DLBCL	3.46622	3.01799	2.07831	3.06288	2.37585	3.66138	3.76031	2.85417	3.21511
MPI-789	DLBCL	3.855	3.28747	2.32653	2.50444	2.48628	3.28231	3.41933	3.15633	2.92309
MPI-236	DLBCL	3.83245	3.34272	2.77149	2.83017	2.9135	3.30759	3.21003	3.31556	3.06532
MPI-021	DLBCL	3.59166	3.20009	2.14936	2.35525	0.820672	2.89161	2.47887	2.98037	2.1366
MPI-052	DLBCL	3.86415	3.39823	2.46899	2.44984	2.5214	3.52406	2.96665	3.24379	2.86549
MPI-069	DLBCL	2.66121	2.65428	0.620331	1.75209	0.349472	2.83855	3.42363	1.97861	2.09093
MPI-076	DLBCL	3.15431	3.02694	1.77438	2.78418	0.736528	2.30823	1.75286	2.65188	1.89545
MPI-145	DLBCL	3.09049	2.46471	0.669447	2.16502	0.230855	2.38417	2.80815	2.07488	1.89705
MPI-155	DLBCL	2.93036	2.48169	1.18772	1.46708	0.867359	3.02721	3.20121	2.19992	2.14071
MPI-201	DLBCL	2.73962	2.2849	0.399911	0.835078	0.659293	1.90392	3.20269	1.80814	1.65024
MPI-204	DLBCL	3.13412	2.63371	1.99703	2.48627	0.431467	2.35557	2.42763	2.58829	1.92523
MPI-206	DLBCL	2.81202	2.22687	1.38145	1.48595	0.718123	2.56618	2.30337	2.14011	1.76841
MPI-232	DLBCL	4.20108	3.48823	3.15392	2.86528	2.80198	3.67295	2.99432	3.61441	3.08363
MPI-243	DLBCL	3.77324	3.31922	2.40827	2.93685	3.44218	3.55817	4.03995	3.16691	3.49429
MPI-246	DLBCL	3.2943	2.72325	1.71967	1.42266	0.673448	3.05418	3.51357	2.57907	2.16597
MPI-273	DLBCL	3.55292	3.01913	2.46574	2.62891	0.289179	2.94413	3.46305	3.0126	2.33132
MPI-293	DLBCL	3.56579	3.24819	2.7487	2.56706	2.10666	3.54791	3.43965	3.18756	2.91532
MPI-321	DLBCL	3.05711	2.91992	1.69101	1.93083	0.0331905	1.85841	1.98127	2.55601	1.45093
MPI-348	DLBCL	2.91572	2.42147	1.07216	2.02288	1.22963	2.85833	3.16838	2.13645	2.3198
MPI-361	DLBCL	3.95544	3.32124	2.44541	2.64541	1.14308	3.28298	3.00776	3.2407	2.51981
MPI-363	DLBCL	4.07529	3.36509	2.86663	3.28855	2.76955	3.64871	3.14193	3.43567	3.21218
MPI-376	DLBCL	3.52446	2.93536	2.5501	2.39995	0.508582	2.33806	2.44159	3.00331	1.92205
MPI-438	DLBCL	4.23353	3.82233	2.94058	2.76838	3.0979	3.82043	3.8527	3.66548	3.38485
MPI-440	DLBCL	2.80013	3.01094	2.46753	2.43561	2.70403	3.09461	3.57453	2.75953	2.9522
MPI-541	DLBCL	2.51849	2.39168	1.1486	1.73245	2.45724	3.21836	3.79363	2.01959	2.80042
MPI-557	DLBCL	3.63277	2.90322	2.42663	2.46572	0.114464	2.72087	3.95107	2.98754	2.31303
MPI-578	DLBCL	3.82982	3.44842	2.64629	2.97933	2.9523	3.38619	2.86851	3.30818	3.04658
MPI-599	DLBCL	2.26908	1.42355	-0.114626	0.213555	-0.157674	-0.123383	2.00076	1.19267	0.483313
MPI-848	DLBCL	3.49334	3.1483	2.45905	2.63179	0.388206	2.23378	2.58699	3.03356	1.96019
MPI-899	DLBCL	3.97512	3.4165	2.86001	2.97031	2.34519	3.53886	3.37756	3.41721	3.05798
MPI-023	DLBCL	3.48094	2.97625	1.77403	2.48809	2.50221	3.28054	3.23635	2.74374	2.8768
MPI-035	DLBCL	3.12306	2.57439	1.08991	1.76471	1.15569	3.06274	3.07531	2.26246	2.26461
MPI-111	DLBCL	3.48287	3.29303	2.60253	2.24466	0.305891	3.80549	4.06355	3.12614	2.6049
MPI-151	DLBCL	2.45298	2.12459	0.59265	2.27209	2.55681	2.71241	3.18238	1.72341	2.68092
MPI-188	DLBCL	3.24781	2.94726	2.03434	2.05999	1.75766	2.75121	3.14423	2.74314	2.42827
MPI-247	DLBCL	2.41038	2.16999	0.231255	2.0613	0.146398	2.50612	3.37467	1.60388	2.02212
MPI-345	DLBCL	3.73186	3.20156	2.90043	1.94408	1.1209	3.29246	2.50404	3.27795	2.21537
MPI-370	DLBCL	4.30818	3.73535	3.16137	3.16071	2.58565	3.54576	3.29874	3.73497	3.14771
MPI-391	DLBCL	2.67409	2.48194	1.81451	1.68336	0.544643	2.6779	3.38735	2.32351	2.07331
MPI-397	DLBCL	3.16572	2.55361	1.97165	2.07191	1.52929	2.77992	3.66209	2.56366	2.5108
MPI-403	DLBCL	2.87364	2.74319	2.00867	1.99786	2.36901	2.5685	3.1227	2.54183	2.51452
MPI-542	DLBCL	4.30069	4.03346	3.07416	3.16755	1.15977	3.33138	3.96369	3.80277	2.9056
MPI-553	DLBCL	3.45261	3.37188	1.88296	1.80187	0.504888	2.41233	3.14071	2.90249	1.96495
MPI-685	DLBCL	3.58435	2.74386	1.96683	2.72511	0.142646	2.14549	2.49062	2.76501	1.87597
MPI-807	DLBCL	3.49797	2.77079	1.41814	2.22913	0.695953	3.05305	2.43173	2.5623	2.10247
MPI-831	DLBCL	3.15448	2.61678	2.00299	1.88554	0.38124	3.10471	3.03567	2.59142	2.10179
MPI-840	DLBCL	3.82874	3.36906	2.59906	2.23207	2.4134	3.60751	2.45295	3.26562	2.67648
MPI-846	DLBCL	3.70516	2.92455	2.03381	1.94532	2.41997	3.24794	3.91485	2.88784	2.88202
MPI-860	DLBCL	3.65452	3.13692	2.4488	2.32738	1.69088	3.11707	3.05184	3.08008	2.54679
MPI-863	DLBCL	3.86808	3.41694	2.39963	2.52724	1.01533	3.05287	2.87991	3.22821	2.36884
MPI-369	DLBCL	3.45886	2.53818	1.69704	2.64455	1.7377	2.70936	1.85934	2.56469	2.23774
MPI-538	DLBCL	3.25626	2.03135	0.0906107	1.63157	0.503454	3.02374	1.18591	1.79274	1.58617
MPI-205	DLBCL	2.47227	1.14515	-0.152434	0.973145	1.91221	2.94127	1.26504	1.155	1.77292
MPI-684	DLBCL	3.56195	2.92781	2.36446	1.74359	1.67013	3.06092	2.07055	2.95141	2.1363
MPI-703	DLBCL	3.66925	2.7776	1.64332	2.25048	3.30937	3.606	2.8113	2.69672	2.99429
MPI-762	DLBCL	4.10195	3.41272	2.62213	2.73394	2.82998	3.49207	3.56721	3.37893	3.1558
MPI-714	DLBCL	3.65424	3.05655	1.99932	2.24529	1.66345	3.26602	2.26212	2.90337	2.35922
MPI-184	DLBCL	3.48322	2.82876	2.37041	1.53271	1.1896	3.23632	2.95701	2.89413	2.22891
MPI-191	DLBCL	3.69092	3.14238	2.63134	2.10792	0.594971	3.34743	3.72233	3.15488	2.44316
MPI-195	DLBCL	2.11969	1.16539	0.186029	1.66363	0.219089	0.556968	0.29731	1.15704	0.684249
MPI-342	DLBCL	3.65965	3.1095	2.37311	2.54312	0.532055	2.90309	2.8623	3.04742	2.21014
MPI-598	DLBCL	4.25044	3.82606	3.07602	3.19728	3.02917	3.7912	3.51722	3.71751	3.38372
MPI-215	DLBCL	3.41397	3.30007	1.50013	2.28793	2.75159	3.44086	3.53466	2.73806	3.00376
MPI-331	DLBCL	3.44174	3.03009	2.32361	2.29638	0.168527	1.99077	2.28432	2.93181	1.685
MPI-210	DLBCL	2.0917	1.99164	0.63588	2.32404	0.324727	2.03901	3.16796	1.57307	1.96393
MPI-334	DLBCL	3.59357	2.83746	2.22736	2.41167	1.56405	2.74764	2.56746	2.88613	2.3227
MPI-074	DLBCL	3.73392	3.17895	2.05999	2.66032	2.2924	3.20329	2.41605	2.99096	2.64301
MPI-228	DLBCL	3.05984	2.41366	1.66224	2.32821	0.0888906	2.84451	2.33315	2.37858	1.89869
MPI-235	DLBCL	3.27201	3.02843	1.76411	3.0036	3.66509	3.80898	3.86934	2.68818	3.58675
MPI-237	DLBCL	2.76647	2.5315	1.13338	2.6765	3.27953	3.63056	4.05934	2.14378	3.41148
MPI-096	DLBCL	3.98807	3.30358	2.15252	3.15829	1.65748	3.35045	3.49574	3.14806	2.91549
MPI-353	DLBCL	3.32927	2.90074	1.97707	2.37641	1.08932	3.40381	3.6231	2.73569	2.62316
MPI-748	DLBCL	2.58801	2.17573	0.409845	3.20271	3.55712	3.29358	3.5086	1.72453	3.3905
MPI-229	DLBCL	3.16859	2.46426	0.83422	0.903487	0.32089	2.80045	2.84672	2.15569	1.71789
MPI-768	DLBCL	3.66208	2.77466	1.84753	2.18438	-0.0618266	2.9158	2.21481	2.76142	1.81329
MPI-176	DLBCL	3.43705	2.65287	1.59527	2.15365	2.50381	2.82067	1.81427	2.56173	2.3231
MPI-389	DLBCL	3.77675	3.16112	2.16279	2.07094	2.01526	2.90438	2.73929	3.03355	2.43247
MPI-687	DLBCL	3.1446	2.66915	1.59201	1.19358	0.191937	2.57016	2.63127	2.46859	1.64674
MPI-706	DLBCL	3.64037	3.14984	1.98028	2.34287	2.37857	3.35866	3.23924	2.9235	2.82983
MPI-414	DLBCL	3.35731	2.80294	2.17444	1.42913	1.86373	3.03812	2.45267	2.77823	2.19591
MPI-560	DLBCL	3.26459	2.9052	2.26865	1.84539	0.324363	2.12241	1.63744	2.81281	1.4824
MPI-880	DLBCL	3.28918	3.13325	2.1232	2.04859	1.5962	2.93212	2.63942	2.84854	2.30408
MPI-884	DLBCL	2.18915	1.46956	0.316955	2.67201	2.76989	2.24544	1.82688	1.32522	2.37856
MPI-866	DLBCL	3.21367	2.66113	1.70029	2.80504	3.12918	3.2829	3.01234	2.52503	3.05737
MPI-870	DLBCL	3.07672	2.53802	1.27655	2.47762	1.30475	2.89486	2.49747	2.2971	2.29368
MPI-409	DLBCL	2.76582	2.11578	0.481424	1.75097	0.502453	2.3811	1.91868	1.78767	1.6383
MPI-189	DLBCL	3.04562	2.56142	0.695792	1.68201	0.304506	1.9323	2.57327	2.10094	1.62302
MPI-634	DLBCL	3.52458	2.87531	2.01177	2.65805	2.54534	3.73645	3.07617	2.80389	3.004
MPI-302	DLBCL	3.4231	2.79333	1.85933	3.09109	3.68363	3.4678	2.92646	2.69192	3.29224
MPI-885	DLBCL	2.90695	2.41888	1.01407	1.61943	-0.0797493	1.08786	2.1196	2.1133	1.18678
MPI-652	DLBCL	1.82494	1.51823	0.154646	1.09212	0.0560239	0.618567	1.04452	1.16594	0.702806
MPI-028	DLBCL	2.91686	2.50586	1.04342	2.21944	0.267791	0.849932	2.40618	2.15538	1.43584
MPI-120	DLBCL	3.4907	2.8578	1.84145	1.97089	0.342361	2.82777	1.58285	2.72999	1.68097
MPI-690	DLBCL	2.47563	1.20497	0.0292336	1.7149	1.9066	2.50241	1.26654	1.23661	1.84761
MPI-187	DLBCL	3.20472	2.74957	1.12894	2.84102	0.630747	1.3642	2.57138	2.36108	1.85184
MPI-046	DLBCL	3.09048	2.47239	1.83911	2.45577	0.80772	3.25521	2.34203	2.46733	2.21518
MPI-320	DLBCL	3.73965	3.13347	2.36449	3.27267	3.10107	3.22962	2.9874	3.0792	3.14769
MPI-165	DLBCL	1.60419	1.12662	0.0530362	1.02405	0.229904	1.19061	0.745787	0.927947	0.797588
MPI-826	DLBCL	3.2291	2.50168	1.41629	2.71108	2.85294	3.12983	1.87425	2.38236	2.64202
MPI-020	DLBCL	2.92138	2.3496	0.924214	1.79948	0.0911356	1.69571	2.14503	2.06506	1.43284
MPI-036	DLBCL	3.0388	2.34152	1.2208	1.7867	0.101723	2.35562	2.66119	2.20037	1.72631
MPI-407	DLBCL	3.07593	2.2641	0.57439	1.45552	1.22309	2.12061	1.87949	1.97147	1.66968
MPI-051	DLBCL	3.24291	2.91534	1.86678	2.30783	0.280073	2.36397	2.47516	2.67501	1.85676
MPI-058	DLBCL	3.17591	2.32591	2.00902	2.66684	1.81255	2.76481	2.71263	2.50361	2.48921
MPI-112	DLBCL	3.13844	2.92103	2.04277	2.43728	0.315124	1.81788	2.10361	2.70075	1.66848
MPI-565	DLBCL	3.80927	3.09887	2.52551	1.91368	0.126657	2.83165	2.94341	3.14455	1.95385
MPI-162	DLBCL	3.3715	2.63577	1.1669	1.31696	0.143739	1.5659	2.11224	2.39139	1.28471
MPI-308	DLBCL	3.35454	3.27681	2.35972	2.54115	2.95597	3.32261	3.34927	2.99702	3.04225
MPI-635	DLBCL	3.63152	3.12993	2.54981	2.96078	3.09441	3.84967	2.98002	3.10375	3.22122
MPI-356	DLBCL	3.53224	2.85576	2.24812	1.51133	0.254773	2.92226	2.65821	2.87871	1.83664
MPI-121	DLBCL	3.67267	3.08324	2.3365	2.48574	2.2789	2.97509	2.70804	3.0308	2.61194
MPI-423	DLBCL	2.73781	2.09229	0.165544	2.90564	3.0567	2.89638	2.60878	1.66521	2.86687
MPI-104	DLBCL	3.70137	3.41684	2.47178	2.15962	0.730366	2.55994	2.74323	3.19666	2.04829
MPI-387	DLBCL	3.48136	3.02428	2.38589	2.27071	-0.312309	2.26137	2.6382	2.96384	1.71449
MPI-698	DLBCL	2.90986	1.79418	0.412837	1.47861	0.133829	2.10449	1.69073	1.70563	1.35191
MPI-701	DLBCL	3.62136	2.94355	2.09916	2.41515	-0.191966	2.6993	2.50011	2.88802	1.85565
MPI-700	DLBCL	2.51066	2.08292	0.542208	1.95334	0.438563	2.22585	1.93146	1.71193	1.6373
MPI-248	DLBCL	3.53152	3.15423	2.60411	2.42711	1.08173	3.11489	2.56849	3.09662	2.29806
MPI-271	DLBCL	2.93968	2.55111	1.38419	1.72544	-0.00489681	1.23588	1.561	2.29166	1.12935
MPI-727	DLBCL	2.80127	2.59106	0.722776	3.03545	0.10668	2.79344	3.21973	2.03837	2.28883
MPI-267	FL 1/2/3A	2.98981	2.47804	1.09435	3.2892	3.72578	3.38604	3.28437	2.1874	3.42135
MPI-258	FL 1/2/3A	3.94917	3.34178	2.5286	2.98674	3.93222	3.90628	3.87254	3.27318	3.67444
MPI-431	FL 1/2/3A	2.71685	2.2298	0.110374	3.19041	3.18714	3.89404	3.56783	1.68568	3.45986
MPI-450	FL 1/2/3A	2.99372	2.32654	0.234036	2.70471	2.60761	3.704	3.41274	1.85143	3.10727
MPI-457	FL 1/2/3A	3.07489	2.53034	0.473856	3.04396	3.64712	3.25908	3.2802	2.02636	3.30759
MPI-464	FL 1/2/3A	1.10739	1.20693	-0.322461	2.67377	3.01118	3.07286	3.34403	0.663955	3.02546
MPI-517	FL 1/2/3A	2.40132	2.07467	0.0583729	1.71404	0.945529	2.5267	3.3092	1.51145	2.12387
MPI-519	FL 1/2/3A	3.19359	2.78212	0.370582	3.43929	3.90603	3.72992	3.83063	2.11543	3.72647
MPI-602	FL 1/2/3A	2.05764	0.91028	-0.190514	2.80556	2.83075	2.58775	2.65826	0.925802	2.72058
MPI-631	FL 1/2/3A	2.90713	2.49173	0.81915	3.41147	3.78836	3.57686	3.54198	2.07267	3.57967
MPI-886	FL 1/2/3A	3.46576	3.04272	1.90218	3.05931	3.55328	3.62439	3.28165	2.80356	3.37966
MPI-878	FL 1/2/3A	3.35153	2.6533	1.93862	2.64866	0.944091	2.75788	2.47143	2.64781	2.20552
MPI-392	FL 1/2/3A	2.60608	1.79546	0.145656	2.29019	2.72774	3.43769	3.00237	1.51573	2.8645
MPI-522	FL 1/2/3A	3.20768	2.37631	0.166868	2.92547	3.5896	3.73181	3.47491	1.91695	3.43045
MPI-561	FL 1/2/3A	1.67862	0.893082	0.105687	1.97832	1.74821	2.35396	1.48442	0.892464	1.89123
MPI-601	FL 1/2/3A	1.08588	0.699354	-0.0647856	0.650614	2.73427	2.62161	2.61248	0.573481	2.15474
MPI-603	FL 1/2/3A	2.687	1.78942	-0.0836519	2.69923	3.60911	3.25957	3.16904	1.46426	3.18423
MPI-707	FL 1/2/3A	2.05215	1.53026	0.0320786	1.69183	1.88887	2.14473	2.67202	1.20483	2.09936
MPI-710	FL 1/2/3A	3.3088	2.64677	1.40539	2.89142	3.15575	3.80474	3.57249	2.45366	3.3561
MPI-653	FL 1/2/3A	3.31854	2.44622	0.837419	3.10087	3.59188	3.36549	3.59161	2.20073	3.41246
MPI-657	FL 1/2/3A	3.42294	2.81847	0.865137	2.91785	2.63677	3.32329	3.57261	2.36885	3.11263
MPI-666	FL 1/2/3A	2.38917	1.21666	-0.309916	0.627381	2.89076	3.0089	3.33873	1.09864	2.46644
MPI-711	FL 1/2/3A	3.32404	2.19892	0.320447	2.97664	1.96916	3.82134	3.80139	1.9478	3.14213
MPI-720	FL 1/2/3A	3.4585	2.6781	1.48977	3.30987	3.31924	3.05689	3.42708	2.54212	3.27827
MPI-882	FL 1/2/3A	3.72334	3.15068	2.18302	3.07672	3.3692	3.33319	3.37557	3.01902	3.28867
MPI-451	FL 1/2/3A	3.29841	2.78237	0.896224	2.48619	3.10522	3.49612	3.3406	2.32567	3.10703
MPI-575	FL 1/2/3A	2.69623	2.50417	1.11105	2.8999	3.60052	3.65833	3.20923	2.10381	3.34199
MPI-664	FL 1/2/3A	3.97369	3.53408	2.71185	3.19471	3.39073	3.7129	2.97676	3.40654	3.31878
MPI-728	FL 1/2/3A	2.86066	2.25139	-0.326501	3.15533	3.30409	3.47539	3.47028	1.59518	3.35127
MPI-819	FL 1/2/3A	3.52436	2.89365	2.01968	2.9029	3.57126	3.6246	3.67934	2.81256	3.44452
MPI-897	FL 1/2/3A	3.84945	3.29021	2.20538	3.40128	3.85058	3.83029	3.65427	3.11501	3.68411
MPI-256	FL 1/2/3A	2.60551	2.21539	0.323223	3.28564	3.69842	3.5499	3.50679	1.71471	3.51019
MPI-257	FL 1/2/3A	2.69755	2.34446	0.0415703	3.13598	3.66394	3.29365	3.45569	1.69453	3.38732
MPI-260	FL 1/2/3A	2.42483	2.26518	-0.140594	3.00689	3.42027	3.26433	3.64333	1.51647	3.33371
MPI-263	FL 1/2/3A	3.09517	2.62915	0.614483	3.48688	3.78155	3.44039	3.485	2.11293	3.54845
MPI-264	FL 1/2/3A	3.42699	2.82335	1.50593	3.12852	3.62918	3.63176	3.6623	2.58542	3.51294
MPI-265	FL 1/2/3A	2.08149	1.73026	-0.0255413	3.07666	3.42388	2.96704	3.1922	1.26207	3.16494
MPI-266	FL 1/2/3A	2.61825	1.95034	-0.114708	3.05062	3.52346	2.95688	2.98406	1.48463	3.12876
MPI-268	FL 1/2/3A	3.13254	2.6557	1.39805	3.55985	3.97327	3.6547	3.47343	2.39543	3.66531
MPI-283	FL 1/2/3A	3.46554	2.8724	1.41331	3.22949	3.62759	3.29608	3.68122	2.58375	3.4586
MPI-307	FL 1/2/3A	2.27569	1.67179	1.04055	2.787	3.39897	3.0864	3.15592	1.66268	3.10707
MPI-425	FL 1/2/3A	2.84492	2.16039	-0.0590808	2.83655	2.6506	3.36845	2.88903	1.64874	2.93616
MPI-428	FL 1/2/3A	3.13043	2.43423	0.243779	2.99203	3.33893	3.32801	3.53264	1.93615	3.2979
MPI-429	FL 1/2/3A	2.05669	1.09847	-0.365006	2.84493	3.55792	3.4664	3.04573	0.930051	3.22875
MPI-432	FL 1/2/3A	3.83541	3.05466	1.8249	2.99559	3.21727	3.81071	3.51956	2.90499	3.38578
MPI-444	FL 1/2/3A	3.9392	3.15914	2.04962	3.23412	3.74669	3.77564	3.35145	3.04932	3.52698
MPI-445	FL 1/2/3A	2.07946	1.59753	-0.15024	2.7719	3.08733	3.12028	3.31729	1.17558	3.0742
MPI-446	FL 1/2/3A	2.78789	2.3255	0.193586	2.98563	3.23825	3.24834	3.49306	1.76899	3.24132
MPI-447	FL 1/2/3A	3.91658	3.39417	2.42727	2.4034	3.07129	3.76899	3.59359	3.24601	3.20932
MPI-448	FL 1/2/3A	2.84138	2.35676	-0.222436	3.29883	3.93091	3.6818	3.35639	1.65857	3.56698
MPI-449	FL 1/2/3A	1.51792	0.857045	-0.307283	1.68286	2.54997	2.59483	3.09701	0.689227	2.48117
MPI-454	FL 1/2/3A	2.65715	2.37915	1.11411	2.06681	3.35658	3.15581	3.64575	2.05014	3.05624
MPI-455	FL 1/2/3A	2.3801	1.63516	-0.0413764	1.76828	2.65252	2.90818	2.80837	1.32463	2.53433
MPI-456	FL 1/2/3A	3.57575	3.02233	1.7019	3.22959	3.8603	3.78306	3.82609	2.76666	3.67476
MPI-458	FL 1/2/3A	3.28603	2.72567	0.725089	3.09553	3.77891	3.62533	3.59167	2.24559	3.52286
MPI-459	FL 1/2/3A	3.25392	2.67515	0.738824	2.76971	3.44427	3.28921	3.41229	2.22263	3.22887
MPI-460	FL 1/2/3A	2.74665	2.30423	-0.284696	3.41275	3.70577	3.66403	3.47107	1.58873	3.5634
MPI-462	FL 1/2/3A	2.97689	2.57092	1.14869	2.90466	3.53004	3.39118	3.46601	2.23217	3.32297
MPI-463	FL 1/2/3A	3.28661	2.6558	1.14249	3.04213	3.62546	3.43872	3.30157	2.36163	3.35197
MPI-465	FL 1/2/3A	2.05012	1.89332	-0.270468	3.38178	3.5964	3.27513	3.48696	1.22433	3.43507
MPI-478	FL 1/2/3A	2.76329	2.3548	-0.417104	3.31204	3.80462	3.48326	3.53449	1.56699	3.5336
MPI-480	FL 1/2/3A	2.91649	2.28317	0.0808645	3.39161	3.69402	3.4736	3.50527	1.76017	3.51613
MPI-481	FL 1/2/3A	2.99369	2.18767	0.0163772	3.20254	3.40701	3.17252	3.3955	1.73258	3.2944
MPI-482	FL 1/2/3A	3.92862	3.35976	2.64437	3.35914	3.70035	3.93566	3.83604	3.31092	3.7078
MPI-504	FL 1/2/3A	3.4713	2.78689	1.68209	3.25041	3.53385	3.41011	3.39913	2.64676	3.39837
MPI-506	FL 1/2/3A	3.31145	2.69219	0.884453	3.19678	3.75396	3.61516	3.48007	2.29603	3.51149
MPI-516	FL 1/2/3A	3.1127	2.41216	-0.0662238	3.0201	3.35857	3.0317	2.93303	1.81954	3.08585
MPI-518	FL 1/2/3A	2.55142	2.24449	0.303762	3.14757	3.8533	3.66417	3.37734	1.69989	3.51059
MPI-520	FL 1/2/3A	2.00017	1.30763	-0.0821633	2.64556	2.52232	3.11284	2.83099	1.07521	2.77792
MPI-521	FL 1/2/3A	3.0661	2.0949	0.297771	2.81285	3.36519	3.28036	3.14326	1.81959	3.15041
MPI-523	FL 1/2/3A	2.60751	2.49599	0.466046	3.41531	3.59308	3.2347	3.80576	1.85651	3.51221
MPI-524	FL 1/2/3A	2.52767	1.93681	-0.113783	2.98543	3.44358	3.10287	3.02188	1.45023	3.13844
MPI-525	FL 1/2/3A	3.10364	2.64437	0.351955	3.17369	3.30397	3.09705	3.32308	2.03332	3.22445
MPI-535	FL 1/2/3A	2.69449	2.43496	0.459412	3.04638	3.61911	3.38086	3.11676	1.86295	3.29078
MPI-604	FL 1/2/3A	2.57775	1.52635	-0.0894322	1.72796	3.03959	2.8782	3.15683	1.33822	2.70065
MPI-633	FL 1/2/3A	3.03039	2.41687	0.344583	3.16583	3.35949	3.23157	3.10072	1.93061	3.2144
MPI-770	FL 1/2/3A	3.92497	3.27672	2.44767	2.54093	3.15839	3.59401	3.21953	3.21645	3.12822
MPI-772	FL 1/2/3A	3.22576	2.55018	1.09725	3.17997	3.8706	3.869	3.39775	2.29106	3.57933
MPI-773	FL 1/2/3A	2.3266	1.74397	0.133449	3.07687	3.40009	2.96292	2.84154	1.40134	3.07035
MPI-775	FL 1/2/3A	3.64829	2.96114	2.0121	3.28563	3.58762	3.65978	3.79073	2.87384	3.58094
MPI-777	FL 1/2/3A	3.22153	2.66775	1.18711	3.13501	3.72185	3.49902	3.56403	2.3588	3.47998
MPI-784	FL 1/2/3A	2.50341	2.15543	-0.112427	2.99729	2.8127	3.15132	3.1618	1.51547	3.03078
MPI-785	FL 1/2/3A	1.16214	0.926475	-0.252894	2.58869	2.84504	2.8383	2.77389	0.611908	2.76148
MPI-786	FL 1/2/3A	2.54045	2.12473	0.314394	2.89842	3.21801	3.07927	3.16097	1.65986	3.08917
MPI-787	FL 1/2/3A	3.07676	2.27963	0.210664	3.06414	3.33566	2.89608	3.32619	1.85568	3.15552
MPI-872	FL 1/2/3A	2.57069	2.05385	0.233235	2.69592	3.31986	2.93095	3.12609	1.61926	3.01821
MPI-887	FL 1/2/3A	2.95471	2.43215	0.697638	3.12561	3.47755	3.23212	3.08394	2.02817	3.2298
MPI-891	FL 1/2/3A	3.35261	2.79774	2.07203	2.98617	3.41732	3.07966	2.96619	2.74079	3.11233
MPI-908	FL 1/2/3A	3.40895	2.82835	1.47161	3.40704	3.68367	3.45126	3.70954	2.56964	3.56288
MPI-909	FL 1/2/3A	3.12238	2.56336	0.400063	3.17143	3.5829	3.12266	3.65053	2.0286	3.38188
MPI-103	FL 1/2/3A	4.03938	3.4224	2.69272	2.78981	2.14224	3.22381	3.4892	3.38483	2.91126
MPI-510	FL 1/2/3A	3.49631	2.75874	1.30759	2.69322	3.32306	3.45329	2.67791	2.52088	3.03687
MPI-774	FL 1/2/3A	3.3106	2.7992	0.861996	2.88321	3.48916	3.54818	3.3915	2.32393	3.32801
MPI-906	FL 1/2/3A	3.05601	2.55811	1.54771	3.053	3.58315	3.1022	3.17743	2.38728	3.22894
MPI-907	FL 1/2/3A	3.91423	3.38569	2.64016	2.79896	3.45801	4.1457	4.0013	3.31336	3.60099
MPI-259	FL 1/2/3A	2.90562	2.47298	0.685782	3.13335	3.38232	3.05102	3.34693	2.02146	3.2284
MPI-296	FL 1/2/3A	3.34584	2.68999	1.6314	3.02562	3.67584	3.64745	3.89404	2.55574	3.56074
MPI-297	FL 1/2/3A	3.00825	2.55596	1.38045	3.1022	3.19649	3.84587	3.70098	2.31488	3.46138
MPI-426	FL 1/2/3A	3.45132	2.67296	1.08501	2.66217	3.46796	3.50139	3.45447	2.4031	3.2715
MPI-433	FL 1/2/3A	2.60559	2.04285	-0.179948	1.57921	2.84536	2.92258	2.85208	1.48949	2.54981
MPI-505	FL 1/2/3A	2.85274	2.55738	1.6972	3.48149	3.478	2.97073	3.64635	2.36911	3.39414
MPI-507	FL 1/2/3A	3.74195	3.09116	1.89188	3.08734	3.62487	3.77523	3.53036	2.90833	3.50445
MPI-508	FL 1/2/3A	3.72617	2.93427	1.32148	3.09915	3.2287	3.99603	2.84755	2.66064	3.29286
MPI-515	FL 1/2/3A	3.19726	2.7197	1.05045	2.30147	1.75102	3.02952	3.97387	2.32247	2.76397
MPI-526	FL 1/2/3A	4.46013	3.6355	2.66029	2.59741	3.11851	3.82463	3.15287	3.58531	3.17335
MPI-533	FL 1/2/3A	3.03864	1.92815	0.0425558	2.59661	1.52603	3.19827	3.75007	1.66978	2.76775
MPI-536	FL 1/2/3A	3.09582	2.42518	0.556992	2.73514	3.22422	3.33616	3.41226	2.026	3.17695
MPI-600	FL 1/2/3A	2.14336	1.24518	-0.279602	2.53283	2.88062	2.5233	2.73682	1.03632	2.66839
MPI-629	FL 1/2/3A	3.40043	2.91356	1.53945	2.80623	3.49745	3.53661	3.02607	2.61782	3.21659
MPI-668	FL 1/2/3A	2.54197	1.29585	-0.509147	1.60436	-0.377403	2.71619	2.83672	1.10956	1.69497
MPI-709	FL 1/2/3A	3.10968	2.34919	0.325148	2.84542	3.53048	3.31611	3.40009	1.928	3.27303
MPI-771	FL 1/2/3A	2.98182	2.19007	0.133986	2.44022	3.26506	2.89264	2.7299	1.76862	2.83196
MPI-776	FL 1/2/3A	3.42412	2.7234	0.928844	3.34285	3.88265	3.61675	3.50592	2.35879	3.58704
MPI-778	FL 1/2/3A	3.05192	2.27571	0.552567	3.18694	3.32801	3.14789	3.43251	1.96006	3.27384
MPI-779	FL 1/2/3A	3.57173	2.99502	1.83178	2.8408	3.21083	3.74096	3.53209	2.79951	3.33117
MPI-828	FL 1/2/3A	3.72281	3.24989	2.1609	3.17982	3.32305	3.67057	2.9546	3.04453	3.28201
MPI-868	FL 1/2/3A	3.12063	2.47809	0.883557	2.91414	3.28742	3.20173	3.36246	2.16076	3.19144
MPI-889	FL 1/2/3A	3.00777	2.53982	0.613697	2.54551	3.66124	3.01532	3.3231	2.05376	3.13629
MPI-903	FL 1/2/3A	3.96195	3.37521	2.7115	2.8957	0.162155	3.65395	3.11793	3.34955	2.45743
MPI-301	FL 1/2/3A	3.33082	2.60372	0.795525	2.8603	3.29148	3.97654	3.47869	2.24336	3.40175
MPI-461	FL 1/2/3A	3.09609	2.49978	0.162385	3.21128	3.72151	3.52279	3.42226	1.91942	3.46946
MPI-476	FL 1/2/3A	2.91264	2.51992	0.496971	3.19256	3.83645	3.79036	3.08694	1.97651	3.47658
MPI-534	FL 1/2/3A	3.13022	2.51855	0.164225	3.40826	4.13903	4.05878	3.79196	1.93767	3.84951
MPI-097	FL 1/2/3A	3.83409	3.27643	2.25971	2.7133	3.20413	3.48872	3.61842	3.12341	3.25614
MPI-511	FL 1/2/3A	3.8057	3.08417	2.27028	2.94417	3.2317	3.25592	2.88689	3.05338	3.07967
MPI-632	FL 1/2/3A	3.13573	2.67135	0.766211	2.22232	2.73224	3.20404	3.34339	2.1911	2.8755
MPI-639	FL 1/2/3A	3.13812	2.34818	-0.214106	2.57232	3.38899	3.56736	3.63152	1.7574	3.29005
MPI-640	FL 1/2/3A	3.25587	2.72981	0.979171	2.61551	3.65922	3.77862	3.82988	2.32162	3.47081
MPI-642	FL 1/2/3A	3.3031	2.50311	0.913324	3.13142	3.18107	3.2376	3.04196	2.23984	3.14801
MPI-643	FL 1/2/3A	3.71367	2.80485	1.25845	2.59835	3.06478	3.23821	3.3023	2.59232	3.05091
MPI-658	FL 1/2/3A	3.18857	2.48899	1.23084	3.03866	3.19349	3.15218	3.16731	2.3028	3.13791
MPI-659	FL 1/2/3A	2.75703	2.05052	0.0560049	2.16097	1.4243	2.99608	2.70524	1.62118	2.32165
MPI-712	FL 1/2/3A	3.316	2.45439	0.608852	2.92937	3.2283	3.62175	3.44953	2.12641	3.30724
MPI-719	FL 1/2/3A	2.51067	1.96568	0.180341	3.16862	2.64747	3.54538	3.14779	1.55223	3.12732
MPI-738	FL 1/2/3A	3.53139	2.95955	1.75483	2.72799	3.29849	3.44083	3.69042	2.74859	3.28943
MPI-867	FL 1/2/3A	3.56382	2.9998	2.11737	2.37405	3.03737	3.4376	2.81979	2.89366	2.9172
MPI-722	FL 1/2/3A	3.39336	2.74733	0.316817	3.18527	3.74429	3.6388	3.86447	2.1525	3.60821
MPI-420	FL 1/2/3A	2.44489	1.83795	0.0267457	2.93639	3.31985	2.857	3.15623	1.43653	3.06737
MPI-477	FL 1/2/3A	3.92186	3.21411	1.98834	3.29418	3.89826	3.90527	3.88121	3.04144	3.74473
MPI-479	FL 1/2/3A	3.88245	3.25293	1.85794	2.88515	2.18	3.82105	3.6128	2.99777	3.12475
MPI-636	FL 1/2/3A	3.53743	2.94242	1.95847	3.15568	3.663	3.56777	3.59987	2.81277	3.49658
MPI-729	FL 1/2/3A	4.33751	3.6395	2.86579	3.4977	4.44667	4.24668	3.53138	3.61427	3.93061
MPI-888	FL 1/2/3A	3.05184	2.53637	0.877643	3.09387	3.6018	3.46825	3.36345	2.15528	3.38184
MPI-896	FL 1/2/3A	2.62835	2.17509	0.511561	2.89801	3.51084	3.33714	3.31718	1.77167	3.26579
MPI-871	FL 1/2/3A	2.69281	2.22821	0.242027	2.42114	3.10182	2.71103	2.97788	1.72102	2.80297
MPI-648	FL 3B	3.29612	3.0196	2.31937	2.66732	2.5388	3.75994	3.35034	2.87836	3.0791
MPI-650	FL 3B	2.64898	1.65771	0.0401631	1.83176	1.62732	2.95381	3.05934	1.44895	2.36806
MPI-655	FL 3B	3.13608	2.28858	0.177704	1.6305	2.5354	2.85162	2.98783	1.86745	2.50134
MPI-656	FL 3B	3.05148	2.10743	0.803062	2.0729	1.49723	2.91327	2.39077	1.98732	2.21854
MPI-811	FL 3B	3.04167	2.35862	1.12115	2.58739	3.01296	3.19447	2.92028	2.17381	2.92877
MPI-412	FL 3B	3.12353	2.761	1.77955	2.67176	0.794737	2.83979	3.06984	2.55469	2.34403
MPI-627	FL 3B	3.35968	2.656	1.65307	2.41708	0.570564	2.85586	2.66196	2.55625	2.12637
MPI-724	FL 3B	2.6432	2.20503	-0.158554	1.61654	2.87787	3.11222	3.53368	1.56323	2.78508
MPI-760	FL 3B	2.94656	2.29647	1.24214	2.75411	3.27015	3.33411	3.07797	2.16172	3.10909
MPI-853	FL 3B	2.87204	2.39758	1.08185	3.01685	3.45188	3.167	3.19728	2.11715	3.20825
MPI-252	FL 3B	3.36006	3.26022	1.80542	2.67744	0.730987	3.41015	2.62609	2.80857	2.36117
MPI-262	FL 3B	1.83382	1.68942	-0.421171	2.76644	3.08551	3.01718	3.37566	1.03402	3.0612
MPI-513	FL 3B	1.18633	2.17907	0.578437	2.00014	1.69468	2.7799	2.92963	1.31461	2.35109
MPI-567	FL 3B	2.55785	2.13611	0.465375	2.22348	3.15668	3.10376	3.25322	1.71978	2.93428
MPI-649	FL 3B	3.33495	2.59797	0.928863	2.81267	3.13355	3.44421	3.22912	2.28726	3.15489
MPI-660	FL 3B	3.23681	2.559	1.07681	2.4562	3.1607	3.24798	3.42826	2.29087	3.07328
MPI-663	FL 3B	2.88039	2.56274	1.48382	3.24268	3.55007	3.58782	3.77106	2.30899	3.5379
MPI-665	FL 3B	3.47438	2.99009	1.97068	3.26381	3.3336	3.24546	2.89627	2.81171	3.18478
MPI-667	FL 3B	2.95116	1.99215	0.0950577	2.04175	0.190791	3.18947	3.34909	1.67946	2.19278
MPI-721	FL 3B	3.08619	1.91065	-0.0697215	2.82974	3.42505	3.14507	2.92592	1.64237	3.08144
MPI-744	FL 3B	1.98554	1.45763	0.181852	2.07264	2.78312	2.92871	3.41145	1.20834	2.79898
MPI-817	FL 3B	2.58324	2.45978	0.843511	2.8424	3.35448	3.26866	2.39971	1.96218	2.96631
MPI-854	FL 3B	3.14179	2.37232	1.43733	1.42682	2.3932	2.80637	2.88384	2.31715	2.37756
MPI-644	FL 3B	2.73683	2.35334	0.0235035	2.80003	3.97801	3.79987	2.78488	1.70456	3.3407
MPI-708	FL 3B	3.64854	3.13236	2.24667	2.96132	2.40329	2.9816	2.90301	3.00919	2.8123
MPI-723	FL 3B	3.19836	2.54765	1.4157	2.74015	3.04826	3.29639	2.86703	2.38724	2.98796
MPI-890	FL 3B	3.45161	3.04815	1.80629	2.32484	3.08941	3.44472	3.37497	2.76869	3.05849
MPI-788	FL 3B	3.41663	2.40629	0.988907	2.50107	2.84058	3.18451	2.58077	2.27061	2.77673
MPI-894	FL 3B	2.83709	2.37318	1.01763	3.17948	3.32889	3.4661	3.16689	2.07597	3.28534
MPI-453	FL 3B	2.80922	2.16962	-0.00857676	2.49206	2.03073	2.56518	2.7128	1.65676	2.45019
MPI-298	FL 3B	3.23733	2.93404	1.71483	2.96133	2.87672	3.24435	3.47143	2.62873	3.13846
MPI-251	FL 3B	2.64149	2.35602	1.20451	2.21616	2.84744	3.11484	3.98213	2.06734	3.04014
MPI-503	FL 3B	2.92522	2.44544	0.468733	3.2197	3.70904	3.21769	3.50516	1.94646	3.4129
MPI-713	FL 3B	3.5076	2.92462	2.30659	2.22821	2.27764	3.41217	3.42941	2.91294	2.83686
MPI-443	FL 3B	3.12163	3.49032	1.62898	2.70791	3.06435	3.74757	3.86279	2.74698	3.34565
MPI-400	FL 3B	3.06391	2.53963	1.31442	2.36858	1.23118	2.56829	1.7583	2.30599	1.98159
MPI-637	FL 3B	2.85859	2.55763	-0.156137	2.65968	3.17836	3.6396	1.1893	1.75336	2.66674
MPI-646	FL 3B	2.88444	2.0262	0.501629	0.682686	0.237141	1.85614	1.0523	1.80409	0.957068
MPI-804	FL 3B	2.19733	1.56919	-0.137709	2.38236	2.8529	3.24973	3.06662	1.2096	2.8879
MPI-647	FL 3B	4.07127	3.31653	2.7006	2.87499	3.52002	3.93513	3.53314	3.3628	3.46582
MPI-630	FL 3B	3.66634	3.19628	2.32635	3.08598	3.4838	3.51638	3.17043	3.06299	3.31414
MPI-814	FL 3B	1.03448	0.900821	-0.229174	2.01198	0.0142558	0.680116	0.749848	0.568709	0.864051
MPI-281	FL 3B	4.15816	3.61671	3.06409	2.81913	0.956517	3.34591	3.04701	3.61299	2.54214
MPI-555	FL 3B	3.23605	2.88076	1.8724	2.88627	0.960567	3.11592	3.61075	2.66307	2.64338
MPI-651	FL 3B	2.64939	2.51353	0.934053	2.86515	2.95472	3.56937	3.10968	2.03232	3.12473
MPI-898	FL 3B	3.43092	2.50575	1.36958	2.54123	2.78275	3.74378	3.04884	2.43542	3.02915
MPI-641	FL 3B	3.58371	2.96608	2.20622	2.25783	2.69396	3.34101	3.12347	2.91867	2.85407
MPI-193	FL 3B	2.88123	2.24615	0.730452	1.53126	1.46217	2.38215	2.60903	1.95261	1.99615
MPI-739	Tonsil	3.27835	2.80055	1.04383	3.3122	3.07282	3.58422	3.55085	2.37424	3.38002
MPI-740	Tonsil	2.28503	2.15603	0.372647	2.82723	2.95811	3.23782	3.35439	1.60457	3.09439
MPI-741	Tonsil	1.23612	1.35693	-0.0216779	2.85729	2.87681	2.9224	3.20363	0.857122	2.96503
MPI-742	Tonsil	2.05279	1.83689	0.131025	2.17767	2.32607	2.88256	3.36063	1.34024	2.68673
MPI-743	Tonsil	2.80102	2.34867	0.846494	2.80504	3.25045	3.47404	3.38429	1.99873	3.22846
MPI-750	Tonsil	2.28052	1.71941	-0.289659	3.10176	3.00394	3.32844	3.60966	1.23676	3.26095
MPI-751	Tonsil	1.72744	1.52571	-0.189397	2.70668	3.03877	3.31141	3.25985	1.02125	3.07918
MPI-752	Tonsil	2.22133	1.79156	-0.0925365	2.41039	2.59058	2.9668	3.34878	1.30678	2.82914
MPI-753	Tonsil	2.39099	2.44199	0.387089	2.51857	2.97277	3.09077	3.36348	1.74002	2.9864
MPI-754	Tonsil	1.95841	1.72697	0.0535164	2.93545	3.29295	3.46118	3.38214	1.2463	3.26793

## Sheet: (D)
Sample	Entity	CXCL13 (mean expression)	FDC (CSx fraction)
MPI-178	DLBCL	2.95658	0.0102821
MPI-088	DLBCL	3.21971	0.00725214
MPI-160	DLBCL	2.98767	0.0170338
MPI-288	DLBCL	3.45592	0.0174085
MPI-401	DLBCL	2.8525	0.00680632
MPI-692	DLBCL	2.96292	0.0231125
MPI-695	DLBCL	3.38999	0.0126383
MPI-696	DLBCL	2.88118	0.00156113
MPI-705	DLBCL	2.68585	0.00574551
MPI-182	DLBCL	2.71543	0.00685298
MPI-289	DLBCL	3.79065	0.0235494
MPI-133	DLBCL	1.04451	0
MPI-146	DLBCL	3.1284	0.00120412
MPI-015	DLBCL	3.42038	0.0178892
MPI-045	DLBCL	3.12415	0.00964309
MPI-100	DLBCL	2.79305	0.0117021
MPI-597	DLBCL	3.55032	0.0147003
MPI-190	DLBCL	3.31212	0.0231465
MPI-791	DLBCL	1.81824	0.00558703
MPI-794	DLBCL	2.94807	0.00493111
MPI-833	DLBCL	3.67435	0.030769
MPI-047	DLBCL	3.22082	0.00443522
MPI-110	DLBCL	3.35665	0.0119608
MPI-130	DLBCL	3.02343	0.0138095
MPI-149	DLBCL	2.758	0.00588709
MPI-179	DLBCL	3.21687	0.0237424
MPI-239	DLBCL	3.48472	0.00958089
MPI-277	DLBCL	3.37634	0.00882555
MPI-279	DLBCL	2.25601	0.00578586
MPI-343	DLBCL	3.1982	0.00428628
MPI-349	DLBCL	3.00512	0.0116354
MPI-419	DLBCL	2.83122	0.00153538
MPI-745	DLBCL	2.71102	0.0150837
MPI-764	DLBCL	2.33515	0.000873175
MPI-857	DLBCL	2.64272	0.00845261
MPI-881	DLBCL	2.37891	0.00500454
MPI-230	DLBCL	2.19387	0
MPI-366	DLBCL	2.64348	0.00367824
MPI-864	DLBCL	2.81557	0.0153936
MPI-031	DLBCL	2.80553	0.00180721
MPI-836	DLBCL	3.25226	0.0105345
MPI-135	DLBCL	3.38283	0.0187196
MPI-820	DLBCL	3.43033	0.0187734
MPI-858	DLBCL	3.87684	0.00289515
MPI-688	DLBCL	3.67133	0.0320063
MPI-892	DLBCL	2.68083	0.0053363
MPI-790	DLBCL	2.69801	0.0176848
MPI-834	DLBCL	3.46801	0.0102397
MPI-855	DLBCL	3.51207	0.00809326
MPI-168	DLBCL	2.86586	0
MPI-008	DLBCL	2.2055	0.000921007
MPI-009	DLBCL	2.96665	0.00924722
MPI-014	DLBCL	2.43445	0.000288345
MPI-029	DLBCL	4.07797	0.0278012
MPI-040	DLBCL	2.12343	0.00181276
MPI-042	DLBCL	2.82757	0
MPI-062	DLBCL	2.44877	0.00489823
MPI-083	DLBCL	3.53186	0.0166915
MPI-098	DLBCL	3.55468	0.0150462
MPI-108	DLBCL	4.14979	0.0171907
MPI-118	DLBCL	2.74184	0.00861881
MPI-132	DLBCL	3.32286	0.00683091
MPI-152	DLBCL	3.32996	0.0182637
MPI-159	DLBCL	2.12877	0.000332629
MPI-164	DLBCL	2.88484	0.0133736
MPI-170	DLBCL	3.2519	0.01512
MPI-174	DLBCL	2.29319	0.00365227
MPI-180	DLBCL	1.99763	0.00789798
MPI-181	DLBCL	2.45668	0
MPI-183	DLBCL	2.11604	0.00752211
MPI-199	DLBCL	3.0587	0
MPI-240	DLBCL	3.95615	0.0152543
MPI-269	DLBCL	3.80429	0.0107811
MPI-278	DLBCL	3.73475	0.0169395
MPI-305	DLBCL	2.21298	0.00516273
MPI-306	DLBCL	3.20018	0.00428689
MPI-319	DLBCL	3.22738	0.00523572
MPI-328	DLBCL	2.88681	0
MPI-337	DLBCL	3.00374	0.00614482
MPI-340	DLBCL	2.91517	0.00632987
MPI-346	DLBCL	2.93391	0.00427845
MPI-352	DLBCL	3.70295	0.00521116
MPI-357	DLBCL	2.45419	0.00561374
MPI-359	DLBCL	2.78975	0.0169599
MPI-374	DLBCL	1.68549	0.00235288
MPI-380	DLBCL	2.90465	0.00688486
MPI-395	DLBCL	3.18203	0.00603573
MPI-415	DLBCL	3.27806	0.0261396
MPI-416	DLBCL	2.12998	0.00837549
MPI-418	DLBCL	2.01694	0
MPI-550	DLBCL	2.50631	0.00494192
MPI-552	DLBCL	2.73009	0
MPI-566	DLBCL	3.83404	0.028112
MPI-594	DLBCL	2.68642	0.00302159
MPI-731	DLBCL	2.99762	0.00941197
MPI-856	DLBCL	2.50488	0
MPI-865	DLBCL	2.78064	0.00807322
MPI-883	DLBCL	2.30056	0.0108352
MPI-373	DLBCL	3.51351	0.00715349
MPI-734	DLBCL	3.34268	0.0200618
MPI-013	DLBCL	3.29607	0.00336095
MPI-270	DLBCL	3.50603	0.0151905
MPI-286	DLBCL	2.90814	0.00370411
MPI-327	DLBCL	2.56003	0
MPI-795	DLBCL	3.10942	0.0124469
MPI-812	DLBCL	3.21528	0.0259588
MPI-821	DLBCL	3.26593	0.00674426
MPI-822	DLBCL	1.61479	0.00408708
MPI-841	DLBCL	3.56682	0.0207145
MPI-842	DLBCL	2.02634	0.00177433
MPI-424	DLBCL	2.61421	0.00157397
MPI-832	DLBCL	2.57318	0.0154545
MPI-304	DLBCL	2.15945	0
MPI-167	DLBCL	2.83976	0
MPI-177	DLBCL	1.77368	0
MPI-347	DLBCL	2.56018	0.0119102
MPI-442	DLBCL	3.09574	0.00485348
MPI-699	DLBCL	2.3687	0.000415243
MPI-718	DLBCL	2.89061	0.012948
MPI-782	DLBCL	3.11843	0.0234956
MPI-806	DLBCL	2.61132	0.000191542
MPI-377	DLBCL	2.83748	0.00752128
MPI-115	DLBCL	2.33562	0.00343878
MPI-185	DLBCL	2.76084	0
MPI-192	DLBCL	3.22272	0.011788
MPI-194	DLBCL	2.98752	0.00996802
MPI-244	DLBCL	2.95685	0.00589847
MPI-737	DLBCL	2.19665	0
MPI-761	DLBCL	3.94165	0.0145
MPI-274	DLBCL	2.84653	0.00245738
MPI-769	DLBCL	2.66628	0.00468921
MPI-763	DLBCL	2.16586	0.0126529
MPI-827	DLBCL	2.70417	0.00529537
MPI-893	DLBCL	2.25431	0.00815901
MPI-628	DLBCL	3.33564	0.0229385
MPI-173	DLBCL	3.02159	0.00322884
MPI-207	DLBCL	2.48954	0.00234146
MPI-227	DLBCL	3.16357	0.00369213
MPI-287	DLBCL	2.83578	0.00247183
MPI-861	DLBCL	3.37727	0.00809752
MPI-209	DLBCL	2.87357	0.00768923
MPI-202	DLBCL	3.35823	0.0164258
MPI-241	DLBCL	2.73738	0.00810177
MPI-537	DLBCL	1.03589	0
MPI-025	DLBCL	2.64835	0.0144334
MPI-679	DLBCL	3.37424	0.0123796
MPI-290	DLBCL	3.8284	0.0312314
MPI-638	DLBCL	3.37776	0.0182875
MPI-792	DLBCL	3.40338	0.011021
MPI-851	DLBCL	2.58896	0.00792019
MPI-261	DLBCL	3.66509	0.0219221
MPI-212	DLBCL	2.37526	0.00915391
MPI-441	DLBCL	3.30223	0.00947245
MPI-746	DLBCL	2.0281	0.00438737
MPI-223	DLBCL	3.7173	0.0208904
MPI-780	DLBCL	2.78271	0.00455912
MPI-781	DLBCL	2.88783	0
MPI-901	DLBCL	2.73073	0.00424659
MPI-166	DLBCL	2.21935	0.0131857
MPI-404	DLBCL	2.42576	0.00510422
MPI-475	DLBCL	3.41656	0.015775
MPI-324	DLBCL	2.87141	0.00264668
MPI-339	DLBCL	2.94406	0.00613219
MPI-354	DLBCL	3.28633	0.0212893
MPI-367	DLBCL	2.72014	0.00457819
MPI-129	DLBCL	2.86244	0.0092319
MPI-694	DLBCL	2.66034	0.00237776
MPI-766	DLBCL	3.18906	0.00711282
MPI-335	DLBCL	2.93189	0.00746754
MPI-669	DLBCL	2.67127	0.00685353
MPI-396	DLBCL	2.49424	0.00328256
MPI-596	DLBCL	3.38946	0.0113191
MPI-122	DLBCL	3.31496	0.0193403
MPI-030	DLBCL	1.75873	0.00780877
MPI-092	DLBCL	3.1953	0.0119887
MPI-109	DLBCL	3.07856	0.00338354
MPI-127	DLBCL	2.60856	0.00099308
MPI-128	DLBCL	2.76166	0.00755781
MPI-134	DLBCL	2.35781	0
MPI-136	DLBCL	2.96773	0.00528858
MPI-142	DLBCL	2.17409	0.00386976
MPI-163	DLBCL	2.77898	0.0083281
MPI-198	DLBCL	3.61425	0.0154779
MPI-221	DLBCL	3.47148	0.0182909
MPI-272	DLBCL	3.08488	0
MPI-295	DLBCL	2.91647	0.00415103
MPI-316	DLBCL	3.2896	0.00329771
MPI-318	DLBCL	3.24371	0.00758342
MPI-330	DLBCL	3.18982	0.0159704
MPI-332	DLBCL	2.97839	0.0233069
MPI-338	DLBCL	3.31778	0.00490355
MPI-344	DLBCL	2.67213	0.00701099
MPI-350	DLBCL	3.07242	0.0119416
MPI-358	DLBCL	2.60278	0
MPI-360	DLBCL	3.33145	0.00184287
MPI-364	DLBCL	2.60725	0.0150569
MPI-371	DLBCL	3.45104	0.0179601
MPI-379	DLBCL	2.1133	0
MPI-381	DLBCL	2.38416	0.00771043
MPI-383	DLBCL	2.84239	0.00671127
MPI-386	DLBCL	2.57778	0.000425776
MPI-399	DLBCL	3.15903	0.0257739
MPI-406	DLBCL	2.7924	0.00703855
MPI-408	DLBCL	3.13515	0.011507
MPI-410	DLBCL	2.59281	0.00424165
MPI-411	DLBCL	3.01041	0.0181742
MPI-413	DLBCL	3.09279	0.015518
MPI-435	DLBCL	3.11955	0.0148872
MPI-436	DLBCL	2.30829	0
MPI-539	DLBCL	3.37238	0.0220594
MPI-546	DLBCL	2.54221	0.00221361
MPI-548	DLBCL	3.27861	0.00358628
MPI-551	DLBCL	3.40744	0.00337758
MPI-556	DLBCL	2.73617	0
MPI-558	DLBCL	3.13081	0.00799714
MPI-573	DLBCL	1.25958	0
MPI-624	DLBCL	3.84863	0.00225472
MPI-730	DLBCL	3.00806	0.0174483
MPI-735	DLBCL	2.16161	0.00344701
MPI-756	DLBCL	2.89395	0.00364455
MPI-796	DLBCL	2.52614	0.00858942
MPI-798	DLBCL	2.58718	0.00471981
MPI-801	DLBCL	1.03629	0
MPI-802	DLBCL	2.75251	0.0123412
MPI-830	DLBCL	2.72859	0.00939123
MPI-847	DLBCL	2.46404	0
MPI-869	DLBCL	3.48342	0.0206611
MPI-876	DLBCL	3.40298	0.0253688
MPI-900	DLBCL	2.55246	0.0129023
MPI-904	DLBCL	2.63541	0.00527049
MPI-053	DLBCL	3.39927	0.0068466
MPI-119	DLBCL	3.42289	0.0108467
MPI-150	DLBCL	2.71104	0.0131015
MPI-203	DLBCL	2.12328	0.000964332
MPI-231	DLBCL	2.54176	0.0173412
MPI-285	DLBCL	3.50153	0.0125199
MPI-329	DLBCL	2.0447	0.00552679
MPI-341	DLBCL	3.0138	0.0120079
MPI-393	DLBCL	0.663585	0.00172559
MPI-437	DLBCL	1.69696	0.00387612
MPI-686	DLBCL	2.71548	0.00737648
MPI-749	DLBCL	2.95922	0
MPI-799	DLBCL	2.76747	0.00175694
MPI-815	DLBCL	2.744	0.00818832
MPI-873	DLBCL	2.75454	0.0139211
MPI-010	DLBCL	3.12458	0.0109525
MPI-022	DLBCL	2.42695	0
MPI-039	DLBCL	2.13694	0.00264125
MPI-105	DLBCL	2.9057	0.00146884
MPI-113	DLBCL	2.94542	0.00613258
MPI-153	DLBCL	2.75872	0.0106358
MPI-154	DLBCL	1.90673	0
MPI-255	DLBCL	3.09397	0
MPI-309	DLBCL	2.89684	0.00449045
MPI-312	DLBCL	2.50497	0.0115819
MPI-314	DLBCL	3.49581	0.0170065
MPI-351	DLBCL	3.32682	0.00832035
MPI-355	DLBCL	1.73227	0
MPI-394	DLBCL	3.25762	0.0153721
MPI-398	DLBCL	2.93812	0.0141513
MPI-402	DLBCL	3.05914	0.0228593
MPI-427	DLBCL	3.3064	0.00723559
MPI-547	DLBCL	3.01362	0
MPI-554	DLBCL	3.69981	0.0161015
MPI-585	DLBCL	3.65692	0.00295126
MPI-800	DLBCL	2.55704	0
MPI-813	DLBCL	2.3986	0.0157523
MPI-844	DLBCL	3.49613	0.0136343
MPI-874	DLBCL	2.82818	0.00568014
MPI-385	DLBCL	0.835118	0.00552137
MPI-875	DLBCL	2.60859	0.0111627
MPI-702	DLBCL	3.84378	0.014811
MPI-704	DLBCL	2.86825	0
MPI-757	DLBCL	2.02816	0
MPI-689	DLBCL	2.68184	0.0113358
MPI-012	DLBCL	3.4041	0.000201617
MPI-299	DLBCL	3.80285	0.0163013
MPI-219	DLBCL	3.2209	0.0140983
MPI-282	DLBCL	3.42228	0.0100082
MPI-531	DLBCL	2.26434	0.00671295
MPI-543	DLBCL	3.32557	0.0227407
MPI-818	DLBCL	3.24261	0.0372167
MPI-879	DLBCL	3.25256	0.0180161
MPI-905	DLBCL	3.568	0.0339679
MPI-390	DLBCL	2.46459	0.00361907
MPI-845	DLBCL	2.86987	0.00671971
MPI-291	DLBCL	3.13424	0.0102485
MPI-186	DLBCL	3.33449	0.017614
MPI-157	DLBCL	2.26096	0.00195798
MPI-234	DLBCL	3.71729	0.02003
MPI-063	DLBCL	3.61562	0.0201676
MPI-073	DLBCL	4.0617	0.0147427
MPI-141	DLBCL	3.1435	0.00539768
MPI-196	DLBCL	2.95039	0.00599521
MPI-213	DLBCL	3.1572	0.0197526
MPI-224	DLBCL	2.64965	0.00320066
MPI-559	DLBCL	3.22258	0.0152753
MPI-733	DLBCL	3.10252	0.0128419
MPI-765	DLBCL	3.35985	0.00859322
MPI-797	DLBCL	2.50206	0.00614378
MPI-839	DLBCL	3.6018	0.0229835
MPI-902	DLBCL	2.39145	0.00445795
MPI-388	DLBCL	2.885	0
MPI-200	DLBCL	3.27272	0.0135985
MPI-365	DLBCL	2.92474	0.0195552
MPI-378	DLBCL	2.2481	6.47908e-05
MPI-434	DLBCL	3.52627	0.00496592
MPI-809	DLBCL	3.71163	0.0293867
MPI-810	DLBCL	3.07711	0.011792
MPI-208	DLBCL	3.76769	0.022375
MPI-326	DLBCL	3.76031	0.0179076
MPI-789	DLBCL	3.41933	0.0183762
MPI-236	DLBCL	3.21003	0.00752466
MPI-021	DLBCL	2.47887	0.00365907
MPI-052	DLBCL	2.96665	0.0109694
MPI-069	DLBCL	3.42363	0.0171716
MPI-076	DLBCL	1.75286	0
MPI-145	DLBCL	2.80815	0.00311416
MPI-155	DLBCL	3.20121	0.0101809
MPI-201	DLBCL	3.20269	0.0134369
MPI-204	DLBCL	2.42763	0.00544134
MPI-206	DLBCL	2.30337	0.00639403
MPI-232	DLBCL	2.99432	0.0163546
MPI-243	DLBCL	4.03995	0.0346007
MPI-246	DLBCL	3.51357	0.00721844
MPI-273	DLBCL	3.46305	0.0109979
MPI-293	DLBCL	3.43965	0.0274576
MPI-321	DLBCL	1.98127	0.00296572
MPI-348	DLBCL	3.16838	0.0133645
MPI-361	DLBCL	3.00776	0.00892421
MPI-363	DLBCL	3.14193	0.00684735
MPI-376	DLBCL	2.44159	0
MPI-438	DLBCL	3.8527	0.0350641
MPI-440	DLBCL	3.57453	0.0319131
MPI-541	DLBCL	3.79363	0.0371824
MPI-557	DLBCL	3.95107	0.0141639
MPI-578	DLBCL	2.86851	0.000902522
MPI-599	DLBCL	2.00076	0
MPI-848	DLBCL	2.58699	0
MPI-899	DLBCL	3.37756	0.0120135
MPI-023	DLBCL	3.23635	0.00592945
MPI-035	DLBCL	3.07531	0.0116283
MPI-111	DLBCL	4.06355	0.00978154
MPI-151	DLBCL	3.18238	0.0151565
MPI-188	DLBCL	3.14423	0.0138997
MPI-247	DLBCL	3.37467	0.00088095
MPI-345	DLBCL	2.50404	0.00679978
MPI-370	DLBCL	3.29874	0
MPI-391	DLBCL	3.38735	0.0153194
MPI-397	DLBCL	3.66209	0.0159153
MPI-403	DLBCL	3.1227	0.0212463
MPI-542	DLBCL	3.96369	0.0063425
MPI-553	DLBCL	3.14071	0.00275544
MPI-685	DLBCL	2.49062	0.00174041
MPI-807	DLBCL	2.43173	0.00440296
MPI-831	DLBCL	3.03567	0.00700192
MPI-840	DLBCL	2.45295	0.00275065
MPI-846	DLBCL	3.91485	0.0130356
MPI-860	DLBCL	3.05184	0.00277627
MPI-863	DLBCL	2.87991	0
MPI-369	DLBCL	1.85934	0.00595401
MPI-538	DLBCL	1.18591	0
MPI-205	DLBCL	1.26504	0.0015141
MPI-684	DLBCL	2.07055	0.00215292
MPI-703	DLBCL	2.8113	0.0100187
MPI-762	DLBCL	3.56721	0.0252667
MPI-714	DLBCL	2.26212	0
MPI-184	DLBCL	2.95701	0.0106334
MPI-191	DLBCL	3.72233	0.0173753
MPI-195	DLBCL	0.29731	0
MPI-342	DLBCL	2.8623	0.0080715
MPI-598	DLBCL	3.51722	0.0108215
MPI-215	DLBCL	3.53466	0.00830106
MPI-331	DLBCL	2.28432	0
MPI-210	DLBCL	3.16796	0.00406342
MPI-334	DLBCL	2.56746	0.00375844
MPI-074	DLBCL	2.41605	0.00613294
MPI-228	DLBCL	2.33315	0.00622094
MPI-235	DLBCL	3.86934	0.0289796
MPI-237	DLBCL	4.05934	0.0234067
MPI-096	DLBCL	3.49574	0.00957854
MPI-353	DLBCL	3.6231	0.0349844
MPI-748	DLBCL	3.5086	0.0197474
MPI-229	DLBCL	2.84672	0
MPI-768	DLBCL	2.21481	0
MPI-176	DLBCL	1.81427	0.00606503
MPI-389	DLBCL	2.73929	0.0103584
MPI-687	DLBCL	2.63127	0.0162452
MPI-706	DLBCL	3.23924	0.00918974
MPI-414	DLBCL	2.45267	0.0107153
MPI-560	DLBCL	1.63744	0
MPI-880	DLBCL	2.63942	0.0116851
MPI-884	DLBCL	1.82688	0.00265094
MPI-866	DLBCL	3.01234	0.0301641
MPI-870	DLBCL	2.49747	0.0119515
MPI-409	DLBCL	1.91868	0.00770907
MPI-189	DLBCL	2.57327	0.00310514
MPI-634	DLBCL	3.07617	0.00734652
MPI-302	DLBCL	2.92646	0.0106815
MPI-885	DLBCL	2.1196	0
MPI-652	DLBCL	1.04452	0
MPI-028	DLBCL	2.40618	0
MPI-120	DLBCL	1.58285	0
MPI-690	DLBCL	1.26654	0
MPI-187	DLBCL	2.57138	0
MPI-046	DLBCL	2.34203	0.00733651
MPI-320	DLBCL	2.9874	0.0088235
MPI-165	DLBCL	0.745787	0
MPI-826	DLBCL	1.87425	0.00774286
MPI-020	DLBCL	2.14503	0
MPI-036	DLBCL	2.66119	0.0011514
MPI-407	DLBCL	1.87949	0.000361244
MPI-051	DLBCL	2.47516	0
MPI-058	DLBCL	2.71263	0.00510128
MPI-112	DLBCL	2.10361	0
MPI-565	DLBCL	2.94341	0.000190309
MPI-162	DLBCL	2.11224	0
MPI-308	DLBCL	3.34927	0.00881017
MPI-635	DLBCL	2.98002	0.0150145
MPI-356	DLBCL	2.65821	0
MPI-121	DLBCL	2.70804	0.00647189
MPI-423	DLBCL	2.60878	0.0046005
MPI-104	DLBCL	2.74323	0
MPI-387	DLBCL	2.6382	0
MPI-698	DLBCL	1.69073	0
MPI-701	DLBCL	2.50011	0.00701985
MPI-700	DLBCL	1.93146	0.00455097
MPI-248	DLBCL	2.56849	0.00990257
MPI-271	DLBCL	1.561	0
MPI-727	DLBCL	3.21973	0.00788686
MPI-267	FL 1/2/3A	3.28437	0.0258768
MPI-258	FL 1/2/3A	3.87254	0.0284474
MPI-431	FL 1/2/3A	3.56783	0.0216164
MPI-450	FL 1/2/3A	3.41274	0.0343172
MPI-457	FL 1/2/3A	3.2802	0.0342318
MPI-464	FL 1/2/3A	3.34403	0.0266368
MPI-517	FL 1/2/3A	3.3092	0.00377007
MPI-519	FL 1/2/3A	3.83063	0.0411457
MPI-602	FL 1/2/3A	2.65826	0.0306773
MPI-631	FL 1/2/3A	3.54198	0.0374997
MPI-886	FL 1/2/3A	3.28165	0.0178436
MPI-878	FL 1/2/3A	2.47143	0.0108925
MPI-392	FL 1/2/3A	3.00237	0.0207596
MPI-522	FL 1/2/3A	3.47491	0.0285297
MPI-561	FL 1/2/3A	1.48442	0.00412868
MPI-601	FL 1/2/3A	2.61248	0.0112709
MPI-603	FL 1/2/3A	3.16904	0.0116292
MPI-707	FL 1/2/3A	2.67202	0.0172591
MPI-710	FL 1/2/3A	3.57249	0.0169849
MPI-653	FL 1/2/3A	3.59161	0.0266625
MPI-657	FL 1/2/3A	3.57261	0.0204628
MPI-666	FL 1/2/3A	3.33873	0.0156387
MPI-711	FL 1/2/3A	3.80139	0.0234666
MPI-720	FL 1/2/3A	3.42708	0.0124404
MPI-882	FL 1/2/3A	3.37557	0.0268027
MPI-451	FL 1/2/3A	3.3406	0.0178103
MPI-575	FL 1/2/3A	3.20923	0.0113499
MPI-664	FL 1/2/3A	2.97676	0.0123111
MPI-728	FL 1/2/3A	3.47028	0.0161907
MPI-819	FL 1/2/3A	3.67934	0.0361286
MPI-897	FL 1/2/3A	3.65427	0.0203364
MPI-256	FL 1/2/3A	3.50679	0.0272539
MPI-257	FL 1/2/3A	3.45569	0.0253374
MPI-260	FL 1/2/3A	3.64333	0.0342946
MPI-263	FL 1/2/3A	3.485	0.0264414
MPI-264	FL 1/2/3A	3.6623	0.0269963
MPI-265	FL 1/2/3A	3.1922	0.0264694
MPI-266	FL 1/2/3A	2.98406	0.00913305
MPI-268	FL 1/2/3A	3.47343	0.0263095
MPI-283	FL 1/2/3A	3.68122	0.0356418
MPI-307	FL 1/2/3A	3.15592	0.0207289
MPI-425	FL 1/2/3A	2.88903	0.0149572
MPI-428	FL 1/2/3A	3.53264	0.0337494
MPI-429	FL 1/2/3A	3.04573	0.0220583
MPI-432	FL 1/2/3A	3.51956	0.0183308
MPI-444	FL 1/2/3A	3.35145	0.0213977
MPI-445	FL 1/2/3A	3.31729	0.024266
MPI-446	FL 1/2/3A	3.49306	0.0291239
MPI-447	FL 1/2/3A	3.59359	0.0290815
MPI-448	FL 1/2/3A	3.35639	0.025819
MPI-449	FL 1/2/3A	3.09701	0.0218236
MPI-454	FL 1/2/3A	3.64575	0.0306268
MPI-455	FL 1/2/3A	2.80837	0.0165056
MPI-456	FL 1/2/3A	3.82609	0.0406941
MPI-458	FL 1/2/3A	3.59167	0.0214999
MPI-459	FL 1/2/3A	3.41229	0.0124436
MPI-460	FL 1/2/3A	3.47107	0.0256623
MPI-462	FL 1/2/3A	3.46601	0.0155743
MPI-463	FL 1/2/3A	3.30157	0.0187922
MPI-465	FL 1/2/3A	3.48696	0.02654
MPI-478	FL 1/2/3A	3.53449	0.018725
MPI-480	FL 1/2/3A	3.50527	0.0276025
MPI-481	FL 1/2/3A	3.3955	0.0186066
MPI-482	FL 1/2/3A	3.83604	0.0234953
MPI-504	FL 1/2/3A	3.39913	0.0165571
MPI-506	FL 1/2/3A	3.48007	0.0282576
MPI-516	FL 1/2/3A	2.93303	0.0270532
MPI-518	FL 1/2/3A	3.37734	0.00901655
MPI-520	FL 1/2/3A	2.83099	0.021006
MPI-521	FL 1/2/3A	3.14326	0.016998
MPI-523	FL 1/2/3A	3.80576	0.0185099
MPI-524	FL 1/2/3A	3.02188	0.0158749
MPI-525	FL 1/2/3A	3.32308	0.0180238
MPI-535	FL 1/2/3A	3.11676	0.0206274
MPI-604	FL 1/2/3A	3.15683	0.0471908
MPI-633	FL 1/2/3A	3.10072	0.0181026
MPI-770	FL 1/2/3A	3.21953	0.0163682
MPI-772	FL 1/2/3A	3.39775	0.028323
MPI-773	FL 1/2/3A	2.84154	0.0246758
MPI-775	FL 1/2/3A	3.79073	0.0297419
MPI-777	FL 1/2/3A	3.56403	0.0233564
MPI-784	FL 1/2/3A	3.1618	0.0170707
MPI-785	FL 1/2/3A	2.77389	0.0258769
MPI-786	FL 1/2/3A	3.16097	0.0282319
MPI-787	FL 1/2/3A	3.32619	0.0253529
MPI-872	FL 1/2/3A	3.12609	0.0198106
MPI-887	FL 1/2/3A	3.08394	0.0255886
MPI-891	FL 1/2/3A	2.96619	0.0225958
MPI-908	FL 1/2/3A	3.70954	0.0245258
MPI-909	FL 1/2/3A	3.65053	0.0245026
MPI-103	FL 1/2/3A	3.4892	0.00666144
MPI-510	FL 1/2/3A	2.67791	0.00843453
MPI-774	FL 1/2/3A	3.3915	0.020616
MPI-906	FL 1/2/3A	3.17743	0.0265092
MPI-907	FL 1/2/3A	4.0013	0.033283
MPI-259	FL 1/2/3A	3.34693	0.0327887
MPI-296	FL 1/2/3A	3.89404	0.0379836
MPI-297	FL 1/2/3A	3.70098	0.034232
MPI-426	FL 1/2/3A	3.45447	0.0180137
MPI-433	FL 1/2/3A	2.85208	0.0190308
MPI-505	FL 1/2/3A	3.64635	0.0239679
MPI-507	FL 1/2/3A	3.53036	0.0270453
MPI-508	FL 1/2/3A	2.84755	0.0105135
MPI-515	FL 1/2/3A	3.97387	0.0301905
MPI-526	FL 1/2/3A	3.15287	0.0128811
MPI-533	FL 1/2/3A	3.75007	0.0189723
MPI-536	FL 1/2/3A	3.41226	0.0382876
MPI-600	FL 1/2/3A	2.73682	0.0253043
MPI-629	FL 1/2/3A	3.02607	0.0243587
MPI-668	FL 1/2/3A	2.83672	0.00816806
MPI-709	FL 1/2/3A	3.40009	0.0255658
MPI-771	FL 1/2/3A	2.7299	0.0228873
MPI-776	FL 1/2/3A	3.50592	0.0288979
MPI-778	FL 1/2/3A	3.43251	0.0153955
MPI-779	FL 1/2/3A	3.53209	0.0327739
MPI-828	FL 1/2/3A	2.9546	0.0158505
MPI-868	FL 1/2/3A	3.36246	0.0329298
MPI-889	FL 1/2/3A	3.3231	0.0282575
MPI-903	FL 1/2/3A	3.11793	0.00678547
MPI-301	FL 1/2/3A	3.47869	0.0203797
MPI-461	FL 1/2/3A	3.42226	0.0205687
MPI-476	FL 1/2/3A	3.08694	0.0173913
MPI-534	FL 1/2/3A	3.79196	0.0283532
MPI-097	FL 1/2/3A	3.61842	0.021908
MPI-511	FL 1/2/3A	2.88689	0.0149949
MPI-632	FL 1/2/3A	3.34339	0.0203798
MPI-639	FL 1/2/3A	3.63152	0.0308657
MPI-640	FL 1/2/3A	3.82988	0.0360101
MPI-642	FL 1/2/3A	3.04196	0.00491472
MPI-643	FL 1/2/3A	3.3023	0.0283321
MPI-658	FL 1/2/3A	3.16731	0.0145267
MPI-659	FL 1/2/3A	2.70524	0.0091525
MPI-712	FL 1/2/3A	3.44953	0.0198162
MPI-719	FL 1/2/3A	3.14779	0.0252611
MPI-738	FL 1/2/3A	3.69042	0.0251775
MPI-867	FL 1/2/3A	2.81979	0.0145564
MPI-722	FL 1/2/3A	3.86447	0.0323926
MPI-420	FL 1/2/3A	3.15623	0.0200705
MPI-477	FL 1/2/3A	3.88121	0.0207809
MPI-479	FL 1/2/3A	3.6128	0.0134911
MPI-636	FL 1/2/3A	3.59987	0.0265127
MPI-729	FL 1/2/3A	3.53138	0.0260831
MPI-888	FL 1/2/3A	3.36345	0.0277906
MPI-896	FL 1/2/3A	3.31718	0.041047
MPI-871	FL 1/2/3A	2.97788	0.0341275
MPI-648	FL 3B	3.35034	0.0225604
MPI-650	FL 3B	3.05934	0.00585643
MPI-655	FL 3B	2.98783	0.00690038
MPI-656	FL 3B	2.39077	0.0014514
MPI-811	FL 3B	2.92028	0.0125027
MPI-412	FL 3B	3.06984	0.000691404
MPI-627	FL 3B	2.66196	0.000414786
MPI-724	FL 3B	3.53368	0.0259683
MPI-760	FL 3B	3.07797	0.0139092
MPI-853	FL 3B	3.19728	0.0225638
MPI-252	FL 3B	2.62609	0.00878838
MPI-262	FL 3B	3.37566	0.0261224
MPI-513	FL 3B	2.92963	0.0153989
MPI-567	FL 3B	3.25322	0.0186591
MPI-649	FL 3B	3.22912	0.0240796
MPI-660	FL 3B	3.42826	0.0314903
MPI-663	FL 3B	3.77106	0.0138364
MPI-665	FL 3B	2.89627	0.0104159
MPI-667	FL 3B	3.34909	0.0125996
MPI-721	FL 3B	2.92592	0.0160728
MPI-744	FL 3B	3.41145	0.0333533
MPI-817	FL 3B	2.39971	0.00948871
MPI-854	FL 3B	2.88384	0.0127006
MPI-644	FL 3B	2.78488	0.00811653
MPI-708	FL 3B	2.90301	0.00986152
MPI-723	FL 3B	2.86703	0.0113265
MPI-890	FL 3B	3.37497	0.0177001
MPI-788	FL 3B	2.58077	0.00775633
MPI-894	FL 3B	3.16689	0.0173007
MPI-453	FL 3B	2.7128	0.00671162
MPI-298	FL 3B	3.47143	0.018276
MPI-251	FL 3B	3.98213	0.0303171
MPI-503	FL 3B	3.50516	0.0175931
MPI-713	FL 3B	3.42941	0.0216857
MPI-443	FL 3B	3.86279	0.0258683
MPI-400	FL 3B	1.7583	0.00399576
MPI-637	FL 3B	1.1893	0.00130574
MPI-646	FL 3B	1.0523	0.00743266
MPI-804	FL 3B	3.06662	0.0101414
MPI-647	FL 3B	3.53314	0.0238355
MPI-630	FL 3B	3.17043	0.0199633
MPI-814	FL 3B	0.749848	0
MPI-281	FL 3B	3.04701	0.00387908
MPI-555	FL 3B	3.61075	0.00276909
MPI-651	FL 3B	3.10968	0.0125465
MPI-898	FL 3B	3.04884	0.0226002
MPI-641	FL 3B	3.12347	0.0130064
MPI-193	FL 3B	2.60903	0.00262771
MPI-739	Tonsil	3.55085	0.0301212
MPI-740	Tonsil	3.35439	0.0253486
MPI-741	Tonsil	3.20363	0.0232794
MPI-742	Tonsil	3.36063	0.0408402
MPI-743	Tonsil	3.38429	0.0318653
MPI-750	Tonsil	3.60966	0.0202563
MPI-751	Tonsil	3.25985	0.0152393
MPI-752	Tonsil	3.34878	0.0232509
MPI-753	Tonsil	3.36348	0.0339281
MPI-754	Tonsil	3.38214	0.0338237

## Sheet: (E)
Sample	Entity	CXCL13 (mean OD450)	CXCL13 (pg/ml)
63	FL	1.5985	348.955
202	FL	1.651	360.886
239	FL	2.9105	647.136
1792	DLBCL	0.576	116.568
1762	DLBCL	0.41	78.8409
1942	DLBCL	0.406	77.9318
1802	FL	1.978	435.205
247	DLBCL	0.2185	35.3182
281	FL	2.7115	601.909
273	FL	2.11	465.205
313	DLBCL	1.293	279.523
369	FL	0.2795	49.1818
507	DLBCL	2.8225	627.136
1672	DLBCL	0.843	177.25
1732	DLBCL	0.8475	178.273
1712	DLBCL	1.363	295.432
1702	DLBCL	2.624	582.023
1692	DLBCL	2.0295	446.909
1066	FL	2.886	641.568
984	DLBCL	0.7165	148.5
974	DLBCL	0.416	80.2045
954	DLBCL	1.1265	241.682
964	FL	2.789	619.523
944	FL	2.8765	639.409
913	FL	1.664	363.841
1992	DLBCL	2.7805	617.591
2092	DLBCL	2.961	658.614
1982	DLBCL	0.325	59.5227
2082	FL	2.874	638.841
2172	DLBCL	0.388	73.8409
2102	FL	0.2735	47.8182
2335	DLBCL	0.393	74.9773
2280	FL	2.4055	532.364
2266	FL	0.3765	71.2273
2452	FL	2.7955	621
2432	FL	2.944	654.75
2425	DLBCL	0.3095	56
2382	DLBCL	0.9645	204.864
2356	FL	1.9155	421
2062	DLBCL	0.322	58.8409

## Sheet: (G)
Sample	Entity	CXCL13_log2ratio	CXCR5_log2ratio
DLBCL-10	DLBCL	-1.5989	0.282774
DLBCL-11	DLBCL	0.344318	1.47933
DLBCL-2	DLBCL	-0.518731	0.822131
DLBCL-9	DLBCL	-2.45941	2.9312
FL-4	FL	3.62526	4.23107
FL-5	FL	4.75099	6.70649
FL-7	FL	4.12096	4.30005
FL-8	FL	2.88355	3.30423
FL-9	FL	1.87096	2.56339
rLN-3	rLN	3.04404	4.26426
rLN-5	rLN	3.31217	4.41405
rLN-6	rLN	4.76987	4.71978
rLN-7	rLN	2.25882	3.87243

## Sheet: (H)
Cell ID	Entity	nucleus_centroid_x	nucleus_centroid_y	pair	ligand_receptor_assoc
aeilfjko-1	FL	2772.25	3768.15	CXCL13_CXCR5	0
aeilibbi-1	FL	2777.64	3768.67	CXCL13_CXCR5	0
aeiljgek-1	FL	2781.58	3767.56	CXCL13_CXCR5	0
aeillogn-1	FL	2789.29	3767.1	CXCL13_CXCR5	0
aeilmaeb-1	FL	2795.44	3773.4	CXCL13_CXCR5	1
aeimceef-1	FL	2787.51	3745.89	CXCL13_CXCR5	0
aeimcejb-1	FL	2788.85	3761.57	CXCL13_CXCR5	0
aeimcmnl-1	FL	2791.01	3756.68	CXCL13_CXCR5	1
aeimfaak-1	FL	2788.87	3751.14	CXCL13_CXCR5	1
aeimgmci-1	FL	2782.73	3751.46	CXCL13_CXCR5	0
aeimibjd-1	FL	2772.84	3763.08	CXCL13_CXCR5	0
aeimicbj-1	FL	2775.16	3757.61	CXCL13_CXCR5	0
aeinccec-1	FL	2780.9	3758.79	CXCL13_CXCR5	0
aeindnci-1	FL	2780.43	3742.52	CXCL13_CXCR5	0
aeinghhb-1	FL	2805.07	3727.51	CXCL13_CXCR5	0
aeingmco-1	FL	2800.74	3768.43	CXCL13_CXCR5	0
aeinjfhn-1	FL	2805.67	3774.43	CXCL13_CXCR5	0
aeinjgnh-1	FL	2799.77	3774.75	CXCL13_CXCR5	1
aeinknlf-1	FL	2807.09	3769.38	CXCL13_CXCR5	0
aeinljjk-1	FL	2805.31	3753.63	CXCL13_CXCR5	1
aeiobanc-1	FL	2803.95	3762.15	CXCL13_CXCR5	0
aeiocjbf-1	FL	2797.53	3759.82	CXCL13_CXCR5	0
aeiodhbe-1	FL	2800.36	3752.93	CXCL13_CXCR5	2
aeiofbli-1	FL	2809.15	3746.08	CXCL13_CXCR5	0
aeioflbb-1	FL	2796.48	3750.18	CXCL13_CXCR5	1
aeiohaci-1	FL	2802.13	3744.68	CXCL13_CXCR5	0
aeioibpg-1	FL	2753.35	3733.04	CXCL13_CXCR5	0
aeioigfi-1	FL	2763.77	3728.28	CXCL13_CXCR5	0
aeioiimi-1	FL	2756.56	3728.51	CXCL13_CXCR5	0
aeiplmap-1	FL	2808.82	3831.27	CXCL13_CXCR5	0
aeipmalm-1	FL	2806.39	3834.84	CXCL13_CXCR5	0
aeippfme-1	FL	2800.83	3834.26	CXCL13_CXCR5	0
aeipphgj-1	FL	2803.19	3829.56	CXCL13_CXCR5	0
aejaajjn-1	FL	2800.82	3861.24	CXCL13_CXCR5	1
aejaakbh-1	FL	2800.38	3847.67	CXCL13_CXCR5	0
aejabmhd-1	FL	2806.79	3857.75	CXCL13_CXCR5	1
aejacpna-1	FL	2796.76	3857.27	CXCL13_CXCR5	0
aejaealg-1	FL	2805.88	3851.39	CXCL13_CXCR5	0
aejaifkj-1	FL	2805.77	3840.26	CXCL13_CXCR5	0
aejajoob-1	FL	2811.77	3837.92	CXCL13_CXCR5	0
aejaleoh-1	FL	2806.7	3845.26	CXCL13_CXCR5	0
aejaljdk-1	FL	2778.6	3866.65	CXCL13_CXCR5	0
aejallde-1	FL	2775.79	3870.64	CXCL13_CXCR5	0
aejapokm-1	FL	2787.17	3875.87	CXCL13_CXCR5	2
aejbbjce-1	FL	2785.37	3881.97	CXCL13_CXCR5	1
aejbbnmp-1	FL	2774.31	3874.99	CXCL13_CXCR5	0
aejbicjk-1	FL	2770.41	3882.96	CXCL13_CXCR5	0
aejbmkkc-1	FL	2772.49	3880	CXCL13_CXCR5	0
aejcepkg-1	FL	2783.3	3872.77	CXCL13_CXCR5	2
aejcfifg-1	FL	2786.1	3869.95	CXCL13_CXCR5	1
aejchopl-1	FL	2767.16	3852.5	CXCL13_CXCR5	0
aejckpei-1	FL	2764.73	3857.53	CXCL13_CXCR5	0
aejclbhl-1	FL	2770.92	3856.25	CXCL13_CXCR5	0
aejdaccg-1	FL	2766.49	3861.38	CXCL13_CXCR5	0
aejdanao-1	FL	2771.81	3865.42	CXCL13_CXCR5	0
aejdcphp-1	FL	2783.89	3853.95	CXCL13_CXCR5	0
aejdgieb-1	FL	2796.89	3863.71	CXCL13_CXCR5	1
aejdoaam-1	FL	2789.22	3858.74	CXCL13_CXCR5	0
aejeepaj-1	FL	2778.52	3856.54	CXCL13_CXCR5	1
aejefijj-1	FL	2760.34	3782.35	CXCL13_CXCR5	0
aejeikic-1	FL	2757.06	3791.73	CXCL13_CXCR5	1
aejejlie-1	FL	2760.37	3787.27	CXCL13_CXCR5	0
aejeldpm-1	FL	2755.77	3796.51	CXCL13_CXCR5	1
aejemcnd-1	FL	2757.32	3802.59	CXCL13_CXCR5	1
aejeogon-1	FL	2762.5	3801.96	CXCL13_CXCR5	0
aejfdeia-1	FL	2748.84	3786.2	CXCL13_CXCR5	0
aejfdfkf-1	FL	2750.59	3800.42	CXCL13_CXCR5	0
aejffgoe-1	FL	2747.2	3796.44	CXCL13_CXCR5	0
aejffnii-1	FL	2749.23	3792.45	CXCL13_CXCR5	0
aejfjhob-1	FL	2742.99	3787.34	CXCL13_CXCR5	0
aejfkbjk-1	FL	2758.66	3858.05	CXCL13_CXCR5	0
aejfkkib-1	FL	2762.42	3880.48	CXCL13_CXCR5	0
aejfoebk-1	FL	2757.47	3879.29	CXCL13_CXCR5	2
aejfplan-1	FL	2757.7	3875.14	CXCL13_CXCR5	2
aejfpogp-1	FL	2756.72	3871.16	CXCL13_CXCR5	2
aejganbp-1	FL	2762.61	3864.7	CXCL13_CXCR5	0
aejgdijn-1	FL	2745.21	3885.21	CXCL13_CXCR5	0
aejgefjg-1	FL	2749.55	3896.17	CXCL13_CXCR5	0
aejghell-1	FL	2749.15	3890.03	CXCL13_CXCR5	0
aejgiieo-1	FL	2753.47	3888.62	CXCL13_CXCR5	0
aejgimdf-1	FL	2743.77	3867.88	CXCL13_CXCR5	0
aejgjmfk-1	FL	2747.88	3878.66	CXCL13_CXCR5	0
aejgladn-1	FL	2752.16	3874.14	CXCL13_CXCR5	0
aejgmidg-1	FL	2744.88	3874.02	CXCL13_CXCR5	0
aejgmnhl-1	FL	2748.43	3869.63	CXCL13_CXCR5	0
aejgncmj-1	FL	2743.13	3828.59	CXCL13_CXCR5	0
aejgpjen-1	FL	2743.06	3834.28	CXCL13_CXCR5	0
aejgplof-1	FL	2749.55	3829.83	CXCL13_CXCR5	0
aejgpndn-1	FL	2744.74	3846.12	CXCL13_CXCR5	0
aejgpnpg-1	FL	2746.15	3856.88	CXCL13_CXCR5	0
aejhdieh-1	FL	2749.53	3847.93	CXCL13_CXCR5	0
aejhdokc-1	FL	2760.74	3847.41	CXCL13_CXCR5	0
aejhdpcj-1	FL	2750.13	3838.57	CXCL13_CXCR5	0
aejhflon-1	FL	2750.22	3853.4	CXCL13_CXCR5	0
aejhiegh-1	FL	2757.52	3852.63	CXCL13_CXCR5	1
aejhijpm-1	FL	2752.98	3845.68	CXCL13_CXCR5	0
aejhjgpc-1	FL	2745.66	3806.41	CXCL13_CXCR5	0
aejhjlaj-1	FL	2756.23	3812.22	CXCL13_CXCR5	0
aejhklen-1	FL	2750.33	3814.57	CXCL13_CXCR5	0
aejiahpb-1	FL	2743.25	3809.63	CXCL13_CXCR5	0
aejiccbd-1	FL	2761.12	3828.22	CXCL13_CXCR5	1
aejidilj-1	FL	2752.73	3825.49	CXCL13_CXCR5	0
aejihlji-1	FL	2758.36	3818.48	CXCL13_CXCR5	0
aejiieae-1	FL	2757.31	3823.54	CXCL13_CXCR5	0
aejiklfo-1	FL	2755.38	3829.22	CXCL13_CXCR5	0
aejiklkc-1	FL	2744.77	3818.38	CXCL13_CXCR5	0
aejikndk-1	FL	2747.87	3823.03	CXCL13_CXCR5	0
aejimben-1	FL	2752.51	3820.01	CXCL13_CXCR5	0
aejiokne-1	FL	2763.72	3807.12	CXCL13_CXCR5	0
aejiopfi-1	FL	2762.09	3812.11	CXCL13_CXCR5	0
aejjdldl-1	FL	2775.34	3777.42	CXCL13_CXCR5	0
aejjepnk-1	FL	2767.82	3782.82	CXCL13_CXCR5	0
aejjhphe-1	FL	2771.49	3777.37	CXCL13_CXCR5	0
aejjicln-1	FL	2772.93	3808.83	CXCL13_CXCR5	0
aejjjmob-1	FL	2766.24	3817.13	CXCL13_CXCR5	0
aejjkcfg-1	FL	2773.95	3815.55	CXCL13_CXCR5	0
aejjmimc-1	FL	2768.7	3811	CXCL13_CXCR5	0
aejjoaeg-1	FL	2766.08	3794.6	CXCL13_CXCR5	0
aejjpefk-1	FL	2777.66	3806.86	CXCL13_CXCR5	0
aejkajfc-1	FL	2770.43	3801.68	CXCL13_CXCR5	0
aejkccfc-1	FL	2774.81	3787.23	CXCL13_CXCR5	0
aejkckkb-1	FL	2770.92	3790.52	CXCL13_CXCR5	0
aejklhhe-1	FL	2775.74	3821.52	CXCL13_CXCR5	0
aejklped-1	FL	2773.47	3825.19	CXCL13_CXCR5	0
aejkmimd-1	FL	2767.36	3822.45	CXCL13_CXCR5	0
aejknikn-1	FL	2776.95	3836.99	CXCL13_CXCR5	0
aejkpggb-1	FL	2767.14	3844.32	CXCL13_CXCR5	0
aejldepa-1	FL	2777.8	3842.43	CXCL13_CXCR5	1
aejledpj-1	FL	2772.46	3837.84	CXCL13_CXCR5	0
aejlenec-1	FL	2767.29	3828.59	CXCL13_CXCR5	0
aejlfbic-1	FL	2773.52	3833.47	CXCL13_CXCR5	0
aejlfifg-1	FL	2777.46	3830.65	CXCL13_CXCR5	0
aejlkdgo-1	FL	2786.95	3807.42	CXCL13_CXCR5	0
aejlkiik-1	FL	2780.83	3812.02	CXCL13_CXCR5	0
aejllmdk-1	FL	2790.18	3812.73	CXCL13_CXCR5	0
aejlnenl-1	FL	2793.53	3836.19	CXCL13_CXCR5	0
aejlnlib-1	FL	2798.68	3842.48	CXCL13_CXCR5	0
aejlojbl-1	FL	2790.31	3840.25	CXCL13_CXCR5	0
aejlphnd-1	FL	2783.89	3833.97	CXCL13_CXCR5	0
aejmajda-1	FL	2799.76	3839.49	CXCL13_CXCR5	0
aejmbjch-1	FL	2789.6	3832.12	CXCL13_CXCR5	0
aejmcnmn-1	FL	2800.49	3810.58	CXCL13_CXCR5	1
aejmeilk-1	FL	2796.68	3814.89	CXCL13_CXCR5	0
aejmfllj-1	FL	2798.13	3805.27	CXCL13_CXCR5	1
aejmglag-1	FL	2786.06	3823.14	CXCL13_CXCR5	0
aejmkjai-1	FL	2781.95	3828.67	CXCL13_CXCR5	0
aejmldbj-1	FL	2796.08	3829.13	CXCL13_CXCR5	0
aejmlpje-1	FL	2781.85	3825.08	CXCL13_CXCR5	0
aejmmbgh-1	FL	2798.74	3820.8	CXCL13_CXCR5	1
aejmpcib-1	FL	2809.84	3793.01	CXCL13_CXCR5	2
aejngjnk-1	FL	2808.77	3788.31	CXCL13_CXCR5	1
aejnjkef-1	FL	2810.78	3783.45	CXCL13_CXCR5	0
aejnkoal-1	FL	2805.16	3784.8	CXCL13_CXCR5	0
aejnngee-1	FL	2803.73	3818.97	CXCL13_CXCR5	0
aejnniba-1	FL	2810.44	3826.73	CXCL13_CXCR5	0
aejnnofo-1	FL	2801.31	3824.83	CXCL13_CXCR5	1
aejnpilo-1	FL	2805.36	3823.31	CXCL13_CXCR5	0
aejodhga-1	FL	2810	3820.93	CXCL13_CXCR5	0
aejofcjc-1	FL	2802.8	3805.2	CXCL13_CXCR5	1
aejofneo-1	FL	2806.89	3815.56	CXCL13_CXCR5	0
aejojhkl-1	FL	2806.97	3808.19	CXCL13_CXCR5	0
aejojpld-1	FL	2797	3796.7	CXCL13_CXCR5	0
aejookgc-1	FL	2797.85	3801.03	CXCL13_CXCR5	0
aejopadb-1	FL	2809.95	3798.75	CXCL13_CXCR5	0
aeleeadm-1	FL	2722.26	3727.55	CXCL13_CXCR5	0
aeleiioa-1	FL	2734.77	3728.93	CXCL13_CXCR5	0
aelejllc-1	FL	2745.72	3729.18	CXCL13_CXCR5	0
aelekcpd-1	FL	2747.76	3733.41	CXCL13_CXCR5	0
aelembph-1	FL	2703.83	3728.32	CXCL13_CXCR5	0
aelofplk-1	FL	2985.03	3764.6	CXCL13_CXCR5	1
aelojcld-1	FL	2978.93	3774.54	CXCL13_CXCR5	1
aelokpkp-1	FL	2986.21	3771.51	CXCL13_CXCR5	0
aelpcobj-1	FL	2978.6	3768.27	CXCL13_CXCR5	0
aelpfbln-1	FL	2983.36	3780.72	CXCL13_CXCR5	0
aelpgedc-1	FL	2987.95	3783.15	CXCL13_CXCR5	1
aelpmppj-1	FL	2996.28	3771.73	CXCL13_CXCR5	0
aemaageh-1	FL	2992.19	3767.18	CXCL13_CXCR5	0
aemabcbn-1	FL	2992.17	3789.89	CXCL13_CXCR5	0
aemacdfc-1	FL	2997.35	3790.58	CXCL13_CXCR5	0
aemadcff-1	FL	2999.79	3797.77	CXCL13_CXCR5	2
aemafnje-1	FL	3004.95	3803.88	CXCL13_CXCR5	0
aemagioa-1	FL	3000.25	3803.97	CXCL13_CXCR5	0
aemagpfj-1	FL	3015.3	3784.63	CXCL13_CXCR5	0
aemaiggp-1	FL	3034.36	3787.1	CXCL13_CXCR5	0
aemaipfp-1	FL	3021.06	3787.73	CXCL13_CXCR5	0
aembbocb-1	FL	3027.29	3803.99	CXCL13_CXCR5	0
aembhmhg-1	FL	3041.33	3812.72	CXCL13_CXCR5	0
aembienb-1	FL	3035.05	3802.86	CXCL13_CXCR5	0
aembjlfb-1	FL	3035.09	3807.52	CXCL13_CXCR5	1
aembnkpk-1	FL	2995.37	3803.3	CXCL13_CXCR5	0
aemcaena-1	FL	2994.01	3795.96	CXCL13_CXCR5	0
aemcdogf-1	FL	2964.6	3795.66	CXCL13_CXCR5	1
aemceepb-1	FL	2976.06	3805.05	CXCL13_CXCR5	1
aemcfbfp-1	FL	2969.75	3804.21	CXCL13_CXCR5	0
aemcgfcn-1	FL	2971.82	3798.44	CXCL13_CXCR5	0
aemchaei-1	FL	2973.22	3788.25	CXCL13_CXCR5	0
aemchlon-1	FL	2976.22	3793.74	CXCL13_CXCR5	0
aemcjdja-1	FL	2973.96	3782.06	CXCL13_CXCR5	0
aemcjikf-1	FL	2965.4	3782.84	CXCL13_CXCR5	0
aemcjofa-1	FL	2961.38	3782.16	CXCL13_CXCR5	0
aemcnbmi-1	FL	2964.32	3787.38	CXCL13_CXCR5	0
aemcpjop-1	FL	2978.48	3799.87	CXCL13_CXCR5	2
aemcpppj-1	FL	2986.68	3805.63	CXCL13_CXCR5	0
aemdbcfl-1	FL	2982.05	3806.27	CXCL13_CXCR5	0
aemdcclc-1	FL	2990.49	3801.05	CXCL13_CXCR5	1
aemddlip-1	FL	2979.7	3788.11	CXCL13_CXCR5	0
aemdepnm-1	FL	2986.98	3795.59	CXCL13_CXCR5	0
aemdfpkm-1	FL	2982.79	3795.52	CXCL13_CXCR5	0
aemdlbcc-1	FL	2986.92	3790.11	CXCL13_CXCR5	0
aemdojno-1	FL	2936.43	3792.61	CXCL13_CXCR5	0
aemdoobp-1	FL	2944.6	3803.63	CXCL13_CXCR5	0
aemeagfe-1	FL	2934.21	3803.1	CXCL13_CXCR5	0
aemebeac-1	FL	2939.07	3808.05	CXCL13_CXCR5	0
aemebllc-1	FL	2945.28	3797.55	CXCL13_CXCR5	0
aemedcjm-1	FL	2933.02	3797.21	CXCL13_CXCR5	0
aemedjei-1	FL	2959.51	3804.52	CXCL13_CXCR5	0
aemeehom-1	FL	2952.41	3804.41	CXCL13_CXCR5	0
aemeeiid-1	FL	2956.62	3794.77	CXCL13_CXCR5	0
aemehclo-1	FL	2951.95	3801.04	CXCL13_CXCR5	0
aemeimpp-1	FL	2956.32	3799.74	CXCL13_CXCR5	0
aemejdjd-1	FL	2951.43	3795.8	CXCL13_CXCR5	1
aememcbn-1	FL	2956.63	3784.4	CXCL13_CXCR5	0
aemfaknc-1	FL	2959.74	3790.76	CXCL13_CXCR5	0
aemfanem-1	FL	2953.16	3788.91	CXCL13_CXCR5	0
aemfaocl-1	FL	2949.68	3774.87	CXCL13_CXCR5	0
aemfdfhn-1	FL	2939.63	3787.77	CXCL13_CXCR5	1
aemfigkg-1	FL	2949.08	3784.82	CXCL13_CXCR5	0
aemfjflb-1	FL	2940.58	3782.33	CXCL13_CXCR5	2
aemfkfle-1	FL	2954.69	3765.48	CXCL13_CXCR5	0
aemfmbbp-1	FL	2955.34	3780.07	CXCL13_CXCR5	0
aemfpchf-1	FL	2964.12	3772.01	CXCL13_CXCR5	1
aemgbcka-1	FL	2964.55	3776.89	CXCL13_CXCR5	1
aemgbjlg-1	FL	2968.87	3770.1	CXCL13_CXCR5	0
aemgcobd-1	FL	2974.62	3774.86	CXCL13_CXCR5	1
aemgfnnd-1	FL	2973.31	3766.44	CXCL13_CXCR5	0
aemihjni-1	FL	2963.55	3761.51	CXCL13_CXCR5	0
aemihpmj-1	FL	2967.48	3764.67	CXCL13_CXCR5	0
aemiiejj-1	FL	2959.47	3764.36	CXCL13_CXCR5	0
aemimkhk-1	FL	2949.29	3762.68	CXCL13_CXCR5	1
aemjcfok-1	FL	2972.4	3758.99	CXCL13_CXCR5	0
aemjdghh-1	FL	2947.83	3756.44	CXCL13_CXCR5	2
aemjdoof-1	FL	2933.69	3751.54	CXCL13_CXCR5	0
aemjeajh-1	FL	2939.3	3762.8	CXCL13_CXCR5	0
aemjekmg-1	FL	2935.85	3757.2	CXCL13_CXCR5	1
aemjeogc-1	FL	2935.96	3744.18	CXCL13_CXCR5	1
aenihgna-1	FL	2985.14	3908.21	CXCL13_CXCR5	1
aenihnhm-1	FL	2992.98	3912.76	CXCL13_CXCR5	0
aenjaedf-1	FL	2986.82	3913.2	CXCL13_CXCR5	0
aenjfgfg-1	FL	2990.16	3903.97	CXCL13_CXCR5	0
aenjghih-1	FL	2993.11	3939.78	CXCL13_CXCR5	0
aenjjefp-1	FL	2983.08	3943.87	CXCL13_CXCR5	1
aenjlmma-1	FL	2988.76	3941.69	CXCL13_CXCR5	0
aenkajma-1	FL	2985.26	3926.01	CXCL13_CXCR5	1
aenkcdad-1	FL	2981.99	3939.78	CXCL13_CXCR5	1
aenkdbgp-1	FL	2988.32	3935.47	CXCL13_CXCR5	0
aenkdiap-1	FL	2990.29	3929.24	CXCL13_CXCR5	1
aenkefai-1	FL	2993.66	3918.3	CXCL13_CXCR5	0
aenkfina-1	FL	2990.11	3922.03	CXCL13_CXCR5	0
aenkfjpf-1	FL	2986.8	3920.5	CXCL13_CXCR5	0
aenkgokp-1	FL	2981.09	3963.09	CXCL13_CXCR5	1
aenkinbj-1	FL	2974.22	3974.29	CXCL13_CXCR5	1
aenkkhik-1	FL	2979.3	3973.53	CXCL13_CXCR5	0
aenkmkkm-1	FL	2976.26	3968.96	CXCL13_CXCR5	0
aenknkai-1	FL	2967.84	3984.79	CXCL13_CXCR5	1
aenlcdhh-1	FL	2965.83	3992.69	CXCL13_CXCR5	0
aenlcgim-1	FL	2962.54	3987.33	CXCL13_CXCR5	0
aenlcjna-1	FL	2972.13	3979.71	CXCL13_CXCR5	1
aenldcpa-1	FL	2977.74	3987.1	CXCL13_CXCR5	0
aenleinb-1	FL	2976.53	3981.8	CXCL13_CXCR5	1
aenliolo-1	FL	2962.15	3969.63	CXCL13_CXCR5	0
aenljfop-1	FL	2963.81	3978	CXCL13_CXCR5	1
aenllmcc-1	FL	2965.39	3973.63	CXCL13_CXCR5	1
aenllpik-1	FL	2973.39	3926.38	CXCL13_CXCR5	1
aenlopfn-1	FL	2975.82	3936.2	CXCL13_CXCR5	1
aenlpkkg-1	FL	2969.72	3936.17	CXCL13_CXCR5	1
aenmbbck-1	FL	2977.94	3930.28	CXCL13_CXCR5	0
aenmgddi-1	FL	2968.86	3941.2	CXCL13_CXCR5	1
aenmhkfe-1	FL	2966.47	3944.99	CXCL13_CXCR5	1
aenmhkjm-1	FL	2976.45	3941.05	CXCL13_CXCR5	1
aenmkedi-1	FL	2958.97	3931.46	CXCL13_CXCR5	0
aenmmbce-1	FL	2961.8	3943.09	CXCL13_CXCR5	0
aenmmnog-1	FL	2956.23	3940.89	CXCL13_CXCR5	0
aennabmn-1	FL	2962.58	3938.54	CXCL13_CXCR5	0
aennaopm-1	FL	2956.09	3935.02	CXCL13_CXCR5	0
aenndaml-1	FL	2980.97	4080.31	CXCL13_CXCR5	0
aenndmnf-1	FL	2977.34	4085.19	CXCL13_CXCR5	0
aenngifo-1	FL	2972.46	4079.97	CXCL13_CXCR5	0
aenngjmp-1	FL	2981.27	4068.11	CXCL13_CXCR5	0
aenninbg-1	FL	2993.08	4085.52	CXCL13_CXCR5	0
aennldlm-1	FL	2992.45	4094.09	CXCL13_CXCR5	0
aennlngc-1	FL	2995.41	4090.51	CXCL13_CXCR5	0
aennngjn-1	FL	2990.19	4088.79	CXCL13_CXCR5	0
aennobfl-1	FL	2961.82	4075.98	CXCL13_CXCR5	0
aennoicf-1	FL	2970.6	4084.55	CXCL13_CXCR5	0
aenoadkp-1	FL	2968.06	4089.02	CXCL13_CXCR5	0
aenocckk-1	FL	2963.31	4092.29	CXCL13_CXCR5	1
aenocnlb-1	FL	2964.82	4082.03	CXCL13_CXCR5	0
aenoeegm-1	FL	2965.19	4120.89	CXCL13_CXCR5	0
aenoikjg-1	FL	2964.18	4127.94	CXCL13_CXCR5	0
aenoknld-1	FL	2970.04	4127.13	CXCL13_CXCR5	0
aenolmnd-1	FL	2958.9	4125.49	CXCL13_CXCR5	0
aenondoc-1	FL	2962.63	4132.16	CXCL13_CXCR5	0
aenpafak-1	FL	2966.04	4149.27	CXCL13_CXCR5	0
aenpalmc-1	FL	2958.95	4148.18	CXCL13_CXCR5	0
aenpbpgl-1	FL	2958	4142.41	CXCL13_CXCR5	0
aenpehgb-1	FL	2963.36	4136.64	CXCL13_CXCR5	0
aenpjgab-1	FL	2988.12	4099.68	CXCL13_CXCR5	0
aenpjnah-1	FL	2995.88	4098.28	CXCL13_CXCR5	0
aenpllng-1	FL	2986.03	4134.88	CXCL13_CXCR5	0
aenpmdja-1	FL	2991.95	4141.05	CXCL13_CXCR5	0
aenpmpjl-1	FL	2976.82	4138.13	CXCL13_CXCR5	0
aenpnjef-1	FL	2973.92	4152.55	CXCL13_CXCR5	0
aenpodmp-1	FL	2977.01	4148.98	CXCL13_CXCR5	0
aenpphjc-1	FL	2972.18	4147.13	CXCL13_CXCR5	0
aenppkdd-1	FL	2978.91	4143.23	CXCL13_CXCR5	0
aenppnme-1	FL	2974.01	4118.73	CXCL13_CXCR5	0
aenppoae-1	FL	2979.68	4128.57	CXCL13_CXCR5	0
aeoaddin-1	FL	2979.21	4125.33	CXCL13_CXCR5	0
aeoagbkn-1	FL	2979.68	4120.32	CXCL13_CXCR5	0
aeoakhbd-1	FL	2989.07	4115.62	CXCL13_CXCR5	0
aeobglcp-1	FL	2987.28	4123.71	CXCL13_CXCR5	0
aeobhjbi-1	FL	2985.35	4118.74	CXCL13_CXCR5	0
aeobkeld-1	FL	2976.72	4105.21	CXCL13_CXCR5	0
aeobkhad-1	FL	2984.6	4108.73	CXCL13_CXCR5	0
aeoblmog-1	FL	2968.63	4115.46	CXCL13_CXCR5	0
aeoblokl-1	FL	2978.27	4113.86	CXCL13_CXCR5	1
aeocdppd-1	FL	2972.33	4109.35	CXCL13_CXCR5	0
aeoceikl-1	FL	2938.91	4017.19	CXCL13_CXCR5	0
aeockhei-1	FL	2938.03	4026.1	CXCL13_CXCR5	0
aeocokck-1	FL	2939.07	4021.25	CXCL13_CXCR5	0
aeodboha-1	FL	2934.8	4021.06	CXCL13_CXCR5	0
aeodckba-1	FL	2949	4023.08	CXCL13_CXCR5	0
aeodofbf-1	FL	2956.92	4026.85	CXCL13_CXCR5	1
aeoefmja-1	FL	2948.93	4016.37	CXCL13_CXCR5	0
aeoefmkc-1	FL	2943.98	4018.77	CXCL13_CXCR5	0
aeoehlcg-1	FL	2953.72	4018.5	CXCL13_CXCR5	0
aeoeonjl-1	FL	2937.11	4113.05	CXCL13_CXCR5	1
aeoeoodc-1	FL	2933.39	4128.03	CXCL13_CXCR5	0
aeoeooeh-1	FL	2947.22	4117.32	CXCL13_CXCR5	0
aeofdanf-1	FL	2942.84	4114.24	CXCL13_CXCR5	0
aeofdhdf-1	FL	2947.49	4151.78	CXCL13_CXCR5	0
aeofdlem-1	FL	2953.97	4151.27	CXCL13_CXCR5	0
aeofghei-1	FL	2949.67	4145.26	CXCL13_CXCR5	0
aeoficif-1	FL	2935.55	4145.92	CXCL13_CXCR5	0
aeofidji-1	FL	2941.2	4155.79	CXCL13_CXCR5	0
aeofmelp-1	FL	2934.04	4151.81	CXCL13_CXCR5	0
aeogcing-1	FL	2943.18	4149.21	CXCL13_CXCR5	0
aeogelkh-1	FL	2933.9	4078.52	CXCL13_CXCR5	0
aeogghfd-1	FL	2933.74	4087.99	CXCL13_CXCR5	1
aeogiaef-1	FL	2939.98	4084.49	CXCL13_CXCR5	0
aeogkcgf-1	FL	2941.78	4103.01	CXCL13_CXCR5	1
aeogkifb-1	FL	2934.74	4105.13	CXCL13_CXCR5	0
aeogkini-1	FL	2941.94	4107.05	CXCL13_CXCR5	1
aeogknap-1	FL	2940.47	4091.32	CXCL13_CXCR5	0
aeogonfk-1	FL	2938.26	4097.79	CXCL13_CXCR5	0
aeohaidg-1	FL	2935.49	4091.79	CXCL13_CXCR5	1
aeohcana-1	FL	2947.32	4085.14	CXCL13_CXCR5	1
aeohdejh-1	FL	2953.59	4101.98	CXCL13_CXCR5	0
aeohegao-1	FL	2948.93	4079.48	CXCL13_CXCR5	1
aeohemii-1	FL	2950.6	4098.14	CXCL13_CXCR5	0
aeohfgpg-1	FL	2951.72	4085.14	CXCL13_CXCR5	1
aeohflka-1	FL	2955.27	4092.25	CXCL13_CXCR5	0
aeohjghi-1	FL	2936.87	4051.04	CXCL13_CXCR5	0
aeohkpil-1	FL	2945.13	4055.71	CXCL13_CXCR5	0
aeohleip-1	FL	2943.09	4051.13	CXCL13_CXCR5	0
aeohogab-1	FL	2954.7	4069.08	CXCL13_CXCR5	0
aeohoonb-1	FL	2953.68	4074.57	CXCL13_CXCR5	0
aeohoopk-1	FL	2949.09	4071.32	CXCL13_CXCR5	0
aeoicehn-1	FL	2938.88	4063.03	CXCL13_CXCR5	0
aeoicflo-1	FL	2930.09	4071.6	CXCL13_CXCR5	0
aeoieanj-1	FL	2933.05	4066.95	CXCL13_CXCR5	0
aeoigbdn-1	FL	2955.03	4054.02	CXCL13_CXCR5	1
aeoigopm-1	FL	2950.04	4065.43	CXCL13_CXCR5	0
aeoijelk-1	FL	2956.28	4062.98	CXCL13_CXCR5	0
aeoijemp-1	FL	2949.88	4059.14	CXCL13_CXCR5	0
aeoilpop-1	FL	2946.3	4030.76	CXCL13_CXCR5	2
aeoimnki-1	FL	2941.12	4040.75	CXCL13_CXCR5	0
aeoinkfi-1	FL	2958.77	4037.63	CXCL13_CXCR5	0
aeoinoob-1	FL	2946.99	4035.07	CXCL13_CXCR5	2
aeoiophn-1	FL	2939.43	4044.4	CXCL13_CXCR5	0
aeojaikc-1	FL	2952.28	4048.11	CXCL13_CXCR5	0
aeojbpac-1	FL	2941.28	4048.3	CXCL13_CXCR5	0
aeojcbig-1	FL	2947.86	4044.56	CXCL13_CXCR5	0
aeojchfg-1	FL	2955.41	4041.98	CXCL13_CXCR5	0
aeojgehl-1	FL	2935.78	4033.4	CXCL13_CXCR5	0
aeojjefp-1	FL	2928.99	4039.2	CXCL13_CXCR5	0
aeojjenb-1	FL	2935.34	4040.36	CXCL13_CXCR5	1
aeojkonh-1	FL	2994.26	3964.34	CXCL13_CXCR5	0
aeojofab-1	FL	2982.63	3982.62	CXCL13_CXCR5	0
aeokahmm-1	FL	2988.97	3981.63	CXCL13_CXCR5	0
aeokdala-1	FL	2983.59	3976.62	CXCL13_CXCR5	0
aeokdgkp-1	FL	2989.58	4033.71	CXCL13_CXCR5	0
aeokhcag-1	FL	2981.32	4038.31	CXCL13_CXCR5	0
aeokieik-1	FL	2985.21	4032.86	CXCL13_CXCR5	0
aeokjhde-1	FL	2990.14	4020.42	CXCL13_CXCR5	1
aeokkbli-1	FL	2991.72	4026.61	CXCL13_CXCR5	0
aeokmkni-1	FL	2985.91	4025.98	CXCL13_CXCR5	0
aeokpoak-1	FL	2981.55	4023.25	CXCL13_CXCR5	0
aeolbblf-1	FL	2984.52	4009.63	CXCL13_CXCR5	1
aeoleojo-1	FL	2989.38	4010.38	CXCL13_CXCR5	1
aeoligih-1	FL	2989.76	3988.93	CXCL13_CXCR5	2
aeoljidg-1	FL	2992.02	3996.93	CXCL13_CXCR5	2
aeolkjif-1	FL	2997.42	3993.18	CXCL13_CXCR5	0
aeolllmp-1	FL	2991.21	3992.3	CXCL13_CXCR5	3
aeolmpia-1	FL	2984.49	3988.11	CXCL13_CXCR5	0
aeolnjjo-1	FL	2982.81	4005.88	CXCL13_CXCR5	2
aeolpnij-1	FL	2987.27	4004.28	CXCL13_CXCR5	2
aeomamjg-1	FL	2985.3	4000.44	CXCL13_CXCR5	2
aeomboeb-1	FL	2984.42	3992.99	CXCL13_CXCR5	0
aeomcgjp-1	FL	2983.39	4044.05	CXCL13_CXCR5	0
aeomdchc-1	FL	2977.75	4056.11	CXCL13_CXCR5	0
aeomipcc-1	FL	2985.74	4052.86	CXCL13_CXCR5	1
aeomkofn-1	FL	2979	4050.11	CXCL13_CXCR5	0
aeomlggm-1	FL	2983.6	4058.14	CXCL13_CXCR5	0
aeommaoj-1	FL	2978.6	4064	CXCL13_CXCR5	0
aeommhhb-1	FL	2986.02	4063.82	CXCL13_CXCR5	0
aeonagpd-1	FL	2977.61	4059.58	CXCL13_CXCR5	0
aeonahma-1	FL	2972.14	4056.99	CXCL13_CXCR5	0
aeonfgea-1	FL	2966.94	4060.21	CXCL13_CXCR5	0
aeongajj-1	FL	2959.05	4048.31	CXCL13_CXCR5	0
aeonodhm-1	FL	2961.77	4069.07	CXCL13_CXCR5	1
aeonpplm-1	FL	2961.15	4062.17	CXCL13_CXCR5	0
aeoocdkm-1	FL	2960.5	4056.82	CXCL13_CXCR5	0
aeoodape-1	FL	2980.4	4015.35	CXCL13_CXCR5	0
aeoohjbo-1	FL	2978.54	4032.93	CXCL13_CXCR5	1
aeookogi-1	FL	2979.99	4027.63	CXCL13_CXCR5	0
aeoonkbf-1	FL	2977.24	4010.03	CXCL13_CXCR5	1
aeoonpij-1	FL	2966.11	4033.05	CXCL13_CXCR5	0
aeopdndf-1	FL	2965.21	4044.59	CXCL13_CXCR5	0
aeophgbh-1	FL	2976.14	4039.23	CXCL13_CXCR5	0
aeopiglh-1	FL	2971.19	4035.43	CXCL13_CXCR5	1
aeopijef-1	FL	2965.03	4016.47	CXCL13_CXCR5	1
aeopjinm-1	FL	2966.03	4021.81	CXCL13_CXCR5	0
aeopjjke-1	FL	2972.73	4017.33	CXCL13_CXCR5	1
aeopnfdj-1	FL	2970.19	4010.71	CXCL13_CXCR5	0
aeopomfd-1	FL	2965.53	4026.3	CXCL13_CXCR5	0
aepaaona-1	FL	2972.78	4029.66	CXCL13_CXCR5	0
aepaccmb-1	FL	2958.67	4030.35	CXCL13_CXCR5	1
aepaedmc-1	FL	2965.23	3998.94	CXCL13_CXCR5	0
aepagcek-1	FL	2958.38	3995.8	CXCL13_CXCR5	0
aepagmch-1	FL	2957.8	4015.1	CXCL13_CXCR5	0
aepahgdm-1	FL	2958.64	4022.69	CXCL13_CXCR5	1
aepahpll-1	FL	2932.81	3961.23	CXCL13_CXCR5	0
aepaidpj-1	FL	2940.63	3976.73	CXCL13_CXCR5	0
aepakfjj-1	FL	2934.12	3970.72	CXCL13_CXCR5	0
aepalaeg-1	FL	2939.72	3968.68	CXCL13_CXCR5	1
aepalojd-1	FL	2940.67	3962.27	CXCL13_CXCR5	0
aepameoa-1	FL	2944.34	3967.7	CXCL13_CXCR5	2
aepaobbc-1	FL	2949.24	3975.95	CXCL13_CXCR5	1
aepbdemd-1	FL	2946.35	3972.39	CXCL13_CXCR5	1
aepbdmmb-1	FL	2946.41	3964.01	CXCL13_CXCR5	1
aepbebdk-1	FL	2953.55	3962.25	CXCL13_CXCR5	1
aepbhclc-1	FL	2954.74	3973.02	CXCL13_CXCR5	1
aepbigfg-1	FL	2952.73	3965.96	CXCL13_CXCR5	1
aepbjehb-1	FL	2958.8	3966.7	CXCL13_CXCR5	0
aepbkepd-1	FL	2939.47	4000.16	CXCL13_CXCR5	0
aepbkjle-1	FL	2936.21	4010.38	CXCL13_CXCR5	0
aepblpjf-1	FL	2931.94	4002.54	CXCL13_CXCR5	0
aepbmcni-1	FL	2936.66	3991.94	CXCL13_CXCR5	0
aepbnncf-1	FL	2934.34	3996.74	CXCL13_CXCR5	0
aepcedkc-1	FL	2946.01	4005.93	CXCL13_CXCR5	0
aepcenai-1	FL	2941.8	4012.87	CXCL13_CXCR5	0
aepcjjok-1	FL	2950.21	4009.78	CXCL13_CXCR5	0
aepcmadn-1	FL	2945.38	3992.57	CXCL13_CXCR5	0
aepdbbfo-1	FL	2944.64	4001.06	CXCL13_CXCR5	1
aepdcbbg-1	FL	2941.2	3995.09	CXCL13_CXCR5	0
aepdchlo-1	FL	2957.07	3990.46	CXCL13_CXCR5	0
aepdebbn-1	FL	2953.09	4001.27	CXCL13_CXCR5	1
aepdembh-1	FL	2952.33	3991.55	CXCL13_CXCR5	0
aepdmlko-1	FL	2957.3	3985.32	CXCL13_CXCR5	0
aepdmncd-1	FL	2949.03	3982.9	CXCL13_CXCR5	0
aepdnalf-1	FL	2959.16	3981.14	CXCL13_CXCR5	0
aepdnkpo-1	FL	2945.47	3988.04	CXCL13_CXCR5	0
aepeabfk-1	FL	2938.8	3980.79	CXCL13_CXCR5	0
aepeahob-1	FL	2934.61	3985.73	CXCL13_CXCR5	0
aepealka-1	FL	2942.66	3984.38	CXCL13_CXCR5	0
aepebdbc-1	FL	3074.19	3968.02	CXCL13_CXCR5	0
aepebdcl-1	FL	3078.73	3975.13	CXCL13_CXCR5	0
aepeenek-1	FL	3074.06	3974.32	CXCL13_CXCR5	0
aepefakh-1	FL	3078.62	3970.45	CXCL13_CXCR5	0
aepefjfc-1	FL	3075.41	3983.67	CXCL13_CXCR5	0
aepegafj-1	FL	3075.3	3990.42	CXCL13_CXCR5	0
aepehcen-1	FL	3080.55	3986.67	CXCL13_CXCR5	1
aepejcki-1	FL	3065.54	3975.35	CXCL13_CXCR5	1
aepejgob-1	FL	3060.52	3978.84	CXCL13_CXCR5	0
aepejokp-1	FL	3071.8	3978.37	CXCL13_CXCR5	0
aepekcjd-1	FL	3070.46	3983.74	CXCL13_CXCR5	0
aepengpd-1	FL	3070.46	3969.11	CXCL13_CXCR5	0
aepepool-1	FL	3066.75	3979.59	CXCL13_CXCR5	1
aepfbhbo-1	FL	3055.71	4019	CXCL13_CXCR5	1
aepfbpfp-1	FL	3060.42	4019.84	CXCL13_CXCR5	1
aepfebbn-1	FL	3054.55	4024.33	CXCL13_CXCR5	1
aepffdjn-1	FL	3049.15	4019.69	CXCL13_CXCR5	0
aepfhdil-1	FL	3055.88	4042.16	CXCL13_CXCR5	1
aepfmecf-1	FL	3051.61	4041.9	CXCL13_CXCR5	0
aepfmnda-1	FL	3055.16	4037.48	CXCL13_CXCR5	1
aepfnake-1	FL	3064.51	4032.59	CXCL13_CXCR5	1
aepfppna-1	FL	3065.52	4042.55	CXCL13_CXCR5	0
aepgeckd-1	FL	3060.49	4036.59	CXCL13_CXCR5	0
aepgfini-1	FL	3056.97	4028.34	CXCL13_CXCR5	1
aepghglj-1	FL	3052.15	4032.2	CXCL13_CXCR5	1
aepgkhgb-1	FL	3082.58	3993.05	CXCL13_CXCR5	0
aepglegd-1	FL	3080.08	4000.13	CXCL13_CXCR5	1
aepgmfca-1	FL	3075.28	3998.85	CXCL13_CXCR5	2
aepgnkdd-1	FL	3070.98	3997.2	CXCL13_CXCR5	2
aepgpceo-1	FL	3069.95	4011.39	CXCL13_CXCR5	1
aephajee-1	FL	3081.2	4024.72	CXCL13_CXCR5	0
aephcpbn-1	FL	3081.34	4019.14	CXCL13_CXCR5	0
aephfohe-1	FL	3076.29	4017.72	CXCL13_CXCR5	0
aephicci-1	FL	3073.75	4008.58	CXCL13_CXCR5	0
aephiklg-1	FL	3071.09	4017.5	CXCL13_CXCR5	0
aephkehp-1	FL	3067.85	4002.89	CXCL13_CXCR5	0
aephljog-1	FL	3070.86	4005.67	CXCL13_CXCR5	0
aephpigb-1	FL	3059.14	3986.38	CXCL13_CXCR5	0
aephpjii-1	FL	3062.82	3996.79	CXCL13_CXCR5	0
aepidieb-1	FL	3057.94	3994.94	CXCL13_CXCR5	0
aepieddj-1	FL	3062.13	3988.78	CXCL13_CXCR5	0
aepihhdd-1	FL	3055.67	4006.42	CXCL13_CXCR5	0
aepihjej-1	FL	3050.79	4014.98	CXCL13_CXCR5	0
aepiijig-1	FL	3054.47	4012.36	CXCL13_CXCR5	0
aepijhpc-1	FL	3058.18	4002.87	CXCL13_CXCR5	0
aepikggc-1	FL	3062.72	4013.88	CXCL13_CXCR5	1
aepillol-1	FL	3066.05	4009.27	CXCL13_CXCR5	1
aepioiop-1	FL	3060.44	4008.67	CXCL13_CXCR5	0
aepiokbf-1	FL	3063.65	4003.35	CXCL13_CXCR5	0
aepjagda-1	FL	3101.77	4082.45	CXCL13_CXCR5	0
aepjcdho-1	FL	3105.78	4094.4	CXCL13_CXCR5	0
aepjiabm-1	FL	3102.52	4091.48	CXCL13_CXCR5	0
aepjikmd-1	FL	3112.75	4082.33	CXCL13_CXCR5	1
aepjincj-1	FL	3110.51	4095.82	CXCL13_CXCR5	0
aepjmdmp-1	FL	3114.99	4091.44	CXCL13_CXCR5	1
aepjpodp-1	FL	3112.1	4087.52	CXCL13_CXCR5	2
aepkacmp-1	FL	3108.85	4086.45	CXCL13_CXCR5	1
aepkagoj-1	FL	3118.61	4082.91	CXCL13_CXCR5	0
aepkapab-1	FL	3122.4	4090.44	CXCL13_CXCR5	0
aepkbdkp-1	FL	3121.19	4086	CXCL13_CXCR5	0
aepkdfff-1	FL	3107.77	4122.29	CXCL13_CXCR5	0
aepkeaod-1	FL	3104.94	4133.42	CXCL13_CXCR5	0
aepkejlj-1	FL	3121.59	4117.38	CXCL13_CXCR5	1
aepkfhhl-1	FL	3121.04	4125.64	CXCL13_CXCR5	0
aepkfjbm-1	FL	3115.55	4123.39	CXCL13_CXCR5	0
aepkiomo-1	FL	3113.04	4144.86	CXCL13_CXCR5	0
aepknfdc-1	FL	3107.02	4153.76	CXCL13_CXCR5	1
aepknpla-1	FL	3102.13	4151.6	CXCL13_CXCR5	0
aepkppnk-1	FL	3105.84	4146.02	CXCL13_CXCR5	0
aeplahab-1	FL	3118.73	4143.74	CXCL13_CXCR5	0
aepldiib-1	FL	3122.97	4148.75	CXCL13_CXCR5	0
aepldjjc-1	FL	3116.28	4129.22	CXCL13_CXCR5	0
aepldmpn-1	FL	3116.15	4138.82	CXCL13_CXCR5	0
aeplekkk-1	FL	3113.34	4133.87	CXCL13_CXCR5	0
aeplenoi-1	FL	3119.96	4134.54	CXCL13_CXCR5	0
aeplgion-1	FL	3112.02	4130.4	CXCL13_CXCR5	0
aeplgjij-1	FL	3117.99	4097.32	CXCL13_CXCR5	0
aeplgmpl-1	FL	3117.04	4103	CXCL13_CXCR5	0
aeplibco-1	FL	3107.33	4111.1	CXCL13_CXCR5	1
aeplkbgg-1	FL	3105.14	4106.49	CXCL13_CXCR5	0
aeplkika-1	FL	3111.01	4105.23	CXCL13_CXCR5	0
aeplofgm-1	FL	3109.98	4100.26	CXCL13_CXCR5	0
aeplonhk-1	FL	3104.45	4100.94	CXCL13_CXCR5	0
aeplpoof-1	FL	3090.07	4086.11	CXCL13_CXCR5	0
aepmachi-1	FL	3091.08	4094.62	CXCL13_CXCR5	1
aepmaein-1	FL	3088.03	4091.22	CXCL13_CXCR5	1
aepmciip-1	FL	3089.78	4138.06	CXCL13_CXCR5	3
aepmcjgi-1	FL	3082.36	4149.34	CXCL13_CXCR5	1
aepmcndo-1	FL	3087.4	4146.1	CXCL13_CXCR5	1
aepmfbdg-1	FL	3096.64	4141.42	CXCL13_CXCR5	1
aepmfmpl-1	FL	3094.33	4136.62	CXCL13_CXCR5	2
aepmibjh-1	FL	3090.78	4142.19	CXCL13_CXCR5	2
aepmjbde-1	FL	3085.05	4139.57	CXCL13_CXCR5	1
aepmkdce-1	FL	3093.69	4124.4	CXCL13_CXCR5	1
aepmkjlg-1	FL	3099.98	4105.67	CXCL13_CXCR5	1
aepnamcc-1	FL	3100.33	4099.02	CXCL13_CXCR5	0
aepnbche-1	FL	3093.4	4111.71	CXCL13_CXCR5	0
aepnbkpc-1	FL	3094.15	4100.28	CXCL13_CXCR5	1
aepnkgfl-1	FL	3088.51	4104.26	CXCL13_CXCR5	1
aepnkikj-1	FL	3090.6	4121.81	CXCL13_CXCR5	1
aepnljnk-1	FL	3085.44	4120.63	CXCL13_CXCR5	0
aepnooik-1	FL	3086.62	4097.03	CXCL13_CXCR5	0
aepnpgca-1	FL	3052.71	4048.13	CXCL13_CXCR5	0
aepoahaa-1	FL	3063.12	4051.33	CXCL13_CXCR5	1
aepobbgk-1	FL	3058.89	4047.37	CXCL13_CXCR5	0
aepobegh-1	FL	3052.88	4056.85	CXCL13_CXCR5	0
aepodpei-1	FL	3056.58	4053.46	CXCL13_CXCR5	0
aepoehlb-1	FL	3063.79	4072.72	CXCL13_CXCR5	0
aepompem-1	FL	3065.35	4079.18	CXCL13_CXCR5	0
aeponegd-1	FL	3068.54	4073.95	CXCL13_CXCR5	0
aepooeal-1	FL	3056.77	4067.79	CXCL13_CXCR5	0
aepopcng-1	FL	3049.44	4076.86	CXCL13_CXCR5	0
aeppboad-1	FL	3054.08	4076.67	CXCL13_CXCR5	0
aeppdgbi-1	FL	3065.29	4058.51	CXCL13_CXCR5	2
aeppdjde-1	FL	3060.76	4066.31	CXCL13_CXCR5	0
aeppdocg-1	FL	3064.42	4065.33	CXCL13_CXCR5	0
aepphfoh-1	FL	3060.23	4062.2	CXCL13_CXCR5	0
aeppkdak-1	FL	3069.3	4121.33	CXCL13_CXCR5	0
aeppkmap-1	FL	3073.43	4130.09	CXCL13_CXCR5	1
aeppledf-1	FL	3069.57	4126.41	CXCL13_CXCR5	0
aepplolh-1	FL	3073.19	4145.75	CXCL13_CXCR5	1
afaabocg-1	FL	3078.91	4155.68	CXCL13_CXCR5	2
afaaepjn-1	FL	3080.68	4152.68	CXCL13_CXCR5	1
afaaipbm-1	FL	3067.11	4149.75	CXCL13_CXCR5	0
afaajped-1	FL	3074.02	4135.45	CXCL13_CXCR5	3
afaalnho-1	FL	3076.76	4143.43	CXCL13_CXCR5	1
afaambnh-1	FL	3079.74	4138.45	CXCL13_CXCR5	1
afaamgna-1	FL	3082.58	4110	CXCL13_CXCR5	0
afaanlmb-1	FL	3075.67	4118.34	CXCL13_CXCR5	0
afaaolhl-1	FL	3080.65	4115.38	CXCL13_CXCR5	0
afaaopep-1	FL	3070.18	4115.27	CXCL13_CXCR5	0
afabbnll-1	FL	3064.29	4123.47	CXCL13_CXCR5	0
afabcjcp-1	FL	3048.64	4126.74	CXCL13_CXCR5	0
afabjehb-1	FL	3061.96	4120.38	CXCL13_CXCR5	0
afabkhhk-1	FL	3060.07	4114.9	CXCL13_CXCR5	0
afableke-1	FL	3058.16	4135.67	CXCL13_CXCR5	0
afabnmin-1	FL	3056.27	4151.17	CXCL13_CXCR5	0
afabompf-1	FL	3061.2	4148.53	CXCL13_CXCR5	0
afacaaei-1	FL	3064.97	4142.18	CXCL13_CXCR5	2
afacahpj-1	FL	3058.77	4140.95	CXCL13_CXCR5	0
afacgand-1	FL	3062.77	4136.45	CXCL13_CXCR5	0
afaciiop-1	FL	3058.39	4130.55	CXCL13_CXCR5	1
afacjeki-1	FL	3048.79	4129.98	CXCL13_CXCR5	0
afacledl-1	FL	3047.85	4155.68	CXCL13_CXCR5	0
afacndhb-1	FL	3052.68	4136.13	CXCL13_CXCR5	0
afacpplg-1	FL	3082.35	4057.9	CXCL13_CXCR5	0
afadblan-1	FL	3081.09	4063.15	CXCL13_CXCR5	0
afadcmdc-1	FL	3074.88	4062.46	CXCL13_CXCR5	1
afadipcn-1	FL	3070.35	4061.11	CXCL13_CXCR5	1
afadngdb-1	FL	3083.04	4087.84	CXCL13_CXCR5	0
afadnkdp-1	FL	3079.76	4104.68	CXCL13_CXCR5	0
afadpahp-1	FL	3082.92	4101.5	CXCL13_CXCR5	0
afaeacid-1	FL	3077.04	4100.07	CXCL13_CXCR5	0
afaedhkb-1	FL	3077.77	4091.42	CXCL13_CXCR5	0
afaegboe-1	FL	3068.19	4092.43	CXCL13_CXCR5	0
afaeghgm-1	FL	3073.12	4102.65	CXCL13_CXCR5	0
afaehjee-1	FL	3074.2	4089.32	CXCL13_CXCR5	0
afaekpgd-1	FL	3069.73	4087.91	CXCL13_CXCR5	0
afaelhhd-1	FL	3078.22	4068.19	CXCL13_CXCR5	0
afaemipk-1	FL	3079.33	4073.39	CXCL13_CXCR5	0
afaenmcg-1	FL	3073.29	4069.44	CXCL13_CXCR5	0
afaeogki-1	FL	3069.59	4068.28	CXCL13_CXCR5	0
afaeopjo-1	FL	3020.85	4049.94	CXCL13_CXCR5	0
afafdpgi-1	FL	3020.72	4045.38	CXCL13_CXCR5	0
afaffkpf-1	FL	3023.71	4065.5	CXCL13_CXCR5	0
afaffnaf-1	FL	3028.29	4067.51	CXCL13_CXCR5	0
afafgkpp-1	FL	3019.22	4067.89	CXCL13_CXCR5	0
afafhpno-1	FL	3032.77	4064.34	CXCL13_CXCR5	0
afafkigd-1	FL	3036.06	4078.03	CXCL13_CXCR5	0
afaflkfm-1	FL	3035.09	4068.74	CXCL13_CXCR5	0
afafmilb-1	FL	3026.63	4059.53	CXCL13_CXCR5	0
afafnbok-1	FL	3021.51	4061.16	CXCL13_CXCR5	0
afafoiek-1	FL	3032.23	4056.46	CXCL13_CXCR5	0
afagdddh-1	FL	3007.62	4106.35	CXCL13_CXCR5	0
afagjdfn-1	FL	3012.41	4114.6	CXCL13_CXCR5	0
afahcnan-1	FL	3005.01	4110.81	CXCL13_CXCR5	0
afahgonb-1	FL	3017.5	4109.59	CXCL13_CXCR5	0
afahkjbo-1	FL	3011.6	4153	CXCL13_CXCR5	0
afahonif-1	FL	3003.57	4153.33	CXCL13_CXCR5	0
afaiaabc-1	FL	2999.22	4153.78	CXCL13_CXCR5	0
afaibjhm-1	FL	3015.72	4150.11	CXCL13_CXCR5	0
afaihgep-1	FL	3007.1	4149.91	CXCL13_CXCR5	0
afaiioea-1	FL	3005.17	4132.92	CXCL13_CXCR5	0
afaikfln-1	FL	3013.63	4144.81	CXCL13_CXCR5	0
afaimadc-1	FL	3006.36	4142.83	CXCL13_CXCR5	0
afainlbm-1	FL	3018.18	4139.64	CXCL13_CXCR5	0
afaipbma-1	FL	3005.81	4119.35	CXCL13_CXCR5	0
afaipgnb-1	FL	3002	4122.7	CXCL13_CXCR5	0
afajcili-1	FL	3027.38	4102.81	CXCL13_CXCR5	0
afajfkbi-1	FL	3021.22	4109	CXCL13_CXCR5	0
afajggnb-1	FL	3025.04	4106.02	CXCL13_CXCR5	0
afajgnac-1	FL	3036.17	4154.85	CXCL13_CXCR5	0
afajhjde-1	FL	3025.63	4151.21	CXCL13_CXCR5	0
afajifpp-1	FL	3030.45	4154.47	CXCL13_CXCR5	0
afajlmgd-1	FL	3033.19	4148.93	CXCL13_CXCR5	0
afajmgfi-1	FL	3021.72	4132.92	CXCL13_CXCR5	0
afajnknp-1	FL	3029.59	4138.37	CXCL13_CXCR5	1
afajpjmb-1	FL	3025.22	4135.9	CXCL13_CXCR5	0
afakbffe-1	FL	3022.72	4120.27	CXCL13_CXCR5	0
afakchjn-1	FL	3026.75	4129.81	CXCL13_CXCR5	0
afakfcld-1	FL	3027.39	4124.94	CXCL13_CXCR5	0
afakgfkb-1	FL	3047.44	4119.01	CXCL13_CXCR5	1
afakmmmm-1	FL	3036.08	4123.67	CXCL13_CXCR5	0
afakpapa-1	FL	3037.76	4119.41	CXCL13_CXCR5	0
afakpiip-1	FL	3033.26	4102.79	CXCL13_CXCR5	0
afakpmmo-1	FL	3040.04	4114.65	CXCL13_CXCR5	0
afakpock-1	FL	3044.22	4109.95	CXCL13_CXCR5	0
afalbocp-1	FL	3020.65	4082.64	CXCL13_CXCR5	0
afaledmi-1	FL	3026.58	4080.5	CXCL13_CXCR5	0
afalfcoi-1	FL	3023.35	4075.06	CXCL13_CXCR5	0
afalihjj-1	FL	3033.06	4082.83	CXCL13_CXCR5	0
afambjbe-1	FL	3039.88	4089.92	CXCL13_CXCR5	0
afamddmo-1	FL	3036.25	4086.88	CXCL13_CXCR5	0
afamfhib-1	FL	3027.64	4086.24	CXCL13_CXCR5	0
afamgcka-1	FL	3040.79	4079.84	CXCL13_CXCR5	0
afamlibf-1	FL	3047.34	4080.8	CXCL13_CXCR5	0
afammeab-1	FL	3006.8	4082.35	CXCL13_CXCR5	0
afamnbfb-1	FL	3016.4	4080.54	CXCL13_CXCR5	0
afanakoi-1	FL	3013.96	4072.48	CXCL13_CXCR5	0
afanbeac-1	FL	3008.37	4073.09	CXCL13_CXCR5	0
afanbjbg-1	FL	3009.88	4088.57	CXCL13_CXCR5	0
afanbpif-1	FL	3011.65	4097.16	CXCL13_CXCR5	0
afandcdo-1	FL	3015.55	4086.95	CXCL13_CXCR5	0
afangekm-1	FL	3005.59	4085.47	CXCL13_CXCR5	0
afannijp-1	FL	3000.71	4079.13	CXCL13_CXCR5	0
afanokaj-1	FL	2999.4	4102.81	CXCL13_CXCR5	1
afaobfhg-1	FL	3002.49	4095.35	CXCL13_CXCR5	1
afaobook-1	FL	3000.68	4087.32	CXCL13_CXCR5	0
afaofajj-1	FL	2997.01	4083.56	CXCL13_CXCR5	0
afaoghob-1	FL	3101.85	4001.34	CXCL13_CXCR5	0
afaohnjm-1	FL	3100.53	4007.72	CXCL13_CXCR5	0
afaojnpj-1	FL	3096.27	3993.13	CXCL13_CXCR5	0
afapdhkm-1	FL	3098.77	4014.85	CXCL13_CXCR5	1
afaphicd-1	FL	3089.09	4016.4	CXCL13_CXCR5	0
afaphngk-1	FL	3101.91	4017.45	CXCL13_CXCR5	0
afaphomc-1	FL	3093.91	4023.69	CXCL13_CXCR5	0
afapihgo-1	FL	3096.13	4019.6	CXCL13_CXCR5	0
afapkkhg-1	FL	3092.34	4006.78	CXCL13_CXCR5	0
afapkolm-1	FL	3094.52	4012.58	CXCL13_CXCR5	1
afapoeml-1	FL	3088.69	4009.14	CXCL13_CXCR5	0
afbaaifa-1	FL	3090.48	3996.73	CXCL13_CXCR5	1
afbaailg-1	FL	3091.94	4001.34	CXCL13_CXCR5	1
afbabnel-1	FL	3086.57	3997.22	CXCL13_CXCR5	0
afbacgnn-1	FL	3118.9	4064.16	CXCL13_CXCR5	0
afbafnae-1	FL	3113.09	4069.26	CXCL13_CXCR5	0
afbafnhb-1	FL	3119.13	4074.36	CXCL13_CXCR5	0
afbagehl-1	FL	3121.33	4066.76	CXCL13_CXCR5	0
afbahefi-1	FL	3104.52	4070.34	CXCL13_CXCR5	0
afbahjdh-1	FL	3111.09	4077.43	CXCL13_CXCR5	1
afbakkpa-1	FL	3104.13	4078.69	CXCL13_CXCR5	0
afbamghm-1	FL	3108.62	4071.44	CXCL13_CXCR5	0
afbamlkm-1	FL	3122.27	4050.91	CXCL13_CXCR5	0
afbanpjg-1	FL	3121.01	4057.51	CXCL13_CXCR5	0
afbbblip-1	FL	3116.23	4053.57	CXCL13_CXCR5	0
afbbcmob-1	FL	3106.72	4052.83	CXCL13_CXCR5	0
afbbcopd-1	FL	3109.2	4064.1	CXCL13_CXCR5	0
afbbdiop-1	FL	3103.42	4062.37	CXCL13_CXCR5	0
afbbdnnl-1	FL	3102.39	4055.53	CXCL13_CXCR5	0
afbbfngo-1	FL	3096.2	4034.23	CXCL13_CXCR5	2
afbbgpgm-1	FL	3102.28	4031.03	CXCL13_CXCR5	0
afbblmep-1	FL	3084.61	4029.03	CXCL13_CXCR5	0
afbbmmof-1	FL	3097.02	4029.94	CXCL13_CXCR5	2
afbbnakl-1	FL	3092.5	4057.69	CXCL13_CXCR5	0
afbbocbb-1	FL	3099.28	4058.65	CXCL13_CXCR5	0
afbboocg-1	FL	3084.9	4069.13	CXCL13_CXCR5	0
afbcgagf-1	FL	3095.73	4062.2	CXCL13_CXCR5	0
afbcjimc-1	FL	3094.96	4066.22	CXCL13_CXCR5	1
afbcmblb-1	FL	3086.62	4039.77	CXCL13_CXCR5	0
afbcmmmh-1	FL	3091.32	4045.21	CXCL13_CXCR5	0
afbcpfbe-1	FL	3093.6	4039.96	CXCL13_CXCR5	1
afbddmai-1	FL	3113.1	4022.99	CXCL13_CXCR5	0
afbdheep-1	FL	3122.46	4020.25	CXCL13_CXCR5	0
afbdhlih-1	FL	3118.92	4013.62	CXCL13_CXCR5	1
afbdkbjo-1	FL	3106.26	4014.11	CXCL13_CXCR5	1
afbdkega-1	FL	3110.01	4017.61	CXCL13_CXCR5	1
afbdliad-1	FL	3113.22	4014.69	CXCL13_CXCR5	1
afbeaaaf-1	FL	3107.41	4005.71	CXCL13_CXCR5	1
afbebdjc-1	FL	3116.16	4008.74	CXCL13_CXCR5	0
afbeblbc-1	FL	3122.72	4006.33	CXCL13_CXCR5	0
afbedhoe-1	FL	3105.94	4034.28	CXCL13_CXCR5	0
afbefdac-1	FL	3122.78	4045.83	CXCL13_CXCR5	0
afbeggbj-1	FL	3124.47	4042.18	CXCL13_CXCR5	0
afbeggma-1	FL	3118.67	4037.71	CXCL13_CXCR5	0
afbeghnf-1	FL	3110.75	4030.14	CXCL13_CXCR5	0
afbegimc-1	FL	3116.22	4030.92	CXCL13_CXCR5	0
afbenepg-1	FL	3034.13	4020.75	CXCL13_CXCR5	0
afbeodng-1	FL	3037.53	4027.39	CXCL13_CXCR5	0
afbepaol-1	FL	3044.66	4020.06	CXCL13_CXCR5	0
afbfdhek-1	FL	3041.84	4045.74	CXCL13_CXCR5	0
afbfdjop-1	FL	3038.53	4061.05	CXCL13_CXCR5	0
afbfeadc-1	FL	3043.43	4031.24	CXCL13_CXCR5	1
afbfekff-1	FL	3038.93	4032.65	CXCL13_CXCR5	1
afbffhlk-1	FL	3033.53	4039.5	CXCL13_CXCR5	0
afbfjnbk-1	FL	3047.34	4047.65	CXCL13_CXCR5	0
afbflpnn-1	FL	3036.31	4005.08	CXCL13_CXCR5	1
afbfnkpg-1	FL	3039.8	4018.06	CXCL13_CXCR5	0
afbfoamo-1	FL	3043.47	4015.27	CXCL13_CXCR5	0
afbfpgjh-1	FL	3034.63	3977.25	CXCL13_CXCR5	0
afbfpmpl-1	FL	3041.08	3992.51	CXCL13_CXCR5	0
afbgbpil-1	FL	3039.6	3985.96	CXCL13_CXCR5	0
afbgcfhm-1	FL	3041.13	3981.19	CXCL13_CXCR5	0
afbghado-1	FL	3000.45	4017.98	CXCL13_CXCR5	0
afbgiegm-1	FL	3002.05	4050.31	CXCL13_CXCR5	0
afbgjbhd-1	FL	3001.75	4045.04	CXCL13_CXCR5	0
afbgjobe-1	FL	3000.64	4056.72	CXCL13_CXCR5	0
afbgoblm-1	FL	3003.58	4061.9	CXCL13_CXCR5	0
afbgofkc-1	FL	2995.55	4058.63	CXCL13_CXCR5	1
afbhdjol-1	FL	3008.93	4042.94	CXCL13_CXCR5	1
afbhecll-1	FL	3007.19	4057.45	CXCL13_CXCR5	1
afbheobk-1	FL	3007.63	4052.4	CXCL13_CXCR5	0
afbhgmjn-1	FL	3012.71	4053.23	CXCL13_CXCR5	0
afbhgpcm-1	FL	3014.68	4046.06	CXCL13_CXCR5	0
afbhhmlo-1	FL	3012.37	4019.2	CXCL13_CXCR5	0
afbhibie-1	FL	3011.52	4038.15	CXCL13_CXCR5	0
afbhkgic-1	FL	3008.73	4035.43	CXCL13_CXCR5	0
afbhlaic-1	FL	3015.92	4027.82	CXCL13_CXCR5	0
afbhoifa-1	FL	2999.02	3989.02	CXCL13_CXCR5	0
afbhpifh-1	FL	2997.12	4002.08	CXCL13_CXCR5	0
afbhpleo-1	FL	2997	4013.11	CXCL13_CXCR5	0
afbibmod-1	FL	3002.86	4009.04	CXCL13_CXCR5	0
afbicbom-1	FL	2995.37	4008.02	CXCL13_CXCR5	0
afbicigo-1	FL	3014.98	3998.39	CXCL13_CXCR5	0
afbicmkf-1	FL	3008.46	4012.26	CXCL13_CXCR5	0
afbidiae-1	FL	3009.37	4007.5	CXCL13_CXCR5	0
afbiecba-1	FL	3009.6	4002.83	CXCL13_CXCR5	0
afbifhcn-1	FL	3007.25	3999.21	CXCL13_CXCR5	0
afbiggna-1	FL	3010.91	3989.19	CXCL13_CXCR5	0
afbiigkp-1	FL	3010.22	3994.78	CXCL13_CXCR5	0
afbimood-1	FL	3004.6	3993.66	CXCL13_CXCR5	1
afbioiia-1	FL	3028.16	3985.64	CXCL13_CXCR5	0
afbjaopi-1	FL	3022.68	3988.29	CXCL13_CXCR5	1
afbjdnof-1	FL	3032.62	3987.44	CXCL13_CXCR5	0
afbjemcg-1	FL	3025.97	4026.6	CXCL13_CXCR5	0
afbjngol-1	FL	3024.21	4033.43	CXCL13_CXCR5	0
afbjpgei-1	FL	3033.24	4031.25	CXCL13_CXCR5	0
afbkabjl-1	FL	3028.87	4007.89	CXCL13_CXCR5	0
afbkcnhe-1	FL	3029.76	4022.39	CXCL13_CXCR5	0
afbkdhdn-1	FL	3032.06	3999.16	CXCL13_CXCR5	0
afbkffch-1	FL	3030.71	4003.45	CXCL13_CXCR5	0
afbkfnpp-1	FL	3021.15	3994.22	CXCL13_CXCR5	1
afbkhclo-1	FL	3019.26	4017.03	CXCL13_CXCR5	0
afbklgob-1	FL	3020.65	4010.61	CXCL13_CXCR5	0
afbkokjl-1	FL	3021.33	4004.77	CXCL13_CXCR5	0
afbkpdlp-1	FL	3019.7	4000.01	CXCL13_CXCR5	0
afblakec-1	FL	3019.41	3812.57	CXCL13_CXCR5	0
afblcafi-1	FL	3019.57	3804.01	CXCL13_CXCR5	0
afbldhad-1	FL	3025.73	3820.85	CXCL13_CXCR5	0
afblhhhp-1	FL	3021.63	3824.27	CXCL13_CXCR5	1
afbljaij-1	FL	3017.67	3819.93	CXCL13_CXCR5	2
afblkkeh-1	FL	3033.4	3818.59	CXCL13_CXCR5	1
afbllbni-1	FL	3039.17	3824.44	CXCL13_CXCR5	1
afblmgmo-1	FL	3034.28	3823.89	CXCL13_CXCR5	1
afblmjib-1	FL	3005.38	3840.42	CXCL13_CXCR5	1
afblmlpj-1	FL	3011.79	3839.07	CXCL13_CXCR5	0
afbmakip-1	FL	3006.14	3847.59	CXCL13_CXCR5	0
afbmbcei-1	FL	3009.14	3854.01	CXCL13_CXCR5	1
afbmecbp-1	FL	3014.93	3853.44	CXCL13_CXCR5	0
afbmhicg-1	FL	3010.36	3848.27	CXCL13_CXCR5	0
afbmioon-1	FL	3001.19	3845.44	CXCL13_CXCR5	0
afbmkalo-1	FL	3001.5	3851.44	CXCL13_CXCR5	0
afbmmcen-1	FL	2997.73	3846.99	CXCL13_CXCR5	0
afbmpjhk-1	FL	3043	3827.47	CXCL13_CXCR5	1
afbnhjfh-1	FL	3041.52	3834.65	CXCL13_CXCR5	0
afbnkbgb-1	FL	3046.2	3835.04	CXCL13_CXCR5	0
afbnmpci-1	FL	3050.18	3830.07	CXCL13_CXCR5	0
afbnnhdf-1	FL	3023.54	3827.83	CXCL13_CXCR5	1
afbnpjdc-1	FL	3017.31	3834.51	CXCL13_CXCR5	0
afbnpkbd-1	FL	3026.57	3830.95	CXCL13_CXCR5	0
afbogaao-1	FL	3030.4	3829.11	CXCL13_CXCR5	0
afbogoho-1	FL	3029.93	3838.63	CXCL13_CXCR5	1
afbokmhf-1	FL	3035.96	3835.76	CXCL13_CXCR5	0
afbolipp-1	FL	3015.73	3807.3	CXCL13_CXCR5	0
afbomdhd-1	FL	3014.09	3815.29	CXCL13_CXCR5	0
afbopakl-1	FL	3014.35	3811.69	CXCL13_CXCR5	0
afbopcbn-1	FL	3013.44	3818.94	CXCL13_CXCR5	2
afbpfafn-1	FL	3008	3831.33	CXCL13_CXCR5	1
afbpgpka-1	FL	3016.06	3828.15	CXCL13_CXCR5	1
afbpkago-1	FL	3001.93	3827.26	CXCL13_CXCR5	0
afbpkepo-1	FL	3008.13	3824.2	CXCL13_CXCR5	0
afbpmfno-1	FL	3002.02	3808.79	CXCL13_CXCR5	0
afbpmgeo-1	FL	3007.17	3816.12	CXCL13_CXCR5	2
afbpnbio-1	FL	3001.53	3818.72	CXCL13_CXCR5	0
afbpndbe-1	FL	2996.24	3816.16	CXCL13_CXCR5	2
afbpnkmm-1	FL	3031.53	3862.76	CXCL13_CXCR5	0
afcacaio-1	FL	3038.63	3857.5	CXCL13_CXCR5	0
afcagchc-1	FL	3034.36	3856.02	CXCL13_CXCR5	0
afcakgcp-1	FL	3015.24	3862.06	CXCL13_CXCR5	1
afcambkl-1	FL	3014.15	3874	CXCL13_CXCR5	0
afcaoeim-1	FL	3018.25	3875.28	CXCL13_CXCR5	0
afcaoemn-1	FL	3014.28	3868.1	CXCL13_CXCR5	0
afcapnoh-1	FL	3020.87	3868.91	CXCL13_CXCR5	0
afcbffno-1	FL	3029.76	3874.62	CXCL13_CXCR5	1
afcbfnoc-1	FL	3024.48	3874.43	CXCL13_CXCR5	0
afcbfplh-1	FL	3026.26	3867.02	CXCL13_CXCR5	0
afcbiehd-1	FL	3027.8	3856.18	CXCL13_CXCR5	0
afcbimnc-1	FL	3021.32	3879.35	CXCL13_CXCR5	0
afcbkfkd-1	FL	3024.95	3884.06	CXCL13_CXCR5	0
afcbkmli-1	FL	3017.33	3883.23	CXCL13_CXCR5	1
afcbllnd-1	FL	3021.73	3887.17	CXCL13_CXCR5	0
afcbmdke-1	FL	3024.41	3893.96	CXCL13_CXCR5	0
afcbmngi-1	FL	3023.78	3890.59	CXCL13_CXCR5	0
afcbpdfb-1	FL	3018.22	3893.4	CXCL13_CXCR5	0
afcbpnmb-1	FL	3031.24	3892.22	CXCL13_CXCR5	0
afccbmai-1	FL	3027.86	3887.97	CXCL13_CXCR5	0
afccfann-1	FL	3033.67	3882.64	CXCL13_CXCR5	0
afccfeep-1	FL	3049.04	3857.1	CXCL13_CXCR5	0
afcciija-1	FL	3048.1	3866.04	CXCL13_CXCR5	0
afccocia-1	FL	3042.96	3861.78	CXCL13_CXCR5	1
afccpdki-1	FL	3045.52	3877.82	CXCL13_CXCR5	0
afcdbiac-1	FL	3046.43	3882.88	CXCL13_CXCR5	1
afcdfkma-1	FL	3040.41	3880.79	CXCL13_CXCR5	0
afcdfnma-1	FL	3042.79	3869.2	CXCL13_CXCR5	0
afcdgeae-1	FL	3035.88	3876.31	CXCL13_CXCR5	1
afcdhjaf-1	FL	3046.6	3873.49	CXCL13_CXCR5	0
afcdkdab-1	FL	3040.29	3872.96	CXCL13_CXCR5	0
afceabnj-1	FL	3001.36	3856.7	CXCL13_CXCR5	0
afcebdgd-1	FL	3002.1	3870.35	CXCL13_CXCR5	0
afcecdmg-1	FL	2997.96	3863.01	CXCL13_CXCR5	1
afceecod-1	FL	3005.5	3863.51	CXCL13_CXCR5	0
afceepgo-1	FL	2997.44	3858.85	CXCL13_CXCR5	1
afcehold-1	FL	2998.8	3892.74	CXCL13_CXCR5	0
afcejnjl-1	FL	3004.36	3891.63	CXCL13_CXCR5	0
afcejpna-1	FL	3001.67	3882.67	CXCL13_CXCR5	1
afceocee-1	FL	3000.75	3887.7	CXCL13_CXCR5	0
afcepnlp-1	FL	3008.63	3877.41	CXCL13_CXCR5	0
afcfdcnb-1	FL	3006.38	3897.83	CXCL13_CXCR5	0
afcfebgm-1	FL	3007.54	3888.68	CXCL13_CXCR5	0
afcfjklo-1	FL	3013.23	3884.95	CXCL13_CXCR5	1
afcflheg-1	FL	3007.67	3858.35	CXCL13_CXCR5	1
afcfmiae-1	FL	3009.46	3866.28	CXCL13_CXCR5	0
afcgccpl-1	FL	3011.68	3859.86	CXCL13_CXCR5	1
afcgdhae-1	FL	3072.94	3812.71	CXCL13_CXCR5	0
afcgflmo-1	FL	3074.1	3828.52	CXCL13_CXCR5	0
afcgjfni-1	FL	3072.04	3842.37	CXCL13_CXCR5	2
afcgjjfi-1	FL	3078.55	3847.06	CXCL13_CXCR5	0
afcglbhh-1	FL	3082.41	3846.79	CXCL13_CXCR5	0
afcgmnaf-1	FL	3084.57	3841.73	CXCL13_CXCR5	0
afcgoejg-1	FL	3100.24	3826.01	CXCL13_CXCR5	0
afcgpimf-1	FL	3090.58	3840.33	CXCL13_CXCR5	1
afcgppfk-1	FL	3079.99	3836.21	CXCL13_CXCR5	0
afchbhag-1	FL	3086.42	3835.31	CXCL13_CXCR5	0
afchbife-1	FL	3079.76	3828.92	CXCL13_CXCR5	1
afchcabe-1	FL	3073.07	3869.58	CXCL13_CXCR5	0
afchdkog-1	FL	3083.17	3867.42	CXCL13_CXCR5	0
afchgaki-1	FL	3080.03	3873.63	CXCL13_CXCR5	1
afchggjb-1	FL	3077.57	3867.09	CXCL13_CXCR5	0
afchppnh-1	FL	3108.64	3851.8	CXCL13_CXCR5	0
afcibjik-1	FL	3104.23	3849.57	CXCL13_CXCR5	0
afciedea-1	FL	3109.61	3870.98	CXCL13_CXCR5	0
afcifiij-1	FL	3105.18	3895.05	CXCL13_CXCR5	0
afciikhd-1	FL	3109.61	3864.24	CXCL13_CXCR5	0
afcijoik-1	FL	3093.81	3863.53	CXCL13_CXCR5	0
afcikeeh-1	FL	3104.91	3859.69	CXCL13_CXCR5	0
afcimdaj-1	FL	3096.25	3866.96	CXCL13_CXCR5	0
afcjanmf-1	FL	3080.66	3852.48	CXCL13_CXCR5	0
afcjceec-1	FL	3081.39	3859.02	CXCL13_CXCR5	0
afcjgiog-1	FL	3073.81	3857.87	CXCL13_CXCR5	1
afcjoabf-1	FL	3084.93	3855.16	CXCL13_CXCR5	0
afcjomla-1	FL	3095.9	3852.22	CXCL13_CXCR5	0
afcjpnjp-1	FL	3098.42	3857.47	CXCL13_CXCR5	0
afckalem-1	FL	3092.61	3858.23	CXCL13_CXCR5	1
afckapip-1	FL	3089.67	3854.11	CXCL13_CXCR5	0
afckbkma-1	FL	3023.72	3841.29	CXCL13_CXCR5	1
afckckef-1	FL	3022.24	3854.76	CXCL13_CXCR5	1
afckefeb-1	FL	3022.39	3848.06	CXCL13_CXCR5	2
afckenph-1	FL	3044.18	3855.25	CXCL13_CXCR5	1
afcklala-1	FL	3051.87	3880.17	CXCL13_CXCR5	0
afcklela-1	FL	3038.3	3850.53	CXCL13_CXCR5	0
afckngpo-1	FL	3028.05	3847.65	CXCL13_CXCR5	0
afcknkog-1	FL	3035.93	3846.33	CXCL13_CXCR5	0
afckopjc-1	FL	3041.83	3839.88	CXCL13_CXCR5	0
afclaagc-1	FL	3049.8	3850.36	CXCL13_CXCR5	0
afcldagi-1	FL	3043.33	3848.04	CXCL13_CXCR5	0
afcleenb-1	FL	3046.71	3842.83	CXCL13_CXCR5	1
afclgnid-1	FL	3053.88	3826.62	CXCL13_CXCR5	0
afclkjia-1	FL	3056.23	3816.65	CXCL13_CXCR5	0
afcloglc-1	FL	3057.93	3832.34	CXCL13_CXCR5	0
afcmbgop-1	FL	3060.43	3865.04	CXCL13_CXCR5	0
afcmdkac-1	FL	3058.78	3870.29	CXCL13_CXCR5	0
afcmefcn-1	FL	3053.43	3869.4	CXCL13_CXCR5	0
afcmhdcc-1	FL	3055.69	3863.82	CXCL13_CXCR5	0
afcmhmlg-1	FL	3055.27	3850.53	CXCL13_CXCR5	0
afcmkgje-1	FL	3055.9	3857.31	CXCL13_CXCR5	0
afcmnnnh-1	FL	3059.75	3854.84	CXCL13_CXCR5	0
afcmpoie-1	FL	3067.75	3844.94	CXCL13_CXCR5	2
afcndcpo-1	FL	3064.73	3861.18	CXCL13_CXCR5	0
afcnlcdn-1	FL	3067.32	3858.31	CXCL13_CXCR5	0
afcnpjlo-1	FL	3066.01	3851.97	CXCL13_CXCR5	0
afcoajih-1	FL	3068.24	3839.54	CXCL13_CXCR5	2
afcoclme-1	FL	3115.22	3875.27	CXCL13_CXCR5	0
afcojddm-1	FL	3084.72	3876.33	CXCL13_CXCR5	0
afcojnlp-1	FL	3099.18	3898.88	CXCL13_CXCR5	0
afcooanl-1	FL	3096.53	3883.66	CXCL13_CXCR5	1
afcpaapf-1	FL	3092.14	3883	CXCL13_CXCR5	1
afcpdpkh-1	FL	3088.6	3877.2	CXCL13_CXCR5	0
afcpfakd-1	FL	3102.27	3990.78	CXCL13_CXCR5	1
afcpgaao-1	FL	3122.08	3995.72	CXCL13_CXCR5	0
afcpgnnb-1	FL	3115.02	3993.17	CXCL13_CXCR5	0
afcpnclg-1	FL	3118.94	3990.29	CXCL13_CXCR5	0
afcpomek-1	FL	3105.29	3995.39	CXCL13_CXCR5	0
afdahmja-1	FL	3121.41	3971.51	CXCL13_CXCR5	0
afdakdmn-1	FL	3124.41	3976.19	CXCL13_CXCR5	0
afdamole-1	FL	3113.41	3966.38	CXCL13_CXCR5	0
afdanmnc-1	FL	3117.77	3980.64	CXCL13_CXCR5	0
afdbackn-1	FL	3110.57	3977.06	CXCL13_CXCR5	0
afdbaikb-1	FL	3116.18	3972.65	CXCL13_CXCR5	1
afdbbbjn-1	FL	3108.52	3981.86	CXCL13_CXCR5	0
afdbclfj-1	FL	3108.77	3965.01	CXCL13_CXCR5	0
afdbgijg-1	FL	3118.34	3928.69	CXCL13_CXCR5	0
afdbhjmf-1	FL	3113.48	3930.78	CXCL13_CXCR5	0
afdbnklg-1	FL	3124.18	3937.3	CXCL13_CXCR5	0
afdcbemk-1	FL	3116.27	3943.71	CXCL13_CXCR5	1
afdcikhc-1	FL	3114.41	3937.18	CXCL13_CXCR5	0
afdcllpi-1	FL	3107.6	3949.83	CXCL13_CXCR5	0
afdclogk-1	FL	3110.58	3960.06	CXCL13_CXCR5	1
afdcnnmg-1	FL	3106.89	3957.4	CXCL13_CXCR5	1
afdcongg-1	FL	3111.88	3953.14	CXCL13_CXCR5	0
afddaaaj-1	FL	3115.57	3959.52	CXCL13_CXCR5	1
afddaffe-1	FL	3123.72	3959.76	CXCL13_CXCR5	0
afddbafe-1	FL	3119.9	3954.06	CXCL13_CXCR5	0
afddkknf-1	FL	3115.96	3949.06	CXCL13_CXCR5	0
afddpdcp-1	FL	3108.61	3936.89	CXCL13_CXCR5	0
afddpmjo-1	FL	3103.15	3946.06	CXCL13_CXCR5	0
afdebhlm-1	FL	3109.16	3943.43	CXCL13_CXCR5	0
afdebiig-1	FL	3104.14	3940.62	CXCL13_CXCR5	0
afdeccgf-1	FL	3098.65	3951.65	CXCL13_CXCR5	0
afdedkpd-1	FL	3101.78	3953.21	CXCL13_CXCR5	0
afdeelfe-1	FL	3089.89	3981.76	CXCL13_CXCR5	2
afdeknka-1	FL	3090.51	3988.05	CXCL13_CXCR5	0
afdelohm-1	FL	3085.64	3984.43	CXCL13_CXCR5	0
afdenbhd-1	FL	3099.4	3978.78	CXCL13_CXCR5	1
afdfacfe-1	FL	3101.43	3984.12	CXCL13_CXCR5	0
afdfifpp-1	FL	3097.43	3988.26	CXCL13_CXCR5	0
afdfodgk-1	FL	3094.66	3982.64	CXCL13_CXCR5	2
afdgacno-1	FL	3099.91	3962.27	CXCL13_CXCR5	0
afdgakme-1	FL	3098.57	3974.2	CXCL13_CXCR5	1
afdgechg-1	FL	3086.19	3970.74	CXCL13_CXCR5	0
afdgefom-1	FL	3087.33	3963.22	CXCL13_CXCR5	0
afdghffe-1	FL	3102.12	3903.1	CXCL13_CXCR5	0
afdgkoel-1	FL	3112.37	3911.94	CXCL13_CXCR5	0
afdglohb-1	FL	3114.44	3907.42	CXCL13_CXCR5	0
afdgncfh-1	FL	3113.14	3900.37	CXCL13_CXCR5	0
afdgnhcc-1	FL	3109.22	3906.44	CXCL13_CXCR5	0
afdgpdoo-1	FL	3105.03	3918.43	CXCL13_CXCR5	0
afdhcoaa-1	FL	3108.59	3930.49	CXCL13_CXCR5	0
afdhgaob-1	FL	3111.68	3926.04	CXCL13_CXCR5	0
afdhggjj-1	FL	3106.85	3924.15	CXCL13_CXCR5	0
afdhhkln-1	FL	3110.18	3920.49	CXCL13_CXCR5	0
afdhjgja-1	FL	3117.11	3920.07	CXCL13_CXCR5	0
afdhoipp-1	FL	3119.83	3923.16	CXCL13_CXCR5	0
afdicbbb-1	FL	3120.07	3902.52	CXCL13_CXCR5	0
afdicoaf-1	FL	3117.66	3912.92	CXCL13_CXCR5	0
afdicpba-1	FL	3120.46	3908.05	CXCL13_CXCR5	0
afdieokj-1	FL	3032.72	3914.28	CXCL13_CXCR5	0
afdiffbk-1	FL	3028.47	3934.72	CXCL13_CXCR5	0
afdififn-1	FL	3030.91	3930.14	CXCL13_CXCR5	0
afdiflae-1	FL	3027.39	3923.42	CXCL13_CXCR5	0
afdiljeh-1	FL	3031.79	3919.79	CXCL13_CXCR5	0
afdipjig-1	FL	3027.37	3916.6	CXCL13_CXCR5	0
afdjadah-1	FL	3016.74	3960.56	CXCL13_CXCR5	0
afdjdeoc-1	FL	3018.09	3984.55	CXCL13_CXCR5	0
afdjecgb-1	FL	3018.86	3978.49	CXCL13_CXCR5	1
afdjeiaj-1	FL	3024.61	3940.2	CXCL13_CXCR5	1
afdjkgih-1	FL	3025.55	3960.19	CXCL13_CXCR5	0
afdjkjee-1	FL	3029.94	3957.23	CXCL13_CXCR5	0
afdjlbcc-1	FL	3022.18	3948.03	CXCL13_CXCR5	0
afdjldnn-1	FL	3019.97	3918.42	CXCL13_CXCR5	0
afdjljpd-1	FL	3021.95	3929.62	CXCL13_CXCR5	1
afdjmepd-1	FL	3021.52	3922.41	CXCL13_CXCR5	0
afdjoand-1	FL	3006.38	3960.18	CXCL13_CXCR5	0
afdjogog-1	FL	3013.12	3953.57	CXCL13_CXCR5	1
afdjpalj-1	FL	3010.97	3961.1	CXCL13_CXCR5	0
afdkcjin-1	FL	2999	3976.63	CXCL13_CXCR5	1
afdkgegg-1	FL	3003.64	3983.86	CXCL13_CXCR5	0
afdkhnap-1	FL	3012.14	3982.62	CXCL13_CXCR5	2
afdkinhe-1	FL	3003.37	3977.51	CXCL13_CXCR5	1
afdkkfmj-1	FL	3001.81	3965.53	CXCL13_CXCR5	0
afdklajf-1	FL	2996.5	3970.04	CXCL13_CXCR5	0
afdknabo-1	FL	3008.49	3969.49	CXCL13_CXCR5	0
afdknfji-1	FL	3040.83	3947.19	CXCL13_CXCR5	0
afdkohpa-1	FL	3047.14	3959.86	CXCL13_CXCR5	1
afdlakbf-1	FL	3041.38	3954.55	CXCL13_CXCR5	0
afdlgdim-1	FL	3035.81	3950.04	CXCL13_CXCR5	0
afdliadg-1	FL	3046.77	3943.91	CXCL13_CXCR5	0
afdlifai-1	FL	3046.56	3916.32	CXCL13_CXCR5	1
afdlnhee-1	FL	3044.74	3923.62	CXCL13_CXCR5	0
afdlpokj-1	FL	3041.16	3916.62	CXCL13_CXCR5	0
afdmeejl-1	FL	3036.89	3930.35	CXCL13_CXCR5	0
afdmipan-1	FL	3040.2	3942.27	CXCL13_CXCR5	0
afdnaedo-1	FL	3046.06	3939.82	CXCL13_CXCR5	0
afdnaimf-1	FL	3040.87	3934.64	CXCL13_CXCR5	0
afdndfbh-1	FL	3048.02	3888.77	CXCL13_CXCR5	1
afdndjcf-1	FL	3041.58	3891.89	CXCL13_CXCR5	0
afdnjnjk-1	FL	3037.95	3904.4	CXCL13_CXCR5	0
afdoafbe-1	FL	3041.9	3910.42	CXCL13_CXCR5	0
afdobagg-1	FL	3045.77	3906.05	CXCL13_CXCR5	0
afdobfcd-1	FL	3044.5	3895.24	CXCL13_CXCR5	0
afdobplf-1	FL	3044.83	3900.21	CXCL13_CXCR5	0
afdoeglo-1	FL	3037.18	3897.29	CXCL13_CXCR5	0
afdohaak-1	FL	3015.66	3900.88	CXCL13_CXCR5	0
afdohabb-1	FL	3017.4	3925.1	CXCL13_CXCR5	0
afdoidpb-1	FL	3013.45	3915.29	CXCL13_CXCR5	0
afdokbkf-1	FL	3017.02	3905.92	CXCL13_CXCR5	0
afdonnjd-1	FL	3030.53	3904.01	CXCL13_CXCR5	0
afdonnnm-1	FL	3027.9	3909.76	CXCL13_CXCR5	0
afdopcna-1	FL	3035.75	3908.71	CXCL13_CXCR5	0
afdpcdhn-1	FL	3023.43	3900.32	CXCL13_CXCR5	0
afdpemph-1	FL	3022.97	3914.98	CXCL13_CXCR5	0
afdphejm-1	FL	3021.3	3910.61	CXCL13_CXCR5	0
afdphfnk-1	FL	3023.88	3905.89	CXCL13_CXCR5	0
afdpidep-1	FL	2999.12	3897.22	CXCL13_CXCR5	0
afdpipho-1	FL	2995.81	3906.68	CXCL13_CXCR5	1
afdplibk-1	FL	2998.89	3902.79	CXCL13_CXCR5	1
afdpmjbf-1	FL	3002.18	3934.1	CXCL13_CXCR5	0
afeabaha-1	FL	2996.71	3937.25	CXCL13_CXCR5	0
afeacjlj-1	FL	2998.38	3911.05	CXCL13_CXCR5	0
afeadclk-1	FL	2998.12	3931.46	CXCL13_CXCR5	0
afeagmmk-1	FL	2996.53	3923.87	CXCL13_CXCR5	0
afeaidoi-1	FL	2999.56	3917.44	CXCL13_CXCR5	0
afeaihmi-1	FL	3007.61	3904.62	CXCL13_CXCR5	1
afeainfm-1	FL	3006.07	3925.92	CXCL13_CXCR5	1
afeakglg-1	FL	3013.6	3923.13	CXCL13_CXCR5	0
afeapihl-1	FL	3005.81	3915.15	CXCL13_CXCR5	0
afeapkfk-1	FL	3005.5	3910.64	CXCL13_CXCR5	0
afebdofn-1	FL	3013.76	3907.2	CXCL13_CXCR5	0
afebgmhl-1	FL	3062.41	3878.2	CXCL13_CXCR5	0
afebibpl-1	FL	3065.16	3886	CXCL13_CXCR5	0
afebmfdg-1	FL	3059.5	3885.87	CXCL13_CXCR5	1
afebnbif-1	FL	3057.98	3879.22	CXCL13_CXCR5	0
afebnblk-1	FL	3048.82	3902.44	CXCL13_CXCR5	0
afebnnmj-1	FL	3056.36	3913.11	CXCL13_CXCR5	0
afeccmpl-1	FL	3047.77	3910.91	CXCL13_CXCR5	0
afecdkgb-1	FL	3052.59	3908.73	CXCL13_CXCR5	0
afecfici-1	FL	3052.61	3904.85	CXCL13_CXCR5	0
afecgacc-1	FL	3056.01	3890.52	CXCL13_CXCR5	0
afeckace-1	FL	3058.64	3894.81	CXCL13_CXCR5	0
afeclfpj-1	FL	3061.88	3898.3	CXCL13_CXCR5	0
afecmjgd-1	FL	3054.55	3885.31	CXCL13_CXCR5	1
afecmppl-1	FL	3051.54	3895.33	CXCL13_CXCR5	0
afedemkl-1	FL	3060.71	3951.49	CXCL13_CXCR5	1
afedgcic-1	FL	3063.39	3954.58	CXCL13_CXCR5	1
afedkhlf-1	FL	3067.46	3953.27	CXCL13_CXCR5	1
afedmghk-1	FL	3058.9	3959.05	CXCL13_CXCR5	0
afedoodg-1	FL	3061.11	3962.97	CXCL13_CXCR5	0
afeeekgi-1	FL	3055.04	3961.62	CXCL13_CXCR5	0
afeefche-1	FL	3064.57	3960.11	CXCL13_CXCR5	0
afeelhni-1	FL	3072.54	3962.9	CXCL13_CXCR5	1
afeemlne-1	FL	3085.01	3959.28	CXCL13_CXCR5	0
afeemnpc-1	FL	3081.96	3957.57	CXCL13_CXCR5	0
afeenaeh-1	FL	3050.84	3926.23	CXCL13_CXCR5	0
afefepgd-1	FL	3048.13	3932.88	CXCL13_CXCR5	0
afefgdae-1	FL	3055.44	3931.04	CXCL13_CXCR5	0
afefiejl-1	FL	3051.79	3938.74	CXCL13_CXCR5	1
afefmoad-1	FL	3055.12	3955.49	CXCL13_CXCR5	1
afefoacb-1	FL	3058.38	3946.58	CXCL13_CXCR5	0
afefoohd-1	FL	3054.87	3951.39	CXCL13_CXCR5	1
afegcige-1	FL	3055.58	3940.15	CXCL13_CXCR5	1
afeghnck-1	FL	3048.91	3955.14	CXCL13_CXCR5	0
afegjdek-1	FL	3050.34	3946.36	CXCL13_CXCR5	0
afegnako-1	FL	3064.9	3919.51	CXCL13_CXCR5	0
afegojjk-1	FL	3059.58	3932.98	CXCL13_CXCR5	0
afegpdch-1	FL	3066.88	3931.19	CXCL13_CXCR5	0
afehapon-1	FL	3064.65	3928.05	CXCL13_CXCR5	0
afehdhhp-1	FL	3068.34	3924.45	CXCL13_CXCR5	0
afehfgaa-1	FL	3062.76	3923.67	CXCL13_CXCR5	0
afehngon-1	FL	3064.38	3946.59	CXCL13_CXCR5	0
afehphen-1	FL	3059.78	3940.97	CXCL13_CXCR5	0
afehpjcf-1	FL	3072.83	3950.04	CXCL13_CXCR5	0
afeibjgn-1	FL	3078	3949.32	CXCL13_CXCR5	0
afeifgbf-1	FL	3072.67	3945.42	CXCL13_CXCR5	0
afeifghl-1	FL	3083.46	3949.55	CXCL13_CXCR5	0
afeifnij-1	FL	3089.43	3947.28	CXCL13_CXCR5	1
afeihalm-1	FL	3085.25	3944.26	CXCL13_CXCR5	0
afeihbhk-1	FL	3071.08	3936.89	CXCL13_CXCR5	0
afeiienj-1	FL	3066.77	3934.83	CXCL13_CXCR5	0
afeijpbd-1	FL	2993.33	3808.45	CXCL13_CXCR5	0
afeillcb-1	FL	2989.69	3812.54	CXCL13_CXCR5	1
afejdalf-1	FL	2984.17	3810.83	CXCL13_CXCR5	1
afejdbab-1	FL	2982.71	3825.73	CXCL13_CXCR5	0
afejeola-1	FL	2981.55	3819.31	CXCL13_CXCR5	1
afejgpji-1	FL	2991.31	3816.36	CXCL13_CXCR5	2
afejkkpg-1	FL	2988.63	3826.94	CXCL13_CXCR5	1
afejmjmm-1	FL	2993.84	3826.8	CXCL13_CXCR5	1
afejmnmh-1	FL	2990.09	3821	CXCL13_CXCR5	1
afejpbij-1	FL	2950.21	3809.94	CXCL13_CXCR5	0
afekagkk-1	FL	2956.55	3815.68	CXCL13_CXCR5	0
afekbaad-1	FL	2950.12	3813.69	CXCL13_CXCR5	0
afekccho-1	FL	2955.9	3809.27	CXCL13_CXCR5	0
afekddcg-1	FL	2938.24	3828.89	CXCL13_CXCR5	0
afekdhhl-1	FL	2938.15	3840.17	CXCL13_CXCR5	0
afekelcm-1	FL	2944.25	3834.18	CXCL13_CXCR5	0
afekfipo-1	FL	2937.8	3835.11	CXCL13_CXCR5	0
afekggbl-1	FL	2945.68	3827.12	CXCL13_CXCR5	0
afekklgc-1	FL	2950.21	3821.52	CXCL13_CXCR5	0
afeklafd-1	FL	2954.76	3834.77	CXCL13_CXCR5	0
afeknmlh-1	FL	2948.56	3834.06	CXCL13_CXCR5	0
afeknmna-1	FL	2952.19	3827.06	CXCL13_CXCR5	0
afelbkhl-1	FL	2940.54	3816.4	CXCL13_CXCR5	0
afelblld-1	FL	2934.28	3822.82	CXCL13_CXCR5	0
afeldbgk-1	FL	2944.83	3819.82	CXCL13_CXCR5	0
afeldigk-1	FL	2968.12	3807.64	CXCL13_CXCR5	0
afeldinn-1	FL	2966.71	3813.33	CXCL13_CXCR5	0
afelejfe-1	FL	2973.61	3812.97	CXCL13_CXCR5	1
afelejic-1	FL	2961.98	3810.34	CXCL13_CXCR5	1
afelephp-1	FL	2973.9	3834.28	CXCL13_CXCR5	3
afelkeeh-1	FL	2960.45	3823.98	CXCL13_CXCR5	0
afelldnk-1	FL	2960.65	3834.98	CXCL13_CXCR5	0
afelmmbd-1	FL	2965.03	3832.79	CXCL13_CXCR5	2
afeloahl-1	FL	2960.81	3829.07	CXCL13_CXCR5	0
afelocna-1	FL	2974.63	3818.09	CXCL13_CXCR5	0
afelpokh-1	FL	2978.57	3830.06	CXCL13_CXCR5	0
afemabin-1	FL	2969.07	3833.42	CXCL13_CXCR5	3
afembfoc-1	FL	2976.23	3824.58	CXCL13_CXCR5	1
afemclgc-1	FL	2991.62	3876.95	CXCL13_CXCR5	0
afemcmmi-1	FL	2991.72	3883.17	CXCL13_CXCR5	0
afemeggn-1	FL	2986.2	3879.71	CXCL13_CXCR5	0
afemhfgc-1	FL	2994.76	3888.91	CXCL13_CXCR5	0
afemidlb-1	FL	2991.37	3900.47	CXCL13_CXCR5	0
afemjkch-1	FL	2993.15	3897.28	CXCL13_CXCR5	0
afemjmpm-1	FL	2995.71	3893.54	CXCL13_CXCR5	0
afemkdlj-1	FL	2990.53	3892.62	CXCL13_CXCR5	0
afemniaj-1	FL	2985.21	3888.15	CXCL13_CXCR5	1
afemonhn-1	FL	2986.16	3897.66	CXCL13_CXCR5	0
afempmle-1	FL	2966.26	3894.75	CXCL13_CXCR5	0
afencodd-1	FL	2967.13	3906.86	CXCL13_CXCR5	0
afengbph-1	FL	2962.62	3903.46	CXCL13_CXCR5	0
afengdnm-1	FL	2969.57	3900.06	CXCL13_CXCR5	1
afengogm-1	FL	2967.83	3912.84	CXCL13_CXCR5	1
afeniekl-1	FL	2968.37	3918.07	CXCL13_CXCR5	0
afenlale-1	FL	2962.51	3918.04	CXCL13_CXCR5	0
afennajb-1	FL	2963.17	3912.45	CXCL13_CXCR5	1
afennpoo-1	FL	2973.16	3910.32	CXCL13_CXCR5	2
afenoajc-1	FL	2972.4	3915.5	CXCL13_CXCR5	0
afeohjdi-1	FL	2977.87	3912.71	CXCL13_CXCR5	0
afeoiegg-1	FL	2973.78	3900.79	CXCL13_CXCR5	2
afeoikpp-1	FL	2976.95	3906.15	CXCL13_CXCR5	0
afeoilbd-1	FL	2978.38	3900.52	CXCL13_CXCR5	1
afeoimcc-1	FL	2966.86	3881.57	CXCL13_CXCR5	1
afeoipnn-1	FL	2968.97	3885.87	CXCL13_CXCR5	1
afeookhh-1	FL	2973.18	3883.04	CXCL13_CXCR5	0
afeopidm-1	FL	2963.43	3887.54	CXCL13_CXCR5	0
afepahfc-1	FL	2959.16	3892.52	CXCL13_CXCR5	0
afepbpli-1	FL	2966.85	3889.95	CXCL13_CXCR5	0
afepdbjf-1	FL	2978.75	3879.79	CXCL13_CXCR5	2
afepjgpm-1	FL	2980.53	3894.34	CXCL13_CXCR5	1
afepldoi-1	FL	2979.54	3889.37	CXCL13_CXCR5	2
afeplehg-1	FL	2979.16	3885.66	CXCL13_CXCR5	2
afepnmhk-1	FL	2949.69	3862.37	CXCL13_CXCR5	0
afepoebb-1	FL	2954.35	3868.88	CXCL13_CXCR5	0
afeppkcl-1	FL	2957.69	3864.58	CXCL13_CXCR5	0
affaamnj-1	FL	2938.58	3877.47	CXCL13_CXCR5	0
affaandj-1	FL	2935.81	3885.07	CXCL13_CXCR5	1
affaclbh-1	FL	2942.6	3881.75	CXCL13_CXCR5	1
affacpie-1	FL	2948.91	3875.04	CXCL13_CXCR5	1
affaeicn-1	FL	2953.18	3884.2	CXCL13_CXCR5	0
affaenfn-1	FL	2958.39	3882.78	CXCL13_CXCR5	0
affafknd-1	FL	2950.3	3879.69	CXCL13_CXCR5	1
affafokp-1	FL	2957.24	3875.32	CXCL13_CXCR5	0
affaidjm-1	FL	2938.98	3862.92	CXCL13_CXCR5	0
affaiocp-1	FL	2937	3871.28	CXCL13_CXCR5	0
affajinm-1	FL	2938.3	3866.85	CXCL13_CXCR5	0
affajnij-1	FL	2945.08	3863.01	CXCL13_CXCR5	0
affamfnc-1	FL	2931.25	3920.16	CXCL13_CXCR5	0
affamhop-1	FL	2945.57	3920.25	CXCL13_CXCR5	0
affamiol-1	FL	2940.35	3919.6	CXCL13_CXCR5	0
affangkn-1	FL	2948.4	3938.18	CXCL13_CXCR5	0
affaobke-1	FL	2945.31	3926.07	CXCL13_CXCR5	0
affapcem-1	FL	2936.46	3924.12	CXCL13_CXCR5	0
affapkpp-1	FL	2935.52	3937.33	CXCL13_CXCR5	0
affbbdpc-1	FL	2937.71	3932.44	CXCL13_CXCR5	0
affbcnfm-1	FL	2938.39	3927.31	CXCL13_CXCR5	0
affbdoem-1	FL	2939.39	3900.46	CXCL13_CXCR5	2
affbfdmn-1	FL	2942.39	3914.59	CXCL13_CXCR5	0
affbgpnl-1	FL	2935.98	3913.79	CXCL13_CXCR5	0
affblccn-1	FL	2944.33	3909.47	CXCL13_CXCR5	1
affbnlee-1	FL	2936.22	3906.38	CXCL13_CXCR5	0
affbpioh-1	FL	2943.08	3904.13	CXCL13_CXCR5	1
affcaabk-1	FL	2956	3903.63	CXCL13_CXCR5	1
affcalad-1	FL	2950.1	3918.56	CXCL13_CXCR5	0
affclagn-1	FL	2955.31	3916.11	CXCL13_CXCR5	0
affclcif-1	FL	2957.4	3910.86	CXCL13_CXCR5	0
affcljeh-1	FL	2949.95	3910.15	CXCL13_CXCR5	0
affcllon-1	FL	2950.38	3904.54	CXCL13_CXCR5	0
affcoacl-1	FL	2950.91	3889.51	CXCL13_CXCR5	1
affcodlp-1	FL	2946.89	3898.9	CXCL13_CXCR5	0
affdbbpi-1	FL	2957.91	3898.78	CXCL13_CXCR5	0
affdckoe-1	FL	2949.56	3894.95	CXCL13_CXCR5	0
affddpkd-1	FL	2944.8	3889.54	CXCL13_CXCR5	0
affdfphb-1	FL	2938.47	3894.63	CXCL13_CXCR5	1
affdghfa-1	FL	2939.17	3888.44	CXCL13_CXCR5	1
affdiipp-1	FL	2991.8	3836.76	CXCL13_CXCR5	0
affdjgai-1	FL	2991.23	3858.43	CXCL13_CXCR5	0
affdlond-1	FL	2994.82	3854.33	CXCL13_CXCR5	1
affdodpl-1	FL	2989.93	3846.74	CXCL13_CXCR5	1
affefhgd-1	FL	2995.65	3842.26	CXCL13_CXCR5	1
affegpch-1	FL	2993.15	3871.17	CXCL13_CXCR5	1
affeikje-1	FL	2983.69	3871.16	CXCL13_CXCR5	0
affencmp-1	FL	2990.82	3862.76	CXCL13_CXCR5	0
affenejg-1	FL	2980.7	3865.24	CXCL13_CXCR5	1
affenjik-1	FL	2989.44	3867.64	CXCL13_CXCR5	1
affenmip-1	FL	2980.4	3841.63	CXCL13_CXCR5	0
affeohfh-1	FL	2989.03	3852.87	CXCL13_CXCR5	2
affeohjg-1	FL	2984.21	3856.02	CXCL13_CXCR5	0
affeokea-1	FL	2984.51	3852.58	CXCL13_CXCR5	2
afffbbhc-1	FL	2984.83	3847.56	CXCL13_CXCR5	1
afffbdki-1	FL	2986.02	3840.37	CXCL13_CXCR5	0
afffbffo-1	FL	2960.35	3853.87	CXCL13_CXCR5	0
afffbpnc-1	FL	2966.37	3866.31	CXCL13_CXCR5	0
afffiafg-1	FL	2969.42	3860.87	CXCL13_CXCR5	1
afffjnhk-1	FL	2964.39	3862.26	CXCL13_CXCR5	0
afffobgj-1	FL	2959.34	3859.02	CXCL13_CXCR5	0
afffpbaj-1	FL	2965.36	3855.37	CXCL13_CXCR5	0
affgajpe-1	FL	2970.82	3876.25	CXCL13_CXCR5	0
affgbbpb-1	FL	2962.47	3875.36	CXCL13_CXCR5	0
affgcffo-1	FL	2976.69	3862.2	CXCL13_CXCR5	1
affgejpi-1	FL	2978.86	3875.85	CXCL13_CXCR5	2
affgembd-1	FL	2977.61	3870.16	CXCL13_CXCR5	0
affgkplo-1	FL	2948.67	3839.39	CXCL13_CXCR5	0
affglomo-1	FL	2951.89	3847.36	CXCL13_CXCR5	0
affgnabl-1	FL	2956.55	3846.03	CXCL13_CXCR5	0
affgnhdg-1	FL	2951.59	3841.58	CXCL13_CXCR5	0
affgploa-1	FL	2955.55	3853.36	CXCL13_CXCR5	0
affhcgpm-1	FL	2952.99	3859.08	CXCL13_CXCR5	0
affheemb-1	FL	2951.43	3852.68	CXCL13_CXCR5	0
affhhabn-1	FL	2942.61	3851.56	CXCL13_CXCR5	0
affhhjfl-1	FL	2946.49	3852.2	CXCL13_CXCR5	0
affhhlgh-1	FL	2943.36	3858.58	CXCL13_CXCR5	0
affhiaop-1	FL	2939.28	3855.71	CXCL13_CXCR5	0
affhjckk-1	FL	2933.45	3857.54	CXCL13_CXCR5	1
affhojpd-1	FL	2964.03	3847.05	CXCL13_CXCR5	0
affiknmg-1	FL	2963.97	3841.59	CXCL13_CXCR5	0
affioklf-1	FL	2978.54	3848.94	CXCL13_CXCR5	0
affjddki-1	FL	2971.33	3857.87	CXCL13_CXCR5	1
affjemag-1	FL	2976.77	3857.3	CXCL13_CXCR5	1
affjfbdg-1	FL	2970.53	3852.05	CXCL13_CXCR5	2
affjicoj-1	FL	2975.06	3841.02	CXCL13_CXCR5	0
affjiief-1	FL	2970.96	3845.69	CXCL13_CXCR5	1
affjkjal-1	FL	2970.16	3839.39	CXCL13_CXCR5	1
affjlmnf-1	FL	2805.72	3865.55	CXCL13_CXCR5	0
affjnlkf-1	FL	2806.68	3870.48	CXCL13_CXCR5	0
affjoecp-1	FL	2801.22	3869.15	CXCL13_CXCR5	0
affjogkg-1	FL	2798.87	3899.54	CXCL13_CXCR5	0
affkcjlj-1	FL	2797.3	3914.46	CXCL13_CXCR5	0
affkeoji-1	FL	2797.27	3909.98	CXCL13_CXCR5	0
affkfhid-1	FL	2800.75	3907.55	CXCL13_CXCR5	0
affkfjpg-1	FL	2795.74	3904.31	CXCL13_CXCR5	0
affkkcgi-1	FL	2810.67	3879.54	CXCL13_CXCR5	2
affknhpf-1	FL	2808.52	3906.31	CXCL13_CXCR5	0
affknnln-1	FL	2804.29	3903.34	CXCL13_CXCR5	0
affkoemd-1	FL	2803.83	3895.75	CXCL13_CXCR5	0
affkpfoj-1	FL	2807.83	3887.48	CXCL13_CXCR5	0
afflapdm-1	FL	2804.69	3883.02	CXCL13_CXCR5	0
afflcdnp-1	FL	2797.23	3879.79	CXCL13_CXCR5	0
afflikfn-1	FL	2800.18	3891.48	CXCL13_CXCR5	0
affmdkik-1	FL	2800.44	3884.84	CXCL13_CXCR5	0
affmhkki-1	FL	2773.57	3889.28	CXCL13_CXCR5	0
affmjllg-1	FL	2773.13	3906.54	CXCL13_CXCR5	0
affmllbp-1	FL	2772.24	3902.5	CXCL13_CXCR5	0
affmmjnl-1	FL	2771.21	3898.45	CXCL13_CXCR5	0
affmoklc-1	FL	2776.21	3896.94	CXCL13_CXCR5	0
affndeln-1	FL	2770.28	3894.02	CXCL13_CXCR5	0
affndkpo-1	FL	2770.84	3910.84	CXCL13_CXCR5	0
affndlbn-1	FL	2767.68	3918.96	CXCL13_CXCR5	0
affnfnif-1	FL	2768.31	3913.86	CXCL13_CXCR5	0
affnfpeb-1	FL	2776.77	3912.65	CXCL13_CXCR5	0
affnmfje-1	FL	2766.33	3900.49	CXCL13_CXCR5	0
affnnlal-1	FL	2764.52	3907.9	CXCL13_CXCR5	0
affoaaid-1	FL	2779.22	3879.09	CXCL13_CXCR5	0
affoflgh-1	FL	2782.86	3876.56	CXCL13_CXCR5	2
affohfdf-1	FL	2781.06	3884.64	CXCL13_CXCR5	0
affojchm-1	FL	2786.67	3895.86	CXCL13_CXCR5	0
affoledd-1	FL	2793.23	3895.92	CXCL13_CXCR5	0
affolggl-1	FL	2791.24	3903.08	CXCL13_CXCR5	0
affoljkm-1	FL	2791.71	3882.4	CXCL13_CXCR5	0
affonbho-1	FL	2786.48	3887.19	CXCL13_CXCR5	0
affonnem-1	FL	2795.12	3886.18	CXCL13_CXCR5	0
affoogbm-1	FL	2785.91	3892.88	CXCL13_CXCR5	0
affpbhko-1	FL	2784.34	3901.01	CXCL13_CXCR5	0
affpbncn-1	FL	2782.82	3912.67	CXCL13_CXCR5	0
affpdddp-1	FL	2766.2	3922.64	CXCL13_CXCR5	0
affpgceh-1	FL	2769.1	3927.6	CXCL13_CXCR5	0
affphkle-1	FL	2774.14	3925.45	CXCL13_CXCR5	0
affpiini-1	FL	2769.96	3974.73	CXCL13_CXCR5	0
affpjbfj-1	FL	2773.47	3997.42	CXCL13_CXCR5	2
affpjmfj-1	FL	2760.6	3995.27	CXCL13_CXCR5	0
affpkfij-1	FL	2772.62	3984.28	CXCL13_CXCR5	0
affpnflb-1	FL	2774.32	3977.61	CXCL13_CXCR5	2
affpogbj-1	FL	2768.85	3982.04	CXCL13_CXCR5	0
affppofj-1	FL	2766.82	3956.58	CXCL13_CXCR5	2
afgabikf-1	FL	2774.03	3962.53	CXCL13_CXCR5	1
afgacmdh-1	FL	2767.14	3962.58	CXCL13_CXCR5	0
afgafoan-1	FL	2775.17	3958.15	CXCL13_CXCR5	1
afgahadc-1	FL	2773.87	3932.28	CXCL13_CXCR5	0
afgahefl-1	FL	2772.78	3936.66	CXCL13_CXCR5	0
afgahijm-1	FL	2768.1	3931.67	CXCL13_CXCR5	0
afgajecn-1	FL	2768.41	3940.48	CXCL13_CXCR5	0
afgakaal-1	FL	2769.96	3945.9	CXCL13_CXCR5	0
afgamcbd-1	FL	2774.19	3942.19	CXCL13_CXCR5	0
afgamdbo-1	FL	2766.05	3949.7	CXCL13_CXCR5	0
afgamieo-1	FL	2773.58	3953.78	CXCL13_CXCR5	1
afgbdojl-1	FL	2772.53	3949.45	CXCL13_CXCR5	0
afgbffhc-1	FL	2799.66	3962.8	CXCL13_CXCR5	2
afgbfoip-1	FL	2800.44	3974.41	CXCL13_CXCR5	0
afgbghif-1	FL	2803.66	3971.11	CXCL13_CXCR5	0
afgbkdhh-1	FL	2802.99	3965.42	CXCL13_CXCR5	2
afgbkipm-1	FL	2806.64	3959.48	CXCL13_CXCR5	1
afgbljjo-1	FL	2808.55	3963.32	CXCL13_CXCR5	1
afgbphkn-1	FL	2804.29	3987.32	CXCL13_CXCR5	2
afgcamba-1	FL	2803.38	3990.95	CXCL13_CXCR5	2
afgcamkm-1	FL	2800.57	3978.24	CXCL13_CXCR5	0
afgcdbpc-1	FL	2800.79	3983.93	CXCL13_CXCR5	0
afgcdcjm-1	FL	2806.39	3982.35	CXCL13_CXCR5	0
afgcejcj-1	FL	2778.74	3982.51	CXCL13_CXCR5	2
afgchcno-1	FL	2775.46	3991.76	CXCL13_CXCR5	0
afgchhpb-1	FL	2779.76	3991.37	CXCL13_CXCR5	1
afgciehe-1	FL	2779.82	3987.34	CXCL13_CXCR5	1
afgcllle-1	FL	2780.11	3977.76	CXCL13_CXCR5	1
afgcmibo-1	FL	2795.53	3988.72	CXCL13_CXCR5	2
afgcnfca-1	FL	2798.42	3992.38	CXCL13_CXCR5	2
afgcngjc-1	FL	2787.34	3982.82	CXCL13_CXCR5	0
afgdaepn-1	FL	2788.63	3993.39	CXCL13_CXCR5	2
afgdefdm-1	FL	2788.26	3987.89	CXCL13_CXCR5	1
afgdekha-1	FL	2786.65	3977.58	CXCL13_CXCR5	0
afgdllmh-1	FL	2797.47	3956.11	CXCL13_CXCR5	0
afgdmoii-1	FL	2791.25	3958.48	CXCL13_CXCR5	0
afgdpdde-1	FL	2794.3	3965.16	CXCL13_CXCR5	1
afgeakjh-1	FL	2793.99	3981.51	CXCL13_CXCR5	0
afgeehmp-1	FL	2793.26	3975.77	CXCL13_CXCR5	0
afgehfbb-1	FL	2792.22	3969.66	CXCL13_CXCR5	1
afgejloi-1	FL	2785.19	3956.16	CXCL13_CXCR5	0
afgemmni-1	FL	2787.49	3963.04	CXCL13_CXCR5	0
afgepcld-1	FL	2781.12	3959.53	CXCL13_CXCR5	0
afgepimn-1	FL	2780.85	3923.66	CXCL13_CXCR5	0
afgfbmim-1	FL	2779.43	3932.81	CXCL13_CXCR5	0
afgfcpjm-1	FL	2781.72	3928.68	CXCL13_CXCR5	0
afgfedbl-1	FL	2781.57	3937.85	CXCL13_CXCR5	0
afgfeebi-1	FL	2779.21	3950.62	CXCL13_CXCR5	0
afgfgboo-1	FL	2778.26	3942.52	CXCL13_CXCR5	0
afgfggki-1	FL	2802.7	3943.3	CXCL13_CXCR5	0
afgfhpga-1	FL	2805.34	3952.69	CXCL13_CXCR5	0
afgfjlcg-1	FL	2790.03	3953.52	CXCL13_CXCR5	0
afgfmiid-1	FL	2796	3950.71	CXCL13_CXCR5	0
afgfmnga-1	FL	2806.83	3937	CXCL13_CXCR5	0
afgfnknp-1	FL	2802.31	3934.64	CXCL13_CXCR5	0
afgfonjh-1	FL	2788.45	3932.69	CXCL13_CXCR5	1
afgfpejf-1	FL	2797.24	3935.64	CXCL13_CXCR5	0
afgfpekc-1	FL	2796.36	3930.75	CXCL13_CXCR5	0
afggeoeh-1	FL	2790.66	3936.77	CXCL13_CXCR5	1
afgggcop-1	FL	2760.64	3902.35	CXCL13_CXCR5	0
afgggnce-1	FL	2751	3909.75	CXCL13_CXCR5	0
afggjaeg-1	FL	2744.34	3908.98	CXCL13_CXCR5	0
afggnjbc-1	FL	2750.78	3904.83	CXCL13_CXCR5	0
afggpbhp-1	FL	2757.71	3906.44	CXCL13_CXCR5	0
afggpfpo-1	FL	2753.95	3901.29	CXCL13_CXCR5	1
afghdhlf-1	FL	2747.96	3913.69	CXCL13_CXCR5	0
afghhmdo-1	FL	2748.16	3920.77	CXCL13_CXCR5	0
afghjhid-1	FL	2753.18	3918.23	CXCL13_CXCR5	0
afghkdkl-1	FL	2762.7	3913.5	CXCL13_CXCR5	0
afghklek-1	FL	2760.88	3923.28	CXCL13_CXCR5	1
afghlchb-1	FL	2754.71	3913.13	CXCL13_CXCR5	0
afghmedo-1	FL	2747.34	3962.92	CXCL13_CXCR5	0
afghnaia-1	FL	2743.93	3969.82	CXCL13_CXCR5	0
afgibcif-1	FL	2748.54	3967.4	CXCL13_CXCR5	0
afgifgii-1	FL	2758.51	4001.31	CXCL13_CXCR5	2
afgigogp-1	FL	2759.21	4005.54	CXCL13_CXCR5	2
afgijjmc-1	FL	2752.34	4005.19	CXCL13_CXCR5	1
afgijohj-1	FL	2746.99	4002.07	CXCL13_CXCR5	1
afgjbpdg-1	FL	2745.19	4006.97	CXCL13_CXCR5	0
afgjcbeh-1	FL	2745.04	3995.57	CXCL13_CXCR5	1
afgjckbi-1	FL	2754.19	3973.37	CXCL13_CXCR5	0
afgjeodl-1	FL	2764.74	3974.15	CXCL13_CXCR5	0
afgjfhmh-1	FL	2756.68	3976.9	CXCL13_CXCR5	0
afgjiffj-1	FL	2755.68	3938.33	CXCL13_CXCR5	0
afgjphlk-1	FL	2757.49	3943.98	CXCL13_CXCR5	0
afgjplpk-1	FL	2745.85	3943.86	CXCL13_CXCR5	0
afgkihod-1	FL	2751.48	3944.23	CXCL13_CXCR5	0
afgkmnao-1	FL	2763.7	3941.3	CXCL13_CXCR5	0
afgkplcd-1	FL	2753.8	3955.04	CXCL13_CXCR5	0
afglbmdb-1	FL	2763.12	3958.45	CXCL13_CXCR5	2
afgldkjc-1	FL	2760.01	3953.35	CXCL13_CXCR5	0
afgljmnf-1	FL	2756.58	3959.57	CXCL13_CXCR5	0
afglkodk-1	FL	2748.23	3950.2	CXCL13_CXCR5	0
afglpagi-1	FL	2742.92	3952.57	CXCL13_CXCR5	0
afgmaifh-1	FL	2753.15	3949.77	CXCL13_CXCR5	0
afgmccmj-1	FL	2746.95	3925.97	CXCL13_CXCR5	0
afgmjfho-1	FL	2746.54	3939.44	CXCL13_CXCR5	0
afgmjgkf-1	FL	2749.89	3936.71	CXCL13_CXCR5	0
afgmkkol-1	FL	2744.23	3931.17	CXCL13_CXCR5	0
afgmlmnp-1	FL	2758.9	3929.6	CXCL13_CXCR5	0
afgmmmgm-1	FL	2763.57	3935.11	CXCL13_CXCR5	0
afgmngfl-1	FL	2758.63	3934.77	CXCL13_CXCR5	0
afgmomaa-1	FL	2753.18	3933.34	CXCL13_CXCR5	0
afgmpogf-1	FL	2752.46	3926.4	CXCL13_CXCR5	1
afgnepee-1	FL	2820.73	4000	CXCL13_CXCR5	1
afgnfnod-1	FL	2818.71	3995.05	CXCL13_CXCR5	0
afgnhclm-1	FL	2816.84	4005.63	CXCL13_CXCR5	2
afgnjegf-1	FL	2796.8	4011.18	CXCL13_CXCR5	0
afgnlcag-1	FL	2814.33	4011.33	CXCL13_CXCR5	0
afgnogcb-1	FL	2800.4	4006.95	CXCL13_CXCR5	1
afgobkhf-1	FL	2813.74	3998.25	CXCL13_CXCR5	0
afgobllh-1	FL	2811.21	3999.43	CXCL13_CXCR5	0
afgoegjd-1	FL	2804.39	3999.57	CXCL13_CXCR5	0
afgogpio-1	FL	2781.77	4018.32	CXCL13_CXCR5	1
afgojnpl-1	FL	2796.98	4030.68	CXCL13_CXCR5	0
afgokfnm-1	FL	2794.39	4026.84	CXCL13_CXCR5	0
afgollaa-1	FL	2786.78	4029.48	CXCL13_CXCR5	0
afgomkco-1	FL	2783.66	4025.5	CXCL13_CXCR5	0
afgpceog-1	FL	2789.08	4021.33	CXCL13_CXCR5	0
afgpdmio-1	FL	2788.88	4034.68	CXCL13_CXCR5	0
afgpedim-1	FL	2793.62	4042.24	CXCL13_CXCR5	0
afgpjeml-1	FL	2788.32	4042.58	CXCL13_CXCR5	0
afgpncll-1	FL	2796.02	4036.91	CXCL13_CXCR5	0
afgpnlbm-1	FL	2777.94	4023.89	CXCL13_CXCR5	0
afgppkml-1	FL	2768.42	4038.96	CXCL13_CXCR5	0
afhaaldd-1	FL	2777.13	4032.66	CXCL13_CXCR5	0
afhadbgc-1	FL	2768.51	4031.6	CXCL13_CXCR5	0
afhahega-1	FL	2764.81	4024.28	CXCL13_CXCR5	0
afhaklgi-1	FL	2800.87	4014.86	CXCL13_CXCR5	0
afhaljdg-1	FL	2802.64	4029.99	CXCL13_CXCR5	0
afhanbbc-1	FL	2802.03	4025.12	CXCL13_CXCR5	0
afhaneni-1	FL	2803.23	4020.46	CXCL13_CXCR5	0
afhbadkl-1	FL	2804.58	4015.7	CXCL13_CXCR5	0
afhbckdf-1	FL	2807.47	4035.68	CXCL13_CXCR5	0
afhbcpie-1	FL	2810.49	4051.61	CXCL13_CXCR5	0
afhbgefn-1	FL	2804.21	4051.02	CXCL13_CXCR5	0
afhbilod-1	FL	2804.21	4046.23	CXCL13_CXCR5	0
afhbmjkl-1	FL	2802.71	4040.21	CXCL13_CXCR5	0
afhbmpbg-1	FL	2818.35	4034.17	CXCL13_CXCR5	0
afhbmpjl-1	FL	2812.07	4043.23	CXCL13_CXCR5	1
afhcbnjd-1	FL	2818.5	4043.08	CXCL13_CXCR5	0
afhccicp-1	FL	2812.48	4037.35	CXCL13_CXCR5	0
afhchfcc-1	FL	2822.77	4018.34	CXCL13_CXCR5	0
afhching-1	FL	2817.05	4027.09	CXCL13_CXCR5	0
afhcjiga-1	FL	2808.49	4026.57	CXCL13_CXCR5	0
afhcmcok-1	FL	2811.24	4020.18	CXCL13_CXCR5	0
afhdbkkf-1	FL	2795.56	3997.85	CXCL13_CXCR5	1
afhdfjdb-1	FL	2796.51	4002.91	CXCL13_CXCR5	1
afhdfmcc-1	FL	2793.19	4005.59	CXCL13_CXCR5	1
afhdgmjj-1	FL	2788.7	3999.6	CXCL13_CXCR5	1
afhdihej-1	FL	2794.82	4015.6	CXCL13_CXCR5	0
afhdjefk-1	FL	2795.83	4021.38	CXCL13_CXCR5	0
afhdngnl-1	FL	2786.81	4017.1	CXCL13_CXCR5	0
afhdnkjj-1	FL	2768.93	4011.67	CXCL13_CXCR5	2
afhdphdb-1	FL	2774.85	4018.44	CXCL13_CXCR5	0
afhdppbi-1	FL	2766.33	4019.61	CXCL13_CXCR5	0
afhebhdo-1	FL	2770.69	4014.67	CXCL13_CXCR5	1
afhedfoc-1	FL	2774.51	4013.37	CXCL13_CXCR5	0
afhefbop-1	FL	2775.9	4003.85	CXCL13_CXCR5	1
afhehdlb-1	FL	2781.09	4011.6	CXCL13_CXCR5	1
afhejbmg-1	FL	2780.61	4001.98	CXCL13_CXCR5	0
afhelojf-1	FL	2782.21	4007.55	CXCL13_CXCR5	1
afhemjnc-1	FL	2775.46	4077.14	CXCL13_CXCR5	1
afhenmke-1	FL	2767.27	4089.16	CXCL13_CXCR5	1
afheogdh-1	FL	2782.36	4083.27	CXCL13_CXCR5	0
afheojca-1	FL	2772.73	4079.46	CXCL13_CXCR5	1
afhepboo-1	FL	2767.97	4081.31	CXCL13_CXCR5	0
afhepghd-1	FL	2780.93	4127.45	CXCL13_CXCR5	2
afhfbmij-1	FL	2773.52	4129.65	CXCL13_CXCR5	0
afhfddpn-1	FL	2775.36	4123.99	CXCL13_CXCR5	0
afhfdimb-1	FL	2764.54	4120.13	CXCL13_CXCR5	0
afhfeagf-1	FL	2767.14	4128.76	CXCL13_CXCR5	0
afhfekkn-1	FL	2769.81	4122.47	CXCL13_CXCR5	0
afhfijgl-1	FL	2778.88	4097.04	CXCL13_CXCR5	1
afhfkack-1	FL	2780.42	4114.34	CXCL13_CXCR5	0
afhfkbcp-1	FL	2777.31	4108.95	CXCL13_CXCR5	1
afhgapfj-1	FL	2765.58	4103.24	CXCL13_CXCR5	0
afhgcikd-1	FL	2803.57	4150.07	CXCL13_CXCR5	1
afhgdghi-1	FL	2800.61	4145.42	CXCL13_CXCR5	0
afhgfgpc-1	FL	2799.68	4139.68	CXCL13_CXCR5	0
afhgfkde-1	FL	2826.63	4145.64	CXCL13_CXCR5	0
afhggbda-1	FL	2823.28	4148.37	CXCL13_CXCR5	0
afhghhja-1	FL	2819.07	4144	CXCL13_CXCR5	1
afhgicke-1	FL	2813.74	4146.33	CXCL13_CXCR5	1
afhgkghk-1	FL	2815.1	4151.48	CXCL13_CXCR5	0
afhgmebj-1	FL	2808.01	4143.88	CXCL13_CXCR5	0
afhhalcc-1	FL	2814.79	4132.86	CXCL13_CXCR5	0
afhhdhjn-1	FL	2810.33	4135.62	CXCL13_CXCR5	0
afhhfapn-1	FL	2819.44	4135.11	CXCL13_CXCR5	0
afhhhdok-1	FL	2769.99	4136.94	CXCL13_CXCR5	1
afhhhimn-1	FL	2777.7	4139.59	CXCL13_CXCR5	0
afhhhnnf-1	FL	2771.98	4141.92	CXCL13_CXCR5	0
afhhihmg-1	FL	2777.94	4146.94	CXCL13_CXCR5	0
afhhjhmb-1	FL	2775.72	4153.52	CXCL13_CXCR5	0
afhhlegc-1	FL	2767.58	4154.34	CXCL13_CXCR5	0
afhhlhdn-1	FL	2772.42	4146.27	CXCL13_CXCR5	0
afhhmfgl-1	FL	2765.01	4149.78	CXCL13_CXCR5	0
afhhmkhl-1	FL	2815.93	4100.21	CXCL13_CXCR5	0
afhiaijp-1	FL	2808.35	4108.36	CXCL13_CXCR5	0
afhianhk-1	FL	2816.66	4106.57	CXCL13_CXCR5	0
afhidmac-1	FL	2809.36	4100.33	CXCL13_CXCR5	0
afhigacf-1	FL	2817.06	4123.98	CXCL13_CXCR5	0
afhihcae-1	FL	2821.96	4127.12	CXCL13_CXCR5	0
afhiimpm-1	FL	2810.89	4130.97	CXCL13_CXCR5	0
afhinpll-1	FL	2814.16	4112.95	CXCL13_CXCR5	0
afhipkdj-1	FL	2813.4	4118.34	CXCL13_CXCR5	0
afhjadbi-1	FL	2820.7	4118.89	CXCL13_CXCR5	0
afhjbame-1	FL	2785.69	4097.02	CXCL13_CXCR5	1
afhjcbhi-1	FL	2782.37	4106.61	CXCL13_CXCR5	0
afhjeaae-1	FL	2784.17	4101.77	CXCL13_CXCR5	1
afhjfafe-1	FL	2794.27	4140.52	CXCL13_CXCR5	1
afhjfinb-1	FL	2785.21	4155.4	CXCL13_CXCR5	0
afhjgfkn-1	FL	2787	4148.92	CXCL13_CXCR5	1
afhjgihj-1	FL	2785.69	4133.73	CXCL13_CXCR5	0
afhjgopi-1	FL	2788.73	4138.81	CXCL13_CXCR5	0
afhjhmcf-1	FL	2787.37	4112.41	CXCL13_CXCR5	0
afhjileg-1	FL	2785.77	4128.59	CXCL13_CXCR5	2
afhjjkpp-1	FL	2785.09	4119.83	CXCL13_CXCR5	0
afhjlfhj-1	FL	2792.26	4117.77	CXCL13_CXCR5	0
afhjlfmd-1	FL	2796.12	4130.52	CXCL13_CXCR5	0
afhjmjnh-1	FL	2790.92	4129	CXCL13_CXCR5	1
afhkahkf-1	FL	2794.63	4122.22	CXCL13_CXCR5	0
afhkakkb-1	FL	2791.96	4100.74	CXCL13_CXCR5	0
afhkanhh-1	FL	2791.48	4113.52	CXCL13_CXCR5	0
afhkdphj-1	FL	2796.55	4109.26	CXCL13_CXCR5	1
afhkejki-1	FL	2792.61	4106.53	CXCL13_CXCR5	1
afhkfook-1	FL	2801.7	4079.46	CXCL13_CXCR5	0
afhkjbmb-1	FL	2805.02	4093.4	CXCL13_CXCR5	1
afhkjokk-1	FL	2799.28	4087.88	CXCL13_CXCR5	0
afhkkhpl-1	FL	2805.74	4104.48	CXCL13_CXCR5	0
afhkleeg-1	FL	2804.64	4117.64	CXCL13_CXCR5	0
afhkngem-1	FL	2807.69	4113.07	CXCL13_CXCR5	0
afhkpkie-1	FL	2802.39	4110.57	CXCL13_CXCR5	0
afhladko-1	FL	2800.8	4105.34	CXCL13_CXCR5	0
afhlajeb-1	FL	2804.11	4100.37	CXCL13_CXCR5	1
afhlcabj-1	FL	2797.71	4101.56	CXCL13_CXCR5	0
afhlfkoj-1	FL	2776.2	4050.1	CXCL13_CXCR5	0
afhliecl-1	FL	2778.51	4059.86	CXCL13_CXCR5	0
afhlkaod-1	FL	2779.64	4055.56	CXCL13_CXCR5	0
afhlkipe-1	FL	2784.46	4052.4	CXCL13_CXCR5	1
afhlnbnc-1	FL	2781.91	4045.93	CXCL13_CXCR5	0
afhlndib-1	FL	2764.71	4067.46	CXCL13_CXCR5	0
afhlpkpl-1	FL	2768.89	4073.34	CXCL13_CXCR5	0
afhmcppk-1	FL	2769.37	4069.15	CXCL13_CXCR5	0
afhmfpbe-1	FL	2776.07	4066.26	CXCL13_CXCR5	0
afhmldhi-1	FL	2778.82	4073.86	CXCL13_CXCR5	1
afhmllkg-1	FL	2775.94	4070.65	CXCL13_CXCR5	0
afhmmckb-1	FL	2770.57	4053.35	CXCL13_CXCR5	0
afhndjgg-1	FL	2765.57	4063.88	CXCL13_CXCR5	0
afhndnbm-1	FL	2767.36	4057.88	CXCL13_CXCR5	0
afhndndc-1	FL	2767.81	4044.11	CXCL13_CXCR5	1
afhnehnl-1	FL	2815.19	4057.63	CXCL13_CXCR5	0
afhnhafk-1	FL	2820.87	4070.79	CXCL13_CXCR5	1
afhnkkhb-1	FL	2813.64	4068.37	CXCL13_CXCR5	0
afhnopcb-1	FL	2807.41	4080.93	CXCL13_CXCR5	0
afhnpgjl-1	FL	2814.21	4080.6	CXCL13_CXCR5	0
afhnppom-1	FL	2810.51	4076.46	CXCL13_CXCR5	0
afhobkfi-1	FL	2817.36	4073.05	CXCL13_CXCR5	1
afhobpip-1	FL	2821.72	4091.94	CXCL13_CXCR5	0
afhodknj-1	FL	2820.11	4080.43	CXCL13_CXCR5	0
afhoegbb-1	FL	2819.29	4085.33	CXCL13_CXCR5	0
afhofdbe-1	FL	2801.06	4061.84	CXCL13_CXCR5	1
afhogdjc-1	FL	2799.31	4072.81	CXCL13_CXCR5	0
afhogija-1	FL	2804.45	4071.34	CXCL13_CXCR5	1
afhojipc-1	FL	2803.27	4066.37	CXCL13_CXCR5	0
afhpadkh-1	FL	2797.04	4048.63	CXCL13_CXCR5	0
afhpamjb-1	FL	2784.66	4059.5	CXCL13_CXCR5	0
afhpbann-1	FL	2787.68	4054.87	CXCL13_CXCR5	1
afhpfhil-1	FL	2788.5	4049.04	CXCL13_CXCR5	0
afhpgcba-1	FL	2782.3	4077.75	CXCL13_CXCR5	0
afhphodn-1	FL	2796.76	4077.99	CXCL13_CXCR5	1
afhpkdnl-1	FL	2789.09	4088.6	CXCL13_CXCR5	0
afhpkloj-1	FL	2790.02	4083.89	CXCL13_CXCR5	1
afhpojcn-1	FL	2793.86	4081.13	CXCL13_CXCR5	1
afiadcga-1	FL	2783.1	4067.6	CXCL13_CXCR5	0
afiaicom-1	FL	2788.82	4067.67	CXCL13_CXCR5	0
afianmhe-1	FL	2787.93	4072.91	CXCL13_CXCR5	0
afibaakc-1	FL	2784.84	4063.81	CXCL13_CXCR5	0
afibamac-1	FL	2791.92	4062.03	CXCL13_CXCR5	0
afibkbnd-1	FL	2793.93	4068.55	CXCL13_CXCR5	0
afibkhme-1	FL	2797.23	4064.34	CXCL13_CXCR5	1
afiblflp-1	FL	2756.87	4008.89	CXCL13_CXCR5	0
afibnecg-1	FL	2756.01	4019.68	CXCL13_CXCR5	1
afibnhio-1	FL	2761.06	4013.73	CXCL13_CXCR5	1
afibolmp-1	FL	2764.71	4009.3	CXCL13_CXCR5	2
afibonon-1	FL	2752.03	4040.81	CXCL13_CXCR5	0
afibpajo-1	FL	2744.81	4053.68	CXCL13_CXCR5	0
aficapjd-1	FL	2745.48	4047.53	CXCL13_CXCR5	0
aficfcfp-1	FL	2751.54	4044.89	CXCL13_CXCR5	0
aficfdll-1	FL	2760.71	4042.98	CXCL13_CXCR5	0
aficiofn-1	FL	2743.09	4040.39	CXCL13_CXCR5	0
aficjblm-1	FL	2753.95	4029.85	CXCL13_CXCR5	1
aficjfge-1	FL	2758.61	4037.04	CXCL13_CXCR5	0
aficnngg-1	FL	2752.77	4033.8	CXCL13_CXCR5	1
aficnokd-1	FL	2762.17	4029.6	CXCL13_CXCR5	0
afidamhk-1	FL	2749.04	4012.04	CXCL13_CXCR5	0
afidbiek-1	FL	2743.83	4031.58	CXCL13_CXCR5	0
afidffmp-1	FL	2745.78	4026.98	CXCL13_CXCR5	0
afidibkb-1	FL	2751.45	4023.98	CXCL13_CXCR5	0
afidnaoj-1	FL	2742.92	4022.09	CXCL13_CXCR5	1
afidpdlm-1	FL	2755.81	4119.83	CXCL13_CXCR5	1
afidpgao-1	FL	2765.17	4133.28	CXCL13_CXCR5	0
afiebgmn-1	FL	2760.68	4129.72	CXCL13_CXCR5	0
afiebjpf-1	FL	2759.27	4123.62	CXCL13_CXCR5	0
afiecgfh-1	FL	2764.25	4123.88	CXCL13_CXCR5	0
afiecibc-1	FL	2747.97	4134.75	CXCL13_CXCR5	1
afiecnpf-1	FL	2744.86	4150.94	CXCL13_CXCR5	0
afieddgm-1	FL	2751.49	4148.28	CXCL13_CXCR5	0
afiefmon-1	FL	2743.61	4139.9	CXCL13_CXCR5	0
afiegddh-1	FL	2750.37	4143.16	CXCL13_CXCR5	1
afieiepp-1	FL	2745.53	4120.33	CXCL13_CXCR5	0
afiejcdl-1	FL	2747.74	4129.33	CXCL13_CXCR5	0
afiekbna-1	FL	2742.25	4128.79	CXCL13_CXCR5	0
afienhia-1	FL	2750.94	4122.19	CXCL13_CXCR5	1
afiepbgm-1	FL	2750.26	4091.77	CXCL13_CXCR5	0
afifadag-1	FL	2748.47	4103.84	CXCL13_CXCR5	0
afifbdeb-1	FL	2743.84	4100.24	CXCL13_CXCR5	0
afifdaje-1	FL	2752.01	4097.36	CXCL13_CXCR5	0
afifeajm-1	FL	2745.63	4095.05	CXCL13_CXCR5	0
afifkcfn-1	FL	2753.6	4105.68	CXCL13_CXCR5	0
afifmfom-1	FL	2761.47	4113.74	CXCL13_CXCR5	0
afifobom-1	FL	2754.64	4114.32	CXCL13_CXCR5	0
afifpmfc-1	FL	2757.43	4094.34	CXCL13_CXCR5	0
afigbkkn-1	FL	2759.44	4106.11	CXCL13_CXCR5	0
afigcnkn-1	FL	2758.83	4098.12	CXCL13_CXCR5	0
afigenkj-1	FL	2760.94	4091.15	CXCL13_CXCR5	0
afigfbdp-1	FL	2758.22	4058.52	CXCL13_CXCR5	0
afigfchm-1	FL	2761.48	4071.61	CXCL13_CXCR5	0
afiggjeo-1	FL	2758.44	4065.69	CXCL13_CXCR5	0
afiglcaa-1	FL	2756.26	4074.72	CXCL13_CXCR5	1
afigmhjg-1	FL	2761.94	4085.2	CXCL13_CXCR5	0
afigngof-1	FL	2754.6	4078.13	CXCL13_CXCR5	1
afigolpm-1	FL	2762.56	4078.5	CXCL13_CXCR5	0
afigpoii-1	FL	2753.38	4068.7	CXCL13_CXCR5	2
afihblbp-1	FL	2750.12	4065.54	CXCL13_CXCR5	2
afihgiol-1	FL	2747.58	4068.58	CXCL13_CXCR5	1
afihjjkm-1	FL	2862.93	4018.46	CXCL13_CXCR5	0
afihkfgj-1	FL	2860.4	4027.61	CXCL13_CXCR5	0
afihknoo-1	FL	2863.57	4024.72	CXCL13_CXCR5	0
afihlphm-1	FL	2861.32	4049.08	CXCL13_CXCR5	0
afihnjgg-1	FL	2863.9	4055.55	CXCL13_CXCR5	0
afiiaanl-1	FL	2870.85	4052.34	CXCL13_CXCR5	1
afiibebc-1	FL	2868.02	4049.03	CXCL13_CXCR5	1
afiiekmh-1	FL	2872.07	4034.06	CXCL13_CXCR5	0
afiihhom-1	FL	2866.34	4042.43	CXCL13_CXCR5	0
afiihnfc-1	FL	2862.31	4034.6	CXCL13_CXCR5	0
afiiifbd-1	FL	2868.34	4016.69	CXCL13_CXCR5	2
afiiipib-1	FL	2871.6	4029.67	CXCL13_CXCR5	0
afiimopl-1	FL	2871.23	4023.91	CXCL13_CXCR5	0
afijabih-1	FL	2868.6	4059.08	CXCL13_CXCR5	1
afijhjlk-1	FL	2861.78	4066.94	CXCL13_CXCR5	1
afijinoh-1	FL	2866.51	4064.85	CXCL13_CXCR5	1
afijnhfg-1	FL	2862.43	4062.21	CXCL13_CXCR5	1
afikalae-1	FL	2859.32	4083.31	CXCL13_CXCR5	1
afikffoj-1	FL	2867.97	4088.06	CXCL13_CXCR5	2
afikjflf-1	FL	2867.81	4084.85	CXCL13_CXCR5	3
afiklpil-1	FL	2865.64	4073.39	CXCL13_CXCR5	0
afikojjp-1	FL	2869.83	4080.36	CXCL13_CXCR5	2
afilacke-1	FL	2870.57	4069.15	CXCL13_CXCR5	0
afilalif-1	FL	2881.01	4059.66	CXCL13_CXCR5	0
afilenod-1	FL	2881.11	4065.45	CXCL13_CXCR5	0
afilgkjd-1	FL	2875.32	4059.15	CXCL13_CXCR5	0
afilkchk-1	FL	2882.11	4071.51	CXCL13_CXCR5	2
afillllj-1	FL	2881.47	4077.93	CXCL13_CXCR5	0
afiloghf-1	FL	2878.47	4075.79	CXCL13_CXCR5	0
afilpoah-1	FL	2892.01	4059.51	CXCL13_CXCR5	2
afimdoli-1	FL	2890.43	4067.67	CXCL13_CXCR5	0
afimenbc-1	FL	2896.74	4066.26	CXCL13_CXCR5	0
afimiegj-1	FL	2888.23	4063.02	CXCL13_CXCR5	1
afimkpom-1	FL	2889.75	4033.22	CXCL13_CXCR5	0
afimnimi-1	FL	2892.5	4039.95	CXCL13_CXCR5	0
afimoefl-1	FL	2897.17	4034.25	CXCL13_CXCR5	0
afimomhg-1	FL	2892.52	4045.02	CXCL13_CXCR5	1
afimpopg-1	FL	2894.17	4054.71	CXCL13_CXCR5	1
afinapii-1	FL	2895.74	4048.59	CXCL13_CXCR5	1
afinbjmf-1	FL	2884.68	4043.45	CXCL13_CXCR5	0
afinmbga-1	FL	2883.57	4053.72	CXCL13_CXCR5	1
afinofom-1	FL	2879.21	4047.19	CXCL13_CXCR5	0
afinomcb-1	FL	2888.22	4073.55	CXCL13_CXCR5	2
afinplfl-1	FL	2888.49	4085.58	CXCL13_CXCR5	0
afinppne-1	FL	2884.39	4080.97	CXCL13_CXCR5	0
afioejel-1	FL	2892.69	4082.28	CXCL13_CXCR5	0
afiojhbf-1	FL	2895.12	4087.74	CXCL13_CXCR5	0
afiokknm-1	FL	2899.06	4080.05	CXCL13_CXCR5	0
afiopnkb-1	FL	2894.41	4077.52	CXCL13_CXCR5	1
afiphijp-1	FL	2898.42	4073.2	CXCL13_CXCR5	0
afipjeci-1	FL	2898.47	4117.45	CXCL13_CXCR5	0
afiplhfp-1	FL	2886.24	4121.07	CXCL13_CXCR5	0
afjaaobd-1	FL	2888.38	4117.87	CXCL13_CXCR5	0
afjabmmi-1	FL	2896.08	4129.96	CXCL13_CXCR5	0
afjadhgc-1	FL	2879.15	4123.64	CXCL13_CXCR5	1
afjahaim-1	FL	2877.3	4127.4	CXCL13_CXCR5	1
afjakndk-1	FL	2888.56	4140.66	CXCL13_CXCR5	0
afjalkdl-1	FL	2873.19	4141.64	CXCL13_CXCR5	0
afjamofm-1	FL	2876.58	4134.69	CXCL13_CXCR5	0
afjanfgf-1	FL	2894.84	4144.51	CXCL13_CXCR5	0
afjapggi-1	FL	2888.24	4126.58	CXCL13_CXCR5	0
afjbaodf-1	FL	2862.14	4092	CXCL13_CXCR5	0
afjbecfl-1	FL	2866.52	4094.81	CXCL13_CXCR5	0
afjbemla-1	FL	2869.54	4090.99	CXCL13_CXCR5	1
afjbfibo-1	FL	2867.3	4139.28	CXCL13_CXCR5	2
afjbgkak-1	FL	2870.31	4145.95	CXCL13_CXCR5	0
afjbhpkg-1	FL	2866.62	4144.01	CXCL13_CXCR5	2
afjbkkoi-1	FL	2861.72	4141.61	CXCL13_CXCR5	0
afjbpipb-1	FL	2866.63	4155.76	CXCL13_CXCR5	0
afjcahdm-1	FL	2874.6	4155.47	CXCL13_CXCR5	2
afjcaijd-1	FL	2880.26	4154.09	CXCL13_CXCR5	0
afjcbgdj-1	FL	2867.55	4120.4	CXCL13_CXCR5	0
afjcbigl-1	FL	2867.5	4134.04	CXCL13_CXCR5	1
afjceoeo-1	FL	2865.86	4127.7	CXCL13_CXCR5	0
afjcgpnh-1	FL	2871.33	4128.76	CXCL13_CXCR5	0
afjciemn-1	FL	2861.49	4111.41	CXCL13_CXCR5	1
afjcjnjh-1	FL	2871.84	4112.72	CXCL13_CXCR5	0
afjcmkbd-1	FL	2867.93	4110.82	CXCL13_CXCR5	0
afjdafjd-1	FL	2871.67	4099.64	CXCL13_CXCR5	0
afjdecic-1	FL	2874.03	4106.66	CXCL13_CXCR5	1
afjdemaj-1	FL	2866.37	4106.31	CXCL13_CXCR5	0
afjdffad-1	FL	2863.36	4099.17	CXCL13_CXCR5	1
afjdgnhj-1	FL	2876.27	4088.57	CXCL13_CXCR5	1
afjdhebc-1	FL	2878.1	4092.79	CXCL13_CXCR5	1
afjdhjkl-1	FL	2894.34	4107.74	CXCL13_CXCR5	1
afjdlcnn-1	FL	2894.03	4113.77	CXCL13_CXCR5	0
afjecfac-1	FL	2888.5	4113.31	CXCL13_CXCR5	0
afjemckl-1	FL	2880.79	4108.31	CXCL13_CXCR5	1
afjeofbg-1	FL	2887.25	4104.72	CXCL13_CXCR5	1
afjeohmf-1	FL	2876.55	4117.95	CXCL13_CXCR5	0
afjfbcdl-1	FL	2886.4	4109.93	CXCL13_CXCR5	0
afjfdaag-1	FL	2877.97	4112.22	CXCL13_CXCR5	1
afjfedbd-1	FL	2884.59	4092.09	CXCL13_CXCR5	0
afjfjdcf-1	FL	2881.73	4100.05	CXCL13_CXCR5	1
afjfoajn-1	FL	2883.21	4095.78	CXCL13_CXCR5	1
afjgaood-1	FL	2889.69	4098.33	CXCL13_CXCR5	0
afjgcimf-1	FL	2895.61	4098.85	CXCL13_CXCR5	2
afjgcmcn-1	FL	2890.11	4093.29	CXCL13_CXCR5	0
afjgeopg-1	FL	2833.4	4048.83	CXCL13_CXCR5	0
afjgfaci-1	FL	2836.23	4058.26	CXCL13_CXCR5	0
afjgnbdk-1	FL	2836.52	4053.1	CXCL13_CXCR5	0
afjhadch-1	FL	2827.71	4052.01	CXCL13_CXCR5	0
afjhamad-1	FL	2833.48	4075.16	CXCL13_CXCR5	0
afjhbngl-1	FL	2835.08	4094.34	CXCL13_CXCR5	0
afjhcdhf-1	FL	2835.92	4089.55	CXCL13_CXCR5	0
afjhdcic-1	FL	2837.78	4067.7	CXCL13_CXCR5	1
afjhdjon-1	FL	2835.78	4085.63	CXCL13_CXCR5	0
afjheabc-1	FL	2832.29	4080.45	CXCL13_CXCR5	0
afjhfaig-1	FL	2827.05	4061.52	CXCL13_CXCR5	0
afjhfnmd-1	FL	2824.62	4087.28	CXCL13_CXCR5	1
afjhjhgp-1	FL	2827.14	4080.4	CXCL13_CXCR5	0
afjhkgbn-1	FL	2826.34	4076.45	CXCL13_CXCR5	0
afjhlalb-1	FL	2827.35	4069.98	CXCL13_CXCR5	0
afjhmjeb-1	FL	2824.13	4065.38	CXCL13_CXCR5	0
afjhmmln-1	FL	2826.22	4107.6	CXCL13_CXCR5	0
afjhnkgc-1	FL	2834.48	4125.6	CXCL13_CXCR5	0
afjibbbm-1	FL	2825.37	4122.4	CXCL13_CXCR5	0
afjibdcc-1	FL	2833.42	4118.83	CXCL13_CXCR5	0
afjiciln-1	FL	2827.41	4117.09	CXCL13_CXCR5	1
afjidgic-1	FL	2828.97	4112.43	CXCL13_CXCR5	1
afjieckh-1	FL	2834.47	4150.42	CXCL13_CXCR5	0
afjifhjm-1	FL	2824.54	4155.29	CXCL13_CXCR5	0
afjifpgc-1	FL	2828.69	4151.58	CXCL13_CXCR5	0
afjihcdn-1	FL	2831.48	4133.4	CXCL13_CXCR5	0
afjiiiig-1	FL	2832.4	4143.95	CXCL13_CXCR5	0
afjikflb-1	FL	2833.14	4138.85	CXCL13_CXCR5	0
afjiknjc-1	FL	2825.27	4139.21	CXCL13_CXCR5	1
afjikolm-1	FL	2843.26	4140.9	CXCL13_CXCR5	0
afjinedj-1	FL	2838.02	4146.37	CXCL13_CXCR5	0
afjipfkf-1	FL	2837.81	4139.59	CXCL13_CXCR5	0
afjipjki-1	FL	2849.91	4135.19	CXCL13_CXCR5	1
afjjbkif-1	FL	2858.66	4149.98	CXCL13_CXCR5	2
afjjelca-1	FL	2857.68	4145.24	CXCL13_CXCR5	2
afjjhaak-1	FL	2855.21	4122.54	CXCL13_CXCR5	0
afjjldcj-1	FL	2860.91	4122.98	CXCL13_CXCR5	0
afjkagcl-1	FL	2855.67	4132.05	CXCL13_CXCR5	0
afjkbkpd-1	FL	2844.25	4102.13	CXCL13_CXCR5	0
afjkefmh-1	FL	2846.13	4108.77	CXCL13_CXCR5	0
afjkhele-1	FL	2839.76	4106.07	CXCL13_CXCR5	1
afjkiblk-1	FL	2846.63	4117.81	CXCL13_CXCR5	0
afjkklhf-1	FL	2856.11	4116.67	CXCL13_CXCR5	0
afjknbbh-1	FL	2848.9	4122.76	CXCL13_CXCR5	1
afjkofmf-1	FL	2849.42	4113.45	CXCL13_CXCR5	0
afjkpckg-1	FL	2840.12	4111.38	CXCL13_CXCR5	0
afjkpgpi-1	FL	2841.46	4123.14	CXCL13_CXCR5	0
afjlbiin-1	FL	2838.26	4115.64	CXCL13_CXCR5	0
afjleckk-1	FL	2856.83	4102.3	CXCL13_CXCR5	0
afjlkehc-1	FL	2855.47	4111.96	CXCL13_CXCR5	1
afjlpbjh-1	FL	2855.49	4107.23	CXCL13_CXCR5	1
afjmafma-1	FL	2852.39	4079.35	CXCL13_CXCR5	1
afjmbpkm-1	FL	2858.76	4088.29	CXCL13_CXCR5	0
afjmcolo-1	FL	2854.68	4083.75	CXCL13_CXCR5	1
afjmdaah-1	FL	2841.95	4094.65	CXCL13_CXCR5	0
afjmdipg-1	FL	2849.71	4089.53	CXCL13_CXCR5	0
afjmjema-1	FL	2850.63	4097.92	CXCL13_CXCR5	0
afjmlmka-1	FL	2858.58	4096.06	CXCL13_CXCR5	0
afjmmjod-1	FL	2854.42	4091.71	CXCL13_CXCR5	0
afjmnnaj-1	FL	2840.31	4081.65	CXCL13_CXCR5	1
afjmnnkf-1	FL	2845.81	4091.36	CXCL13_CXCR5	0
afjndbnp-1	FL	2843.87	4086.24	CXCL13_CXCR5	0
afjnglgh-1	FL	2851.41	4052.36	CXCL13_CXCR5	0
afjnicfm-1	FL	2851.55	4060.2	CXCL13_CXCR5	0
afjnnchc-1	FL	2857.5	4058.38	CXCL13_CXCR5	0
afjnnkhe-1	FL	2845.03	4068.38	CXCL13_CXCR5	1
afjoepja-1	FL	2842.38	4075.04	CXCL13_CXCR5	1
afjofbho-1	FL	2851	4070.9	CXCL13_CXCR5	0
afjofnhm-1	FL	2854.94	4066.6	CXCL13_CXCR5	0
afjojomf-1	FL	2856.31	4074.19	CXCL13_CXCR5	0
afjolkjb-1	FL	2859.32	4070.29	CXCL13_CXCR5	0
afjoollf-1	FL	2843.96	4052.24	CXCL13_CXCR5	1
afjpbadl-1	FL	2849.21	4064.27	CXCL13_CXCR5	0
afjpbjae-1	FL	2844.53	4062.9	CXCL13_CXCR5	0
afjpbpdg-1	FL	2840.9	4060.21	CXCL13_CXCR5	0
afjpfkce-1	FL	2844.78	4055.63	CXCL13_CXCR5	1
afjpghjj-1	FL	2904.57	4038.36	CXCL13_CXCR5	1
afjpiakb-1	FL	2917.12	4035.74	CXCL13_CXCR5	2
afjpjnch-1	FL	2911.87	4041.58	CXCL13_CXCR5	3
afjpjpln-1	FL	2908.53	4049.2	CXCL13_CXCR5	0
afjpnmkk-1	FL	2917.58	4048.1	CXCL13_CXCR5	4
afjpoamj-1	FL	2913.11	4050.87	CXCL13_CXCR5	0
afjppege-1	FL	2900.54	4053.26	CXCL13_CXCR5	1
afjppkeg-1	FL	2902.81	4048.67	CXCL13_CXCR5	0
afkaaloa-1	FL	2913.88	4019.4	CXCL13_CXCR5	1
afkabgol-1	FL	2915.67	4030.5	CXCL13_CXCR5	0
afkafpab-1	FL	2907.55	4026.41	CXCL13_CXCR5	2
afkagion-1	FL	2913.99	4024.52	CXCL13_CXCR5	1
afkahmlo-1	FL	2928.93	4132.02	CXCL13_CXCR5	0
afkaiccb-1	FL	2917.81	4156.42	CXCL13_CXCR5	0
afkakmdf-1	FL	2923.2	4155.05	CXCL13_CXCR5	0
afkakphh-1	FL	2928.39	4155.61	CXCL13_CXCR5	0
afkalcal-1	FL	2928.31	4148	CXCL13_CXCR5	1
afkamoij-1	FL	2920.44	4128.17	CXCL13_CXCR5	0
afkaoaia-1	FL	2929.55	4103.66	CXCL13_CXCR5	2
afkaoepl-1	FL	2924.24	4114.26	CXCL13_CXCR5	1
afkaomla-1	FL	2920.84	4108.21	CXCL13_CXCR5	0
afkbabdp-1	FL	2933.68	4109.99	CXCL13_CXCR5	1
afkbbpdo-1	FL	2920.5	4087.57	CXCL13_CXCR5	1
afkbgikm-1	FL	2929.96	4098.59	CXCL13_CXCR5	0
afkbifpk-1	FL	2923.37	4093.32	CXCL13_CXCR5	0
afkbiphd-1	FL	2903.97	4097.67	CXCL13_CXCR5	3
afkbknmf-1	FL	2910.19	4109.44	CXCL13_CXCR5	1
afkblffn-1	FL	2907.33	4105.73	CXCL13_CXCR5	3
afkbmmoj-1	FL	2899.93	4105.64	CXCL13_CXCR5	1
afkcbhoj-1	FL	2906.55	4101.26	CXCL13_CXCR5	4
afkcgljh-1	FL	2918.22	4122.62	CXCL13_CXCR5	1
afkcijji-1	FL	2917.4	4133.81	CXCL13_CXCR5	0
afkciogh-1	FL	2914.51	4129.52	CXCL13_CXCR5	0
afkckplf-1	FL	2912.92	4124.91	CXCL13_CXCR5	0
afkcndlc-1	FL	2916.15	4111.04	CXCL13_CXCR5	0
afkcohkd-1	FL	2917.46	4117.66	CXCL13_CXCR5	0
afkdddcf-1	FL	2911.73	4114.69	CXCL13_CXCR5	0
afkddlki-1	FL	2902.81	4110.66	CXCL13_CXCR5	1
afkdebbd-1	FL	2900.82	4123.42	CXCL13_CXCR5	0
afkdeopl-1	FL	2904.76	4118.72	CXCL13_CXCR5	0
afkdgoaa-1	FL	2904.23	4113.99	CXCL13_CXCR5	1
afkdjemb-1	FL	2905.39	4133.06	CXCL13_CXCR5	0
afkdonkh-1	FL	2900.05	4142.31	CXCL13_CXCR5	1
afkealbk-1	FL	2900.31	4136.7	CXCL13_CXCR5	0
afkebfpk-1	FL	2907.41	4072.26	CXCL13_CXCR5	0
afkebpho-1	FL	2904.26	4082.86	CXCL13_CXCR5	1
afkeddic-1	FL	2902.16	4094.06	CXCL13_CXCR5	1
afkekmbn-1	FL	2902.84	4087.53	CXCL13_CXCR5	1
afkelhdb-1	FL	2900.87	4061.5	CXCL13_CXCR5	0
afkemnic-1	FL	2911.85	4061.19	CXCL13_CXCR5	0
afkeobam-1	FL	2909.3	4067.29	CXCL13_CXCR5	1
afkepgio-1	FL	2904.2	4076.66	CXCL13_CXCR5	1
afkeplhb-1	FL	2903.11	4069.49	CXCL13_CXCR5	0
afkfgldg-1	FL	2904.76	4063.93	CXCL13_CXCR5	0
afkfhaom-1	FL	2920.67	4022.92	CXCL13_CXCR5	0
afkfiolm-1	FL	2929.58	4029.02	CXCL13_CXCR5	2
afkfnfke-1	FL	2926.74	4025.62	CXCL13_CXCR5	1
afkfoalo-1	FL	2929.97	4021	CXCL13_CXCR5	0
afkfofka-1	FL	2929.84	4033.1	CXCL13_CXCR5	2
afkfpbdb-1	FL	2924.46	4035.21	CXCL13_CXCR5	0
afkgdjfh-1	FL	2920.58	4031.85	CXCL13_CXCR5	1
afkgidgc-1	FL	2922.42	4070.97	CXCL13_CXCR5	0
afkgilan-1	FL	2916.15	4067.89	CXCL13_CXCR5	1
afkhbgnp-1	FL	2931.68	4050.19	CXCL13_CXCR5	0
afkhgblb-1	FL	2923.44	4048.54	CXCL13_CXCR5	0
afkhgkem-1	FL	2916.8	4061.76	CXCL13_CXCR5	0
afkhhdkh-1	FL	2923.47	4041.23	CXCL13_CXCR5	0
afkhibjn-1	FL	2923.06	4058.84	CXCL13_CXCR5	0
afkhilfa-1	FL	2930.21	4055.34	CXCL13_CXCR5	1
afkhjaha-1	FL	2928.98	4046.05	CXCL13_CXCR5	0
afkhjkjl-1	FL	2869.29	3991.74	CXCL13_CXCR5	0
afkhkjib-1	FL	2863.45	4000.03	CXCL13_CXCR5	0
afkhmbpc-1	FL	2876.26	4000.81	CXCL13_CXCR5	0
afkhmgdb-1	FL	2871.21	3997.07	CXCL13_CXCR5	0
afkiaiam-1	FL	2861.45	4011.43	CXCL13_CXCR5	1
afkicpnc-1	FL	2868.48	4002.36	CXCL13_CXCR5	0
afkidife-1	FL	2868.26	4013.31	CXCL13_CXCR5	2
afkidjbm-1	FL	2874.91	4010.99	CXCL13_CXCR5	0
afkifcae-1	FL	2876.23	4005.74	CXCL13_CXCR5	0
afkifecg-1	FL	2866.43	4007.68	CXCL13_CXCR5	1
afkihedo-1	FL	2862.14	4005.34	CXCL13_CXCR5	1
afkihgba-1	FL	2892.4	4018.43	CXCL13_CXCR5	0
afkillgo-1	FL	2897.49	4021.75	CXCL13_CXCR5	0
afkioalg-1	FL	2895.96	4012.39	CXCL13_CXCR5	0
afkjagmk-1	FL	2888.98	4028.05	CXCL13_CXCR5	0
afkjajfc-1	FL	2884.76	4029.03	CXCL13_CXCR5	1
afkjcdgm-1	FL	2898.36	4028.2	CXCL13_CXCR5	0
afkjegnc-1	FL	2878.56	4025.84	CXCL13_CXCR5	1
afkjgigb-1	FL	2880.7	4036.21	CXCL13_CXCR5	2
afkjidoc-1	FL	2881.19	4031.24	CXCL13_CXCR5	2
afkjlnld-1	FL	2883.73	4012.01	CXCL13_CXCR5	0
afkjmbeg-1	FL	2876.51	4019.26	CXCL13_CXCR5	0
afkjmbfn-1	FL	2887.31	4017.62	CXCL13_CXCR5	0
afkjncej-1	FL	2878.94	4016.37	CXCL13_CXCR5	0
afkjnelf-1	FL	2896.88	3997.2	CXCL13_CXCR5	2
afkjngkg-1	FL	2892.82	3997.49	CXCL13_CXCR5	1
afkjomfl-1	FL	2888.69	4001.8	CXCL13_CXCR5	1
afkjonjd-1	FL	2893.74	4005.02	CXCL13_CXCR5	0
afkkeklc-1	FL	2881.79	4004.61	CXCL13_CXCR5	2
afkkfkhg-1	FL	2884.33	4000.91	CXCL13_CXCR5	2
afkkgjfl-1	FL	2885.17	3996.21	CXCL13_CXCR5	1
afkkhein-1	FL	2879.64	3996.39	CXCL13_CXCR5	1
afkkmepb-1	FL	2852.96	3998.62	CXCL13_CXCR5	0
afkkoccg-1	FL	2850.89	4009.36	CXCL13_CXCR5	0
afklakcm-1	FL	2856.19	4006.37	CXCL13_CXCR5	0
afklbaip-1	FL	2850.44	4005.25	CXCL13_CXCR5	0
afklbdkm-1	FL	2845.93	4002.69	CXCL13_CXCR5	0
afklcacb-1	FL	2837.31	4010.83	CXCL13_CXCR5	0
afkllhij-1	FL	2833	4012.51	CXCL13_CXCR5	0
afklnmoc-1	FL	2847.91	4016.77	CXCL13_CXCR5	0
afklnnmn-1	FL	2840.39	4014.91	CXCL13_CXCR5	0
afkmdhac-1	FL	2841.44	4005.91	CXCL13_CXCR5	0
afkmdion-1	FL	2830.93	3996.28	CXCL13_CXCR5	0
afkmhklo-1	FL	2843.66	3998.15	CXCL13_CXCR5	1
afkmiadg-1	FL	2839.68	3995.09	CXCL13_CXCR5	0
afkmnkji-1	FL	2822.58	4003.03	CXCL13_CXCR5	1
afkmogha-1	FL	2835.28	4002.72	CXCL13_CXCR5	2
afkmooph-1	FL	2826.68	3999.03	CXCL13_CXCR5	0
afkmpinn-1	FL	2830.83	4017.65	CXCL13_CXCR5	0
afknamce-1	FL	2831.89	4030.48	CXCL13_CXCR5	1
afknhdmn-1	FL	2825.12	4027.5	CXCL13_CXCR5	0
afknhpdc-1	FL	2830.58	4023.35	CXCL13_CXCR5	0
afknikef-1	FL	2825.98	4037.23	CXCL13_CXCR5	0
afkoaclo-1	FL	2824.24	4045.63	CXCL13_CXCR5	0
[truncated: 22,442 more rows]

## Sheet: (I)
Cell ID	Entity	nucleus_centroid_x	nucleus_centroid_y	pair	ligand_receptor_assoc
aahnoneh-1	DLBCL	780.062	4649.42	CXCL13_CXCR5	0
aahoepmg-1	DLBCL	793.764	4626.94	CXCL13_CXCR5	0
aahogdja-1	DLBCL	792.608	4657.66	CXCL13_CXCR5	1
aahogdpf-1	DLBCL	786.641	4650.44	CXCL13_CXCR5	0
aahoiffj-1	DLBCL	857.956	4647.88	CXCL13_CXCR5	0
aaholhjo-1	DLBCL	855.007	4665.02	CXCL13_CXCR5	0
aahpbhbd-1	DLBCL	862.971	4654.33	CXCL13_CXCR5	0
aahpbibp-1	DLBCL	865.079	4648.74	CXCL13_CXCR5	1
aahpcana-1	DLBCL	823.718	4649.81	CXCL13_CXCR5	0
aahpdghd-1	DLBCL	818.576	4662.79	CXCL13_CXCR5	0
aahpeeoa-1	DLBCL	823.259	4659.58	CXCL13_CXCR5	0
aahpemni-1	DLBCL	816.349	4656.37	CXCL13_CXCR5	0
aahpgmid-1	DLBCL	814.479	4639.44	CXCL13_CXCR5	0
aahpkkli-1	DLBCL	807.968	4639.56	CXCL13_CXCR5	0
aahplnom-1	DLBCL	868.335	4610.08	CXCL13_CXCR5	0
aahpokcm-1	DLBCL	859.486	4640.28	CXCL13_CXCR5	0
aahpphkc-1	DLBCL	850.85	4633.41	CXCL13_CXCR5	0
aaigncic-1	DLBCL	864.119	4675.99	CXCL13_CXCR5	0
aaignhph-1	DLBCL	852.465	4682.4	CXCL13_CXCR5	0
aaihcdkl-1	DLBCL	859.401	4668.92	CXCL13_CXCR5	0
aaihfdpe-1	DLBCL	849.805	4667.64	CXCL13_CXCR5	0
aaihflbm-1	DLBCL	839.443	4674.93	CXCL13_CXCR5	0
aaihhjdi-1	DLBCL	859.07	4775.56	CXCL13_CXCR5	1
aaihibnf-1	DLBCL	865.096	4779.98	CXCL13_CXCR5	0
aaihjanc-1	DLBCL	795.354	4716.98	CXCL13_CXCR5	1
aaihopec-1	DLBCL	823.429	4722.65	CXCL13_CXCR5	0
aaiiandm-1	DLBCL	804.049	4664.71	CXCL13_CXCR5	0
aaiifoib-1	DLBCL	820.08	4699.51	CXCL13_CXCR5	1
aaiiijoa-1	DLBCL	832.15	4674.78	CXCL13_CXCR5	0
aaiijedd-1	DLBCL	804.502	4671.46	CXCL13_CXCR5	1
aaijbldh-1	DLBCL	834.666	4268.9	CXCL13_CXCR5	0
aaijfhhm-1	DLBCL	840.429	4339.49	CXCL13_CXCR5	0
aaijfmgk-1	DLBCL	836.519	4341.98	CXCL13_CXCR5	0
aaijlchc-1	DLBCL	828.733	4360.63	CXCL13_CXCR5	0
aaijlhnp-1	DLBCL	794.028	4221.69	CXCL13_CXCR5	0
aaijmkii-1	DLBCL	819.893	4226.06	CXCL13_CXCR5	0
aaijofgf-1	DLBCL	800.624	4290.95	CXCL13_CXCR5	0
aaijokgg-1	DLBCL	796.697	4235.1	CXCL13_CXCR5	0
aaikbocj-1	DLBCL	820.845	4494.91	CXCL13_CXCR5	0
aaikcdde-1	DLBCL	821.1	4558.64	CXCL13_CXCR5	1
aaikebdc-1	DLBCL	837.403	4550.84	CXCL13_CXCR5	1
aaiklemj-1	DLBCL	833.451	4571.61	CXCL13_CXCR5	0
aaiklohc-1	DLBCL	839.579	4597.2	CXCL13_CXCR5	1
aaikmned-1	DLBCL	840.072	4575.4	CXCL13_CXCR5	1
aailffkj-1	DLBCL	781.643	4515.2	CXCL13_CXCR5	1
aailgmle-1	DLBCL	780.776	4603.84	CXCL13_CXCR5	0
aailkkph-1	DLBCL	795.192	4577.88	CXCL13_CXCR5	0
aailklae-1	DLBCL	774.537	4534.1	CXCL13_CXCR5	0
aaillnli-1	DLBCL	796.042	4373.71	CXCL13_CXCR5	1
aailnbbi-1	DLBCL	854.267	4300.35	CXCL13_CXCR5	0
aailnjfm-1	DLBCL	850.468	4257.51	CXCL13_CXCR5	0
aaimdinp-1	DLBCL	857.047	4252.43	CXCL13_CXCR5	1
aaimepfa-1	DLBCL	822.987	4364.23	CXCL13_CXCR5	0
aaimghjc-1	DLBCL	817.87	4404.96	CXCL13_CXCR5	0
aaimgikg-1	DLBCL	829.031	4415.99	CXCL13_CXCR5	0
aaimhaam-1	DLBCL	847.875	4471.54	CXCL13_CXCR5	0
aaimikim-1	DLBCL	841.016	4437.31	CXCL13_CXCR5	0
aaimkcph-1	DLBCL	820.361	4432.08	CXCL13_CXCR5	1
aainbeaj-1	DLBCL	828.478	4430.25	CXCL13_CXCR5	0
aainbemc-1	DLBCL	834.071	4422.83	CXCL13_CXCR5	0
aainceaj-1	DLBCL	742.9	4446.51	CXCL13_CXCR5	0
aainfdnn-1	DLBCL	787.024	4466.06	CXCL13_CXCR5	0
aainffmj-1	DLBCL	798.856	4439.52	CXCL13_CXCR5	0
aainfilm-1	DLBCL	807.475	4420.88	CXCL13_CXCR5	1
aaingbef-1	DLBCL	747.309	4414.24	CXCL13_CXCR5	0
aainiaac-1	DLBCL	825.971	4404.84	CXCL13_CXCR5	1
aainkajn-1	DLBCL	831.7	4407.5	CXCL13_CXCR5	0
aainkgff-1	DLBCL	836.375	4408.24	CXCL13_CXCR5	0
aaocbbii-1	DLBCL	1221.77	4200.79	CXCL13_CXCR5	0
aaocidgn-1	DLBCL	1230.82	4180.5	CXCL13_CXCR5	1
aaockmli-1	DLBCL	1245.58	4191.15	CXCL13_CXCR5	1
aaocmhlg-1	DLBCL	1229.73	4199.97	CXCL13_CXCR5	0
aaocoeoj-1	DLBCL	1242.45	4183.55	CXCL13_CXCR5	0
aaodabij-1	DLBCL	1227.17	4206.25	CXCL13_CXCR5	1
aaodaooi-1	DLBCL	1226.43	4242.34	CXCL13_CXCR5	1
aaodddkb-1	DLBCL	1243.92	4150.39	CXCL13_CXCR5	1
aaodgepb-1	DLBCL	1241.85	4174.93	CXCL13_CXCR5	1
aaodhbnf-1	DLBCL	1242.31	4169.96	CXCL13_CXCR5	1
aaodhodm-1	DLBCL	1211.47	4185.72	CXCL13_CXCR5	0
aaodldhi-1	DLBCL	1213.46	4195.35	CXCL13_CXCR5	0
aaodmdbd-1	DLBCL	1206.03	4193.7	CXCL13_CXCR5	0
aaodmhka-1	DLBCL	1216.29	4188.23	CXCL13_CXCR5	0
aaodmodg-1	DLBCL	1206.42	4187.8	CXCL13_CXCR5	0
aaodnobg-1	DLBCL	1220.32	4137.69	CXCL13_CXCR5	0
aaodoaeo-1	DLBCL	1227.83	4126.43	CXCL13_CXCR5	0
aaodoldm-1	DLBCL	1225.2	4140.93	CXCL13_CXCR5	0
aaodolfb-1	DLBCL	1217.94	3953.8	CXCL13_CXCR5	1
aaoedkib-1	DLBCL	1235.25	3958.99	CXCL13_CXCR5	1
aaoekcdf-1	DLBCL	1242.19	3955.82	CXCL13_CXCR5	0
aaoeklac-1	DLBCL	1238.55	3951.65	CXCL13_CXCR5	1
aaoemgmh-1	DLBCL	1227.73	3946.01	CXCL13_CXCR5	0
aaoenkmp-1	DLBCL	1234.29	4008.05	CXCL13_CXCR5	0
aaofaehg-1	DLBCL	1241.54	4011.07	CXCL13_CXCR5	1
aaoffhch-1	DLBCL	1248.74	4007.57	CXCL13_CXCR5	2
aaofjkip-1	DLBCL	1232.05	4027.54	CXCL13_CXCR5	1
aaofkdoi-1	DLBCL	1231.96	4104.02	CXCL13_CXCR5	1
aaoflefb-1	DLBCL	1239.44	4036.16	CXCL13_CXCR5	0
aaoflgfi-1	DLBCL	1235.59	4031.36	CXCL13_CXCR5	0
aaofpnjc-1	DLBCL	1241.02	4030.31	CXCL13_CXCR5	0
aaofpnlf-1	DLBCL	1228.03	4031.14	CXCL13_CXCR5	0
aaogadkc-1	DLBCL	1228.31	3993.05	CXCL13_CXCR5	1
aaogbpda-1	DLBCL	1233.01	3999.56	CXCL13_CXCR5	0
aaogcahp-1	DLBCL	1227.66	3998.65	CXCL13_CXCR5	1
aaogcmdl-1	DLBCL	1211.02	3952.83	CXCL13_CXCR5	1
aaoggkme-1	DLBCL	1200.97	4111.47	CXCL13_CXCR5	0
aaohdmlg-1	DLBCL	1208.57	4017.18	CXCL13_CXCR5	1
aaohefab-1	DLBCL	1198.53	3955.92	CXCL13_CXCR5	0
aaohfinl-1	DLBCL	1241.96	3908.56	CXCL13_CXCR5	0
aaohfjib-1	DLBCL	1245.06	3914.03	CXCL13_CXCR5	0
aaohicog-1	DLBCL	1244.88	3883.91	CXCL13_CXCR5	0
aaohjckk-1	DLBCL	1236.67	3893.96	CXCL13_CXCR5	0
aaohkmaf-1	DLBCL	1246.19	3887.46	CXCL13_CXCR5	0
aaohmfep-1	DLBCL	1219.41	3934.42	CXCL13_CXCR5	0
aaohojmc-1	DLBCL	1212.61	3933.75	CXCL13_CXCR5	1
aaohoomi-1	DLBCL	1219.1	3928.01	CXCL13_CXCR5	1
aaomplbc-1	DLBCL	1185.89	3877.49	CXCL13_CXCR5	0
aaonbdoa-1	DLBCL	1149.57	3882.47	CXCL13_CXCR5	2
aaoncfnb-1	DLBCL	1182.62	3885.04	CXCL13_CXCR5	0
aaondnan-1	DLBCL	1172.67	3884.43	CXCL13_CXCR5	0
aaonebin-1	DLBCL	1190.93	3880.65	CXCL13_CXCR5	0
aaoockpg-1	DLBCL	1180.45	3947.54	CXCL13_CXCR5	1
aaoodejd-1	DLBCL	1189.35	3980.18	CXCL13_CXCR5	2
aaoofald-1	DLBCL	1186.4	3976.65	CXCL13_CXCR5	1
aaoohahb-1	DLBCL	1197.29	3949.36	CXCL13_CXCR5	1
aaoohhee-1	DLBCL	1141.63	4193.86	CXCL13_CXCR5	0
aaoojjao-1	DLBCL	1156.38	4249.67	CXCL13_CXCR5	0
aaoomege-1	DLBCL	1164.2	4241.89	CXCL13_CXCR5	0
aaoonfgo-1	DLBCL	1198.49	4196.42	CXCL13_CXCR5	0
aaoonnco-1	DLBCL	1156.78	4195.22	CXCL13_CXCR5	0
aaoooihl-1	DLBCL	1123.34	4188.68	CXCL13_CXCR5	1
aaopdokg-1	DLBCL	1136.05	4196.86	CXCL13_CXCR5	0
aaophaff-1	DLBCL	1135.6	4202.52	CXCL13_CXCR5	0
aaopiaoj-1	DLBCL	1129.6	4198.45	CXCL13_CXCR5	1
aaopkhio-1	DLBCL	1130.36	4179.34	CXCL13_CXCR5	0
aaoplhnp-1	DLBCL	1132.59	4171.95	CXCL13_CXCR5	0
aaopnnmo-1	DLBCL	1193.89	4114.76	CXCL13_CXCR5	1
aaoppdfc-1	DLBCL	1182.15	4154.45	CXCL13_CXCR5	0
aapaaall-1	DLBCL	1175.45	4129.64	CXCL13_CXCR5	0
aapaalll-1	DLBCL	1167.93	4126.29	CXCL13_CXCR5	0
aapaapid-1	DLBCL	1186.18	4117.11	CXCL13_CXCR5	0
aapacdjl-1	DLBCL	1185.27	3998.68	CXCL13_CXCR5	0
aapachnf-1	DLBCL	1179.03	4105.66	CXCL13_CXCR5	2
aapadioj-1	DLBCL	1185.32	4010.83	CXCL13_CXCR5	0
aapadpcf-1	DLBCL	1149.45	3895.11	CXCL13_CXCR5	1
aapafdga-1	DLBCL	1159.77	3908.75	CXCL13_CXCR5	0
aapafefa-1	DLBCL	1153.17	3906.32	CXCL13_CXCR5	1
aapahlcm-1	DLBCL	1127.7	3906.28	CXCL13_CXCR5	0
aapainja-1	DLBCL	1137.27	3920.01	CXCL13_CXCR5	0
aapajcol-1	DLBCL	1136.99	3974.53	CXCL13_CXCR5	1
aapajdnh-1	DLBCL	1152.93	3973.05	CXCL13_CXCR5	0
aapajeok-1	DLBCL	1189.8	3912.27	CXCL13_CXCR5	0
aapajeon-1	DLBCL	1193.32	3945.64	CXCL13_CXCR5	0
aapajnkh-1	DLBCL	1190.89	3930.02	CXCL13_CXCR5	2
aapaklnn-1	DLBCL	1163.79	3903.63	CXCL13_CXCR5	0
aapammki-1	DLBCL	1163.14	3962.59	CXCL13_CXCR5	1
aapaoihc-1	DLBCL	1173.33	3931.73	CXCL13_CXCR5	0
aapaokdc-1	DLBCL	1172.24	3900.09	CXCL13_CXCR5	0
aapbcbpj-1	DLBCL	1165.49	3898.89	CXCL13_CXCR5	2
abbmjebc-1	DLBCL	1096.96	4242.21	CXCL13_CXCR5	1
abbnhapb-1	DLBCL	1112.59	4248.06	CXCL13_CXCR5	0
abbnjfbm-1	DLBCL	1128.77	4257.49	CXCL13_CXCR5	1
abbocbac-1	DLBCL	1118.48	4251.76	CXCL13_CXCR5	0
abboemgc-1	DLBCL	1124.18	4252.45	CXCL13_CXCR5	0
accnnjbf-1	DLBCL	1751.33	4200.08	CXCL13_CXCR5	0
accnplhf-1	DLBCL	1720.12	4259.61	CXCL13_CXCR5	0
accoagmk-1	DLBCL	1759.3	4256.45	CXCL13_CXCR5	0
accockhl-1	DLBCL	1753.17	4206.11	CXCL13_CXCR5	0
accofece-1	DLBCL	1762.68	4134.02	CXCL13_CXCR5	0
accoiann-1	DLBCL	1732.65	4177.63	CXCL13_CXCR5	1
accoicli-1	DLBCL	1722.3	4171.15	CXCL13_CXCR5	0
accpabbm-1	DLBCL	1766.22	4627.34	CXCL13_CXCR5	0
accpdcdp-1	DLBCL	1764.88	4725.78	CXCL13_CXCR5	0
accpelkm-1	DLBCL	1766.84	4550.02	CXCL13_CXCR5	0
accpfkdh-1	DLBCL	1795.51	4714.52	CXCL13_CXCR5	0
accpilio-1	DLBCL	1772.01	4707.66	CXCL13_CXCR5	2
accpjjfj-1	DLBCL	1784.63	4656.92	CXCL13_CXCR5	0
accpkdkp-1	DLBCL	1728.19	4737.87	CXCL13_CXCR5	2
accpnomc-1	DLBCL	1732	4778.78	CXCL13_CXCR5	0
acdacemf-1	DLBCL	1708.56	4776.06	CXCL13_CXCR5	0
acdackik-1	DLBCL	1713.28	4772.55	CXCL13_CXCR5	0
acdafinl-1	DLBCL	1726.02	4766.11	CXCL13_CXCR5	0
acdafoik-1	DLBCL	1727.09	4744.45	CXCL13_CXCR5	0
acdalbfh-1	DLBCL	1742.25	4695.59	CXCL13_CXCR5	0
acdamgbg-1	DLBCL	1713.57	4710.43	CXCL13_CXCR5	0
acdaneoa-1	DLBCL	1753.24	4707.42	CXCL13_CXCR5	0
acdanmjd-1	DLBCL	1829.85	4601.51	CXCL13_CXCR5	0
acdbcbdk-1	DLBCL	1811.03	4663.67	CXCL13_CXCR5	0
acdbdmgi-1	DLBCL	1804.13	4653.63	CXCL13_CXCR5	0
acdbfbof-1	DLBCL	1807.19	4624	CXCL13_CXCR5	0
acdbgmhj-1	DLBCL	1744.98	4580.43	CXCL13_CXCR5	0
acdbnhdf-1	DLBCL	1729.34	4672.01	CXCL13_CXCR5	0
acdcagoi-1	DLBCL	1747.84	4656.5	CXCL13_CXCR5	0
acdcbdci-1	DLBCL	1725.64	4651.57	CXCL13_CXCR5	0
acdcbooh-1	DLBCL	1756.51	4653.26	CXCL13_CXCR5	0
acdccaem-1	DLBCL	1738.38	4610.61	CXCL13_CXCR5	0
acdcfjee-1	DLBCL	1856.85	4477.89	CXCL13_CXCR5	0
acdcgnda-1	DLBCL	1866.77	4506.11	CXCL13_CXCR5	0
acdcmjfo-1	DLBCL	1861.32	4499.39	CXCL13_CXCR5	0
acdcojjl-1	DLBCL	1860.68	4492.54	CXCL13_CXCR5	0
acddedik-1	DLBCL	1813.02	4503.65	CXCL13_CXCR5	0
acddlmgk-1	DLBCL	1772.73	4546.71	CXCL13_CXCR5	0
acddmief-1	DLBCL	1785.19	4544.91	CXCL13_CXCR5	0
acddoddf-1	DLBCL	1803.2	4571.81	CXCL13_CXCR5	0
acdeacld-1	DLBCL	1818.84	4506.26	CXCL13_CXCR5	0
acdebapl-1	DLBCL	1725.14	4481.25	CXCL13_CXCR5	0
acdeclld-1	DLBCL	1739.86	4542.55	CXCL13_CXCR5	1
acdefnhe-1	DLBCL	1738.14	4506.75	CXCL13_CXCR5	0
acdegfed-1	DLBCL	1733.38	4517.32	CXCL13_CXCR5	0
acdehepp-1	DLBCL	1735	4482.81	CXCL13_CXCR5	0
acdehpie-1	DLBCL	1734.43	4413.92	CXCL13_CXCR5	1
acdenidi-1	DLBCL	1727.58	4420.58	CXCL13_CXCR5	0
acdepipk-1	DLBCL	1738.14	4417.14	CXCL13_CXCR5	1
acdfajmk-1	DLBCL	1763.97	4466.92	CXCL13_CXCR5	0
acdfbpph-1	DLBCL	1743.04	4478.45	CXCL13_CXCR5	0
acdfchjd-1	DLBCL	1734.51	4469.13	CXCL13_CXCR5	0
acdfdbpn-1	DLBCL	1746.37	4423.93	CXCL13_CXCR5	0
acdfdkhe-1	DLBCL	1718.04	4447.01	CXCL13_CXCR5	0
acdfdlfh-1	DLBCL	1725.47	4425.55	CXCL13_CXCR5	0
acdfedfh-1	DLBCL	1712.75	4268.85	CXCL13_CXCR5	0
acdfkdhk-1	DLBCL	1767.9	4280.15	CXCL13_CXCR5	1
acdflmkp-1	DLBCL	1760.34	4274.44	CXCL13_CXCR5	1
acdgefin-1	DLBCL	1793.28	4395.4	CXCL13_CXCR5	0
acdgfhfm-1	DLBCL	1825.74	4381.65	CXCL13_CXCR5	0
acdgfock-1	DLBCL	1708.18	4374.84	CXCL13_CXCR5	0
acdgfoea-1	DLBCL	1713.12	4396.42	CXCL13_CXCR5	0
acdgicmb-1	DLBCL	1732.34	4386.31	CXCL13_CXCR5	1
acdglcnl-1	DLBCL	1741.42	4344.35	CXCL13_CXCR5	1
acdgmfdd-1	DLBCL	1789.51	4361.46	CXCL13_CXCR5	0
acdgmjoc-1	DLBCL	1731.92	4355.87	CXCL13_CXCR5	0
acdgnkhi-1	DLBCL	1730.49	4346.09	CXCL13_CXCR5	0
acejafec-1	DLBCL	1527.44	4039.27	CXCL13_CXCR5	0
acejbioe-1	DLBCL	1509.8	4075.61	CXCL13_CXCR5	0
acejclio-1	DLBCL	1506.17	4069.84	CXCL13_CXCR5	0
acejdcci-1	DLBCL	1540.82	4069.83	CXCL13_CXCR5	0
acejgkmp-1	DLBCL	1546.64	3967.47	CXCL13_CXCR5	1
acejkcnd-1	DLBCL	1515.98	3922.69	CXCL13_CXCR5	1
acenpllj-1	DLBCL	1563.75	4582.36	CXCL13_CXCR5	0
aceodaid-1	DLBCL	1570.5	4591.06	CXCL13_CXCR5	1
aceoeadd-1	DLBCL	1569.41	4584.68	CXCL13_CXCR5	0
aceojina-1	DLBCL	1591.43	4660.12	CXCL13_CXCR5	0
aceoleea-1	DLBCL	1575.31	4669.3	CXCL13_CXCR5	0
aceomoch-1	DLBCL	1566.42	4667.4	CXCL13_CXCR5	0
aceonlop-1	DLBCL	1591.4	4617.97	CXCL13_CXCR5	1
acepckjb-1	DLBCL	1580.39	4640.56	CXCL13_CXCR5	0
acepdcgp-1	DLBCL	1577.27	4634.43	CXCL13_CXCR5	0
acepefkl-1	DLBCL	1578.02	4628.76	CXCL13_CXCR5	2
acepfhbb-1	DLBCL	1573.79	4626.23	CXCL13_CXCR5	2
acepfngn-1	DLBCL	1574.77	4586.38	CXCL13_CXCR5	0
acepgbdf-1	DLBCL	1572.08	4608.35	CXCL13_CXCR5	0
acepjckg-1	DLBCL	1578.43	4598.65	CXCL13_CXCR5	0
acepjean-1	DLBCL	1574.05	4596	CXCL13_CXCR5	0
aceplfph-1	DLBCL	1527.42	4719.43	CXCL13_CXCR5	2
aceplica-1	DLBCL	1528.87	4824.59	CXCL13_CXCR5	0
aceploij-1	DLBCL	1524.37	4833.07	CXCL13_CXCR5	1
acepnbel-1	DLBCL	1538.84	4702.45	CXCL13_CXCR5	0
acepofjo-1	DLBCL	1533.28	4701.95	CXCL13_CXCR5	0
acepofoo-1	DLBCL	1526.83	4701	CXCL13_CXCR5	0
aceppapi-1	DLBCL	1458.12	4763.32	CXCL13_CXCR5	0
acfaafim-1	DLBCL	1410.7	4965.18	CXCL13_CXCR5	0
acfadham-1	DLBCL	1410	4922.18	CXCL13_CXCR5	0
acfagmem-1	DLBCL	1396.72	4953.42	CXCL13_CXCR5	0
acfagmgp-1	DLBCL	1458.86	4881.96	CXCL13_CXCR5	0
acfahpic-1	DLBCL	1457.56	4795.71	CXCL13_CXCR5	0
acfaindb-1	DLBCL	1496.38	4709.87	CXCL13_CXCR5	1
acfampdc-1	DLBCL	1499.69	4738.8	CXCL13_CXCR5	0
acfannpf-1	DLBCL	1385.19	4738.42	CXCL13_CXCR5	0
acfbcdbl-1	DLBCL	1602.67	4683.93	CXCL13_CXCR5	0
acfbdmeo-1	DLBCL	1569.18	4710.93	CXCL13_CXCR5	0
acfbgjfp-1	DLBCL	1586.49	4699.4	CXCL13_CXCR5	0
acfbkenc-1	DLBCL	1598.52	4694.11	CXCL13_CXCR5	0
acfbkeob-1	DLBCL	1592.15	4689.05	CXCL13_CXCR5	0
acfbkohf-1	DLBCL	1586.32	4685.29	CXCL13_CXCR5	0
acfboajl-1	DLBCL	1569.98	4907.57	CXCL13_CXCR5	0
acfboifi-1	DLBCL	1505.63	4985.76	CXCL13_CXCR5	0
acfbpfio-1	DLBCL	1505.89	4970.66	CXCL13_CXCR5	0
acfbphjn-1	DLBCL	1510.29	4961.78	CXCL13_CXCR5	1
acfcfaln-1	DLBCL	1570.26	4937.68	CXCL13_CXCR5	0
acfcfedk-1	DLBCL	1571.46	4912.58	CXCL13_CXCR5	0
acfcfibl-1	DLBCL	1571.41	4836.26	CXCL13_CXCR5	0
acfcgdhn-1	DLBCL	1570.12	4858.35	CXCL13_CXCR5	0
acfchaia-1	DLBCL	1575.32	4852.68	CXCL13_CXCR5	0
acfcjfna-1	DLBCL	1572.15	4849	CXCL13_CXCR5	0
acfddaml-1	DLBCL	1603.36	4877.28	CXCL13_CXCR5	0
acfdfmbl-1	DLBCL	1592.96	4837.78	CXCL13_CXCR5	0
acfdgdaa-1	DLBCL	1582.69	4842.35	CXCL13_CXCR5	0
acfdmomc-1	DLBCL	1533.43	4880.84	CXCL13_CXCR5	0
acfdnmhf-1	DLBCL	1552.3	4822.19	CXCL13_CXCR5	1
acfdokdg-1	DLBCL	1542.16	4855.62	CXCL13_CXCR5	0
acfdpali-1	DLBCL	1590.7	4748.72	CXCL13_CXCR5	0
acfdpobn-1	DLBCL	1549.53	4791.68	CXCL13_CXCR5	0
acfeadgl-1	DLBCL	1593.79	4762.44	CXCL13_CXCR5	1
acfecnam-1	DLBCL	1513.61	4583.08	CXCL13_CXCR5	0
acfeegfo-1	DLBCL	1523.58	4583.87	CXCL13_CXCR5	0
acfeonop-1	DLBCL	1519.13	4587.97	CXCL13_CXCR5	0
acffbiad-1	DLBCL	1553.4	4622.85	CXCL13_CXCR5	0
acffflkf-1	DLBCL	1556.76	4629.07	CXCL13_CXCR5	0
acffgjog-1	DLBCL	1551.01	4602.47	CXCL13_CXCR5	0
acffkagd-1	DLBCL	1541.31	4602.58	CXCL13_CXCR5	0
acffkhhb-1	DLBCL	1531.52	4648.6	CXCL13_CXCR5	0
acffmghf-1	DLBCL	1536.47	4630.89	CXCL13_CXCR5	0
acffndig-1	DLBCL	1547.35	4602.31	CXCL13_CXCR5	0
acffnlff-1	DLBCL	1455.06	4637.98	CXCL13_CXCR5	0
acffpejb-1	DLBCL	1420.92	4587.45	CXCL13_CXCR5	2
acfgacmm-1	DLBCL	1503.8	4681.6	CXCL13_CXCR5	0
acfgedfk-1	DLBCL	1475.17	4588.03	CXCL13_CXCR5	0
acfgipkg-1	DLBCL	1443.41	4628.9	CXCL13_CXCR5	2
acfgkfjk-1	DLBCL	1457.55	4645.3	CXCL13_CXCR5	0
acfgkmjh-1	DLBCL	1566.76	4281.71	CXCL13_CXCR5	1
acfgoogn-1	DLBCL	1588.52	4312.16	CXCL13_CXCR5	0
acfhdipl-1	DLBCL	1583.27	4304.44	CXCL13_CXCR5	0
acfheahj-1	DLBCL	1574.8	4294.3	CXCL13_CXCR5	0
acfhedjf-1	DLBCL	1600.2	4281.54	CXCL13_CXCR5	0
acfhfbna-1	DLBCL	1576.02	4322.72	CXCL13_CXCR5	1
acfhgbbc-1	DLBCL	1589.35	4318.33	CXCL13_CXCR5	0
acfhjelm-1	DLBCL	1585.76	4343.88	CXCL13_CXCR5	0
acfhjhon-1	DLBCL	1577.08	4336.86	CXCL13_CXCR5	0
acfhkbil-1	DLBCL	1513.55	4290.09	CXCL13_CXCR5	0
acfhkpbj-1	DLBCL	1540.17	4310.97	CXCL13_CXCR5	0
acfhnbeg-1	DLBCL	1533.92	4307.95	CXCL13_CXCR5	0
acfiafmn-1	DLBCL	1547.31	4290.49	CXCL13_CXCR5	0
acfibijp-1	DLBCL	1534.22	4503.61	CXCL13_CXCR5	0
acfibomk-1	DLBCL	1534.51	4525.26	CXCL13_CXCR5	0
acficbon-1	DLBCL	1537.51	4519.34	CXCL13_CXCR5	0
acfickeb-1	DLBCL	1539.43	4536.09	CXCL13_CXCR5	1
acfidkhp-1	DLBCL	1529.83	4566.23	CXCL13_CXCR5	0
acfifihh-1	DLBCL	1542.28	4548.53	CXCL13_CXCR5	0
acfifonk-1	DLBCL	1557.23	4544.39	CXCL13_CXCR5	0
acfigiai-1	DLBCL	1580.07	4529.45	CXCL13_CXCR5	2
acfihggi-1	DLBCL	1591.17	4558.49	CXCL13_CXCR5	0
acfihohe-1	DLBCL	1588.65	4550.58	CXCL13_CXCR5	1
acfiknid-1	DLBCL	1580.21	4550.21	CXCL13_CXCR5	0
acfinbee-1	DLBCL	1562	4330.16	CXCL13_CXCR5	0
acfipaop-1	DLBCL	1554.73	4399.76	CXCL13_CXCR5	0
acfjnbpj-1	DLBCL	1559.47	4369.43	CXCL13_CXCR5	0
acfjnhjk-1	DLBCL	1571.97	4335.39	CXCL13_CXCR5	0
acfjnjli-1	DLBCL	1555.41	4485.84	CXCL13_CXCR5	0
acfkaifj-1	DLBCL	1550.94	4497.26	CXCL13_CXCR5	0
acfkdjca-1	DLBCL	1574.33	4492.04	CXCL13_CXCR5	0
acfkeclm-1	DLBCL	1518.53	4448.02	CXCL13_CXCR5	0
acfkegec-1	DLBCL	1523.79	4468.51	CXCL13_CXCR5	0
acfkfbig-1	DLBCL	1542.68	4373.72	CXCL13_CXCR5	0
acfkfkcl-1	DLBCL	1537.74	4381.12	CXCL13_CXCR5	0
acfnblko-1	DLBCL	1512.73	4163.37	CXCL13_CXCR5	0
acfnboof-1	DLBCL	1520.68	4170.17	CXCL13_CXCR5	0
acfncddp-1	DLBCL	1521.18	4274.29	CXCL13_CXCR5	1
acfnebnk-1	DLBCL	1541.11	4280.69	CXCL13_CXCR5	0
acfnelmd-1	DLBCL	1531.88	4234.96	CXCL13_CXCR5	0
acfnfejf-1	DLBCL	1527.81	4231.65	CXCL13_CXCR5	0
acfniiin-1	DLBCL	1501.1	4263.75	CXCL13_CXCR5	0
acfnimll-1	DLBCL	1511.39	4263.79	CXCL13_CXCR5	0
acfnnepi-1	DLBCL	1450.32	4230.3	CXCL13_CXCR5	0
acfnnjmi-1	DLBCL	1443.9	4274.14	CXCL13_CXCR5	0
acfnoanl-1	DLBCL	1488.58	4224.43	CXCL13_CXCR5	0
acfogbem-1	DLBCL	1480.84	4225.11	CXCL13_CXCR5	0
acfohida-1	DLBCL	1551.86	4177.92	CXCL13_CXCR5	1
acfojcmc-1	DLBCL	1550.71	4187.48	CXCL13_CXCR5	0
acfpbllb-1	DLBCL	1458.26	4139.54	CXCL13_CXCR5	0
acfpfgab-1	DLBCL	1406.62	4102.75	CXCL13_CXCR5	0
acfpholg-1	DLBCL	1499.4	4107.92	CXCL13_CXCR5	0
acfpjdal-1	DLBCL	1464.6	4144.05	CXCL13_CXCR5	0
acfpmdmj-1	DLBCL	1460.44	4142.52	CXCL13_CXCR5	0
acgaahji-1	DLBCL	1419.98	3935.6	CXCL13_CXCR5	0
acgabeol-1	DLBCL	1403.1	4093.08	CXCL13_CXCR5	0
acgabgmk-1	DLBCL	1397.29	4088.91	CXCL13_CXCR5	0
acgabjmf-1	DLBCL	1486.57	3944.53	CXCL13_CXCR5	0
acgilgnj-1	DLBCL	1658.9	4009.88	CXCL13_CXCR5	0
acgilojh-1	DLBCL	1682.85	4022.93	CXCL13_CXCR5	0
acgiphef-1	DLBCL	1679	4028.8	CXCL13_CXCR5	0
acgipjea-1	DLBCL	1678.67	4006.48	CXCL13_CXCR5	0
acgjadgl-1	DLBCL	1665.69	4027.96	CXCL13_CXCR5	1
acgjdbpd-1	DLBCL	1697.49	4419.31	CXCL13_CXCR5	0
acgjenap-1	DLBCL	1695.55	4387.73	CXCL13_CXCR5	0
acgjeplb-1	DLBCL	1699.12	4394	CXCL13_CXCR5	0
acgjgbjf-1	DLBCL	1661.88	4304.52	CXCL13_CXCR5	1
acgjhbdi-1	DLBCL	1632.83	4403.79	CXCL13_CXCR5	0
acgjhblg-1	DLBCL	1644.63	4397.14	CXCL13_CXCR5	0
acgjhgkf-1	DLBCL	1666.28	4370.56	CXCL13_CXCR5	1
acgjjbek-1	DLBCL	1656.77	4369.52	CXCL13_CXCR5	1
acgjjlme-1	DLBCL	1632.13	4306.77	CXCL13_CXCR5	0
acgjjnjh-1	DLBCL	1645.14	4073.14	CXCL13_CXCR5	0
acgjnibl-1	DLBCL	1633.25	4237.69	CXCL13_CXCR5	0
acgjpkmg-1	DLBCL	1638.78	4226.25	CXCL13_CXCR5	0
acgkbeba-1	DLBCL	1680.59	4222.55	CXCL13_CXCR5	0
acgkbifi-1	DLBCL	1625.06	4552.62	CXCL13_CXCR5	1
acgkbkhk-1	DLBCL	1623.64	4620.97	CXCL13_CXCR5	1
acgkbnpo-1	DLBCL	1622.26	4601.65	CXCL13_CXCR5	1
acgkgpae-1	DLBCL	1628.35	4921.49	CXCL13_CXCR5	1
acgkhdee-1	DLBCL	1612.56	4910.3	CXCL13_CXCR5	0
acgkjfje-1	DLBCL	1654.38	4855.75	CXCL13_CXCR5	1
acgkoaio-1	DLBCL	1656.83	4848.8	CXCL13_CXCR5	0
acglckjo-1	DLBCL	1628.46	4860.11	CXCL13_CXCR5	0
acglddpe-1	DLBCL	1624.08	4767.83	CXCL13_CXCR5	0
acgldjjk-1	DLBCL	1654.41	4801.92	CXCL13_CXCR5	0
acglefjl-1	DLBCL	1625.37	4798.83	CXCL13_CXCR5	2
acglenpl-1	DLBCL	1614.38	4778.49	CXCL13_CXCR5	0
acglfllc-1	DLBCL	1642.38	4686.54	CXCL13_CXCR5	1
acgljian-1	DLBCL	1627.33	4729.21	CXCL13_CXCR5	0
acgljlna-1	DLBCL	1643.17	4719.34	CXCL13_CXCR5	0
acglnfhp-1	DLBCL	1647.46	4688.84	CXCL13_CXCR5	0
acgmcadi-1	DLBCL	1648.52	4681.43	CXCL13_CXCR5	1
acgmfblc-1	DLBCL	1609.39	4643.98	CXCL13_CXCR5	0
acgmnicd-1	DLBCL	1641.55	4672.34	CXCL13_CXCR5	0
acgmpeon-1	DLBCL	1612.62	4667.38	CXCL13_CXCR5	0
acgndfde-1	DLBCL	1619.55	4647.41	CXCL13_CXCR5	0
acgniaic-1	DLBCL	1682.25	4479.81	CXCL13_CXCR5	0
acgnjhfd-1	DLBCL	1685.05	4522.58	CXCL13_CXCR5	0
acgnmpfl-1	DLBCL	1674.47	4508.32	CXCL13_CXCR5	0
acgnnkcg-1	DLBCL	1686.39	4762.35	CXCL13_CXCR5	1
acgoealg-1	DLBCL	1713.57	4855.4	CXCL13_CXCR5	1
acgoemma-1	DLBCL	1698.09	4855.09	CXCL13_CXCR5	1
acgoffkd-1	DLBCL	1699.54	4834.31	CXCL13_CXCR5	0
acgoidnl-1	DLBCL	1701.56	4763.15	CXCL13_CXCR5	0
acgojehd-1	DLBCL	1669.71	4661.11	CXCL13_CXCR5	0
acgomndi-1	DLBCL	1667.63	4895.27	CXCL13_CXCR5	0
acgpaijk-1	DLBCL	1675.13	4874.5	CXCL13_CXCR5	0
acgpaofi-1	DLBCL	1667.68	4756.93	CXCL13_CXCR5	0
acgpcipl-1	DLBCL	1666.74	4721.68	CXCL13_CXCR5	0
acgpjlpi-1	DLBCL	1655.88	4668.81	CXCL13_CXCR5	0
acgpkoff-1	DLBCL	1705.48	4586.25	CXCL13_CXCR5	0
acgpmojh-1	DLBCL	1693.07	4662.56	CXCL13_CXCR5	0
acgpnjgo-1	DLBCL	1705.97	4635.75	CXCL13_CXCR5	0
acgppakg-1	DLBCL	1700.97	4546.15	CXCL13_CXCR5	0
acgppkai-1	DLBCL	1692.51	4533.7	CXCL13_CXCR5	0
achaapgh-1	DLBCL	1665.19	4533.3	CXCL13_CXCR5	0
achacjfj-1	DLBCL	1669.45	4552.77	CXCL13_CXCR5	0
achafmdn-1	DLBCL	1671.5	4539.47	CXCL13_CXCR5	1
achahcgi-1	DLBCL	1674.45	4533.32	CXCL13_CXCR5	1
achailei-1	DLBCL	1608.73	4362.98	CXCL13_CXCR5	0
achakbok-1	DLBCL	1640.6	4339.4	CXCL13_CXCR5	0
achbalhc-1	DLBCL	1634.62	4335.57	CXCL13_CXCR5	0
achbffdi-1	DLBCL	1616.81	4318.19	CXCL13_CXCR5	0
achbjoil-1	DLBCL	1628.07	4414.5	CXCL13_CXCR5	0
achbkiel-1	DLBCL	1633.53	4465.14	CXCL13_CXCR5	1
achbljhk-1	DLBCL	1654.28	4446.85	CXCL13_CXCR5	0
achcabei-1	DLBCL	1652.96	4441.08	CXCL13_CXCR5	0
achcanpe-1	DLBCL	1645.98	4438.49	CXCL13_CXCR5	0
achcbdij-1	DLBCL	1666.43	4346.84	CXCL13_CXCR5	0
achccnkp-1	DLBCL	1649.69	4377.12	CXCL13_CXCR5	0
achckcdp-1	DLBCL	1660.11	4371.28	CXCL13_CXCR5	1
achckkdh-1	DLBCL	1672.38	4376.34	CXCL13_CXCR5	0
achclndh-1	DLBCL	1673.27	4366.4	CXCL13_CXCR5	0
achcmogh-1	DLBCL	1670.17	4361.6	CXCL13_CXCR5	0
acmdmnkd-1	DLBCL	1602.99	4138.54	CXCL13_CXCR5	0
acmecimp-1	DLBCL	1623.94	4115.56	CXCL13_CXCR5	0
acmedaom-1	DLBCL	1618.08	4111.29	CXCL13_CXCR5	0
acmeflck-1	DLBCL	1607.79	4147.15	CXCL13_CXCR5	1
acmeihgc-1	DLBCL	1635.72	4171.66	CXCL13_CXCR5	2
acmeilnk-1	DLBCL	1642.28	4202.91	CXCL13_CXCR5	0
acmejbeb-1	DLBCL	1638.02	4203.93	CXCL13_CXCR5	0
acmekfoi-1	DLBCL	1504.81	4108.83	CXCL13_CXCR5	1
acmekknc-1	DLBCL	1513.69	4111.72	CXCL13_CXCR5	0
acmeohli-1	DLBCL	1508.65	4110.52	CXCL13_CXCR5	1
acmfaafi-1	DLBCL	1525.44	4161.59	CXCL13_CXCR5	0
acmfepbc-1	DLBCL	1523.26	4156.62	CXCL13_CXCR5	0
acmffelp-1	DLBCL	1609.07	3962.3	CXCL13_CXCR5	1
acmfjieh-1	DLBCL	1613.66	4092.49	CXCL13_CXCR5	0
acmfkhgf-1	DLBCL	1594.96	4100.34	CXCL13_CXCR5	0
acmflbae-1	DLBCL	1602.21	4042.42	CXCL13_CXCR5	0
acpidcoh-1	DLBCL	1111.66	3967.88	CXCL13_CXCR5	0
acpifkpl-1	DLBCL	1181.67	3898.25	CXCL13_CXCR5	0
acpiijcg-1	DLBCL	1177.88	3894.5	CXCL13_CXCR5	0
acpijdcb-1	DLBCL	1183.46	3891.45	CXCL13_CXCR5	0
acpineom-1	DLBCL	1201.28	3895.04	CXCL13_CXCR5	0
acpipapl-1	DLBCL	1192.27	3897.11	CXCL13_CXCR5	0
acpjcgfe-1	DLBCL	1087.08	4130.65	CXCL13_CXCR5	2
acpjgbeb-1	DLBCL	1104.59	4134.87	CXCL13_CXCR5	0
acpjgbkh-1	DLBCL	1098.13	4180.78	CXCL13_CXCR5	0
acpjgcfm-1	DLBCL	1086.53	4182.21	CXCL13_CXCR5	0
acpjgeld-1	DLBCL	1229.82	4213.24	CXCL13_CXCR5	1
acpkdgfm-1	DLBCL	1138.74	4810.23	CXCL13_CXCR5	0
acpkebab-1	DLBCL	1158.86	4828.04	CXCL13_CXCR5	0
acpkfaja-1	DLBCL	1147.24	4818.57	CXCL13_CXCR5	0
acpkgial-1	DLBCL	1143.85	4812.75	CXCL13_CXCR5	0
acpkgmfj-1	DLBCL	1045.85	4961.04	CXCL13_CXCR5	0
acpkhdla-1	DLBCL	1354.78	4962.65	CXCL13_CXCR5	0
acpkjpoe-1	DLBCL	1053.33	4962.08	CXCL13_CXCR5	0
acpkkgij-1	DLBCL	1048.35	4965.99	CXCL13_CXCR5	0
acpklfkb-1	DLBCL	1199.83	4900.48	CXCL13_CXCR5	1
acpkpnae-1	DLBCL	1227.22	4901.89	CXCL13_CXCR5	0
acplbmga-1	DLBCL	1229.91	4893.86	CXCL13_CXCR5	0
acplcgcd-1	DLBCL	1206.57	4901.15	CXCL13_CXCR5	0
acpldcgo-1	DLBCL	1061.85	4884.77	CXCL13_CXCR5	0
acpldjbb-1	DLBCL	1063.56	4899.41	CXCL13_CXCR5	0
acpllmcm-1	DLBCL	1077.27	4888.49	CXCL13_CXCR5	1
acplnick-1	DLBCL	1071.34	4891.33	CXCL13_CXCR5	0
acplpnmk-1	DLBCL	1291.57	4217.9	CXCL13_CXCR5	1
acpmadnb-1	DLBCL	1341.1	4212.79	CXCL13_CXCR5	1
acpmeeih-1	DLBCL	1325.45	4236.23	CXCL13_CXCR5	1
acpmemfo-1	DLBCL	1292.8	4223.85	CXCL13_CXCR5	1
acpmfgcd-1	DLBCL	1119.82	4228.33	CXCL13_CXCR5	0
acpmmldd-1	DLBCL	1221.49	4220.78	CXCL13_CXCR5	1
acpmocii-1	DLBCL	1207.99	4228.75	CXCL13_CXCR5	0
acpmpdhk-1	DLBCL	1157.81	4230.53	CXCL13_CXCR5	0
acpmpife-1	DLBCL	1256.19	4219.93	CXCL13_CXCR5	1
acpmpnak-1	DLBCL	1269.56	4233.11	CXCL13_CXCR5	0
acpnbahc-1	DLBCL	1266.3	4228.35	CXCL13_CXCR5	0
acpncgbb-1	DLBCL	1262	4223.83	CXCL13_CXCR5	0
acpndbja-1	DLBCL	1343.13	4089.29	CXCL13_CXCR5	0
acpndgnp-1	DLBCL	1362.84	4043.48	CXCL13_CXCR5	0
acpndnfe-1	DLBCL	1354.42	4091.12	CXCL13_CXCR5	0
acpnidhp-1	DLBCL	1382.7	4168.69	CXCL13_CXCR5	0
acpnioii-1	DLBCL	1380.66	4199.47	CXCL13_CXCR5	1
acpnjbei-1	DLBCL	1372.96	4196.69	CXCL13_CXCR5	0
acpnkfbf-1	DLBCL	1372.84	4181.78	CXCL13_CXCR5	0
acpnkhoa-1	DLBCL	1378.31	4408.3	CXCL13_CXCR5	0
acpnnonm-1	DLBCL	1375.42	4416.37	CXCL13_CXCR5	0
acpnppgb-1	DLBCL	1372.3	4408.81	CXCL13_CXCR5	0
acpofbmk-1	DLBCL	1364.97	4107.33	CXCL13_CXCR5	0
acpogpak-1	DLBCL	1380.22	4115.23	CXCL13_CXCR5	0
acpohdfk-1	DLBCL	1370.64	4110.87	CXCL13_CXCR5	0
akfbdfmb-1	DLBCL	1308.25	4217.45	CXCL13_CXCR5	1
akfbeckm-1	DLBCL	1268.54	4257.33	CXCL13_CXCR5	0
akfbhjnk-1	DLBCL	1272.58	4304.49	CXCL13_CXCR5	0
akfbifea-1	DLBCL	1277.98	4317.41	CXCL13_CXCR5	0
akfbigpd-1	DLBCL	1309.08	4310.21	CXCL13_CXCR5	0
akfbkdng-1	DLBCL	1277.74	4306.07	CXCL13_CXCR5	1
akfbokhf-1	DLBCL	1254.15	4308.7	CXCL13_CXCR5	0
akfcbaij-1	DLBCL	1262.67	4309.24	CXCL13_CXCR5	0
akfccmfo-1	DLBCL	1257.11	4291.53	CXCL13_CXCR5	1
akfcdoih-1	DLBCL	1307.35	4361.12	CXCL13_CXCR5	0
akfckgfh-1	DLBCL	1264.69	4382.18	CXCL13_CXCR5	0
akfclcce-1	DLBCL	1270.16	4379.57	CXCL13_CXCR5	1
akfclhmd-1	DLBCL	1300.41	4371.9	CXCL13_CXCR5	1
akfcnebd-1	DLBCL	1277.79	4362.26	CXCL13_CXCR5	0
akfcngom-1	DLBCL	1324.08	4479.21	CXCL13_CXCR5	0
akfdcbeh-1	DLBCL	1306.76	4488.65	CXCL13_CXCR5	0
akfdcjgc-1	DLBCL	1333.78	4473.35	CXCL13_CXCR5	0
akfdhdjh-1	DLBCL	1324.68	4446.33	CXCL13_CXCR5	0
akfdjpjp-1	DLBCL	1312.16	4426.02	CXCL13_CXCR5	0
akfdphfb-1	DLBCL	1303.96	4418.42	CXCL13_CXCR5	1
akfeajia-1	DLBCL	1265.11	4401	CXCL13_CXCR5	0
akfedaca-1	DLBCL	1283.45	4451.01	CXCL13_CXCR5	0
akfedogh-1	DLBCL	1278.58	4439.22	CXCL13_CXCR5	0
akfeigpm-1	DLBCL	1272.28	4431.34	CXCL13_CXCR5	1
akfeiinc-1	DLBCL	1407.92	4353.97	CXCL13_CXCR5	0
akfekdfb-1	DLBCL	1485.41	4379.29	CXCL13_CXCR5	0
akfeljgn-1	DLBCL	1430.36	4378.62	CXCL13_CXCR5	0
akfenihg-1	DLBCL	1488.35	4360.82	CXCL13_CXCR5	0
akffbeia-1	DLBCL	1408.37	4383.16	CXCL13_CXCR5	0
akffdkmk-1	DLBCL	1447.81	4464.59	CXCL13_CXCR5	1
akffeaoh-1	DLBCL	1498.46	4522.08	CXCL13_CXCR5	0
akffehha-1	DLBCL	1379.54	4457.92	CXCL13_CXCR5	0
akffggcl-1	DLBCL	1482.26	4486.42	CXCL13_CXCR5	1
akffhdaf-1	DLBCL	1454.83	4473.99	CXCL13_CXCR5	1
akffijin-1	DLBCL	1449.09	4468.96	CXCL13_CXCR5	1
akffkank-1	DLBCL	1376.8	4355.44	CXCL13_CXCR5	0
akfgbadc-1	DLBCL	1382.3	4364.98	CXCL13_CXCR5	1
akfgbben-1	DLBCL	1391.52	4363.93	CXCL13_CXCR5	1
akfgcmip-1	DLBCL	1381.08	4358.28	CXCL13_CXCR5	1
akfgffmg-1	DLBCL	1349.5	4314.65	CXCL13_CXCR5	0
akfghgae-1	DLBCL	1325.43	4373.21	CXCL13_CXCR5	0
akfghhld-1	DLBCL	1340.94	4343.91	CXCL13_CXCR5	0
akfgnfdg-1	DLBCL	1346.71	4339.46	CXCL13_CXCR5	1
akfgnjao-1	DLBCL	1336.7	4337.92	CXCL13_CXCR5	1
akfgpcac-1	DLBCL	1356.72	4324.58	CXCL13_CXCR5	2
akfgpgdk-1	DLBCL	1341.84	4293.56	CXCL13_CXCR5	1
akfhcjoc-1	DLBCL	1355.73	4302.98	CXCL13_CXCR5	2
akfhdani-1	DLBCL	1362.94	4302.21	CXCL13_CXCR5	0
akfhdifp-1	DLBCL	1361.05	4294.94	CXCL13_CXCR5	0
akfhfije-1	DLBCL	1372.95	4283.58	CXCL13_CXCR5	0
akfhgdcd-1	DLBCL	1370	4297.73	CXCL13_CXCR5	1
akfhhlmc-1	DLBCL	1370.64	4290.68	CXCL13_CXCR5	0
akfhifpc-1	DLBCL	1390.86	4330.1	CXCL13_CXCR5	0
akfhnmlp-1	DLBCL	1375.84	4345.53	CXCL13_CXCR5	0
akfhoihp-1	DLBCL	1367.32	4339.51	CXCL13_CXCR5	0
akfidhfe-1	DLBCL	1387.72	4334.21	CXCL13_CXCR5	0
akfifjgp-1	DLBCL	1342.24	4247.07	CXCL13_CXCR5	0
akfifmna-1	DLBCL	1346.58	4264.93	CXCL13_CXCR5	0
akfiidpd-1	DLBCL	1357.85	4263.56	CXCL13_CXCR5	0
akfikkpe-1	DLBCL	1413.64	4074.91	CXCL13_CXCR5	0
akfiknnc-1	DLBCL	1445.35	4080.45	CXCL13_CXCR5	1
akfilcme-1	DLBCL	1441.12	4076.17	CXCL13_CXCR5	0
akfinbei-1	DLBCL	1475.95	4189.93	CXCL13_CXCR5	0
akfinmje-1	DLBCL	1452.34	3962.08	CXCL13_CXCR5	1
akfipkeb-1	DLBCL	1490.46	3969.36	CXCL13_CXCR5	1
akfjennd-1	DLBCL	1428.37	3978.33	CXCL13_CXCR5	0
akfjglii-1	DLBCL	1455.37	4000.94	CXCL13_CXCR5	1
akfjhmkm-1	DLBCL	1477	3988.11	CXCL13_CXCR5	0
akfjikoh-1	DLBCL	1469.99	3983.42	CXCL13_CXCR5	1
akfjnkck-1	DLBCL	1250.41	4070.11	CXCL13_CXCR5	2
akfjoabc-1	DLBCL	1250.26	4143.06	CXCL13_CXCR5	1
akfjoaop-1	DLBCL	1259.59	4072.89	CXCL13_CXCR5	1
akfjpdpp-1	DLBCL	1253.95	4190.19	CXCL13_CXCR5	0
akfjplji-1	DLBCL	1254.15	4202.94	CXCL13_CXCR5	0
akfkafdb-1	DLBCL	1250.03	4197.42	CXCL13_CXCR5	0
akfkaija-1	DLBCL	1258.38	4194.8	CXCL13_CXCR5	0
akfkceok-1	DLBCL	1251.29	4160.75	CXCL13_CXCR5	2
akfkdcdg-1	DLBCL	1268.9	4174.76	CXCL13_CXCR5	0
akfkedfh-1	DLBCL	1248.1	4174.49	CXCL13_CXCR5	0
akfkfaic-1	DLBCL	1264.85	4171.61	CXCL13_CXCR5	0
akfkfbom-1	DLBCL	1303.42	4107.42	CXCL13_CXCR5	0
akfkhdok-1	DLBCL	1288.19	4194.72	CXCL13_CXCR5	1
akfkjgcd-1	DLBCL	1292.94	4179.37	CXCL13_CXCR5	0
akfkkipi-1	DLBCL	1288.47	4124.49	CXCL13_CXCR5	1
akfkojog-1	DLBCL	1469.35	4045.07	CXCL13_CXCR5	0
akfkpegj-1	DLBCL	1434.89	4059.19	CXCL13_CXCR5	0
akflbaok-1	DLBCL	1396.31	4048.74	CXCL13_CXCR5	0
akflhnai-1	DLBCL	1469.37	4264.09	CXCL13_CXCR5	0
akflifik-1	DLBCL	1360.67	4272.36	CXCL13_CXCR5	0
akflkcmm-1	DLBCL	1493.4	4259.61	CXCL13_CXCR5	0
akfmdicc-1	DLBCL	1474.67	4248.23	CXCL13_CXCR5	0
akfmdmic-1	DLBCL	1382.22	4250.02	CXCL13_CXCR5	0
akfmegml-1	DLBCL	1464.18	4097.43	CXCL13_CXCR5	0
akfmeklk-1	DLBCL	1408.77	4160.88	CXCL13_CXCR5	0
akfmfanc-1	DLBCL	1460.25	4130.07	CXCL13_CXCR5	0
akfmighe-1	DLBCL	1285.2	3971.43	CXCL13_CXCR5	1
akfmjgaa-1	DLBCL	1298.88	3990.72	CXCL13_CXCR5	1
akfmmeep-1	DLBCL	1295.72	3970.73	CXCL13_CXCR5	0
akfmndhk-1	DLBCL	1286.1	3979.91	CXCL13_CXCR5	1
akfmpidb-1	DLBCL	1692.3	4061.75	CXCL13_CXCR5	1
akfnahon-1	DLBCL	1700.43	4094.78	CXCL13_CXCR5	0
akfnbemg-1	DLBCL	1697.89	4047.55	CXCL13_CXCR5	0
akfnbnon-1	DLBCL	1332.67	3991.74	CXCL13_CXCR5	1
akfniemn-1	DLBCL	1308.14	4065.74	CXCL13_CXCR5	1
akfnjflo-1	DLBCL	1320.87	4053.31	CXCL13_CXCR5	0
akfnjojd-1	DLBCL	1316.94	4052.22	CXCL13_CXCR5	0
akfnkcff-1	DLBCL	1312.49	4041.32	CXCL13_CXCR5	1
akfnliba-1	DLBCL	1252.58	4016.74	CXCL13_CXCR5	0
akfnondd-1	DLBCL	1265.84	4061.67	CXCL13_CXCR5	0
akfnpbpi-1	DLBCL	1261.26	4037.42	CXCL13_CXCR5	0
akfodbmk-1	DLBCL	1263.87	3986.57	CXCL13_CXCR5	0
akfofihc-1	DLBCL	1275.48	4001.17	CXCL13_CXCR5	0
akfohkif-1	DLBCL	1265.16	3998.95	CXCL13_CXCR5	0
akgaiilf-1	DLBCL	1249.51	3909.19	CXCL13_CXCR5	0
akgalofd-1	DLBCL	1270.81	3918.3	CXCL13_CXCR5	0
akgaplbj-1	DLBCL	1313.42	3910.88	CXCL13_CXCR5	0
akgbbaih-1	DLBCL	1288.62	3953.71	CXCL13_CXCR5	1
akgbdpag-1	DLBCL	1279.71	3960.42	CXCL13_CXCR5	2
akgbeeni-1	DLBCL	1271.58	3955.67	CXCL13_CXCR5	2
akgbfahd-1	DLBCL	1304.04	3943.52	CXCL13_CXCR5	0
akgbinaf-1	DLBCL	1315.58	3943.63	CXCL13_CXCR5	1
akgbjhhc-1	DLBCL	1311.3	3948.86	CXCL13_CXCR5	1
akgbmklh-1	DLBCL	1322.76	3934.8	CXCL13_CXCR5	0
akgbnkpp-1	DLBCL	1328.55	3968.83	CXCL13_CXCR5	0
akgbolhi-1	DLBCL	1320.73	3941.62	CXCL13_CXCR5	0
akgcbeha-1	DLBCL	1350.54	3896.62	CXCL13_CXCR5	0
akgcbopk-1	DLBCL	1331.36	3914.05	CXCL13_CXCR5	0
akgccglh-1	DLBCL	1335.95	3910.62	CXCL13_CXCR5	0
akgcihip-1	DLBCL	1339.22	3906.59	CXCL13_CXCR5	1
akgcimco-1	DLBCL	1327.9	3897.81	CXCL13_CXCR5	1
akgckpob-1	DLBCL	1453.2	3890.76	CXCL13_CXCR5	2
akgcmank-1	DLBCL	1433.09	3914.72	CXCL13_CXCR5	0
akgcmedo-1	DLBCL	1432.95	3908.18	CXCL13_CXCR5	1
akgcmegh-1	DLBCL	1438.63	3903.35	CXCL13_CXCR5	0
akgcmioe-1	DLBCL	1430.75	3897.45	CXCL13_CXCR5	0
akgcnihp-1	DLBCL	1422.82	3875.86	CXCL13_CXCR5	0
akgcoghg-1	DLBCL	1427.9	3887.31	CXCL13_CXCR5	0
akgdeekd-1	DLBCL	1423.86	3884.47	CXCL13_CXCR5	0
akgdfepi-1	DLBCL	1395.05	3883.31	CXCL13_CXCR5	1
akgdfhhh-1	DLBCL	1391.46	3895.01	CXCL13_CXCR5	0
akgdlekn-1	DLBCL	1394.59	3889.04	CXCL13_CXCR5	0
akgdleoa-1	DLBCL	1398.84	3877.45	CXCL13_CXCR5	0
akgdlpil-1	DLBCL	1352.25	3864.24	CXCL13_CXCR5	0
akgdmjbg-1	DLBCL	1343.03	3889.46	CXCL13_CXCR5	0
akgdmjgc-1	DLBCL	1347.66	3888.61	CXCL13_CXCR5	0
akgdmkib-1	DLBCL	1352.54	3869.81	CXCL13_CXCR5	0
akgdobpm-1	DLBCL	1258.83	3898.47	CXCL13_CXCR5	1
akgeaddk-1	DLBCL	1262.39	3923.63	CXCL13_CXCR5	1
akgebbie-1	DLBCL	1263.25	3903.76	CXCL13_CXCR5	2
akgedeec-1	DLBCL	1258.5	3903.8	CXCL13_CXCR5	2
akgeejdk-1	DLBCL	1276.93	3898.33	CXCL13_CXCR5	0
akgefffl-1	DLBCL	1283.87	3929.72	CXCL13_CXCR5	0
akgegcao-1	DLBCL	1289.69	3925.68	CXCL13_CXCR5	0
akgegkea-1	DLBCL	1270.26	3906.65	CXCL13_CXCR5	0
akgehaho-1	DLBCL	1275.5	3905.1	CXCL13_CXCR5	2
akgeieln-1	DLBCL	1269.73	3900.07	CXCL13_CXCR5	0
akgejepn-1	DLBCL	1283.71	3874.73	CXCL13_CXCR5	0
akgekhbc-1	DLBCL	1297.06	3875.9	CXCL13_CXCR5	0
akgempff-1	DLBCL	1292.7	3871.33	CXCL13_CXCR5	0
akgfilne-1	DLBCL	1273.74	3879.45	CXCL13_CXCR5	0
akgfkpcf-1	DLBCL	1276.67	3894.29	CXCL13_CXCR5	0
akgflchc-1	DLBCL	1279.8	3879.77	CXCL13_CXCR5	1
akhdllbj-1	DLBCL	1097.33	3948.33	CXCL13_CXCR5	0
akhdloil-1	DLBCL	1095.82	3954.97	CXCL13_CXCR5	0
akhdnpdg-1	DLBCL	1087.83	3953.66	CXCL13_CXCR5	0
akhdobda-1	DLBCL	1090.62	3948.79	CXCL13_CXCR5	1
akhdpgkf-1	DLBCL	1113.14	4074.25	CXCL13_CXCR5	0
akhdpjic-1	DLBCL	1121.31	3997.47	CXCL13_CXCR5	0
akheiglp-1	DLBCL	1119.92	4155.47	CXCL13_CXCR5	0
akhemome-1	DLBCL	1088.28	3959.08	CXCL13_CXCR5	1
akhenbop-1	DLBCL	1066.2	4111.92	CXCL13_CXCR5	0
akhepmnk-1	DLBCL	1081.02	4078.13	CXCL13_CXCR5	0
akhfchll-1	DLBCL	1100.24	3966.64	CXCL13_CXCR5	0
akhfcnam-1	DLBCL	1095.91	3971.63	CXCL13_CXCR5	1
akhfdiec-1	DLBCL	1090.65	3963.83	CXCL13_CXCR5	1
akhfedhh-1	DLBCL	1045.91	3954.49	CXCL13_CXCR5	0
akhfegmg-1	DLBCL	1101.97	3905.44	CXCL13_CXCR5	1
akhfeohi-1	DLBCL	1120.5	3925.15	CXCL13_CXCR5	1
akhfgfaj-1	DLBCL	1092.27	3914.24	CXCL13_CXCR5	1
akhfhgjd-1	DLBCL	1121.01	3912.63	CXCL13_CXCR5	2
akhfjfeo-1	DLBCL	1114.92	3938.96	CXCL13_CXCR5	0
akhfkhei-1	DLBCL	1113.48	3949.21	CXCL13_CXCR5	0
akhfnhoc-1	DLBCL	1089.45	3933.15	CXCL13_CXCR5	1
akhfodpc-1	DLBCL	1091.24	3939.31	CXCL13_CXCR5	1
akhoolgf-1	DLBCL	1040.22	4008.91	CXCL13_CXCR5	1
akhoooon-1	DLBCL	1045.24	3943.63	CXCL13_CXCR5	0
alafghhl-1	DLBCL	1250.25	4523.86	CXCL13_CXCR5	0
alafkolf-1	DLBCL	1269.96	4569.57	CXCL13_CXCR5	1
alagbanl-1	DLBCL	1268.98	4530.61	CXCL13_CXCR5	0
alagdion-1	DLBCL	1285.85	4531.18	CXCL13_CXCR5	0
alagdoih-1	DLBCL	1280.54	4604.44	CXCL13_CXCR5	0
alagffeo-1	DLBCL	1287.01	4602.18	CXCL13_CXCR5	0
alagfnpm-1	DLBCL	1278.2	4542.28	CXCL13_CXCR5	1
alaggdne-1	DLBCL	1282.79	4540.44	CXCL13_CXCR5	1
alaggkki-1	DLBCL	1308.28	4524.07	CXCL13_CXCR5	0
alaggmip-1	DLBCL	1310.2	4576.58	CXCL13_CXCR5	1
alaglgcj-1	DLBCL	1308.3	4545.48	CXCL13_CXCR5	0
alahamjk-1	DLBCL	1308.52	4619.78	CXCL13_CXCR5	0
alahciad-1	DLBCL	1279.17	4685.85	CXCL13_CXCR5	0
alahgkag-1	DLBCL	1294.85	4684.63	CXCL13_CXCR5	0
alahiobi-1	DLBCL	1296.53	4663.58	CXCL13_CXCR5	0
alahjgbd-1	DLBCL	1303.42	4663.04	CXCL13_CXCR5	0
alahkpac-1	DLBCL	1312.54	4623.93	CXCL13_CXCR5	0
alahmohp-1	DLBCL	1320.48	4725.7	CXCL13_CXCR5	1
alahnhpo-1	DLBCL	1265.75	4721.75	CXCL13_CXCR5	0
alahnlha-1	DLBCL	1260.58	4721.31	CXCL13_CXCR5	0
alaiammg-1	DLBCL	1272.2	4696.4	CXCL13_CXCR5	0
alaicehf-1	DLBCL	1257.09	4718.08	CXCL13_CXCR5	1
alaidpjm-1	DLBCL	1252.89	4716.91	CXCL13_CXCR5	1
alaielma-1	DLBCL	1249.58	4696.26	CXCL13_CXCR5	2
alaiglhe-1	DLBCL	1261.85	4646.92	CXCL13_CXCR5	0
alaihckg-1	DLBCL	1253.27	4685.35	CXCL13_CXCR5	0
alaijfph-1	DLBCL	1254.57	4650.01	CXCL13_CXCR5	0
alaikfde-1	DLBCL	1332.82	4649.73	CXCL13_CXCR5	1
alaikmfa-1	DLBCL	1347.93	4600.5	CXCL13_CXCR5	0
alainhlb-1	DLBCL	1346.56	4647.33	CXCL13_CXCR5	1
alajalag-1	DLBCL	1364.88	4584.1	CXCL13_CXCR5	0
alajbnlf-1	DLBCL	1362.92	4720.86	CXCL13_CXCR5	1
alajcnoi-1	DLBCL	1385.45	4626.42	CXCL13_CXCR5	0
alajfplp-1	DLBCL	1379.26	4634.94	CXCL13_CXCR5	0
alajjenj-1	DLBCL	1361.85	4532.86	CXCL13_CXCR5	0
alajlpnd-1	DLBCL	1351.75	4576.3	CXCL13_CXCR5	0
alajmmel-1	DLBCL	1363.18	4577.35	CXCL13_CXCR5	0
alakagop-1	DLBCL	1354.88	4558.41	CXCL13_CXCR5	1
alakbfpj-1	DLBCL	1308.97	4912.67	CXCL13_CXCR5	0
alakfhfc-1	DLBCL	1317.9	4923.04	CXCL13_CXCR5	0
alakgocc-1	DLBCL	1305.63	4915.73	CXCL13_CXCR5	0
alakhhcl-1	DLBCL	1281.05	4958.05	CXCL13_CXCR5	1
alakhokd-1	DLBCL	1293.1	4970.56	CXCL13_CXCR5	1
alakiodl-1	DLBCL	1284.83	4951.14	CXCL13_CXCR5	0
alakkemk-1	DLBCL	1304.11	4975.61	CXCL13_CXCR5	0
alaknjjd-1	DLBCL	1313.44	4986.89	CXCL13_CXCR5	0
alalbolk-1	DLBCL	1319.69	4986.45	CXCL13_CXCR5	0
alalcamm-1	DLBCL	1316.07	4998.34	CXCL13_CXCR5	1
alalcidn-1	DLBCL	1317.51	4978.2	CXCL13_CXCR5	0
alaldoal-1	DLBCL	1316.23	4938.3	CXCL13_CXCR5	0
alalgceb-1	DLBCL	1308.74	4956.89	CXCL13_CXCR5	0
alalhpbf-1	DLBCL	1300.73	4943.16	CXCL13_CXCR5	0
alalmipd-1	DLBCL	1251.92	4982.89	CXCL13_CXCR5	0
alamagdn-1	DLBCL	1278.8	4999.46	CXCL13_CXCR5	0
alamdjan-1	DLBCL	1280.26	5021.43	CXCL13_CXCR5	0
alamedng-1	DLBCL	1263.94	5006.3	CXCL13_CXCR5	0
alamgecg-1	DLBCL	1258.5	4942.04	CXCL13_CXCR5	0
alamhapa-1	DLBCL	1279.91	4927.05	CXCL13_CXCR5	1
alamlfom-1	DLBCL	1277.17	4921.15	CXCL13_CXCR5	1
alammjif-1	DLBCL	1274.6	4930.75	CXCL13_CXCR5	0
albbacgo-1	DLBCL	1365.09	4919.64	CXCL13_CXCR5	1
albbbppd-1	DLBCL	1348.2	4939.04	CXCL13_CXCR5	0
albbdjcj-1	DLBCL	1355.44	4930.29	CXCL13_CXCR5	1
albbekla-1	DLBCL	1343.04	4967.89	CXCL13_CXCR5	0
albbgbdi-1	DLBCL	1347.41	5005.58	CXCL13_CXCR5	0
albbicpk-1	DLBCL	1346.72	4998.64	CXCL13_CXCR5	0
albbihpi-1	DLBCL	1339.58	4990.65	CXCL13_CXCR5	0
albbkacn-1	DLBCL	1454.54	4997.06	CXCL13_CXCR5	0
albblpbn-1	DLBCL	1410.58	4973.24	CXCL13_CXCR5	1
albbmefp-1	DLBCL	1411.17	4981.42	CXCL13_CXCR5	0
albboiph-1	DLBCL	1416.04	4989.7	CXCL13_CXCR5	1
albcaopj-1	DLBCL	1385.41	4968.3	CXCL13_CXCR5	0
albcimni-1	DLBCL	1381.83	4954.11	CXCL13_CXCR5	0
albclkgd-1	DLBCL	1388.95	4956.7	CXCL13_CXCR5	0
albdanfb-1	DLBCL	1389.98	4552.49	CXCL13_CXCR5	0
albdcefa-1	DLBCL	1371.74	4581.16	CXCL13_CXCR5	0
albdhoce-1	DLBCL	1412.28	4565.77	CXCL13_CXCR5	0
albdngfk-1	DLBCL	1387.51	4655.29	CXCL13_CXCR5	0
albdnpmb-1	DLBCL	1400.74	4704.56	CXCL13_CXCR5	0
albdoebm-1	DLBCL	1389.66	4699.5	CXCL13_CXCR5	0
albeajja-1	DLBCL	1396.49	4699.29	CXCL13_CXCR5	0
albeaoka-1	DLBCL	1406.77	4672.58	CXCL13_CXCR5	0
albedbkk-1	DLBCL	1446.65	4635.5	CXCL13_CXCR5	0
albegima-1	DLBCL	1437.04	4658.99	CXCL13_CXCR5	1
albeiihg-1	DLBCL	1437.75	4581.96	CXCL13_CXCR5	0
albejbgh-1	DLBCL	1419.62	4577.31	CXCL13_CXCR5	0
albejhgh-1	DLBCL	1431.17	4582.36	CXCL13_CXCR5	0
albejnnj-1	DLBCL	1345.76	4815.56	CXCL13_CXCR5	0
albekaoo-1	DLBCL	1356.71	4813.05	CXCL13_CXCR5	0
albelgbn-1	DLBCL	1353.69	4822.05	CXCL13_CXCR5	0
albelhan-1	DLBCL	1350.54	4818.06	CXCL13_CXCR5	1
albeocln-1	DLBCL	1463	4894.75	CXCL13_CXCR5	0
albfahke-1	DLBCL	1465.24	4903.79	CXCL13_CXCR5	0
albfbacf-1	DLBCL	1483.48	4886.26	CXCL13_CXCR5	0
albfbeaa-1	DLBCL	1478.41	4904.33	CXCL13_CXCR5	0
albfgppi-1	DLBCL	1359.97	4818.14	CXCL13_CXCR5	0
albfnfkk-1	DLBCL	1461.56	4815.8	CXCL13_CXCR5	2
albfopga-1	DLBCL	1454.55	4818.45	CXCL13_CXCR5	0
albfpelg-1	DLBCL	1359.14	4884.97	CXCL13_CXCR5	0
albgedgn-1	DLBCL	1428.83	4868.36	CXCL13_CXCR5	0
albgehmn-1	DLBCL	1374.29	4865.73	CXCL13_CXCR5	0
albgidlm-1	DLBCL	1367.75	4889.63	CXCL13_CXCR5	0
albgigho-1	DLBCL	1365.43	4830.14	CXCL13_CXCR5	1
albgigjn-1	DLBCL	1474.77	4833.16	CXCL13_CXCR5	0
albgimkn-1	DLBCL	1369.61	4854.86	CXCL13_CXCR5	2
albgmaij-1	DLBCL	1382.87	4832.17	CXCL13_CXCR5	0
albgnblm-1	DLBCL	1279.81	4796.83	CXCL13_CXCR5	0
albgnded-1	DLBCL	1256.86	4820.83	CXCL13_CXCR5	0
albgooao-1	DLBCL	1278.55	4809.03	CXCL13_CXCR5	0
albhbngj-1	DLBCL	1282.98	4808.28	CXCL13_CXCR5	0
albhdeen-1	DLBCL	1298.76	4806.45	CXCL13_CXCR5	1
albhepap-1	DLBCL	1277.47	4830.59	CXCL13_CXCR5	1
albhiokh-1	DLBCL	1296.07	4883.44	CXCL13_CXCR5	0
albhljeb-1	DLBCL	1268.43	4864.14	CXCL13_CXCR5	0
albhllnf-1	DLBCL	1307.74	4851.95	CXCL13_CXCR5	0
albhoghe-1	DLBCL	1310.84	4846.84	CXCL13_CXCR5	0
albholon-1	DLBCL	1308.33	4837.62	CXCL13_CXCR5	0
albhpogj-1	DLBCL	1336.46	4820.21	CXCL13_CXCR5	0
albibfia-1	DLBCL	1333.58	4826.77	CXCL13_CXCR5	0
albiflia-1	DLBCL	1328.62	4822.69	CXCL13_CXCR5	0
albigemo-1	DLBCL	1330.12	4814.54	CXCL13_CXCR5	1
albiiifp-1	DLBCL	1325.01	4817.15	CXCL13_CXCR5	0
albiikcb-1	DLBCL	1320.47	4814.2	CXCL13_CXCR5	0
albijkgi-1	DLBCL	1466.39	4755.82	CXCL13_CXCR5	1
albioeph-1	DLBCL	1487.42	4743.03	CXCL13_CXCR5	0
albjbnko-1	DLBCL	1403.1	4747	CXCL13_CXCR5	2
albjfaaa-1	DLBCL	1406.12	4726.31	CXCL13_CXCR5	0
albjjaij-1	DLBCL	1409.36	4719.23	CXCL13_CXCR5	0
albjmegh-1	DLBCL	1410.52	4789.22	CXCL13_CXCR5	1
albjoing-1	DLBCL	1376.37	4787.13	CXCL13_CXCR5	1
albjpiep-1	DLBCL	1445.27	4775.9	CXCL13_CXCR5	1
albkbghl-1	DLBCL	1433.6	4777.05	CXCL13_CXCR5	1
albkdjde-1	DLBCL	1408.43	4771.42	CXCL13_CXCR5	0
albkgkhh-1	DLBCL	1315.46	4741.64	CXCL13_CXCR5	0
albkokfb-1	DLBCL	1344.2	4761.57	CXCL13_CXCR5	1
alblikgn-1	DLBCL	1335.07	4757.7	CXCL13_CXCR5	1
alblkela-1	DLBCL	1271.57	4727.6	CXCL13_CXCR5	1
albllogj-1	DLBCL	1274.47	4756.41	CXCL13_CXCR5	0
alblloln-1	DLBCL	1271.29	4777.86	CXCL13_CXCR5	0
alglagpl-1	DLBCL	956.896	4029.41	CXCL13_CXCR5	0
alglbnco-1	DLBCL	1017.67	4001.12	CXCL13_CXCR5	0
alglcblm-1	DLBCL	1009.56	4004.82	CXCL13_CXCR5	0
alglcgim-1	DLBCL	991.605	4121.38	CXCL13_CXCR5	0
alglcjdi-1	DLBCL	992.316	4154.11	CXCL13_CXCR5	0
alglclnh-1	DLBCL	1032.13	4123.69	CXCL13_CXCR5	0
alglekkd-1	DLBCL	1023.66	4110.71	CXCL13_CXCR5	0
alglgccb-1	DLBCL	994.242	4141.03	CXCL13_CXCR5	0
alglgmei-1	DLBCL	959.106	4114.22	CXCL13_CXCR5	0
alglgoja-1	DLBCL	966.756	4146.31	CXCL13_CXCR5	0
alglhhca-1	DLBCL	976.735	4118.68	CXCL13_CXCR5	0
alglmblm-1	DLBCL	957.202	3993.92	CXCL13_CXCR5	0
alglpbbm-1	DLBCL	938.536	4175.22	CXCL13_CXCR5	0
alglplnb-1	DLBCL	948.779	4181.82	CXCL13_CXCR5	0
algmabli-1	DLBCL	1017.01	4257.24	CXCL13_CXCR5	0
algmbpce-1	DLBCL	1057.22	4266.15	CXCL13_CXCR5	0
algmfdeg-1	DLBCL	1044.87	4201.85	CXCL13_CXCR5	0
algmfojj-1	DLBCL	893.342	4239.01	CXCL13_CXCR5	1
algmigki-1	DLBCL	885.964	4258.32	CXCL13_CXCR5	0
algmjggf-1	DLBCL	880.94	4250.73	CXCL13_CXCR5	0
algmlkbg-1	DLBCL	874.293	4247.93	CXCL13_CXCR5	0
algneiok-1	DLBCL	899.377	4237.08	CXCL13_CXCR5	0
algngkhp-1	DLBCL	893.563	4246.46	CXCL13_CXCR5	0
algngpja-1	DLBCL	958.299	4211.89	CXCL13_CXCR5	0
algnhodj-1	DLBCL	992.979	4259.61	CXCL13_CXCR5	1
algnihje-1	DLBCL	996.787	4198.74	CXCL13_CXCR5	1
algnlkmm-1	DLBCL	988.618	4244.77	CXCL13_CXCR5	0
algocenn-1	DLBCL	941.588	4189.6	CXCL13_CXCR5	0
algoeabh-1	DLBCL	920.44	4217.54	CXCL13_CXCR5	1
algoecli-1	DLBCL	935.952	4189.7	CXCL13_CXCR5	0
algogpmo-1	DLBCL	941.622	4100.21	CXCL13_CXCR5	0
algoimkc-1	DLBCL	1062.91	4103.16	CXCL13_CXCR5	0
algojhme-1	DLBCL	940.143	4111.15	CXCL13_CXCR5	0
algokneg-1	DLBCL	936.785	4105.7	CXCL13_CXCR5	2
algoknjj-1	DLBCL	965.069	4151.61	CXCL13_CXCR5	1
algomdbn-1	DLBCL	940.361	4158	CXCL13_CXCR5	1
algpaihg-1	DLBCL	956.599	4160.75	CXCL13_CXCR5	0
algpcplc-1	DLBCL	960.653	4156.58	CXCL13_CXCR5	1
algpcpnn-1	DLBCL	931.294	4116.63	CXCL13_CXCR5	0
algpgcje-1	DLBCL	903.508	4131	CXCL13_CXCR5	0
algpiflk-1	DLBCL	922.055	4121.06	CXCL13_CXCR5	0
algpkank-1	DLBCL	926.237	4118.02	CXCL13_CXCR5	0
algpkiag-1	DLBCL	920.508	4115.54	CXCL13_CXCR5	0
algplkmc-1	DLBCL	926.946	4108.18	CXCL13_CXCR5	0
algpnfed-1	DLBCL	955.562	4398.13	CXCL13_CXCR5	0
algppnbe-1	DLBCL	967.904	4426.84	CXCL13_CXCR5	1
alhacdfl-1	DLBCL	958.698	4412.1	CXCL13_CXCR5	0
alhaeldh-1	DLBCL	958.044	4405.38	CXCL13_CXCR5	0
alhafjnp-1	DLBCL	1021.22	4473.87	CXCL13_CXCR5	0
alhailnk-1	DLBCL	1016.76	4485.99	CXCL13_CXCR5	0
alhakcab-1	DLBCL	1021.56	4481.01	CXCL13_CXCR5	0
alhanlbo-1	DLBCL	1014.59	4478.2	CXCL13_CXCR5	0
alhaofgf-1	DLBCL	1025.64	4477.83	CXCL13_CXCR5	0
alhbagkk-1	DLBCL	1032.2	4509.43	CXCL13_CXCR5	0
alhbcpna-1	DLBCL	1030.93	4516.17	CXCL13_CXCR5	0
alhbfnia-1	DLBCL	1032.28	4500.13	CXCL13_CXCR5	0
alhbgdcb-1	DLBCL	1029.51	4413.38	CXCL13_CXCR5	0
alhbhcgb-1	DLBCL	1000.94	4401.03	CXCL13_CXCR5	1
alhbheaj-1	DLBCL	1033.91	4408.43	CXCL13_CXCR5	1
alhbiben-1	DLBCL	876.308	4722.25	CXCL13_CXCR5	0
alhbmkmp-1	DLBCL	884.893	4713.56	CXCL13_CXCR5	0
alhcaihe-1	DLBCL	882.708	4723.31	CXCL13_CXCR5	1
alhccolp-1	DLBCL	892.152	4699.68	CXCL13_CXCR5	0
alhccpah-1	DLBCL	892.364	4709.43	CXCL13_CXCR5	0
alhcgdee-1	DLBCL	934.558	4703.85	CXCL13_CXCR5	0
alhchjhm-1	DLBCL	899.78	4704.07	CXCL13_CXCR5	0
alhciajd-1	DLBCL	886.183	4700.31	CXCL13_CXCR5	0
alhckjap-1	DLBCL	880.702	4600.4	CXCL13_CXCR5	1
alhclffb-1	DLBCL	882.326	4641.41	CXCL13_CXCR5	2
alhclpgi-1	DLBCL	906.474	4630.58	CXCL13_CXCR5	0
alhcmlnf-1	DLBCL	891.914	4620.29	CXCL13_CXCR5	1
alhcnkof-1	DLBCL	890.358	4613.95	CXCL13_CXCR5	0
alhcnlfm-1	DLBCL	976.132	4477.01	CXCL13_CXCR5	0
alhcoeij-1	DLBCL	952.306	4673.01	CXCL13_CXCR5	0
alhcpnbg-1	DLBCL	948.779	4598.75	CXCL13_CXCR5	0
alhdajco-1	DLBCL	955.49	4595.93	CXCL13_CXCR5	1
alhdcalm-1	DLBCL	973.131	4559.2	CXCL13_CXCR5	1
alhddepl-1	DLBCL	1041.32	4651.66	CXCL13_CXCR5	0
alhdfmhb-1	DLBCL	1040.24	4713.22	CXCL13_CXCR5	3
alhebifg-1	DLBCL	1045.44	4704.32	CXCL13_CXCR5	1
alhecipo-1	DLBCL	1040.09	4708.34	CXCL13_CXCR5	3
alhecobk-1	DLBCL	1037.1	4698.47	CXCL13_CXCR5	1
alhefcha-1	DLBCL	1053.11	4695.83	CXCL13_CXCR5	2
alhegakk-1	DLBCL	1018.09	4674.11	CXCL13_CXCR5	1
alhehemp-1	DLBCL	983.561	4683.75	CXCL13_CXCR5	0
alheldnh-1	DLBCL	990.752	4680.23	CXCL13_CXCR5	0
alhenmaa-1	DLBCL	1005.26	4640.97	CXCL13_CXCR5	0
alhfcjab-1	DLBCL	1005.07	4658.2	CXCL13_CXCR5	0
alhffgkp-1	DLBCL	1061.4	4545.91	CXCL13_CXCR5	1
alhffjcb-1	DLBCL	1043.6	4641.9	CXCL13_CXCR5	0
alhfmeok-1	DLBCL	1031.6	4639.57	CXCL13_CXCR5	0
alhfpnop-1	DLBCL	1038.5	4592.32	CXCL13_CXCR5	0
alhgepkf-1	DLBCL	1002.76	4567.3	CXCL13_CXCR5	0
alhgfnoi-1	DLBCL	1002.33	4619.67	CXCL13_CXCR5	0
alhglbbi-1	DLBCL	990.165	4598.61	CXCL13_CXCR5	0
alhgldik-1	DLBCL	1015.56	4593.76	CXCL13_CXCR5	0
alhgmdhp-1	DLBCL	931.974	4405.72	CXCL13_CXCR5	0
alhgobfg-1	DLBCL	941.452	4584.52	CXCL13_CXCR5	1
alhgomke-1	DLBCL	936.046	4566.41	CXCL13_CXCR5	0
alhhbhpj-1	DLBCL	926.798	4466.03	CXCL13_CXCR5	0
alhhdlpn-1	DLBCL	926.543	4413.75	CXCL13_CXCR5	0
alhheaph-1	DLBCL	936.02	4412.32	CXCL13_CXCR5	0
alhhempl-1	DLBCL	900.167	4561.05	CXCL13_CXCR5	1
alhhfebk-1	DLBCL	897.762	4579.6	CXCL13_CXCR5	0
alhhjjld-1	DLBCL	901.748	4573.31	CXCL13_CXCR5	0
alhhmkpj-1	DLBCL	878.135	4493.18	CXCL13_CXCR5	0
alhhnfee-1	DLBCL	902.921	4544.78	CXCL13_CXCR5	1
alhhocne-1	DLBCL	907.494	4537.48	CXCL13_CXCR5	0
alhhponb-1	DLBCL	889.279	4502.75	CXCL13_CXCR5	0
alhiaikb-1	DLBCL	883.966	4412.99	CXCL13_CXCR5	0
alhialil-1	DLBCL	910.554	4458.71	CXCL13_CXCR5	0
alhibllo-1	DLBCL	873.222	4457.88	CXCL13_CXCR5	0
alhihllh-1	DLBCL	891.616	4456.19	CXCL13_CXCR5	0
alhijhff-1	DLBCL	869.865	4447.92	CXCL13_CXCR5	0
alhikffd-1	DLBCL	946.152	4308.24	CXCL13_CXCR5	0
alhilieg-1	DLBCL	929.433	4348.15	CXCL13_CXCR5	1
alhiniko-1	DLBCL	948.507	4333.16	CXCL13_CXCR5	0
alhjajeb-1	DLBCL	936.836	4307.92	CXCL13_CXCR5	0
alhjamdp-1	DLBCL	937.057	4430.81	CXCL13_CXCR5	0
alhjamof-1	DLBCL	946.73	4482.87	CXCL13_CXCR5	0
alhjdbfo-1	DLBCL	950.291	4450.69	CXCL13_CXCR5	0
alhjfene-1	DLBCL	948.294	4444.23	CXCL13_CXCR5	0
alhjfheo-1	DLBCL	952.553	4439.06	CXCL13_CXCR5	0
alhjfphi-1	DLBCL	940.134	4379.8	CXCL13_CXCR5	0
alhjgebp-1	DLBCL	942.642	4392.49	CXCL13_CXCR5	0
alhjjpnp-1	DLBCL	948.592	4390.15	CXCL13_CXCR5	0
alhjmgpn-1	DLBCL	950.963	4401.22	CXCL13_CXCR5	0
alhjmpgl-1	DLBCL	935.621	4419.01	CXCL13_CXCR5	0
alhkbeff-1	DLBCL	943.572	4405.69	CXCL13_CXCR5	1
alhkebim-1	DLBCL	938.298	4403.43	CXCL13_CXCR5	0
alhkhjpn-1	DLBCL	923.474	4383.88	CXCL13_CXCR5	0
alhkkmon-1	DLBCL	931.617	4400.45	CXCL13_CXCR5	0
alhkmpag-1	DLBCL	926.5	4401.45	CXCL13_CXCR5	0
alhkooef-1	DLBCL	930.257	4388.71	CXCL13_CXCR5	1
alhlallg-1	DLBCL	921.689	4403.83	CXCL13_CXCR5	0
alhldggi-1	DLBCL	895.373	4395.34	CXCL13_CXCR5	0
alhldjoh-1	DLBCL	914.447	4391.09	CXCL13_CXCR5	0
alhleoeg-1	DLBCL	914.099	4401.94	CXCL13_CXCR5	0
alhljami-1	DLBCL	909.39	4394	CXCL13_CXCR5	0
alhlmnnm-1	DLBCL	1001.78	4336.28	CXCL13_CXCR5	0
alhlnchi-1	DLBCL	1045.07	4355.9	CXCL13_CXCR5	0
alhmahpc-1	DLBCL	1034.65	4347.23	CXCL13_CXCR5	1
alhmalgh-1	DLBCL	1040.81	4342.26	CXCL13_CXCR5	0
alhmboig-1	DLBCL	1002.17	4385.3	CXCL13_CXCR5	0
alhmdchb-1	DLBCL	1050.87	4447.43	CXCL13_CXCR5	0
alhmjllb-1	DLBCL	1029.21	4403	CXCL13_CXCR5	0
alhmmono-1	DLBCL	1037.13	4401.39	CXCL13_CXCR5	0
alhmnapa-1	DLBCL	989.018	4402.01	CXCL13_CXCR5	0
alhmnbhm-1	DLBCL	996.515	4385.41	CXCL13_CXCR5	0
alhmobpp-1	DLBCL	972.298	4372.02	CXCL13_CXCR5	0
alhmolch-1	DLBCL	970.488	4384.28	CXCL13_CXCR5	0
alhnbcam-1	DLBCL	961.775	4379.4	CXCL13_CXCR5	0
alkbehgd-1	DLBCL	1146.58	4766.21	CXCL13_CXCR5	1
alkbfjmi-1	DLBCL	1169.02	4800.72	CXCL13_CXCR5	1
alkbieoe-1	DLBCL	1142.7	4770.91	CXCL13_CXCR5	0
alkbikmh-1	DLBCL	1115.12	4791.72	CXCL13_CXCR5	1
alkbjhbo-1	DLBCL	1112.76	4806.94	CXCL13_CXCR5	0
alkblbep-1	DLBCL	1116.2	4802.32	CXCL13_CXCR5	0
alkbodif-1	DLBCL	1112	4797.24	CXCL13_CXCR5	0
alkcdnbn-1	DLBCL	1118.15	4781.98	CXCL13_CXCR5	1
alkcgcph-1	DLBCL	1123.79	4786.05	CXCL13_CXCR5	0
alkcibpg-1	DLBCL	1123.09	4774.48	CXCL13_CXCR5	0
alkciiml-1	DLBCL	1122.43	4855.42	CXCL13_CXCR5	0
alkckfdl-1	DLBCL	1112.67	4879.52	CXCL13_CXCR5	0
alkcnhap-1	DLBCL	1114.51	4861.99	CXCL13_CXCR5	0
alkdammb-1	DLBCL	1136.93	4933.54	CXCL13_CXCR5	0
alkdeebh-1	DLBCL	1146.4	4937.09	CXCL13_CXCR5	0
alkdfcne-1	DLBCL	1137.78	4920.49	CXCL13_CXCR5	0
alkdgbde-1	DLBCL	1119.67	4931.22	CXCL13_CXCR5	0
alkdhpfp-1	DLBCL	1127.48	4991.3	CXCL13_CXCR5	0
alkdiiib-1	DLBCL	1129.59	4937.17	CXCL13_CXCR5	1
alkdkjbo-1	DLBCL	1181.69	4881.52	CXCL13_CXCR5	0
alkdmkol-1	DLBCL	1212.35	4983.39	CXCL13_CXCR5	0
alkdnfhj-1	DLBCL	1185.55	4983.02	CXCL13_CXCR5	0
alkdoome-1	DLBCL	1180.1	4931.09	CXCL13_CXCR5	0
alkeagal-1	DLBCL	1176.79	4927.05	CXCL13_CXCR5	0
alkecfef-1	DLBCL	1174.84	4895.1	CXCL13_CXCR5	0
alkeekij-1	DLBCL	1170.03	4857.57	CXCL13_CXCR5	0
alkefdeo-1	DLBCL	1179.44	4872.7	CXCL13_CXCR5	1
alkefmdg-1	DLBCL	1170.65	4868.38	CXCL13_CXCR5	0
alkegbik-1	DLBCL	1176.16	4862.74	CXCL13_CXCR5	1
alkejgma-1	DLBCL	1204.14	4836.68	CXCL13_CXCR5	0
alkelacc-1	DLBCL	1199.13	4849.47	CXCL13_CXCR5	0
alkeobcm-1	DLBCL	1206.61	4848.08	CXCL13_CXCR5	1
alkfbjke-1	DLBCL	1199.66	4846.55	CXCL13_CXCR5	0
alkfccgf-1	DLBCL	1209.52	4840.76	CXCL13_CXCR5	1
alkfgibc-1	DLBCL	1236.09	4841.36	CXCL13_CXCR5	1
alkfhjlc-1	DLBCL	1229.03	4886.3	CXCL13_CXCR5	1
alkfienf-1	DLBCL	1243.62	4873.24	CXCL13_CXCR5	0
alkflieb-1	DLBCL	1230.06	4861.43	CXCL13_CXCR5	0
alkfnblo-1	DLBCL	1238.45	4863.25	CXCL13_CXCR5	0
alkggigl-1	DLBCL	1245.68	4843.2	CXCL13_CXCR5	1
alkkhbag-1	DLBCL	1075.56	4858.72	CXCL13_CXCR5	1
alkkhggi-1	DLBCL	1067.24	4868.83	CXCL13_CXCR5	1
alkldahl-1	DLBCL	1062.87	4858.42	CXCL13_CXCR5	0
alkldmph-1	DLBCL	1073.23	4875.01	CXCL13_CXCR5	0
alkldnnb-1	DLBCL	1076.63	4883.02	CXCL13_CXCR5	0
alklehgd-1	DLBCL	1067.51	4877.92	CXCL13_CXCR5	0
alklphjn-1	DLBCL	1109.39	4931.79	CXCL13_CXCR5	0
alkmbpeg-1	DLBCL	1099.91	4938.68	CXCL13_CXCR5	0
alkmceif-1	DLBCL	1104.69	4935.23	CXCL13_CXCR5	0
alkmdikk-1	DLBCL	1102.97	4984.58	CXCL13_CXCR5	0
alkmfnla-1	DLBCL	1094.86	4997.89	CXCL13_CXCR5	1
alkmhpll-1	DLBCL	1087.27	4992.45	CXCL13_CXCR5	0
alkmiaoc-1	DLBCL	1083.84	4996.87	CXCL13_CXCR5	0
alkmofie-1	DLBCL	1104.82	4943.66	CXCL13_CXCR5	1
alkncmnh-1	DLBCL	1101.87	4950.69	CXCL13_CXCR5	0
alknhjdn-1	DLBCL	1107.58	4946.18	CXCL13_CXCR5	1
alkniili-1	DLBCL	1100.57	4944.08	CXCL13_CXCR5	0
alknjjlc-1	DLBCL	1064.45	4905.16	CXCL13_CXCR5	0
alknjomo-1	DLBCL	1063.13	4916.59	CXCL13_CXCR5	0
alknnpfj-1	DLBCL	1079.22	4914.93	CXCL13_CXCR5	0
alkoaage-1	DLBCL	1069.32	4907.72	CXCL13_CXCR5	1
alkobake-1	DLBCL	1076.26	4983.84	CXCL13_CXCR5	1
alkocoff-1	DLBCL	1063.15	4978.08	CXCL13_CXCR5	0
alkohegc-1	DLBCL	1069.9	4978.08	CXCL13_CXCR5	0
alkohibk-1	DLBCL	1069.37	4990.97	CXCL13_CXCR5	0
alkojoio-1	DLBCL	1067.43	4984.6	CXCL13_CXCR5	0
alkomedi-1	DLBCL	1069.8	4959.35	CXCL13_CXCR5	0
alkoojhl-1	DLBCL	1067.43	4967.87	CXCL13_CXCR5	0
alkoppcl-1	DLBCL	1077.53	4963.46	CXCL13_CXCR5	1
alkpaboh-1	DLBCL	1063.78	4961.83	CXCL13_CXCR5	0
alkpbmhl-1	DLBCL	1058.28	4939.12	CXCL13_CXCR5	1
alkpelnm-1	DLBCL	1068.62	4940.67	CXCL13_CXCR5	0
alkpfokd-1	DLBCL	1072.79	4936.51	CXCL13_CXCR5	0
alkpgdab-1	DLBCL	1065.78	4921.04	CXCL13_CXCR5	0
alkpgjoj-1	DLBCL	1063.81	4934.58	CXCL13_CXCR5	0
alkpkobh-1	DLBCL	1073.34	4925.27	CXCL13_CXCR5	0
alkplilb-1	DLBCL	1082.73	4859.79	CXCL13_CXCR5	0
alkpndlj-1	DLBCL	1083.61	4867.26	CXCL13_CXCR5	0
alkpnjlm-1	DLBCL	1110.18	4886.1	CXCL13_CXCR5	0
allabbke-1	DLBCL	1104.37	4899.49	CXCL13_CXCR5	0
allabmdj-1	DLBCL	1109.49	4899.19	CXCL13_CXCR5	1
allabplb-1	DLBCL	1098.92	4895.63	CXCL13_CXCR5	1
allacepg-1	DLBCL	1092.2	4896.17	CXCL13_CXCR5	0
allacogo-1	DLBCL	1105.67	4892.31	CXCL13_CXCR5	0
allaebmk-1	DLBCL	1086.23	4876.99	CXCL13_CXCR5	0
allafajf-1	DLBCL	1085.54	4892.22	CXCL13_CXCR5	1
allafkol-1	DLBCL	1083.11	4887.04	CXCL13_CXCR5	0
allahekn-1	DLBCL	1084.52	4881.27	CXCL13_CXCR5	0
allakhlo-1	DLBCL	1098.7	4869.45	CXCL13_CXCR5	0
allakmmk-1	DLBCL	1106.22	4879.77	CXCL13_CXCR5	0
allapphm-1	DLBCL	1091.21	4873.58	CXCL13_CXCR5	1
allbbhab-1	DLBCL	1001.61	4805.36	CXCL13_CXCR5	0
allbciii-1	DLBCL	1026.55	4805.27	CXCL13_CXCR5	0
allbeflg-1	DLBCL	1024.02	4800.56	CXCL13_CXCR5	0
allbfakb-1	DLBCL	1017.89	4798.83	CXCL13_CXCR5	0
allbhmjm-1	DLBCL	1044.14	4734.37	CXCL13_CXCR5	0
allbiecf-1	DLBCL	1029.13	4759.2	CXCL13_CXCR5	0
allbimci-1	DLBCL	1036.81	4757.88	CXCL13_CXCR5	0
allbkhok-1	DLBCL	1039.91	4752.51	CXCL13_CXCR5	0
allbkimh-1	DLBCL	1049.15	4749.04	CXCL13_CXCR5	0
allbniik-1	DLBCL	897.932	4723.62	CXCL13_CXCR5	0
allbpkmc-1	DLBCL	925.149	4743.59	CXCL13_CXCR5	0
allcaepo-1	DLBCL	927.767	4734.65	CXCL13_CXCR5	1
allcbjlp-1	DLBCL	909.747	4752.75	CXCL13_CXCR5	1
allcebkh-1	DLBCL	918.23	4776.18	CXCL13_CXCR5	1
allchdek-1	DLBCL	919.437	4772.09	CXCL13_CXCR5	0
allcmhdd-1	DLBCL	921.094	4768.77	CXCL13_CXCR5	0
allcmlbb-1	DLBCL	922.522	4764.48	CXCL13_CXCR5	0
allcnagm-1	DLBCL	930.104	4762.21	CXCL13_CXCR5	1
allcokdj-1	DLBCL	931.706	4743.25	CXCL13_CXCR5	1
alldbjmg-1	DLBCL	936.649	4759.15	CXCL13_CXCR5	0
allddddi-1	DLBCL	939.429	4727.09	CXCL13_CXCR5	0
alldhdhj-1	DLBCL	937.406	4742.92	CXCL13_CXCR5	1
alldmpcd-1	DLBCL	970.454	4766.39	CXCL13_CXCR5	1
alldnphh-1	DLBCL	943.84	4756.1	CXCL13_CXCR5	2
alldonio-1	DLBCL	947.538	4749.68	CXCL13_CXCR5	0
alldpgcb-1	DLBCL	960.483	4735.27	CXCL13_CXCR5	0
alleccpo-1	DLBCL	970.216	4745.53	CXCL13_CXCR5	0
alledmng-1	DLBCL	1000.41	4734.91	CXCL13_CXCR5	0
alleeime-1	DLBCL	1005.25	4743.67	CXCL13_CXCR5	0
allefhgo-1	DLBCL	1005	4737.93	CXCL13_CXCR5	0
allejnng-1	DLBCL	1000.09	4723.97	CXCL13_CXCR5	0
allekdgf-1	DLBCL	1019.3	4720.32	CXCL13_CXCR5	2
allenifd-1	DLBCL	1012.74	4723.75	CXCL13_CXCR5	0
allenkbk-1	DLBCL	1002.59	4719.78	CXCL13_CXCR5	0
allfabnn-1	DLBCL	980.526	4734.84	CXCL13_CXCR5	0
allfdmce-1	DLBCL	978.758	4765.02	CXCL13_CXCR5	1
allfelel-1	DLBCL	993.327	4752.72	CXCL13_CXCR5	0
allffnkn-1	DLBCL	987.42	4747.38	CXCL13_CXCR5	0
alnahcnc-1	DLBCL	1047.7	4929.36	CXCL13_CXCR5	0
alnaiahp-1	DLBCL	1056.86	4911.92	CXCL13_CXCR5	0
alnailki-1	DLBCL	1045.74	4918.53	CXCL13_CXCR5	0
alnajgll-1	DLBCL	1036.1	4923.64	CXCL13_CXCR5	0
alnaognb-1	DLBCL	1041.96	4921.34	CXCL13_CXCR5	0
alnapijl-1	DLBCL	1040.96	4928.82	CXCL13_CXCR5	0
alnbhoig-1	DLBCL	1036.26	4916.76	CXCL13_CXCR5	0
alnbifdl-1	DLBCL	1054.94	4944.46	CXCL13_CXCR5	1
alnbjloe-1	DLBCL	1047.91	4940.92	CXCL13_CXCR5	1
alnblhpe-1	DLBCL	1038.39	4971.69	CXCL13_CXCR5	0
alnbmbjk-1	DLBCL	1049.51	4981.03	CXCL13_CXCR5	0
alnbnhbk-1	DLBCL	1043.59	4974.42	CXCL13_CXCR5	0
alnbogoh-1	DLBCL	1043.71	4950.58	CXCL13_CXCR5	1
alnbohin-1	DLBCL	1043.62	4956.7	CXCL13_CXCR5	0
alnbpffg-1	DLBCL	1048.73	4954.53	CXCL13_CXCR5	0
alncaikh-1	DLBCL	990.471	4931.15	CXCL13_CXCR5	0
alncbcmi-1	DLBCL	997.186	4935.64	CXCL13_CXCR5	2
alnccdag-1	DLBCL	995.979	4928.14	CXCL13_CXCR5	0
alncehip-1	DLBCL	1024.41	4918.86	CXCL13_CXCR5	1
alncfmlp-1	DLBCL	1033.34	4929.16	CXCL13_CXCR5	1
alncicgc-1	DLBCL	1030.97	4948.48	CXCL13_CXCR5	0
alnclemf-1	DLBCL	1028.64	4966.7	CXCL13_CXCR5	0
alncmacn-1	DLBCL	1033.66	4962.05	CXCL13_CXCR5	0
alncmpfe-1	DLBCL	1024.34	4960.07	CXCL13_CXCR5	1
alndbkga-1	DLBCL	1026.58	4950.55	CXCL13_CXCR5	0
alndbkni-1	DLBCL	1002.01	4924.15	CXCL13_CXCR5	0
alnddanl-1	DLBCL	1013.31	4948.56	CXCL13_CXCR5	1
alnddlad-1	DLBCL	1009.16	4943.83	CXCL13_CXCR5	1
alndfpcc-1	DLBCL	1001.9	4934.29	CXCL13_CXCR5	2
alndgkik-1	DLBCL	929.008	4781.34	CXCL13_CXCR5	1
alndpppl-1	DLBCL	934.482	4792.16	CXCL13_CXCR5	0
alnebjjj-1	DLBCL	953.097	4787.2	CXCL13_CXCR5	0
alnecjcl-1	DLBCL	956.335	4782.95	CXCL13_CXCR5	1
alneeacf-1	DLBCL	919.53	4780.83	CXCL13_CXCR5	1
alnegkne-1	DLBCL	872.648	4835.62	CXCL13_CXCR5	0
alneiiof-1	DLBCL	924.435	4889.77	CXCL13_CXCR5	0
alnemooo-1	DLBCL	901.748	4871.85	CXCL13_CXCR5	0
alnfachj-1	DLBCL	924.027	4868.9	CXCL13_CXCR5	1
alnfbadb-1	DLBCL	877.77	4842.07	CXCL13_CXCR5	0
alnfdoie-1	DLBCL	874.081	4795.1	CXCL13_CXCR5	0
alnfglbe-1	DLBCL	869.006	4804.28	CXCL13_CXCR5	1
alnfhgeb-1	DLBCL	873.97	4799.96	CXCL13_CXCR5	0
alnfjbak-1	DLBCL	947.104	4846.77	CXCL13_CXCR5	0
alnfkplp-1	DLBCL	954.567	4888.03	CXCL13_CXCR5	0
alnflbdj-1	DLBCL	950.266	4882.55	CXCL13_CXCR5	0
alnflmlh-1	DLBCL	974.738	4869.91	CXCL13_CXCR5	0
alnfmmdi-1	DLBCL	968.388	4865.26	CXCL13_CXCR5	1
alnfncof-1	DLBCL	936.19	4856.65	CXCL13_CXCR5	1
alnfnmma-1	DLBCL	996.948	4843.73	CXCL13_CXCR5	0
alnfonfm-1	DLBCL	1003.78	4913.52	CXCL13_CXCR5	0
alngappe-1	DLBCL	982.821	4895.65	CXCL13_CXCR5	0
alngbngi-1	DLBCL	987.437	4888.14	CXCL13_CXCR5	0
alngdacl-1	DLBCL	989.664	4882.88	CXCL13_CXCR5	0
alngdbcn-1	DLBCL	993.531	4866.54	CXCL13_CXCR5	0
alngffeb-1	DLBCL	1013.02	4897.53	CXCL13_CXCR5	0
alnggaoo-1	DLBCL	1029.46	4901.19	CXCL13_CXCR5	0
alngggld-1	DLBCL	1021.7	4904.71	CXCL13_CXCR5	0
alngieha-1	DLBCL	1018.73	4899.41	CXCL13_CXCR5	0
alngikco-1	DLBCL	1016.18	4891.13	CXCL13_CXCR5	0
alngkgnm-1	DLBCL	1020.96	4857.84	CXCL13_CXCR5	0
alnglapn-1	DLBCL	1023.47	4853.32	CXCL13_CXCR5	0
alngmigo-1	DLBCL	1014.99	4869.22	CXCL13_CXCR5	1
alngncaf-1	DLBCL	1027.96	4823.44	CXCL13_CXCR5	0
alngomia-1	DLBCL	1040.57	4847.86	CXCL13_CXCR5	0
alngpkhg-1	DLBCL	1055.26	4874.88	CXCL13_CXCR5	1
alngpoll-1	DLBCL	1044.28	4861.69	CXCL13_CXCR5	0
alnhaojg-1	DLBCL	1042.05	4855.64	CXCL13_CXCR5	0
alnhfifg-1	DLBCL	1048.85	4857.42	CXCL13_CXCR5	0
alnhlebg-1	DLBCL	1051.14	4843.15	CXCL13_CXCR5	1
alnhmobj-1	DLBCL	1048.79	4830.89	CXCL13_CXCR5	0
alnhnomn-1	DLBCL	1051.7	4825.67	CXCL13_CXCR5	0
alnhplka-1	DLBCL	1042.24	4826.53	CXCL13_CXCR5	0
alniaefk-1	DLBCL	1033.11	4842.59	CXCL13_CXCR5	0
alnianij-1	DLBCL	1036.9	4863.56	CXCL13_CXCR5	0
alnihemp-1	DLBCL	1033.8	4852.55	CXCL13_CXCR5	0
alniiohp-1	DLBCL	1051.08	4790.93	CXCL13_CXCR5	0
alnijnno-1	DLBCL	1055.08	4182.14	CXCL13_CXCR5	1
alnikfea-1	DLBCL	1075.6	4181.81	CXCL13_CXCR5	0
alnilmih-1	DLBCL	1067.78	4160.95	CXCL13_CXCR5	0
alnimemi-1	DLBCL	1096.94	4361.26	CXCL13_CXCR5	0
alniokde-1	DLBCL	1083.18	4397.5	CXCL13_CXCR5	0
alnjahgj-1	DLBCL	1102.07	4372.89	CXCL13_CXCR5	1
alnjbenl-1	DLBCL	1069.02	4369.17	CXCL13_CXCR5	1
alnjbhbb-1	DLBCL	1089.18	4365.57	CXCL13_CXCR5	2
alnjcpeh-1	DLBCL	1080.14	4326.44	CXCL13_CXCR5	1
alnjejcb-1	DLBCL	1071.98	4346.86	CXCL13_CXCR5	0
alnjepdo-1	DLBCL	1066.33	4326.81	CXCL13_CXCR5	0
alnjipnb-1	DLBCL	1091.61	4310.31	CXCL13_CXCR5	0
alnjjbpl-1	DLBCL	1100.65	4301.86	CXCL13_CXCR5	1
alnkejbk-1	DLBCL	1080.72	4272.39	CXCL13_CXCR5	0
alnkldpe-1	DLBCL	1121.62	4344.44	CXCL13_CXCR5	0
alnklfnd-1	DLBCL	1195.52	3891.18	CXCL13_CXCR5	0
alnkmanm-1	DLBCL	1190.32	3890.01	CXCL13_CXCR5	0
alnkpbfd-1	DLBCL	1115.76	4357.35	CXCL13_CXCR5	0
alnlcgnp-1	DLBCL	1152.05	4412.2	CXCL13_CXCR5	0
alnlchng-1	DLBCL	1150.87	4429.91	CXCL13_CXCR5	0
alnlcloh-1	DLBCL	1153.99	4421.08	CXCL13_CXCR5	0
alnldhkg-1	DLBCL	1148.8	4418.16	CXCL13_CXCR5	0
alnlgiio-1	DLBCL	1155.54	4378.02	CXCL13_CXCR5	1
alnlldkm-1	DLBCL	1125.83	4392.81	CXCL13_CXCR5	0
alnlmchb-1	DLBCL	1135.32	4384.06	CXCL13_CXCR5	1
alnlneam-1	DLBCL	1160.02	4381.84	CXCL13_CXCR5	0
alnlnhcf-1	DLBCL	1145.52	4437.28	CXCL13_CXCR5	0
alnlpojn-1	DLBCL	1188.56	4544.38	CXCL13_CXCR5	0
alnmgech-1	DLBCL	1170.42	4536.16	CXCL13_CXCR5	0
alnnbhnc-1	DLBCL	1162.11	4494.77	CXCL13_CXCR5	0
alnnimli-1	DLBCL	1124.23	4483.4	CXCL13_CXCR5	2
alnnkblc-1	DLBCL	1170.34	4333.99	CXCL13_CXCR5	1
alnnoebb-1	DLBCL	1166.02	4357.92	CXCL13_CXCR5	0
alnobcnc-1	DLBCL	1166.8	4344.17	CXCL13_CXCR5	0
alnocamo-1	DLBCL	1164.66	4335.74	CXCL13_CXCR5	0
alnociac-1	DLBCL	1228.64	4517.97	CXCL13_CXCR5	0
alnodkmn-1	DLBCL	1217.08	4527.41	CXCL13_CXCR5	0
alnoibkj-1	DLBCL	1243.32	4525.32	CXCL13_CXCR5	0
alnooacb-1	DLBCL	1215.08	4520.22	CXCL13_CXCR5	0
alnopjaj-1	DLBCL	1218.36	4399.09	CXCL13_CXCR5	0
alnpbfgk-1	DLBCL	1224.61	4398.61	CXCL13_CXCR5	0
alnpelcc-1	DLBCL	1181.84	4405.59	CXCL13_CXCR5	0
alnpfkpj-1	DLBCL	1209.75	4395.45	CXCL13_CXCR5	0
alnphaoe-1	DLBCL	1202.9	4394.13	CXCL13_CXCR5	1
alnphhbk-1	DLBCL	1198.41	4416.93	CXCL13_CXCR5	0
alnpjecn-1	DLBCL	1196.47	4358.23	CXCL13_CXCR5	2
alnpkibi-1	DLBCL	1230.63	4357.98	CXCL13_CXCR5	0
alnplolk-1	DLBCL	1189.63	4381.39	CXCL13_CXCR5	1
aloaakap-1	DLBCL	1164.95	4383.41	CXCL13_CXCR5	0
aloabmkj-1	DLBCL	1174.25	4403.18	CXCL13_CXCR5	0
aloacebc-1	DLBCL	1168.33	4389.66	CXCL13_CXCR5	0
aloacggi-1	DLBCL	1124.54	4281.32	CXCL13_CXCR5	1
aloajenp-1	DLBCL	1225.79	4277.41	CXCL13_CXCR5	0
aloanadl-1	DLBCL	1184.27	4279.84	CXCL13_CXCR5	0
aloanole-1	DLBCL	1162.86	4261.23	CXCL13_CXCR5	0
aloapkjm-1	DLBCL	1152.52	4261.32	CXCL13_CXCR5	1
aloapogd-1	DLBCL	1128.65	4287.15	CXCL13_CXCR5	1
alobfgla-1	DLBCL	1187.37	4335.24	CXCL13_CXCR5	0
alobfkhp-1	DLBCL	1195.15	4336.4	CXCL13_CXCR5	0
alobjoce-1	DLBCL	1190.6	4329.13	CXCL13_CXCR5	0
aloblnba-1	DLBCL	1176.09	4322.94	CXCL13_CXCR5	1
alobnaoo-1	DLBCL	1181.4	4319.19	CXCL13_CXCR5	0
alocdpmo-1	DLBCL	1179.79	4336.98	CXCL13_CXCR5	0
alocfgfo-1	DLBCL	1177.31	4328.92	CXCL13_CXCR5	0
alocgbce-1	DLBCL	1193.55	4305.73	CXCL13_CXCR5	0
alocgmph-1	DLBCL	1242.25	4321.62	CXCL13_CXCR5	1
aloclkbb-1	DLBCL	1217.87	4322.83	CXCL13_CXCR5	0
alodacpl-1	DLBCL	1214.08	4317.58	CXCL13_CXCR5	1
alodbfog-1	DLBCL	1201.58	4312.78	CXCL13_CXCR5	0
alodccak-1	DLBCL	1176.66	4311.76	CXCL13_CXCR5	3
alodegeh-1	DLBCL	1086.33	4731.92	CXCL13_CXCR5	0
alodekgm-1	DLBCL	1068	4743.96	CXCL13_CXCR5	0
alodepge-1	DLBCL	1067.06	4737.25	CXCL13_CXCR5	1
alodgola-1	DLBCL	1084.01	4723.01	CXCL13_CXCR5	0
alodhgdc-1	DLBCL	1073.81	4728.07	CXCL13_CXCR5	0
alodhpkd-1	DLBCL	1092.05	4767.09	CXCL13_CXCR5	0
aloegnem-1	DLBCL	1087.51	4770.4	CXCL13_CXCR5	0
aloekhnj-1	DLBCL	1100.49	4767.69	CXCL13_CXCR5	2
aloekkih-1	DLBCL	1090.5	4724.17	CXCL13_CXCR5	0
aloemelg-1	DLBCL	1096.21	4732.72	CXCL13_CXCR5	1
aloeoeca-1	DLBCL	1101.85	4728.9	CXCL13_CXCR5	0
aloepnkg-1	DLBCL	1087.07	4813.39	CXCL13_CXCR5	0
alofdhjm-1	DLBCL	1082.04	4816.59	CXCL13_CXCR5	0
alofdibf-1	DLBCL	1058.79	4816.68	CXCL13_CXCR5	0
alofdpaf-1	DLBCL	1094.51	4845.75	CXCL13_CXCR5	2
alofemef-1	DLBCL	1087.45	4864.67	CXCL13_CXCR5	0
alofgibg-1	DLBCL	1096.35	4851.95	CXCL13_CXCR5	0
alofingp-1	DLBCL	1056.86	4829.5	CXCL13_CXCR5	0
alofjphd-1	DLBCL	1067.58	4834.38	CXCL13_CXCR5	1
alofkode-1	DLBCL	1066.5	4825.39	CXCL13_CXCR5	1
alofmfeo-1	DLBCL	1056.96	4823.33	CXCL13_CXCR5	1
alofnilc-1	DLBCL	1077.17	4775.56	CXCL13_CXCR5	1
alofpein-1	DLBCL	1081.13	4780.09	CXCL13_CXCR5	0
alogadhd-1	DLBCL	1066.86	4780.22	CXCL13_CXCR5	0
alogbidg-1	DLBCL	1070.75	4793.24	CXCL13_CXCR5	1
alogjadm-1	DLBCL	1087.52	4798.8	CXCL13_CXCR5	1
aloglnpk-1	DLBCL	1085.78	4792.3	CXCL13_CXCR5	0
alogmjbp-1	DLBCL	1080.15	4795.6	CXCL13_CXCR5	0
alognlkm-1	DLBCL	1080.36	4787.14	CXCL13_CXCR5	0
alogpdom-1	DLBCL	1074.38	4787.68	CXCL13_CXCR5	0
alohapbg-1	DLBCL	1103.17	4788.12	CXCL13_CXCR5	0
alohbnlf-1	DLBCL	1096.88	4802.54	CXCL13_CXCR5	0
alohgnke-1	DLBCL	1101.56	4783.34	CXCL13_CXCR5	1
alohiebi-1	DLBCL	1108.94	4794.04	CXCL13_CXCR5	0
alohjafh-1	DLBCL	1089.93	4788.39	CXCL13_CXCR5	0
alohjgao-1	DLBCL	1204.29	4650.51	CXCL13_CXCR5	1
alohkamk-1	DLBCL	1190.37	4659.62	CXCL13_CXCR5	1
alohkiak-1	DLBCL	1209.75	4653.85	CXCL13_CXCR5	0
alohpndo-1	DLBCL	1193.05	4693.32	CXCL13_CXCR5	2
aloiahpb-1	DLBCL	1207.55	4712.91	CXCL13_CXCR5	0
aloibohc-1	DLBCL	1198.31	4710.87	CXCL13_CXCR5	0
aloichjh-1	DLBCL	1240.62	4702.68	CXCL13_CXCR5	0
aloielhc-1	DLBCL	1242.36	4695.72	CXCL13_CXCR5	0
aloigkjg-1	DLBCL	1245.35	4687.55	CXCL13_CXCR5	0
aloimepg-1	DLBCL	1240.54	4676.35	CXCL13_CXCR5	0
aloipgpi-1	DLBCL	1225.93	4716.79	CXCL13_CXCR5	0
alojanmk-1	DLBCL	1231.51	4695.88	CXCL13_CXCR5	0
alojejga-1	DLBCL	1226.42	4712.74	CXCL13_CXCR5	0
alojekki-1	DLBCL	1224.33	4708.09	CXCL13_CXCR5	0
alojiadb-1	DLBCL	1221.43	4702.22	CXCL13_CXCR5	0
alojncpj-1	DLBCL	1229.53	4670.33	CXCL13_CXCR5	0
alojpjja-1	DLBCL	1194.27	4728.68	CXCL13_CXCR5	1
alokamof-1	DLBCL	1230.72	4763.97	CXCL13_CXCR5	0
alokdbep-1	DLBCL	1241.06	4725.17	CXCL13_CXCR5	0
alokinci-1	DLBCL	1200.06	4746.2	CXCL13_CXCR5	0
alokkkff-1	DLBCL	1190.02	4734.12	CXCL13_CXCR5	0
alokldkp-1	DLBCL	1185.88	4825.95	CXCL13_CXCR5	0
aloklldl-1	DLBCL	1193.88	4822.96	CXCL13_CXCR5	0
alokmacj-1	DLBCL	1193.09	4817.74	CXCL13_CXCR5	0
alokmdmb-1	DLBCL	1207.71	4783.01	CXCL13_CXCR5	1
alokninl-1	DLBCL	1199.99	4828.91	CXCL13_CXCR5	0
alokongm-1	DLBCL	1209.11	4786.9	CXCL13_CXCR5	2
alolapgd-1	DLBCL	1158.02	4660.24	CXCL13_CXCR5	0
alolcffd-1	DLBCL	1154.26	4666.74	CXCL13_CXCR5	0
alolgdao-1	DLBCL	1165.53	4661.62	CXCL13_CXCR5	0
aloliajo-1	DLBCL	1148.45	4690.23	CXCL13_CXCR5	0
aloljnjn-1	DLBCL	1136.78	4751.97	CXCL13_CXCR5	1
alolkkek-1	DLBCL	1119.51	4746.3	CXCL13_CXCR5	1
alolkmli-1	DLBCL	1152.63	4744.67	CXCL13_CXCR5	0
alollfff-1	DLBCL	1113.4	4693.62	CXCL13_CXCR5	2
alolpaho-1	DLBCL	1156.77	4690.52	CXCL13_CXCR5	1
alomblik-1	DLBCL	1166.08	4685.48	CXCL13_CXCR5	0
alomdooj-1	DLBCL	1162.32	4679.41	CXCL13_CXCR5	0
alomhiij-1	DLBCL	1101.4	4477.48	CXCL13_CXCR5	0
alomkcii-1	DLBCL	1096.72	4538.5	CXCL13_CXCR5	1
alomllie-1	DLBCL	1105.47	4485.96	CXCL13_CXCR5	0
alomnkco-1	DLBCL	1104.95	4478.8	CXCL13_CXCR5	0
alomohhc-1	DLBCL	1091.61	4578.05	CXCL13_CXCR5	0
alompfcd-1	DLBCL	1109.11	4598.51	CXCL13_CXCR5	0
alonijhf-1	DLBCL	1089.5	4593.77	CXCL13_CXCR5	0
alonilkg-1	DLBCL	1081.72	4538.48	CXCL13_CXCR5	1
alonjajb-1	DLBCL	1077.43	4584.14	CXCL13_CXCR5	0
alonjkgc-1	DLBCL	1081.58	4567.36	CXCL13_CXCR5	1
alonmien-1	DLBCL	1070.99	4539.42	CXCL13_CXCR5	1
alonomna-1	DLBCL	1063.44	4491.49	CXCL13_CXCR5	1
alooackg-1	DLBCL	1083.95	4524.1	CXCL13_CXCR5	0
alooakbg-1	DLBCL	1072.04	4522.66	CXCL13_CXCR5	0
aloocjli-1	DLBCL	1069.81	4507.86	CXCL13_CXCR5	1
aloofdco-1	DLBCL	1096.12	4618.15	CXCL13_CXCR5	0
alooiegk-1	DLBCL	1081.12	4629.91	CXCL13_CXCR5	1
aloonann-1	DLBCL	1075.89	4624.31	CXCL13_CXCR5	1
alopajjd-1	DLBCL	1075.15	4676.62	CXCL13_CXCR5	0
alopbfhb-1	DLBCL	1080.37	4713.45	CXCL13_CXCR5	0
alopbkig-1	DLBCL	1077.22	4706.06	CXCL13_CXCR5	0
alopbpad-1	DLBCL	1068.99	4682.27	CXCL13_CXCR5	0
alopdfeo-1	DLBCL	1094.58	4654.25	CXCL13_CXCR5	0
alopefba-1	DLBCL	1097.87	4704.34	CXCL13_CXCR5	0
alopfdjf-1	DLBCL	1106.62	4656.48	CXCL13_CXCR5	0
alopffnp-1	DLBCL	1097.93	4647.82	CXCL13_CXCR5	0
alopfhla-1	DLBCL	1072.52	4643.14	CXCL13_CXCR5	1
alopfmch-1	DLBCL	1070.36	4658.37	CXCL13_CXCR5	1
alopgadf-1	DLBCL	1076.13	4655.34	CXCL13_CXCR5	0
alopgaij-1	DLBCL	1075.74	4647.57	CXCL13_CXCR5	1
alopgcba-1	DLBCL	1139.79	4602.8	CXCL13_CXCR5	1
alopijkm-1	DLBCL	1117.19	4609.5	CXCL13_CXCR5	1
alopjafb-1	DLBCL	1108.93	4605.65	CXCL13_CXCR5	0
alopkmpk-1	DLBCL	1119.95	4639.58	CXCL13_CXCR5	1
alpaehef-1	DLBCL	1123.13	4653.79	CXCL13_CXCR5	0
alpagmjo-1	DLBCL	1120.45	4630.53	CXCL13_CXCR5	1
alpagoij-1	DLBCL	1107.13	4614.65	CXCL13_CXCR5	0
alpaiekn-1	DLBCL	1113.19	4622.63	CXCL13_CXCR5	0
alpaligk-1	DLBCL	1113.93	4614.33	CXCL13_CXCR5	0
alpamadf-1	DLBCL	1111.14	4629.59	CXCL13_CXCR5	0
gjgpjolh-1	DLBCL	777.827	4191.98	CXCL13_CXCR5	0
gjgpkcoh-1	DLBCL	779.357	4217.16	CXCL13_CXCR5	0
gjhacnch-1	DLBCL	764.711	4212.95	CXCL13_CXCR5	0
gjhaehej-1	DLBCL	760.019	4217.39	CXCL13_CXCR5	0
gjhaglcn-1	DLBCL	771.8	4206.34	CXCL13_CXCR5	0
gjhaiold-1	DLBCL	769.656	4202.81	CXCL13_CXCR5	0
gjhajfdc-1	DLBCL	771.68	4195.18	CXCL13_CXCR5	0
gjhankje-1	DLBCL	792.502	4194.82	CXCL13_CXCR5	0
gjhappgh-1	DLBCL	793.552	4203.53	CXCL13_CXCR5	1
gjhbbfln-1	DLBCL	792.696	4198.97	CXCL13_CXCR5	1
gjhbdfch-1	DLBCL	788.634	4198.92	CXCL13_CXCR5	0
gjhbdkmn-1	DLBCL	789.132	4195.67	CXCL13_CXCR5	0
gjhbfham-1	DLBCL	798.805	4199.31	CXCL13_CXCR5	0
gjhbfjdo-1	DLBCL	797.997	4206.14	CXCL13_CXCR5	0
gjhbgnfo-1	DLBCL	793.331	4176.6	CXCL13_CXCR5	0
gjhbkcmc-1	DLBCL	791.954	4185.19	CXCL13_CXCR5	0
gjhbmjci-1	DLBCL	786.123	4180.35	CXCL13_CXCR5	0
gjhcebie-1	DLBCL	786.939	4193	CXCL13_CXCR5	0
gjhceohd-1	DLBCL	793.008	4190.37	CXCL13_CXCR5	0
gjhcgeff-1	DLBCL	784.924	4191.61	CXCL13_CXCR5	0
gjhclaik-1	DLBCL	798.856	4189.49	CXCL13_CXCR5	0
gjhcliea-1	DLBCL	799.298	4193.49	CXCL13_CXCR5	0
gjhcmlmc-1	DLBCL	804.177	4194.11	CXCL13_CXCR5	0
gjhcnpma-1	DLBCL	803.174	4180.83	CXCL13_CXCR5	0
gjhcolnc-1	DLBCL	805.919	4175.78	CXCL13_CXCR5	0
gjhdambp-1	DLBCL	793.093	4164.47	CXCL13_CXCR5	0
gjhddagm-1	DLBCL	799.57	4157.29	CXCL13_CXCR5	0
gjhdhkfn-1	DLBCL	795.277	4162.88	CXCL13_CXCR5	0
gjhdmjii-1	DLBCL	812.43	4168.1	CXCL13_CXCR5	0
gjhecoac-1	DLBCL	805.698	4168.95	CXCL13_CXCR5	0
gjhedfib-1	DLBCL	809.957	4159.76	CXCL13_CXCR5	0
gjhejjng-1	DLBCL	825.299	4157.4	CXCL13_CXCR5	0
gjhekebi-1	DLBCL	826.209	4167.86	CXCL13_CXCR5	0
gjhelepn-1	DLBCL	828.181	4158.57	CXCL13_CXCR5	0
gjhelhgh-1	DLBCL	834.156	4152.68	CXCL13_CXCR5	0
gjhelmcf-1	DLBCL	830.297	4172.85	CXCL13_CXCR5	0
gjhemain-1	DLBCL	835.873	4165.68	CXCL13_CXCR5	1
gjhemlho-1	DLBCL	835.474	4159.47	CXCL13_CXCR5	1
gjhfagkj-1	DLBCL	837.947	4149.61	CXCL13_CXCR5	0
gjhfhojn-1	DLBCL	814.309	4147.12	CXCL13_CXCR5	0
gjhfihlh-1	DLBCL	813.442	4161.38	CXCL13_CXCR5	0
gjhfjlnb-1	DLBCL	821.406	4150.33	CXCL13_CXCR5	0
gjhgbndd-1	DLBCL	831.054	4123.17	CXCL13_CXCR5	0
gjhgghel-1	DLBCL	833.221	4119.27	CXCL13_CXCR5	0
gjhghoaa-1	DLBCL	817.896	4131.1	CXCL13_CXCR5	0
gjhgjlod-1	DLBCL	820.701	4100.8	CXCL13_CXCR5	0
gjhglblo-1	DLBCL	830.017	4144.35	CXCL13_CXCR5	0
gjhgmcpl-1	DLBCL	817.887	4137.48	CXCL13_CXCR5	0
gjhgmlnn-1	DLBCL	817.301	4142.61	CXCL13_CXCR5	0
gjhhbjma-1	DLBCL	821.253	4176.65	CXCL13_CXCR5	0
gjhhdjpb-1	DLBCL	814.394	4180.86	CXCL13_CXCR5	0
gjhhgkek-1	DLBCL	816.91	4176.14	CXCL13_CXCR5	0
gjhhhikh-1	DLBCL	823.718	4184.62	CXCL13_CXCR5	0
gjhhhnna-1	DLBCL	820.31	4184.06	CXCL13_CXCR5	0
gjhhppif-1	DLBCL	835.78	4190.25	CXCL13_CXCR5	0
gjhiclba-1	DLBCL	835.079	4202.52	CXCL13_CXCR5	0
gjhigoih-1	DLBCL	829.158	4200.97	CXCL13_CXCR5	0
gjhiilko-1	DLBCL	837.99	4197.41	CXCL13_CXCR5	0
gjhindpa-1	DLBCL	811.844	4188.54	CXCL13_CXCR5	0
gjhiohlh-1	DLBCL	811.81	4195.22	CXCL13_CXCR5	0
gjhipkla-1	DLBCL	812.626	4192.04	CXCL13_CXCR5	0
gjhjbfcf-1	DLBCL	818.414	4191.85	CXCL13_CXCR5	0
gjhjgmod-1	DLBCL	813.076	4200.78	CXCL13_CXCR5	0
gjhjicag-1	DLBCL	811.691	4211.05	CXCL13_CXCR5	0
gjhjkdme-1	DLBCL	816.799	4207.26	CXCL13_CXCR5	0
gjhjkefc-1	DLBCL	807.024	4206.99	CXCL13_CXCR5	1
gjhjlajo-1	DLBCL	835.04	4205.94	CXCL13_CXCR5	0
gjhjljdi-1	DLBCL	838.007	4209.56	CXCL13_CXCR5	0
gjhjmbpm-1	DLBCL	827.356	4209.4	CXCL13_CXCR5	0
gjhknafi-1	DLBCL	836.723	4097.04	CXCL13_CXCR5	0
gjhknlbd-1	DLBCL	839.658	4118.29	CXCL13_CXCR5	1
gjhknmbb-1	DLBCL	837.973	4112.84	CXCL13_CXCR5	0
gjhldldg-1	DLBCL	842.231	4182.54	CXCL13_CXCR5	0
gjhlfhfc-1	DLBCL	842.495	4212.36	CXCL13_CXCR5	0
gjhlfibm-1	DLBCL	842.784	4188.17	CXCL13_CXCR5	0
gjhlflnm-1	DLBCL	838.117	4125.48	CXCL13_CXCR5	0
gjhllokl-1	DLBCL	846.167	4168.94	CXCL13_CXCR5	0
gjhlmdlo-1	DLBCL	848.555	4180.3	CXCL13_CXCR5	0
gjhloaid-1	DLBCL	839.35	4177.18	CXCL13_CXCR5	0
gjhlobfm-1	DLBCL	843.566	4173.42	CXCL13_CXCR5	0
gjhmglof-1	DLBCL	842.962	4139.14	CXCL13_CXCR5	0
gjhmjggk-1	DLBCL	835.984	4145.01	CXCL13_CXCR5	0
gjhmndgn-1	DLBCL	844.212	4155.87	CXCL13_CXCR5	0
gjhnbbna-1	DLBCL	838.534	4162.49	CXCL13_CXCR5	1
gjiaonfo-1	DLBCL	841.764	4046.76	CXCL13_CXCR5	0
gjibjokm-1	DLBCL	837.318	4046.93	CXCL13_CXCR5	0
gjpkfgkh-1	DLBCL	1717.22	4088.35	CXCL13_CXCR5	0
gjpkgfja-1	DLBCL	1718.84	4117.94	CXCL13_CXCR5	0
gjpkjdkm-1	DLBCL	1713.91	4100.83	CXCL13_CXCR5	0
gjpkkhii-1	DLBCL	1723.62	4083.62	CXCL13_CXCR5	1
gjpkleph-1	DLBCL	1718.52	4092.27	CXCL13_CXCR5	0
gjpknoap-1	DLBCL	1735.65	4085.87	CXCL13_CXCR5	0
gjplafkc-1	DLBCL	1739.27	4101.14	CXCL13_CXCR5	1
gjplfjan-1	DLBCL	1735.88	4102.28	CXCL13_CXCR5	1
gjplgggi-1	DLBCL	1744.76	4098.16	CXCL13_CXCR5	0
gjplgpgo-1	DLBCL	1739.85	4094.78	CXCL13_CXCR5	0
gjpljhpg-1	DLBCL	1738.67	4088.48	CXCL13_CXCR5	0
gjplpcna-1	DLBCL	1743.07	4111.2	CXCL13_CXCR5	1
gjpmapko-1	DLBCL	1736.11	4119.48	CXCL13_CXCR5	0
gjpmefdd-1	DLBCL	1742.5	4118.96	CXCL13_CXCR5	0
gjpminbk-1	DLBCL	1748.81	4111.51	CXCL13_CXCR5	0
gjpmlfeb-1	DLBCL	1746.93	4106.98	CXCL13_CXCR5	0
gjpmmdmb-1	DLBCL	1736.63	4112.17	CXCL13_CXCR5	0
gjpmnikj-1	DLBCL	1728.52	4091.62	CXCL13_CXCR5	0
gjpmnlen-1	DLBCL	1728.56	4117	CXCL13_CXCR5	0
gjpmojib-1	DLBCL	1729.72	4097.29	CXCL13_CXCR5	0
gjpnajco-1	DLBCL	1730.82	4084.95	CXCL13_CXCR5	0
gjpnclle-1	DLBCL	1753.8	4123.64	CXCL13_CXCR5	0
gjpngdgo-1	DLBCL	1738.57	4123.16	CXCL13_CXCR5	0
gjpnhbjg-1	DLBCL	1757.12	4125.8	CXCL13_CXCR5	0
gjpnjdco-1	DLBCL	1745.39	4121.24	CXCL13_CXCR5	0
gjpnjkhn-1	DLBCL	1749.47	4122.55	CXCL13_CXCR5	0
gjpnkiln-1	DLBCL	1744.06	4152.89	CXCL13_CXCR5	0
gjpnmjjo-1	DLBCL	1747.33	4136.68	CXCL13_CXCR5	0
gjpoanpc-1	DLBCL	1764.69	4160.38	CXCL13_CXCR5	0
gjpoccco-1	DLBCL	1769.61	4154.17	CXCL13_CXCR5	0
gjpodifc-1	DLBCL	1760.57	4151.3	CXCL13_CXCR5	0
gjpodmpc-1	DLBCL	1759.82	4143.14	CXCL13_CXCR5	0
gjpofpmf-1	DLBCL	1712.36	4125.08	CXCL13_CXCR5	0
gjpoghfe-1	DLBCL	1729.55	4129.6	CXCL13_CXCR5	0
gjpognpa-1	DLBCL	1722.5	4128.65	CXCL13_CXCR5	1
gjpoifli-1	DLBCL	1718.03	4163.04	CXCL13_CXCR5	0
gjpoigki-1	DLBCL	1720.73	4166.13	CXCL13_CXCR5	0
gjpolgnn-1	DLBCL	1709.7	4152.86	CXCL13_CXCR5	0
gjponpnb-1	DLBCL	1721.4	4159.65	CXCL13_CXCR5	2
gjpoopff-1	DLBCL	1726	4157.88	CXCL13_CXCR5	2
gjppecgf-1	DLBCL	1726.16	4149.54	CXCL13_CXCR5	0
gjppekam-1	DLBCL	1718.68	4137.54	CXCL13_CXCR5	0
gjppeodb-1	DLBCL	1725.91	4144.55	CXCL13_CXCR5	0
gjppfkib-1	DLBCL	1710.87	4143.63	CXCL13_CXCR5	0
gjpphkgd-1	DLBCL	1736.27	4133.12	CXCL13_CXCR5	0
gjppkkdj-1	DLBCL	1735.96	4142.13	CXCL13_CXCR5	0
gjpppoen-1	DLBCL	1733.09	4136.05	CXCL13_CXCR5	0
gkaadpii-1	DLBCL	1732.61	4162.34	CXCL13_CXCR5	0
gkaaghin-1	DLBCL	1754.18	4109.53	CXCL13_CXCR5	0
gkaagnae-1	DLBCL	1755.17	4117.37	CXCL13_CXCR5	0
gkaaicgl-1	DLBCL	1766.97	4083.67	CXCL13_CXCR5	0
gkaajclg-1	DLBCL	1779.48	4099.7	CXCL13_CXCR5	0
gkaakeaf-1	DLBCL	1776.57	4096.49	CXCL13_CXCR5	0
gkaaknap-1	DLBCL	1771.94	4089.97	CXCL13_CXCR5	0
gkabdakj-1	DLBCL	1773.36	4107.39	CXCL13_CXCR5	1
gkabeipp-1	DLBCL	1775.05	4121.98	CXCL13_CXCR5	1
gkabfoha-1	DLBCL	1779.48	4111.85	CXCL13_CXCR5	1
gkabiflf-1	DLBCL	1756.71	4112.56	CXCL13_CXCR5	0
gkabkikd-1	DLBCL	1767.75	4103.72	CXCL13_CXCR5	0
gkabnmeo-1	DLBCL	1760.3	4120.55	CXCL13_CXCR5	1
gkabnonl-1	DLBCL	1758.95	4106.86	CXCL13_CXCR5	0
gkabopnj-1	DLBCL	1753.18	4095.98	CXCL13_CXCR5	1
gkacbike-1	DLBCL	1757.2	4095.02	CXCL13_CXCR5	1
gkaccclf-1	DLBCL	1752.14	4084.17	CXCL13_CXCR5	0
gkacfcdc-1	DLBCL	1750.37	4160.75	CXCL13_CXCR5	0
gkacgkbf-1	DLBCL	1750.73	4175.65	CXCL13_CXCR5	0
gkacidjk-1	DLBCL	1755.17	4165.71	CXCL13_CXCR5	1
gkacjnko-1	DLBCL	1757.04	4231.72	CXCL13_CXCR5	0
gkackoli-1	DLBCL	1759.38	4220.1	CXCL13_CXCR5	0
gkaclmaf-1	DLBCL	1754.58	4211.23	CXCL13_CXCR5	0
gkadfcpo-1	DLBCL	1759.75	4209.17	CXCL13_CXCR5	0
gkadgnhp-1	DLBCL	1757.37	4192.5	CXCL13_CXCR5	0
gkadkkip-1	DLBCL	1753.78	4194.55	CXCL13_CXCR5	0
gkadknhh-1	DLBCL	1766.2	4193.64	CXCL13_CXCR5	1
gkadlfck-1	DLBCL	1763.38	4220.72	CXCL13_CXCR5	0
gkadmjbg-1	DLBCL	1764.02	4209.82	CXCL13_CXCR5	0
gkadnceh-1	DLBCL	1762.08	4184.58	CXCL13_CXCR5	0
gkadpaad-1	DLBCL	1766.3	4205.08	CXCL13_CXCR5	0
gkaeanko-1	DLBCL	1741.79	4226.29	CXCL13_CXCR5	0
gkaeblca-1	DLBCL	1739.17	4218.93	CXCL13_CXCR5	0
gkaecfem-1	DLBCL	1736.3	4216.29	CXCL13_CXCR5	0
gkaeieno-1	DLBCL	1738.38	4223.68	CXCL13_CXCR5	0
gkaelded-1	DLBCL	1741.57	4234.26	CXCL13_CXCR5	0
gkaepcoc-1	DLBCL	1745.14	4219.03	CXCL13_CXCR5	0
gkafbglp-1	DLBCL	1740.33	4177.61	CXCL13_CXCR5	1
gkafclcc-1	DLBCL	1740.26	4186.17	CXCL13_CXCR5	0
gkafdhem-1	DLBCL	1744.38	4181.39	CXCL13_CXCR5	0
gkaffign-1	DLBCL	1738.65	4204.16	CXCL13_CXCR5	0
gkafjeoa-1	DLBCL	1743.42	4195.43	CXCL13_CXCR5	0
gkagaknb-1	DLBCL	1718.77	4217.51	CXCL13_CXCR5	0
gkagbeke-1	DLBCL	1717.95	4230.37	CXCL13_CXCR5	0
gkagdjga-1	DLBCL	1728.59	4205.43	CXCL13_CXCR5	0
gkagebgg-1	DLBCL	1736.75	4196.32	CXCL13_CXCR5	0
gkagecab-1	DLBCL	1728.38	4194.65	CXCL13_CXCR5	0
gkageffc-1	DLBCL	1734.46	4211.24	CXCL13_CXCR5	0
gkagkbla-1	DLBCL	1715.9	4194.25	CXCL13_CXCR5	0
gkagpilj-1	DLBCL	1720.03	4207.45	CXCL13_CXCR5	0
gkahbfae-1	DLBCL	1711.92	4203.03	CXCL13_CXCR5	0
gkahbpln-1	DLBCL	1721.99	4199.26	CXCL13_CXCR5	0
gkahcjla-1	DLBCL	1733.91	4186.21	CXCL13_CXCR5	0
gkahgede-1	DLBCL	1735.01	4183.88	CXCL13_CXCR5	0
gkahhpop-1	DLBCL	1786.41	4126.61	CXCL13_CXCR5	0
gkahoink-1	DLBCL	1782.3	4138.79	CXCL13_CXCR5	0
gkaibacb-1	DLBCL	1785.41	4135.28	CXCL13_CXCR5	0
gkaiiila-1	DLBCL	1778.62	4229.57	CXCL13_CXCR5	1
gkaikjme-1	DLBCL	1785.16	4182.73	CXCL13_CXCR5	2
gkaileed-1	DLBCL	1784.76	4231.64	CXCL13_CXCR5	1
gkailfoc-1	DLBCL	1770.41	4166.31	CXCL13_CXCR5	0
gkainiik-1	DLBCL	1775.11	4165.84	CXCL13_CXCR5	0
gkajakjg-1	DLBCL	1769.64	4147.87	CXCL13_CXCR5	0
gkajdhog-1	DLBCL	1776.11	4149.33	CXCL13_CXCR5	0
gkajdonl-1	DLBCL	1771.69	4142.39	CXCL13_CXCR5	0
gkajedpd-1	DLBCL	1780.19	4143.3	CXCL13_CXCR5	0
gkajfbho-1	DLBCL	1778.31	4130.63	CXCL13_CXCR5	0
gkajhifd-1	DLBCL	1775	4134.49	CXCL13_CXCR5	0
gkajhjjb-1	DLBCL	1807.86	4160.32	CXCL13_CXCR5	1
gkajjeei-1	DLBCL	1809.34	4176.51	CXCL13_CXCR5	1
gkajlpkj-1	DLBCL	1811	4170.74	CXCL13_CXCR5	1
gkajmgmm-1	DLBCL	1808.09	4165.25	CXCL13_CXCR5	1
gkajodbd-1	DLBCL	1827.04	4235.12	CXCL13_CXCR5	0
gkaklpik-1	DLBCL	1815.57	4196.39	CXCL13_CXCR5	0
gkakpgjf-1	DLBCL	1802.37	4222.79	CXCL13_CXCR5	0
gkalcdgd-1	DLBCL	1809.99	4222.83	CXCL13_CXCR5	0
gkalcelb-1	DLBCL	1813.27	4201.59	CXCL13_CXCR5	1
gkalcgof-1	DLBCL	1826.75	4203.73	CXCL13_CXCR5	0
gkaldgkh-1	DLBCL	1829.03	4208.27	CXCL13_CXCR5	0
gkalfkfp-1	DLBCL	1824.66	4207.76	CXCL13_CXCR5	0
gkaljaol-1	DLBCL	1810.66	4181.34	CXCL13_CXCR5	0
gkalkemj-1	DLBCL	1814.96	4189.34	CXCL13_CXCR5	0
gkallonl-1	DLBCL	1820.56	4185.32	CXCL13_CXCR5	1
gkalnjgp-1	DLBCL	1792.96	4131.26	CXCL13_CXCR5	1
gkaloend-1	DLBCL	1795.42	4138.17	CXCL13_CXCR5	0
gkalohka-1	DLBCL	1798.29	4135.32	CXCL13_CXCR5	0
gkamajgm-1	DLBCL	1790.13	4157.66	CXCL13_CXCR5	1
gkambnhn-1	DLBCL	1791.08	4152.97	CXCL13_CXCR5	1
gkamebio-1	DLBCL	1801.52	4145.23	CXCL13_CXCR5	0
gkamhdei-1	DLBCL	1798.8	4165.32	CXCL13_CXCR5	0
gkamhpjn-1	DLBCL	1802.48	4161.5	CXCL13_CXCR5	0
gkamihjl-1	DLBCL	1801.56	4157.36	CXCL13_CXCR5	1
gkamjbpc-1	DLBCL	1795.27	4154.48	CXCL13_CXCR5	0
gkamkdbo-1	DLBCL	1802.08	4152.4	CXCL13_CXCR5	1
gkamkonp-1	DLBCL	1716.15	4346.42	CXCL13_CXCR5	0
gkamnjdf-1	DLBCL	1721.82	4352.7	CXCL13_CXCR5	0
gkamnjjd-1	DLBCL	1717.94	4354.16	CXCL13_CXCR5	0
gkampmek-1	DLBCL	1710.56	4354.37	CXCL13_CXCR5	0
gkampnme-1	DLBCL	1718.72	4358.98	CXCL13_CXCR5	0
gkanaglo-1	DLBCL	1713.41	4366.65	CXCL13_CXCR5	0
gkaneghn-1	DLBCL	1721.1	4364.3	CXCL13_CXCR5	1
gkanekgk-1	DLBCL	1711.9	4361.36	CXCL13_CXCR5	1
gkanjobb-1	DLBCL	1724.33	4361.82	CXCL13_CXCR5	1
gkannjkp-1	DLBCL	1739.44	4353.19	CXCL13_CXCR5	0
gkanpedk-1	DLBCL	1724.54	4366.71	CXCL13_CXCR5	1
gkanpien-1	DLBCL	1727.09	4352.76	CXCL13_CXCR5	0
gkanpkge-1	DLBCL	1760.82	4392.64	CXCL13_CXCR5	0
gkaodllm-1	DLBCL	1761.15	4388.71	CXCL13_CXCR5	0
gkaoknel-1	DLBCL	1767.63	4396.63	CXCL13_CXCR5	0
gkaolmdp-1	DLBCL	1753.97	4413.79	CXCL13_CXCR5	0
gkaopfam-1	DLBCL	1753.47	4418.89	CXCL13_CXCR5	0
gkapanhf-1	DLBCL	1746.04	4415.73	CXCL13_CXCR5	0
gkapaoae-1	DLBCL	1763.33	4411.02	CXCL13_CXCR5	1
gkapcpnn-1	DLBCL	1761.13	4418.03	CXCL13_CXCR5	0
gkapegfp-1	DLBCL	1769.28	4417.49	CXCL13_CXCR5	1
gkapepik-1	DLBCL	1767.38	4414.03	CXCL13_CXCR5	1
gkaphajn-1	DLBCL	1743.87	4390.7	CXCL13_CXCR5	0
gkapkmaj-1	DLBCL	1752.31	4409.24	CXCL13_CXCR5	0
gkbaaija-1	DLBCL	1758.76	4407.25	CXCL13_CXCR5	1
gkbacceo-1	DLBCL	1756.19	4394.06	CXCL13_CXCR5	0
gkbahcce-1	DLBCL	1713.94	4375.63	CXCL13_CXCR5	0
gkbajeio-1	DLBCL	1720.25	4380.37	CXCL13_CXCR5	0
gkbajggg-1	DLBCL	1716.95	4379.52	CXCL13_CXCR5	0
gkbakell-1	DLBCL	1716.75	4388.59	CXCL13_CXCR5	1
gkbalpkh-1	DLBCL	1718.84	4399.62	CXCL13_CXCR5	0
gkbanjhh-1	DLBCL	1720.8	4390.45	CXCL13_CXCR5	1
gkbaomaj-1	DLBCL	1730.83	4408.55	CXCL13_CXCR5	0
gkbbdnlo-1	DLBCL	1727.74	4404.6	CXCL13_CXCR5	0
gkbbflip-1	DLBCL	1725.72	4400.54	CXCL13_CXCR5	0
gkbbjgnf-1	DLBCL	1731.3	4400.14	CXCL13_CXCR5	0
gkbbklkg-1	DLBCL	1738.29	4390.26	CXCL13_CXCR5	0
gkbbmfig-1	DLBCL	1723.72	4377.74	CXCL13_CXCR5	0
gkbbncjf-1	DLBCL	1731.03	4373.62	CXCL13_CXCR5	0
gkbbokhe-1	DLBCL	1730	4379.66	CXCL13_CXCR5	0
gkbbphec-1	DLBCL	1725.04	4383.05	CXCL13_CXCR5	0
gkbcbbob-1	DLBCL	1760.1	4372.56	CXCL13_CXCR5	0
gkbcfdjd-1	DLBCL	1765.55	4383.93	CXCL13_CXCR5	0
gkbcgick-1	DLBCL	1763.25	4379.06	CXCL13_CXCR5	0
gkbcjcdd-1	DLBCL	1765.48	4371.66	CXCL13_CXCR5	0
gkbclbbn-1	DLBCL	1742.08	4385.75	CXCL13_CXCR5	1
gkbcpbei-1	DLBCL	1743.15	4376.38	CXCL13_CXCR5	0
gkbdakcb-1	DLBCL	1741.79	4379.69	CXCL13_CXCR5	0
gkbdbnoo-1	DLBCL	1747.66	4380.98	CXCL13_CXCR5	1
gkbdclkb-1	DLBCL	1757.4	4384.35	CXCL13_CXCR5	0
gkbdencf-1	DLBCL	1754.24	4374.98	CXCL13_CXCR5	0
gkbdfagi-1	DLBCL	1746.71	4372.95	CXCL13_CXCR5	0
gkbdkckl-1	DLBCL	1731.74	4429.96	CXCL13_CXCR5	0
gkbdkfgb-1	DLBCL	1734.13	4424.28	CXCL13_CXCR5	0
gkbdkjib-1	DLBCL	1716.85	4468.23	CXCL13_CXCR5	0
gkbdmocj-1	DLBCL	1724.15	4472.87	CXCL13_CXCR5	0
gkbeakic-1	DLBCL	1714.94	4471.26	CXCL13_CXCR5	0
gkbeapco-1	DLBCL	1725.62	4471.27	CXCL13_CXCR5	0
gkbecboi-1	DLBCL	1720.2	4419.63	CXCL13_CXCR5	1
gkbeehln-1	DLBCL	1721.44	4454.85	CXCL13_CXCR5	0
gkbefgoo-1	DLBCL	1724.88	4463.87	CXCL13_CXCR5	0
gkbefhci-1	DLBCL	1723.43	4459.4	CXCL13_CXCR5	0
gkbekbpl-1	DLBCL	1725.82	4444.69	CXCL13_CXCR5	0
gkbekkje-1	DLBCL	1725.08	4440.86	CXCL13_CXCR5	0
gkbemcgc-1	DLBCL	1710.32	4421.36	CXCL13_CXCR5	0
gkbemchc-1	DLBCL	1719.84	4414.25	CXCL13_CXCR5	1
gkbeofoh-1	DLBCL	1717.18	4423.51	CXCL13_CXCR5	1
gkbepbek-1	DLBCL	1713.26	4416.07	CXCL13_CXCR5	1
gkbfdkdo-1	DLBCL	1732.54	4434.98	CXCL13_CXCR5	0
gkbfegmp-1	DLBCL	1733.4	4442.09	CXCL13_CXCR5	0
gkbfgmkk-1	DLBCL	1737.16	4434.42	CXCL13_CXCR5	0
gkbfgokd-1	DLBCL	1740.62	4471.03	CXCL13_CXCR5	0
gkbfhaac-1	DLBCL	1735.85	4459.03	CXCL13_CXCR5	0
gkbfhefk-1	DLBCL	1740.13	4461.11	CXCL13_CXCR5	0
gkbfkkjk-1	DLBCL	1740.14	4453.72	CXCL13_CXCR5	1
gkbflpja-1	DLBCL	1730.56	4463.15	CXCL13_CXCR5	0
gkbfpopd-1	DLBCL	1732.45	4452.49	CXCL13_CXCR5	0
gkbgaack-1	DLBCL	1730.25	4447.74	CXCL13_CXCR5	0
gkbgbokb-1	DLBCL	1766.62	4421.8	CXCL13_CXCR5	0
gkbgdmca-1	DLBCL	1767.54	4441.51	CXCL13_CXCR5	0
gkbgepid-1	DLBCL	1759.59	4439.18	CXCL13_CXCR5	0
gkbgjbmb-1	DLBCL	1761.09	4432.27	CXCL13_CXCR5	0
gkbgjojc-1	DLBCL	1753.37	4463.12	CXCL13_CXCR5	0
gkbglbge-1	DLBCL	1756.72	4466.67	CXCL13_CXCR5	0
gkbgofkb-1	DLBCL	1757.04	4459.97	CXCL13_CXCR5	0
gkbhebip-1	DLBCL	1759.51	4451.3	CXCL13_CXCR5	0
gkbhjbnk-1	DLBCL	1758.36	4471.89	CXCL13_CXCR5	0
gkbhjkgl-1	DLBCL	1763.6	4460.76	CXCL13_CXCR5	0
gkbhkaok-1	DLBCL	1743.65	4467.85	CXCL13_CXCR5	0
gkbhlfln-1	DLBCL	1750.78	4457.43	CXCL13_CXCR5	1
gkbhlgeb-1	DLBCL	1750.52	4469.19	CXCL13_CXCR5	0
gkbhpbda-1	DLBCL	1748.71	4462.84	CXCL13_CXCR5	0
gkbibejk-1	DLBCL	1754.39	4446.5	CXCL13_CXCR5	1
gkbieeed-1	DLBCL	1744.37	4454.21	CXCL13_CXCR5	1
gkbifdfn-1	DLBCL	1753.21	4440.32	CXCL13_CXCR5	0
gkbinboa-1	DLBCL	1751.45	4436.91	CXCL13_CXCR5	0
gkbjfnhh-1	DLBCL	1773.36	4376.24	CXCL13_CXCR5	0
gkbjgeeo-1	DLBCL	1780.55	4372.15	CXCL13_CXCR5	1
gkbjhaje-1	DLBCL	1800.03	4369.12	CXCL13_CXCR5	1
gkbjllaf-1	DLBCL	1776.64	4364.03	CXCL13_CXCR5	0
gkbjmeba-1	DLBCL	1797.3	4401.48	CXCL13_CXCR5	0
gkbjofeb-1	DLBCL	1800.9	4398.19	CXCL13_CXCR5	0
gkbjogaj-1	DLBCL	1784.33	4385.07	CXCL13_CXCR5	0
gkbjpahe-1	DLBCL	1788.95	4389.94	CXCL13_CXCR5	0
gkbkbgbm-1	DLBCL	1777.07	4386.73	CXCL13_CXCR5	0
gkbkbjmo-1	DLBCL	1805.6	4408.58	CXCL13_CXCR5	0
gkbkdhdi-1	DLBCL	1811.22	4434.29	CXCL13_CXCR5	0
gkbkdpfc-1	DLBCL	1814.2	4457.15	CXCL13_CXCR5	1
gkbkfhck-1	DLBCL	1803.12	4448.6	CXCL13_CXCR5	0
gkbknbgh-1	DLBCL	1808.74	4452.12	CXCL13_CXCR5	0
gkbleahk-1	DLBCL	1806.42	4446.9	CXCL13_CXCR5	0
gkblejki-1	DLBCL	1803.54	4439.28	CXCL13_CXCR5	0
gkblgcok-1	DLBCL	1827.35	4452.64	CXCL13_CXCR5	0
gkbliina-1	DLBCL	1823.14	4448.55	CXCL13_CXCR5	0
gkblmojf-1	DLBCL	1816.77	4430.43	CXCL13_CXCR5	0
gkblnnfl-1	DLBCL	1802.18	4427.48	CXCL13_CXCR5	0
gkbmajff-1	DLBCL	1810.84	4424.5	CXCL13_CXCR5	0
gkbmcnog-1	DLBCL	1821.17	4433.12	CXCL13_CXCR5	0
gkbmddao-1	DLBCL	1821.99	4421.96	CXCL13_CXCR5	0
gkbmfbii-1	DLBCL	1830.12	4417.56	CXCL13_CXCR5	0
gkbmggml-1	DLBCL	1774.47	4406.23	CXCL13_CXCR5	0
gkbmgpci-1	DLBCL	1785.33	4431.36	CXCL13_CXCR5	0
gkbmhcfo-1	DLBCL	1781.5	4429.25	CXCL13_CXCR5	0
gkbmiclo-1	DLBCL	1783.17	4419.58	CXCL13_CXCR5	1
gkbmlclg-1	DLBCL	1774.12	4414.4	CXCL13_CXCR5	0
gkbmofki-1	DLBCL	1789.33	4441.79	CXCL13_CXCR5	0
gkbnacbl-1	DLBCL	1791.17	4458.93	CXCL13_CXCR5	0
gkbnbpli-1	DLBCL	1799.73	4451.42	CXCL13_CXCR5	0
gkbncfmo-1	DLBCL	1797.86	4446.54	CXCL13_CXCR5	0
gkbnfehl-1	DLBCL	1800.67	4445.01	CXCL13_CXCR5	0
gkbnglpg-1	DLBCL	1771.78	4458.55	CXCL13_CXCR5	1
gkbnhfhd-1	DLBCL	1785.35	4449.7	CXCL13_CXCR5	0
gkbnhpcj-1	DLBCL	1782.25	4440.43	CXCL13_CXCR5	0
gkbnicnf-1	DLBCL	1777.49	4441	CXCL13_CXCR5	0
gkbnkdea-1	DLBCL	1770.85	4452.32	CXCL13_CXCR5	0
gkbnkjhf-1	DLBCL	1795.32	4431.18	CXCL13_CXCR5	0
gkbnomci-1	DLBCL	1800.47	4432.82	CXCL13_CXCR5	0
gkboeigo-1	DLBCL	1790.8	4431.07	CXCL13_CXCR5	0
gkbohonb-1	DLBCL	1790.24	4412.29	CXCL13_CXCR5	0
gkboinpj-1	DLBCL	1799.6	4423.4	CXCL13_CXCR5	0
gkboohik-1	DLBCL	1790.24	4421.73	CXCL13_CXCR5	0
gkbpadom-1	DLBCL	1804.79	4373.17	CXCL13_CXCR5	1
gkbpbimm-1	DLBCL	1815.45	4384.97	CXCL13_CXCR5	0
gkbpcpla-1	DLBCL	1808.72	4382.41	CXCL13_CXCR5	1
gkbpnpnf-1	DLBCL	1811.01	4376.35	CXCL13_CXCR5	1
gkbponib-1	DLBCL	1804.48	4390.56	CXCL13_CXCR5	0
gkbppaah-1	DLBCL	1807.75	4404.88	CXCL13_CXCR5	0
gkcacoag-1	DLBCL	1805.33	4397.98	CXCL13_CXCR5	0
gkcafhfi-1	DLBCL	1835.46	4386.65	CXCL13_CXCR5	0
gkcajadg-1	DLBCL	1829.23	4386.38	CXCL13_CXCR5	0
gkcakkol-1	DLBCL	1820.04	4458.19	CXCL13_CXCR5	0
gkcaloce-1	DLBCL	1828.59	4460.26	CXCL13_CXCR5	0
gkcapcip-1	DLBCL	1825.32	4498.79	CXCL13_CXCR5	1
gkcapeia-1	DLBCL	1821.72	4500.82	CXCL13_CXCR5	1
gkcbbnaf-1	DLBCL	1835.51	4451.89	CXCL13_CXCR5	0
gkcbgaba-1	DLBCL	1833.72	4464.46	CXCL13_CXCR5	0
gkcbginj-1	DLBCL	1837.18	4460.09	CXCL13_CXCR5	0
gkcbjpfe-1	DLBCL	1838.97	4464.39	CXCL13_CXCR5	0
gkccanin-1	DLBCL	1834.8	4416.36	CXCL13_CXCR5	0
gkccbhak-1	DLBCL	1837.3	4437.32	CXCL13_CXCR5	0
gkccfbln-1	DLBCL	1826.09	4406.41	CXCL13_CXCR5	0
gkccgndd-1	DLBCL	1833.28	4411.33	CXCL13_CXCR5	0
gkccmknn-1	DLBCL	1856.77	4537.47	CXCL13_CXCR5	0
gkccpdcp-1	DLBCL	1850.81	4534.47	CXCL13_CXCR5	1
gkcdhjnj-1	DLBCL	1855.66	4561.87	CXCL13_CXCR5	0
gkcdknip-1	DLBCL	1851.36	4562.19	CXCL13_CXCR5	0
gkcdlifo-1	DLBCL	1853.2	4570.24	CXCL13_CXCR5	0
gkcdoklm-1	DLBCL	1855.13	4540.73	CXCL13_CXCR5	0
gkcdpegj-1	DLBCL	1860.77	4556.65	CXCL13_CXCR5	0
gkcdpnne-1	DLBCL	1858.37	4543.2	CXCL13_CXCR5	0
gkcegehc-1	DLBCL	1849.48	4549.06	CXCL13_CXCR5	1
gkcegfpg-1	DLBCL	1866.93	4468.76	CXCL13_CXCR5	0
gkcekljo-1	DLBCL	1864.83	4486.32	CXCL13_CXCR5	0
gkcemada-1	DLBCL	1864.45	4479.42	CXCL13_CXCR5	0
gkcemcmk-1	DLBCL	1865.91	4511.63	CXCL13_CXCR5	0
gkcepopm-1	DLBCL	1868.44	4493.07	CXCL13_CXCR5	0
gkcfbboj-1	DLBCL	1853.2	4494.65	CXCL13_CXCR5	0
gkcfnllg-1	DLBCL	1860.1	4508.3	CXCL13_CXCR5	0
gkcgbkom-1	DLBCL	1849.18	4481.65	CXCL13_CXCR5	0
gkcgdgih-1	DLBCL	1851.72	4487.53	CXCL13_CXCR5	0
gkcggbpo-1	DLBCL	1852.69	4472.74	CXCL13_CXCR5	0
gkcginil-1	DLBCL	1856.61	4423.84	CXCL13_CXCR5	1
gkcgjjbj-1	DLBCL	1859.11	4433.91	CXCL13_CXCR5	0
gkcgnmbm-1	DLBCL	1862.6	4429.16	CXCL13_CXCR5	1
gkcgodfc-1	DLBCL	1864.71	4426.38	CXCL13_CXCR5	1
gkcgooga-1	DLBCL	1862.27	4461.43	CXCL13_CXCR5	1
gkchhcgf-1	DLBCL	1849.09	4462.66	CXCL13_CXCR5	1
gkchjjhl-1	DLBCL	1867.95	4455.07	CXCL13_CXCR5	1
gkchkepg-1	DLBCL	1864.9	4445.28	CXCL13_CXCR5	0
gkchlbin-1	DLBCL	1867.96	4450.93	CXCL13_CXCR5	1
gkchndgp-1	DLBCL	1856.07	4452.5	CXCL13_CXCR5	0
gkchpnno-1	DLBCL	1871.15	4467.1	CXCL13_CXCR5	0
gkciabhi-1	DLBCL	1872.14	4457.95	CXCL13_CXCR5	0
gkciafmf-1	DLBCL	1871.46	4449.77	CXCL13_CXCR5	1
gkciblhb-1	DLBCL	1871.34	4441.35	CXCL13_CXCR5	0
gkcibohi-1	DLBCL	1872.99	4424.54	CXCL13_CXCR5	0
gkcicdap-1	DLBCL	1860.93	4371.79	CXCL13_CXCR5	0
gkcifglc-1	DLBCL	1858.75	4366.35	CXCL13_CXCR5	0
gkcifngc-1	DLBCL	1856.03	4369.95	CXCL13_CXCR5	0
gkciholb-1	DLBCL	1861.68	4401.06	CXCL13_CXCR5	0
gkciidph-1	DLBCL	1867.3	4419.41	CXCL13_CXCR5	0
gkcijndn-1	DLBCL	1865.97	4413.57	CXCL13_CXCR5	0
gkcikfch-1	DLBCL	1871.29	4415.05	CXCL13_CXCR5	0
gkciocfe-1	DLBCL	1858.74	4417.35	CXCL13_CXCR5	1
gkcjabfk-1	DLBCL	1867.89	4404.38	CXCL13_CXCR5	0
gkcjcpfm-1	DLBCL	1865.33	4389.94	CXCL13_CXCR5	0
gkcjddcj-1	DLBCL	1859	4386.8	CXCL13_CXCR5	0
gkcjddim-1	DLBCL	1841.59	4386.18	CXCL13_CXCR5	0
gkcjdiic-1	DLBCL	1842.98	4412.27	CXCL13_CXCR5	1
gkcjfjio-1	DLBCL	1839.88	4403.4	CXCL13_CXCR5	0
gkckdcod-1	DLBCL	1848.83	4431.99	CXCL13_CXCR5	0
gkckellp-1	DLBCL	1844	4454.71	CXCL13_CXCR5	1
gkckeooa-1	DLBCL	1853.97	4445.37	CXCL13_CXCR5	0
gkckfogj-1	DLBCL	1838.91	4443.2	CXCL13_CXCR5	0
gkckgjnk-1	DLBCL	1842.77	4447.29	CXCL13_CXCR5	0
gkckjiip-1	DLBCL	1848.23	4438.05	CXCL13_CXCR5	0
gkcknbhk-1	DLBCL	1841.02	4428.92	CXCL13_CXCR5	0
gkckncgf-1	DLBCL	1847.32	4426.04	CXCL13_CXCR5	1
gkckpnem-1	DLBCL	1850.82	4420.99	CXCL13_CXCR5	0
gkclaloh-1	DLBCL	1837.67	4424.19	CXCL13_CXCR5	0
gkclbglk-1	DLBCL	1841.4	4420.67	CXCL13_CXCR5	0
gkclbhin-1	DLBCL	1852.45	4396.15	CXCL13_CXCR5	0
gkclcdch-1	DLBCL	1853.32	4415.72	CXCL13_CXCR5	0
gkcldfgo-1	DLBCL	1854.77	4409.68	CXCL13_CXCR5	0
gkclfgok-1	DLBCL	1845.53	4358.55	CXCL13_CXCR5	0
gkclgmlo-1	DLBCL	1844.07	4364.23	CXCL13_CXCR5	0
gkcljgao-1	DLBCL	1790.14	4170.1	CXCL13_CXCR5	2
gkcljjlj-1	DLBCL	1789.56	4188.42	CXCL13_CXCR5	0
gkclmdpc-1	DLBCL	1790.26	4180.44	CXCL13_CXCR5	1
gkcmcbce-1	DLBCL	1802.26	4256.64	CXCL13_CXCR5	0
gkcmopkm-1	DLBCL	1794.19	4236.15	CXCL13_CXCR5	0
gkcnahch-1	DLBCL	1791.74	4241.92	CXCL13_CXCR5	1
gkcncjjc-1	DLBCL	1786.76	4238.55	CXCL13_CXCR5	0
gkcndfen-1	DLBCL	1798.75	4208.16	CXCL13_CXCR5	0
gkcnganf-1	DLBCL	1803.51	4214.13	CXCL13_CXCR5	2
gkcnkiee-1	DLBCL	1796.29	4216.07	CXCL13_CXCR5	0
gkcnldgh-1	DLBCL	1805.27	4212.59	CXCL13_CXCR5	2
gkcochia-1	DLBCL	1800.6	4172.54	CXCL13_CXCR5	0
gkcoeoog-1	DLBCL	1803.59	4187.64	CXCL13_CXCR5	2
gkcofeeg-1	DLBCL	1803.04	4181.13	CXCL13_CXCR5	0
gkcofhfo-1	DLBCL	1802.97	4176.51	CXCL13_CXCR5	0
gkcoimek-1	DLBCL	1811.34	4265.33	CXCL13_CXCR5	0
gkcojkob-1	DLBCL	1804.09	4281.28	CXCL13_CXCR5	0
gkcokdjh-1	DLBCL	1812.1	4276.78	CXCL13_CXCR5	0
gkcomcbe-1	DLBCL	1800.59	4268.63	CXCL13_CXCR5	0
gkcpaaam-1	DLBCL	1807.6	4287.16	CXCL13_CXCR5	0
gkcpbcpg-1	DLBCL	1813.51	4292.49	CXCL13_CXCR5	0
gkcpknmm-1	DLBCL	1790.27	4287.32	CXCL13_CXCR5	0
gkcpkpfd-1	DLBCL	1794.61	4294.81	CXCL13_CXCR5	0
gkcpkpie-1	DLBCL	1836.12	4285.4	CXCL13_CXCR5	0
gkcppnma-1	DLBCL	1829.23	4291.45	CXCL13_CXCR5	0
gkdafkpe-1	DLBCL	1840.65	4286.86	CXCL13_CXCR5	0
gkdahaoe-1	DLBCL	1833.85	4268.48	CXCL13_CXCR5	0
gkdahgmh-1	DLBCL	1827.63	4263.94	CXCL13_CXCR5	1
gkdaijjm-1	DLBCL	1823.85	4266.77	CXCL13_CXCR5	1
gkdanlhi-1	DLBCL	1821.55	4273.6	CXCL13_CXCR5	0
gkdapmjj-1	DLBCL	1844.8	4274.15	CXCL13_CXCR5	0
gkdbdfbo-1	DLBCL	1824.79	4212.97	CXCL13_CXCR5	0
gkdbfgcg-1	DLBCL	1828.95	4217.7	CXCL13_CXCR5	0
gkdbidgi-1	DLBCL	1824.97	4218.35	CXCL13_CXCR5	0
gkdbkomc-1	DLBCL	1820.51	4214	CXCL13_CXCR5	0
gkdbpbpp-1	DLBCL	1826.79	4213.68	CXCL13_CXCR5	0
gkdcdcko-1	DLBCL	1828.95	4224.43	CXCL13_CXCR5	0
gkdcifij-1	DLBCL	1837.86	4248.74	CXCL13_CXCR5	0
gkdckljj-1	DLBCL	1814.27	4236.12	CXCL13_CXCR5	0
gkdcpdbf-1	DLBCL	1834.62	4229.63	CXCL13_CXCR5	0
gkddaaol-1	DLBCL	1810.38	4217.97	CXCL13_CXCR5	0
gkddajib-1	DLBCL	1772.68	4219.48	CXCL13_CXCR5	0
gkddlfmh-1	DLBCL	1785.88	4282.46	CXCL13_CXCR5	0
gkddlmpo-1	DLBCL	1785.81	4275.52	CXCL13_CXCR5	0
gkddnena-1	DLBCL	1789.11	4269.35	CXCL13_CXCR5	0
gkddnkmc-1	DLBCL	1788.78	4302.05	CXCL13_CXCR5	0
gkddobnl-1	DLBCL	1776.67	4294.88	CXCL13_CXCR5	0
gkddpeal-1	DLBCL	1776.71	4337.68	CXCL13_CXCR5	0
gkddpiep-1	DLBCL	1771.87	4327.59	CXCL13_CXCR5	0
gkdecdmm-1	DLBCL	1774.86	4279.23	CXCL13_CXCR5	0
gkdefmjc-1	DLBCL	1771.89	4287.26	CXCL13_CXCR5	0
gkdemjii-1	DLBCL	1784.87	4291.39	CXCL13_CXCR5	0
gkdemlog-1	DLBCL	1781.91	4296.45	CXCL13_CXCR5	0
gkdenkmn-1	DLBCL	1781.89	4334.07	CXCL13_CXCR5	1
gkdeoaml-1	DLBCL	1783.5	4350.96	CXCL13_CXCR5	0
gkdfbfjk-1	DLBCL	1780.68	4254.94	CXCL13_CXCR5	0
gkdfbfmb-1	DLBCL	1772.65	4260.93	CXCL13_CXCR5	0
gkdffjik-1	DLBCL	1779.36	4285.94	CXCL13_CXCR5	0
gkdfgpmc-1	DLBCL	1780.6	4270.23	CXCL13_CXCR5	0
gkdfhgbb-1	DLBCL	1772.98	4228.31	CXCL13_CXCR5	0
gkdganed-1	DLBCL	1780.64	4238.86	CXCL13_CXCR5	1
gkdgcpkd-1	DLBCL	1777.65	4242.61	CXCL13_CXCR5	1
gkdghbgd-1	DLBCL	1774.09	4232.94	CXCL13_CXCR5	0
gkdgoicn-1	DLBCL	1769.8	4232.61	CXCL13_CXCR5	0
gkdgppph-1	DLBCL	1798.63	4305.85	CXCL13_CXCR5	0
gkdhdokk-1	DLBCL	1789.48	4293.74	CXCL13_CXCR5	0
gkdhepnh-1	DLBCL	1790.04	4299.15	CXCL13_CXCR5	0
gkdhgkhf-1	DLBCL	1799.54	4297.37	CXCL13_CXCR5	1
gkdhhaoh-1	DLBCL	1787.5	4332.38	CXCL13_CXCR5	0
gkdiamnd-1	DLBCL	1789.96	4339	CXCL13_CXCR5	0
gkdicfob-1	DLBCL	1795.46	4339.88	CXCL13_CXCR5	0
gkdidpfp-1	DLBCL	1794.02	4333.29	CXCL13_CXCR5	0
gkdieipk-1	DLBCL	1798.66	4314.69	CXCL13_CXCR5	0
gkdilngc-1	DLBCL	1799.41	4323.2	CXCL13_CXCR5	0
gkdinmfi-1	DLBCL	1789.68	4316.93	CXCL13_CXCR5	1
gkdiobhc-1	DLBCL	1814.55	4301.11	CXCL13_CXCR5	0
gkdjaoof-1	DLBCL	1835.07	4313.04	CXCL13_CXCR5	0
gkdjgbof-1	DLBCL	1829.14	4303.89	CXCL13_CXCR5	0
gkdjmdnd-1	DLBCL	1805.19	4348.54	CXCL13_CXCR5	1
gkdkajee-1	DLBCL	1819.36	4361.89	CXCL13_CXCR5	2
gkdkclfb-1	DLBCL	1815.54	4360.29	CXCL13_CXCR5	2
gkdkdcjh-1	DLBCL	1811.62	4366.6	CXCL13_CXCR5	1
gkdkepfi-1	DLBCL	1810.19	4350.62	CXCL13_CXCR5	1
gkdkhgac-1	DLBCL	1828.79	4335.56	CXCL13_CXCR5	1
gkdkkpio-1	DLBCL	1826.68	4375.8	CXCL13_CXCR5	0
gkdknmao-1	DLBCL	1833.14	4374.4	CXCL13_CXCR5	1
gkdkpafd-1	DLBCL	1827.4	4361.02	CXCL13_CXCR5	0
gkdlamda-1	DLBCL	1815.01	4330.75	CXCL13_CXCR5	0
gkdlciio-1	DLBCL	1807.26	4335.65	CXCL13_CXCR5	0
gkdlfjom-1	DLBCL	1839.98	4297.67	CXCL13_CXCR5	0
gkdllbkm-1	DLBCL	1847.64	4300.9	CXCL13_CXCR5	0
gkdlmonh-1	DLBCL	1844.53	4294.05	CXCL13_CXCR5	0
gkdlncba-1	DLBCL	1851.66	4328.83	CXCL13_CXCR5	0
gkdmchaf-1	DLBCL	1848.93	4333.77	CXCL13_CXCR5	0
gkdmcnin-1	DLBCL	1837.92	4330.41	CXCL13_CXCR5	0
gkdmdpio-1	DLBCL	1838.7	4338.35	CXCL13_CXCR5	0
gkdmeikl-1	DLBCL	1846.8	4341.26	CXCL13_CXCR5	0
gkdmkfhh-1	DLBCL	1844.95	4354.01	CXCL13_CXCR5	0
gkdmkgie-1	DLBCL	1850.9	4346.44	CXCL13_CXCR5	0
gkdmlnfa-1	DLBCL	1855.64	4361.8	CXCL13_CXCR5	0
gkdmnpko-1	DLBCL	1851.72	4340.02	CXCL13_CXCR5	0
gkdnfeji-1	DLBCL	1849.18	4350.35	CXCL13_CXCR5	0
gkdnfpbp-1	DLBCL	1855.6	4348.65	CXCL13_CXCR5	1
gkdnhkpa-1	DLBCL	1851.48	4308.04	CXCL13_CXCR5	0
gkdnmmdj-1	DLBCL	1848.92	4324.3	CXCL13_CXCR5	2
gkdoiikb-1	DLBCL	1843.41	4312.41	CXCL13_CXCR5	0
gkdonbeg-1	DLBCL	1723.35	4238.58	CXCL13_CXCR5	0
gkdonfjf-1	DLBCL	1723.98	4244.46	CXCL13_CXCR5	0
gkdopjoe-1	DLBCL	1726.19	4241.92	CXCL13_CXCR5	0
gkdpaiea-1	DLBCL	1719.03	4266.25	CXCL13_CXCR5	0
gkdpgahc-1	DLBCL	1725.74	4271.82	CXCL13_CXCR5	0
gkdpgaop-1	DLBCL	1726.3	4253.66	CXCL13_CXCR5	1
gkdphcll-1	DLBCL	1710.59	4261.44	CXCL13_CXCR5	0
gkdplodc-1	DLBCL	1714.59	4256.94	CXCL13_CXCR5	0
gkdpmgcf-1	DLBCL	1733.12	4266.5	CXCL13_CXCR5	0
gkeabckp-1	DLBCL	1731.46	4260.4	CXCL13_CXCR5	0
gkeabian-1	DLBCL	1731.2	4253.14	CXCL13_CXCR5	1
gkeabnkp-1	DLBCL	1733.86	4229.15	CXCL13_CXCR5	0
gkeacece-1	DLBCL	1729.82	4224.27	CXCL13_CXCR5	0
gkeacgic-1	DLBCL	1734.53	4220.31	CXCL13_CXCR5	0
gkeaehhn-1	DLBCL	1726.15	4289.01	CXCL13_CXCR5	0
gkeajjcm-1	DLBCL	1730.73	4299.7	CXCL13_CXCR5	0
gkeakpip-1	DLBCL	1730.99	4292.53	CXCL13_CXCR5	0
gkeannpg-1	DLBCL	1728.25	4315.7	CXCL13_CXCR5	1
gkebamge-1	DLBCL	1731.02	4336.47	CXCL13_CXCR5	0
gkebdilk-1	DLBCL	1729.27	4329.84	CXCL13_CXCR5	0
gkebkgjb-1	DLBCL	1724.91	4335.78	CXCL13_CXCR5	0
gkebncjk-1	DLBCL	1729.28	4340.59	CXCL13_CXCR5	0
gkebokpj-1	DLBCL	1734.82	4323.68	CXCL13_CXCR5	0
gkecagbe-1	DLBCL	1737.54	4310.42	CXCL13_CXCR5	0
gkecaoko-1	DLBCL	1736.47	4340.29	CXCL13_CXCR5	0
gkecbbik-1	DLBCL	1741.28	4316.06	CXCL13_CXCR5	0
gkecbebh-1	DLBCL	1750.35	4249.87	CXCL13_CXCR5	0
gkeceedb-1	DLBCL	1766.99	4267.98	CXCL13_CXCR5	1
gkecehmd-1	DLBCL	1752.13	4258.71	CXCL13_CXCR5	0
gkecfjpd-1	DLBCL	1749.94	4254.71	CXCL13_CXCR5	0
gkecgpnm-1	DLBCL	1755.08	4317.27	CXCL13_CXCR5	0
gkechgii-1	DLBCL	1759.22	4299.35	CXCL13_CXCR5	0
gkecjkgc-1	DLBCL	1754.15	4294.66	CXCL13_CXCR5	1
gkeckkge-1	DLBCL	1754.09	4312.33	CXCL13_CXCR5	1
gkeclegd-1	DLBCL	1748.65	4295.67	CXCL13_CXCR5	0
gkecndlj-1	DLBCL	1763.64	4296.56	CXCL13_CXCR5	0
gkedagbh-1	DLBCL	1766.81	4315.97	CXCL13_CXCR5	0
gkedbmff-1	DLBCL	1766.39	4307.43	CXCL13_CXCR5	0
gkedclma-1	DLBCL	1751.24	4277.81	CXCL13_CXCR5	0
gkedhldp-1	DLBCL	1744.62	4288.66	CXCL13_CXCR5	0
gkednhjd-1	DLBCL	1747.8	4325.87	CXCL13_CXCR5	0
gkeefkbd-1	DLBCL	1747.88	4342.81	CXCL13_CXCR5	1
gkeegkcj-1	DLBCL	1750.12	4333.93	CXCL13_CXCR5	2
gkeehbah-1	DLBCL	1744.14	4332.04	CXCL13_CXCR5	0
gkeehkhi-1	DLBCL	1766.07	4322.13	CXCL13_CXCR5	0
gkeehnoc-1	DLBCL	1761.34	4349.56	CXCL13_CXCR5	0
gkeeidkb-1	DLBCL	1769.01	4365.81	CXCL13_CXCR5	0
gkeekelm-1	DLBCL	1761	4365.86	CXCL13_CXCR5	0
gkeepffj-1	DLBCL	1760.81	4360.04	CXCL13_CXCR5	0
gkeepmfp-1	DLBCL	1766.73	4356.4	CXCL13_CXCR5	0
gkefacpf-1	DLBCL	1768.84	4353.59	CXCL13_CXCR5	0
gkefbalm-1	DLBCL	1750.09	4353.73	CXCL13_CXCR5	0
gkefddpa-1	DLBCL	1754.87	4367.06	CXCL13_CXCR5	0
gkefdfmc-1	DLBCL	1754.88	4360.76	CXCL13_CXCR5	1
gkefekoo-1	DLBCL	1733.24	4277.6	CXCL13_CXCR5	0
gkefffno-1	DLBCL	1730.46	4277.92	CXCL13_CXCR5	0
gkefgcdc-1	DLBCL	1718.48	4314.56	CXCL13_CXCR5	2
gkefgfkh-1	DLBCL	1711.95	4326.87	CXCL13_CXCR5	0
gkefkidh-1	DLBCL	1710.86	4305.97	CXCL13_CXCR5	0
gkefnkip-1	DLBCL	1718.02	4322.62	CXCL13_CXCR5	1
gkegbmnf-1	DLBCL	1722.01	4319.9	CXCL13_CXCR5	1
gkegcdlb-1	DLBCL	1722.66	4278.77	CXCL13_CXCR5	0
gkegcohh-1	DLBCL	1723.81	4295.51	CXCL13_CXCR5	0
gkegdmkn-1	DLBCL	1723.18	4283.87	CXCL13_CXCR5	0
gkegeggj-1	DLBCL	1724.99	4280.53	CXCL13_CXCR5	0
[truncated: 13,411 more rows]

## Sheet: (J)
Cell type	CXCL13pos fraction DLBCL	CXCL13pos fraction rLN/FL	log2FC	p_adj
FDC	0.0877963	0.912204	-3.37712	9.37521e-48
FRC	0.457543	0.542457	-0.2456	0.0194695
Rest	0.568411	0.431589	0.397277	0
TFH	0.115319	0.884681	-2.93952	1.17648e-104
TTOX_exh	0.835132	0.164868	2.3407	2.81379e-151

## Sheet: (K)
umap_1	umap_2	CXCL13
1.21613	-1.94535	0
2.44053	-1.99561	0
3.96051	-0.862455	0
0.899197	-3.65412	0
-0.680082	-0.183806	0
2.96767	-1.95677	0
3.8734	-1.85963	0
2.37925	-1.50489	0
2.4626	-2.43205	0
3.63636	-2.25525	0
-0.774023	-4.73357	0
2.7488	-1.73991	0
1.14857	0.666414	0
2.79018	-1.97406	0
2.75936	-2.89472	0
2.59682	-2.69367	0
2.6692	-0.904617	0
-0.56607	-1.32576	0
0.964493	-0.826296	0
2.40423	-2.77285	0
2.68377	-2.93755	0
2.66444	-2.65818	0
3.20062	-0.567877	0
2.71666	-1.54656	0
2.5402	-2.87347	0
3.94792	-1.12883	0
2.25916	-2.10039	0
3.03275	-1.82139	0
2.95502	-2.50822	0
2.62562	-0.920021	0
4.14443	-1.82806	0
1.745	-2.34737	0
0.133563	0.855528	1.45717
0.243011	-3.64124	0
0.0351375	0.715683	0
5.74502	0.645765	0
3.04731	-2.06596	0
3.76	-1.49077	0
2.08063	-1.84168	0
3.03557	-2.45891	0
2.73649	-2.64974	0
3.09916	-2.68871	0
4.2699	-1.30931	0
-1.69287	-1.63757	0
1.77485	-1.82047	0
1.25699	-1.73588	0
-0.986834	-1.30411	0
2.37621	-1.76103	0
2.42373	-1.77448	0
2.344	-0.888367	1.63787
2.58477	-2.81806	0
2.24849	-1.1908	0
2.99155	-2.15122	1.26231
3.17738	-2.24297	0
2.55778	-2.41022	0
-0.930147	-0.74031	0
-0.321229	-2.16789	0
3.84724	-1.38218	0
2.72612	-3.02694	0
-1.3266	-1.28289	0
2.98745	-1.38758	0
2.90852	-0.800926	0
1.96979	-0.117873	1.49493
2.57797	-2.96041	0
2.96146	-2.04397	0
3.89046	-0.913368	0
-0.284778	-4.32103	0
-0.327344	-2.10877	0
-1.53524	-0.972339	0
2.66583	-2.49141	0
-0.671007	-4.45818	0
1.45426	-1.8336	0
2.99349	-2.17109	0
-0.794465	-4.28218	0
3.04092	-2.78104	0
-1.62697	1.57454	1.40674
-1.599	1.22175	0
-0.577101	0.796127	0
-2.00793	-1.63205	0
3.64843	-0.85184	1.67704
1.37481	2.05114	1.49385
1.28362	0.949238	1.62073
5.89503	0.286942	0
2.89645	1.66179	1.95792
0.121773	-0.922438	1.39304
-1.52934	-2.18027	0
2.92193	1.11925	0
5.91365	0.78025	1.10994
-2.00585	-1.9446	0.713873
-1.10649	-0.464916	1.41258
0.220395	-3.68344	1.39248
-3.52374	-2.12796	0
-0.641398	-3.41138	1.01454
-1.40354	-2.57864	0
-0.171611	-1.23186	0
-4.04756	-2.30196	0
-7.02123	-1.86429	0
-0.482446	-4.43607	0
-2.09674	-1.08851	0
-0.705425	-4.68899	0.649847
5.83135	2.29906	0.811556
6.03069	1.06394	1.71298
5.76668	-0.186192	0.997483
1.48649	1.26264	1.57211
0.962778	1.31592	1.51565
-3.10588	-2.91044	1.12432
4.2929	0.227774	0
-8.9164	-2.94757	0
-3.93865	-2.34651	0
3.65502	0.0842058	1.51165
-2.28674	-2.42681	0.999107
1.54314	1.03329	1.61088
2.96488	1.81469	1.63322
-0.397755	-0.817377	0
-0.171238	-2.37755	0
1.93933	-1.14846	1.19189
6.937	1.29114	0
4.18583	1.47206	1.20262
-1.23132	-3.63689	0
3.44444	-0.789882	1.82546
5.45445	2.16373	0
2.25818	1.00731	1.47616
0.251355	-0.904454	0
0.244839	-0.316813	0
1.42202	0.495962	0
-1.39304	-2.3412	0
2.3955	2.36955	0
-0.919151	-3.86275	0
-7.90869	-1.445	0
-2.67806	-1.08099	1.46531
5.7474	0.718252	1.5955
-9.38594	-2.95441	0
0.0766461	4.0426	0
2.39325	1.24469	1.74305
-0.0906553	-0.189564	0
-2.238	-0.910115	0
2.6027	1.24347	0
-0.63695	-4.26205	0
-0.217246	-1.52177	0.607427
-2.07507	-0.844131	1.29177
-1.61135	-1.86424	1.06343
-0.938985	-2.6558	0
2.50325	1.28118	0
-0.176617	-2.40361	1.13467
-0.473678	-4.40357	1.15111
-1.98868	0.340047	0
-0.130017	-0.591137	0
5.69332	2.08215	0
6.03828	1.75337	0
-1.90457	0.706176	0
-1.16284	2.78136	0
0.313622	-4.01013	0
-2.32025	-0.708021	1.90985
-0.634822	-2.20366	1.75849
-1.11649	-0.578321	0
2.39123	2.77663	1.74578
-1.5761	3.37354	1.87928
-1.50941	0.0505364	0
-0.010534	-1.96975	0
3.68067	1.69934	0
-0.368572	1.43139	0
2.87867	-0.706727	0
5.73083	1.8406	1.59067
-1.79766	-0.172996	0
-4.02028	-1.40707	0
1.24763	2.00076	1.43217
-1.78206	-1.75678	0
-2.28999	0.74952	0
-1.8369	-3.9209	0
-2.60668	-2.86669	1.07709
0.106685	-2.04978	0
-2.20787	-3.26773	1.00786
3.17586	1.8948	0
4.20918	3.01157	1.72671
0.542474	1.00219	1.25509
2.24387	2.17478	1.44368
-0.851233	-4.92424	0
3.92522	1.0021	0.844791
4.26629	3.23259	0
-1.42588	1.48728	0
-1.58346	0.505625	1.71972
-1.04106	-1.04453	0
0.226733	-2.21017	1.33426
-0.734488	-4.80053	0
-1.3976	-1.26391	1.31801
4.1694	1.25711	0
2.89366	1.55396	1.68362
1.60115	1.11691	0
1.06457	2.14195	1.77549
3.46888	1.96013	1.75898
-2.13178	-1.70095	0
5.52903	-0.175956	0
-0.829941	-4.83883	1.14
3.06456	1.35957	1.8698
-3.15162	-2.70575	0
2.4016	2.1291	1.76799
-1.93596	0.688159	1.93173
-2.94641	-2.38554	0
-0.288072	3.26794	0
-1.78857	-3.7351	1.62618
0.415627	-1.78091	1.28096
0.469873	0.195872	1.82655
0.978786	-0.155473	1.21199
-0.929552	-2.16414	1.19022
2.19948	0.971941	1.65718
1.38855	1.44243	0
-2.0822	-1.32441	0
5.43306	-0.409842	0
-2.64632	-2.64667	0
2.7756	1.48872	0
0.37221	-1.60743	0
-2.3553	-0.222861	0
-0.697401	-4.56132	0
5.97271	2.34038	0
0.471178	-1.97384	0
4.43203	1.26445	1.29158
-3.91221	-1.95493	0
3.20301	-1.6297	0
0.229617	0.229304	1.39179
-2.33459	0.624413	1.47213
2.24081	1.02809	1.63621
3.83272	-1.04406	1.20376
-3.77043	-1.50596	0
3.77048	0.475262	0
-3.34778	-2.6118	0
4.34858	1.82717	1.04641
-0.901193	-1.1695	0
3.01837	1.73645	1.85555
-0.61464	-4.62998	0.549438
-3.37815	-0.631084	0
-1.75359	-1.73414	0
-1.80533	-1.86834	1.41
-3.57153	-2.31486	1.31263
0.709063	-3.31669	1.07416
0.749923	1.99426	1.52206
-3.63852	-2.44907	0
5.39933	2.25572	0
-0.513581	-4.11787	0
1.40025	0.836721	0
4.69539	2.97993	1.06485
-1.49577	-3.01919	0
-2.61662	-2.358	0
5.23653	2.70841	1.07238
-0.562318	-4.40027	0
-1.72047	1.50944	0
-1.83176	-1.72465	1.3318
1.75045	1.12538	0
-2.4452	-1.02081	0
-0.912643	-5.01973	0
4.86668	2.81101	0
5.36978	2.13273	1.55391
-0.200195	2.63151	1.08506
4.39267	3.18608	1.91518
5.94111	0.495573	0
-3.31693	0.356953	0
-1.9267	2.05095	1.99022
0.828241	2.03421	0
-1.99091	-0.126405	0
-2.16093	-0.606619	0
2.49899	1.24965	0
4.63565	2.90372	0
3.93281	-2.15403	0
-2.60788	-2.88635	0
5.00953	2.75887	0.975754
3.81451	-1.2468	0
3.41399	1.68354	1.35332
-1.28545	-0.355886	1.23243
3.75803	-0.388923	1.40884
-0.855756	-3.63553	0.804321
-0.19721	-3.7608	0
-2.10053	-1.77186	1.34803
2.19519	2.21406	0
1.88559	1.74391	1.64357
5.81301	0.917212	1.9717
-0.723722	-2.93014	0
3.01489	0.152578	0
-1.7299	-0.376089	0
5.26222	2.12749	1.37832
2.75182	-0.517081	1.19293
3.54919	2.68734	0
2.55172	1.74339	0
-0.479782	-1.76752	0
1.05489	-0.642814	0
-0.6981	-4.65084	0
-0.806135	-1.31653	1.09186
-2.55724	-1.20477	0
-0.771569	-1.73856	0
3.80354	2.34303	1.31203
-0.285888	-0.5614	1.34466
2.10644	1.80141	0
-2.67695	-2.56103	0
1.0644	1.76976	1.05769
-1.1167	-0.474682	0
-2.05255	0.472341	0
-2.45957	-0.600651	1.08312
-1.71942	-0.823768	0.968904
6.53125	-0.828943	0
6.63395	-0.352813	1.27517
2.37622	1.95908	0
3.28599	1.5361	0
0.113268	-1.50377	0
-3.66032	-1.95673	0
2.15471	1.24239	0
4.01725	3.16333	0
4.05544	2.43052	1.04797
5.71365	-0.308888	0
-1.89978	2.11719	1.58586
-0.895299	-0.200235	0
-1.90781	-0.409353	1.32223
-0.936556	-0.822221	0
6.99851	0.968187	0
0.257389	-1.75918	0
0.678379	0.463833	0
-0.637134	-4.5482	1.46775
2.45949	1.33296	1.98397
4.13424	2.69317	1.40256
1.62777	-0.216343	0
0.905789	1.48749	1.59707
-0.627067	5.07247	1.67387
-1.69813	-0.977932	0
0.395241	-0.262579	1.80479
-0.291755	-3.28816	0
-1.89966	-0.922818	1.35014
0.230545	1.23492	0
1.47863	-0.838512	1.42999
5.3455	1.80462	0.979166
-0.597412	-1.44492	0
2.98721	1.60084	0
1.26631	0.00312309	0
-3.91583	-2.25109	0
0.407643	-0.263998	0
2.34684	2.09576	1.23467
-2.93263	-0.419069	1.18405
2.90176	2.78011	1.22355
2.12669	2.56803	1.31961
0.470507	-2.16636	1.16869
-0.834082	-4.61765	0
1.24628	1.29492	1.88031
2.87848	0.845021	1.81033
-0.901217	-0.246394	0
-2.41066	-1.24517	1.24268
3.34945	1.65115	0
1.60962	1.75155	0
5.94327	1.99171	0
-0.785958	-1.72238	1.36973
2.10666	1.05672	0
4.88859	2.5357	0
3.02275	3.22575	1.22542
-0.651237	-4.74434	0.741414
-1.6964	-1.98082	1.96185
0.0617965	-3.75351	1.1767
-1.89265	1.08207	0
-2.62568	-2.73223	0.95443
0.724449	1.13306	1.94522
0.461253	-1.47914	0.899064
-1.06559	4.3568	1.60307
-0.061093	-2.26743	1.1984
-1.98308	0.77316	0
1.39273	0.0194596	1.31094
-3.91452	-1.87958	1.34972
2.62983	2.59564	0
-2.15577	-3.3648	1.12447
4.55036	2.47056	0
1.78488	2.09716	1.44615
1.84502	2.17425	0
-0.758775	-1.65197	0
3.02231	1.71375	0
-3.81521	-1.51178	0
5.50691	1.33969	0.694048
-2.24619	-0.564193	0
4.04925	2.939	0
-1.459	0.190405	0
5.81286	1.28659	0
-2.63014	0.758377	0
3.97922	0.55576	0
0.44367	-2.548	0
-0.481233	3.59007	0
-0.509052	-1.85756	0.865374
2.50105	0.5935	0
2.35027	2.90296	0
-1.14414	-2.11172	0
3.04553	1.60649	1.32183
4.86443	-0.657951	0
-3.62065	-2.07321	0
-0.645253	-4.60851	0.503546
4.14033	0.670613	0
-0.71072	-4.78843	0
-2.76252	-0.564499	0
-3.71849	-2.27196	0
2.54917	0.874297	1.66183
-1.42293	-2.15094	1.03727
0.904983	1.55721	0
3.66343	1.04659	1.89003
3.96378	3.13399	0
4.70531	-1.38968	0.975342
-0.527292	-1.6768	0
0.224953	1.92193	0
3.61083	2.27711	0.862832
5.00628	2.00815	1.46467
-2.2735	0.0558085	1.52656
-0.460279	-1.36529	0
-1.8168	-2.32519	0
-0.26756	-1.53615	1.2508
-6.36734	-1.85618	0
2.88498	0.612963	1.2244
-1.72256	1.96714	1.28322
-0.63443	-4.06781	1.62662
0.281739	-1.03021	0
6.65229	-0.696649	0
3.52161	-1.97511	0
-0.11649	-1.37539	0
0.60616	2.10903	0
4.7386	1.52347	1.98597
-0.0871838	2.08898	1.96818
3.10637	-0.570173	0
0.245534	0.660058	0
1.99326	1.81065	1.99899
-1.90935	0.714295	1.08597
2.09656	1.41531	1.61846
3.04631	2.70385	0
0.14157	-1.79236	0
-0.938682	-3.55165	0
-0.672122	-0.839827	0
1.02109	0.136286	0
-2.55756	-1.81269	0
1.4365	1.22668	0
6.91459	1.27714	1.25707
-0.417412	-1.53301	0
0.0127698	-4.31789	1.13125
1.19721	1.63614	1.46711
5.78693	2.40806	0.797623
5.89043	0.922317	0
4.94098	3.07118	1.53357
-2.92568	0.590047	0
3.30864	1.42872	1.89963
-2.571	0.918376	0
0.554045	-2.32487	0
-2.49197	-3.24668	1.0671
-0.224234	0.115442	0
-0.67931	-4.62124	1.08715
-1.43958	-1.71391	0
4.69049	2.67612	1.56429
-1.96998	-1.99294	1.26195
-2.01024	-0.968102	0
-2.50633	-2.01951	0
-0.308159	-1.04107	0
-2.46167	-2.02083	0
-1.7491	-3.90204	1.11432
5.09211	2.85254	0
5.37384	2.45598	1.42625
5.16684	-0.376118	0
-2.17101	-0.724488	0
2.2444	2.4153	0
-2.37368	-0.632763	0
-1.61786	-0.144743	0
-2.78204	0.2104	0
-0.95866	-1.78942	1.35056
-0.761177	-4.76974	0
5.87847	0.197843	0
-2.19052	-2.29349	0
-0.67405	-1.33999	1.30269
6.79399	-0.348367	1.48086
-2.01717	-2.10201	0
-1.21062	-2.06197	0
-1.97185	-1.74231	0
0.309268	-2.57277	0
-2.616	-2.92056	1.52853
-0.990665	-0.408397	1.39796
-1.36808	-2.20048	1.28159
0.0539962	-1.5614	1.73975
2.75229	1.37332	1.47382
-1.61574	-1.72694	1.062
2.08406	-2.32351	0
0.94308	0.0958959	1.302
0.0869168	-0.999481	1.20934
-2.86871	-2.04835	0
0.100555	-3.46279	0
-2.44708	-0.923248	0
-2.23167	-0.581688	1.68558
0.580316	-0.76978	1.45415
4.43128	-0.692002	0
-4.16053	-1.56137	0
4.71163	0.517285	0
-4.15118	-1.93387	1.68095
1.79902	0.40743	1.42063
-1.86976	-1.4651	0
-2.85133	0.436	1.60006
0.877621	-3.66871	1.13884
4.3197	2.16334	1.15586
1.52144	1.66323	1.56012
3.10187	-0.46687	0
-0.244422	-2.41086	0
2.28173	1.65795	1.44442
0.918834	-0.748794	0
-1.38707	-3.01429	1.02086
3.04132	1.01058	1.96554
-2.14309	-0.432696	0
0.620742	-0.966128	1.4625
0.946845	0.720682	1.8031
4.98545	-0.812369	1.80395
4.35386	3.09705	1.6104
-1.81812	-1.8045	1.93629
5.57426	0.478671	0
3.86604	1.09401	1.88267
0.213274	-0.854776	0
4.58412	0.967791	1.1733
2.56571	2.62915	0
-1.22532	-1.79526	0
-2.64089	-3.07054	0
-2.38727	-2.37849	0
4.74365	2.89464	1.37148
-1.75564	-3.32811	0
-2.34637	-2.83319	1.34257
-0.745228	-4.77896	1.85866
-0.567045	-1.97852	1.20458
-0.0434864	-1.02082	0
-0.803186	-4.84049	0
-0.115996	0.208092	0
5.64882	1.76099	1.02519
4.82886	2.71309	1.08623
0.811133	-0.252735	0
-0.397735	-4.26548	0
4.35238	1.383	1.36125
1.74317	2.01018	1.39316
-1.31509	-1.00537	0
0.964532	-2.9433	0
-2.41839	-0.601026	1.21431
-2.35513	-1.53181	0
-2.23796	-1.99294	0
3.04123	1.20052	0
-0.477988	-1.05303	0
3.93678	3.14178	1.20687
4.64686	1.48996	0
1.12564	0.922258	0
-0.433605	-4.42729	0
-2.95253	-2.35974	0
3.25782	1.4256	1.73014
1.71607	1.31125	0
-5.78725	-1.06239	0
-2.70902	0.259486	0
-1.807	-2.49771	0
2.26279	2.82917	1.93959
-0.878853	-1.3368	0
0.249679	-4.19532	0
1.76645	2.32132	0
-2.03775	-1.84492	0
3.00017	1.03089	0
-1.15773	1.83313	0
0.754532	-1.82335	0
2.38779	0.922575	1.76618
-1.34456	-2.45764	1.78142
5.94026	0.759351	0
1.13206	-0.032044	1.60896
-2.71788	-2.67251	0
-0.989329	-1.75607	0
4.71674	2.31743	1.96343
2.30581	2.12649	1.98208
-1.86448	-0.864732	1.53995
6.61913	1.37007	1.20605
6.87874	-0.134369	0
-1.44503	-0.54684	1.54168
-2.35358	-2.2867	0
-2.6297	1.09294	0
-0.631391	-4.58956	0
1.58012	1.67349	0
-0.29484	-2.74938	1.18138
-4.31859	-1.98581	0
-0.129478	1.83335	1.39202
-0.769278	-4.76081	0
4.75141	0.618315	1.64273
-1.89479	-2.23894	0.70651
2.50405	2.8991	0
1.80902	1.89282	0
-3.01816	-2.24892	0
-1.18785	-3.3684	1.30729
4.25487	2.82018	0
-0.0863705	-0.895139	0.825147
3.33245	-0.411178	1.25635
-2.63765	-1.92845	1.05793
-3.50208	-2.60137	0
-0.684833	-0.515922	0
1.9332	1.64936	0
4.68003	2.95337	1.80811
4.26341	1.1438	1.4289
-1.95712	-2.75841	0
0.763345	-1.66537	1.57636
-0.428959	-0.0431026	0
2.67542	2.6481	1.49842
1.7259	-0.728366	1.15318
-4.10175	-0.632518	0
-2.30565	-2.92994	0
3.07085	-0.312616	0
2.45786	0.232004	0
-1.7072	-1.84784	0
-0.666704	-4.74337	0
-0.890322	-4.98789	0
3.126	2.99007	1.87632
-2.12664	-0.914008	0
2.44189	0.828401	1.39339
-3.27855	-0.277983	0
2.48054	0.336203	0
3.02671	1.46538	1.24814
-0.105026	-1.69467	0
0.893197	0.9097	1.44814
-1.61654	-3.92659	1.11158
-1.04202	0.60882	0
-6.03312	-0.394747	0
-3.99891	-2.20209	0
-3.10415	-2.59086	0
2.52633	-1.51524	1.83934
3.28265	1.65718	1.25527
2.61585	2.82412	1.29967
-0.352333	-1.2689	1.95366
5.35038	2.6065	0
-1.01476	0.506633	1.5365
-2.42717	-3.07468	0
-2.09102	-0.959709	1.06274
-0.826474	0.760716	0
-1.8549	-0.419784	1.17577
-1.29396	-2.17966	1.60466
-1.51086	-0.329528	0
-0.759504	-2.47659	0
-1.69942	-1.67343	0
1.47664	1.39631	0
-1.94584	-2.29463	0
-1.68713	1.47693	0
2.38435	-1.0956	0.902796
4.37987	-0.921503	0.894764
0.55678	-3.73074	0
1.18919	0.0765611	1.34508
-0.648924	-2.26053	1.02714
-1.92754	-0.698474	0
-1.86238	1.10447	0
0.774291	-1.18322	0
-1.30243	-0.294387	0
-3.07676	-2.76689	1.00084
1.39916	0.565827	0
-3.18716	-2.3093	0
2.0569	1.82527	0
4.04106	3.00074	0
-4.47685	-1.33329	0
1.74859	1.30955	1.49225
-0.395528	-2.80874	0
2.46773	2.44963	1.37655
-5.31413	-1.17283	0.813858
4.73435	1.52337	0.976063
-1.35017	-1.98413	0
-1.59087	0.662354	0
-0.97068	-3.61163	0
-1.72402	-0.563272	1.30827
-0.862765	-4.98345	1.49923
0.224151	1.50248	1.52262
-0.871727	-2.03482	1.43704
3.54787	1.98494	1.383
-1.78483	-0.984043	0
-7.68384	-1.79932	0
-2.43585	-2.60654	1.56519
3.76598	0.799829	1.21348
-1.8103	-2.08619	0
4.93683	2.53459	1.47512
0.325598	-0.947674	0
1.75805	1.41875	1.33674
-0.845808	-4.41883	0
0.797921	-0.977497	0
3.68354	1.2463	0
-1.50576	-2.23543	0
-1.1197	-0.791083	0
2.40906	1.7116	0
2.10976	2.18547	0
4.4987	2.88397	0.984595
3.40569	0.321153	0
-2.14362	1.55072	1.37611
-2.24463	0.577945	0
2.43583	0.783853	0
4.55129	2.67188	1.62859
0.877163	-0.69611	0
3.32657	2.11897	1.05744
6.39041	0.408484	0.891526
-2.24119	0.339076	1.55805
1.79223	1.50512	1.5033
-0.884671	-4.51503	1.57514
-0.851991	-4.81665	0
2.19073	2.03394	0
-3.24268	-1.29698	1.08937
2.7487	0.0328173	0
1.69602	-0.11973	0
-0.874683	-5.01136	0
3.89616	2.1874	0
4.35174	1.15799	0
-4.52467	-1.1662	1.8483
1.02682	-0.325446	0
-2.41383	0.845074	1.46531
-3.74433	-1.5489	1.90351
0.662336	1.49867	0
-3.17567	0.475795	0
-0.695963	-4.3544	1.45616
-2.26934	-2.31842	1.26322
-1.60019	0.988923	0
-4.56232	-1.5953	0
2.0772	-2.77993	0
-3.75805	-1.56361	1.47252
0.96491	2.11822	1.52882
0.694739	-0.400072	1.1872
-2.43923	0.684955	0
1.27971	1.15733	0
-1.72893	-1.0828	0
0.215371	-2.76257	0
-0.716847	-2.75889	0
-0.350561	-2.09147	0
-0.0701325	-2.90311	0
1.4861	-3.12913	0
-7.84018	-0.695525	0
0.0203996	-1.90168	0
-7.52825	-0.609709	0
-7.30949	0.624331	0
0.00985534	-2.06138	0
-9.42715	-0.998792	0
-8.39258	-1.03184	0
-1.7072	-4.01986	0
-6.81771	-1.63415	0
0.26147	-1.71876	0
-8.23184	-0.885513	0
0.706678	-1.73281	0
-7.47558	0.887453	0
-7.20275	0.866589	0
-9.60507	-0.561585	0
-9.00741	-0.530269	0
-0.618199	-0.719108	0
-9.21809	-2.89691	0
-8.02935	-0.796648	0
0.850854	-3.39577	0
0.192516	-1.99826	0
-8.06359	-0.680379	0
-2.64597	-0.665348	0
-3.92993	-1.61914	0
-0.175832	-2.69828	0
-0.80129	-4.06452	0
-0.294971	-4.27448	0
-9.28234	-0.29184	0
0.498812	-2.6024	0
-1.68456	-2.29799	0
-8.67798	-1.77504	0
-0.0378205	-2.13508	0
-4.55059	-1.66054	0
-2.57874	-2.06432	0
-7.52519	0.913999	0
-1.52194	-0.0722221	0
-0.024276	-1.49963	0
-0.142323	-2.66877	0
-7.96332	-0.805129	0
-2.44879	-0.881556	0
0.628849	-2.74683	0
-0.304394	-2.58742	0
-0.101781	-2.24438	0
-8.09933	-0.72684	0
-7.92651	-0.881064	0
-0.171194	-2.78537	0
-0.0770643	-2.49271	0
1.11925	-2.8254	0
-7.40405	-0.406308	0
-0.506485	-0.955478	0
-8.28908	0.0824477	0
-7.9596	-1.18881	0
-2.26714	-1.34397	0
-7.94374	-1.36253	0
-0.334767	-2.6292	0
0.210869	-1.70879	0
-9.56515	-2.5436	0
-1.12295	-2.66406	0
0.523967	-2.74109	0
-8.24958	-0.854221	0
-7.86663	-1.12954	0
-0.919884	-2.71151	0
-8.17481	-0.834754	0
-6.16716	-1.83233	0
0.239335	-3.104	0
-3.39591	-1.64061	0
-0.678012	-1.92738	0
-7.76871	-2.21782	0
-8.86828	-2.01556	0
-8.06953	-1.191	0
-9.57775	-1.49348	0
0.36813	-2.18254	0
-9.58916	-2.34727	0
0.824872	-2.21772	0
-0.131272	-3.17271	0
-3.02139	-2.97097	0
-0.16293	-3.64633	0
1.74858	-0.777089	0
0.915292	-2.51063	0
3.71783	-1.40436	0
-0.680139	-2.09345	0
-1.79479	-0.481787	0
-1.89905	-0.964521	0
-0.471886	-0.532287	0
2.44029	2.88896	0
3.84447	0.290123	1.03903
-2.56553	-0.959891	0
-2.02178	-1.51045	0
0.173744	0.213836	0
-0.907866	-0.363521	0
2.17206	2.0087	0
2.90591	1.58975	0
4.21378	-1.38633	0
-1.0025	-0.390492	0
0.822595	0.34866	0
0.478104	-0.197848	0
0.283017	-0.811416	0
2.72735	-1.70063	0
0.62422	-1.32558	0
0.230206	0.672848	0
6.89038	-0.126019	0
-1.53024	-1.49381	0
2.71648	1.0688	0
-0.19256	-0.835211	0
-0.387316	-0.163278	0
-1.06389	-0.42612	0
4.42118	-0.117715	0
4.28208	-0.662592	0
-1.29604	4.18292	0
3.5849	1.37811	0
3.15046	0.272009	0
-0.337148	0.51148	0
-0.280312	0.347415	0
-1.2294	0.482639	0
0.41519	-2.14746	0
-0.355533	0.00978575	0
-0.164145	-3.49596	0
-3.33117	-1.57757	0
-0.729174	-0.575058	0
5.70608	2.56158	0
2.58551	1.42939	0
4.15983	2.85809	0
-0.78046	-1.79619	0
-0.18709	-1.92058	0
4.27273	2.78621	0
-2.69227	-0.792129	0
3.51245	3.15547	0
-1.5659	-2.37709	0
-1.89988	0.295268	0
-1.62612	-3.9508	0
-0.0838667	-0.221149	0
2.91487	2.99113	0
2.22082	2.36605	0
-1.05397	0.41901	0
-0.00217343	0.149677	0
6.61725	-0.250074	1.83446
-6.13038	-1.82491	0
-0.743643	4.67291	0.73912
2.48081	0.503002	0
-0.528206	-2.44316	0
0.112261	-1.49547	0
2.54232	3.20738	0
4.68648	1.01658	0
-0.806302	-0.513078	0
-1.11976	-0.875092	0
-0.335713	-0.0590912	0
2.66771	0.872717	0
1.74859	-0.825374	0
3.5681	0.959711	1.53094
-1.10664	-0.0323678	0
-1.72314	-2.10371	0
1.35934	-0.857301	1.0414
4.0711	0.0306736	0
1.23003	-2.29548	0
-0.30115	0.154736	0
-8.39036	-0.842438	0
-0.427466	0.332485	0
-0.875363	4.3104	1.5711
-0.284144	-0.930638	0
-0.344957	-2.01714	0
0.520542	0.588226	0
4.49712	1.10825	1.0499
4.23822	1.15994	1.81365
-0.475927	-2.60866	0
-1.02298	-2.29866	0
-0.199937	0.540083	0
2.37533	1.35901	0
-0.975476	4.58855	1.00478
-1.48738	4.38859	0
3.61654	-0.209877	1.05658
-0.996609	2.81322	0
-1.85863	-1.86996	0
-0.758648	-3.99151	0
-1.42561	4.38012	1.70612
-2.3508	-0.341022	0
0.114529	-0.957518	0
2.7245	0.795572	0
4.17027	-0.122444	0
-2.25639	-2.66033	0
-2.40302	0.929776	0
1.3681	-0.653441	0
2.1482	1.41722	0
-1.93329	4.75273	0.770712
4.59489	1.37467	0
1.09973	-1.65617	0
-0.61219	-0.971851	0
2.71598	0.790505	0
-0.650256	0.149767	1.12334
-1.71463	5.32099	1.99624
-1.24698	-0.289342	0
-2.5241	-2.66932	0
2.1628	0.987768	0
0.756384	1.01114	0
-1.47388	-3.79963	0
0.961319	-2.85169	0
4.23086	-0.47041	1.0083
-1.80959	1.18819	0
-1.8515	4.65638	0.767296
3.0391	-0.641862	0
2.28457	2.7663	0
-1.87825	-0.433692	0
0.778751	-3.84811	0
-1.19269	4.26886	1.6627
-0.922408	1.74466	0
-1.08703	4.66444	1.92808
-2.29065	-2.67518	0
-2.10036	-1.10087	0
-1.73627	-2.24315	0
-1.76835	-1.09483	0
-2.325	-0.288873	0
3.9937	2.70812	0
3.30487	0.919951	1.05867
2.55075	2.21241	0
-0.603313	-0.0401079	0
0.386991	-1.50715	0
-0.552049	-0.351651	0
-0.793766	-0.982394	0
-1.38853	4.69005	0
-1.83473	-1.31576	0
-0.200371	-3.46129	0
-0.455617	-0.931671	0
-0.148426	0.0248792	0
5.50984	1.1958	0
5.10063	0.910752	1.99104
0.810546	0.7188	0
3.91874	3.15581	0
2.54814	2.73275	0
-1.81863	-0.866979	0
2.52851	0.627874	0
3.7056	1.3167	0
2.36683	2.57423	0
4.24345	2.03006	0
3.77608	2.67331	0
-0.0861312	0.343485	0
-1.10114	-0.136853	0
2.79728	-0.566414	0
-2.61767	-1.18892	0
2.49162	0.647512	0
0.37465	-2.44773	0
-1.65491	-1.54566	0
-1.04243	0.0755754	0
4.4987	1.86597	0
-0.121615	-0.207621	0
-2.11456	-1.61309	0
3.75346	0.854785	1.48034
-0.88334	-0.0653482	0
-2.05088	-0.644323	0
-1.70835	-0.368974	0
4.11076	1.26538	0
-1.32911	0.503586	0
-0.933333	-0.339727	0
0.129368	-3.95453	0
-0.862864	-3.46873	0
-1.99865	0.0986527	0
-2.05803	-0.780741	0
-1.08185	1.74308	0
5.44407	0.0994963	0
4.31041	-1.21014	0
6.92804	1.16326	0
2.30157	1.62266	0
-1.50192	0.172992	0
0.760652	2.47585	0
-1.56179	0.156095	0
4.27135	-0.902942	0
1.95629	0.822195	0
6.70351	1.22628	0
3.47347	2.89014	0
3.04171	2.45639	0
-0.74217	1.2392	0
5.91842	0.639989	0
6.6218	1.62271	0
-5.61506	-1.08685	0
-0.199855	0.479905	0
3.3672	2.97333	0
3.52301	-0.0132646	0
3.7599	-2.24503	0
-2.94894	-0.415753	0
-2.99731	0.643457	0
-2.86394	0.225766	0
-2.44716	-0.165636	0
-3.10012	0.357155	0
5.28705	2.51908	0
6.64294	0.199577	0
2.81206	2.42484	0
2.40132	2.16457	0
3.4026	2.01479	0
3.72439	0.925792	1.0671
-2.98126	0.75081	0
-1.54517	4.34392	0
2.4459	1.52656	0
-2.51274	0.114435	0
-2.76284	-0.0914592	0
-1.95014	0.221018	0
5.92271	1.00065	1.17407
-1.73759	4.86939	0
-0.575601	4.97359	0
3.48016	2.17336	0
2.9268	1.93466	0
0.992632	-0.357108	0
-0.795075	0.71374	0
-2.56217	0.38134	0
5.41715	0.237625	0
3.25347	-1.14827	0
7.04853	1.01757	0
-0.96266	4.32817	1.42421
3.11805	0.872461	0
-0.865135	0.110029	0
2.54274	2.3263	0
3.08423	2.77045	0
6.90103	-0.552027	0
-2.2876	1.43036	0
5.03595	0.0108557	0
3.39781	2.06885	0
3.96273	2.16059	0
2.0968	2.35381	1.24496
4.33708	0.103064	0
-0.0118535	-1.77745	0
-2.76338	0.808213	0
1.56299	2.38694	1.36168
2.34659	2.25844	0
-0.667552	4.3064	1.11363
-2.19541	0.304467	0
4.21405	-0.473211	0
4.29331	1.45676	0
2.24516	0.947167	0
-2.88191	0.736767	0
1.75693	2.43758	0
3.51602	1.94943	1.80324
4.62378	-0.377698	0
2.46421	2.63436	0
-2.02783	0.67244	0
3.11718	0.256402	0
3.1592	1.76173	0
1.31308	-0.468061	0
3.85511	-1.75954	0
3.4057	2.56805	0
2.73119	2.75612	0
3.51272	2.44956	0
3.79356	-0.257821	0
-2.21157	-0.616251	0
3.60335	0.251534	1.72995
4.55203	-0.979754	0
3.20886	1.81267	0
-0.997521	-0.52979	0
-0.071114	1.60381	0
2.25991	-1.43864	1.89457
6.07475	1.04577	0
2.83634	-0.598096	0
4.85108	2.50568	0
5.80956	-0.649354	0
-2.8642	0.617142	0
3.37466	1.96066	0
-2.18764	0.0590608	0
3.72249	2.77831	0
2.28441	1.9835	0
4.19333	-0.471182	0
4.48318	-1.19049	0
2.68591	1.91338	0
1.06149	1.5335	0
-3.14345	0.647243	0
2.66253	1.73728	0
-1.28829	-0.0463315	0
1.68974	-1.28734	0
-0.336598	3.10484	0
3.13114	-0.650912	0
-1.02757	-0.579527	0
-3.1324	-0.438391	0
1.08451	1.22485	1.38614
1.48902	1.32663	0
4.51863	-1.47702	0
3.0365	3.05453	0
3.91697	3.38662	0
1.63907	-0.184441	0
4.33782	1.79476	0
-3.29918	0.44374	0
6.79467	-0.547644	1.19502
-1.37937	0.657009	0
-0.598439	4.47503	0
-1.75956	-1.20008	0
-0.516132	-1.06117	0
3.7111	-0.626664	0
2.85599	1.53671	0
6.48444	-0.429763	0
-1.55162	2.79686	0
3.67623	2.00606	0
-1.0347	4.24557	1.48444
-2.31419	-0.391024	0
-1.30321	4.37277	0
4.38626	0.141234	1.82604
3.65422	2.86038	0
1.4396	0.459685	0
4.14957	2.10333	0
-1.8992	-0.597119	0
3.96105	2.60271	0
3.21163	2.80711	0
2.7457	2.4642	1.36212
-2.26869	-1.05665	0
5.18402	2.00167	0
3.58648	0.211947	0
5.61544	-0.26215	0
5.1464	0.354256	0
1.7321	2.47736	1.22423
-2.86276	0.44742	1.25116
5.89975	0.597995	0
-1.28061	3.6244	0
3.01979	-0.0210192	0
6.54872	0.695329	0
4.75653	0.913503	0
-0.324377	0.541093	0
1.9306	1.74871	0
3.21503	1.30994	0
5.22665	2.86522	0
4.62143	-1.27226	0
-0.899087	-0.871467	0
-3.21773	0.198654	0
2.71632	2.54344	0
5.11187	-0.578081	0
3.19543	2.40306	0
6.39475	0.326461	0
0.180555	0.292343	0
-2.22192	0.353394	0
-1.08851	5.46184	1.67396
3.06484	1.59648	0
-3.01128	-0.047151	1.41968
4.6689	2.07832	0
-5.88276	-1.33574	0
5.24877	2.23278	0
2.34701	2.11413	0
-0.835754	4.3997	1.90262
3.44999	2.69844	0
2.88795	2.54632	0
0.268765	1.58698	0
6.5163	-0.134177	0
4.6943	2.23303	0.821205
4.40352	3.00131	0
-1.64541	0.665624	0
4.05125	1.60122	0
0.75973	0.85276	0
6.19642	1.43258	0
0.281769	3.83299	0
2.94039	-1.52024	0
3.50807	2.50698	0
5.89927	-0.259839	0
3.7368	2.64127	0
-0.293381	1.56172	0
1.8287	1.48663	0
-2.06465	-0.168358	0
2.45435	2.53959	0
1.76927	2.13773	0
2.7158	0.610699	0
3.52337	1.68188	0
3.52355	2.75774	0
6.54215	-0.0810756	0
3.12105	2.82877	0
1.89452	2.18884	0
-1.9464	0.958487	0
-3.1085	0.599133	0
3.4822	2.74391	0
4.30314	-1.65855	0
3.32413	3.23705	0
-7.24595	0.802476	0
2.1809	-1.02084	0
5.94037	1.51062	1.28549
1.39977	2.10845	0
6.32436	0.737099	0
3.40848	0.237791	1.12181
-0.988429	4.5369	0
6.55784	1.4977	0
-2.93507	-0.0274115	0
3.27612	-0.280105	0
4.60646	2.70156	0
1.86695	2.23454	0
1.72643	2.00835	0
2.10478	2.37946	0
3.05758	0.277593	0
3.07819	1.6257	0
4.17022	3.1322	0
-1.3214	4.96212	0
4.1245	-1.67919	0
4.89788	2.76737	0
4.59832	-1.32486	0
4.31246	2.19577	0
3.28085	2.62287	0
-9.73391	-0.0798956	0
3.65291	2.52036	0
-1.96149	0.747047	0
1.73389	-1.08149	0
3.50265	2.89859	0
2.98568	0.303752	0
3.2881	0.77617	0
4.63086	-1.43358	0
4.20304	-0.616018	0
-3.0154	0.174206	0
2.8154	0.139575	0
-1.32652	-0.619321	0
-1.7557	-1.00506	0
3.36425	2.33197	0
6.70256	-0.39565	1.79468
-1.95837	1.52943	0
3.39058	-1.35111	0
2.42115	2.50514	0
-3.03116	0.687422	0
2.02972	2.60913	0
1.65404	-1.7167	0
3.82976	0.236281	0
2.81071	0.0186171	0
2.90327	0.247015	0
1.71467	-1.46861	0
-0.524566	5.08701	0.812601
1.97511	2.0145	0
6.80898	-0.495344	0
1.7658	-1.6625	0
-1.37408	4.67018	1.87749
4.55179	2.23048	0
4.09037	0.189945	0
3.07683	2.94525	0
-0.433108	0.8461	0
2.71923	1.68924	0
2.2985	-2.53367	0
3.61423	3.04827	0
-2.85507	-0.185465	0
6.83065	0.382474	0
1.94475	2.5768	0
3.57563	-2.23202	0
-2.166	0.636601	0
3.59854	0.812257	0
4.72657	2.65957	0
3.52015	-0.418869	1.29292
-0.626666	4.50513	1.99199
2.04772	1.16261	0
4.02947	1.08419	0
5.09493	-0.526261	0
-2.10021	-0.551914	0
3.79113	0.106554	0
4.04868	-0.976769	0
5.99497	1.36987	0
2.50498	1.62655	0
-3.35173	0.373748	0
4.00857	2.88039	0
3.50268	2.76075	0
-3.39492	0.248988	0
3.30448	3.30334	0
0.0378022	-0.435632	0
-2.87542	-0.097212	0
-0.21359	1.77908	0
1.14831	-2.66668	0
1.5937	-0.974496	0
4.42338	1.73998	0.923338
3.3432	0.343793	0
4.85403	-0.113938	0
3.14365	2.93275	0
-2.94602	0.0270149	0
-0.277316	0.165293	0
3.1142	1.49403	0
4.43371	-0.79082	0
6.56225	0.0904969	1.14993
2.39541	2.6391	0
4.16225	-1.5961	0
-3.36341	0.404871	0
-2.7921	-0.791819	0
-2.49556	-0.75456	0
-1.58115	0.942752	0
5.4333	-0.106603	1.169
[truncated: 19,994 more rows]

[truncated: 2 more sheets: (L), (M)]
