# Supplementary material for: Reprogramming of stroma-derived chemokine networks drives the loss of tissue organization in nodal B cell lymphoma
Source: Nat Cancer. 2026 Mar 25;7(3):538–52. doi: 10.1038/s43018-026-01136-z (PMC13035477; doi:10.1038/s43018-026-01136-z)
Supplement: Supplementary file 5 — Statistical source data. [file 43018_2026_1136_MOESM5_ESM.xlsx]

## Sheet: (A)
Cell ID	Entity	Homeostatic chemokine score	IFNG response score	Cell type
LN012_728317	DLBCL	-0.691973	-0.112243	FRC
LN012_474573	DLBCL	-0.712775	-0.236933	FRC
LN012_732950	DLBCL	0.188267	0.194322	FRC
LN012_807302	DLBCL	-0.9882	-0.0235751	FRC
LN012_587107	DLBCL	-0.852652	0.0288601	FRC
LN012_593951	DLBCL	-0.629186	-0.132201	FRC
LN012_520421	DLBCL	-0.487867	-0.0711039	FRC
LN012_28408	DLBCL	-0.763817	0.0158784	FRC
LN012_108229	DLBCL	-0.698674	-0.121117	FRC
LN012_404607	DLBCL	-0.54425	-0.0592902	FRC
LN012_722892	DLBCL	-0.849218	-0.234845	FRC
LN012_662119	DLBCL	-0.857983	0.0354069	FRC
LN012_614987	DLBCL	-0.995095	-0.143423	FRC
LN012_179387	DLBCL	-0.619064	-0.212285	FRC
LN012_240130	DLBCL	-0.44709	-0.0883807	FRC
LN012_282337	DLBCL	-0.524753	-0.187298	FRC
LN012_357098	DLBCL	-0.984287	-0.147977	FRC
LN012_282332	DLBCL	-1.05865	-0.19647	FRC
LN012_717772	DLBCL	-0.781585	-0.226414	FRC
LN012_691433	DLBCL	-0.856029	-0.107365	FRC
LN012_270499	DLBCL	-0.603476	-0.0710923	FRC
LN012_564965	DLBCL	-0.622006	-0.127414	FRC
LN012_737486	DLBCL	-0.622706	-0.171709	FRC
LN012_417612	DLBCL	-0.512615	-0.168835	FRC
LN012_267413	DLBCL	0.00108643	0.323374	FRC
LN012_782379	DLBCL	-0.578666	-0.0310836	FRC
LN012_444041	DLBCL	-0.697286	0.0749987	FRC
LN012_143637	DLBCL	-0.964919	0.00109826	FRC
LN012_739777	DLBCL	-0.441337	-0.0231221	FRC
LN012_116904	DLBCL	-0.549182	-0.00740473	FRC
LN012_536205	DLBCL	0.188794	0.258686	FRC
LN012_72229	DLBCL	0.141156	0.265764	FRC
LN012_413223	DLBCL	-0.202557	0.217036	FRC
LN012_433299	DLBCL	-0.497606	-0.0905926	FRC
LN012_161117	DLBCL	-0.745209	-0.0121107	FRC
LN012_483574	DLBCL	-0.902452	-0.216927	FRC
LN012_248933	DLBCL	0.552404	0.435748	FRC
LN012_162225	DLBCL	-0.926282	-0.168386	FRC
LN012_554836	DLBCL	-0.687301	0.107634	FRC
LN012_150214	DLBCL	-0.566985	0.197037	FRC
LN012_361489	DLBCL	-1.09167	-0.202512	FRC
LN012_272372	DLBCL	-0.637788	-0.0463788	FRC
LN012_435571	DLBCL	-0.596255	-0.140459	FRC
LN012_725482	DLBCL	-0.652461	-0.0010428	FRC
LN012_654102	DLBCL	-0.457873	-0.0842975	FRC
LN012_848329	DLBCL	-0.854973	-0.172251	FRC
LN012_9875	DLBCL	-0.804486	-0.0513246	FRC
LN012_754757	DLBCL	-0.511301	-0.162753	FRC
LN012_419460	DLBCL	-1.0414	-0.0792343	FRC
LN012_692193	DLBCL	-0.724119	-0.0203221	FRC
LN012_308161	DLBCL	-0.575795	-0.0179853	FRC
LN012_442717	DLBCL	-0.722619	-0.116395	FRC
LN012_248491	DLBCL	-0.64659	0.013256	FRC
LN012_706010	DLBCL	-0.732048	-0.145507	FRC
LN012_521144	DLBCL	-0.149044	0.0362778	FRC
LN012_451163	DLBCL	-0.712114	0.108971	FRC
LN012_270339	DLBCL	0.325495	0.218804	FRC
LN012_595793	DLBCL	-0.302952	-0.20629	FRC
LN012_657436	DLBCL	-0.81206	-0.213534	FRC
LN012_9098	DLBCL	-0.314652	-0.109816	FRC
LN012_22886	DLBCL	-0.362701	0.153086	FRC
LN012_613921	DLBCL	-0.712343	-0.140268	FRC
LN012_575988	DLBCL	-0.663734	-0.182447	FRC
LN012_531111	DLBCL	-0.558374	0.0984897	FRC
LN012_163662	DLBCL	-1.06622	-0.186441	FRC
LN012_464971	DLBCL	-0.79459	-0.0853212	FRC
LN012_163110	DLBCL	-0.555416	-0.196478	FRC
LN012_559205	DLBCL	-0.456277	0.107475	FRC
LN012_815875	DLBCL	-0.526028	-0.0500341	FRC
LN012_509038	DLBCL	-0.87552	-0.0912115	FRC
LN012_821180	DLBCL	-0.20961	0.0417128	FRC
LN012_566490	DLBCL	0.499339	0.23172	FRC
LN012_659344	DLBCL	-0.936038	-0.175946	FRC
LN012_154676	DLBCL	-0.639807	0.0613725	FRC
LN012_375586	DLBCL	-0.562164	-0.206488	FRC
LN012_752978	DLBCL	-0.430778	-0.157585	FRC
LN012_575357	DLBCL	-0.128093	0.194218	FRC
LN012_705979	DLBCL	-0.470242	0.333188	FRC
LN012_811256	DLBCL	-0.871717	-0.0942982	FRC
LN012_558727	DLBCL	-0.587878	-0.138971	FRC
LN012_576508	DLBCL	-0.762096	-0.0770989	FRC
LN012_670656	DLBCL	-0.922642	0.220379	FRC
LN012_638498	DLBCL	-0.789526	0.00936942	FRC
LN012_737224	DLBCL	-0.752796	0.0811409	FRC
LN012_645906	DLBCL	-0.543983	-0.152168	FRC
LN012_700289	DLBCL	0.589578	0.220867	FRC
LN012_800476	DLBCL	-0.48819	-0.0463439	FRC
LN012_179375	DLBCL	-0.887817	0.0598966	FRC
LN012_550221	DLBCL	-0.474145	0.722511	FRC
LN012_249471	DLBCL	-0.424776	-0.102771	FRC
LN012_30616	DLBCL	-0.896239	-0.20806	FRC
LN012_16286	DLBCL	-0.362149	-0.0381697	FRC
LN012_571743	DLBCL	-0.063797	0.0384595	FRC
LN012_572406	DLBCL	-0.903048	-0.129742	FRC
LN012_21428	DLBCL	-0.836587	-0.127901	FRC
LN012_727208	FL	-0.409599	0.299201	FRC
LN012_333297	DLBCL	-0.636043	0.0312018	FRC
LN012_605504	DLBCL	-0.248422	-0.105416	FRC
LN012_682981	DLBCL	-0.842151	-0.0334532	FRC
LN012_777019	DLBCL	-0.47926	-0.20271	FRC
LN012_826924	DLBCL	-0.127592	-0.0576096	FRC
LN012_647467	DLBCL	-0.61584	-0.109826	FRC
LN012_730245	DLBCL	-0.338237	-0.0640552	FRC
LN012_183995	DLBCL	-0.812006	-0.12925	FRC
LN012_349825	DLBCL	-0.507589	0.0687342	FRC
LN012_581525	DLBCL	0.710857	0.133779	FRC
LN012_784285	DLBCL	0.0163697	0.302167	FRC
LN012_720149	DLBCL	0.0330276	0.0419181	FRC
LN012_679453	DLBCL	-0.816979	-0.192909	FRC
LN012_864283	DLBCL	-0.368416	-0.114274	FRC
LN012_614890	DLBCL	-0.408033	-0.0641576	FRC
LN012_486293	DLBCL	-0.504848	0.0893369	FRC
LN012_400898	DLBCL	0.130689	0.25426	FRC
LN012_201998	DLBCL	-0.60951	-0.018216	FRC
LN012_197736	DLBCL	0.629599	0.297008	FRC
LN012_832845	DLBCL	-0.572057	-0.0255644	FRC
LN012_717443	DLBCL	-0.693773	0.14587	FRC
LN012_70801	DLBCL	-0.752175	-0.138362	FRC
LN012_573325	DLBCL	-0.0508168	-0.10817	FRC
LN012_205378	DLBCL	-0.277409	0.10679	FRC
LN012_278850	DLBCL	-0.523989	-0.134189	FRC
LN012_569734	DLBCL	-0.354954	0.0708169	FRC
LN012_359434	DLBCL	-0.434659	0.187476	FRC
LN012_474517	DLBCL	-0.568712	-0.0237104	FRC
LN012_123372	DLBCL	-0.940232	-0.183406	FRC
LN012_803130	DLBCL	-0.233574	-0.147597	FRC
LN012_800536	DLBCL	-0.63911	-0.1604	FRC
LN012_256182	DLBCL	-0.545683	-0.0519283	FRC
LN012_198899	DLBCL	-0.894718	-0.116509	FRC
LN012_751104	DLBCL	-1.079	0.093162	FRC
LN012_427881	FL	1.94422	-0.0733156	FRC
LN012_517920	DLBCL	-0.556767	-0.0873258	FRC
LN012_228646	DLBCL	0.192834	0.443624	FRC
LN012_72549	DLBCL	-0.476894	-0.14051	FRC
LN012_812456	DLBCL	0.292424	0.1891	FRC
LN012_782409	DLBCL	-0.383502	0.00775702	FRC
LN012_122632	DLBCL	-0.663088	-0.0523214	FRC
LN012_500066	DLBCL	-0.403726	-0.16855	FRC
LN012_809051	DLBCL	-0.597489	0.29722	FRC
LN012_34909	DLBCL	-0.328903	0.0978564	FRC
LN012_136490	DLBCL	-0.368364	0.0722575	FRC
LN012_208701	DLBCL	-0.0129785	-0.16084	FRC
LN012_863428	DLBCL	-0.828204	0.0467469	FRC
LN012_521203	DLBCL	-0.205208	0.100913	FRC
LN012_553383	DLBCL	-0.413944	0.118903	FRC
LN012_453339	DLBCL	-0.820291	0.021327	FRC
LN012_655259	DLBCL	0.524277	0.029767	FRC
LN012_423191	DLBCL	-0.296712	0.114719	FRC
LN012_716060	DLBCL	-0.618447	-0.0648311	FRC
LN012_125578	DLBCL	-1.11158	0.256116	FRC
LN012_47160	DLBCL	-0.793954	0.123044	FRC
LN012_732086	DLBCL	-0.359027	-0.114247	FRC
LN012_835975	DLBCL	-0.316253	-0.159437	FRC
LN012_205128	DLBCL	-0.501446	-0.000873573	FRC
LN012_875593	DLBCL	-1.06716	-0.0212439	FRC
LN012_643875	DLBCL	-0.715264	-0.137667	FRC
LN012_602580	DLBCL	-1.04626	-0.194025	FRC
LN012_572449	rLN	1.10758	-0.0439325	FRC
LN012_392133	DLBCL	-1.07894	0.361778	FRC
LN012_760999	DLBCL	-0.540028	-0.1514	FRC
LN012_408984	DLBCL	-0.967487	-0.155842	FRC
LN012_333010	DLBCL	-0.873261	0.083366	FRC
LN012_695688	DLBCL	-0.157955	-0.126706	FRC
LN012_59512	DLBCL	0.28408	0.470434	FRC
LN012_152133	DLBCL	-0.6115	-0.145952	FRC
LN012_382291	DLBCL	-0.331266	-0.138813	FRC
LN012_874261	rLN	0.926675	-0.0479942	FRC
LN012_446938	DLBCL	-0.746425	-0.0927811	FRC
LN012_85746	DLBCL	-0.834733	-0.0679724	FRC
LN012_588849	DLBCL	-0.131895	0.147341	FRC
LN012_163037	DLBCL	-0.70133	-0.139864	FRC
LN012_805277	DLBCL	-0.680968	-0.0651499	FRC
LN012_472118	DLBCL	-0.509076	0.186817	FRC
LN012_533445	DLBCL	-0.302114	-0.14211	FRC
LN012_256871	DLBCL	-0.69546	0.0569307	FRC
LN012_190017	DLBCL	-1.00995	-0.177539	FRC
LN012_73712	DLBCL	-1.22114	-0.0707515	FRC
LN012_237210	DLBCL	-0.803989	-0.175211	FRC
LN012_240969	DLBCL	0.261991	0.0420435	FRC
LN012_320002	DLBCL	0.150484	0.310746	FRC
LN012_665071	DLBCL	-0.124028	0.172673	FRC
LN012_521515	DLBCL	-0.0798561	0.188061	FRC
LN012_617473	DLBCL	-0.605754	-0.123083	FRC
LN012_765225	DLBCL	-0.341723	-0.226116	FRC
LN012_451531	DLBCL	0.0082704	0.148368	FRC
LN012_321785	DLBCL	-0.277063	-0.116458	FRC
LN012_259575	DLBCL	-0.532715	-0.131032	FRC
LN012_573131	DLBCL	-0.248407	0.070058	FRC
LN012_817560	FL	-0.792938	0.365706	FRC
LN012_271387	DLBCL	-0.497179	-0.184591	FRC
LN012_88770	DLBCL	-0.790722	-0.132276	FRC
LN012_509417	DLBCL	-0.525387	-0.181184	FRC
LN012_620036	DLBCL	-0.470403	-0.0878564	FRC
LN012_238243	DLBCL	0.265755	-0.093901	FRC
LN012_751270	FL	-0.940229	-0.0827096	FRC
LN012_32649	DLBCL	-0.312173	0.171567	FRC
LN012_131770	DLBCL	-0.897876	-0.115831	FRC
LN012_383340	DLBCL	-0.965312	0.0416635	FRC
LN012_474450	FL	-0.640543	-0.0337495	FRC
LN012_373017	DLBCL	-0.753288	-0.0500046	FRC
LN012_464393	DLBCL	-0.739246	-0.0735547	FRC
LN012_431950	DLBCL	-0.101113	-0.175703	FRC
LN012_634611	DLBCL	-0.131137	-0.0382192	FRC
LN012_527763	DLBCL	-0.435654	-0.150483	FRC
LN012_845211	DLBCL	-0.788766	-0.0563891	FRC
LN012_209685	DLBCL	0.39555	0.253868	FRC
LN012_336140	DLBCL	-0.538276	-0.10683	FRC
LN012_618642	DLBCL	-0.378836	-0.215416	FRC
LN012_339653	DLBCL	-0.544978	0.369263	FRC
LN012_624297	DLBCL	-0.718188	-0.183142	FRC
LN012_232699	DLBCL	-0.688394	-0.125572	FRC
LN012_224020	FL	-0.151394	0.150848	FRC
LN012_851283	DLBCL	-0.717304	-0.100589	FRC
LN012_821344	DLBCL	-0.994617	-0.0931191	FRC
LN012_543373	FL	0.279254	0.0707645	FRC
LN012_693204	DLBCL	-0.25428	-0.0968708	FRC
LN012_711464	DLBCL	-0.364512	-0.122415	FRC
LN012_209846	DLBCL	-0.11833	-0.126499	FRC
LN012_572683	DLBCL	-0.349533	-0.0743761	FRC
LN012_592638	DLBCL	-0.799588	-0.166271	FRC
LN012_378895	FL	0.124647	0.124021	FRC
LN012_255073	DLBCL	-0.597593	-0.124378	FRC
LN012_813930	FL	2.15801	0.0452502	FRC
LN012_678176	DLBCL	-0.396288	-0.15488	FRC
LN012_572621	DLBCL	-0.666171	-0.128282	FRC
LN012_111381	DLBCL	-0.361591	0.0209326	FRC
LN012_857499	DLBCL	-0.543698	-0.14693	FRC
LN012_166161	DLBCL	-0.714587	-0.14017	FRC
LN012_481029	DLBCL	-1.10992	-0.114813	FRC
LN012_406697	DLBCL	-0.529003	0.129223	FRC
LN012_233058	DLBCL	-0.271693	0.228211	FRC
LN012_313573	DLBCL	-0.845125	-0.111672	FRC
LN012_762289	DLBCL	-0.54883	-0.0630937	FRC
LN012_140550	DLBCL	-0.609963	-0.123	FRC
LN012_72206	DLBCL	0.0392071	0.312989	FRC
LN012_300082	DLBCL	-0.963831	0.0736035	FRC
LN012_312421	DLBCL	-0.247112	-0.0979838	FRC
LN012_284674	DLBCL	-1.1092	0.0373322	FRC
LN012_812063	DLBCL	1.77041	0.0900313	FRC
LN012_688531	DLBCL	-0.312777	-0.139755	FRC
LN012_308991	DLBCL	-0.830066	-0.170469	FRC
LN012_382063	FL	-0.741981	0.156143	FRC
LN012_467241	DLBCL	-0.955316	-0.046032	FRC
LN012_322739	DLBCL	-0.177652	0.329388	FRC
LN012_349594	DLBCL	-0.323952	0.202209	FRC
LN012_23118	DLBCL	-0.0979553	-0.0387604	FRC
LN012_677534	DLBCL	-0.785535	0.266862	FRC
LN012_500539	DLBCL	-0.243111	0.134069	FRC
LN012_575600	DLBCL	-0.820643	-0.214049	FRC
LN012_263979	DLBCL	-0.279548	-0.0912823	FRC
LN012_479708	FL	0.665386	0.0811025	FRC
LN012_620057	DLBCL	0.704885	0.292542	FRC
LN012_825849	DLBCL	-0.574672	0.146689	FRC
LN012_574201	DLBCL	-1.01552	-0.185245	FRC
LN012_745310	DLBCL	-0.426621	0.121618	FRC
LN012_822474	DLBCL	-0.888011	0.128566	FRC
LN012_868392	DLBCL	-0.890445	0.0692252	FRC
LN012_502893	DLBCL	-0.626494	-0.06997	FRC
LN012_731840	FL	-0.992026	0.115346	FRC
LN012_108617	FL	-0.521047	0.0148037	FRC
LN012_461874	DLBCL	-0.54918	-0.00687203	FRC
LN012_353832	DLBCL	0.676719	0.410088	FRC
LN012_180739	DLBCL	-0.54992	-0.238048	FRC
LN012_355675	DLBCL	-0.440044	-0.126129	FRC
LN012_604431	FL	2.01208	-0.0892727	FRC
LN012_733202	DLBCL	0.677442	0.317945	FRC
LN012_679049	DLBCL	-0.304124	-0.111632	FRC
LN012_621222	FL	1.43921	0.0496728	FRC
LN012_290345	DLBCL	0.143893	0.141325	FRC
LN012_64309	DLBCL	-0.251245	0.0515125	FRC
LN012_615020	DLBCL	-0.873591	-0.0535229	FRC
LN012_250962	DLBCL	0.389258	0.284424	FRC
LN012_459099	DLBCL	-0.338354	-0.104977	FRC
LN012_89314	DLBCL	-0.389702	-0.0516015	FRC
LN012_583174	DLBCL	-0.960224	-0.100294	FRC
LN012_322191	FL	2.39883	0.0124879	FRC
LN012_398897	DLBCL	-0.483479	0.146876	FRC
LN012_427490	FL	1.11456	0.220836	FRC
LN012_752823	DLBCL	-0.396411	-0.108277	FRC
LN012_104830	DLBCL	-0.78826	-0.0952842	FRC
LN012_221391	DLBCL	-0.237192	0.00111259	FRC
LN012_222308	DLBCL	-0.416863	0.244676	FRC
LN012_333390	DLBCL	-0.879975	-0.134025	FRC
LN012_329470	DLBCL	-0.447925	0.0419314	FRC
LN012_836792	DLBCL	-0.664573	-0.0264693	FRC
LN012_160471	DLBCL	-1.16732	-0.198619	FRC
LN012_600321	DLBCL	-0.411577	-0.119188	FRC
LN012_154227	DLBCL	-0.316024	-0.134701	FRC
LN012_835659	DLBCL	-0.761477	0.1161	FRC
LN012_577942	DLBCL	-0.658916	-0.117546	FRC
LN012_713696	FL	2.10687	0.0795247	FRC
LN012_658113	DLBCL	-0.244982	0.0348872	FRC
LN012_71016	DLBCL	-0.602978	-0.140356	FRC
LN012_700427	DLBCL	-0.485045	-0.127969	FRC
LN012_737962	DLBCL	-0.356435	-0.130869	FRC
LN012_700201	DLBCL	-0.465256	-0.107466	FRC
LN012_293279	DLBCL	-0.380011	0.12697	FRC
LN012_78656	DLBCL	-0.75939	0.0826185	FRC
LN012_861106	DLBCL	-0.0259308	0.213196	FRC
LN012_559379	DLBCL	-0.634384	-0.121385	FRC
LN012_113328	DLBCL	-0.088785	-0.0821677	FRC
LN012_231654	DLBCL	-0.777258	-0.126678	FRC
LN012_19553	DLBCL	-0.28165	-0.0414765	FRC
LN012_333288	DLBCL	-0.758214	-0.137167	FRC
LN012_873647	DLBCL	-1.22571	-0.110592	FRC
LN012_262161	FL	2.09671	0.0962258	FRC
LN012_582719	FL	-0.904676	0.124338	FRC
LN012_856349	DLBCL	-0.794158	-0.0421285	FRC
LN012_492227	DLBCL	-0.773214	-0.212075	FRC
LN012_846963	DLBCL	-0.482961	-0.0843532	FRC
LN012_158353	rLN	1.03463	-0.0103894	FRC
LN012_362612	DLBCL	-0.368361	-0.0949788	FRC
LN012_417894	DLBCL	-0.622369	0.0351087	FRC
LN012_818165	FL	-0.639423	0.146251	FRC
LN012_459793	DLBCL	-0.599233	-0.0996417	FRC
LN012_450366	DLBCL	-0.491168	-0.202817	FRC
LN012_353903	DLBCL	-0.829199	-0.112606	FRC
LN012_497841	FL	-0.180785	-0.0100567	FRC
LN012_321041	DLBCL	-0.21851	-0.0022679	FRC
LN012_406298	DLBCL	-1.02063	-0.0808921	FRC
LN012_148452	DLBCL	0.288408	0.124965	FRC
LN012_245947	FL	1.01455	0.0539524	FRC
LN012_599450	DLBCL	-0.450571	-0.0541274	FRC
LN012_526453	rLN	1.27732	-0.11714	FRC
LN012_89556	rLN	0.992581	-0.0766068	FRC
LN012_776047	DLBCL	-0.406749	0.239617	FRC
LN012_95874	DLBCL	0.92594	0.240588	FRC
LN012_509917	DLBCL	-0.226113	-0.10556	FRC
LN012_884298	FL	-0.68178	0.352982	FRC
LN012_196528	DLBCL	-0.535544	-0.0909111	FRC
LN012_873884	DLBCL	-1.15996	0.0363679	FRC
LN012_221388	DLBCL	-0.455471	0.0943547	FRC
LN012_769496	FL	2.28864	-0.0931006	FRC
LN012_322254	FL	-0.483716	0.0161829	FRC
LN012_373996	DLBCL	0.48364	0.290277	FRC
LN012_476783	FL	2.09596	-0.0306455	FRC
LN012_332001	FL	2.17238	0.111674	FRC
LN012_46541	DLBCL	1.66118	0.427623	FRC
LN012_343272	rLN	0.836578	0.0751155	FRC
LN012_690441	rLN	1.10643	0.0497287	FRC
LN012_22567	DLBCL	-0.159623	-0.148716	FRC
LN012_613501	FL	1.03332	0.0245623	FRC
LN012_450837	FL	1.7538	0.0153239	FRC
LN012_443750	FL	-0.170002	-0.0422129	FRC
LN012_677750	DLBCL	0.191369	0.0260678	FRC
LN012_810532	FL	0.958965	0.0456294	FRC
LN012_169517	DLBCL	-0.865155	-0.00694869	FRC
LN012_844155	FL	-0.186244	0.219215	FRC
LN012_41513	FL	0.819825	0.12714	FRC
LN012_842016	DLBCL	0.97317	0.332942	FRC
LN012_134941	DLBCL	1.42056	0.2828	FRC
LN012_618435	DLBCL	-0.431531	-0.123654	FRC
LN012_581293	DLBCL	-0.393375	-0.0893769	FRC
LN012_259208	DLBCL	-0.414308	0.0268936	FRC
LN012_646227	rLN	-0.304178	-0.108803	FRC
LN012_825835	DLBCL	-0.711624	-0.254285	FRC
LN012_847175	FL	-0.301663	0.0939136	FRC
LN012_796553	DLBCL	-0.465117	-0.184165	FRC
LN012_44466	FL	-0.123477	-0.139373	FRC
LN012_756734	FL	2.7062	-0.00217696	FRC
LN012_336470	DLBCL	-0.256314	-0.087988	FRC
LN012_415822	rLN	1.09705	0.0208982	FRC
LN012_329269	DLBCL	-1.01181	-0.188721	FRC
LN012_341050	FL	-0.500623	0.113196	FRC
LN012_394050	FL	-0.70467	-0.0770332	FRC
LN012_697367	DLBCL	-0.90039	-0.206703	FRC
LN012_817634	rLN	-0.220036	-0.0994406	FRC
LN012_437600	DLBCL	0.446211	0.251644	FRC
LN012_238928	DLBCL	-0.356875	0.126084	FRC
LN012_544217	DLBCL	-0.40225	-0.0657149	FRC
LN012_611705	rLN	-0.882171	-0.162448	FRC
LN012_455571	DLBCL	0.859316	0.20744	FRC
LN012_848935	FL	2.45295	0.0811879	FRC
LN012_372899	DLBCL	-0.919809	-0.141274	FRC
LN012_877402	FL	1.41907	0.0579734	FRC
LN012_594327	DLBCL	-0.602326	-0.0150182	FRC
LN012_146723	FL	-0.232305	0.128021	FRC
LN012_868232	FL	2.31526	0.0929307	FRC
LN012_835213	DLBCL	-0.583997	0.27593	FRC
LN012_580179	DLBCL	-0.233438	-0.0712798	FRC
LN012_818236	DLBCL	1.60118	0.449474	FRC
LN012_383093	DLBCL	-0.376466	-0.135558	FRC
LN012_857915	FL	2.12785	0.0917372	FRC
LN012_226769	FL	1.8864	-0.0383848	FRC
LN012_725784	DLBCL	-0.410592	0.193797	FRC
LN012_759582	DLBCL	-0.472746	-0.0137164	FRC
LN012_298966	DLBCL	-0.324927	0.119097	FRC
LN012_520869	FL	-0.0252296	0.0690569	FRC
LN012_171564	DLBCL	-0.71085	-0.17484	FRC
LN012_9787	DLBCL	-0.411156	-0.138925	FRC
LN012_780970	DLBCL	-0.17839	-0.124069	FRC
LN012_684355	DLBCL	-0.0927276	-0.0664446	FRC
LN012_187535	FL	1.90447	0.00131541	FRC
LN012_389635	rLN	0.839925	-0.053834	FRC
LN012_757162	DLBCL	-1.04523	0.500001	FRC
LN012_806293	DLBCL	1.86897	0.227674	FRC
LN012_79568	DLBCL	-0.760557	0.128292	FRC
LN012_201850	FL	0.284767	0.0087302	FRC
LN012_601547	DLBCL	-0.31372	-0.0912211	FRC
LN012_572337	DLBCL	-0.205016	-0.0789097	FRC
LN012_260501	DLBCL	-0.158407	0.0790641	FRC
LN012_163766	FL	-0.529211	-0.0326712	FRC
LN012_761283	FL	-0.969667	0.199264	FRC
LN012_321840	rLN	1.56391	0.0575542	FRC
LN012_356772	DLBCL	-0.843302	0.183527	FRC
LN012_207855	DLBCL	1.58157	0.203128	FRC
LN012_174731	FL	1.30953	-0.0164564	FRC
LN012_643841	DLBCL	-1.0292	-0.140302	FRC
LN012_504161	DLBCL	-0.556035	-0.126557	FRC
LN012_641133	DLBCL	-1.04593	-0.0952409	FRC
LN012_309366	DLBCL	-0.795312	-0.0902868	FRC
LN012_57613	DLBCL	-0.826977	-0.140838	FRC
LN012_847681	FL	-0.519217	0.140742	FRC
LN012_607854	DLBCL	-0.188543	0.0646852	FRC
LN012_836654	rLN	0.692669	0.0183865	FRC
LN012_518791	DLBCL	-0.144769	0.175487	FRC
LN012_475889	DLBCL	-0.140125	-0.160354	FRC
LN012_374373	rLN	1.29557	-0.0155007	FRC
LN012_454784	DLBCL	-0.70183	-0.0457183	FRC
LN012_431699	rLN	-1.00283	-0.0966415	FRC
LN012_568531	DLBCL	-0.262006	0.141342	FRC
LN012_667914	DLBCL	-0.481428	-0.0978302	FRC
LN012_446376	DLBCL	-0.824324	0.104365	FRC
LN012_838985	FL	2.24047	-0.0256737	FRC
LN012_503890	FL	-0.0154374	-0.0994236	FRC
LN012_536880	FL	-0.71826	0.00656886	FRC
LN012_379237	DLBCL	-0.32017	-0.203295	FRC
LN012_358404	rLN	1.21727	-0.0777858	FRC
LN012_633574	DLBCL	-0.942063	0.0678168	FRC
LN012_844392	FL	-0.720498	-0.055768	FRC
LN012_583121	rLN	-0.452882	-0.0626791	FRC
LN012_193135	FL	1.62355	0.0224367	FRC
LN012_844931	FL	-0.218586	0.160661	FRC
LN012_568615	FL	0.757195	0.0109302	FRC
LN012_871847	FL	-0.677341	-0.0180682	FRC
LN012_536698	DLBCL	0.470284	0.212072	FRC
LN012_138540	FL	2.28552	-0.0298696	FRC
LN012_212458	rLN	-0.703782	-0.064186	FRC
LN012_369573	DLBCL	-1.06213	-0.157694	FRC
LN012_809237	rLN	2.31899	-0.0330945	FRC
LN012_12899	DLBCL	-0.0517231	-0.00621952	FRC
LN012_361412	DLBCL	0.501657	0.420177	FRC
LN012_476619	FL	1.64523	0.0349668	FRC
LN012_505345	DLBCL	-0.949228	-0.13741	FRC
LN012_60926	DLBCL	-0.669236	-0.170509	FRC
LN012_865818	FL	2.3401	0.106078	FRC
LN012_486822	DLBCL	-0.946659	-0.231792	FRC
LN012_327724	rLN	-0.958146	-0.0964296	FRC
LN012_149879	rLN	1.89088	0.0703253	FRC
LN012_816396	DLBCL	-1.00757	-0.0539926	FRC
LN012_576256	rLN	1.95335	-0.00577923	FRC
LN012_881749	DLBCL	-0.267798	-0.12321	FRC
LN012_209093	rLN	0.823934	-0.0677154	FRC
LN012_688357	DLBCL	-0.400431	0.00393633	FRC
LN012_51545	rLN	0.729041	-0.0855518	FRC
LN012_788115	DLBCL	-0.0648925	0.027887	FRC
LN012_128106	DLBCL	0.350528	0.0497247	FRC
LN012_728560	DLBCL	0.345199	0.411583	FRC
LN012_97251	DLBCL	0.237282	-0.0803781	FRC
LN012_527847	DLBCL	1.12706	0.0946878	FRC
LN012_513854	FL	1.94256	-0.120877	FRC
LN012_110789	FL	-0.831111	0.359865	FRC
LN012_418979	DLBCL	-0.569311	0.236293	FRC
LN012_505014	DLBCL	-0.924724	0.125024	FRC
LN012_677825	FL	0.917833	-0.0455601	FRC
LN012_477348	DLBCL	-0.397347	0.265555	FRC
LN012_356118	FL	1.88905	0.00386597	FRC
LN012_486515	FL	2.721	0.102196	FRC
LN012_147792	DLBCL	-0.374919	-0.064357	FRC
LN012_458769	FL	-0.965844	-0.0856848	FRC
LN012_567911	DLBCL	-0.876186	-0.1295	FRC
LN012_105800	rLN	0.814438	-0.0227923	FRC
LN012_35775	FL	-0.174111	-0.0269956	FRC
LN012_208688	FL	-1.02676	0.0429255	FRC
LN012_524741	DLBCL	-1.13919	-0.106059	FRC
LN012_384176	FL	2.04431	0.121942	FRC
LN012_94712	DLBCL	-0.336611	0.12995	FRC
LN012_51004	FL	-0.829404	-0.00238847	FRC
LN012_102948	FL	2.83908	-0.0136114	FRC
LN012_472130	FL	1.44436	0.00636788	FRC
LN012_533342	DLBCL	-0.619083	-0.114369	FRC
LN012_610253	DLBCL	-0.663445	-0.0597195	FRC
LN012_399490	DLBCL	-0.0393385	-0.0598918	FRC
LN012_58675	rLN	-0.441833	-0.128095	FRC
LN012_290055	rLN	1.21425	-0.0340843	FRC
LN012_467326	FL	0.857564	0.0718281	FRC
LN012_760973	rLN	-0.111848	-0.074263	FRC
LN012_793256	DLBCL	-0.816288	-0.15053	FRC
LN012_650443	DLBCL	-0.958282	-0.191744	FRC
LN012_122570	DLBCL	-0.475809	-0.0537644	FRC
LN012_716000	rLN	1.34825	-0.104183	FRC
LN012_250195	rLN	-0.275235	-0.114127	FRC
LN012_825320	DLBCL	-0.536062	-0.11137	FRC
LN012_725880	DLBCL	-0.254887	-0.0390858	FRC
LN012_732163	FL	0.223204	-0.138776	FRC
LN012_181395	rLN	0.0419163	-0.101316	FRC
LN012_115573	FL	-0.260806	-0.0426997	FRC
LN012_179419	FL	1.20154	-0.0548145	FRC
LN012_375796	FL	1.84238	0.0318476	FRC
LN012_18810	DLBCL	-0.910559	0.201751	FRC
LN012_488870	FL	-0.741615	0.0683807	FRC
LN012_33572	FL	1.48625	-0.127669	FRC
LN012_380759	FL	-1.00569	0.0838119	FRC
LN012_84603	DLBCL	-0.146659	0.156243	FRC
LN012_79180	DLBCL	-0.731848	-0.134444	FRC
LN012_657761	FL	-0.683657	-0.0962859	FRC
LN012_470167	DLBCL	-0.00134696	0.218657	FRC
LN012_816279	FL	1.79007	-0.0596287	FRC
LN012_647525	FL	-0.422984	-0.0130627	FRC
LN012_393424	DLBCL	-0.403304	-0.0986515	FRC
LN012_753360	rLN	-0.431418	0.078363	FRC
LN012_241477	DLBCL	0.155985	-0.102095	FRC
LN012_405311	DLBCL	-0.54828	-0.0335323	FRC
LN012_239141	FL	1.74348	-0.0227457	FRC
LN012_505994	DLBCL	0.294694	0.00984696	FRC
LN012_38568	rLN	1.96142	0.0506618	FRC
LN012_670489	DLBCL	0.504905	0.394276	FRC
LN012_386646	DLBCL	-0.793477	-0.137962	FRC
LN012_485757	DLBCL	-1.06358	-0.0494301	FRC
LN012_785759	FL	1.17545	0.08097	FRC
LN012_369893	DLBCL	-0.252116	-0.177332	FRC
LN012_390875	DLBCL	-0.451816	-0.0638542	FRC
LN012_488762	DLBCL	-0.0588578	0.0652343	FRC
LN012_161416	FL	2.64245	-0.0876541	FRC
LN012_122646	FL	-0.896609	0.0472525	FRC
LN012_662199	DLBCL	-0.922089	-0.0606408	FRC
LN012_221757	DLBCL	-0.17367	-0.0489906	FRC
LN012_235707	FL	0.0272966	-0.0554404	FRC
LN012_545557	FL	-0.575274	-0.018274	FRC
LN012_336269	DLBCL	-0.673887	-0.0983799	FRC
LN012_49506	FL	1.755	0.091929	FRC
LN012_52181	FL	1.471	-0.00685396	FRC
LN012_811961	FL	-0.780007	-0.0530338	FRC
LN012_315349	DLBCL	-0.448785	-0.116421	FRC
LN012_633782	FL	1.77377	0.149457	FRC
LN012_96162	FL	-0.291032	-0.0518468	FRC
LN012_605312	DLBCL	-0.632009	0.209202	FRC
LN012_658902	DLBCL	-0.286783	-0.142052	FRC
LN012_582991	DLBCL	-0.670764	0.204825	FRC
LN012_220889	DLBCL	-0.124382	-0.0942663	FRC
LN012_574638	DLBCL	-0.639517	-0.0299239	FRC
LN012_679077	DLBCL	-0.287556	0.0850142	FRC
LN012_194421	DLBCL	-0.648826	0.179198	FRC
LN012_266854	DLBCL	-0.236992	-0.165807	FRC
LN012_589683	FL	-0.384199	-0.126731	FRC
LN012_338605	rLN	-0.968728	-0.200586	FRC
LN012_305975	DLBCL	-0.416819	0.143224	FRC
LN012_330705	rLN	-0.542272	-0.135588	FRC
LN012_592800	DLBCL	0.180916	-0.13884	FRC
LN012_533428	DLBCL	1.09373	0.0615124	FRC
LN012_519027	FL	0.248573	-0.107324	FRC
LN012_45633	DLBCL	-0.492705	-0.0235389	FRC
LN012_703075	FL	-0.67226	-0.0812855	FRC
LN012_509803	FL	1.52368	0.0351893	FRC
LN012_409507	DLBCL	-0.159114	-0.203503	FRC
LN012_360604	FL	-0.993271	-0.0838988	FRC
LN012_377072	FL	-0.604433	-0.0785724	FRC
LN012_679278	DLBCL	-0.115991	0.106203	FRC
LN012_479896	DLBCL	-0.0143561	-0.117807	FRC
LN012_773910	FL	0.00893132	-0.0335464	FRC
LN012_822508	DLBCL	-0.601777	-0.117261	FRC
LN012_218957	FL	2.00844	-0.00216973	FRC
LN012_566777	FL	-0.345196	-0.0307101	FRC
LN012_104385	FL	0.122817	-0.108932	FRC
LN012_200221	DLBCL	-0.917116	-0.00860611	FRC
LN012_556871	DLBCL	-0.688887	0.0382093	FRC
LN012_206275	FL	-0.222598	0.0716845	FRC
LN012_511276	rLN	0.844421	-0.0645588	FRC
LN012_125995	FL	3.38991	0.139455	FRC
LN012_562901	DLBCL	0.203693	0.47994	FRC
LN012_606069	FL	-0.527556	0.0495218	FRC
LN012_407083	DLBCL	-0.206233	0.343708	FRC
LN012_201390	FL	-0.750814	0.21567	FRC
LN012_267774	FL	1.15948	-0.0250566	FRC
LN012_525214	FL	2.14152	0.107001	FRC
LN012_738516	DLBCL	0.313579	0.262008	FRC
LN012_712990	FL	-0.746926	-0.116089	FRC
LN012_673417	DLBCL	-0.832724	-0.0546624	FRC
LN012_111896	DLBCL	-0.130307	-0.0815324	FRC
LN012_768660	FL	2.57407	0.0928048	FRC
LN012_19811	DLBCL	-0.604542	0.0342047	FRC
LN012_412884	DLBCL	-0.666904	-0.198421	FRC
LN012_648575	DLBCL	0.678596	0.383926	FRC
LN012_496225	rLN	0.18123	-0.0122433	FRC
LN012_693148	DLBCL	-0.074689	0.0916596	FRC
LN012_121638	rLN	1.62257	-0.00991272	FRC
LN012_865806	DLBCL	-0.277933	-0.175241	FRC
LN012_406500	DLBCL	-0.556384	-0.137613	FRC
LN012_670838	FL	1.08731	-0.0308587	FRC
LN012_656987	DLBCL	-0.100911	0.0309427	FRC
LN012_832096	FL	-0.820845	-0.0337447	FRC
LN012_828679	FL	-0.314007	-0.0980192	FRC
LN012_710205	DLBCL	-0.732395	-0.0506774	FRC
LN012_792174	DLBCL	-1.02837	-0.0911907	FRC
LN012_800724	FL	1.5399	0.0921524	FRC
LN012_326065	FL	2.25569	-0.0211731	FRC
LN012_687247	DLBCL	-1.02065	-0.178646	FRC
LN012_456283	FL	-0.604908	0.00719515	FRC
LN012_242570	DLBCL	-0.457547	0.359808	FRC
LN012_504491	DLBCL	-0.338367	0.501038	FRC
LN012_864244	FL	2.38556	-0.0540855	FRC
LN012_636225	DLBCL	-0.311727	-0.0556711	FRC
LN012_252646	DLBCL	-0.534898	-0.126836	FRC
LN012_852449	FL	1.38902	-0.0964794	FRC
LN012_573933	DLBCL	-0.477221	-0.0283289	FRC
LN012_663104	FL	-0.547831	-0.0255858	FRC
LN012_511365	FL	-0.64742	-0.122318	FRC
LN012_600404	FL	2.39273	-0.0928317	FRC
LN012_411845	DLBCL	-0.392562	-0.0150156	FRC
LN012_413387	DLBCL	-0.0529724	0.170891	FRC
LN012_34182	rLN	-0.115503	0.0162127	FRC
LN012_526598	DLBCL	-0.316736	-0.120548	FRC
LN012_268708	DLBCL	1.11042	0.332628	FRC
LN012_149321	FL	-0.42298	0.00790844	FRC
LN012_605022	FL	1.91197	0.105988	FRC
LN012_74099	FL	0.858007	-0.0352575	FRC
LN012_226438	DLBCL	-0.603638	-0.146667	FRC
LN012_317698	FL	-1.45343	0.0447721	FRC
LN012_537309	DLBCL	-0.686794	-0.0968236	FRC
LN012_112417	FL	-0.465627	-0.0500378	FRC
LN012_65301	rLN	2.10406	-0.0130913	FRC
LN012_261836	DLBCL	-0.647157	0.113034	FRC
LN012_753	FL	2.10681	-0.0308104	FRC
LN012_13504	DLBCL	-0.445124	0.0159231	FRC
LN012_355981	FL	-1.09907	0.0947043	FRC
LN012_142675	FL	1.87916	0.0128266	FRC
LN012_614901	FL	-0.653359	-0.0827673	FRC
LN012_519508	DLBCL	0.190574	0.245251	FRC
LN012_702888	DLBCL	-0.684176	-0.0672364	FRC
LN012_244459	FL	-0.367004	-0.0532774	FRC
LN012_182950	rLN	-0.454968	-0.199116	FRC
LN012_623701	FL	2.38292	0.0712084	FRC
LN012_506986	rLN	2.11767	0.0142611	FRC
LN012_579663	FL	-0.0880849	-0.100021	FRC
LN012_225897	FL	1.26125	-0.0413983	FRC
LN012_223736	DLBCL	-0.207121	-0.113411	FRC
LN012_614379	rLN	2.24534	-0.0455315	FRC
LN012_713618	FL	-0.708037	0.0191804	FRC
LN012_677940	DLBCL	-0.245426	0.040475	FRC
LN012_121822	FL	1.01214	0.0799439	FRC
LN012_44038	FL	1.31067	0.0650465	FRC
LN012_62443	FL	-0.997934	0.0299814	FRC
LN012_776440	FL	0.169428	0.0244157	FRC
LN012_290428	FL	-0.277416	0.0489707	FRC
LN012_236219	FL	1.69829	0.0866279	FRC
LN012_232770	FL	1.32351	-0.0869309	FRC
LN012_97668	DLBCL	-0.164872	0.266403	FRC
LN012_50109	FL	1.86655	-0.0535867	FRC
LN012_274855	FL	2.78904	0.0131508	FRC
LN012_150557	DLBCL	0.988522	0.265191	FRC
LN012_377688	FL	2.0705	0.123744	FRC
LN012_671689	FL	1.95565	0.00587192	FRC
LN012_468081	rLN	-0.516091	-0.0692344	FRC
LN012_120040	DLBCL	-0.553862	0.109869	FRC
LN012_129726	rLN	1.77319	-0.0852856	FRC
LN012_236865	FL	2.02202	0.0272521	FRC
LN012_66051	rLN	2.26497	-0.0867431	FRC
LN012_393799	FL	2.16153	0.0617366	FRC
LN012_415116	DLBCL	1.90853	0.169165	FRC
LN012_155614	DLBCL	-0.703368	-0.17655	FRC
LN012_814308	FL	-0.876304	-0.0904396	FRC
LN012_721840	FL	1.68638	0.0453107	FRC
LN012_80175	FL	0.345235	0.0373551	FRC
LN012_294284	DLBCL	-0.660118	0.161136	FRC
LN012_851871	rLN	1.65694	-0.054637	FRC
LN012_387921	DLBCL	1.26942	0.315348	FRC
LN012_121634	FL	1.64538	-0.111428	FRC
LN012_720331	DLBCL	0.174477	0.307981	FRC
LN012_186845	FL	1.45731	-0.0496188	FRC
LN012_483267	FL	-0.105707	0.0022146	FRC
LN012_40114	FL	2.60006	0.00751281	FRC
LN012_175071	DLBCL	-0.313086	-0.094019	FRC
LN012_45135	DLBCL	-0.732136	-0.182728	FRC
LN012_143765	FL	-0.260352	-0.0662916	FRC
LN012_652571	FL	1.2695	-0.0866417	FRC
LN012_487076	rLN	1.75833	-0.056833	FRC
LN012_147259	FL	2.4521	-0.0246459	FRC
LN012_398848	DLBCL	-0.639166	-0.141143	FRC
LN012_449636	FL	1.54324	-0.0162071	FRC
LN012_666769	DLBCL	-0.274903	-0.0733315	FRC
LN012_871707	rLN	2.04669	-0.0574796	FRC
LN012_316520	FL	1.35682	0.0257562	FRC
LN012_484407	rLN	1.77713	0.0629435	FRC
LN012_185003	DLBCL	-0.654358	-0.144566	FRC
LN012_823141	FL	1.45158	-0.0562656	FRC
LN012_775343	FL	-0.267293	-0.144925	FRC
LN012_721189	FL	-0.0944771	-0.0171556	FRC
LN012_519043	FL	2.03829	-0.0309222	FRC
LN012_580450	rLN	1.37826	-0.138213	FRC
LN012_611807	DLBCL	-0.738654	-0.139381	FRC
LN012_371326	rLN	-0.0461425	-0.17815	FRC
LN012_203224	FL	-0.27023	-0.0242628	FRC
LN012_83286	FL	1.67316	-0.056017	FRC
LN012_862012	DLBCL	-0.439495	0.145351	FRC
LN012_396165	FL	-0.701381	0.0393338	FRC
LN012_767167	DLBCL	0.125698	0.0532465	FRC
LN012_158145	DLBCL	-0.00755434	-0.0133035	FRC
LN012_332905	DLBCL	0.0157404	-0.0294701	FRC
LN012_333886	FL	-0.585435	-0.025222	FRC
LN012_128420	DLBCL	-0.00344211	0.0156666	FRC
LN012_756958	DLBCL	-0.70964	-0.0743822	FRC
LN012_28418	DLBCL	2.008	0.36871	FRC
LN012_754459	DLBCL	0.122854	0.234207	FRC
LN012_350617	FL	0.0128167	0.0780299	FRC
LN012_329583	FL	-0.847608	-0.0857982	FRC
LN012_76791	FL	0.784415	0.00549985	FRC
LN012_296423	FL	0.0251897	0.0466127	FRC
LN012_454451	DLBCL	0.360718	0.315467	FRC
LN012_386419	rLN	1.38441	-0.106662	FRC
LN012_510061	FL	1.36639	-0.0283734	FRC
LN012_697341	DLBCL	-0.107436	-0.0523282	FRC
LN012_595464	FL	2.63521	0.0462243	FRC
LN012_430169	FL	-1.01701	-0.0794955	FRC
LN012_676600	FL	-0.381076	-0.0659775	FRC
LN012_491248	DLBCL	-0.900047	-0.134676	FRC
LN012_831176	FL	1.65668	0.0462907	FRC
LN012_389840	rLN	-0.425875	-0.182376	FRC
LN012_653203	FL	1.91158	-0.0234576	FRC
LN012_186163	rLN	1.47856	-0.131685	FRC
LN012_339563	FL	1.82358	0.0456488	FRC
LN012_277995	FL	2.5493	0.0297023	FRC
LN012_365131	FL	1.87951	0.132958	FRC
LN012_667719	FL	2.19302	-0.0176593	FRC
LN012_727806	FL	-0.350622	0.0779599	FRC
LN012_621953	FL	2.19305	0.0799102	FRC
LN012_346163	FL	0.560914	-0.00187159	FRC
LN012_47448	rLN	1.2303	-0.0706063	FRC
LN012_677562	FL	2.51922	0.00154788	FRC
LN012_873237	DLBCL	0.99559	0.300754	FRC
LN012_514452	DLBCL	-0.769757	0.00266794	FRC
LN012_681729	FL	2.27808	0.0149707	FRC
LN012_824169	FL	1.09571	0.159024	FRC
LN012_71625	FL	-0.584769	0.0212364	FRC
LN012_352003	FL	1.9861	0.034638	FRC
LN012_712985	DLBCL	0.434791	0.204349	FRC
LN012_221985	DLBCL	-0.602206	0.0976975	FRC
LN012_304343	DLBCL	-0.293995	0.196385	FRC
LN012_679896	DLBCL	0.550632	0.230522	FRC
LN012_458533	DLBCL	0.165336	0.118343	FRC
LN012_775385	DLBCL	-0.772131	-0.0665749	FRC
LN012_518168	FL	1.96994	0.0352622	FRC
LN012_54445	FL	-0.456413	0.0402936	FRC
LN012_106082	FL	-0.812409	-0.146659	FRC
LN012_361018	FL	2.53855	0.132152	FRC
LN012_724912	FL	-0.422396	-0.0982265	FRC
LN012_775749	DLBCL	-0.456499	0.100231	FRC
LN012_359290	FL	1.5106	-0.100519	FRC
LN012_439970	DLBCL	-0.251991	-0.0313191	FRC
LN012_370788	FL	0.245251	0.0348311	FRC
LN012_823749	FL	-0.0249817	0.227073	FRC
LN012_4354	DLBCL	-0.557627	0.368033	FRC
LN012_607048	FL	-0.737721	-0.0169568	FRC
LN012_368214	DLBCL	-0.355932	-0.100984	FRC
LN012_495299	FL	0.64867	0.0672938	FRC
LN012_741260	rLN	-0.809123	-0.153755	FRC
LN012_733349	DLBCL	0.907892	0.292134	FRC
LN012_51314	rLN	2.65151	0.016528	FRC
LN012_249109	FL	2.31741	-0.0364955	FRC
LN012_799000	FL	2.45022	0.0354017	FRC
LN012_56647	FL	2.07135	0.0577003	FRC
LN012_142258	DLBCL	-0.324237	0.119054	FRC
LN012_119996	DLBCL	-1.21905	0.0234226	FRC
LN012_681667	FL	0.883264	0.0104514	FRC
LN012_543955	FL	1.27871	0.125129	FRC
LN012_92544	FL	1.50503	0.169673	FRC
LN012_567745	DLBCL	-0.870681	-0.0199248	FRC
LN012_630078	FL	0.116255	0.016202	FRC
LN012_419752	FL	2.20364	-0.00607013	FRC
LN012_277684	FL	1.43496	-0.0107946	FRC
LN012_554687	rLN	-0.763907	0.197901	FRC
LN012_703923	rLN	-0.459606	-0.0197758	FRC
LN012_497831	FL	1.72105	0.0593915	FRC
LN012_878911	DLBCL	-0.377722	0.0187158	FRC
LN012_287996	rLN	-0.742879	-0.125898	FRC
LN012_466649	FL	2.30015	0.0615332	FRC
LN012_214999	DLBCL	0.290769	-0.115508	FRC
LN012_138174	DLBCL	-0.784508	0.217367	FRC
LN012_297761	FL	0.921294	0.076819	FRC
LN012_248756	DLBCL	-0.666255	0.0290761	FRC
LN012_221571	DLBCL	-0.369857	0.0485108	FRC
LN012_490387	FL	-0.664146	0.123264	FRC
LN012_109173	FL	2.14553	0.0876042	FRC
LN012_713823	DLBCL	-0.73298	0.278675	FRC
LN012_189192	DLBCL	0.305939	0.063492	FRC
LN012_104559	DLBCL	-0.58277	0.35696	FRC
LN012_532613	FL	-0.731088	0.0678841	FRC
LN012_426761	FL	-0.531102	0.0860533	FRC
LN012_453701	DLBCL	0.787482	0.393219	FRC
LN012_652548	rLN	0.904276	0.0747907	FRC
LN012_728256	DLBCL	-0.294466	0.111211	FRC
LN012_570018	FL	-0.766131	-0.0994347	FRC
LN012_202271	FL	1.46675	-0.0634213	FRC
LN012_105023	FL	1.05634	0.109459	FRC
LN012_631258	FL	1.92498	-0.0299833	FRC
LN012_50772	DLBCL	-0.91485	-0.029553	FRC
LN012_341418	DLBCL	-0.469691	0.189567	FRC
LN012_98456	FL	1.12336	-0.0316204	FRC
LN012_575474	FL	2.70422	0.090703	FRC
LN012_262305	FL	-0.640758	0.161485	FRC
LN012_548115	FL	-0.861335	-0.00108011	FRC
LN012_225753	FL	2.04607	0.0554942	FRC
LN012_267039	FL	-0.431545	-0.0546764	FRC
LN012_220220	FL	0.257797	0.114177	FRC
LN012_217520	FL	1.67773	-0.0977618	FRC
LN012_735643	DLBCL	-0.249264	-0.0564686	FRC
LN012_856324	rLN	-0.0434651	-0.0785818	FRC
LN012_286737	FL	-0.568087	-0.0173922	FRC
LN012_511279	rLN	2.37877	-0.00587021	FRC
LN012_881961	FL	1.39446	0.0197057	FRC
LN012_682461	DLBCL	-0.328957	-0.0916141	FRC
LN012_391024	FL	0.933446	-0.0145077	FRC
LN012_574475	FL	2.36072	0.0120806	FRC
LN012_338326	rLN	2.62964	0.0956921	FRC
LN012_113207	FL	-0.180855	0.0526891	FRC
LN012_768585	DLBCL	-0.371042	-0.110586	FRC
LN012_633836	DLBCL	0.109947	0.0189206	FRC
LN012_351399	rLN	-0.950356	-0.132626	FRC
LN012_486126	FL	1.87693	0.00496724	FRC
LN012_332376	FL	-1.38298	0.0427956	FRC
LN012_796246	FL	-0.372802	-0.0551405	FRC
LN012_102727	DLBCL	-0.756101	-0.0598935	FRC
LN012_118906	DLBCL	0.0446334	0.188133	FRC
LN012_707686	FL	-0.280482	0.119564	FRC
LN012_614581	FL	-0.598543	0.00499488	FRC
LN012_179527	FL	1.89252	0.00173362	FRC
LN012_176092	FL	2.15572	0.0244368	FRC
LN012_751948	FL	2.13342	0.0799261	FRC
LN012_76132	DLBCL	2.21528	0.0297222	FRC
LN012_844465	DLBCL	-0.873905	0.164026	FRC
LN012_423166	FL	-0.569091	-0.0821943	FRC
LN012_801166	FL	1.79561	0.0655144	FRC
LN012_239272	rLN	0.238116	-0.108919	FRC
LN012_791032	rLN	0.588897	-0.141412	FRC
LN012_425089	FL	2.98603	0.493865	FRC
LN012_826024	FL	2.18759	0.0338497	FRC
LN012_610679	DLBCL	0.100911	0.308619	FRC
LN012_722380	DLBCL	0.563331	0.378483	FRC
LN012_538059	rLN	-0.885636	-0.119452	FRC
LN012_295865	FL	0.136649	-0.0774702	FRC
LN012_646234	rLN	2.01191	-0.0615766	FRC
LN012_511837	FL	1.31181	-0.0114056	FRC
LN012_832690	rLN	1.17695	0.0265563	FRC
LN012_452543	FL	1.80681	-0.0488778	FRC
LN012_321257	FL	-0.166372	-0.11102	FRC
LN012_726722	rLN	-0.089093	-0.123713	FRC
LN012_38843	FL	-0.760132	0.0517258	FRC
LN012_586155	DLBCL	0.000135633	-0.1205	FRC
LN012_377934	FL	-0.097368	0.0689982	FRC
LN012_227153	FL	1.69042	-0.00737116	FRC
LN012_310685	FL	2.07564	-0.02576	FRC
LN012_759246	DLBCL	-0.372017	-0.202489	FRC
LN012_327019	FL	-0.615082	0.053342	FRC
LN012_843548	DLBCL	-0.770421	0.539252	FRC
LN012_155282	rLN	2.73704	-0.0144581	FRC
LN012_850872	FL	-0.819191	-0.0277785	FRC
LN012_864923	FL	2.11866	0.016862	FRC
LN012_861928	rLN	-0.479309	-0.118755	FRC
LN012_318732	FL	1.97044	-0.0523708	FRC
LN012_184715	DLBCL	0.468367	0.311456	FRC
LN012_153380	FL	-0.240208	0.0989671	FRC
LN012_462377	rLN	2.0408	0.0157532	FRC
LN012_208789	FL	2.1879	0.0638383	FRC
LN012_136609	rLN	1.97989	0.00145243	FRC
LN012_500282	DLBCL	-0.0226292	-0.0578739	FRC
LN012_817977	rLN	2.41173	-0.084615	FRC
LN012_428332	FL	1.8701	0.0155824	FRC
LN012_72172	FL	1.02269	0.0306492	FRC
LN012_729027	rLN	-0.442303	-0.0976383	FRC
LN012_22373	rLN	1.64878	-0.0881817	FRC
LN012_196932	FL	0.994186	-0.0226428	FRC
LN012_336883	DLBCL	-0.688093	-0.101205	FRC
LN012_57172	rLN	-0.754665	-0.0624795	FRC
LN012_862315	FL	1.80559	-0.0240189	FRC
LN012_531594	rLN	1.17549	-0.04288	FRC
LN012_363345	DLBCL	0.990102	0.176434	FRC
LN012_123327	FL	0.599071	-0.0523575	FRC
LN012_336271	rLN	-0.444453	-0.226238	FRC
LN012_578327	FL	-0.629252	0.128353	FRC
LN012_270219	rLN	0.092501	-0.0462124	FRC
LN012_507269	FL	0.803578	-0.0262257	FRC
LN012_391104	FL	-0.104888	-0.0142493	FRC
LN012_579047	rLN	0.70484	-0.00148271	FRC
LN012_843240	FL	0.553425	-0.0449696	FRC
LN012_443475	rLN	-0.65753	-0.155893	FRC
LN012_176014	DLBCL	0.157291	0.356801	FRC
LN012_827701	FL	1.9597	0.0459945	FRC
LN012_420080	DLBCL	-0.284142	-0.129581	FRC
LN012_296160	DLBCL	-0.301722	-0.129848	FRC
LN012_379354	DLBCL	-0.67897	-0.0329885	FRC
LN012_201454	rLN	-0.815949	-0.102593	FRC
LN012_583985	DLBCL	-0.505411	0.00138613	FRC
LN012_185762	FL	2.24064	0.0200181	FRC
LN012_69553	DLBCL	-0.40764	-0.130134	FRC
LN012_652074	FL	2.35498	0.0657274	FRC
LN012_584777	FL	1.20572	-0.0480627	FRC
LN012_788920	rLN	-0.47405	-0.195748	FRC
LN012_615172	rLN	1.461	0.0321194	FRC
LN012_200064	FL	-0.19846	0.0624636	FRC
LN012_297735	rLN	-0.807832	-0.132274	FRC
LN012_160658	rLN	0.974169	-0.149457	FRC
LN012_609800	FL	-0.704065	7.31409e-05	FRC
LN012_445706	FL	1.39994	-0.0161067	FRC
LN012_181143	DLBCL	-0.774826	-0.0829617	FRC
LN012_835087	FL	1.38158	-0.0115321	FRC
LN012_506198	FL	2.46705	0.0196215	FRC
LN012_276753	FL	2.11409	-0.0258186	FRC
LN012_681118	FL	-0.885579	-0.00788753	FRC
LN012_656578	rLN	2.38529	-0.104616	FRC
LN012_705060	rLN	2.73655	-0.0179012	FRC
LN012_163053	DLBCL	0.351346	0.278328	FRC
LN012_506720	FL	2.33743	0.0611658	FRC
LN012_528229	DLBCL	-0.779993	0.107132	FRC
LN012_625316	rLN	1.41736	-0.0660787	FRC
LN012_438648	DLBCL	-0.877232	-0.0819008	FRC
LN012_51148	FL	1.06404	0.00754424	FRC
LN012_238780	FL	2.24138	0.0443455	FRC
LN012_629486	rLN	1.61899	-0.0749976	FRC
LN012_483905	FL	-0.875469	-0.0416016	FRC
LN012_519315	DLBCL	-0.650943	-0.0434356	FRC
LN012_51435	rLN	1.80996	-0.0275351	FRC
LN012_645361	FL	0.092395	0.0941173	FRC
LN012_47625	DLBCL	-0.301117	0.176266	FRC
LN012_77177	DLBCL	1.31681	0.205446	FRC
LN012_282932	FL	0.451647	0.0260571	FRC
LN012_565350	rLN	-0.860098	-0.0300865	FRC
LN012_146790	rLN	-0.534561	-0.0682922	FRC
LN012_297806	rLN	-0.276245	0.031752	FRC
LN012_380927	DLBCL	-0.1346	-0.113936	FRC
LN012_124912	DLBCL	1.28647	0.245596	FRC
LN012_581068	FL	2.51377	0.0166546	FRC
LN012_445076	FL	1.52	0.0390018	FRC
LN012_193128	DLBCL	0.909361	0.111095	FRC
LN012_90573	FL	1.61431	0.0646083	FRC
LN012_822153	FL	0.838921	-0.0846226	FRC
LN012_39671	FL	-0.853202	-0.131711	FRC
LN012_839043	FL	-0.664974	0.00177933	FRC
LN012_6840	FL	-0.68089	0.0155215	FRC
LN012_781398	FL	2.22205	-0.0224819	FRC
LN012_264493	DLBCL	-0.0270815	-0.0137832	FRC
LN012_305877	DLBCL	-0.549225	0.194492	FRC
LN012_350119	DLBCL	2.61366	0.353276	FRC
LN012_499833	rLN	1.63448	-0.0653185	FRC
LN012_773483	FL	0.755518	0.0848765	FRC
LN012_224227	FL	2.53518	0.0888613	FRC
LN012_318451	rLN	2.22391	0.153213	FRC
LN012_810931	FL	2.01209	0.0361327	FRC
LN012_8297	rLN	2.49584	-0.0662919	FRC
LN012_746912	FL	-0.729983	-0.0411011	FRC
LN012_688019	rLN	1.25392	-0.0732217	FRC
LN012_151702	DLBCL	-0.677664	-0.0814899	FRC
LN012_33610	FL	2.64765	0.0153591	FRC
LN012_696396	rLN	-0.755287	-0.197872	FRC
LN012_427351	DLBCL	-0.850104	-0.0516474	FRC
LN012_706985	rLN	2.98856	-0.0762551	FRC
LN012_96242	rLN	2.18762	0.0115131	FRC
LN012_577309	DLBCL	-0.707404	0.00473006	FRC
LN012_846692	DLBCL	-0.846016	-0.0101902	FRC
LN012_520392	rLN	0.704338	-0.057766	FRC
LN012_274398	rLN	2.53714	-0.00506046	FRC
LN012_407005	rLN	2.40489	-0.0288173	FRC
LN012_867307	FL	-0.6588	-0.0749467	FRC
LN012_90773	DLBCL	-0.138398	0.024849	FRC
LN012_407962	FL	1.78444	0.0812325	FRC
LN012_153444	FL	1.61317	-0.0460266	FRC
LN012_162356	rLN	0.0416522	-0.110422	FRC
LN012_298946	FL	-0.872171	-0.0864404	FRC
LN012_422769	DLBCL	-0.552601	-0.145299	FRC
LN012_33833	rLN	1.83878	-0.00211524	FRC
LN012_125048	FL	-0.588949	0.00495048	FRC
LN012_831963	FL	1.40544	0.0306634	FRC
LN012_598675	rLN	2.43843	0.0272722	FRC
LN012_526167	FL	0.53715	0.237902	FRC
LN012_191523	FL	1.5484	-0.108973	FRC
LN012_25181	rLN	1.81991	-0.0274765	FRC
LN012_719207	FL	-0.5842	-0.0129148	FRC
LN012_110081	rLN	0.818821	-0.0415574	FRC
LN012_218046	FL	2.01232	-0.0728331	FRC
LN012_780065	FL	-0.57252	0.0344421	FRC
LN012_686907	DLBCL	-0.319278	-0.00641805	FRC
LN012_110860	DLBCL	-0.0191784	0.0626888	FRC
LN012_373064	DLBCL	-0.918789	-0.16669	FRC
LN012_807648	rLN	1.59086	0.0975506	FRC
LN012_727000	DLBCL	-0.784283	-0.0322199	FRC
LN012_73248	DLBCL	0.806976	0.300552	FRC
LN012_472667	FL	1.26064	-0.00822668	FRC
LN012_131888	FL	0.831307	0.102275	FRC
LN012_346064	rLN	-1.00164	-0.166779	FRC
LN012_229611	rLN	-0.816683	0.0951423	FRC
LN012_472912	FL	0.829706	0.0570208	FRC
LN012_248951	DLBCL	-0.382374	-0.143356	FRC
LN012_649433	DLBCL	-0.664472	-0.0887209	FRC
LN012_266169	FL	2.17485	0.034798	FRC
LN012_848273	FL	0.791883	0.0481673	FRC
LN012_665428	rLN	-0.933166	-0.105349	FRC
LN012_834593	FL	2.77692	0.0637235	FRC
LN012_694594	rLN	0.388602	-0.0760725	FRC
LN012_383515	DLBCL	-0.446534	0.0667959	FRC
LN012_145041	DLBCL	1.36126	0.159757	FRC
LN012_369787	rLN	-0.429718	-0.133392	FRC
LN012_883370	FL	2.18693	-0.0628389	FRC
LN012_600073	FL	-0.686863	0.109457	FRC
LN012_498042	DLBCL	-0.862882	0.0913017	FRC
LN012_489431	DLBCL	0.998194	0.386303	FRC
LN012_456372	rLN	-0.779735	-0.0622394	FRC
LN012_674521	DLBCL	0.151708	-0.0854346	FRC
LN012_849428	FL	0.692594	0.0713238	FRC
LN012_595075	DLBCL	-0.605601	0.096559	FRC
LN012_824894	FL	-0.0247821	-0.048804	FRC
LN012_361890	rLN	-0.14955	-0.075603	FRC
LN012_341421	rLN	1.38236	-0.1044	FRC
LN012_831632	FL	-0.0776223	-0.0462507	FRC
LN012_529582	rLN	1.92199	-0.0928431	FRC
LN012_827079	DLBCL	0.0871849	-0.0723523	FRC
LN012_490640	rLN	2.39594	-0.108471	FRC
LN012_390504	FL	0.198947	0.0804962	FRC
LN012_806860	FL	-0.711045	-0.00585277	FRC
LN012_491846	FL	1.60755	8.50663e-05	FRC
LN012_759018	DLBCL	-0.63895	-0.0908612	FRC
LN012_50537	FL	-0.0646678	0.0526888	FRC
LN012_857314	FL	2.57943	-0.0491307	FRC
LN012_843371	rLN	2.65967	-0.0153297	FRC
LN012_302696	rLN	-0.418718	-0.10647	FRC
LN012_82616	FL	-0.0910639	-0.0390874	FRC
LN012_260626	rLN	-0.497556	-0.00428416	FRC
LN012_435381	FL	1.49753	0.00471276	FRC
LN012_848566	rLN	1.64504	-0.061484	FRC
LN012_628348	rLN	2.54919	-0.0369618	FRC
LN012_560040	rLN	-0.946097	-0.136386	FRC
LN012_768079	rLN	0.145315	-0.0601026	FRC
LN012_233228	rLN	0.74917	0.128461	FRC
LN012_707310	FL	-0.282197	-0.0384352	FRC
LN012_413343	FL	2.48164	-0.0344818	FRC
LN012_325255	FL	1.15748	0.0171212	FRC
LN012_824822	DLBCL	-0.078508	-0.0545091	FRC
LN012_29067	FL	2.2411	-0.0379282	FRC
LN012_356184	FL	2.80103	-0.0227642	FRC
LN012_820670	FL	1.44635	-0.103665	FRC
LN012_508609	FL	0.773544	0.286887	FRC
LN012_348741	FL	2.25303	0.00603074	FRC
LN012_115777	FL	1.72221	-0.0113655	FRC
LN012_402958	FL	-0.727145	-0.103106	FRC
LN012_207965	rLN	1.31823	-0.0942682	FRC
LN012_82036	rLN	1.7619	0.120847	FRC
LN012_444372	rLN	2.65108	0.0579025	FRC
LN012_653871	DLBCL	-0.591471	0.0607173	FRC
LN012_756985	FL	2.41418	0.00419001	FRC
LN012_746249	FL	1.41022	-0.0109236	FRC
LN012_624877	rLN	0.209158	0.107248	FRC
LN012_261056	DLBCL	-0.880804	-0.0725982	FRC
LN012_614955	FL	-0.724815	-0.0461346	FRC
LN012_414824	rLN	2.3847	-0.085466	FRC
LN012_379885	DLBCL	-0.587183	0.140016	FRC
LN012_627045	FL	2.01062	-0.0141595	FRC
LN012_821624	FL	1.05502	0.0701944	FRC
LN012_705963	FL	-0.79759	0.104736	FRC
LN012_10762	DLBCL	-0.561421	0.132752	FRC
LN012_434670	rLN	0.447486	-0.134535	FRC
LN012_649599	DLBCL	-0.404431	0.125327	FRC
LN012_869497	FL	-0.501307	0.0617411	FRC
LN012_848252	rLN	-0.17543	-0.0316811	FRC
LN012_180673	FL	-0.632904	-0.0912043	FRC
LN012_714149	FL	-0.876377	-0.0212318	FRC
LN012_22458	rLN	-0.690497	-0.0946485	FRC
LN012_744152	FL	0.0174528	0.00686382	FRC
LN012_713026	rLN	2.41339	0.0364944	FRC
LN012_830925	FL	1.99333	0.0560636	FRC
LN012_64066	FL	1.33263	0.0772719	FRC
LN012_419989	FL	0.847305	0.0595102	FRC
LN012_374385	rLN	-0.140001	-0.096947	FRC
LN012_287326	DLBCL	-0.344439	-0.0883871	FRC
LN012_504237	rLN	1.71021	0.00737393	FRC
LN012_223561	FL	-0.570719	-0.0647175	FRC
LN012_575162	rLN	2.67446	-0.0136234	FRC
LN012_590130	FL	2.16986	-0.0305601	FRC
LN012_556360	rLN	1.62355	-0.0140047	FRC
LN012_666923	DLBCL	-0.866348	-0.130892	FRC
LN012_711507	rLN	1.85077	0.0153701	FRC
LN012_510932	FL	2.43169	0.0124641	FRC
LN012_846236	FL	1.94444	0.0511928	FRC
LN012_293300	FL	-0.129667	0.0289779	FRC
LN012_829299	FL	0.436529	0.0397752	FRC
LN012_37564	FL	2.1679	0.0154417	FRC
LN012_793906	rLN	-0.452534	-0.0966514	FRC
LN012_798825	rLN	1.71314	-0.0673275	FRC
LN012_31773	DLBCL	1.9785	0.28471	FRC
LN012_744330	rLN	-0.823045	-0.119044	FRC
LN012_594945	rLN	2.42099	0.0221339	FRC
LN012_527172	FL	1.34897	-0.0250717	FRC
LN012_718680	rLN	-0.259651	-0.147517	FRC
LN012_14893	FL	2.01456	0.130216	FRC
LN012_320976	FL	-0.657073	-0.0482516	FRC
LN012_104022	FL	-0.560855	0.0650262	FRC
LN012_608762	FL	0.131457	0.0207853	FRC
LN012_446714	FL	1.91452	0.0849249	FRC
LN012_185300	FL	1.20186	-0.0186994	FRC
LN012_315034	FL	1.89191	0.00776687	FRC
LN012_452175	FL	-0.696009	-0.135885	FRC
LN012_809680	FL	-0.978554	-0.0220981	FRC
LN012_798653	rLN	-0.763507	-0.032	FRC
LN012_346255	FL	-0.202982	0.00216208	FRC
LN012_578219	FL	2.03313	0.0555144	FRC
LN012_283643	FL	1.53453	-0.00885862	FRC
LN012_466929	FL	-0.540047	-0.0311808	FRC
LN012_620849	rLN	-0.232281	0.508193	FRC
LN012_170462	rLN	1.69808	0.00207032	FRC
LN012_541	rLN	0.466284	0.0291014	FRC
LN012_531437	FL	2.16618	0.0750327	FRC
LN012_610526	FL	2.29683	0.0330893	FRC
LN012_846163	FL	2.02329	0.00634236	FRC
LN012_611481	FL	-0.352875	0.0599628	FRC
LN012_463830	FL	1.75945	-0.00369851	FRC
LN012_106809	DLBCL	-0.2243	-0.100777	FRC
LN012_758179	rLN	2.7227	-0.0187439	FRC
LN012_229733	FL	-0.865262	-0.0843088	FRC
LN012_514855	DLBCL	-0.107144	-0.106152	FRC
LN012_557488	DLBCL	-0.397851	0.213163	FRC
LN012_660411	FL	1.96546	-0.014559	FRC
LN012_42615	FL	1.70236	-0.0222844	FRC
LN012_282202	FL	-0.682166	-0.003494	FRC
LN012_328532	rLN	1.29967	0.0638007	FRC
LN012_881700	rLN	2.12928	-0.0169698	FRC
LN012_117366	rLN	-1.03066	-0.0508341	FRC
LN012_881616	rLN	2.33548	-0.00394588	FRC
LN012_355046	rLN	2.40303	0.303909	FRC
LN012_863936	rLN	-0.0625032	-0.0539298	FRC
LN012_597678	FL	2.58168	-0.0588844	FRC
LN012_341020	rLN	1.54712	0.00533599	FRC
LN012_13717	rLN	1.43277	-0.0784843	FRC
LN012_481544	FL	1.92275	0.0443575	FRC
LN012_707920	rLN	2.80263	0.138949	FRC
LN012_373768	FL	1.90781	0.0210527	FRC
LN012_58201	rLN	1.70057	0.0124688	FRC
LN012_749953	FL	2.32388	0.123852	FRC
LN012_677229	rLN	1.28243	0.0232836	FRC
LN012_760501	rLN	0.485032	-0.0172806	FRC
LN012_494676	FL	1.36086	0.00850771	FRC
LN012_71464	rLN	2.46799	-0.115554	FRC
LN012_345417	FL	-0.649922	-0.0415494	FRC
LN012_496315	FL	-0.953135	-0.0748242	FRC
LN012_187907	DLBCL	0.569095	0.324749	FRC
LN012_258086	FL	-0.0283178	-0.0296969	FRC
LN012_390428	DLBCL	-0.583263	-0.0889794	FRC
LN012_94366	FL	0.542822	-0.0992938	FRC
LN012_457085	DLBCL	-0.186353	-0.0786391	FRC
LN012_572577	DLBCL	-0.300071	0.027623	FRC
LN012_321627	FL	-0.681026	-0.0204926	FRC
LN012_846690	FL	1.70796	-0.0602665	FRC
LN012_468375	FL	2.64289	0.0237622	FRC
LN012_730553	rLN	-0.663214	-0.0293872	FRC
LN012_283990	FL	2.78953	-0.0462164	FRC
LN012_406800	rLN	0.776565	-0.0554126	FRC
LN012_595948	rLN	-0.70848	-0.138352	FRC
LN012_383717	rLN	-0.363516	-0.086451	FRC
LN012_224434	FL	0.276539	0.0929372	FRC
LN012_55151	rLN	1.27135	0.0210628	FRC
LN012_830343	rLN	2.12674	0.0792297	FRC
LN012_626978	FL	-0.596257	-0.149183	FRC
LN012_461509	rLN	2.57034	-0.0676118	FRC
LN012_621972	FL	1.86402	-0.0133799	FRC
LN012_839689	FL	2.56409	-0.0325479	FRC
LN012_822668	FL	2.61767	-0.0615044	FRC
LN012_271503	rLN	1.82449	0.0238867	FRC
LN012_224581	DLBCL	0.03126	0.293629	FRC
LN012_388710	rLN	2.71836	0.0155628	FRC
LN012_690585	DLBCL	-0.455231	-0.0144458	FRC
LN012_527467	rLN	-0.310601	-0.127524	FRC
LN012_554827	FL	1.46171	-0.0514892	FRC
LN012_389747	FL	-0.152466	-0.0112591	FRC
LN012_744618	FL	2.73963	0.0622963	FRC
LN012_12433	FL	-0.709495	-0.00818692	FRC
LN012_865890	rLN	-0.0289314	-0.137298	FRC
LN012_163871	DLBCL	0.888772	0.0236757	FRC
LN012_569481	FL	2.42382	0.00824389	FRC
LN012_12436	FL	2.07143	-0.0541092	FRC
LN012_67725	rLN	2.11371	-0.0126941	FRC
LN012_205733	rLN	-0.0703718	-0.0893279	FRC
LN012_55674	rLN	-0.265217	-0.101261	FRC
LN012_564622	DLBCL	-0.871832	-0.066149	FRC
LN012_105277	rLN	1.59996	-0.0896234	FRC
LN012_499162	rLN	1.48154	-0.0126101	FRC
LN012_618402	rLN	2.51182	0.0141303	FRC
LN012_71238	DLBCL	-0.921287	-0.108581	FRC
LN012_608722	FL	2.16334	-0.0545504	FRC
LN012_312614	rLN	2.5885	0.0775466	FRC
LN012_304285	FL	2.10682	-0.0232284	FRC
LN012_616189	rLN	1.63167	-0.030858	FRC
LN012_306092	FL	2.1032	-0.00850962	FRC
LN012_328257	FL	-0.718805	-0.0335151	FRC
LN012_821080	DLBCL	-0.130035	0.233809	FRC
LN012_448883	FL	-0.689603	-0.0892751	FRC
LN012_507650	FL	-1.26828	0.0557996	FRC
LN012_49373	rLN	-0.949247	-0.0555567	FRC
LN012_158395	FL	-1.05211	-0.0482791	FRC
LN012_782157	DLBCL	-0.532584	0.233751	FRC
LN012_73718	FL	-0.73993	0.0276634	FRC
LN012_29638	DLBCL	0.521255	-0.0598854	FRC
LN012_18703	FL	2.29701	0.0584204	FRC
LN012_863289	FL	-0.253735	0.0596767	FRC
LN012_198217	DLBCL	-0.48536	0.0842646	FRC
LN012_604673	DLBCL	-0.468523	0.0561677	FRC
LN012_313167	FL	-0.605168	-0.0821982	FRC
LN012_431099	FL	0.853098	0.0541907	FRC
LN012_259073	rLN	-0.511847	-0.0654445	FRC
LN012_142059	rLN	-0.0012095	-0.102576	FRC
LN012_378046	rLN	2.36319	0.0110338	FRC
LN012_417525	rLN	-0.701122	-0.154995	FRC
LN012_147580	rLN	0.963296	-0.046917	FRC
LN012_383538	FL	2.45537	-0.0548491	FRC
LN012_34484	DLBCL	-0.346631	0.10731	FRC
LN012_165350	rLN	-0.670247	-0.0161895	FRC
LN012_363333	FL	-0.64788	-0.0567376	FRC
LN012_546077	rLN	-0.153941	0.0559376	FRC
LN012_392512	FL	0.606904	-0.056027	FRC
LN012_834937	DLBCL	-0.326073	0.00532044	FRC
LN012_340653	rLN	1.82211	0.119727	FRC
LN012_334774	FL	1.75536	0.0151027	FRC
LN012_841354	rLN	-0.675425	-0.0896115	FRC
LN012_308310	rLN	2.12253	0.0540324	FRC
LN012_208645	rLN	0.264144	-0.0881636	FRC
LN012_817808	rLN	2.42153	-0.0257681	FRC
LN012_673814	rLN	-0.677697	0.0993306	FRC
LN012_731834	FL	1.75427	-0.0632804	FRC
LN012_23500	FL	2.69587	0.0203994	FRC
LN012_141748	rLN	1.86118	-0.0314214	FRC
LN012_370223	DLBCL	0.845976	0.191783	FRC
LN012_704045	FL	0.500897	0.0153343	FRC
LN012_382910	rLN	1.34138	-0.0216344	FRC
LN012_696561	FL	-0.81716	0.220211	FRC
LN012_82742	rLN	2.46583	-0.0410627	FRC
LN012_717765	FL	-0.0226041	0.0952425	FRC
LN012_304260	rLN	1.56818	0.051895	FRC
LN012_199049	DLBCL	0.0268348	-0.0638592	FRC
LN012_357173	rLN	2.37905	-0.0689984	FRC
LN012_413551	rLN	2.57492	0.00581621	FRC
LN012_561517	FL	1.36886	0.163702	FRC
LN012_232612	FL	-0.533699	0.0136955	FRC
LN012_833626	FL	0.806831	-0.0342295	FRC
LN012_804911	FL	1.25594	0.0130467	FRC
LN012_859888	FL	-0.545752	0.0185297	FRC
LN012_383628	rLN	-0.246218	-0.120076	FRC
LN012_456692	FL	-0.779392	0.0176174	FRC
LN012_148678	rLN	-0.0375811	0.0281066	FRC
LN012_485821	rLN	-0.383468	-0.0581916	FRC
LN012_402132	rLN	2.3102	-0.0402531	FRC
LN012_553417	rLN	2.17151	-0.0214893	FRC
LN012_430056	rLN	-0.486775	-0.136399	FRC
LN012_707462	FL	-0.510526	0.147833	FRC
LN012_752672	rLN	2.69744	0.00566537	FRC
LN012_251371	rLN	1.28017	0.0903152	FRC
LN012_581135	rLN	0.160139	0.0032759	FRC
LN012_614548	rLN	-0.254437	-0.00311256	FRC
LN012_79508	rLN	2.091	0.0383539	FRC
LN012_521748	rLN	1.45008	-0.159229	FRC
LN012_694614	rLN	1.06444	-0.0502907	FRC
LN012_263065	FL	0.520019	-0.0866963	FRC
LN012_101366	FL	0.783233	0.058959	FRC
LN012_767376	rLN	0.0475745	-0.0297143	FRC
LN012_111287	FL	-0.804174	-0.0653455	FRC
LN012_439785	FL	-0.047935	-0.0789366	FRC
LN012_834737	FL	-0.710527	0.0187155	FRC
LN012_735480	DLBCL	-1.0468	0.025588	FRC
LN012_711467	DLBCL	-0.305272	0.161797	FRC
LN012_141689	rLN	2.91521	-0.00574312	FRC
LN012_858049	rLN	2.59865	-0.092215	FRC
LN012_816381	rLN	2.00697	-0.0595926	FRC
LN012_205407	rLN	2.72266	-0.0658194	FRC
LN012_521534	rLN	1.10268	-0.0664223	FRC
LN012_28700	FL	1.70014	-0.0136299	FRC
LN012_146918	rLN	0.554511	-0.0936355	FRC
LN012_107732	rLN	2.19068	0.0253369	FRC
LN012_26267	rLN	1.23099	-0.0323751	FRC
LN012_228666	FL	1.07577	0.00529613	FRC
LN012_440467	FL	1.84098	-0.0481974	FRC
LN012_519034	rLN	-0.510577	-0.0557844	FRC
LN012_429829	rLN	2.39294	0.0862346	FRC
LN012_89885	rLN	-0.420427	-0.0874196	FRC
LN012_588138	DLBCL	-0.768663	-0.115072	FRC
LN012_329061	FL	-0.231757	-0.0214812	FRC
LN012_441132	rLN	1.88697	-0.0620046	FRC
LN012_135002	DLBCL	0.984095	0.458334	FRC
LN012_771561	rLN	2.06861	0.0995103	FRC
LN012_862255	rLN	1.71209	-0.0701788	FRC
LN012_632017	rLN	-0.104594	-0.0834082	FRC
LN012_169403	DLBCL	0.00716591	-0.0166338	FRC
LN012_639224	FL	1.50524	0.0173396	FRC
LN012_504982	FL	-0.0927952	-0.0552367	FRC
LN012_144823	rLN	1.14985	0.121282	FRC
LN012_393690	DLBCL	-0.459219	0.21839	FRC
LN012_741103	FL	1.41276	0.03811	FRC
LN012_636166	DLBCL	0.255785	0.172455	FRC
LN012_401976	DLBCL	-0.53552	0.0548937	FRC
LN012_484448	DLBCL	-0.926389	-0.176967	FRC
LN012_382171	DLBCL	0.42348	0.334488	FRC
LN012_830112	rLN	2.04157	-0.0257084	FRC
LN012_555824	FL	1.92173	-0.0270225	FRC
LN012_297168	FL	2.06165	-0.00530541	FRC
LN012_208111	FL	1.59973	0.0125213	FRC
LN012_114386	rLN	-0.828749	-0.110594	FRC
LN012_721549	DLBCL	0.0856635	0.221859	FRC
LN012_835789	FL	1.21671	0.118411	FRC
LN012_112663	DLBCL	-0.0584521	-0.0731702	FRC
LN012_665266	DLBCL	-0.130852	0.0769109	FRC
LN012_315122	rLN	2.31877	-0.0197519	FRC
LN012_839352	rLN	0.436889	-0.0268089	FRC
LN012_37503	FL	1.95935	0.0832851	FRC
LN012_721971	rLN	1.54855	-0.0400552	FRC
LN012_127780	FL	2.39474	0.0634295	FRC
LN012_718988	FL	-0.742863	0.0313258	FRC
LN012_603669	FL	2.86476	-0.0932446	FRC
LN012_38860	FL	1.44785	-0.0594305	FRC
LN012_548139	rLN	2.30145	-0.00647591	FRC
LN012_65500	rLN	2.84889	0.149502	FRC
LN012_491673	rLN	-0.38784	-0.0326122	FRC
LN012_80164	DLBCL	-0.285726	0.216277	FRC
LN012_568101	rLN	-0.43439	-0.0383894	FRC
LN012_432161	FL	-0.731511	0.0294764	FRC
LN012_58726	FL	-0.223637	0.140161	FRC
LN012_203983	rLN	2.23266	-0.0408225	FRC
LN012_641151	rLN	1.09274	-0.0142831	FRC
LN012_700374	rLN	-0.524376	-0.155211	FRC
LN012_412528	rLN	-1.12259	-0.0900981	FRC
LN012_267528	rLN	1.53604	-0.0244506	FRC
LN012_178356	FL	2.41464	-0.0185641	FRC
LN012_174826	rLN	1.94342	-0.039146	FRC
LN012_784348	FL	1.48778	-0.0286426	FRC
LN012_299607	rLN	-0.674307	-0.0722047	FRC
LN012_262923	FL	-0.821026	0.0714388	FRC
LN012_651496	rLN	1.52825	-0.099966	FRC
LN012_792841	FL	1.57534	-0.0228745	FRC
LN012_559138	FL	-0.797674	-0.0648383	FRC
LN012_425975	FL	-0.747959	-0.0554959	FRC
LN012_875103	FL	1.43278	0.00143747	FRC
LN012_612402	DLBCL	0.399028	0.291717	FRC
LN012_179083	FL	1.4474	-0.0362839	FRC
LN012_165588	rLN	1.52113	-0.102587	FRC
LN012_306158	DLBCL	-0.769613	0.222175	FRC
LN012_883173	rLN	0.320382	-0.0366541	FRC
LN012_166784	DLBCL	-0.229784	0.102123	FRC
LN012_315308	rLN	1.6278	-0.0337625	FRC
LN012_39230	rLN	1.48008	0.0331289	FRC
LN012_636264	rLN	-0.0645521	0.0057987	FRC
LN012_872887	rLN	1.23226	-0.0456297	FRC
LN012_233729	FL	-0.607564	0.0611378	FRC
LN012_41323	FL	2.45008	0.0912216	FRC
LN012_436107	FL	2.99502	0.0511528	FRC
LN012_104707	FL	-0.220837	-0.00905021	FRC
LN012_814310	rLN	1.89863	-0.0908355	FRC
LN012_277105	FL	1.35567	0.107174	FRC
LN012_540887	rLN	1.09576	0.00792728	FRC
LN012_590589	rLN	1.60882	-0.0682447	FRC
LN012_444902	FL	1.83779	0.0405107	FRC
LN012_275764	rLN	1.76775	-0.0175519	FRC
LN012_528293	rLN	1.25583	-0.0489465	FRC
LN012_813783	FL	2.19504	0.0341569	FRC
LN012_795854	FL	1.64118	0.0528208	FRC
LN012_559149	rLN	-0.78109	-0.13175	FRC
LN012_660951	rLN	1.91974	0.0218137	FRC
LN012_105423	FL	2.3543	0.0626846	FRC
LN012_666306	DLBCL	0.113026	-0.0775656	FRC
LN012_198326	FL	1.80472	0.0209307	FRC
LN012_707835	rLN	1.73866	0.0547184	FRC
LN012_28677	rLN	-0.226508	-0.107209	FRC
LN012_361480	rLN	2.69474	-0.102062	FRC
LN012_381274	FL	1.91039	-0.00369059	FRC
LN012_707629	DLBCL	0.0471825	0.301826	FRC
LN012_783185	DLBCL	-0.493775	0.0973517	FRC
LN012_579313	rLN	2.30936	-0.0482085	FRC
LN012_78734	FL	-0.498672	0.0701614	FRC
LN012_714193	rLN	1.86099	-0.00949511	FRC
LN012_143436	FL	2.31822	-0.0461884	FRC
LN012_577133	DLBCL	-0.110922	0.0650727	FRC
LN012_829897	FL	2.55684	0.113641	FRC
LN012_150729	DLBCL	-0.907827	0.0746969	FRC
LN012_780293	rLN	2.70367	0.0805668	FRC
LN012_214247	DLBCL	-0.284959	-0.163376	FRC
LN012_12787	DLBCL	0.086567	0.181323	FRC
LN012_534138	DLBCL	-0.303592	-0.0801445	FRC
LN012_60827	rLN	1.69077	-0.0460965	FRC
LN012_825330	FL	-0.353083	-0.118446	FRC
LN012_817585	FL	0.124108	-0.00378528	FRC
LN012_651029	rLN	3.02969	-0.0716249	FRC
LN012_557893	rLN	1.91712	0.00259302	FRC
LN012_443974	rLN	-1.1206	-0.169669	FRC
LN012_280240	DLBCL	-1.19611	-0.139786	FRC
LN012_564157	FL	-0.62457	-0.061932	FRC
LN012_89495	rLN	1.43566	-0.00805435	FRC
LN012_37061	rLN	2.56769	-0.063259	FRC
LN012_400214	FL	-0.625591	-0.0830826	FRC
LN012_153916	FL	1.1939	0.0288047	FRC
LN012_276331	FL	-0.585333	-0.0992404	FRC
LN012_387969	rLN	-0.558414	-0.0435231	FRC
LN012_456830	rLN	2.67705	-0.0272684	FRC
LN012_388792	rLN	0.779297	-0.072468	FRC
LN012_440558	DLBCL	-0.210874	-0.0769784	FRC
LN012_485225	DLBCL	0.0538946	0.0281848	FRC
LN012_794373	DLBCL	-0.595657	-0.0916763	FRC
LN012_714070	DLBCL	-0.0996714	0.0235572	FRC
LN012_601011	FL	-0.094534	0.0148895	FRC
LN012_877004	FL	1.90411	-0.0457613	FRC
LN012_337538	FL	-0.635173	0.00829481	FRC
LN012_149073	rLN	0.364502	-0.023041	FRC
LN012_751611	rLN	0.698069	0.151308	FRC
LN012_614335	DLBCL	-0.125021	0.0506109	FRC
LN012_753477	rLN	-0.509228	-0.108614	FRC
LN012_748639	DLBCL	-0.0104197	-0.0890647	FRC
LN012_81266	FL	-0.528308	-0.0284942	FRC
LN012_702779	rLN	1.43531	0.0476409	FRC
LN012_280652	DLBCL	0.89378	0.261647	FRC
LN012_848905	DLBCL	-0.952009	0.0337858	FRC
LN012_373586	rLN	0.522652	-0.0498901	FRC
LN012_348695	rLN	2.54207	-0.0450726	FRC
LN012_238880	rLN	1.61531	0.0845384	FRC
LN012_702140	rLN	2.16858	-0.0085446	FRC
LN012_341040	FL	1.2061	-0.0347126	FRC
LN012_406627	rLN	1.97844	-0.0528218	FRC
LN012_240377	rLN	2.29602	-0.0301831	FRC
LN012_761663	rLN	-0.509826	-0.0798161	FRC
LN012_645163	FL	2.08628	-0.00704521	FRC
LN012_276288	rLN	2.14641	-0.0740935	FRC
LN012_536741	rLN	1.62942	-0.106388	FRC
LN012_456187	rLN	1.38769	0.0154792	FRC
LN012_510597	FL	-0.693224	-0.0592523	FRC
LN012_607994	rLN	-0.00487813	-0.0878906	FRC
LN012_549159	rLN	-0.168065	-0.0119165	FRC
LN012_65210	DLBCL	0.705809	0.0945719	FRC
LN012_385139	rLN	0.886202	-0.0876404	FRC
LN012_220616	FL	-0.990654	-0.0998036	FRC
LN012_874730	FL	-0.15058	-0.0104674	FRC
LN012_308223	rLN	0.964437	-0.0258968	FRC
LN012_217753	FL	1.85761	-0.0711785	FRC
LN012_815220	FL	1.80839	-0.0222781	FRC
LN012_197115	rLN	0.797384	-0.0518704	FRC
LN012_195002	rLN	2.51669	-0.0466011	FRC
LN012_561432	rLN	2.68729	-0.0656799	FRC
LN012_400397	rLN	-0.516117	-0.193214	FRC
LN012_133307	rLN	1.85025	-0.0742225	FRC
LN012_520986	FL	-0.289464	0.0267005	FRC
LN012_786524	FL	1.72412	0.0668121	FRC
LN012_437279	rLN	1.5453	-0.116022	FRC
LN012_566572	rLN	-0.502309	-0.0764766	FRC
LN012_805748	rLN	-0.687059	-0.151015	FRC
LN012_194483	rLN	-0.527368	-0.20171	FRC
LN012_543797	rLN	2.74211	0.0246987	FRC
LN012_439973	FL	-0.456212	-0.0787222	FRC
LN012_378854	DLBCL	-0.745572	0.142982	FRC
LN012_336727	DLBCL	-0.0869535	-0.115791	FRC
LN012_806967	FL	-0.472569	-0.0896419	FRC
LN012_677912	FL	-0.802416	0.0166326	FRC
LN012_169295	FL	0.265223	-0.0564113	FRC
LN012_551241	DLBCL	-0.769588	-0.186485	FRC
LN012_645197	FL	-0.503838	-0.046361	FRC
LN012_240066	DLBCL	-0.129678	0.013097	FRC
LN012_346512	FL	1.88698	-0.0974979	FRC
LN012_740452	FL	2.02117	-0.0305752	FRC
LN012_412902	FL	3.13826	-0.0329859	FRC
LN012_296895	rLN	2.17135	-0.0920695	FRC
LN012_511618	FL	1.84831	0.113643	FRC
LN012_454037	rLN	1.75377	-0.0222742	FRC
LN012_308869	rLN	1.92367	-0.083142	FRC
LN012_725079	DLBCL	-0.795382	-0.115308	FRC
LN012_425026	rLN	2.64066	-0.0734897	FRC
LN012_591897	FL	-0.807772	0.0141678	FRC
LN012_116036	FL	-0.643005	0.00962126	FRC
LN012_617635	rLN	1.83002	-0.117224	FRC
LN012_339082	rLN	2.12956	-0.0512119	FRC
LN012_184082	rLN	2.37791	0.00136449	FRC
LN012_874853	FL	-0.728821	-0.039642	FRC
LN012_567405	rLN	-0.946287	0.0145942	FRC
LN012_862013	FL	1.40985	-0.116167	FRC
LN012_628806	DLBCL	-0.585974	-0.0476412	FRC
LN012_782930	FL	-0.819174	-0.0772097	FRC
LN012_451653	DLBCL	-0.488515	0.155756	FRC
LN012_794528	DLBCL	1.35348	0.194144	FRC
LN012_769787	FL	1.21506	-0.0516174	FRC
LN012_107421	rLN	2.6713	0.00823698	FRC
LN012_694811	rLN	2.58687	0.0236466	FRC
LN012_566597	rLN	2.12884	0.0558326	FRC
LN012_478466	rLN	3.21379	-0.028535	FRC
LN012_617692	rLN	1.51642	0.224322	FRC
LN012_104361	rLN	2.20658	-0.0388436	FRC
LN012_705795	rLN	2.90108	-0.0638327	FRC
LN012_818422	FL	0.942809	0.016029	FRC
LN012_800002	rLN	1.0212	0.0362423	FRC
LN012_268123	rLN	2.01721	-0.10139	FRC
LN012_359147	rLN	2.46183	0.0143321	FRC
LN012_343476	rLN	2.15538	-0.0536622	FRC
LN012_479009	FL	-1.16045	-0.0746867	FRC
LN012_613250	rLN	2.78055	0.0172621	FRC
LN012_485058	rLN	1.86398	-0.138829	FRC
LN012_221967	rLN	1.52436	-0.060667	FRC
LN012_21305	rLN	1.50358	-0.00537411	FRC
LN012_63106	rLN	2.62487	-0.111543	FRC
LN012_664610	FL	-0.760914	0.108623	FRC
LN012_142545	rLN	0.16719	-0.102967	FRC
LN012_649497	FL	-0.587279	0.225625	FRC
LN012_20473	FL	1.39607	-0.0467494	FRC
LN012_200260	rLN	0.375185	-0.101317	FRC
LN012_483269	rLN	1.80432	-0.0917692	FRC
LN012_570416	FL	1.39825	0.00150089	FRC
LN012_132815	DLBCL	-0.654699	-0.0891726	FRC
LN012_17236	FL	2.37604	0.0420469	FRC
LN012_109200	DLBCL	-0.133012	-0.0390212	FRC
LN012_192868	FL	2.38024	-0.0689666	FRC
LN012_364960	rLN	2.25712	0.0451223	FRC
LN012_573075	rLN	2.17147	-0.0722999	FRC
LN012_459299	FL	-0.965715	-0.0450587	FRC
LN012_596192	FL	-0.567067	0.0247097	FRC
LN012_105959	FL	-0.633739	-0.118367	FRC
LN012_635693	FL	2.47515	0.0667256	FRC
LN012_103318	rLN	2.52376	-0.0477823	FRC
LN012_714264	rLN	0.716624	0.0116314	FRC
LN012_589409	FL	3.08047	0.040431	FRC
LN012_500173	rLN	1.25989	-0.0709884	FRC
LN012_101245	rLN	1.83064	-0.0664935	FRC
LN012_341786	FL	1.70405	0.0336728	FRC
LN012_169204	rLN	2.97162	-0.0652321	FRC
LN012_804628	rLN	2.03013	0.0950583	FRC
LN012_757269	rLN	-0.809562	-0.120159	FRC
LN012_577627	rLN	2.19233	-0.0295166	FRC
LN012_29560	FL	1.96627	0.0380784	FRC
LN012_875124	FL	1.87584	0.00508896	FRC
LN012_427725	rLN	2.00736	-0.00750543	FRC
LN012_328133	FL	-0.601065	-0.00434024	FRC
LN012_351570	rLN	2.34239	-0.10884	FRC
LN012_827458	FL	2.87384	0.186706	FRC
LN012_820857	rLN	0.19357	0.0362101	FRC
LN012_485636	FL	-0.700441	-0.0699081	FRC
LN012_618448	rLN	2.83734	-0.0283384	FRC
LN012_186887	rLN	2.47359	-0.0783162	FRC
LN012_327702	rLN	-0.829297	-0.0937051	FRC
LN012_494963	rLN	-0.387451	-0.0407309	FRC
LN012_82728	rLN	1.46867	-0.0466598	FRC
LN012_15657	rLN	1.7393	-0.0655084	FRC
LN012_416546	DLBCL	-0.477931	0.163664	FRC
LN012_75080	FL	0.810428	-0.0312517	FRC
LN012_842216	rLN	2.05388	-0.0707608	FRC
LN012_879697	rLN	2.59457	-0.145435	FRC
LN012_164560	rLN	2.78642	-0.0265056	FRC
LN012_827834	DLBCL	-0.311708	0.0657039	FRC
LN012_866073	FL	2.30644	0.00375268	FRC
LN012_402556	rLN	2.47846	-0.0442754	FRC
LN012_112336	rLN	2.3087	-0.0458251	FRC
LN012_69898	rLN	-0.170447	-0.0620012	FRC
LN012_448245	rLN	2.19541	-0.057026	FRC
LN012_440569	FL	1.90458	-0.0661746	FRC
LN012_472904	FL	0.778673	-0.0508919	FRC
LN012_48203	rLN	2.4311	0.298833	FRC
LN012_481731	rLN	2.8987	-0.0549643	FRC
LN012_563465	FL	2.46988	-0.0402798	FRC
LN012_623322	rLN	0.635736	0.0238307	FRC
LN012_135782	FL	-0.215102	0.0167988	FRC
LN012_509934	FL	2.29607	0.022919	FRC
LN012_362366	rLN	2.08782	0.0146875	FRC
LN012_24241	rLN	0.843478	-0.094222	FRC
LN012_267813	rLN	2.49933	-0.0383339	FRC
LN012_161322	rLN	3.13475	-0.148366	FRC
LN012_880891	FL	1.89006	0.0111798	FRC
LN012_111891	rLN	2.60562	-0.100186	FRC
LN012_46331	rLN	2.77131	0.000832793	FRC
LN012_84232	rLN	0.0142224	-0.0507464	FRC
LN012_432486	DLBCL	-0.494729	0.0383149	FRC
LN012_341423	rLN	2.02424	-0.034805	FRC
LN012_839291	FL	2.15256	-0.0696027	FRC
LN012_515272	FL	2.30143	-0.0530825	FRC
LN012_254719	rLN	1.66722	0.0290461	FRC
LN012_679592	rLN	2.70285	0.00119161	FRC
LN012_856893	rLN	2.49106	-0.0140916	FRC
LN012_460933	rLN	0.402089	-0.0502885	FRC
LN012_701332	FL	2.29499	-0.0244024	FRC
LN012_253631	rLN	2.01993	0.00911965	FRC
LN012_410409	FL	1.49174	-0.00954273	FRC
LN012_870115	rLN	1.91022	-0.0197508	FRC
LN012_864763	rLN	2.27936	0.0261196	FRC
LN012_859159	rLN	0.513185	-0.0720461	FRC
LN012_814074	FL	1.25936	-0.050464	FRC
LN012_418719	rLN	-0.830855	-0.0627807	FRC
LN012_528206	FL	-0.66448	-0.126707	FRC
LN012_492098	rLN	2.33215	-0.102502	FRC
LN012_366138	rLN	3.27412	-0.0394375	FRC
LN012_8339	DLBCL	0.238341	0.145597	FRC
LN012_622197	rLN	2.24678	-0.082263	FRC
LN012_530492	FL	-0.589092	-0.00356873	FRC
LN012_501645	rLN	2.38474	-0.041141	FRC
LN012_333850	FL	-0.748628	-0.0181446	FRC
LN012_219302	FL	-0.992419	-0.0996728	FRC
LN012_381779	rLN	1.83973	0.000183198	FRC
LN012_726215	rLN	1.71995	0.0561833	FRC
LN012_620860	rLN	2.58526	-0.0152045	FRC
LN012_760904	rLN	0.920076	-0.0291979	FRC
LN012_314369	FL	0.408245	0.0391316	FRC
LN012_339233	FL	0.767178	0.0664253	FRC
LN012_776095	DLBCL	-0.678377	-0.10063	FRC
LN012_293167	FL	0.5417	0.0569257	FRC
LN012_839259	FL	1.51664	-0.0100705	FRC
LN012_743226	rLN	-0.420818	-0.0426224	FRC
LN012_162416	FL	1.56997	0.0814389	FRC
LN012_451511	DLBCL	0.200959	-0.0192443	FRC
LN012_286013	FL	-0.0314154	0.120015	FRC
LN012_240861	rLN	2.01107	0.0619302	FRC
LN012_636620	FL	1.936	0.0573159	FRC
LN012_691133	FL	1.29454	-0.0536354	FRC
LN012_853985	FL	-0.135161	0.0387512	FRC
LN012_796488	FL	2.47983	-0.00494773	FRC
LN012_31741	FL	-0.580971	0.105934	FRC
LN012_773668	FL	2.35811	-0.0936767	FRC
LN012_602125	rLN	2.1818	-0.0644029	FRC
LN012_84607	FL	2.61147	0.0078122	FRC
LN012_276173	FL	-0.667258	-0.182107	FRC
LN012_821430	rLN	1.99418	-0.0190674	FRC
LN012_503713	FL	1.2701	-0.111041	FRC
LN012_309670	rLN	1.32063	-0.0566497	FRC
LN012_312082	DLBCL	0.782323	0.334195	FRC
LN012_555717	FL	2.23361	-0.0404628	FRC
LN012_159595	rLN	-0.339703	-0.112298	FRC
LN012_241825	DLBCL	0.396128	0.201701	FRC
LN012_18035	FL	-0.975865	0.0336268	FRC
LN012_399650	FL	-0.459512	0.0382592	FRC
LN012_589431	FL	-0.498685	-0.0233517	FRC
LN012_237162	rLN	1.75063	-0.0841419	FRC
LN012_833533	FL	1.7995	0.096928	FRC
LN012_233524	FL	-0.230146	0.0106585	FRC
LN012_328442	rLN	1.92207	-0.0427487	FRC
LN012_113168	DLBCL	-1.00185	-0.0109274	FRC
LN012_493292	FL	-0.460079	-0.0141419	FRC
LN012_345817	FL	-0.425197	-0.0223164	FRC
LN012_548757	rLN	2.92627	0.00479797	FRC
LN012_349006	rLN	0.354342	-0.0234487	FRC
LN012_306129	FL	2.37481	0.0401261	FRC
LN012_739054	rLN	-0.26097	-0.00564752	FRC
LN012_166143	FL	-0.394688	-0.0161614	FRC
LN012_356001	rLN	2.24131	0.0414544	FRC
LN012_9081	rLN	1.77577	-0.0945249	FRC
LN012_307933	FL	-0.510686	0.0128564	FRC
LN012_158159	FL	-0.496732	-0.0704905	FRC
LN012_244232	rLN	2.68458	-0.0032138	FRC
LN012_848035	rLN	2.66748	-0.0929353	FRC
LN012_673927	rLN	-0.359513	-0.000987698	FRC
LN012_519928	rLN	2.73218	-0.0410021	FRC
LN012_560903	FL	1.44683	0.0273572	FRC
LN012_641298	rLN	2.55931	0.0130098	FRC
LN012_848797	DLBCL	0.467733	0.263775	FRC
LN012_382997	DLBCL	-0.690042	0.0910368	FRC
LN012_242466	rLN	2.1109	-0.0427726	FRC
LN012_226284	DLBCL	-0.220936	-0.133028	FRC
LN012_734403	rLN	-0.491038	-0.0184534	FRC
LN012_13247	DLBCL	-0.643806	0.281064	FRC
LN012_562603	DLBCL	-0.583195	-0.0452459	FRC
LN012_752789	FL	1.39184	-0.0117005	FRC
LN012_770107	rLN	2.22167	-0.0898522	FRC
LN012_756282	FL	-0.384935	0.034638	FRC
LN012_690077	rLN	2.78624	-0.0187276	FRC
LN012_108446	FL	-0.588196	0.00878385	FRC
LN012_283720	FL	1.12782	-0.0296125	FRC
LN012_411828	DLBCL	0.267345	0.258712	FRC
LN012_558645	rLN	1.90934	-0.135148	FRC
LN012_496233	rLN	0.116088	-0.046778	FRC
LN012_78048	FL	1.99765	0.0449806	FRC
LN012_742012	FL	-0.213961	-0.185845	FRC
LN012_555144	FL	2.79064	0.0246311	FRC
LN012_660903	DLBCL	0.275974	0.0799472	FRC
LN012_383248	rLN	2.21543	-0.106786	FRC
LN012_642138	FL	-0.708805	-0.000816557	FRC
LN012_686843	rLN	2.38926	0.0020633	FRC
LN012_111076	rLN	-0.61401	-0.103138	FRC
LN012_318171	rLN	2.48608	-0.107166	FRC
LN012_436990	rLN	1.61226	0.0976662	FRC
LN012_156593	rLN	0.7942	-0.0420812	FRC
LN012_102656	rLN	1.73446	-0.0766482	FRC
LN012_492295	FL	2.13441	0.154885	FRC
LN012_644122	rLN	1.55466	0.0106613	FRC
LN012_791190	rLN	0.693994	-0.0638261	FRC
LN012_178807	rLN	0.0935682	-0.0342981	FRC
LN012_429316	rLN	2.74958	-0.0631056	FRC
LN012_721372	rLN	0.0531163	0.06284	FRC
LN012_4359	FL	2.50602	-0.0164076	FRC
LN012_475271	rLN	1.73903	-0.106613	FRC
LN012_218891	FL	-0.0914315	-0.0892541	FRC
LN012_505790	DLBCL	1.48346	0.140862	FRC
LN012_174160	DLBCL	-0.220322	0.0259155	FRC
LN012_790768	FL	1.6448	-0.0638389	FRC
LN012_661441	rLN	0.531321	0.0460356	FRC
LN012_561960	rLN	0.513485	-0.0315927	FRC
LN012_523130	rLN	-0.488222	-0.0718788	FRC
LN012_276747	FL	0.845163	-0.0309692	FRC
LN012_257234	DLBCL	-0.0872305	-0.117213	FRC
LN012_604799	rLN	2.72872	-0.032189	FRC
LN012_770993	rLN	1.59346	-0.0679053	FRC
LN012_36423	FL	1.4813	0.0159287	FRC
LN012_4771	DLBCL	0.199224	0.0403757	FRC
LN012_605200	rLN	2.22306	0.0222984	FRC
LN012_427817	rLN	0.358008	-0.0312481	FRC
LN012_847503	FL	1.70949	-0.0744619	FRC
LN012_703652	rLN	2.38991	0.0295318	FRC
LN012_347562	rLN	2.52313	-0.0837206	FRC
LN012_142811	rLN	2.82726	0.0707351	FRC
LN012_112809	rLN	1.82544	-0.0530185	FRC
LN012_575025	rLN	-0.479524	-0.0323124	FRC
LN012_733162	FL	-0.747059	-0.147442	FRC
LN012_717970	rLN	-0.2383	-0.016322	FRC
LN012_467496	rLN	1.18222	-0.121876	FRC
LN012_422450	rLN	2.95674	-0.112665	FRC
LN012_243832	FL	1.37511	0.0207429	FRC
LN012_303851	rLN	2.40767	-0.0757007	FRC
LN012_333293	rLN	2.56776	-0.1393	FRC
LN012_268921	rLN	2.72633	-0.0328042	FRC
LN012_225151	rLN	2.25349	-0.0896165	FRC
LN012_827446	rLN	1.4546	-0.0322991	FRC
LN012_418955	FL	1.79389	0.0344451	FRC
LN012_568308	FL	2.28139	0.0587056	FRC
LN012_176711	DLBCL	-0.526634	-0.0800453	FRC
LN012_481608	DLBCL	-0.79919	0.152897	FRC
LN012_499823	rLN	2.38877	-0.015801	FRC
LN012_393745	FL	-0.954917	-0.00792557	FRC
LN012_390988	FL	2.88075	-0.0502774	FRC
LN012_574370	rLN	-0.513696	-0.212998	FRC
LN012_378259	rLN	0.303496	-0.0391177	FRC
LN012_214032	rLN	2.88419	-0.0317877	FRC
LN012_652943	FL	-0.259499	-0.0810528	FRC
LN012_469947	FL	1.93766	-0.0529263	FRC
LN012_179988	rLN	2.00057	-0.0653059	FRC
LN012_395768	rLN	2.65319	-0.0861744	FRC
LN012_279663	FL	1.38978	-0.0926886	FRC
LN012_763838	rLN	-0.356366	-0.141496	FRC
LN012_156987	FL	-0.508728	-0.0480541	FRC
LN012_317066	FL	-0.561706	-0.0497701	FRC
LN012_351404	rLN	1.8674	-0.0466202	FRC
LN012_164244	rLN	1.41073	0.00876194	FRC
LN012_322667	rLN	1.72295	-0.0245539	FRC
LN012_313736	rLN	-0.416514	-0.0788024	FRC
LN012_125008	rLN	2.12099	-0.0397261	FRC
LN012_446277	FL	0.547399	-0.0624176	FRC
LN012_391383	rLN	1.76495	0.0260124	FRC
LN012_550765	rLN	1.93785	-0.0604166	FRC
LN012_584913	FL	1.9262	0.0068187	FRC
LN012_645726	rLN	1.97607	-0.0463537	FRC
LN012_45880	rLN	0.101238	0.0013454	FRC
LN012_10912	rLN	1.41166	-0.0620069	FRC
LN012_430307	rLN	2.76472	-0.0855577	FRC
LN012_805605	rLN	1.26919	-0.0327886	FRC
LN012_307154	FL	-0.855792	-0.114105	FRC
LN012_180313	DLBCL	0.52294	0.0396115	FRC
LN012_271250	rLN	1.6387	-0.127589	FRC
LN012_119736	rLN	2.52008	-0.00535366	FRC
LN012_414037	FL	1.27484	-0.0302211	FRC
LN012_296702	rLN	0.583627	-0.0199473	FRC
LN012_42745	FL	2.00565	0.0090392	FRC
LN012_556373	DLBCL	-0.60353	0.0636318	FRC
LN012_482295	rLN	2.61508	-0.0391994	FRC
LN012_628037	FL	2.02022	0.00802679	FRC
LN012_137450	rLN	-0.80642	-0.0656482	FRC
LN012_760698	FL	-0.0300887	0.0775704	FRC
LN012_285420	FL	-0.735384	0.00532757	FRC
LN012_476662	FL	-0.00636845	-0.0211322	FRC
LN012_386947	rLN	2.77616	-0.015181	FRC
LN012_816938	rLN	2.21996	-0.0133767	FRC
LN012_792757	rLN	1.61391	-0.0794698	FRC
LN012_477674	FL	-0.934191	0.0306425	FRC
LN012_283134	FL	2.85135	0.0158629	FRC
LN012_156755	rLN	1.32947	-0.0536186	FRC
LN012_642857	FL	-0.682251	-0.0344438	FRC
LN012_671012	FL	1.8798	0.125492	FRC
LN012_392722	rLN	0.999846	-0.104425	FRC
LN012_805760	FL	-0.174134	-0.0555294	FRC
LN012_126739	rLN	1.93772	0.0823439	FRC
LN012_548876	rLN	1.79115	-0.0707118	FRC
LN012_765994	rLN	2.82117	0.141837	FRC
LN012_77284	rLN	-0.751531	-0.0917879	FRC
LN012_443213	rLN	2.81405	-0.0202435	FRC
LN012_225454	FL	0.4106	0.0194258	FRC
LN012_781445	FL	-0.24321	-0.0366277	FRC
LN012_209545	rLN	1.46947	-0.000825982	FRC
LN012_695986	FL	-0.217168	-0.0266218	FRC
LN012_445590	DLBCL	-0.73168	-0.0348076	FRC
LN012_787096	rLN	2.5489	-0.051356	FRC
LN012_770928	rLN	2.77806	-0.0205604	FRC
LN012_101017	FL	1.69207	0.0146288	FRC
LN012_562869	rLN	1.02253	-0.0315527	FRC
LN012_333516	FL	-0.15477	0.0294083	FRC
LN012_547562	FL	-0.746117	-0.0759274	FRC
LN012_194196	rLN	-0.726415	-0.20781	FRC
LN012_90919	rLN	1.12261	-0.0540029	FRC
LN012_550874	rLN	2.47255	0.0155149	FRC
LN012_832017	DLBCL	-0.510163	0.151785	FRC
LN012_701007	DLBCL	-0.753569	0.0316696	FRC
LN012_178630	FL	2.0696	-0.0195559	FRC
LN012_22800	DLBCL	-0.846836	-0.0491288	FRC
LN012_339005	FL	0.00982226	0.0430728	FRC
LN012_502113	rLN	0.450263	0.0715592	FRC
LN012_204017	DLBCL	-0.51068	0.0782399	FRC
LN012_16298	rLN	2.86161	0.0434076	FRC
LN012_445160	FL	2.22664	-0.010735	FRC
LN012_804025	rLN	2.07396	0.00421496	FRC
LN012_403602	FL	1.57689	-0.0396208	FRC
LN012_102981	DLBCL	-0.914654	0.0270703	FRC
LN012_362661	FL	-0.935547	-0.0879864	FRC
LN012_493426	rLN	3.05321	-0.017557	FRC
LN012_96285	rLN	1.21052	0.0387018	FRC
LN012_563378	rLN	2.50591	0.011334	FRC
LN012_616855	DLBCL	-0.124154	-0.0440455	FRC
LN012_104966	rLN	0.425227	-0.006644	FRC
LN012_573278	rLN	2.50511	-0.0641083	FRC
LN012_597802	FL	2.31894	0.0492625	FRC
LN012_543170	rLN	3.04731	0.0177837	FRC
LN012_545190	rLN	1.21825	-0.050848	FRC
LN012_701185	rLN	-0.459312	-0.119721	FRC
LN012_29473	FL	-0.708345	-0.0362884	FRC
LN012_848155	rLN	0.606135	-0.00591548	FRC
LN012_169035	rLN	2.72029	-0.0426563	FRC
LN012_156895	rLN	1.53587	-0.089991	FRC
LN012_609193	rLN	2.39383	-0.00851744	FRC
LN012_641024	rLN	0.265874	-0.123649	FRC
LN012_309855	rLN	1.53357	-0.0345746	FRC
LN012_300951	rLN	2.05042	-0.0702429	FRC
LN012_198738	rLN	2.26274	-0.0119292	FRC
LN012_641228	rLN	-0.896081	0.0105063	FRC
LN012_199968	rLN	2.33543	0.00197511	FRC
LN012_1279	rLN	1.74809	0.0463642	FRC
LN012_758200	rLN	0.624448	-0.0807707	FRC
LN012_860194	FL	1.98094	-0.120796	FRC
LN012_573950	DLBCL	0.250416	0.277656	FRC
LN012_492734	FL	-0.234733	-0.104221	FRC
LN012_759537	FL	-0.289571	-0.0835966	FRC
LN012_842716	rLN	1.58983	-0.0366999	FRC
LN012_42297	rLN	2.27452	-0.0743967	FRC
LN012_252768	rLN	2.77263	0.14388	FRC
LN012_325126	DLBCL	-0.288778	-0.0218782	FRC
LN012_288666	rLN	1.0663	-0.123404	FRC
LN012_599983	rLN	2.27704	-0.0738712	FRC
LN012_497856	DLBCL	-0.341726	0.26193	FRC
LN012_658235	rLN	2.87261	0.0152922	FRC
LN012_28657	rLN	-0.0510076	-0.18655	FRC
LN012_309965	rLN	3.01851	0.0107147	FRC
LN012_489888	rLN	0.123082	-0.106974	FRC
LN012_30898	rLN	2.11735	-0.0171176	FRC
LN012_141576	rLN	2.83095	-0.0593222	FRC
LN012_270090	rLN	2.56492	-0.0611038	FRC
LN012_825657	rLN	1.83706	-0.066804	FRC
LN012_720943	rLN	3.20571	-0.0360996	FRC
LN012_170659	rLN	2.97951	-0.00727728	FRC
LN012_149350	FL	2.11164	0.00418748	FRC
LN012_26303	rLN	1.19636	-0.0963172	FRC
LN012_654754	rLN	0.190603	-0.0465399	FRC
LN012_691437	rLN	2.55329	-0.0589476	FRC
LN012_800575	rLN	2.80277	-0.0396047	FRC
LN012_370128	rLN	2.54271	-0.00852494	FRC
LN012_443908	FL	-0.427175	-0.022393	FRC
LN012_379366	DLBCL	0.576294	0.192701	FRC
LN012_346358	FL	0.158985	0.0557726	FRC
LN012_179489	FL	0.743361	0.133311	FRC
LN012_376615	rLN	1.19821	-0.0642849	FRC
LN012_440362	rLN	1.87504	-0.0536705	FRC
LN012_811948	rLN	2.58042	-0.087658	FRC
LN012_788701	rLN	2.31623	0.0442923	FRC
LN012_233798	rLN	0.192827	-0.0607412	FRC
LN012_816419	rLN	1.60067	0.054968	FRC
LN012_644041	DLBCL	-0.772942	0.0140118	FRC
LN012_456711	rLN	1.98523	-0.118589	FRC
LN012_853691	FL	0.354136	-0.10716	FRC
LN012_155447	FL	-0.479991	0.0124212	FRC
LN012_354379	rLN	0.199459	-0.0652892	FRC
LN012_572070	rLN	-0.439496	-0.0235812	FRC
LN012_260251	rLN	2.66142	-0.0128136	FRC
LN012_234870	rLN	2.08118	-0.0444359	FRC
LN012_593070	rLN	2.89087	-0.0163077	FRC
LN012_51046	rLN	0.683186	0.0194649	FRC
LN012_516939	FL	0.829113	0.123669	FRC
LN012_223580	rLN	-0.476912	0.0193549	FRC
LN012_588366	rLN	2.63314	-0.0908827	FRC
LN012_362563	DLBCL	1.03559	0.252128	FRC
LN012_679626	rLN	-0.334439	-0.112669	FRC
LN012_558208	FL	0.361078	0.241036	FRC
LN012_58913	rLN	2.46259	-0.0226654	FRC
LN012_333892	rLN	2.16508	-0.0629428	FRC
LN012_430819	rLN	0.790213	-0.0128812	FRC
LN012_354225	rLN	2.41586	-0.0141079	FRC
LN012_487577	rLN	3.01267	-0.0851691	FRC
LN012_683804	rLN	0.813246	-0.0433866	FRC
LN012_485346	DLBCL	-0.643263	0.147143	FRC
LN012_636770	FL	2.0102	0.0203864	FRC
LN012_539341	rLN	-0.0113293	0.0372207	FRC
LN012_807812	rLN	-0.0309632	-0.0659381	FRC
LN012_225004	FL	2.75318	-0.0363217	FRC
LN012_659741	rLN	2.24553	-0.0877718	FRC
LN012_93416	DLBCL	0.170724	0.0578872	FRC
LN012_498517	DLBCL	-0.742294	0.0130768	FRC
LN012_562849	rLN	0.913274	-0.0298761	FRC
LN012_777991	rLN	-0.907697	-0.123278	FRC
LN012_600109	rLN	2.39919	0.00410576	FRC
LN012_464851	rLN	-0.102753	-0.00712034	FRC
LN012_340982	rLN	2.5934	-0.0370452	FRC
LN012_754179	rLN	2.706	0.0937838	FRC
LN012_585585	rLN	0.729954	-0.0425685	FRC
LN012_120422	rLN	0.912426	-0.0947454	FRC
LN012_70029	rLN	2.12152	-0.0596072	FRC
LN012_245925	rLN	1.76592	-0.0376627	FRC
LN012_869302	DLBCL	-0.685688	-0.106327	FRC
LN012_49777	rLN	1.26928	-0.000238738	FRC
LN012_236627	rLN	1.28592	-0.0243685	FRC
LN012_645632	rLN	0.912455	-0.0913748	FRC
LN012_752596	rLN	3.00376	-0.0780558	FRC
LN012_266716	rLN	-0.132667	-0.161376	FRC
LN012_139184	rLN	2.05339	-0.0791788	FRC
LN012_497828	rLN	1.68799	-0.0145755	FRC
LN012_430894	rLN	0.0922661	-0.0380672	FRC
LN012_159211	rLN	2.32559	-0.110826	FRC
LN012_744734	FL	1.20838	0.0432756	FRC
LN012_412811	rLN	1.00595	-0.0244596	FRC
LN012_285043	FL	-0.336452	-0.0877775	FRC
LN012_36907	rLN	2.23832	-0.000970669	FRC
LN012_509679	rLN	1.48744	-0.0984798	FRC
LN012_632132	DLBCL	-0.359007	-0.0278635	FRC
LN012_128585	rLN	3.04244	-0.0541918	FRC
LN012_303022	FL	3.06636	-0.025578	FRC
LN012_554007	rLN	1.44817	-0.0364001	FRC
LN012_9221	rLN	2.18407	-0.0521944	FRC
LN012_535123	rLN	1.95417	0.107245	FRC
LN012_779608	rLN	-1.00167	-0.011433	FRC
LN012_551777	rLN	2.50149	-0.0170213	FRC
LN012_59844	FL	0.908994	-0.0253477	FRC
LN012_296521	FL	2.02519	-0.0174181	FRC
LN012_792929	rLN	2.88782	-0.0562865	FRC
LN012_302643	DLBCL	-0.312245	-0.0173619	FRC
LN012_788594	rLN	1.47573	-0.013999	FRC
LN012_703196	rLN	2.46527	0.00439466	FRC
LN012_642351	DLBCL	-0.550369	-0.0660066	FRC
LN012_755005	rLN	-0.761533	-0.117219	FRC
LN012_417156	rLN	1.84379	0.0173147	FRC
LN012_331592	DLBCL	-0.740619	0.142658	FRC
LN012_106706	rLN	2.97274	-0.00311901	FRC
LN012_627959	FL	1.70944	0.0390437	FRC
LN012_793327	rLN	2.26128	-0.0188596	FRC
LN012_823369	rLN	1.93231	-0.0875472	FRC
LN012_88508	FL	1.69133	0.058824	FRC
LN012_265419	rLN	-0.218686	-0.127143	FRC
LN012_816975	rLN	1.74113	-0.0392248	FRC
LN012_173620	DLBCL	-0.0382312	-0.12037	FRC
LN012_808274	FL	1.19841	-0.000836878	FRC
LN012_380943	FL	2.29775	-0.0439429	FRC
LN012_828324	rLN	2.94341	-0.0135314	FRC
LN012_784090	rLN	0.112913	0.0478561	FRC
LN012_45167	rLN	1.54715	-0.00131069	FRC
LN012_562475	DLBCL	-0.791669	-0.0533334	FRC
LN012_786697	rLN	2.38056	-0.0231143	FRC
LN012_621851	FL	1.6771	0.0429673	FRC
LN012_871798	FL	2.24998	-0.00441091	FRC
LN012_167878	rLN	-0.426346	-0.0383749	FRC
LN012_350695	rLN	2.24903	-0.0739532	FRC
LN012_675995	rLN	1.76727	-0.00591649	FRC
LN012_696421	DLBCL	-0.498769	-0.0645818	FRC
LN012_170613	rLN	1.55584	-0.0160502	FRC
LN012_811633	rLN	2.18236	0.0130669	FRC
LN012_128446	rLN	0.336646	-0.063379	FRC
LN012_471581	rLN	2.02781	0.114372	FRC
LN012_145799	rLN	1.42246	-0.0284301	FRC
LN012_539410	rLN	2.39418	-0.00509995	FRC
LN012_872437	DLBCL	-0.0829102	-0.074215	FRC
LN012_636104	rLN	1.80456	-0.0457563	FRC
LN012_562891	rLN	1.28721	-0.00861767	FRC
LN012_560338	DLBCL	0.617438	0.203923	FRC
LN012_253168	rLN	0.190905	-0.0341198	FRC
LN012_491564	rLN	2.62118	0.0203916	FRC
LN012_31908	rLN	1.881	0.0124657	FRC
LN012_81473	rLN	2.5537	-0.0608291	FRC
LN012_134881	FL	-0.500141	0.0905681	FRC
LN012_630306	FL	-0.361601	0.0714863	FRC
LN012_266093	rLN	-0.502605	-0.0151577	FRC
LN012_519180	rLN	2.50346	-0.0383314	FRC
LN012_452026	rLN	1.63252	0.029674	FRC
LN012_862480	rLN	2.25737	0.02488	FRC
LN012_132884	rLN	2.6985	-0.0151419	FRC
LN012_223587	rLN	2.48729	0.0173265	FRC
LN012_547254	rLN	2.36046	-0.0474451	FRC
LN012_182058	rLN	-0.244033	-0.0334132	FRC
LN012_12269	FL	2.51132	0.0637878	FRC
LN012_703058	rLN	2.19481	0.124105	FRC
LN012_329222	FL	0.343952	0.10903	FRC
LN012_192238	rLN	2.69313	-0.0806343	FRC
LN012_237133	rLN	2.1868	-0.0857153	FRC
LN012_821166	FL	-0.29268	0.016364	FRC
LN012_34618	rLN	0.685844	-0.0544358	FRC
LN012_340147	rLN	2.33509	-0.037688	FRC
LN012_816582	rLN	0.599875	-0.0598168	FRC
LN012_167813	rLN	2.66585	-0.0122691	FRC
LN012_708916	rLN	2.13256	-0.025847	FRC
LN012_627631	DLBCL	-0.478321	0.251146	FRC
LN012_482483	rLN	-0.958715	-0.0574602	FRC
LN012_363331	DLBCL	-0.634344	-0.056332	FRC
LN012_850271	FL	0.380251	-0.00837134	FRC
LN012_687349	FL	-0.377866	0.321258	FRC
LN012_751534	rLN	2.13957	-0.0459541	FRC
LN012_169686	rLN	2.68532	-0.0713052	FRC
LN012_210075	FL	2.86917	0.0245276	FRC
LN012_362550	FL	-0.939538	-0.00110529	FRC
LN012_621009	DLBCL	-0.376019	0.00558041	FRC
LN012_586981	rLN	2.41727	-0.0401722	FRC
LN012_81859	rLN	-0.215201	-0.107669	FRC
LN012_175639	rLN	2.91995	-0.0687676	FRC
LN012_670116	rLN	2.76019	-0.027123	FRC
LN012_383545	DLBCL	-0.730866	-0.00634834	FRC
[truncated: 5,326 more rows]

## Sheet: (B)
TF	Enrichment
EGR1	-3.15109
HOXC10	-4.02433
BCL3	-2.24991
CEBPB	0.936214
SHOX2	1.52406
PRDM1	1.83575
TWIST1	2.69794
RELB	3.03664
WT1	4.47779
CREB3L1	4.64909
STAT3	3.32727
STAT1	2.92092
IRF2	3.8608
STAT2	5.87307

## Sheet: (C)
TF	Target	TargetClass
RELB	CXCL10	Inflammatory
IRF7	CXCL10	Inflammatory
PRDM1	CXCL13	Homeostatic
IRF1	CXCL9	Inflammatory
IRF1	CCL19	Homeostatic
STAT1	CXCL11	Inflammatory
STAT1	CCL19	Homeostatic
STAT2	CXCL11	Inflammatory
EGR1	CCL21	Homeostatic
EGR1	CXCL12	Homeostatic
ERG	CXCL12	Homeostatic
CEBPB	CXCL12	Homeostatic
HOXC10	CXCL12	Homeostatic
BCL3	CCL19	Homeostatic

## Sheet: (D)
Cell type	rLN	FL	DLBCL
CD4-naive	0.0111747	0.0453755	0.0595529
CD8-naive	0.00965318	0.0511661	0.0669352
T-DN	0.0444124	0.0305298	1.69022
T-FH	0.34354	0.143983	0.698861
T-H	0.284961	0.182339	0.417303
T-PR	1.20536	0.688201	2.99292
T-REG	0.181015	0.05794	0.67445
T-TOX	2.55247	3.35789	6.26202

## Sheet: (E)
Background (all cells)				Clone size (foreground)
refUMAP_1	refUMAP_2	predicted.celltype		refUMAP_1	refUMAP_2	clone_size	Entity
-6.68255	-1.84881	T-CD8_Naive		-3.08761	-1.1256	30	rLN
-0.492029	4.57312	T-TOX_EM_II (CXCL13)		-3.07148	-0.874774	4	rLN
3.15894	-0.876613	T-TOX_EM_III		-7.88274	-0.679923	1	rLN
-8.19547	-1.58208	T-CD8_Naive		-5.04416	-0.733131	1	rLN
-0.746205	4.92493	T-TOX_EM_II (CXCL13)		5.64716	2.7344	1	rLN
-0.894768	-0.0307886	T-TOX_EM_I		-8.18607	-0.741892	1	rLN
-3.81562	-1.23914	T-TOX_EM_III		-8.19016	-0.699805	1	rLN
-2.79795	-1.90316	T-TOX_EM_I		5.08345	3.09458	1	rLN
0.309614	-1.09242	T-TOX_EM_I		-7.78385	-1.8318	1	rLN
-6.60061	-1.63396	T-CD8_Naive		-7.66905	-0.379871	1	rLN
-0.468351	5.06367	T-TOX_EM_II (CXCL13)		-7.55957	-1.78204	1	rLN
3.73112	-1.49474	T-TOX_EM_III		-7.40569	-1.58213	1	rLN
-0.739609	1.74148	T-TOX_EM_I		-3.25547	-1.55153	1	rLN
-0.3093	4.94234	T-TOX_EM_I		-6.74442	-0.483328	1	rLN
-6.86611	-1.23668	T-TOX_EM_I		-7.00817	-1.83097	1	rLN
-7.52267	-1.58587	T-CD8_Naive		-6.61699	-0.691717	1	rLN
-1.07012	5.00085	T-TOX_EM_II (CXCL13)		-3.80173	0.200115	1	rLN
-8.16107	-0.819608	T-CD8_Naive		-8.13457	-1.20375	1	rLN
-7.66679	-1.39671	T-CD8_Naive		-7.04414	-1.16983	1	rLN
-6.34655	-1.47314	T-CD8_Naive		-6.43748	-0.663111	1	rLN
-8.056	-1.45767	T-CD8_Naive		-7.98718	-1.21669	1	rLN
-0.0705317	3.6901	T-TOX_EM_II (CXCL13)		-6.51343	-1.02535	1	rLN
6.92701	1.0263	T-TOX_EM_III		-8.31281	-0.460991	1	rLN
-8.34599	-0.737548	T-TOX_EM_I		-6.52187	-0.169691	1	rLN
-8.35825	-0.748412	T-CD8_Naive		-3.40066	0.458977	1	rLN
-8.67237	-1.21718	T-CD8_Naive		-8.05917	-0.792543	1	rLN
-4.58902	-2.18868	T-TOX_EM_I		-3.32175	0.181006	1	rLN
4.92352	2.62202	T-TOX_EM_III		-5.83355	-1.61023	1	rLN
-8.41546	-0.810613	T-CD8_Naive		-8.57244	-0.201628	1	rLN
5.72904	2.57828	T-TOX_EM_III		-7.63138	-1.87666	1	rLN
7.03746	1.12504	T-TOX_EM_III		-6.9769	-1.07694	1	rLN
6.85803	1.33082	T-TOX_EM_III		-8.42111	-1.73609	1	rLN
-6.1554	-0.419677	T-TOX_EM_I		-7.87993	0.0086565	1	rLN
1.02131	-2.28661	T-TOX_EM_I		-6.89598	-1.3936	1	rLN
-0.8958	4.96278	T-TOX_EM_II (CXCL13)		-7.11662	-2.02449	1	rLN
-0.0527713	-2.2661	T-TOX_EM_I		-6.63599	-0.459935	1	rLN
-6.57627	-0.365711	T-CD8_Naive		-7.70442	-1.09645	1	rLN
6.7588	-0.392799	T-TOX_EM_III		-7.02271	-0.0994929	1	rLN
5.20425	2.94262	T-TOX_EM_III		-8.37253	-0.947808	1	rLN
-3.22724	-1.35436	T-TOX_EM_I		-6.07372	-1.34926	1	rLN
-7.13816	-1.02304	T-CD8_Naive		-8.27729	-1.35175	1	rLN
-3.78213	-1.06501	T-TOX_EM_I		-6.33529	-1.21572	1	rLN
-8.20129	-1.25297	T-CD8_Naive		-8.37176	-0.943705	1	rLN
-8.49822	-0.76485	T-CD8_Naive		-8.2424	-0.781898	1	rLN
-7.10565	-1.7377	T-CD8_Naive		-7.61758	-0.487346	1	rLN
-5.66862	-1.74913	T-TOX_EM_I		-8.19929	-0.881572	1	rLN
-6.97797	-1.78823	T-CD8_Naive		-5.24773	-0.293931	1	rLN
0.250487	-1.36252	T-TOX_EM_I		-8.11466	-1.92267	1	rLN
3.66711	-0.383999	T-TOX_EM_III		-1.51673	5.20291	1	rLN
-3.56378	0.219231	T-TOX_EM_I		-5.24097	-1.79167	1	rLN
-5.18345	-1.82658	T-CD8_Naive		-8.16017	-1.07854	1	rLN
-6.84218	-0.0457212	T-TOX_EM_I		-8.03445	-1.08096	1	rLN
-2.89495	-2.42323	T-TOX_EM_III		-7.80816	-0.999051	1	rLN
-1.2606	0.48735	T-TOX_EM_I		-5.67245	-1.84276	1	rLN
0.144064	-3.94302	T-TOX_EM_I		-7.11825	-1.02341	1	rLN
5.27921	3.01991	T-TOX_EM_III		-8.30093	-1.29204	1	rLN
-6.43389	-0.449025	T-TOX_EM_I		-6.9694	-1.37636	1	rLN
-7.0788	-1.49841	T-CD8_Naive		-6.70399	-0.820079	1	rLN
-0.606813	5.35153	T-TOX_EM_II (CXCL13)		-8.19198	-0.754153	1	rLN
-8.72184	-0.754104	T-CD8_Naive		-7.56343	-0.141495	1	rLN
-0.136594	3.41241	T-TOX_EM_I		-6.89485	-0.598249	1	rLN
-6.8401	-0.024913	T-CD8_Naive		5.81828	2.66724	1	rLN
-7.91674	-1.07874	T-CD8_Naive		-7.77062	-1.4547	1	rLN
-3.981	-2.31756	T-TOX_EM_I		-6.60264	-0.598558	1	rLN
0.716516	1.33255	T-TOX_EM_I		-7.39743	-0.455537	1	rLN
-6.78593	-0.479138	T-CD8_Naive		-7.73785	-1.14297	1	rLN
-0.287591	0.0146838	T-TOX_EM_I		-3.37465	0.179211	1	rLN
-5.36717	-1.38158	T-TOX_EM_I		-4.12226	-2.40736	1	rLN
-6.26578	-0.809202	T-TOX_EM_I		-1.47401	-0.0410039	1	rLN
-0.103185	5.07062	T-TOX_EM_III		-6.70437	-0.0773018	1	rLN
4.9214	3.25367	T-TOX_EM_III		-7.08995	-1.3295	1	rLN
-0.532073	0.0890098	T-TOX_EM_I		-6.54154	-0.742904	1	rLN
-6.09729	-1.80297	T-TOX_EM_III		-6.76098	-1.43777	1	rLN
-0.668635	3.62733	T-TOX_EM_III		-4.15168	-0.100211	1	rLN
-4.11178	-1.43647	T-TOX_EM_I		-2.71648	-0.805598	1	rLN
-8.22266	-1.30692	T-TOX_EM_I		-6.37212	-0.981029	1	rLN
-6.59304	-1.64926	T-CD8_Naive		-8.02691	-1.36714	1	rLN
-7.52925	-1.99712	T-CD8_Naive		-6.79841	-1.74855	1	rLN
-0.508879	4.90384	T-TOX_EM_II (CXCL13)		-7.59893	-1.89774	1	rLN
-7.59297	-1.55029	T-CD8_Naive		-6.87673	-1.85025	1	rLN
-6.61818	-1.19445	T-TOX_EM_I		-8.1803	-1.05482	1	rLN
-7.33812	-0.116069	T-TOX_EM_I		-7.96393	-0.349793	1	rLN
-0.698182	-4.92279	T-TOX_EM_I		-7.43871	-0.966038	1	rLN
-2.06168	-3.27219	T-TOX_EM_I		-8.09729	-0.862755	1	rLN
-0.998611	-1.22234	T-TOX_EM_I		-6.69968	-1.42181	1	rLN
-0.311686	-0.709427	T-TOX_EM_I		-6.56943	-1.15312	1	rLN
4.43588	-1.46493	T-TOX_EM_III		-7.40101	-0.457402	1	rLN
-0.529404	5.10919	T-TOX_EM_II (CXCL13)		-8.31616	-0.413195	1	rLN
-6.72295	-1.27145	T-CD8_Naive		-7.33685	-0.648138	1	rLN
-0.341679	-3.61889	T-TOX_EM_I		-1.60173	5.20471	1	rLN
-3.99469	-1.29915	T-TOX_EM_I		-6.84128	-0.567472	1	rLN
-8.40225	-1.81467	T-CD8_Naive		-6.93541	-0.121999	1	rLN
5.55614	2.75873	T-TOX_EM_III		-6.6915	-0.235194	1	rLN
-0.6339	5.17996	T-TOX_EM_II (CXCL13)		-7.20567	-2.04408	1	rLN
0.0565177	4.95778	T-TOX_EM_II (CXCL13)		-7.8942	-1.80079	1	rLN
4.32937	-1.76342	T-TOX_EM_III		-7.64418	-1.91685	1	rLN
-7.21884	-1.60436	T-TOX_EM_I		-6.32885	-0.413155	1	rLN
-2.94606	0.67125	T-TOX_EM_I		-1.54607	0.157189	1	rLN
-8.52374	-0.630167	T-CD8_Naive		-8.20093	-1.08315	1	rLN
-6.11196	-0.894821	T-TOX_EM_I		-7.63612	-1.56649	1	rLN
-5.60955	-1.77523	T-TOX_EM_I		-6.80761	-0.545628	1	rLN
0.651616	-1.35209	T-TOX_EM_III		-6.47145	-0.467674	1	rLN
-7.14224	-0.796447	T-CD8_Naive		-6.40945	-0.79897	1	rLN
-8.48997	-1.13106	T-CD8_Naive		-8.30951	-1.21615	1	rLN
-3.12407	0.600482	T-TOX_EM_I		-6.47473	-0.524152	1	rLN
-6.39478	-1.34314	T-TOX_EM_I		-7.22222	-0.190094	1	rLN
0.218059	4.4158	T-TOX_EM_II (CXCL13)		-6.67822	-0.693826	1	rLN
-0.577439	3.55274	T-TOX_EM_II (CXCL13)		-6.84296	-1.46106	1	rLN
-0.279065	-2.79626	T-TOX_EM_I		-5.2381	-1.07172	1	rLN
4.02986	-1.02916	T-TOX_EM_III		-7.01448	-0.485988	1	rLN
-4.20994	-1.79166	T-TOX_EM_I		-6.18904	-0.509756	1	rLN
-4.09532	-2.06135	T-TOX_EM_I		-3.03124	-2.4694	4	rLN
-4.1123	-0.711148	T-TOX_EM_I		-5.19511	-1.65102	1	rLN
-3.34459	-0.172823	T-TOX_EM_I		-6.83468	-1.39682	1	rLN
4.3833	3.51478	T-TOX_EM_III		-8.19755	-0.999175	1	rLN
0.116997	-2.791	T-TOX_EM_I		-7.04516	-0.605519	1	rLN
-3.78575	-2.17326	T-TOX_EM_I		-7.63678	-0.322239	1	rLN
-3.9251	-2.56515	T-TOX_EM_I		-6.52016	-1.32112	1	rLN
-0.245154	5.05039	T-TOX_EM_II (CXCL13)		-1.45571	-4.03364	1	rLN
5.59358	2.70556	T-TOX_EM_III		-7.14517	-0.910618	1	rLN
-6.26963	-1.02051	T-TOX_EM_I		4.75413	3.28883	1	rLN
1.62557	-2.82662	T-TOX_EM_I		-7.1439	-0.942898	1	rLN
-3.61612	-0.0382059	T-TOX_EM_I		-5.39989	-1.91299	1	rLN
5.15661	3.1731	T-TOX_EM_III		-8.25488	-0.782721	1	rLN
-8.37672	-1.28744	T-CD8_Naive		-4.01399	0.215141	1	rLN
-1.38185	-0.843054	T-TOX_EM_I		-3.66367	-0.442341	1	rLN
-6.99515	-0.23015	T-CD8_Naive		-8.08041	-0.918885	1	rLN
-6.40994	-0.548104	T-TOX_EM_I		-8.00209	-1.12566	1	rLN
-7.05325	-0.956621	T-CD8_Naive		-6.38077	-1.29231	1	rLN
-0.396607	1.83919	T-TOX_EM_I		-6.66129	-1.37232	1	rLN
-7.91492	-0.843593	T-CD8_Naive		-0.582016	-4.82129	1	rLN
-5.52528	-0.83534	T-TOX_EM_I		-7.57084	-0.754735	1	rLN
-0.31321	-0.213564	T-TOX_EM_I		-8.11611	-0.582092	1	rLN
2.81836	2.90584	T-TOX_EM_III		-6.2556	-0.520389	1	rLN
-1.06305	4.92692	T-TOX_EM_II (CXCL13)		-6.35565	-0.513511	1	rLN
-0.701512	4.92762	T-TOX_EM_II (CXCL13)		-7.54508	-1.82821	1	rLN
5.31086	2.87658	T-TOX_EM_I		-7.2615	0.0201875	1	rLN
-1.20498	-4.92907	T-TOX_EM_I		-5.97363	-0.420567	1	rLN
6.3825	1.43123	T-TOX_EM_III		-6.2467	-0.35393	1	rLN
-8.47366	-1.26597	T-CD8_Naive		-6.17542	-1.66855	1	rLN
0.169051	-0.519001	T-TOX_EM_I		-8.25177	-0.738503	1	rLN
-4.61095	-1.47115	T-TOX_EM_I		-4.96923	-0.275085	1	rLN
-2.48081	-2.94136	T-TOX_EM_I		-6.68877	-0.572851	1	rLN
-0.234442	5.02665	T-TOX_EM_II (CXCL13)		-5.50097	-0.90403	1	rLN
-2.05203	-1.12887	T-TOX_EM_I		-1.55908	-1.69536	1	rLN
-0.357851	4.93776	T-TOX_EM_II (CXCL13)		-6.23593	-0.822969	1	rLN
-6.71807	-1.76296	T-CD8_Naive		-1.06885	-0.248276	1	rLN
4.86895	2.27504	T-TOX_EM_III		-0.760949	-1.73878	1	rLN
-7.94071	-1.65546	T-TOX_EM_I		-8.23615	-0.789236	1	rLN
3.60717	-2.2931	T-TOX_EM_III		-7.34395	-0.9559	1	rLN
-6.33938	-1.77585	T-CD8_Naive		-6.45919	-0.363338	1	rLN
-6.31946	-1.4918	T-CD8_Naive		-8.15273	-0.672383	1	rLN
-7.88097	-0.766402	T-CD8_Naive		-7.61017	-0.738884	1	rLN
-0.7608	2.96197	T-TOX_EM_II (CXCL13)		-8.46673	-0.820315	1	rLN
-6.81327	-1.13288	T-CD8_Naive		-6.57304	-1.11139	1	rLN
-3.20388	0.00597068	T-TOX_EM_I		-7.49657	-0.395493	1	rLN
4.33812	0.241708	T-TOX_EM_III		-8.38774	-0.881855	1	rLN
-2.48691	1.03638	T-TOX_EM_I		-6.63028	-0.555662	1	rLN
-6.74905	-0.338773	T-CD8_Naive		-7.96505	-0.41197	1	rLN
-8.34443	-1.03791	T-CD8_Naive		-6.9183	-0.0404538	1	rLN
-2.56951	-0.00222837	T-TOX_EM_I		-8.28302	-1.08332	1	rLN
-3.89637	-2.7695	T-TOX_EM_I		-7.4552	-1.29365	1	rLN
-0.982014	5.17727	T-TOX_EM_II (CXCL13)		-8.38083	-0.126283	1	rLN
-1.29939	-0.102397	T-TOX_EM_I		-8.24144	-1.12129	1	rLN
-8.35501	-0.50571	T-CD8_Naive		-6.37864	-1.6466	1	rLN
2.45101	-0.394255	T-TOX_EM_III		-1.98025	4.87339	1	rLN
-7.24817	-0.847496	T-CD8_Naive		-6.81504	-0.886596	1	rLN
2.9027	-1.22107	T-TOX_EM_III		-8.25084	-0.531088	1	rLN
-6.53148	-1.21205	T-CD8_Naive		-3.98246	-2.06215	1	rLN
-3.70541	-0.651174	T-TOX_EM_II (CXCL13)		-6.77232	-1.08413	1	rLN
0.24162	3.84433	T-TOX_EM_III		-8.49839	-1.2453	1	rLN
-0.497345	4.88608	T-TOX_EM_II (CXCL13)		-8.00121	-0.616979	1	rLN
-8.29204	-1.31064	T-TOX_EM_I		-8.72442	-0.877777	1	rLN
4.80206	-1.08128	T-TOX_EM_III		-6.82283	-0.452199	1	rLN
1.49036	2.29801	T-TOX_EM_III		-6.96898	-1.08428	1	rLN
-7.17639	-0.188396	T-CD8_Naive		-8.35752	-1.38053	1	rLN
-3.16382	-2.49915	T-TOX_EM_I		-5.41691	-1.3722	1	rLN
2.77357	2.34906	T-TOX_EM_III		-6.05907	-0.760672	1	rLN
-3.09877	-0.355266	T-TOX_EM_I		-6.49514	-0.34411	1	rLN
-8.07505	-0.8695	T-CD8_Naive		-7.9729	-1.40925	1	rLN
-8.45748	-0.940714	T-CD8_Naive		-7.7772	-1.54226	1	rLN
5.99324	0.711663	T-TOX_EM_III		-8.5559	-1.04784	1	rLN
-0.419756	4.85423	T-TOX_EM_II (CXCL13)		-8.00488	-1.42174	1	rLN
-0.9002	4.65788	T-TOX_EM_II (CXCL13)		-6.37447	-1.26415	1	rLN
-6.09622	-1.53522	T-CD8_Naive		-7.63509	-1.24126	1	rLN
6.12135	2.46092	T-TOX_EM_III		4.89513	3.29928	1	rLN
-7.33963	-1.84377	T-CD8_Naive		-7.56927	-1.66	1	rLN
-0.368894	1.42511	T-TOX_EM_II (CXCL13)		-8.45783	-0.818648	1	rLN
5.65318	2.76755	T-TOX_EM_III		-8.31883	-0.461327	1	rLN
-5.55565	-0.789929	T-TOX_EM_I		-7.19476	-0.559916	1	rLN
-0.376661	5.13489	T-TOX_EM_II (CXCL13)		-8.35599	-1.01866	1	rLN
4.25174	-0.434756	T-TOX_EM_III		-7.17988	-0.284852	1	rLN
-6.37969	-0.562712	T-CD8_Naive		-8.38159	-0.817533	1	rLN
6.0087	1.75642	T-TOX_EM_III		-6.21293	-1.63231	1	rLN
-6.52241	-1.26381	T-TOX_EM_I		-5.82035	-1.61886	1	rLN
7.09781	0.810531	T-CD8_Naive		-8.40669	-1.25827	1	rLN
4.70022	3.04358	T-TOX_EM_III		-6.85657	0.0276126	1	rLN
-4.12065	-2.2765	T-TOX_EM_I		-8.22062	-0.748201	1	rLN
-2.65439	1.04269	T-TOX_EM_I		-8.18791	-0.790179	1	rLN
1.95056	-1.90448	T-TOX_EM_III		-7.88586	-0.402336	1	rLN
5.46776	2.31393	T-TOX_EM_III		-6.60523	-0.261687	1	rLN
2.43743	1.26803	T-TOX_EM_III		-2.30028	-3.54301	1	rLN
-0.26099	4.84938	T-TOX_EM_I		-7.66247	-1.55493	1	rLN
-7.1239	-1.46784	T-CD8_Naive		-8.1295	-0.882458	1	rLN
-6.80617	-1.31602	T-TOX_EM_I		-4.87711	-1.86711	1	rLN
5.49336	2.39263	T-TOX_EM_III		-6.96864	-0.963149	1	rLN
-0.168361	2.39747	T-TOX_EM_I		-6.52684	-0.176898	1	rLN
-7.99551	-0.468885	T-CD8_Naive		-2.03933	0.787226	1	rLN
3.14465	-2.95029	T-TOX_EM_III		-8.53522	-0.891409	1	rLN
5.88479	1.81795	T-TOX_EM_III		-7.45156	-1.7577	1	rLN
6.5783	0.176165	T-TOX_EM_III		-5.58734	-1.69334	1	rLN
-3.04346	0.678437	T-TOX_EM_I		-8.04001	-0.582197	1	rLN
-0.752513	4.57866	T-TOX_EM_I		-6.26606	-1.2379	1	rLN
-5.3774	-1.68893	T-CD8_Naive		-6.73464	-0.864867	1	rLN
-8.43981	-0.995388	T-CD8_Naive		-8.11395	-1.0195	1	rLN
1.34902	-1.49993	T-TOX_EM_III		-8.09399	-0.453538	1	rLN
-0.740947	0.146389	T-TOX_EM_I		-6.13669	-0.790511	1	rLN
-4.83498	-1.24689	T-TOX_EM_I		-3.90797	-2.35474	1	rLN
-5.18189	-1.87292	T-CD8_Naive		-6.21214	-0.551211	1	rLN
-8.12831	-1.82473	T-CD8_Naive		-6.39557	-1.17617	1	rLN
-6.38212	-1.17489	T-CD8_Naive		-6.74035	-1.51728	1	rLN
-6.61858	-0.290603	T-CD8_Naive		-8.73958	-0.447509	1	rLN
-8.29883	-0.224203	T-TOX_EM_I		-3.77613	-2.35518	4	rLN
5.42421	2.95008	T-TOX_EM_II (CXCL13)		-3.89601	-2.14778	1	rLN
-7.41172	-1.33194	T-CD8_Naive		-6.12446	-1.48015	1	rLN
-0.624474	5.14704	T-TOX_EM_II (CXCL13)		-8.90797	-0.800842	1	rLN
-8.31978	-1.58649	T-CD8_Naive		-8.06347	-1.01437	1	rLN
4.94666	3.18059	T-TOX_EM_III		-0.338986	5.08776	1	rLN
-7.29323	-1.40522	T-TOX_EM_I		-7.29914	-1.13788	1	rLN
4.54609	3.45413	T-TOX_EM_III		-6.95297	0.134154	1	rLN
-1.49573	0.491225	T-TOX_EM_I		-3.19239	0.363557	1	rLN
-7.50811	-1.60286	T-CD8_Naive		-6.11809	-0.731611	1	rLN
6.52641	1.79669	T-TOX_EM_III		-6.83922	-0.168749	1	rLN
-8.27248	-1.5723	T-CD8_Naive		-5.96606	-1.80729	1	rLN
-6.49106	-1.64952	T-CD8_Naive		-8.33949	-0.844554	1	rLN
-0.695678	4.47117	T-TOX_EM_I		-6.62596	-0.119595	1	rLN
-2.35608	-3.52794	T-TOX_EM_I		-8.15187	-0.698509	1	rLN
-0.867196	5.12071	T-TOX_EM_II (CXCL13)		-6.53579	-0.403977	1	rLN
-6.47333	-1.29671	T-CD8_Naive		-8.07454	-1.16471	1	rLN
5.59967	1.63175	T-TOX_EM_III		-8.39786	-1.1923	1	rLN
3.82224	-1.40232	T-TOX_EM_III		-8.70334	-1.07777	1	rLN
-0.57482	5.19346	T-TOX_EM_II (CXCL13)		-7.99146	-0.595219	1	rLN
-6.87312	-1.63902	T-TOX_EM_III		-7.87149	-0.711679	1	rLN
-8.16849	-1.07067	T-CD8_Naive		-7.29005	-0.685707	1	rLN
5.30756	0.0338556	T-TOX_EM_III		-8.23109	-1.61535	1	rLN
-6.22302	-0.528782	T-TOX_EM_I		-5.73191	-0.777883	1	rLN
5.3883	2.9934	T-TOX_EM_III		5.63434	2.7453	1	rLN
-7.80829	-1.53987	T-CD8_Naive		-8.22904	-1.02667	1	rLN
-7.33436	-0.435345	T-CD8_Naive		-6.76224	-0.968793	1	rLN
-0.15248	0.144335	T-TOX_EM_I		-8.22121	-0.779169	1	rLN
-7.0185	-1.91045	T-CD8_Naive		-8.11867	-0.962789	1	rLN
-1.02566	5.03532	T-TOX_EM_II (CXCL13)		-6.48258	-1.52176	1	rLN
-6.67982	-1.74443	T-TOX_EM_I		-3.55913	-0.108634	1	rLN
1.64588	0.0527672	T-TOX_EM_III		-8.5423	-1.39809	1	rLN
-6.86105	-1.08193	T-TOX_EM_I		-6.33846	-1.96125	1	rLN
-6.46194	-0.359311	T-TOX_EM_I		-8.49956	-0.848527	1	rLN
-6.30273	-0.523595	T-TOX_EM_I		-6.50129	-1.0833	1	rLN
-6.81107	-0.68952	T-TOX_EM_I		-8.16247	-1.60412	1	rLN
3.55402	-1.36623	T-TOX_EM_III		-4.01092	-0.907775	1	rLN
-6.52503	-0.385142	T-CD8_Naive		-6.28721	-1.27108	1	rLN
4.61126	-0.340826	T-TOX_EM_III		-5.50587	-1.32522	1	rLN
-5.9917	-0.52221	T-TOX_EM_I		-6.98479	-0.0506704	1	rLN
-6.28827	-1.27117	T-CD8_Naive		-8.24962	-0.486805	1	rLN
-0.199932	4.57919	T-TOX_EM_I		-6.65403	-1.28646	1	rLN
-0.667832	5.122	T-TOX_EM_II (CXCL13)		-6.55996	-1.69022	1	rLN
-8.69348	-1.15202	T-CD8_Naive		-8.17645	-1.68879	1	rLN
-2.59398	-2.51506	T-TOX_EM_I		-8.3571	-1.07109	1	rLN
-0.866301	4.64889	T-TOX_EM_I		-8.44367	-0.464833	1	rLN
-7.04565	-1.7675	T-CD8_Naive		-7.52864	-0.697662	1	rLN
1.44767	1.01981	T-TOX_EM_III		-5.71813	-1.54117	1	rLN
3.51781	-0.746051	T-TOX_EM_III		-2.05172	-1.9751	1	rLN
-3.57408	-0.668869	T-TOX_EM_I		-6.71448	-1.18113	1	rLN
-6.69117	-0.37107	T-TOX_EM_I		-6.58738	-0.83033	1	rLN
-8.36284	-0.561132	T-CD8_Naive		-8.10518	-0.74297	1	rLN
-4.33219	-2.34589	T-TOX_EM_III		-0.682163	5.09923	1	rLN
3.39598	-2.00406	T-TOX_EM_III		-8.19799	-0.624938	1	rLN
-0.379769	5.08908	T-TOX_EM_II (CXCL13)		-6.1377	-0.85419	1	rLN
3.71424	-2.34844	T-TOX_EM_III		-0.466634	-4.02394	1	rLN
-7.08963	-1.67177	T-CD8_Naive		-7.85532	-0.647271	1	rLN
-7.20057	-1.76977	T-CD8_Naive		-6.64102	-0.600812	1	rLN
-6.46078	-0.948334	T-TOX_EM_I		-8.63352	-0.937207	1	rLN
-5.24568	-0.961288	T-TOX_EM_I		-6.73048	-0.0924141	1	rLN
4.26908	1.1486	T-TOX_EM_III		-7.06946	-0.673022	1	rLN
-5.94781	-1.41305	T-CD8_Naive		-7.91851	-0.565715	1	rLN
-7.62195	-0.467746	T-CD8_Naive		-7.73545	-1.32199	1	rLN
-6.0989	-1.32481	T-TOX_EM_I		-7.96723	-2.04677	1	rLN
5.44124	2.25168	T-TOX_EM_III		-7.1514	-1.16526	1	rLN
-0.227323	4.76518	T-TOX_EM_II (CXCL13)		-6.62673	-0.292743	1	rLN
-1.10609	4.52583	T-TOX_EM_I		-8.20526	-0.58663	1	rLN
5.08721	3.19241	T-TOX_EM_III		-7.91968	-1.83127	1	rLN
6.7464	1.59543	T-TOX_EM_III		-7.99529	-0.856397	1	rLN
1.58173	0.0775111	T-TOX_EM_III		-8.0593	-0.404975	1	rLN
-4.84752	-1.99568	T-TOX_EM_I		-8.04326	-0.133704	1	rLN
-4.87048	-0.883467	T-TOX_EM_I		-0.716525	5.06041	1	rLN
-6.32247	-0.874258	T-TOX_EM_I		-6.03136	-0.272524	1	rLN
-2.46643	1.19196	T-TOX_EM_I		-3.61843	0.223598	1	rLN
3.01831	-0.339613	T-TOX_EM_III		-8.07738	-1.68899	1	rLN
6.56585	-0.367052	T-TOX_EM_III		-4.17057	-2.20644	1	rLN
0.0575214	0.552401	T-TOX_EM_I		-7.94456	-0.265391	1	rLN
-0.540994	4.95324	T-TOX_EM_II (CXCL13)		-6.48307	-1.56579	1	rLN
-8.47964	-0.883571	T-CD8_Naive		-6.28422	-0.0461408	1	rLN
-5.10344	-1.9839	T-TOX_EM_III		-6.45922	-0.387958	1	rLN
6.41148	1.94253	T-TOX_EM_III		-7.7239	-0.936135	1	rLN
-3.97432	-2.51604	T-TOX_EM_I		-8.46818	-1.62836	1	rLN
-3.62387	0.201645	T-TOX_EM_I		-8.17414	-0.724057	1	rLN
3.27566	3.54826	T-TOX_EM_I		-8.04084	-0.86436	1	rLN
3.66397	-0.907995	T-TOX_EM_III		-6.70415	-0.179108	1	rLN
-3.51503	-0.243474	T-TOX_EM_III		-8.5178	-0.506364	1	rLN
-6.2703	-1.20578	T-CD8_Naive		-2.52179	1.26425	1	rLN
-7.83804	-1.66952	T-CD8_Naive		-8.17834	-1.15272	1	rLN
5.49865	2.84125	T-TOX_EM_III		-6.47002	-0.664723	1	rLN
-0.308366	5.07412	T-TOX_EM_II (CXCL13)		-6.36345	-1.51121	1	rLN
-7.44093	0.299774	T-CD8_Naive		-7.2332	-0.140675	1	rLN
-7.57678	-1.37501	T-CD8_Naive		-8.54055	-0.789113	1	rLN
7.006	0.239068	T-TOX_EM_III		-3.70333	0.692555	1	rLN
-0.423037	5.20814	T-TOX_EM_II (CXCL13)		-6.70601	-1.6369	1	rLN
-5.70437	-1.24411	T-TOX_EM_I		-7.8372	-1.02175	1	rLN
-3.04651	0.587667	T-TOX_EM_I		-6.37675	-0.330521	1	rLN
-6.40048	-1.67021	T-CD8_Naive		-8.242	-1.0836	1	rLN
-6.58085	-1.12987	T-TOX_EM_I		-6.36289	-0.609765	1	rLN
-0.247346	5.00148	T-TOX_EM_II (CXCL13)		-7.1807	-1.34704	1	rLN
-7.20497	-1.96468	T-CD8_Naive		-1.54596	4.87893	1	rLN
3.79892	-2.24023	T-TOX_EM_III		-5.96417	-0.311864	1	rLN
3.37213	-2.72428	T-TOX_EM_III		-7.97587	-0.887677	1	rLN
-6.90569	-0.163564	T-CD8_Naive		-8.1125	-0.808467	1	rLN
-1.34067	5.38192	T-TOX_EM_II (CXCL13)		-3.22487	0.378847	1	rLN
-7.73319	-1.6444	T-CD8_Naive		-6.65421	-0.350003	1	rLN
-6.91123	-1.46624	T-CD8_Naive		-6.80808	-0.918766	1	rLN
-7.75783	-1.75143	T-CD8_Naive		-3.10525	0.304665	1	rLN
-7.42912	-1.58793	T-TOX_EM_I		-6.22306	-0.518768	1	rLN
0.094159	-2.33741	T-TOX_EM_I		-7.97833	-0.568135	1	rLN
0.0765794	-2.16149	T-TOX_EM_I		-0.698182	-0.701831	3	rLN
-8.2468	-0.697665	T-CD8_Naive		-5.22193	-1.81033	1	rLN
-4.06821	-0.307393	T-TOX_EM_III		-8.38796	-1.14702	1	rLN
-5.95278	-1.71845	T-TOX_EM_I		-5.87304	-0.798429	1	rLN
-6.29191	-0.0913122	T-TOX_EM_I		-7.01567	-0.223108	1	rLN
4.54758	3.35849	T-TOX_EM_II (CXCL13)		-8.33251	-1.07017	1	rLN
-3.84908	-2.43585	T-TOX_EM_I		-6.53472	-1.47315	1	rLN
4.66811	-1.31767	T-TOX_EM_III		-7.62327	-0.866682	1	rLN
4.06278	-1.7655	T-TOX_EM_III		-7.80825	-1.73985	1	rLN
-6.39457	-0.884374	T-CD8_Naive		-8.0981	-1.47528	1	rLN
-8.19895	-0.827291	T-CD8_Naive		-6.05614	-1.45764	1	rLN
-6.69552	-0.104709	T-CD8_Naive		-6.03228	-0.404723	1	rLN
0.0441922	1.5399	T-TOX_EM_I		-8.15613	-0.382898	1	rLN
-6.80096	-1.75899	T-CD8_Naive		-7.2248	-0.985859	1	rLN
-8.16756	-0.847977	T-CD8_Naive		-8.22471	-0.899752	1	rLN
3.30073	-0.430322	T-TOX_EM_III		-2.96678	-2.94943	1	rLN
-6.92062	-0.89991	T-CD8_Naive		-8.40502	-1.01946	1	rLN
-6.33488	-1.36754	T-TOX_EM_I		-8.61565	-0.341734	1	rLN
-2.69949	0.891541	T-TOX_EM_I		-7.64055	-0.856503	1	rLN
-8.32049	-1.10648	T-CD8_Naive		-8.06481	-1.6752	1	rLN
-7.09299	-1.29576	T-CD8_Naive		-8.11377	-0.998773	1	rLN
-0.551369	5.13428	T-TOX_EM_II (CXCL13)		-6.79075	-1.72382	1	rLN
-0.623075	-4.91797	T-TOX_EM_I		-7.29898	-0.574383	1	rLN
-4.64633	-1.72507	T-TOX_EM_I		-8.08682	-1.17689	1	rLN
-7.87154	-1.506	T-CD8_Naive		-7.23107	-1.64763	1	rLN
5.59909	2.68875	T-TOX_EM_III		-7.38834	-0.107368	1	rLN
-6.77815	-1.35641	T-TOX_EM_I		-6.24176	-0.610497	1	rLN
-6.59479	-1.39539	T-CD8_Naive		-6.55242	-0.222171	1	rLN
3.70075	-1.18292	T-TOX_EM_III		-8.26396	-0.885566	1	rLN
3.58614	-0.825273	T-TOX_EM_III		-1.22889	5.11201	1	rLN
-7.64241	-0.796021	T-CD8_Naive		-5.75303	-0.964775	1	rLN
-5.21963	-1.87645	T-TOX_EM_I		-7.52744	-0.452553	1	rLN
-2.1251	1.59487	T-TOX_EM_I		-6.78392	-0.258138	1	rLN
3.91618	-1.36558	T-TOX_EM_III		-5.81623	-1.64788	1	rLN
-0.918701	5.21488	T-TOX_EM_II (CXCL13)		-5.86466	-0.9041	1	rLN
-6.15158	-1.38209	T-TOX_EM_I		-8.2586	-0.850464	1	rLN
-5.77698	-1.92366	T-CD8_Naive		-8.36343	-1.63754	1	rLN
-0.183107	4.90191	T-TOX_EM_II (CXCL13)		-7.14102	-1.98982	1	rLN
-6.52225	-1.85228	T-CD8_Naive		-7.16344	-1.55384	1	rLN
3.34699	-0.914957	T-TOX_EM_III		-7.01523	-0.214042	1	rLN
-6.23049	-1.72153	T-CD8_Naive		-8.39494	-1.37237	1	rLN
-8.4539	-0.542534	T-TOX_EM_I		-7.04481	-1.61593	1	rLN
-3.79484	0.0162217	T-TOX_EM_I		-6.68181	-1.7781	1	rLN
2.74683	-1.02825	T-TOX_EM_III		-7.96943	-0.492057	1	rLN
3.62299	-1.27528	T-TOX_EM_III		-6.65738	-0.862627	1	rLN
2.42382	-0.083919	T-TOX_EM_III		-8.39325	-1.24117	1	rLN
-0.0893273	-1.4195	T-TOX_EM_I		-6.33356	-1.08975	1	rLN
-3.55518	0.396244	T-TOX_EM_I		-7.5186	-1.14863	1	rLN
-6.52513	-0.203458	T-TOX_EM_I		-8.01344	-0.296488	1	rLN
-7.39047	-0.321398	T-TOX_EM_I		-8.38317	-0.889611	1	rLN
-5.74232	-1.67535	T-CD8_Naive		-0.479629	-4.69682	1	rLN
4.88607	1.99872	T-TOX_EM_III		-0.588345	1.01885	1	rLN
-0.329422	4.95155	T-TOX_EM_II (CXCL13)		-6.81978	-0.137063	1	rLN
-5.86298	-1.4305	T-TOX_EM_I		-8.47609	-0.767768	1	rLN
3.61786	-2.19218	T-TOX_EM_III		-8.62099	-1.50689	1	rLN
-7.45359	-1.91971	T-CD8_Naive		-6.37159	-1.17973	1	rLN
2.9509	-1.1768	T-TOX_EM_III		-7.81671	-1.01494	1	rLN
-0.914248	5.04445	T-TOX_EM_II (CXCL13)		-8.11454	-0.858673	1	rLN
-1.60891	5.33353	T-TOX_EM_II (CXCL13)		-7.30885	-0.251654	1	rLN
-2.69655	0.600746	T-TOX_EM_I		-7.99573	-0.846318	1	rLN
-0.38975	5.11891	T-TOX_EM_II (CXCL13)		-6.60515	-0.35685	1	rLN
-1.85841	5.33342	T-TOX_EM_II (CXCL13)		-8.03866	-0.733811	1	rLN
-6.77778	-0.229623	T-CD8_Naive		-7.84908	-0.674772	1	rLN
-5.98082	-1.42663	T-TOX_EM_I		-8.31695	-1.01828	1	rLN
-4.02541	-2.45648	T-TOX_EM_I		-5.9668	-1.62458	1	rLN
-7.83456	-0.838605	T-CD8_Naive		-8.14917	-0.595927	1	rLN
-1.47125	0.676075	T-TOX_EM_I		-7.90662	-1.14748	1	rLN
-0.473487	5.13668	T-TOX_EM_III		-6.29892	-0.900454	1	rLN
5.33484	2.89517	T-TOX_EM_III		-6.30143	-0.728783	1	rLN
-4.83341	-2.05326	T-TOX_EM_I		-2.79493	0.619045	1	rLN
-1.44397	5.16365	T-TOX_EM_II (CXCL13)		-8.22293	-1.55384	1	rLN
-2.79956	0.547236	T-TOX_EM_I		-8.15824	-0.790096	1	rLN
-0.78806	5.13643	T-TOX_EM_II (CXCL13)		-7.95811	-0.223907	1	rLN
3.18637	0.146481	T-TOX_EM_III		-7.37573	-1.21954	1	rLN
-0.397787	5.03476	T-TOX_EM_III		-8.34931	-1.6775	1	rLN
-5.88211	-0.284215	T-TOX_EM_I		-5.05167	-1.94406	1	rLN
6.13662	2.37629	T-TOX_EM_III		-7.52065	-1.74288	1	rLN
6.9942	1.16408	T-TOX_EM_II (CXCL13)		-5.21595	-1.39564	1	rLN
-7.62836	-1.96794	T-CD8_Naive		-8.35192	-0.926126	1	rLN
-7.36174	-1.3048	T-CD8_Naive		-8.13914	-0.76866	1	rLN
-6.59516	-1.73957	T-CD8_Naive		-6.422	-1.02634	1	rLN
5.05902	3.03995	T-TOX_EM_III		-6.72117	-0.206904	1	rLN
-0.921034	4.92699	T-TOX_EM_II (CXCL13)		-8.18743	-1.14849	1	rLN
3.52994	-2.25259	T-TOX_EM_III		-8.15714	-0.365309	1	rLN
3.68392	1.63194	T-TOX_EM_III		-8.47609	-0.642666	1	rLN
-8.1649	-1.47181	T-CD8_Naive		-7.59611	-0.581991	1	rLN
5.42159	2.97282	T-TOX_EM_III		-7.00767	-1.75962	1	rLN
-6.8639	-0.742639	T-CD8_Naive		-7.97961	-1.42807	1	rLN
-8.24805	-0.552435	T-CD8_Naive		-8.09962	-1.57666	1	rLN
-6.84792	-1.49002	T-CD8_Naive		-7.94092	-0.827805	1	rLN
-6.46868	-0.883394	T-TOX_EM_I		-7.26374	-0.437961	1	rLN
-8.28237	-0.99826	T-TOX_EM_I		-7.96269	-1.54717	1	rLN
1.25206	-0.479291	T-TOX_EM_III		-6.65078	-1.19039	1	rLN
5.94775	2.55104	T-TOX_EM_III		-8.2544	-0.943698	1	rLN
-6.39868	-0.818343	T-TOX_EM_I		-8.34136	-0.787362	1	rLN
-3.64392	-0.676901	T-TOX_EM_III		-8.36257	-0.680246	1	rLN
-6.15562	-1.50719	T-TOX_EM_I		-8.04748	-1.90872	1	rLN
-7.34911	-0.736587	T-CD8_Naive		-6.58632	-0.862963	1	rLN
-6.51636	-0.933198	T-TOX_EM_I		-6.05142	-0.618278	1	rLN
-6.45186	-0.172136	T-CD8_Naive		-8.21743	-0.701781	1	rLN
-6.19211	-1.13881	T-TOX_EM_I		-8.46402	-1.49426	1	rLN
-7.85072	-1.49347	T-CD8_Naive		-8.1944	-0.614884	1	rLN
4.77702	2.20928	T-TOX_EM_I		-8.04907	-1.57075	1	rLN
5.32876	3.06726	T-TOX_EM_III		0.251829	4.39457	1	rLN
-6.69373	-1.86062	T-CD8_Naive		-6.05724	-1.8482	1	rLN
-6.51239	-0.639114	T-TOX_EM_I		-8.08556	-1.48004	1	rLN
-7.45863	-1.92186	T-CD8_Naive		-7.94785	-1.40791	1	rLN
-6.13414	-0.695891	T-TOX_EM_I		-5.78962	-1.66628	1	rLN
-7.76271	-0.0297961	T-TOX_EM_I		-4.44059	-2.14302	1	rLN
-0.955426	5.13532	T-TOX_EM_III		6.81214	1.45893	1	rLN
-6.68692	-1.4972	T-CD8_Naive		-5.65571	-0.638983	1	rLN
-7.14313	-1.92512	T-CD8_Naive		-0.661463	-1.21119	3	rLN
-0.579036	4.81364	T-TOX_EM_II (CXCL13)		-6.60962	-1.16093	1	rLN
-5.45366	-1.66377	T-TOX_EM_I		-7.85959	-1.70714	1	rLN
-7.63506	-1.38139	T-TOX_EM_I		0.122582	-2.52207	1	rLN
-1.5952	3.55353	T-TOX_EM_II (CXCL13)		-7.20479	-0.209709	1	rLN
-1.65726	5.39237	T-TOX_EM_II (CXCL13)		-6.60848	-0.339423	1	rLN
3.05512	-0.346956	T-TOX_EM_III		-4.1917	-2.28042	1	rLN
-6.04226	-1.40724	T-CD8_Naive		-6.79969	-0.501556	1	rLN
6.16834	2.32498	T-TOX_EM_III		6.14954	1.84283	1	rLN
-7.15951	-1.53018	T-CD8_Naive		-5.66231	-0.356207	1	rLN
-8.28423	-0.481319	T-CD8_Naive		-6.19325	-0.67359	1	rLN
3.42895	-1.58363	T-TOX_EM_III		-6.4241	-1.45616	1	rLN
-7.6442	-1.83225	T-CD8_Naive		-8.18959	-0.482686	1	rLN
-7.81203	-0.785722	T-TOX_EM_I		-0.779511	-2.47564	1	rLN
4.76337	-0.0349636	T-TOX_EM_III		-7.29292	-1.74431	1	rLN
-7.1052	-0.820133	T-CD8_Naive		-0.117297	4.59297	1	rLN
-8.47609	-0.642666	T-CD8_Naive		-7.36935	-0.675147	1	rLN
-0.509785	3.63159	T-TOX_EM_III		7.01392	1.2004	1	rLN
-8.36122	-1.09762	T-CD8_Naive		-6.64218	-0.490922	1	rLN
0.292012	0.0978495	T-TOX_EM_I		-6.33139	-0.66781	1	rLN
-6.75696	-0.618256	T-TOX_EM_I		-7.85666	-1.5309	1	rLN
-7.65021	-1.88311	T-CD8_Naive		-8.40317	-0.867295	1	rLN
4.2707	2.12969	T-TOX_EM_III		-8.25862	-1.12572	1	rLN
2.13823	-2.3792	T-TOX_EM_III		-6.71222	-0.662224	1	rLN
-7.26138	-1.75314	T-CD8_Naive		-8.06798	-0.69423	1	rLN
6.98328	1.03829	T-TOX_EM_III		-6.50852	-0.0984525	1	rLN
-6.16727	-0.379406	T-TOX_EM_I		-8.52721	-1.27464	1	rLN
5.85593	2.64932	T-TOX_EM_III		-8.00156	-1.30289	1	rLN
1.36989	0.430574	T-TOX_EM_III		-8.49779	-1.26251	1	rLN
-3.46412	-1.79656	T-TOX_EM_I		-1.71312	5.3939	1	rLN
-2.90239	0.60232	T-TOX_EM_I		-6.27054	-1.09098	1	rLN
-7.99836	-1.08905	T-CD8_Naive		-0.374043	-4.19309	1	rLN
3.34532	2.5608	T-TOX_EM_III		-7.70882	-0.549542	1	rLN
-8.08801	-0.697847	T-CD8_Naive		-8.18781	-0.745444	1	rLN
2.92514	0.313565	T-TOX_EM_III		-8.11673	-1.47955	1	rLN
-0.630544	1.72405	T-TOX_EM_I		-8.26524	-1.00922	1	rLN
-4.88037	-1.77577	T-TOX_EM_I		-8.02961	-1.67909	1	rLN
-4.76635	-1.58669	T-TOX_EM_I		-6.70571	-1.77187	1	rLN
6.43703	1.96028	T-TOX_EM_III		-6.78844	-0.958448	1	rLN
-0.140449	1.30607	T-TOX_EM_I		-7.82323	-0.514253	1	rLN
0.717476	-0.183144	T-TOX_EM_I		-7.34057	-1.97777	1	rLN
-8.43289	-0.888878	T-CD8_Naive		-7.88971	-0.746157	1	rLN
-0.58595	4.89395	T-TOX_EM_II (CXCL13)		-4.05724	-2.1185	1	rLN
-0.668908	4.74984	T-TOX_EM_II (CXCL13)		5.33692	2.94531	1	rLN
-6.2397	-1.65793	T-CD8_Naive		-7.31857	-1.01186	1	rLN
-7.11662	-2.02449	T-CD8_Naive		-7.75411	-0.745264	1	rLN
1.85222	0.686238	T-TOX_EM_III		-8.84164	-1.13059	1	rLN
0.128082	-1.83224	T-TOX_EM_I		-8.24856	-0.598044	1	rLN
-8.03507	-1.91693	T-TOX_EM_II (CXCL13)		-7.11375	-0.571469	1	rLN
3.17334	-2.84914	T-TOX_EM_III		6.99003	1.23999	1	rLN
-6.24247	-1.74122	T-TOX_EM_I		-6.21698	-1.28295	1	rLN
-0.446156	4.53526	T-TOX_EM_II (CXCL13)		-6.31184	-1.18682	1	rLN
-6.703	-0.534783	T-CD8_Naive		-8.199	-1.56331	1	rLN
-6.90676	-0.770385	T-CD8_Naive		-8.16212	-0.901589	1	rLN
4.93926	0.431281	T-TOX_EM_III		-6.91429	-1.76595	1	rLN
5.6273	2.68864	T-TOX_EM_III		-6.14425	-0.373529	1	rLN
-6.63869	-0.393799	T-TOX_EM_I		-8.34566	-1.12359	1	rLN
0.421662	1.43721	T-TOX_EM_I		-8.39104	-1.76186	1	rLN
5.87294	2.6496	T-TOX_EM_III		-7.41792	-0.30854	1	rLN
-3.12634	-1.25599	T-TOX_EM_I		-7.8954	-0.40543	1	rLN
-3.79205	0.0440152	T-TOX_EM_I		-7.48893	-1.76237	1	rLN
5.95774	2.46656	T-TOX_EM_III		-7.98657	-1.66294	1	rLN
-8.25718	-0.971424	T-CD8_Naive		-7.86004	-0.110665	1	rLN
-6.84335	-1.07313	T-CD8_Naive		-7.37018	-1.3555	1	rLN
-0.47371	5.13025	T-TOX_EM_II (CXCL13)		-7.26063	-1.64077	1	rLN
-2.42482	-0.325955	T-TOX_EM_I		-6.01335	-0.553299	1	rLN
-1.03509	5.18035	T-TOX_EM_II (CXCL13)		-7.30062	-0.150653	1	rLN
-7.06999	-0.216814	T-CD8_Naive		-7.77401	-0.685702	1	rLN
0.878568	-0.695161	T-TOX_EM_I		-6.35321	-0.766492	1	rLN
-1.04822	-4.99915	T-TOX_EM_III		-7.40498	-1.67855	1	rLN
-8.13937	-1.5677	T-CD8_Naive		-7.03894	-1.41607	1	rLN
5.81473	2.52092	T-TOX_EM_III		-3.02081	0.984105	1	rLN
-7.43325	-1.4865	T-CD8_Naive		-6.83334	-0.187869	1	rLN
-5.86873	-0.816208	T-TOX_EM_I		-7.9513	-1.56083	1	rLN
-2.33809	1.1263	T-TOX_EM_I		-8.48161	-0.834985	1	rLN
-6.05499	-2.05892	T-CD8_Naive		-7.71912	-1.6954	1	rLN
-8.23861	-1.17214	T-CD8_Naive		-5.31466	-0.690481	1	rLN
-3.65388	-2.72229	T-TOX_EM_I		-8.14416	-0.686566	1	rLN
-6.03037	-1.32695	T-TOX_EM_I		-8.26034	-1.74042	1	rLN
-7.06131	-0.15029	T-CD8_Naive		-7.71796	0.0227654	1	rLN
-8.06837	-0.319647	T-CD8_Naive		-6.01915	-1.41155	1	rLN
5.77788	2.67088	T-TOX_EM_III		7.00826	0.713927	1	rLN
-0.295042	5.00999	T-TOX_EM_II (CXCL13)		-7.22995	-0.197482	1	rLN
-8.2364	-1.56514	T-CD8_Naive		-6.70897	0.0527787	1	rLN
-6.82438	-1.42321	T-CD8_Naive		-6.17598	-1.3562	1	rLN
-0.0841199	4.9528	T-TOX_EM_II (CXCL13)		-7.02007	-1.80932	1	rLN
-5.79721	-1.018	T-TOX_EM_I		4.96581	0.917091	1	rLN
-8.08585	-1.23439	T-CD8_Naive		-4.96897	-0.54917	1	rLN
-0.449004	4.78788	T-TOX_EM_I		-6.82335	-0.287249	1	rLN
-6.14425	-0.373529	T-CD8_Naive		-8.28729	-0.685476	1	rLN
-3.24935	0.937722	T-TOX_EM_III		-0.545136	4.93042	1	rLN
-1.72911	5.36522	T-TOX_EM_II (CXCL13)		-8.44499	-0.637006	1	rLN
-6.12992	-1.6838	T-TOX_EM_I		-7.04358	-1.63621	1	rLN
-0.865987	5.2073	T-TOX_EM_II (CXCL13)		-6.76404	-0.311299	1	rLN
-6.31366	-1.74629	T-CD8_Naive		-3.47764	-0.339268	1	rLN
4.73512	2.10446	T-TOX_EM_III		-6.52712	-0.234779	1	rLN
-5.49276	-1.75502	T-TOX_EM_I		1.57662	-1.43575	1	rLN
6.79785	0.787823	T-TOX_EM_III		-6.13696	-1.77495	1	rLN
-8.1648	-0.806633	T-CD8_Naive		-8.10096	-0.702164	1	rLN
-0.863095	5.31968	T-TOX_EM_II (CXCL13)		-6.80778	-1.5408	1	rLN
2.10054	0.640088	T-TOX_EM_III		-6.99216	-1.86457	1	rLN
-2.9121	0.257943	T-TOX_EM_I		-7.66388	-0.699051	1	rLN
5.80644	2.64476	T-TOX_EM_III		-7.9218	-1.69433	1	rLN
-5.98518	-1.04422	T-CD8_Naive		-3.07188	1.0857	1	rLN
-0.951956	0.00858977	T-TOX_EM_I		-6.37481	-1.40796	1	rLN
0.428932	-0.226887	T-TOX_EM_I		-8.40689	-0.84511	1	rLN
-2.3619	1.59526	T-TOX_EM_I		-8.10774	-0.744219	1	rLN
-3.23361	0.136387	T-TOX_EM_I		-8.0326	-0.450976	1	rLN
1.02758	-0.193136	T-TOX_EM_III		-8.44476	-0.607305	1	rLN
4.62749	-1.44039	T-TOX_EM_III		-3.44872	-1.84152	3	rLN
5.54593	2.05771	T-TOX_EM_III		-7.06983	-1.88087	1	rLN
-8.02431	-1.30626	T-TOX_EM_I		-8.24818	-0.722128	1	rLN
-7.40549	-1.40628	T-CD8_Naive		-6.89693	-1.82892	1	rLN
6.06045	2.37876	T-TOX_EM_III		-8.31857	-1.03053	1	rLN
-8.16057	-0.959602	T-CD8_Naive		-7.35183	-1.81159	1	rLN
-2.39568	1.28278	T-TOX_EM_I		-7.38413	-0.0690862	1	rLN
-6.03077	-1.6436	T-CD8_Naive		-3.3726	-1.52404	1	rLN
-8.06151	-1.64868	T-CD8_Naive		-5.6949	-0.337964	1	rLN
5.36084	2.14464	T-TOX_EM_I		-8.27982	-1.3945	1	rLN
2.86985	-2.07397	T-TOX_EM_III		-7.51912	-1.81033	1	rLN
-4.17675	-2.30328	T-TOX_EM_III		-7.14987	-0.149405	1	rLN
1.66858	0.874515	T-TOX_EM_III		-7.22069	-1.80862	1	rLN
-6.25088	-0.953168	T-TOX_EM_I		-3.92766	-2.32069	1	rLN
-6.48267	-0.726443	T-CD8_Naive		-0.190337	0.916894	1	rLN
-4.81478	-1.9126	T-TOX_EM_I		-7.97458	-0.58381	1	rLN
-6.75024	-1.86578	T-CD8_Naive		-4.74074	-2.09008	1	rLN
3.42205	-2.52591	T-TOX_EM_III		-7.33096	-1.84254	1	rLN
-6.81975	-1.28228	T-TOX_EM_I		-8.41022	-0.570803	1	rLN
1.00274	0.297399	T-TOX_EM_I		-8.22114	-1.12541	1	rLN
1.01134	-0.340831	T-TOX_EM_I		-7.77961	-1.77361	1	rLN
-7.39975	-0.962312	T-CD8_Naive		-8.10539	-0.920584	1	rLN
6.01287	2.43637	T-TOX_EM_III		-5.98412	-1.09311	1	rLN
-2.60661	0.425517	T-TOX_EM_I		-6.57566	-0.616997	1	rLN
-4.52435	-1.95537	T-TOX_EM_I		-7.02471	-0.738261	1	rLN
-2.29645	1.46391	T-TOX_EM_I		-3.06288	0.602145	1	rLN
-0.98065	4.5885	T-TOX_EM_II (CXCL13)		-7.69546	-1.38769	1	rLN
-0.334694	0.272011	T-TOX_EM_I		-0.825944	4.95559	1	rLN
-7.7179	-1.82878	T-CD8_Naive		-7.50453	-0.614955	1	rLN
-7.85241	-0.799659	T-CD8_Naive		-7.4242	-0.799656	1	rLN
-8.27146	-1.55282	T-TOX_EM_II (CXCL13)		-8.26447	-0.472749	1	rLN
-6.35662	-1.77983	T-TOX_EM_I		-7.31548	-0.39105	1	rLN
-0.80393	5.02595	T-TOX_EM_II (CXCL13)		-8.14978	-0.115855	1	rLN
-5.75549	-1.34369	T-TOX_EM_I		-8.09034	-0.72798	1	rLN
-0.433013	5.14865	T-TOX_EM_II (CXCL13)		-8.3662	-0.891607	1	rLN
-6.05593	-1.07491	T-CD8_Naive		-0.361948	4.88202	1	rLN
4.22587	-1.49575	T-TOX_EM_III		-7.44387	-0.693831	1	rLN
-2.69212	1.13333	T-TOX_EM_I		-7.74815	-1.83174	1	rLN
3.76098	0.0861699	T-TOX_EM_III		-6.43158	-1.04093	1	rLN
-8.08926	-0.794719	T-TOX_EM_I		-4.75993	-1.88129	1	rLN
-7.3801	-1.62632	T-CD8_Naive		-6.32323	-0.801744	1	rLN
-2.68832	1.04481	T-TOX_EM_I		-8.14298	-0.683386	1	rLN
0.351347	1.53309	T-TOX_EM_I		-7.35112	-0.534453	1	rLN
-0.278124	4.86647	T-TOX_EM_III		-7.1504	-1.0071	1	rLN
-0.554734	4.89731	T-TOX_EM_II (CXCL13)		-3.27811	0.138762	1	rLN
-7.74792	-2.09692	T-CD8_Naive		-6.40201	-1.89052	1	rLN
-6.5154	-0.887542	T-TOX_EM_I		-6.61684	-0.722606	1	rLN
-0.359688	-1.32282	T-TOX_EM_I		-6.95214	-1.2477	1	rLN
3.39629	2.21656	T-TOX_EM_III		-7.72946	-1.67028	1	rLN
-0.447976	5.00059	T-TOX_EM_II (CXCL13)		-7.52559	-2.01528	1	rLN
-1.4068	0.736789	T-TOX_EM_I		-6.64996	-1.01808	1	rLN
-2.6112	0.612586	T-TOX_EM_I		-6.96892	-1.22881	1	rLN
-6.40017	-1.72784	T-TOX_EM_II (CXCL13)		-6.4292	-0.831644	1	rLN
-0.216087	4.61485	T-TOX_EM_II (CXCL13)		-0.808121	2.95334	1	rLN
-6.77567	-0.193052	T-CD8_Naive		-6.43151	-0.279779	1	rLN
-7.64787	-1.4931	T-TOX_EM_I		-6.96478	-0.914152	1	rLN
6.21507	2.05957	T-TOX_EM_III		-6.51653	-1.40016	1	rLN
-6.74291	-0.825329	T-TOX_EM_I		-5.71334	-0.454227	1	rLN
-1.09141	-0.959444	T-TOX_EM_I		-6.88005	-0.471907	1	rLN
-1.15668	-0.133313	T-TOX_EM_I		-7.88751	-1.11508	1	rLN
-0.814773	5.15924	T-TOX_EM_II (CXCL13)		-8.18723	-0.776039	1	rLN
-0.369539	0.330157	T-TOX_EM_I		-7.04713	-0.151247	1	rLN
-0.0503643	-0.294158	T-TOX_EM_I		-6.41033	-1.23983	1	rLN
-5.45937	-1.72845	T-TOX_EM_I		-5.36191	-0.939476	1	rLN
-7.60506	-0.925361	T-CD8_Naive		-7.95613	-0.380611	1	rLN
-0.410697	4.91966	T-TOX_EM_II (CXCL13)		3.33087	-0.323246	1	rLN
-5.81517	-1.71369	T-TOX_EM_I		-8.18164	-0.796985	1	rLN
-7.76492	-1.66186	T-CD8_Naive		-6.55919	-0.617265	1	rLN
-1.52001	5.4236	T-TOX_EM_II (CXCL13)		-8.00217	-2.01446	1	rLN
6.2005	2.1424	T-TOX_EM_III		-7.23693	-0.256556	1	rLN
-0.747043	5.16519	T-TOX_EM_II (CXCL13)		-6.13406	-1.78734	1	rLN
5.86909	1.23766	T-TOX_EM_II (CXCL13)		-3.24573	0.607933	1	rLN
-6.85337	-1.4498	T-CD8_Naive		-8.13837	-0.893066	1	rLN
-0.97379	4.98968	T-TOX_EM_II (CXCL13)		-5.95255	-1.21549	1	rLN
-6.20937	-1.66745	T-CD8_Naive		-5.53267	-0.848933	1	rLN
-4.93743	-2.05642	T-TOX_EM_I		-7.7732	-0.749273	1	rLN
-6.8233	-0.359881	T-CD8_Naive		-6.66222	-0.608489	1	rLN
-3.86889	-0.076128	T-TOX_EM_I		-8.42829	-0.831725	1	rLN
-0.862014	5.08476	T-TOX_EM_I		-6.85051	-0.48222	1	rLN
2.44903	-0.0041206	T-TOX_EM_III		-8.13615	-1.38486	1	rLN
-8.03412	-1.01665	T-CD8_Naive		-7.97883	-0.244478	1	rLN
5.70385	2.63807	T-TOX_EM_III		-7.09081	-1.25663	1	rLN
-0.625892	5.11013	T-TOX_EM_II (CXCL13)		-8.09118	-1.13856	1	rLN
4.3991	3.5657	T-TOX_EM_III		-0.633183	1.16937	1	rLN
-3.97896	-1.88065	T-TOX_EM_III		-6.81008	-1.25071	1	rLN
0.168856	3.47952	T-TOX_EM_I		-6.34361	-0.344037	1	rLN
-5.28056	-1.09164	T-TOX_EM_I		-6.35205	-0.710476	1	rLN
5.06396	2.2985	T-TOX_EM_III		-6.49344	-0.962545	1	rLN
-7.45839	-1.19143	T-CD8_Naive		-8.04761	-0.771474	1	rLN
2.92964	-1.61669	T-TOX_EM_III		-8.16982	-0.600515	1	rLN
6.10564	-0.969363	T-TOX_EM_III		-0.533164	1.34381	1	rLN
-6.1542	-1.77277	T-CD8_Naive		-8.14125	-0.99384	1	rLN
-0.30838	4.8125	T-TOX_EM_II (CXCL13)		-8.30169	-0.927687	1	rLN
3.65546	-2.24089	T-TOX_EM_III		-8.37186	-1.47177	1	rLN
1.08013	-0.374133	T-TOX_EM_I		-6.87599	-0.693577	1	rLN
-7.57476	-1.65947	T-CD8_Naive		-6.54792	-1.46068	1	rLN
-8.0127	-0.611895	T-CD8_Naive		-6.65309	-0.255822	1	rLN
-3.98787	-0.266039	T-TOX_EM_I		-8.04537	-1.1511	1	rLN
-1.13509	5.36889	T-TOX_EM_II (CXCL13)		-7.984	-0.723616	1	rLN
-1.45233	0.729838	T-TOX_EM_I		-7.02557	-1.55632	1	rLN
4.92192	0.6729	T-TOX_EM_III		-8.34602	-1.17226	1	rLN
6.2024	2.20918	T-TOX_EM_III		-6.81193	-1.67766	1	rLN
1.08485	-0.908445	T-TOX_EM_III		-8.04157	-1.62372	1	rLN
-6.57488	-0.328949	T-TOX_EM_I		-8.81106	-0.514565	1	rLN
-8.20288	-1.75401	T-CD8_Naive		-8.23392	-1.69437	1	rLN
-7.01631	-1.06253	T-CD8_Naive		-6.1254	-0.641975	1	rLN
-7.957	-0.694416	T-CD8_Naive		-8.37727	-0.951217	1	rLN
-8.07517	-0.409058	T-CD8_Naive		-6.48507	-0.349795	1	rLN
5.11876	0.296081	T-TOX_EM_III		-5.8164	-1.14479	3	rLN
-0.283969	5.17133	T-TOX_EM_I		-8.25382	-1.5163	1	rLN
3.17379	-1.35942	T-TOX_EM_III		-8.02963	-0.445534	1	rLN
-4.76766	-1.6777	T-TOX_EM_I		-8.13729	-1.52714	1	rLN
-0.480942	4.92959	T-TOX_EM_II (CXCL13)		-6.85573	-1.51647	1	rLN
-0.158182	4.94128	T-TOX_EM_II (CXCL13)		-6.99993	-0.902646	1	rLN
5.23664	2.20701	T-TOX_EM_III		-6.86489	-0.946295	1	rLN
-6.31839	-1.80125	T-CD8_Naive		-5.83902	-1.55655	1	rLN
-5.98885	-1.79243	T-TOX_EM_I		-8.27808	-0.753863	1	rLN
-7.27238	-1.7106	T-CD8_Naive		-8.48477	-1.28809	1	rLN
-2.14341	-0.243004	T-TOX_EM_I		-7.87343	-1.78331	1	rLN
-2.44524	1.21064	T-TOX_EM_I		-0.291829	4.71182	1	rLN
-6.52199	-1.38355	T-CD8_Naive		-8.09211	-1.88698	1	rLN
-2.03816	0.167693	T-TOX_EM_I		-8.21976	-0.869985	1	rLN
-0.268642	5.10692	T-TOX_EM_II (CXCL13)		-8.25451	-0.124217	1	rLN
-8.04947	-1.8538	T-TOX_EM_II (CXCL13)		-6.90151	-0.841027	1	rLN
-0.515746	5.0047	T-TOX_EM_II (CXCL13)		-8.30002	-1.24443	1	rLN
5.6405	2.97175	T-TOX_EM_III		-7.55238	-1.6665	1	rLN
-7.02817	-1.68905	T-CD8_Naive		-6.47653	-0.283305	1	rLN
-6.61378	-0.0288473	T-CD8_Naive		-8.05971	-1.12181	1	rLN
-6.76787	-1.18931	T-TOX_EM_I		-8.10498	-0.62209	1	rLN
-6.33135	-1.40705	T-CD8_Naive		-6.56952	-1.21184	1	rLN
-7.40241	-1.76782	T-CD8_Naive		-8.29836	-1.05018	1	rLN
-2.15781	0.530595	T-TOX_EM_I		4.71425	3.35471	1	rLN
1.56038	2.41785	T-TOX_EM_III		-7.01423	-1.33178	1	rLN
-6.47543	-0.920117	T-TOX_EM_I		-8.08819	-1.75747	1	rLN
0.525134	0.924941	T-TOX_EM_I		-8.00705	-0.846451	1	rLN
5.42759	2.95301	T-TOX_EM_III		-5.81708	-1.21652	1	rLN
-5.89141	-1.54946	T-TOX_EM_I		-6.73553	-0.242402	1	rLN
-1.54607	0.157189	T-TOX_EM_I		-6.53831	-1.39905	1	rLN
-7.00348	-1.30967	T-CD8_Naive		-8.49736	-0.276932	1	rLN
-0.325391	4.99894	T-TOX_EM_II (CXCL13)		-7.71553	-0.45605	1	rLN
-1.33967	5.29629	T-TOX_EM_II (CXCL13)		5.7314	2.69795	1	rLN
-8.28874	-1.39208	T-CD8_Naive		5.90316	2.67395	1	rLN
5.86606	2.60426	T-TOX_EM_III		-5.55461	-1.14514	1	rLN
-3.00723	-1.24746	T-TOX_EM_I		-6.84349	-0.0660552	1	rLN
2.96396	0.0898127	T-TOX_EM_III		-7.95635	-1.52948	1	rLN
-1.74785	-2.25117	T-TOX_EM_I		-8.14842	-1.46418	1	rLN
-7.00494	-1.27312	T-TOX_EM_III		-3.68757	0.211527	1	rLN
-2.3477	-2.74031	T-TOX_EM_I		-8.42101	-0.602405	1	rLN
2.73271	0.24584	T-TOX_EM_III		-7.97115	-1.63348	1	rLN
-7.6861	0.491094	T-TOX_EM_I		-7.52132	-1.48386	1	rLN
-5.34788	-1.7166	T-CD8_Naive		-7.42572	-0.295501	1	rLN
-3.03277	-1.30039	T-TOX_EM_I		-3.89415	-0.429433	1	rLN
-6.56733	-1.98626	T-TOX_EM_I		-6.21182	-0.780781	1	rLN
-4.64905	-2.02195	T-TOX_EM_I		-8.13311	-0.667429	1	rLN
-0.179454	5.05237	T-TOX_EM_II (CXCL13)		-4.34757	-2.20943	1	rLN
5.68049	2.67024	T-TOX_EM_II (CXCL13)		-2.21094	1.64898	1	rLN
-6.47134	-1.65489	T-CD8_Naive		-8.07018	-0.885156	1	rLN
4.07212	-1.76294	T-TOX_EM_III		-6.75845	-0.677883	1	rLN
-7.54483	-1.70807	T-CD8_Naive		-7.88116	-0.900126	1	rLN
1.95281	-0.444739	T-TOX_EM_III		4.9214	3.25367	1	rLN
-2.77997	1.18512	T-TOX_EM_I		-7.76255	-1.93467	1	rLN
5.52532	2.73435	T-TOX_EM_III		-1.2702	0.344738	1	rLN
-1.78073	5.54507	T-TOX_EM_II (CXCL13)		-7.66674	-1.74123	1	rLN
5.08832	3.10314	T-TOX_EM_III		-2.63066	1.28873	1	rLN
4.49624	-0.0761987	T-TOX_EM_III		-7.09451	-0.701736	1	rLN
-7.02099	-1.41116	T-CD8_Naive		-8.65209	-1.25026	1	rLN
6.02645	2.2638	T-TOX_EM_III		-6.87182	-0.815829	1	rLN
-8.00191	-1.32587	T-CD8_Naive		-7.98336	-0.839968	1	rLN
-4.19878	-2.37867	T-TOX_EM_I		-8.14223	-0.90451	1	rLN
-6.82589	-1.78753	T-TOX_EM_I		-7.54858	-1.40891	1	rLN
1.59473	-1.24379	T-TOX_EM_I		-8.24074	-0.816497	1	rLN
1.57104	0.329991	T-TOX_EM_III		-8.27113	-1.12249	1	rLN
1.88987	-0.0833299	T-TOX_EM_III		-8.30917	-1.17302	1	rLN
-7.64935	-0.995579	T-CD8_Naive		-8.20262	-1.1484	1	rLN
4.67207	3.38747	T-TOX_EM_III		-3.32654	0.00154284	1	rLN
5.89433	2.62462	T-TOX_EM_III		-1.19548	0.587672	1	rLN
-6.30942	-1.29981	T-CD8_Naive		-8.15127	-0.731932	1	rLN
-1.71754	1.85211	T-TOX_EM_I		-5.85421	-1.90346	1	rLN
-1.29515	3.53859	T-TOX_EM_II (CXCL13)		-8.35744	-0.985729	1	rLN
-0.672055	4.71472	T-TOX_EM_II (CXCL13)		-7.95493	-0.367375	1	rLN
-3.81648	-2.223	T-TOX_EM_I		-7.08736	-1.33138	1	rLN
-6.0627	-0.727787	T-TOX_EM_I		-6.57541	-1.14963	1	rLN
-3.76883	0.0976672	T-TOX_EM_I		-6.94168	-1.0986	1	rLN
-6.67305	-1.44492	T-TOX_EM_I		-7.94508	-1.4502	1	rLN
-3.16189	-1.34899	T-TOX_EM_I		-6.67127	-1.41598	1	rLN
-0.624719	5.21475	T-TOX_EM_II (CXCL13)		-1.63744	0.0321541	1	rLN
-3.2222	-2.70184	T-TOX_EM_I		-7.11492	-1.55375	1	rLN
3.91885	3.53925	T-TOX_EM_III		-6.41043	-1.42477	1	rLN
1.8497	-0.751851	T-TOX_EM_III		-6.44941	-0.489591	1	rLN
-5.70647	-1.58711	T-TOX_EM_I		-6.40037	-1.69739	1	rLN
-2.83023	-0.634435	T-TOX_EM_I		-7.76969	-0.526011	1	rLN
-6.4526	-0.466229	T-CD8_Naive		-7.90531	-1.16154	1	rLN
3.25407	-0.416532	T-TOX_EM_III		-8.15722	-0.965629	1	rLN
-6.22065	-0.444828	T-TOX_EM_I		-8.33438	-0.835995	1	rLN
6.20893	1.37149	T-TOX_EM_III		-8.32902	-1.48423	1	rLN
-7.09407	-1.8656	T-TOX_EM_III		-8.16984	-1.55762	1	rLN
-7.61292	-1.87264	T-TOX_EM_I		-0.561744	-4.91548	1	rLN
-7.91813	-1.17631	T-CD8_Naive		-5.7053	-1.82091	1	rLN
-7.01945	-0.377196	T-TOX_EM_I		5.65045	2.71145	1	rLN
-0.60273	4.99262	T-TOX_EM_II (CXCL13)		-6.56811	-0.399506	1	rLN
3.23205	-1.21871	T-TOX_EM_III		-7.1594	-0.691149	1	rLN
-7.95727	-1.55039	T-TOX_EM_I		-8.39153	-0.445737	1	rLN
-2.47153	-3.05388	T-TOX_EM_I		-7.2979	-0.850822	1	rLN
1.80181	1.69373	T-TOX_EM_I		-7.8721	-1.39951	1	rLN
-1.37135	0.444082	T-TOX_EM_I		-6.67844	-0.793988	1	rLN
-0.502738	1.91735	T-TOX_EM_I		-5.18618	-0.800349	1	rLN
-3.79957	0.292457	T-TOX_EM_I		-7.33715	-0.486839	1	rLN
-0.639026	5.13639	T-TOX_EM_II (CXCL13)		-4.89078	-1.86858	1	rLN
-0.106531	5.07453	T-TOX_EM_II (CXCL13)		-5.19102	-1.97622	1	rLN
4.23737	3.52215	T-TOX_EM_II (CXCL13)		-7.70018	-1.73789	1	rLN
-1.46587	-3.38536	T-TOX_EM_III		-5.82263	-1.42586	1	rLN
-0.319485	4.61507	T-TOX_EM_II (CXCL13)		-6.1976	-1.30815	1	rLN
-7.99529	-0.856397	T-CD8_Naive		-6.22086	-0.776145	1	rLN
-0.903721	-2.35252	T-TOX_EM_I		-6.14863	-1.34148	1	rLN
4.60822	2.31103	T-TOX_EM_III		4.89732	3.10306	1	rLN
4.89254	2.26847	T-TOX_EM_III		-7.6725	-1.50152	1	rLN
-5.47953	-1.91686	T-CD8_Naive		-8.63342	-0.970249	1	rLN
-0.531552	5.15498	T-TOX_EM_II (CXCL13)		-8.26915	-0.723606	1	rLN
-0.0558213	-1.05693	T-TOX_EM_I		-7.84155	-1.73276	1	rLN
-6.56952	-1.21184	T-TOX_EM_I		-0.125704	-1.93543	3	rLN
-0.840461	5.12781	T-TOX_EM_II (CXCL13)		-8.41724	-1.02736	1	rLN
-6.69088	-1.19223	T-TOX_EM_I		-8.31407	-0.944109	1	rLN
4.53237	2.21928	T-TOX_EM_III		-8.57215	-0.630265	1	rLN
3.05802	-1.46955	T-TOX_EM_III		-3.10106	-2.37525	1	rLN
-8.08072	-1.09839	T-CD8_Naive		-6.83442	-0.0258343	1	rLN
-8.75504	-0.805576	T-TOX_EM_II (CXCL13)		-6.73797	-0.169147	1	rLN
-3.95021	-2.37887	T-TOX_EM_I		-7.80719	-0.520755	1	rLN
-0.153141	0.107651	T-TOX_EM_I		-8.40202	-1.29802	1	rLN
-7.45269	-0.030314	T-CD8_Naive		-7.75392	-0.824464	1	rLN
5.53203	2.2271	T-TOX_EM_III		-7.41791	0.0113994	1	rLN
-6.90483	-0.433538	T-CD8_Naive		0.832298	-2.07165	1	rLN
-7.9729	-1.40925	T-CD8_Naive		-7.08346	-1.45193	1	rLN
-1.20295	-1.56922	T-TOX_EM_I		-6.51517	-1.00251	1	rLN
-6.02644	-0.903045	T-TOX_EM_I		-6.51811	-1.22237	1	rLN
-0.450904	5.11357	T-TOX_EM_II (CXCL13)		-8.10098	-0.777048	1	rLN
6.07128	2.27453	T-TOX_EM_III		-8.41995	-0.725386	1	rLN
-3.92616	-0.0639786	T-TOX_EM_I		-6.41589	-0.490547	1	rLN
-5.36808	-1.80526	T-CD8_Naive		-6.78542	-0.532871	1	rLN
-8.23372	-0.653441	T-CD8_Naive		-8.02888	-0.921214	1	rLN
-0.726714	5.18545	T-TOX_EM_II (CXCL13)		-8.10574	-0.98155	1	rLN
0.789509	-2.38228	T-TOX_EM_I		-7.12823	-0.291948	1	rLN
0.474851	1.85716	T-TOX_EM_I		-6.52321	-0.70243	1	rLN
6.39367	1.74747	T-TOX_EM_III		-7.44164	-0.713668	1	rLN
-4.48821	-2.16961	T-TOX_EM_I		-8.08421	-0.804447	1	rLN
-7.76835	-1.77917	T-CD8_Naive		-4.36525	-2.07179	1	rLN
-0.410629	4.9026	T-TOX_EM_I		-7.99333	-0.567691	1	rLN
-0.908099	3.65963	T-TOX_EM_II (CXCL13)		-8.14029	-0.686611	1	rLN
-0.64121	4.25868	T-TOX_EM_I		-6.15976	-1.09327	1	rLN
-0.361396	5.14239	T-TOX_EM_II (CXCL13)		-6.91481	-0.952987	1	rLN
-4.95348	-2.01036	T-CD8_Naive		-8.11626	-0.573431	1	rLN
-8.241	-1.2192	T-TOX_EM_I		-8.19682	-0.940284	1	rLN
-3.01541	-2.67292	T-TOX_EM_I		-6.2859	-1.24017	1	rLN
-2.50281	0.483795	T-TOX_EM_I		-8.0068	-1.96017	1	rLN
-8.10452	-1.54028	T-CD8_Naive		-6.67716	-1.20642	1	rLN
0.392336	3.01729	T-TOX_EM_I		-8.20339	-1.1721	1	rLN
-8.34271	-1.72925	T-CD8_Naive		-6.89725	-0.3377	1	rLN
-0.77143	5.25879	T-TOX_EM_II (CXCL13)		-7.59683	-1.40046	1	rLN
-0.579974	5.31539	T-TOX_EM_II (CXCL13)		-7.90725	-1.36931	1	rLN
-0.992187	5.04745	T-TOX_EM_II (CXCL13)		-6.3763	-0.267611	1	rLN
-6.51841	-0.35448	T-TOX_EM_I		-7.22431	-0.697287	1	rLN
1.54891	2.87808	T-TOX_EM_III		-8.13833	-0.642075	1	rLN
-0.80846	5.15247	T-TOX_EM_II (CXCL13)		-6.78754	-1.73355	1	rLN
-5.99676	-1.75208	T-CD8_Naive		-8.12093	-0.719958	1	rLN
3.05565	0.652182	T-TOX_EM_III		-6.1936	-1.14334	1	rLN
0.347349	0.654877	T-TOX_EM_I		-8.42922	-0.625874	1	rLN
6.01716	2.26122	T-TOX_EM_III		-0.451901	-0.989625	1	rLN
-7.87759	0.0268057	T-CD8_Naive		-8.0034	-1.7235	1	rLN
-0.164652	4.81381	T-TOX_EM_II (CXCL13)		-6.91592	0.000576992	1	rLN
-2.77348	0.996617	T-TOX_EM_I		-8.02849	-0.458527	1	rLN
-6.18352	-1.2373	T-TOX_EM_I		-7.90694	-1.21855	1	rLN
-6.41417	-1.49293	T-CD8_Naive		-8.11099	-0.390962	1	rLN
6.94399	0.0571791	T-TOX_EM_II (CXCL13)		-8.36438	-1.31906	1	rLN
-5.78126	-0.790189	T-TOX_EM_I		-8.24135	-1.43442	1	rLN
5.541	2.8009	T-TOX_EM_III		-6.60079	-0.44297	1	rLN
-6.6615	-1.50021	T-CD8_Naive		-6.36552	-0.517694	1	rLN
-6.66177	-1.02253	T-CD8_Naive		-3.95366	-2.32606	1	rLN
0.0276712	5.01477	T-TOX_EM_II (CXCL13)		-6.14323	-0.862043	1	rLN
-8.19388	-0.641532	T-CD8_Naive		-3.76906	0.391519	1	rLN
-6.38291	-1.19979	T-TOX_EM_I		-7.99671	-0.104074	1	rLN
1.35488	-0.0744109	T-TOX_EM_I		-8.07121	-1.03815	1	rLN
-6.96147	-0.362685	T-CD8_Naive		-6.10067	-0.584052	1	rLN
-3.10963	0.811294	T-TOX_EM_I		-7.22782	-1.15666	1	rLN
-5.33483	-0.718522	T-TOX_EM_I		-8.11523	-1.15937	1	rLN
4.11788	-1.62384	T-TOX_EM_III		-6.15347	-1.4466	1	rLN
4.48974	-1.45832	T-TOX_EM_III		-7.41007	-0.447169	1	rLN
6.54005	0.959079	T-TOX_EM_III		-6.47452	-0.944729	1	rLN
-7.77768	-1.17969	T-CD8_Naive		-8.01756	-0.241845	1	rLN
-7.63191	-1.14723	T-CD8_Naive		-8.27057	-0.311789	1	rLN
-6.84643	-1.76362	T-CD8_Naive		-8.24208	-0.948666	1	rLN
5.77938	2.74457	T-TOX_EM_III		-6.70007	0.0697066	1	rLN
-2.57599	1.49291	T-TOX_EM_I		-6.02584	-0.290968	1	rLN
-0.661674	-1.87136	T-TOX_EM_I		-7.70952	-1.48105	1	rLN
-0.315713	5.06623	T-TOX_EM_II (CXCL13)		-7.39574	-0.603381	1	rLN
3.72199	-2.37084	T-TOX_EM_III		-2.76798	0.905451	1	rLN
0.342083	-1.5381	T-TOX_EM_I		-8.46356	-0.606502	1	rLN
-0.448534	4.80776	T-TOX_EM_II (CXCL13)		-8.21051	-0.526166	1	rLN
-6.38242	-0.423811	T-TOX_EM_I		-7.17724	-0.527483	1	rLN
-5.34603	-0.952412	T-TOX_EM_I		-6.69399	-1.72457	1	rLN
-5.87101	-0.720169	T-TOX_EM_I		-6.72856	-1.52209	1	rLN
-0.303095	4.97698	T-TOX_EM_II (CXCL13)		-5.80778	-1.29897	1	rLN
5.68157	3.05302	T-TOX_EM_III		-7.9826	-0.0896812	1	rLN
6.69901	1.55458	T-TOX_EM_III		-6.07256	-1.70025	1	rLN
1.20789	1.82574	T-TOX_EM_III		6.72226	1.4157	1	rLN
5.10013	2.29273	T-TOX_EM_III		-8.17412	-1.82587	1	rLN
3.46567	3.50446	T-TOX_EM_I		-3.13835	0.294193	1	rLN
-7.18577	-0.050656	T-CD8_Naive		-3.35938	-0.357597	1	rLN
5.24318	1.404	T-TOX_EM_III		-6.81373	-1.2947	1	rLN
-6.84484	-0.203925	T-TOX_EM_I		-8.1104	-0.928838	1	rLN
-6.44983	-0.131121	T-CD8_Naive		-7.75291	-1.09093	1	rLN
0.00627609	4.54156	T-TOX_EM_I		-4.38581	-2.2669	1	rLN
-1.85544	-4.06913	T-TOX_EM_III		-6.78581	-0.433603	1	rLN
-1.51094	1.24197	T-TOX_EM_I		-2.24343	-3.78005	1	rLN
-3.28951	-0.559783	T-TOX_EM_I		-8.42466	-0.748718	1	rLN
3.93382	-1.67944	T-TOX_EM_III		-7.19225	-1.10529	1	rLN
-7.02618	-0.15705	T-CD8_Naive		-6.61504	-1.1142	1	rLN
-6.21939	-0.549885	T-TOX_EM_I		-7.0226	-0.475366	1	rLN
-0.606224	5.26865	T-TOX_EM_II (CXCL13)		-6.57226	-1.09677	1	rLN
-8.43529	-0.565435	T-CD8_Naive		-8.65595	-1.5599	1	rLN
-6.37793	-1.63458	T-CD8_Naive		-7.76545	-1.57064	1	rLN
-6.99398	-0.639596	T-CD8_Naive		-8.20527	-0.571586	1	rLN
-6.9062	-1.01815	T-CD8_Naive		-7.81787	-0.812877	1	rLN
-6.81887	-1.08704	T-CD8_Naive		-5.93536	-0.697602	1	rLN
-0.519716	5.05024	T-TOX_EM_II (CXCL13)		-8.50576	-1.09336	1	rLN
-1.31699	3.93714	T-TOX_EM_I		-6.74617	-0.309438	1	rLN
-5.92213	-1.02608	T-TOX_EM_I		-1.39928	0.405106	3	rLN
3.50592	2.0163	T-TOX_EM_III		-6.52123	-0.508153	1	rLN
6.01693	-0.693658	T-TOX_EM_III		-8.04629	-1.7093	1	rLN
-0.809711	0.625773	T-TOX_EM_I		-6.64484	-1.58493	1	rLN
3.47047	-2.32366	T-TOX_EM_III		-8.23603	-0.710474	1	rLN
-6.34763	-1.79834	T-CD8_Naive		-5.17107	-0.880395	1	rLN
-0.754789	5.12389	T-TOX_EM_II (CXCL13)		-6.65626	-1.15676	1	rLN
-7.48907	-1.91922	T-CD8_Naive		-7.47655	-1.82852	1	rLN
-6.40671	-0.519197	T-CD8_Naive		-8.15926	-1.54614	1	rLN
1.29502	-0.735058	T-TOX_EM_III		-8.50234	-0.507947	1	rLN
-0.454162	4.91362	T-TOX_EM_II (CXCL13)		-7.83928	-1.01059	1	rLN
-6.48409	-1.54433	T-TOX_EM_I		-7.94207	-0.795672	1	rLN
-1.48968	-0.346048	T-TOX_EM_I		-8.24689	-1.31712	1	rLN
-7.20572	-0.328241	T-CD8_Naive		-8.44711	-1.08116	1	rLN
6.56412	0.896832	T-TOX_EM_III		-6.24162	-1.25783	1	rLN
-7.50074	-1.12431	T-CD8_Naive		-7.62328	-1.87285	1	rLN
-8.58176	-1.04232	T-CD8_Naive		-8.51808	-0.977222	1	rLN
1.34399	2.36716	T-TOX_EM_III		-8.18498	-0.468543	1	rLN
-4.55699	-2.10694	T-TOX_EM_I		-0.230134	4.90061	1	rLN
-5.83309	-1.22028	T-CD8_Naive		-4.68398	-2.08887	1	rLN
-0.396124	5.04552	T-TOX_EM_II (CXCL13)		-6.61905	-1.66498	1	rLN
-2.67698	-1.83257	T-TOX_EM_I		-6.75483	-1.5678	1	rLN
1.19323	-1.10583	T-TOX_EM_I		-8.67237	-1.21718	1	rLN
-0.285021	4.85669	T-TOX_EM_II (CXCL13)		-7.70269	-1.65764	1	rLN
-5.86052	-1.83704	T-CD8_Naive		-7.17062	-1.38832	1	rLN
-2.49601	-1.41865	T-TOX_EM_I		-3.22607	0.612478	1	rLN
6.56851	1.55038	T-TOX_EM_III		-8.19377	-0.861463	1	rLN
-3.18989	-0.27269	T-TOX_EM_I		-7.04077	-1.84045	1	rLN
-6.61995	-0.0933018	T-TOX_EM_I		-1.39328	-3.46091	1	rLN
0.533986	-1.26749	T-TOX_EM_I		-8.25236	-1.04289	1	rLN
0.982047	-2.31124	T-TOX_EM_I		-7.91674	-1.07874	1	rLN
-2.37325	4.26294	T-TOX_EM_II (CXCL13)		-2.6177	0.446613	1	rLN
-8.08314	-1.80375	T-TOX_EM_I		-7.92934	-1.56704	1	rLN
-6.22288	-1.04243	T-CD8_Naive		-2.04163	0.630906	1	rLN
-6.60135	-1.55423	T-CD8_Naive		-8.16734	-0.506485	1	rLN
-7.12615	-1.74907	T-CD8_Naive		-0.406233	3.1412	1	rLN
-6.52869	-0.843144	T-CD8_Naive		-7.19689	-1.56022	1	rLN
5.73736	2.75856	T-TOX_EM_III		-8.50511	-0.386424	1	rLN
2.23063	0.00682304	T-TOX_EM_III		-7.08837	-1.52341	1	rLN
-3.68869	-2.65751	T-TOX_EM_I		-7.52717	-0.471824	1	rLN
1.4142	1.58217	T-TOX_EM_III		-6.34068	-1.1288	1	rLN
-6.50998	-0.36738	T-CD8_Naive		-5.50364	-1.80259	1	rLN
-7.21346	-0.897321	T-CD8_Naive		-8.06641	-0.907734	1	rLN
-0.378575	4.63617	T-TOX_EM_I		-7.57742	-1.62863	1	rLN
-7.1024	-1.95121	T-CD8_Naive		-7.85985	-1.54615	1	rLN
-0.621023	4.88624	T-TOX_EM_II (CXCL13)		-8.6674	-0.383787	1	rLN
-6.63808	-0.183163	T-CD8_Naive		-8.03588	-1.78859	1	rLN
-6.63132	-1.56758	T-CD8_Naive		-5.85478	-1.33046	1	rLN
-8.63525	-0.330332	T-CD8_Naive		-7.10017	-0.340888	1	rLN
-7.04057	-1.79263	T-CD8_Naive		-8.0278	-1.46538	1	rLN
-2.00278	1.66124	T-TOX_EM_I		-8.34596	-0.907778	1	rLN
2.83996	-3.01583	T-TOX_EM_III		-6.57335	-1.11845	1	rLN
-6.71044	-1.66957	T-CD8_Naive		-6.20287	-0.334634	1	rLN
-8.38497	-0.217548	T-CD8_Naive		-7.37067	-0.576296	1	rLN
-8.1803	-1.05482	T-CD8_Naive		-5.97647	-0.86254	1	rLN
5.37235	2.37364	T-TOX_EM_I		-8.75733	-1.07818	1	rLN
-7.99316	-1.74231	T-CD8_Naive		-0.771876	5.02404	1	rLN
3.19387	-2.06236	T-TOX_EM_III		-7.7519	-0.8371	1	rLN
-0.884735	5.05092	T-TOX_EM_I		-6.40443	-0.336721	1	rLN
-6.66147	-1.23539	T-CD8_Naive		-6.17363	-0.0620367	1	rLN
-1.39458	5.33925	T-TOX_EM_II (CXCL13)		-4.30584	-2.0546	1	rLN
-1.2456	0.3082	T-TOX_EM_I		-8.36795	-1.00088	1	rLN
2.58485	3.05271	T-TOX_EM_III		-7.85142	0.111257	1	rLN
-6.69614	-0.776737	T-TOX_EM_I		-8.08388	-1.11479	1	rLN
-0.455616	5.12176	T-TOX_EM_I		-8.10846	-0.254952	1	rLN
-6.35024	-0.752485	T-CD8_Naive		-8.55634	-0.799867	1	rLN
-0.19349	-2.18169	T-TOX_EM_I		-3.71779	-0.449856	1	rLN
-1.04004	5.11318	T-TOX_EM_II (CXCL13)		-8.56035	-0.879418	1	rLN
-7.39485	-1.80569	T-TOX_EM_I		-7.88068	-0.177915	1	rLN
-8.45121	-1.08416	T-CD8_Naive		-7.73124	-1.82482	1	rLN
3.23385	-0.34973	T-TOX_EM_III		-6.2022	-1.64936	1	rLN
-0.309321	5.02445	T-TOX_EM_II (CXCL13)		-7.27148	-1.60109	1	rLN
-4.98625	-0.922948	T-TOX_EM_I		-8.01543	-1.39423	1	rLN
0.43699	3.87444	T-TOX_EM_III		-6.17858	-0.976631	1	rLN
-6.34881	-0.83033	T-TOX_EM_I		-1.94908	5.13448	1	rLN
-6.94614	-1.07276	T-CD8_Naive		-8.13937	-1.5677	1	rLN
-6.60805	-1.69157	T-CD8_Naive		-8.29749	-1.64952	1	rLN
4.63316	-1.38835	T-TOX_EM_III		-7.40536	-1.6065	1	rLN
-7.5914	-1.48256	T-CD8_Naive		-2.56714	1.29707	1	rLN
5.14165	-0.148488	T-TOX_EM_III		-8.15664	-0.615321	1	rLN
-3.87084	-2.16381	T-TOX_EM_I		-6.52384	-0.619332	1	rLN
3.54908	-2.49471	T-TOX_EM_III		-8.8609	-1.20965	1	rLN
-0.392882	-0.184284	T-TOX_EM_I		-6.34932	-0.361747	1	rLN
-6.0765	-0.493357	T-TOX_EM_I		-8.09011	-0.800385	1	rLN
-0.622899	5.22568	T-TOX_EM_II (CXCL13)		-7.77996	-0.567948	1	rLN
-0.814934	5.15817	T-TOX_EM_II (CXCL13)		-7.89304	-0.412861	1	rLN
-0.829905	-1.75812	T-TOX_EM_I		-8.57247	-1.20513	1	rLN
-0.902062	4.97211	T-TOX_EM_II (CXCL13)		-8.05136	-0.832974	1	rLN
-6.24959	-1.74751	T-CD8_Naive		-5.84648	-0.853391	1	rLN
-5.68812	-1.47463	T-CD8_Naive		-7.58999	-1.79359	1	rLN
-1.24531	5.24795	T-TOX_EM_III		-7.94542	-1.05733	1	rLN
-0.00807262	2.38828	T-TOX_EM_I		-7.43582	-0.67161	1	rLN
3.95105	-0.658262	T-TOX_EM_III		-8.56669	-1.10032	1	rLN
1.14094	0.30183	T-TOX_EM_III		-8.27068	-1.59529	1	rLN
-2.73629	1.35568	T-TOX_EM_I		-0.653135	-4.0941	1	rLN
-5.69056	-1.62906	T-TOX_EM_I		-6.65264	-0.323763	1	rLN
-7.57823	-0.708942	T-CD8_Naive		-8.40746	-0.690046	1	rLN
-0.275623	4.65798	T-TOX_EM_II (CXCL13)		-6.99052	-0.128255	1	rLN
-5.59067	-1.49097	T-CD8_Naive		-7.28631	-0.34948	1	rLN
5.48411	2.81942	T-TOX_EM_III		-6.60293	-1.51485	1	rLN
-0.740799	-0.0326054	T-TOX_EM_I		-8.2985	-0.962558	1	rLN
-3.50395	0.398433	T-TOX_EM_I		-7.76628	-0.22636	1	rLN
-8.32667	-0.769933	T-TOX_EM_I		-6.63057	-1.00615	1	rLN
-6.61269	-1.12792	T-CD8_Naive		5.74189	2.68691	1	rLN
-0.411074	-0.331195	T-TOX_EM_I		-7.94529	-0.627448	1	rLN
-5.97752	-1.58482	T-CD8_Naive		-8.11637	-0.730513	1	rLN
-6.06618	-1.19152	T-TOX_EM_I		-6.65346	-0.302361	1	rLN
-7.92968	-0.494904	T-CD8_Naive		-8.09253	-1.05002	1	rLN
-8.05516	-1.28601	T-CD8_Naive		-7.6463	-0.694633	1	rLN
-7.5856	-1.7146	T-CD8_Naive		-3.5421	-2.22148	3	rLN
-7.60778	-1.70546	T-TOX_EM_I		-7.43298	-0.776576	1	rLN
4.13101	-0.417717	T-TOX_EM_III		-0.332874	-4.66977	1	rLN
-7.13233	-1.80902	T-CD8_Naive		-8.21879	-1.06756	1	rLN
5.87552	2.66859	T-TOX_EM_III		-6.30563	-0.831114	1	rLN
0.0473079	4.02924	T-TOX_EM_I		-6.51261	-0.0854332	1	rLN
3.01882	-0.691486	T-TOX_EM_III		-6.004	-0.144762	1	rLN
-0.692209	-1.22905	T-TOX_EM_I		-6.20898	-0.497774	1	rLN
-6.24815	-0.521208	T-TOX_EM_I		-3.43902	-2.59229	1	rLN
1.06649	-3.76219	T-TOX_EM_I		-4.62902	-0.168597	1	rLN
-2.18982	0.347059	T-TOX_EM_I		-7.45178	-0.823954	1	rLN
-8.05468	-0.977838	T-CD8_Naive		-8.18987	-1.31435	1	rLN
-6.25694	-1.38356	T-TOX_EM_I		-6.77441	-1.2842	1	rLN
3.93916	-0.82326	T-TOX_EM_III		-6.67914	-1.5097	1	rLN
-2.08126	2.39867	T-TOX_EM_I		-6.81107	-0.68952	1	rLN
-1.15445	5.06112	T-TOX_EM_II (CXCL13)		-5.81517	-1.71369	1	rLN
-3.42137	0.616692	T-TOX_EM_I		-8.11051	-0.853742	1	rLN
-0.823827	0.486671	T-TOX_EM_I		-8.31056	-0.851689	1	rLN
-6.48658	-0.843696	T-TOX_EM_I		-5.93534	-0.41147	1	rLN
4.95407	0.748607	T-TOX_EM_I		-3.79472	-0.737112	1	rLN
-1.51028	-0.387943	T-TOX_EM_I		-7.35276	-1.15719	1	rLN
-6.78542	-0.333193	T-TOX_EM_I		-8.52839	-0.613321	1	rLN
-6.63601	-0.777237	T-CD8_Naive		-7.67443	-1.82777	1	rLN
6.15705	2.20171	T-TOX_EM_III		-7.0178	-1.63629	1	rLN
-3.10284	0.695189	T-TOX_EM_I		-7.92904	-0.664642	1	rLN
-0.289935	5.05434	T-TOX_EM_II (CXCL13)		-6.91902	-1.17844	1	rLN
0.0274691	4.88908	T-TOX_EM_III		-7.19864	-0.412637	1	rLN
-7.9899	-0.918295	T-CD8_Naive		-7.61201	-1.14698	1	rLN
0.599398	1.40968	T-TOX_EM_I		-8.0826	-0.642539	1	rLN
-0.610883	5.17382	T-TOX_EM_II (CXCL13)		-7.03547	-1.70622	1	rLN
-6.67094	-1.05388	T-CD8_Naive		-8.13983	-0.799951	1	rLN
0.470958	0.787545	T-TOX_EM_I		-8.12017	-0.603362	1	rLN
-5.48692	-2.01037	T-CD8_Naive		-8.18532	-0.764154	1	rLN
-5.23748	-1.91394	T-CD8_Naive		-6.2134	-0.538912	1	rLN
-8.11608	-0.755952	T-CD8_Naive		-8.16829	-0.530674	1	rLN
-6.57541	-1.14963	T-TOX_EM_I		-6.48416	-0.0430407	1	rLN
-2.34535	1.64808	T-TOX_EM_I		-6.98833	-1.89452	1	rLN
0.559753	-1.83604	T-TOX_EM_I		-6.42595	-0.279219	1	rLN
-7.78517	-1.46589	T-CD8_Naive		-0.837794	-5.07673	1	rLN
0.746839	0.905748	T-TOX_EM_III		-8.54047	-0.958291	1	rLN
-8.19883	-1.18238	T-CD8_Naive		-7.14732	-0.480211	1	rLN
-3.67854	0.271161	T-TOX_EM_I		-6.82178	-1.25034	1	rLN
-6.75006	-0.635568	T-CD8_Naive		-8.25612	-0.897138	1	rLN
-0.653028	5.00822	T-TOX_EM_II (CXCL13)		-6.31578	-1.32069	1	rLN
0.534119	-0.648211	T-TOX_EM_I		-6.85939	-0.90213	1	rLN
-0.737414	5.1878	T-TOX_EM_II (CXCL13)		-7.73839	-0.918537	1	rLN
-6.16371	-1.88762	T-TOX_EM_I		-4.90912	-2.03571	1	rLN
-0.368987	4.62952	T-TOX_EM_II (CXCL13)		-7.41274	-1.45471	1	rLN
-6.75382	-0.418335	T-TOX_EM_I		-7.95271	-0.9881	1	rLN
-6.92763	-1.80801	T-CD8_Naive		-8.64465	-1.66965	1	rLN
-2.85283	0.730491	T-TOX_EM_I		-5.62114	-0.927423	1	rLN
1.40894	-3.5202	T-TOX_EM_I		-8.54067	-1.22575	1	rLN
2.00905	2.50895	T-TOX_EM_III		-6.45002	-0.760075	1	rLN
-0.720906	5.13319	T-TOX_EM_II (CXCL13)		-7.69473	-0.866696	1	rLN
-8.33073	-0.614101	T-CD8_Naive		-8.19103	-1.72922	1	rLN
-7.88113	-1.66495	T-CD8_Naive		-8.28618	-0.487271	1	rLN
-6.76422	-0.535527	T-CD8_Naive		-7.8678	-1.24301	1	rLN
-2.24907	1.59321	T-TOX_EM_I		-1.87967	0.0451852	1	rLN
5.98703	2.31522	T-TOX_EM_III		-8.51718	-0.337173	1	rLN
-0.809678	5.21713	T-TOX_EM_II (CXCL13)		-6.92286	-0.773279	1	rLN
-3.87379	-1.93825	T-TOX_EM_I		-8.5008	-0.344515	1	rLN
5.75721	2.68069	T-TOX_EM_III		-7.90969	-1.77777	1	rLN
6.92383	0.707226	T-TOX_EM_I		-8.51223	-0.739804	1	rLN
-6.88552	-0.431892	T-CD8_Naive		-7.96482	-1.18866	1	rLN
3.54082	-1.47014	T-TOX_EM_I		-8.3044	-0.917847	1	rLN
-0.452944	4.92828	T-TOX_EM_II (CXCL13)		-7.50375	-1.28362	1	rLN
-6.13911	-1.97856	T-TOX_EM_III		-7.01411	-0.535424	1	rLN
-7.33096	-1.84254	T-TOX_EM_I		-8.20501	-1.30452	1	rLN
5.17697	3.12576	T-TOX_EM_III		-8.25156	-0.718208	1	rLN
-0.552773	4.34512	T-TOX_EM_II (CXCL13)		-5.93642	-0.980167	1	rLN
-8.23832	-1.1871	T-CD8_Naive		-8.19732	-1.25979	1	rLN
-8.48848	-1.38928	T-CD8_Naive		-7.81971	-1.7052	1	rLN
-0.5738	5.0425	T-TOX_EM_II (CXCL13)		-4.85072	-1.66221	1	rLN
-6.51883	-0.726233	T-CD8_Naive		-6.8856	-1.28395	1	rLN
-7.13474	-1.96434	T-CD8_Naive		-8.39373	-0.597095	1	rLN
-5.4415	-1.75603	T-CD8_Naive		-6.54393	-0.209744	1	rLN
-1.32822	3.41908	T-TOX_EM_II (CXCL13)		-7.7987	-1.32943	1	rLN
6.37795	-0.721477	T-TOX_EM_III		-6.81022	-0.240236	1	rLN
-2.57211	1.28982	T-TOX_EM_I		-6.64817	0.00986641	1	rLN
-7.34897	-1.59122	T-TOX_EM_I		-7.83017	-1.33563	1	rLN
4.82295	-0.625661	T-TOX_EM_III		-6.17617	-0.397541	1	rLN
4.94969	3.18833	T-TOX_EM_III		-7.89596	-0.489653	1	rLN
1.20882	-0.27705	T-TOX_EM_I		-8.53999	-1.19993	1	rLN
-2.41885	1.31603	T-TOX_EM_I		5.14415	3.06254	1	rLN
-2.7992	0.841313	T-TOX_EM_I		-6.85697	-0.621597	1	rLN
-4.53385	-2.15117	T-TOX_EM_I		-8.49788	-0.629845	1	rLN
-1.67057	4.97504	T-TOX_EM_II (CXCL13)		-7.7199	-1.7834	1	rLN
-7.22096	-1.077	T-TOX_EM_I		-7.06131	-0.15029	1	rLN
-5.67872	-1.25789	T-TOX_EM_I		-7.99348	-1.40676	1	rLN
-1.51753	5.163	T-TOX_EM_II (CXCL13)		-6.10351	-0.913164	1	rLN
4.35603	-1.95441	T-TOX_EM_III		-6.32419	-0.378355	1	rLN
-4.51867	-2.23728	T-TOX_EM_I		-6.98368	-1.13162	1	rLN
5.48092	2.77851	T-TOX_EM_III		-7.92418	-0.962247	1	rLN
-7.93951	-0.455772	T-CD8_Naive		-8.0146	-1.08005	1	rLN
-8.18158	-0.441261	T-CD8_Naive		-8.26835	-0.532477	1	rLN
-3.11124	-2.26371	T-TOX_EM_I		-6.34881	-0.83033	1	rLN
-5.78169	-1.76344	T-CD8_Naive		-6.42502	-0.475753	1	rLN
-2.02089	-4.04735	T-TOX_EM_I		-8.16612	-1.50605	1	rLN
-7.29186	-1.51276	T-CD8_Naive		-8.01763	-1.28962	1	rLN
-5.92314	-1.56485	T-CD8_Naive		-7.94265	-0.942512	1	rLN
-5.8164	-1.37791	T-TOX_EM_I		-6.34841	-1.34761	1	rLN
-6.30246	-1.06427	T-TOX_EM_I		-8.08603	-1.01357	1	rLN
-6.98708	-1.76483	T-CD8_Naive		-8.25944	-1.33994	1	rLN
-7.15391	-2.00226	T-CD8_Naive		-6.97824	-1.62562	1	rLN
-2.67773	0.813525	T-TOX_EM_I		-7.85251	-0.525732	1	rLN
-5.3422	-1.74951	T-TOX_EM_I		-6.3618	-1.21733	1	rLN
5.72742	2.62767	T-TOX_EM_III		-7.96724	-1.67798	1	rLN
-2.98576	-0.817569	T-TOX_EM_I		-1.98851	-0.667782	15	rLN
6.11987	-0.51524	T-TOX_EM_III		-0.807991	-2.91035	3	rLN
-8.20096	-1.23866	T-CD8_Naive		-6.38242	-0.423811	1	rLN
-0.926791	4.8867	T-TOX_EM_III		-6.94029	-0.747027	1	rLN
-4.32645	-2.27648	T-CD8_Naive		-8.22911	-0.595298	1	rLN
-6.83922	-0.168749	T-CD8_Naive		-5.00892	-1.95885	1	rLN
-6.23464	-0.696259	T-TOX_EM_I		-6.98951	-0.329315	1	rLN
-0.501541	4.98478	T-TOX_EM_II (CXCL13)		-8.34528	-1.68203	1	rLN
6.05526	2.27772	T-TOX_EM_III		-8.27204	-0.484969	1	rLN
2.72963	-2.55688	T-TOX_EM_III		-8.00537	-0.648781	1	rLN
-2.58657	0.665003	T-TOX_EM_I		-7.22783	-1.51147	1	rLN
-2.54955	-3.64334	T-TOX_EM_III		-5.39925	-0.693707	1	rLN
4.2976	3.47493	T-TOX_EM_II (CXCL13)		-6.24775	0.0369337	1	rLN
-7.36645	-1.90335	T-CD8_Naive		-6.56225	-0.279117	1	rLN
0.399809	4.38752	T-TOX_EM_I		-8.36544	-0.981847	1	rLN
-8.53312	-1.20159	T-CD8_Naive		-0.951947	1.14582	1	rLN
7.01557	0.574814	T-TOX_EM_III		-8.25581	-0.933037	1	rLN
-7.9568	-0.952398	T-CD8_Naive		-7.3657	-1.78796	1	rLN
3.24251	-1.10619	T-TOX_EM_III		-6.04082	-0.745749	1	rLN
-6.30285	-0.410127	T-TOX_EM_III		-8.13526	-1.05584	1	rLN
-5.24844	-1.2371	T-TOX_EM_I		-7.66191	-1.491	1	rLN
1.1527	-0.586622	T-TOX_EM_III		-7.63288	-0.482746	1	rLN
-7.45902	-1.22001	T-CD8_Naive		-7.68806	-0.862254	1	rLN
-0.748061	5.04829	T-TOX_EM_III		-6.29384	-0.768624	1	rLN
-2.04939	1.83432	T-TOX_EM_I		-8.42347	-1.43894	1	rLN
-6.54205	-0.38481	T-CD8_Naive		-6.51728	-0.459916	1	rLN
-6.25552	-2.01946	T-CD8_Naive		-8.30958	-1.07399	1	rLN
-0.557474	0.513917	T-TOX_EM_I		-6.81698	-0.970663	1	rLN
-0.831344	3.80738	T-TOX_EM_II (CXCL13)		-7.00259	-0.367033	1	rLN
-8.07096	-1.1055	T-CD8_Naive		-7.99998	-0.685716	1	rLN
-6.62333	-0.33203	T-CD8_Naive		-7.86584	-0.565121	1	rLN
3.35587	-0.812549	T-TOX_EM_III		-8.28926	-0.796967	1	rLN
-5.92453	-0.840464	T-CD8_Naive		-8.06987	-1.70753	1	rLN
-6.98308	-1.33634	T-CD8_Naive		-5.94018	-1.47145	1	rLN
-6.51836	-1.51067	T-TOX_EM_I		-7.42927	-1.58394	1	rLN
-6.46188	-1.69787	T-CD8_Naive		-7.83267	-0.539367	1	rLN
-6.82271	-1.24366	T-TOX_EM_I		-8.16534	-1.08697	1	rLN
-0.315248	4.79356	T-TOX_EM_II (CXCL13)		-0.748572	0.15696	1	rLN
-3.63768	-1.95421	T-TOX_EM_I		-5.22525	-1.26291	1	rLN
5.95047	2.56592	T-TOX_EM_III		-8.35403	-0.729447	1	rLN
-8.15824	-0.790096	T-CD8_Naive		-6.62269	-0.422416	1	rLN
5.09907	3.13867	T-TOX_EM_III		-8.30533	-1.12918	1	rLN
6.27664	1.63732	T-TOX_EM_III		-6.88833	-1.53881	1	rLN
-7.53057	-0.945037	T-CD8_Naive		-8.59542	-1.38186	1	rLN
6.19654	2.13416	T-TOX_EM_III		-7.67344	-0.0872207	1	rLN
5.66331	2.90421	T-TOX_EM_III		-3.09383	0.431027	1	rLN
-5.97581	-0.387197	T-TOX_EM_I		-8.17759	-0.664881	1	rLN
-1.00126	4.64086	T-TOX_EM_II (CXCL13)		-6.97913	-0.570731	1	rLN
-6.12097	-0.426145	T-TOX_EM_I		-6.74863	0.00182835	1	rLN
-1.52339	5.35132	T-TOX_EM_II (CXCL13)		-6.74114	-0.997859	1	rLN
-0.542476	3.11793	T-TOX_EM_II (CXCL13)		-7.83361	-1.14637	1	rLN
2.09914	-0.341715	T-TOX_EM_III		-0.962535	-4.90422	1	rLN
4.5893	-0.202242	T-TOX_EM_III		-8.03711	-1.27798	1	rLN
-3.38584	0.369936	T-TOX_EM_I		-5.20369	-1.73097	1	rLN
-5.66716	-1.75698	T-CD8_Naive		-7.74024	-0.164646	1	rLN
-4.61943	-2.14197	T-TOX_EM_I		-7.94517	-1.25282	1	rLN
-5.90501	-0.695983	T-TOX_EM_I		-8.41814	-1.49379	1	rLN
-4.6908	-2.13052	T-TOX_EM_I		-6.64442	-1.42857	1	rLN
-5.39375	-1.73056	T-TOX_EM_I		-6.59685	-0.6745	1	rLN
-5.08219	-1.97851	T-TOX_EM_III		-6.77869	-0.330959	1	rLN
6.02631	1.69758	T-TOX_EM_III		-8.18244	-0.695243	1	rLN
-1.44988	5.45566	T-TOX_EM_II (CXCL13)		-6.74998	-0.252548	1	rLN
-1.35548	3.37521	T-TOX_EM_III		-8.401	-0.628865	1	rLN
-1.00736	-4.67539	T-TOX_EM_I		-8.03396	-0.769698	1	rLN
-3.22419	0.585838	T-TOX_EM_I		-7.87052	-0.994764	1	rLN
-2.71415	0.15633	T-TOX_EM_I		-6.40653	-1.84811	1	rLN
-2.69018	-0.693774	T-TOX_EM_I		-7.20382	-1.54563	1	rLN
-1.78619	5.18889	T-TOX_EM_II (CXCL13)		-7.15957	-1.84315	1	rLN
-8.38291	-0.586962	T-CD8_Naive		-7.72913	-0.747488	1	rLN
-1.23074	5.39747	T-TOX_EM_II (CXCL13)		-7.71902	-0.976231	1	rLN
6.92223	0.364363	T-TOX_EM_III		-8.0014	-1.22577	1	rLN
-8.25209	-0.695608	T-CD8_Naive		-7.98796	-0.744683	1	rLN
7.11784	0.300453	T-TOX_EM_II (CXCL13)		-4.54813	-1.45558	1	rLN
-1.06982	5.31899	T-TOX_EM_II (CXCL13)		-7.96217	-0.721503	1	rLN
-5.99382	-1.30494	T-TOX_EM_I		-7.15657	-0.807133	1	rLN
-0.217262	2.85299	T-TOX_EM_II (CXCL13)		-6.97084	-1.51683	1	rLN
-1.26884	5.27243	T-TOX_EM_II (CXCL13)		5.43361	2.93891	1	rLN
5.24301	-0.656554	T-TOX_EM_III		-6.56926	-1.61878	1	rLN
1.53114	-1.78365	T-TOX_EM_I		-3.24579	-2.92041	1	rLN
4.58131	3.17707	T-TOX_EM_III		-7.76016	-0.974657	1	rLN
-6.42931	-0.885013	T-CD8_Naive		-7.52452	-1.54888	1	rLN
-7.37419	0.0285006	T-CD8_Naive		-8.0678	-0.710601	1	rLN
6.41567	2.15044	T-TOX_EM_III		-6.53425	-1.32889	1	rLN
-2.79651	0.459051	T-TOX_EM_I		-6.2831	-0.605313	1	rLN
-6.55156	-1.81473	T-CD8_Naive		-6.68551	-0.329012	1	rLN
-8.34596	-0.907778	T-CD8_Naive		-2.11033	1.86684	1	rLN
-0.630763	5.12599	T-TOX_EM_II (CXCL13)		-6.32481	-0.228488	1	rLN
5.76233	2.70353	T-TOX_EM_III		-8.36438	-1.3841	1	rLN
-7.2015	-1.57312	T-CD8_Naive		-0.0894813	-1.40912	1	rLN
-2.42691	1.39742	T-TOX_EM_I		-6.79389	-1.19456	1	rLN
-6.61133	-1.01312	T-TOX_EM_I		-7.92954	-1.2911	1	rLN
2.13177	-2.15441	T-TOX_EM_III		-2.94178	0.815583	1	rLN
-0.282826	5.33635	T-TOX_EM_II (CXCL13)		-0.769635	-1.59079	1	rLN
2.10389	2.14753	T-TOX_EM_III		-8.45295	-1.6045	1	rLN
-3.01287	-2.59376	T-TOX_EM_I		-8.03382	-1.77309	1	rLN
-1.71402	5.39537	T-TOX_EM_II (CXCL13)		-7.86284	-0.458179	1	rLN
-5.91825	-1.56437	T-CD8_Naive		-6.23358	-1.19543	1	rLN
-2.35868	1.13193	T-TOX_EM_I		-7.05086	-0.671159	1	rLN
-6.12851	-1.26475	T-CD8_Naive		-5.81146	-1.48442	1	rLN
-7.55111	-1.26314	T-TOX_EM_I		-3.51183	-2.67454	1	rLN
-3.06364	-0.212665	T-TOX_EM_I		-8.01446	-0.765546	1	rLN
-2.67864	-1.0283	T-TOX_EM_I		-6.6606	-0.168443	1	rLN
-7.47517	-1.41256	T-CD8_Naive		-7.15367	-0.584825	1	rLN
-6.22306	-0.518768	T-TOX_EM_I		-7.94864	-0.899045	1	rLN
6.10197	2.10085	T-TOX_EM_III		5.53446	2.71824	1	rLN
-5.59993	-1.61954	T-TOX_EM_I		-8.42019	-1.41949	1	rLN
1.02477	-1.20387	T-TOX_EM_I		-7.55685	-1.5284	1	rLN
-4.89722	-1.79726	T-CD8_Naive		-6.55185	-0.331011	1	rLN
-5.34145	-1.17598	T-TOX_EM_I		-8.11546	-1.36417	1	rLN
-3.36175	0.258218	T-TOX_EM_I		-8.25974	-1.10246	1	rLN
-6.92773	-0.79166	T-CD8_Naive		-8.35032	-1.08176	1	rLN
-6.45652	-1.15494	T-CD8_Naive		-6.4059	-0.661998	1	rLN
3.93674	0.058506	T-TOX_EM_III		-5.9889	-1.1149	2	rLN
-5.16156	-1.04985	T-TOX_EM_I		-8.24607	-0.919002	1	rLN
-8.02107	-1.01915	T-CD8_Naive		-7.99866	-0.374265	1	rLN
6.10651	-0.512634	T-TOX_EM_III		-0.102411	4.68314	1	rLN
-5.55493	-1.74341	T-TOX_EM_I		-7.01208	-0.457152	1	rLN
-8.08336	-0.531938	T-CD8_Naive		-8.29804	-1.74434	1	rLN
-0.330246	0.108273	T-TOX_EM_I		-8.35263	-0.476392	1	rLN
-7.83361	-1.14637	T-CD8_Naive		-6.3822	-1.26773	1	rLN
-0.759745	5.10828	T-TOX_EM_II (CXCL13)		-7.78182	-0.143811	1	rLN
-3.12158	0.816723	T-TOX_EM_I		-6.67234	-0.389213	1	rLN
6.20332	2.19245	T-TOX_EM_III		-7.64945	-0.360416	1	rLN
-5.12336	-1.81418	T-CD8_Naive		-1.55259	-3.79209	1	rLN
-3.86238	-1.33218	T-TOX_EM_I		-7.60876	-0.548921	1	rLN
-0.370436	5.14729	T-TOX_EM_II (CXCL13)		-7.9561	-1.71934	1	rLN
0.325898	-1.75078	T-TOX_EM_I		-8.12777	-0.362229	1	rLN
-8.03614	-1.03492	T-CD8_Naive		-8.02216	-0.689101	1	rLN
-0.65586	5.04894	T-TOX_EM_II (CXCL13)		-8.07816	-0.76215	1	rLN
-8.22264	-0.761493	T-CD8_Naive		-8.23234	-0.853499	1	rLN
-0.447577	4.52389	T-TOX_EM_I		-7.07447	-0.461705	1	rLN
-0.36065	5.07891	T-TOX_EM_II (CXCL13)		-6.91955	-0.394953	1	rLN
5.75742	2.99378	T-TOX_EM_III		-3.75265	0.381719	1	rLN
-6.20651	-1.34152	T-CD8_Naive		-7.63259	-1.87039	1	rLN
-0.408316	4.91677	T-TOX_EM_II (CXCL13)		-8.1136	-0.559382	1	rLN
0.334625	2.15847	T-TOX_EM_I		-8.91737	-1.13417	1	rLN
-6.57566	-1.59016	T-CD8_Naive		-6.76192	-1.59148	1	rLN
-6.81174	-0.48712	T-CD8_Naive		-8.41058	-1.18767	1	rLN
6.36561	2.1593	T-TOX_EM_II (CXCL13)		-7.62196	-0.84472	1	rLN
-2.76798	0.905451	T-TOX_EM_I		-5.90565	-1.26604	1	rLN
-0.649255	5.17053	T-TOX_EM_II (CXCL13)		-7.49393	-0.854155	1	rLN
6.33021	-0.245071	T-TOX_EM_III		-5.39767	-1.46232	1	rLN
-6.07138	-1.78802	T-CD8_Naive		-3.78313	0.179195	1	rLN
-5.98565	-1.47446	T-TOX_EM_I		-3.25512	0.710078	1	rLN
5.77923	2.51269	T-TOX_EM_III		-8.20123	-0.68898	1	rLN
-7.67337	-0.756422	T-CD8_Naive		-3.13341	0.580272	1	rLN
-4.67597	-2.24434	T-TOX_EM_I		-8.37787	-1.53529	1	rLN
-6.91656	-0.879309	T-CD8_Naive		-7.83503	-0.959339	1	rLN
-6.66442	-1.65954	T-CD8_Naive		-4.98625	-0.922948	1	rLN
-8.16663	-0.554421	T-TOX_EM_I		-6.62883	-1.77133	1	rLN
-7.84635	-1.34443	T-CD8_Naive		-8.07823	-0.912844	1	rLN
5.17339	0.972292	T-TOX_EM_III		-3.54834	-2.75707	1	rLN
6.99867	1.30612	T-TOX_EM_II (CXCL13)		-5.93183	-1.38509	1	rLN
5.56413	2.7242	T-TOX_EM_III		-7.51317	-1.57994	1	rLN
-4.43731	-2.08837	T-TOX_EM_I		-6.54528	-1.15911	1	rLN
-7.68141	-1.88677	T-CD8_Naive		-7.3717	-0.975707	1	rLN
-0.49129	4.83936	T-TOX_EM_II (CXCL13)		-8.36529	-0.874213	1	rLN
-6.12672	-0.930215	T-TOX_EM_I		-6.88554	-0.132692	1	rLN
0.608041	-4.20149	T-TOX_EM_I		-7.95313	-1.18017	1	rLN
-5.92913	-0.210525	T-TOX_EM_I		-4.50545	-1.99922	1	rLN
-0.895695	5.2084	T-TOX_EM_III		-7.0618	-0.376564	1	rLN
6.15561	2.23443	T-TOX_EM_III		-6.80456	-1.27318	1	rLN
5.95882	2.39934	T-TOX_EM_III		-8.55438	-1.35785	1	rLN
-4.4466	-0.423734	T-TOX_EM_I		-6.27646	-1.18547	1	rLN
-0.780623	5.10131	T-TOX_EM_II (CXCL13)		-0.283573	4.91523	1	rLN
4.53677	0.131694	T-TOX_EM_III		-8.06593	-1.73626	1	rLN
-8.05695	-1.95582	T-CD8_Naive		-8.05434	-0.690179	1	rLN
0.454538	-1.30014	T-TOX_EM_I		-8.10384	-0.21438	1	rLN
0.0951015	4.73547	T-TOX_EM_II (CXCL13)		-8.04279	-1.21721	1	rLN
0.0040545	-1.56999	T-TOX_EM_I		-5.27243	-0.933693	1	rLN
-7.2633	-1.40936	T-CD8_Naive		-6.34383	-1.02552	1	rLN
2.07723	-1.72381	T-TOX_EM_III		-7.01134	-0.183791	1	rLN
-1.26721	5.21103	T-TOX_EM_II (CXCL13)		-7.71344	-1.58533	1	rLN
-0.783894	5.17759	T-TOX_EM_II (CXCL13)		-8.28038	-1.44994	1	rLN
-7.01098	-0.888766	T-TOX_EM_I		-3.06148	0.894407	1	rLN
-8.22813	-0.414491	T-TOX_EM_I		-8.10313	-0.454318	1	rLN
3.75766	2.88717	T-TOX_EM_III		-7.41935	-1.88284	1	rLN
-1.38047	5.08803	T-TOX_EM_II (CXCL13)		-7.66662	-1.22819	1	rLN
-7.09727	-1.36528	T-TOX_EM_I		-6.00232	-1.02334	1	rLN
-5.72859	-1.73284	T-CD8_Naive		-8.03876	-1.07077	1	rLN
-8.39546	-1.63935	T-CD8_Naive		-8.33005	-1.04027	1	rLN
1.93677	-0.556866	T-TOX_EM_III		-8.01995	-0.784066	1	rLN
4.10256	-1.0017	T-TOX_EM_III		-4.97528	-1.78216	1	rLN
-4.65412	-2.19933	T-TOX_EM_I		-5.45961	-1.78395	1	rLN
-0.998215	4.71312	T-TOX_EM_II (CXCL13)		-7.24677	-1.59068	1	rLN
-6.93789	-1.00412	T-TOX_EM_I		-8.29896	-1.3175	1	rLN
-7.16359	-1.67183	T-CD8_Naive		-6.18678	-0.889414	1	rLN
0.00635658	4.89354	T-TOX_EM_II (CXCL13)		-6.41202	-0.301955	1	rLN
0.0746504	-0.937543	T-TOX_EM_I		-7.70662	-0.340121	1	rLN
1.58679	-1.34809	T-TOX_EM_III		-7.01735	-2.08581	1	rLN
-8.00787	-1.04258	T-CD8_Naive		-0.50551	4.8448	1	rLN
5.61037	2.7722	T-TOX_EM_III		-7.60109	-1.63752	1	rLN
-7.65344	-0.555596	T-CD8_Naive		-6.4103	-1.6224	1	rLN
-7.96904	-0.799975	T-CD8_Naive		-8.5626	-0.92962	1	rLN
-0.827651	-3.14433	T-TOX_EM_I		-6.45983	-0.70452	1	rLN
-6.25845	-1.07161	T-TOX_EM_I		-4.12592	-1.89797	1	rLN
-3.34683	0.284191	T-TOX_EM_I		-8.44822	-1.6512	1	rLN
-2.2086	1.59675	T-TOX_EM_I		-7.46901	-1.87535	1	rLN
-2.7238	0.820517	T-TOX_EM_I		-7.90313	-1.90369	1	rLN
-6.81322	-1.75517	T-CD8_Naive		-7.76477	-1.41031	1	rLN
-6.74224	-1.72637	T-CD8_Naive		-7.82976	-1.88997	1	rLN
-6.0345	-1.52887	T-TOX_EM_I		-5.38502	-0.947325	1	rLN
4.56787	3.46403	T-TOX_EM_II (CXCL13)		-8.34707	-0.803543	1	rLN
0.354667	-0.0399478	T-TOX_EM_I		-6.42323	-1.02956	1	rLN
3.10092	-0.30153	T-TOX_EM_III		-8.24695	-1.835	1	rLN
-6.03439	-1.66291	T-TOX_EM_I		-5.91591	-0.822306	1	rLN
0.119487	4.92855	T-TOX_EM_II (CXCL13)		-0.41507	4.77612	1	rLN
-5.14278	-1.63578	T-TOX_EM_I		-3.45561	0.23517	1	rLN
-1.77558	3.01948	T-TOX_EM_I		-6.544	-0.643465	1	rLN
-0.118166	-3.0624	T-TOX_EM_I		-4.05607	-2.26531	1	rLN
-0.203992	-2.52641	T-TOX_EM_I		-8.17662	-1.41913	1	rLN
0.707537	2.22208	T-TOX_EM_I		-6.47749	-0.823642	1	rLN
-7.04358	-1.63621	T-CD8_Naive		-7.53387	-0.960771	1	rLN
-6.97208	-2.03128	T-TOX_EM_II (CXCL13)		-6.71743	-0.801457	1	rLN
-7.68173	-0.937888	T-CD8_Naive		-7.73687	-1.63368	1	rLN
-1.36682	5.05638	T-TOX_EM_II (CXCL13)		-0.806042	-1.67072	1	rLN
-7.72913	-0.747488	T-CD8_Naive		-7.89046	-0.51441	1	rLN
-0.57054	4.92666	T-TOX_EM_II (CXCL13)		-3.56753	-0.692275	1	rLN
-6.21516	-1.8374	T-TOX_EM_I		-6.91011	-0.43704	1	rLN
-0.531218	-4.93174	T-TOX_EM_III		-6.71992	-1.52867	1	rLN
-7.04077	-1.84045	T-TOX_EM_I		-6.83384	-0.0659728	1	rLN
-6.40694	-0.912042	T-CD8_Naive		-8.2743	-1.06227	1	rLN
6.75918	1.65676	T-TOX_EM_III		-3.71081	0.448881	1	rLN
-5.84013	-0.679784	T-TOX_EM_I		-0.243797	-4.24476	3	rLN
-6.72926	-1.61832	T-CD8_Naive		-5.86315	-1.60857	1	rLN
4.67084	0.0847718	T-TOX_EM_III		-2.50709	1.12774	1	rLN
-1.99482	5.18687	T-TOX_EM_II (CXCL13)		-3.43314	0.714952	1	rLN
-7.18708	-1.88012	T-CD8_Naive		-7.95584	-1.56626	1	rLN
-0.516187	4.29579	T-TOX_EM_I		-6.8639	-0.742639	1	rLN
-6.01513	-1.16092	T-TOX_EM_I		-7.13501	-0.453665	1	rLN
-0.696045	5.06671	T-TOX_EM_II (CXCL13)		-6.04527	-0.359193	1	rLN
-2.53809	-0.137898	T-TOX_EM_I		-8.24587	-0.866423	1	rLN
-7.49257	-0.776154	T-CD8_Naive		-6.64195	-1.69476	1	rLN
-6.21705	-1.35887	T-CD8_Naive		-3.80132	-0.0290341	1	rLN
0.36583	-1.6289	T-TOX_EM_I		-8.01079	-0.477368	1	rLN
-0.427451	5.11804	T-TOX_EM_II (CXCL13)		-8.16996	-0.413029	1	rLN
-1.79364	0.0468675	T-TOX_EM_I		-7.83175	-1.3779	1	rLN
-0.732378	5.19072	T-TOX_EM_II (CXCL13)		-8.17521	-1.05096	1	rLN
-1.05325	4.99202	T-TOX_EM_II (CXCL13)		-4.97327	-1.75923	1	rLN
-0.351435	5.06401	T-TOX_EM_II (CXCL13)		-7.98147	-0.753503	1	rLN
-5.71932	-1.73119	T-TOX_EM_I		-3.34725	-3.0404	1	rLN
0.532093	-1.73664	T-TOX_EM_I		-8.09748	-1.22009	1	rLN
-0.331182	-2.79638	T-TOX_EM_I		-7.61327	-1.64112	1	rLN
-0.63702	-1.54235	T-TOX_EM_I		-4.99556	-1.90063	1	rLN
-6.70994	-1.78282	T-CD8_Naive		-0.830358	-3.38656	1	rLN
-6.9986	-1.61698	T-CD8_Naive		-8.20482	-1.04894	1	rLN
-6.24069	-1.48513	T-TOX_EM_I		-8.30158	-1.55745	1	rLN
-1.07781	3.41427	T-TOX_EM_I		-7.12047	-0.397306	1	rLN
-0.162049	1.01551	T-TOX_EM_I		-8.03456	-1.30906	1	rLN
-0.0696466	4.87449	T-TOX_EM_II (CXCL13)		-8.1177	-0.744751	1	rLN
-8.2703	-0.693341	T-CD8_Naive		-7.62264	-1.53069	1	rLN
4.59254	-1.52534	T-TOX_EM_III		-7.66679	-1.39671	1	rLN
3.8508	1.0634	T-TOX_EM_III		-6.69156	-0.926727	1	rLN
2.00335	0.931289	T-TOX_EM_III		-7.13416	-1.64002	1	rLN
-7.85311	-0.971329	T-CD8_Naive		-8.10359	-1.27418	1	rLN
-3.53053	-0.701724	T-TOX_EM_III		-7.83288	-1.35135	1	rLN
6.00667	1.67721	T-TOX_EM_III		-7.96373	-0.598878	1	rLN
-5.8814	-1.59558	T-CD8_Naive		-2.79718	-0.785195	1	rLN
-4.88388	-2.18586	T-TOX_EM_III		-3.60895	0.519425	1	rLN
4.08762	-1.96261	T-TOX_EM_III		-8.14744	-0.709119	1	rLN
-0.876905	0.174931	T-TOX_EM_I		-0.36248	-2.58571	1	rLN
-1.49258	-0.648595	T-TOX_EM_I		-6.79876	-0.484047	1	rLN
4.20446	-1.82136	T-TOX_EM_III		-8.38291	-0.586962	1	rLN
-5.95845	-1.23497	T-TOX_EM_I		-6.70759	-0.347487	1	rLN
-6.32412	-0.100144	T-TOX_EM_I		-7.84935	-1.18095	1	rLN
-0.869075	5.13885	T-TOX_EM_II (CXCL13)		-8.36834	-1.29353	1	rLN
-6.59514	-1.70011	T-TOX_EM_I		-5.6072	-1.55767	1	rLN
-7.23104	-1.65815	T-CD8_Naive		0.399809	4.38752	1	rLN
5.40146	2.06539	T-TOX_EM_III		-2.13332	-2.32085	1	rLN
1.8567	3.84443	T-TOX_EM_I		-6.90209	-1.21733	1	rLN
-0.300474	5.11297	T-TOX_EM_II (CXCL13)		-7.49557	-1.32978	1	rLN
-6.03865	-1.60294	T-TOX_EM_I		-6.50212	-0.498198	1	rLN
2.99959	-3.03352	T-TOX_EM_III		-6.8217	-1.13229	1	rLN
-1.0767	0.840184	T-TOX_EM_I		-8.07766	-0.954584	1	rLN
-0.903235	-4.60822	T-TOX_EM_I		-8.32517	-0.991603	1	rLN
-6.24731	-1.9333	T-CD8_Naive		-7.58175	-0.266207	1	rLN
-0.903694	-0.108796	T-TOX_EM_I		-6.83485	-0.300499	1	rLN
-1.12609	5.21512	T-TOX_EM_II (CXCL13)		-3.17315	0.554481	1	rLN
-8.28625	-0.774067	T-CD8_Naive		-8.19954	-0.966866	1	rLN
6.95928	0.0267617	T-TOX_EM_III		-7.80386	-1.4872	1	rLN
-7.54009	-1.95837	T-TOX_EM_I		-6.84024	-0.146938	1	rLN
-6.67234	-0.389213	T-CD8_Naive		-8.08992	-1.52184	1	rLN
-6.02904	-0.463148	T-TOX_EM_I		-6.27772	-1.92355	1	rLN
-4.19164	-2.37106	T-TOX_EM_I		-8.30267	-1.27243	1	rLN
-0.108007	5.16605	T-TOX_EM_II (CXCL13)		-2.85836	0.93119	1	rLN
-7.94138	-0.939211	T-CD8_Naive		-7.18287	-1.81177	1	rLN
-1.80471	5.25126	T-TOX_EM_II (CXCL13)		5.14333	3.07115	1	rLN
-7.85196	-1.74216	T-CD8_Naive		-7.57765	-1.95807	1	rLN
3.71371	1.70754	T-TOX_EM_III		-7.57562	-0.406385	1	rLN
-6.89693	-1.82892	T-CD8_Naive		-6.75796	-0.379458	1	rLN
-6.9709	-0.487105	T-TOX_EM_II (CXCL13)		-6.91029	-0.904534	1	rLN
-6.94117	-1.52813	T-TOX_EM_I		-6.53382	-0.347817	1	rLN
-8.35024	-1.63291	T-CD8_Naive		-1.65239	0.105	1	rLN
-7.07272	-1.54622	T-CD8_Naive		-8.32943	-0.760806	1	rLN
6.99626	-0.0251441	T-TOX_EM_III		-7.8827	-1.43421	1	rLN
-7.6415	-1.88794	T-CD8_Naive		-1.98179	-0.065668	1	rLN
0.476293	1.55699	T-TOX_EM_I		-8.47556	-1.58184	1	rLN
3.50289	-2.49671	T-TOX_EM_III		-7.78078	-1.55002	1	rLN
-5.88913	-1.65783	T-TOX_EM_I		-7.90869	-1.12003	1	rLN
0.407353	3.83149	T-TOX_EM_III		-8.6989	-0.698447	1	rLN
-4.96085	-1.83355	T-TOX_EM_I		-6.71936	-0.736283	1	rLN
-1.40807	5.04507	T-TOX_EM_II (CXCL13)		-7.01704	-0.493517	1	rLN
-7.97121	-1.36797	T-TOX_EM_III		-7.46635	-0.962369	1	rLN
-2.78644	-3.28154	T-TOX_EM_I		-6.81174	-0.48712	1	rLN
6.15928	2.23906	T-TOX_EM_III		-6.63356	-0.999217	1	rLN
-7.17687	-1.62901	T-TOX_EM_I		-5.71814	-1.1901	1	rLN
-0.439289	4.91593	T-TOX_EM_I		-8.36588	-0.863406	1	rLN
-8.5522	-1.20324	T-CD8_Naive		-8.13282	-0.846205	1	rLN
-6.42385	-0.157474	T-TOX_EM_I		0.178237	1.89992	1	rLN
-7.87343	-1.78331	T-CD8_Naive		-6.95454	-0.323893	1	rLN
-1.45753	2.46638	T-TOX_EM_II (CXCL13)		-8.65811	-1.25153	1	rLN
-0.362136	-0.576107	T-TOX_EM_I		-8.2365	-0.618375	1	rLN
-6.70087	-0.296229	T-TOX_EM_I		-5.93633	-1.03907	1	rLN
-7.64766	-1.8269	T-CD8_Naive		-5.67525	-1.02831	1	rLN
-4.57786	-2.06739	T-TOX_EM_I		-8.04564	-0.485745	1	rLN
-0.55905	0.99185	T-TOX_EM_I		-7.34605	-1.14362	1	rLN
-6.236	-1.57852	T-CD8_Naive		-6.20627	-0.81067	1	rLN
-1.0029	-1.50713	T-TOX_EM_I		-5.24582	-1.74263	1	rLN
2.6056	-1.49481	T-TOX_EM_III		-7.62501	-1.81931	1	rLN
-4.1713	-2.29116	T-TOX_EM_I		-8.31978	-1.58649	1	rLN
-6.71262	-1.73784	T-CD8_Naive		-6.78013	-0.103345	1	rLN
-4.62632	-1.47392	T-TOX_EM_I		-6.58624	-1.75341	1	rLN
-0.0579229	2.1879	T-TOX_EM_I		-7.43991	-1.37996	1	rLN
-6.20234	-1.91169	T-TOX_EM_I		-7.55373	-0.763438	1	rLN
-8.16017	-1.07854	T-CD8_Naive		-6.47915	-1.00383	1	rLN
-7.17299	-0.288713	T-CD8_Naive		3.01593	3.37584	1	rLN
4.90185	1.11789	T-TOX_EM_III		-7.92132	-1.30083	1	rLN
-0.601275	5.0774	T-TOX_EM_II (CXCL13)		-1.00258	-4.89876	1	rLN
-6.69054	-1.39323	T-CD8_Naive		-7.04632	-1.98011	1	rLN
-0.637861	5.1402	T-TOX_EM_II (CXCL13)		-7.92227	-1.00872	1	rLN
5.9155	2.72656	T-TOX_EM_III		-5.38056	-1.59569	1	rLN
-0.747974	5.12685	T-TOX_EM_II (CXCL13)		-7.15331	-0.00906997	1	rLN
-7.52864	-0.697662	T-CD8_Naive		-7.11487	-0.277238	1	rLN
-6.58137	-1.50679	T-TOX_EM_I		-8.24905	-1.18801	1	rLN
-0.560045	4.50505	T-TOX_EM_III		-3.5613	1.74979	2	rLN
-0.463537	4.80905	T-TOX_EM_II (CXCL13)		-8.00981	-2.00296	1	rLN
3.55165	-1.97666	T-TOX_EM_III		-8.05342	-0.560333	1	rLN
-0.306449	4.7313	T-TOX_EM_II (CXCL13)		-2.91488	0.731114	1	rLN
0.546863	1.98708	T-TOX_EM_I		-8.19704	-0.852243	1	rLN
-8.26587	-1.16494	T-TOX_EM_I		-6.67896	-1.48151	1	rLN
-1.46219	-3.87016	T-TOX_EM_I		-0.011303	4.11832	1	rLN
-0.331841	5.04855	T-TOX_EM_II (CXCL13)		-5.44832	-1.42189	1	rLN
-0.433408	4.9588	T-TOX_EM_II (CXCL13)		-8.36521	-0.983897	1	rLN
-2.07613	-1.33899	T-TOX_EM_I		-8.27362	-0.845154	1	rLN
-5.79716	-1.74476	T-CD8_Naive		-8.35431	-0.940655	1	rLN
3.18698	0.414049	T-TOX_EM_III		-7.93268	-1.10811	1	rLN
-4.12132	-2.71978	T-TOX_EM_I		-8.33997	-1.47726	1	rLN
-6.70194	-0.530584	T-CD8_Naive		-8.36122	-1.09762	1	rLN
-6.53846	-0.515896	T-TOX_EM_I		-7.88176	-1.28151	1	rLN
-7.78791	-0.0472015	T-CD8_Naive		-7.09693	-0.299074	1	rLN
-0.978466	5.24676	T-TOX_EM_II (CXCL13)		-8.36795	-0.69397	1	rLN
-1.80511	5.37664	T-TOX_EM_II (CXCL13)		-2.692	1.02505	1	rLN
-5.60056	-1.5645	T-TOX_EM_I		-7.91951	-0.761379	1	rLN
-6.48209	-0.287669	T-CD8_Naive		-8.39629	-0.588089	1	rLN
-3.17829	0.245712	T-TOX_EM_I		-3.71427	0.332588	1	rLN
-5.23232	-0.699288	T-TOX_EM_I		-8.36107	-0.522726	1	rLN
0.310786	2.28124	T-TOX_EM_I		-7.95161	-1.31309	1	rLN
-1.01627	5.36825	T-TOX_EM_II (CXCL13)		-8.37672	-1.28744	1	rLN
6.06542	2.15501	T-TOX_EM_III		-8.57469	-1.03669	1	rLN
-8.39765	-1.34553	T-CD8_Naive		-7.80343	-0.935299	1	rLN
5.53253	2.83459	T-TOX_EM_III		-7.93976	-0.468279	1	rLN
-6.67903	-0.434127	T-CD8_Naive		-7.96598	-1.2166	1	rLN
-0.355858	4.98457	T-TOX_EM_II (CXCL13)		-7.59134	-1.52777	1	rLN
-7.99979	-1.01662	T-CD8_Naive		-6.58137	-1.50679	1	rLN
-7.80281	-1.86328	T-CD8_Naive		-7.58364	-0.743363	1	rLN
-3.89819	-2.49199	T-TOX_EM_I		-7.29633	-1.68682	1	rLN
-7.53832	-1.85366	T-CD8_Naive		-8.41001	-1.38259	1	rLN
-7.95532	-1.32402	T-CD8_Naive		-7.49433	-0.526454	1	rLN
5.81562	1.56643	T-TOX_EM_III		-7.65289	-1.41275	1	rLN
-2.04899	5.25544	T-TOX_EM_II (CXCL13)		-8.30827	-1.3089	1	rLN
-4.73148	-2.08438	T-TOX_EM_I		-8.20375	-1.17525	1	rLN
3.03117	0.343848	T-TOX_EM_III		-8.20066	-0.753862	1	rLN
6.78046	0.478465	T-TOX_EM_III		-6.84234	-1.06424	1	rLN
-0.24649	-3.0083	T-TOX_EM_I		-8.25236	-0.613895	1	rLN
-0.655237	5.13356	T-TOX_EM_II (CXCL13)		-6.35662	-1.77983	1	rLN
-4.30311	-2.27512	T-TOX_EM_I		-8.44875	-0.587738	1	rLN
-6.57482	-1.6629	T-CD8_Naive		-7.42614	-0.198793	1	rLN
-0.73079	-0.180009	T-TOX_EM_I		-1.82946	2.31329	1	rLN
2.57603	-0.904418	T-TOX_EM_III		-8.25713	-0.775576	1	rLN
5.54645	2.52224	T-TOX_EM_III		-7.89241	-0.715673	1	rLN
-4.81817	-2.09553	T-TOX_EM_I		-8.11067	-0.83612	1	rLN
-0.406844	5.13361	T-TOX_EM_II (CXCL13)		-7.74884	-1.81513	1	rLN
-0.310408	4.81826	T-TOX_EM_II (CXCL13)		-6.80566	-1.46147	1	rLN
2.8475	0.978044	T-TOX_EM_III		-8.34383	-1.05143	1	rLN
5.52045	2.76206	T-TOX_EM_III		-1.37419	5.04503	1	rLN
-8.0724	-0.660178	T-CD8_Naive		-7.78889	-0.951473	1	rLN
-2.16668	1.89059	T-TOX_EM_I		-7.20282	-0.684634	1	rLN
4.16595	-1.73796	T-TOX_EM_III		-0.989911	0.346711	1	rLN
-8.0593	-0.404975	T-CD8_Naive		-8.42222	-1.31179	1	rLN
-2.52179	1.26425	T-TOX_EM_I		-6.37485	-0.308868	1	rLN
-7.0859	-0.131594	T-CD8_Naive		-7.56056	-1.53472	1	rLN
-5.82626	-1.59111	T-TOX_EM_I		-6.95148	-0.407475	1	rLN
6.27621	2.01457	T-TOX_EM_III		-2.78075	0.853143	1	rLN
4.41623	-1.20722	T-TOX_EM_III		-8.07346	-1.66039	1	rLN
4.19797	-0.960472	T-TOX_EM_III		-8.4369	-1.41899	1	rLN
5.64226	2.79092	T-TOX_EM_III		-5.93165	-0.894145	1	rLN
-7.30154	-1.18156	T-CD8_Naive		-5.9749	-1.37047	1	rLN
-7.87866	-0.724139	T-CD8_Naive		-7.20701	-1.81331	1	rLN
5.75005	2.73781	T-TOX_EM_III		-8.03134	-1.45567	1	rLN
-4.44935	-2.16908	T-TOX_EM_I		-7.84201	-0.349088	1	rLN
5.6575	2.77589	T-TOX_EM_III		-6.73305	-0.635552	1	rLN
-3.69183	0.321538	T-TOX_EM_I		-7.91473	-1.23819	1	rLN
2.11386	0.383574	T-TOX_EM_III		-6.93607	-0.442894	1	rLN
4.32957	-1.60918	T-TOX_EM_III		-8.63204	-0.741216	1	rLN
-0.385372	5.05765	T-TOX_EM_II (CXCL13)		-8.17794	-0.295269	1	rLN
-8.12395	-0.596344	T-CD8_Naive		-6.05983	-0.719407	1	rLN
-0.47311	5.12851	T-TOX_EM_II (CXCL13)		-8.18771	-0.571446	1	rLN
-8.20551	-0.986772	T-CD8_Naive		-8.00827	-0.539494	1	rLN
-8.06987	-1.70753	T-CD8_Naive		-1.03104	-4.55675	1	rLN
-3.31956	-0.159479	T-TOX_EM_I		5.41136	2.92419	1	rLN
-0.483306	5.18036	T-TOX_EM_II (CXCL13)		-8.42107	-0.66663	1	rLN
-5.21478	-1.29287	T-TOX_EM_I		-6.43782	-1.06076	1	rLN
-8.177	-1.07741	T-CD8_Naive		-7.01839	-1.71555	1	rLN
4.69722	-1.16686	T-TOX_EM_III		-7.68207	-0.527369	1	rLN
4.74658	-1.11877	T-TOX_EM_III		-6.87328	-1.68096	1	rLN
0.226075	1.68159	T-TOX_EM_I		-7.33064	-1.83166	1	rLN
-6.97519	-1.33553	T-TOX_EM_I		-7.95021	-1.73502	1	rLN
-0.702075	5.05309	T-TOX_EM_II (CXCL13)		-7.54133	-1.22317	1	rLN
-0.21134	5.12613	T-TOX_EM_II (CXCL13)		-3.38584	0.369936	1	rLN
-6.27486	-1.46978	T-CD8_Naive		-2.1945	1.52908	1	rLN
3.6228	0.9171	T-TOX_EM_III		-6.27644	-1.25279	1	rLN
-6.6065	-1.53999	T-TOX_EM_I		-6.60962	-1.07769	1	rLN
-0.524366	4.48168	T-TOX_EM_I		-7.97275	-1.58206	1	rLN
5.49766	1.00052	T-TOX_EM_I		-8.30653	-0.249868	1	rLN
-8.11814	-1.41838	T-CD8_Naive		-6.12359	-1.18509	1	rLN
4.56734	0.934217	T-TOX_EM_III		-6.43761	-0.587032	1	rLN
-4.12593	-2.35135	T-TOX_EM_I		-8.31285	-1.48631	1	rLN
-0.48694	4.85103	T-TOX_EM_II (CXCL13)		-7.86118	-1.25956	1	rLN
-7.03741	-1.69288	T-TOX_EM_I		-7.07604	-0.267898	1	rLN
-7.40337	-1.73423	T-CD8_Naive		-6.73626	-0.321888	1	rLN
4.4997	0.985788	T-TOX_EM_III		-7.82125	-0.565415	1	rLN
-0.784748	4.83	T-TOX_EM_II (CXCL13)		-7.7643	-0.92746	1	rLN
-7.89096	-1.62395	T-TOX_EM_I		-7.98383	-0.985534	1	rLN
-4.27763	-0.423863	T-TOX_EM_I		-7.61308	-1.215	1	rLN
2.01559	-0.150086	T-TOX_EM_III		-7.02053	-1.54753	1	rLN
4.94564	2.45005	T-TOX_EM_III		-6.2384	-1.48589	1	rLN
3.61632	-0.876904	T-TOX_EM_III		-7.98859	-0.972375	1	rLN
-0.159773	-0.0109206	T-TOX_EM_I		-5.49323	-0.946403	1	rLN
-1.08654	3.52712	T-TOX_EM_II (CXCL13)		-2.46149	4.07554	1	rLN
1.81167	-0.0969045	T-TOX_EM_III		-3.15966	-0.358676	1	rLN
-8.11505	-0.808038	T-CD8_Naive		-6.31286	-0.458999	1	rLN
-4.17274	-2.13064	T-TOX_EM_I		-7.33251	-0.410753	1	rLN
3.73492	2.01465	T-TOX_EM_III		-6.76087	-0.291245	1	rLN
-7.04693	-1.08249	T-CD8_Naive		-7.24568	-0.811044	1	rLN
4.24567	-0.764271	T-TOX_EM_III		-8.14302	-0.98238	1	rLN
1.88617	-1.22368	T-TOX_EM_III		-7.36763	-0.59005	2	rLN
5.61153	2.72753	T-TOX_EM_III		-8.27228	-1.48307	1	rLN
-1.28888	-2.26326	T-TOX_EM_I		-6.93238	-0.636624	1	rLN
-7.83339	-1.78438	T-CD8_Naive		-0.481152	5.0615	1	rLN
-0.427613	5.05097	T-TOX_EM_II (CXCL13)		-6.38067	-0.572572	1	rLN
-7.39883	-1.33097	T-TOX_EM_I		-8.12641	-1.37209	1	rLN
-3.55544	-0.278438	T-TOX_EM_I		-6.56633	-0.544472	1	rLN
-1.01546	4.32856	T-TOX_EM_I		-8.24802	-0.753051	1	rLN
3.90923	-2.11519	T-TOX_EM_III		-6.34225	-0.466687	1	rLN
-1.66299	5.41335	T-TOX_EM_II (CXCL13)		-8.53491	-1.26484	1	rLN
-5.31348	-1.74461	T-TOX_EM_I		-7.9899	-0.918295	1	rLN
-8.42359	-0.411221	T-CD8_Naive		-8.1018	-0.856905	1	rLN
-0.420295	5.16427	T-TOX_EM_II (CXCL13)		-2.44075	-3.31308	1	rLN
-2.06114	-3.8984	T-TOX_EM_II (CXCL13)		-5.92361	-0.847861	1	rLN
5.3212	3.00843	T-TOX_EM_III		-5.94781	-1.41305	1	rLN
-0.596663	4.85943	T-TOX_EM_II (CXCL13)		-8.21106	-1.00129	1	rLN
-2.52276	0.0175352	T-TOX_EM_I		6.22359	2.15206	1	rLN
6.9305	0.551288	T-TOX_EM_III		-8.51478	-0.823029	1	rLN
3.64126	-2.35472	T-TOX_EM_III		-7.98195	-1.36165	1	rLN
-6.39691	-1.75964	T-CD8_Naive		-6.99443	-0.26316	1	rLN
5.16129	2.23308	T-TOX_EM_III		-6.11139	-1.0541	1	rLN
-5.16869	-0.410662	T-TOX_EM_I		-7.93636	-0.524113	1	rLN
2.26327	-1.69658	T-TOX_EM_III		-8.27499	-1.39913	1	rLN
-6.69498	-1.22544	T-CD8_Naive		-7.67328	-1.43669	1	rLN
6.70983	0.837567	T-TOX_EM_III		-7.54483	-1.70807	1	rLN
-0.39063	5.09043	T-TOX_EM_II (CXCL13)		-0.82057	0.158809	1	rLN
-0.134573	5.17777	T-TOX_EM_III		-6.46566	-0.586446	1	rLN
0.797078	-3.71645	T-TOX_EM_I		-8.10007	-0.54346	1	rLN
6.15844	0.437074	T-TOX_EM_III		-6.3407	-1.56264	1	rLN
-6.78605	-0.3328	T-CD8_Naive		-4.43513	-2.2301	1	rLN
-0.83885	-0.0177181	T-TOX_EM_I		-8.6436	-1.14789	1	rLN
-1.05321	0.236516	T-TOX_EM_I		-7.08327	-1.44067	1	rLN
-5.85421	-1.90346	T-TOX_EM_I		-6.96693	-1.41691	1	rLN
-2.46462	-1.47357	T-TOX_EM_I		-6.45585	-0.345133	1	rLN
-1.43071	5.48566	T-TOX_EM_II (CXCL13)		-2.20192	-2.4799	1	rLN
5.97295	2.41709	T-TOX_EM_III		-6.01411	-0.484083	1	rLN
5.24519	3.07485	T-TOX_EM_III		-6.38719	-0.919998	1	rLN
5.25512	3.15197	T-TOX_EM_III		-8.13835	-1.05785	1	rLN
-2.81212	1.06732	T-TOX_EM_I		-7.40732	-1.32098	1	rLN
0.806635	0.119377	T-TOX_EM_I		-6.61305	-1.65707	1	rLN
-6.37506	-0.387142	T-TOX_EM_I		-6.55084	-0.839262	1	rLN
0.73258	0.545037	T-TOX_EM_I		-6.48209	-0.287669	1	rLN
-8.4088	-0.964132	T-CD8_Naive		-3.89488	-0.41866	1	rLN
-6.96871	-1.09604	T-CD8_Naive		-7.34335	-2.01827	1	rLN
-1.39449	-1.93898	T-TOX_EM_I		-7.12222	-1.69836	1	rLN
-0.0474943	-2.71692	T-TOX_EM_I		-6.83874	-0.221593	1	rLN
-0.286347	5.06713	T-TOX_EM_II (CXCL13)		-7.23965	-0.144595	1	rLN
5.4852	2.85531	T-TOX_EM_III		-8.3631	-0.839383	1	rLN
5.09031	2.94208	T-TOX_EM_III		-8.42759	-1.15169	1	rLN
-2.93279	0.688781	T-TOX_EM_I		-6.6235	-1.09012	1	rLN
-6.82155	-0.139204	T-TOX_EM_I		-8.10291	-0.574885	1	rLN
-7.77333	-1.98375	T-TOX_EM_III		-6.79591	-0.544374	1	rLN
-7.69789	-1.71576	T-CD8_Naive		-2.04772	0.0746968	1	rLN
-3.21575	0.590467	T-TOX_EM_I		-6.96196	-1.90573	1	rLN
5.15647	1.07195	T-TOX_EM_III		-7.63327	-1.63135	1	rLN
-7.87392	-1.08862	T-CD8_Naive		-6.84589	-1.16862	1	rLN
-7.41461	-1.18905	T-CD8_Naive		-7.62995	-1.61411	1	rLN
6.63324	1.36418	T-TOX_EM_III		-8.47962	-0.977581	1	rLN
-1.81159	-0.0408901	T-TOX_EM_I		-5.92294	-1.3742	1	rLN
3.0204	3.07424	T-TOX_EM_III		3.81794	3.55949	1	rLN
4.51819	1.57995	T-TOX_EM_III		-6.28602	-0.545613	1	rLN
-7.82474	-0.438663	T-CD8_Naive		-6.49093	-0.700843	1	rLN
3.5471	-1.59609	T-TOX_EM_III		-5.7193	-0.734079	1	rLN
-6.86562	-1.0702	T-CD8_Naive		-7.83846	-1.7607	1	rLN
-6.4979	-1.6248	T-CD8_Naive		-7.20661	-0.150178	1	rLN
-6.71793	-0.290916	T-CD8_Naive		-8.3344	-0.399869	1	rLN
-6.70055	-0.458013	T-CD8_Naive		-6.04417	-0.374495	1	rLN
5.566	2.70646	T-TOX_EM_III		-1.5589	-1.56516	1	rLN
-6.20359	-0.24875	T-TOX_EM_I		-6.3071	-1.09427	1	rLN
-6.33496	-1.88003	T-CD8_Naive		-5.92213	-1.02608	1	rLN
-0.584001	0.11919	T-TOX_EM_I		-8.0958	-0.769028	1	rLN
-0.568893	-4.60096	T-TOX_EM_I		-7.22305	-0.072478	1	rLN
-6.6166	-0.820257	T-TOX_EM_I		-8.00093	-0.683407	1	rLN
-8.17448	-0.968133	T-CD8_Naive		-5.85931	-1.41326	1	rLN
-2.33544	1.53866	T-TOX_EM_I		-7.11062	-0.581918	1	rLN
-6.95824	0.125823	T-CD8_Naive		-2.97192	0.744405	1	rLN
-6.75581	-0.818288	T-CD8_Naive		-5.93021	0.0397076	1	rLN
-1.03166	5.25024	T-TOX_EM_III		-7.81315	-1.40498	1	rLN
5.87679	2.37928	T-TOX_EM_III		-7.54917	-1.54933	1	rLN
-5.22172	-0.938263	T-TOX_EM_I		-8.32934	-0.861925	1	rLN
-6.07574	-0.27512	T-TOX_EM_I		-3.38311	0.769735	1	rLN
4.27675	-1.79286	T-TOX_EM_III		-8.63525	-0.330332	1	rLN
-4.00859	-1.87566	T-TOX_EM_I		-6.73176	-0.40128	1	rLN
-0.871313	5.12024	T-TOX_EM_II (CXCL13)		-7.09138	-1.31677	1	rLN
5.63901	2.84983	T-TOX_EM_III		-6.46472	-0.492223	1	rLN
4.34314	-1.58255	T-TOX_EM_III		-6.81037	-0.296739	1	rLN
-7.00313	-0.203846	T-CD8_Naive		-6.75693	-0.337992	1	rLN
-3.94836	-2.43402	T-TOX_EM_I		-7.73561	-1.80137	1	rLN
-1.80046	5.25543	T-TOX_EM_II (CXCL13)		-6.44836	-0.369213	1	rLN
-7.99158	-1.9329	T-CD8_Naive		-8.59436	-0.987089	1	rLN
-0.540442	5.05231	T-TOX_EM_II (CXCL13)		-7.50208	-0.736576	1	rLN
-6.38613	-0.610197	T-TOX_EM_I		-6.94439	-0.91302	1	rLN
5.34439	3.06373	T-TOX_EM_III		-8.23776	-1.05958	1	rLN
-4.74085	-1.26276	T-TOX_EM_I		-6.29855	-0.182303	1	rLN
-7.03416	-0.751611	T-TOX_EM_I		-2.63486	0.997684	1	rLN
-6.28762	-1.5572	T-TOX_EM_I		-7.46497	-1.03014	1	rLN
-6.27184	-1.85183	T-CD8_Naive		-7.99529	-0.875329	1	rLN
3.48481	-0.824647	T-TOX_EM_III		-6.53467	-0.833251	1	rLN
-7.17697	-1.20977	T-CD8_Naive		-4.90821	-1.93549	1	rLN
-6.46062	-1.23951	T-CD8_Naive		-8.04588	-1.16158	1	rLN
-0.577771	5.1113	T-TOX_EM_II (CXCL13)		-8.04876	-0.940662	1	rLN
-7.96082	-1.33196	T-CD8_Naive		-8.58219	-0.594649	1	rLN
4.76429	-1.23085	T-TOX_EM_III		-3.23912	0.0631552	1	rLN
-7.28691	-1.76635	T-CD8_Naive		-3.93587	-0.114852	1	rLN
-0.266521	5.05953	T-TOX_EM_II (CXCL13)		-6.69185	-0.660892	1	rLN
0.925107	-3.82408	T-TOX_EM_I		0.0490211	4.18898	1	rLN
-3.30672	0.684391	T-TOX_EM_I		-7.54813	-0.798629	1	rLN
-3.52962	0.642003	T-TOX_EM_I		-3.32613	0.629283	1	rLN
-7.17563	-1.88582	T-TOX_EM_II (CXCL13)		-8.4603	-1.3609	1	rLN
-4.06809	0.0891675	T-TOX_EM_I		-2.58574	0.0648053	1	rLN
-1.2717	-2.35477	T-TOX_EM_I		-8.18989	-0.991778	1	rLN
-4.74972	-1.937	T-CD8_Naive		-6.61905	-0.71535	2	rLN
-0.880352	5.16559	T-TOX_EM_II (CXCL13)		-6.74588	-0.396508	1	rLN
2.82225	-2.47326	T-TOX_EM_III		-6.86686	-0.745233	1	rLN
-1.22147	5.01863	T-TOX_EM_II (CXCL13)		-8.19138	-1.43708	1	rLN
-5.42952	-1.64114	T-TOX_EM_I		-7.51005	-1.5929	1	rLN
-3.54392	-2.58752	T-TOX_EM_I		-7.05041	-0.711182	1	rLN
0.265029	0.670042	T-TOX_EM_I		-6.93268	-0.537928	1	rLN
-1.69305	5.32483	T-TOX_EM_II (CXCL13)		-8.18066	-1.09247	1	rLN
-5.64304	-1.48775	T-TOX_EM_I		-8.85116	-0.489387	1	rLN
-7.72571	-0.798566	T-CD8_Naive		-7.95114	-0.684383	1	rLN
-0.910276	5.07675	T-TOX_EM_II (CXCL13)		-7.69079	-1.48576	1	rLN
-1.07961	4.99412	T-TOX_EM_II (CXCL13)		-6.71371	-0.468084	1	rLN
3.79875	0.51234	T-TOX_EM_I		-8.35405	-0.641619	1	rLN
-0.296792	4.77311	T-TOX_EM_II (CXCL13)		-8.2004	-0.723905	1	rLN
-8.18777	-1.58656	T-CD8_Naive		-2.559	1.23308	1	rLN
-6.8393	-1.91551	T-TOX_EM_I		-7.38028	-1.72557	1	rLN
6.19134	0.00747324	T-TOX_EM_III		-7.33877	-1.3415	1	rLN
-6.9957	-1.74905	T-CD8_Naive		-8.05468	-0.977838	1	rLN
-6.38179	-1.58992	T-CD8_Naive		-8.01208	-1.40974	1	rLN
5.76352	2.70986	T-TOX_EM_I		-6.75361	-0.488965	1	rLN
5.15973	-0.630982	T-TOX_EM_III		-6.17614	-1.15728	1	rLN
4.37903	0.476528	T-TOX_EM_III		-8.22796	-1.80547	1	rLN
-7.83894	-0.797997	T-CD8_Naive		-6.72977	-0.205369	1	rLN
-5.41343	-1.10567	T-TOX_EM_I		-7.92153	-1.52991	1	rLN
-5.46488	-1.74634	T-TOX_EM_III		-8.04997	-1.51772	1	rLN
5.49594	1.2955	T-TOX_EM_III		-8.14873	-0.361427	1	rLN
-6.10375	-1.55077	T-CD8_Naive		-8.24418	-0.605552	1	rLN
-0.263784	5.01388	T-TOX_EM_II (CXCL13)		-5.87101	-0.720169	1	rLN
3.65907	2.18844	T-TOX_EM_III		-7.16117	-1.89145	1	rLN
-3.68239	-0.0442158	T-TOX_EM_I		-2.24567	-3.36553	1	rLN
-0.183691	0.0900755	T-TOX_EM_I		-4.83498	-1.24689	1	rLN
-0.420457	5.00357	T-TOX_EM_II (CXCL13)		-7.65858	-1.34613	1	rLN
5.51063	2.86671	T-TOX_EM_III		-8.07216	-1.50073	1	rLN
-5.71814	-1.1901	T-TOX_EM_I		-2.30977	1.56959	1	rLN
-6.84535	-0.0225592	T-TOX_EM_II (CXCL13)		-7.28928	-1.67957	1	rLN
-8.29298	-0.803428	T-CD8_Naive		-8.75912	-1.04	1	rLN
-8.25588	-0.476986	T-CD8_Naive		-5.89392	-1.75373	1	rLN
-0.5614	5.0007	T-TOX_EM_II (CXCL13)		-8.08848	-1.06998	1	rLN
-8.35137	-1.04133	T-CD8_Naive		-8.32127	-0.951904	1	rLN
-0.4093	5.05221	T-TOX_EM_II (CXCL13)		-8.41933	-0.868546	1	rLN
-7.09072	-1.57755	T-CD8_Naive		-7.94034	-0.838345	1	rLN
-7.68894	-1.90706	T-CD8_Naive		-6.437	0.00401144	1	rLN
-8.41162	-0.237954	T-CD8_Naive		-8.15092	-1.09821	1	rLN
-6.7354	-1.5864	T-CD8_Naive		-3.05051	-2.80704	1	rLN
-7.80484	-1.57942	T-CD8_Naive		-7.96311	-0.752528	1	rLN
-5.2326	-1.89966	T-TOX_EM_I		-6.54122	-0.21586	1	rLN
-6.25487	-1.83766	T-TOX_EM_I		-8.01109	-0.430093	1	rLN
4.93867	3.05707	T-TOX_EM_III		-7.20642	-0.978684	1	rLN
-2.04849	1.15382	T-TOX_EM_I		-7.92824	-1.44351	1	rLN
-1.12346	5.12058	T-TOX_EM_II (CXCL13)		-8.14978	-0.72209	1	rLN
-0.655213	4.95193	T-TOX_EM_II (CXCL13)		-8.12149	-0.986001	1	rLN
-6.04446	-1.22962	T-TOX_EM_I		-6.73368	-1.25479	1	rLN
5.89608	2.45467	T-TOX_EM_III		-8.46572	-1.27425	1	rLN
-8.21451	-0.673541	T-CD8_Naive		-8.33742	-0.793473	1	rLN
-0.351948	4.85019	T-TOX_EM_II (CXCL13)		-7.34449	-0.452903	1	rLN
-6.61165	-0.255694	T-CD8_Naive		-0.540573	4.80769	1	rLN
-7.92374	-0.48561	T-CD8_Naive		-7.75117	-1.48496	1	rLN
-0.326642	-1.12243	T-TOX_EM_I		6.53131	1.3897	1	rLN
-7.33586	-1.58418	T-CD8_Naive		-7.05174	0.149493	1	rLN
-0.625145	5.12539	T-TOX_EM_I		-7.2171	-0.550907	1	rLN
-8.22796	-1.80547	T-CD8_Naive		-7.4199	-0.779383	1	rLN
6.29511	1.78882	T-TOX_EM_III		-7.46549	-0.358499	1	rLN
6.06304	2.41458	T-TOX_EM_III		-7.08722	-1.57417	1	rLN
-0.883169	5.11281	T-TOX_EM_II (CXCL13)		-5.72187	-1.17935	1	rLN
-0.301437	4.71579	T-TOX_EM_II (CXCL13)		-7.61647	-0.500955	1	rLN
-8.32208	-1.52429	T-CD8_Naive		-6.47134	-1.65489	1	rLN
-8.47564	-0.872486	T-CD8_Naive		-7.87614	-1.84354	1	rLN
-0.87634	5.04613	T-TOX_EM_I		-6.87345	-0.0949238	1	rLN
3.48953	-1.8397	T-TOX_EM_III		-6.5339	-0.160975	1	rLN
-7.88264	-1.51987	T-CD8_Naive		-8.39168	-0.810674	1	rLN
-8.36183	-0.543351	T-CD8_Naive		-7.15413	-1.76706	1	rLN
-0.686234	5.08636	T-TOX_EM_III		-8.14893	-0.730986	1	rLN
5.1174	3.10156	T-TOX_EM_III		-8.76296	-1.09359	1	rLN
3.28892	-1.97971	T-TOX_EM_III		-7.62934	-0.274025	1	rLN
2.02657	2.6323	T-TOX_EM_III		-7.5265	-0.479528	1	rLN
-8.03831	-1.36338	T-CD8_Naive		-8.45329	-0.70668	1	rLN
0.438291	-0.521529	T-TOX_EM_I		-8.15708	-1.73633	1	rLN
4.34814	3.49574	T-TOX_EM_I		-7.88859	-0.39602	1	rLN
5.9805	1.40864	T-TOX_EM_III		-7.47523	-1.82003	1	rLN
-5.64596	-1.72961	T-CD8_Naive		-6.11833	-0.482874	1	rLN
-4.84595	-1.88759	T-TOX_EM_I		-8.32993	-0.944755	1	rLN
-5.97512	-0.473647	T-TOX_EM_I		-8.43761	-1.29731	1	rLN
5.98522	2.42924	T-TOX_EM_III		-8.28083	-1.61777	1	rLN
4.70441	-1.49646	T-TOX_EM_III		-8.50308	-1.0331	1	rLN
-0.230925	5.15936	T-TOX_EM_III		-6.77038	-1.05186	1	rLN
6.23487	2.45005	T-TOX_EM_III		-6.6415	-0.286996	1	rLN
-6.59461	-1.81985	T-TOX_EM_I		-7.08746	-0.686911	1	rLN
1.6932	0.175026	T-TOX_EM_III		-6.17535	-0.795666	1	rLN
-6.07372	-1.34926	T-CD8_Naive		-8.03198	-1.03008	1	rLN
-7.83267	-0.539367	T-CD8_Naive		-8.38675	-0.540433	1	rLN
-8.1136	-0.559382	T-CD8_Naive		-5.8639	-0.129243	1	rLN
-8.14744	-0.709119	T-CD8_Naive		-1.47704	5.27755	1	rLN
-8.30891	-1.60115	T-CD8_Naive		-7.0894	-1.4643	1	rLN
-7.80358	-0.386207	T-CD8_Naive		-8.28242	-1.25016	1	rLN
5.19731	3.10358	T-TOX_EM_III		-7.71471	-1.13615	1	rLN
-8.46697	-0.468166	T-TOX_EM_I		-8.23899	-0.489067	1	rLN
-1.93831	1.49639	T-TOX_EM_I		-8.22131	-1.46834	1	rLN
-0.329488	5.08464	T-TOX_EM_II (CXCL13)		-5.08465	-1.61808	1	rLN
-8.39692	-0.222208	T-TOX_EM_II (CXCL13)		6.99246	1.25016	1	rLN
3.38162	-2.56685	T-TOX_EM_III		-8.10547	-0.376689	1	rLN
0.107022	-1.43404	T-TOX_EM_I		-7.13263	-0.451531	1	rLN
2.63574	-1.89602	T-TOX_EM_III		5.87831	2.49245	1	rLN
-5.94253	0.168846	T-TOX_EM_I		-6.5936	-0.428021	1	rLN
-6.56067	-0.861349	T-TOX_EM_I		-7.59061	-0.997498	1	rLN
-7.99221	-1.56985	T-CD8_Naive		-8.03529	-0.968949	1	rLN
-7.64472	-1.64167	T-TOX_EM_I		-0.787963	-2.21023	1	rLN
-8.03608	-0.676451	T-CD8_Naive		-6.99899	-0.291636	1	rLN
-8.30579	-1.82358	T-CD8_Naive		-6.88148	-1.06557	1	rLN
-2.15698	0.315392	T-TOX_EM_I		-5.47025	-0.496882	1	rLN
4.78706	2.64484	T-TOX_EM_III		-7.98493	-1.72886	1	rLN
-4.3507	-2.09323	T-TOX_EM_I		-6.91991	-0.504769	2	rLN
0.721862	0.43909	T-TOX_EM_I		-7.95112	-1.28366	1	rLN
1.91551	2.05064	T-TOX_EM_I		-8.2889	-1.69794	1	rLN
-1.28838	0.375325	T-TOX_EM_I		-7.90685	-1.43203	1	rLN
-8.34732	-0.457686	T-CD8_Naive		-7.58456	-0.552544	1	rLN
-7.87853	-1.50707	T-TOX_EM_III		-2.91352	-0.636916	1	rLN
-6.0097	-1.00991	T-TOX_EM_I		-7.94743	-1.14317	1	rLN
4.95576	1.32204	T-TOX_EM_III		-8.36145	-0.399611	1	rLN
-8.30242	-0.674432	T-TOX_EM_I		-8.21019	-0.550032	1	rLN
-2.19956	1.8202	T-TOX_EM_II (CXCL13)		-3.83836	-2.40203	1	rLN
-0.854161	5.00547	T-TOX_EM_I		-3.05784	-1.4502	1	rLN
-3.66095	0.451663	T-TOX_EM_I		-8.31902	-0.72287	1	rLN
-6.44634	-0.92239	T-CD8_Naive		5.44179	2.96563	1	rLN
-7.85796	-1.07302	T-TOX_EM_I		-1.49192	5.37292	1	rLN
-8.06052	-1.82446	T-CD8_Naive		-7.74606	-1.53392	1	rLN
4.90426	0.335629	T-TOX_EM_III		-2.28484	0.733879	1	rLN
-7.07823	-1.78048	T-CD8_Naive		-7.20695	-1.22523	1	rLN
-7.7594	-1.83219	T-CD8_Naive		-6.61462	-1.62781	1	rLN
5.55491	2.78849	T-TOX_EM_III		-8.06398	-1.38592	1	rLN
-1.80159	-3.79483	T-TOX_EM_III		-8.0935	-0.734461	1	rLN
-7.14987	-0.149405	T-CD8_Naive		-3.13223	0.431482	1	rLN
1.64825	-0.782073	T-TOX_EM_III		-8.08368	-1.05753	1	rLN
1.0708	0.0885906	T-TOX_EM_III		-1.66318	-1.54059	1	rLN
-1.31548	0.415572	T-TOX_EM_I		-7.83867	-0.0465211	1	rLN
-2.27755	1.4952	T-TOX_EM_I		-8.22865	-0.898504	1	rLN
-1.93334	0.238811	T-TOX_EM_I		-6.16088	-1.44667	1	rLN
-2.7372	0.890013	T-TOX_EM_I		-6.60859	-1.85795	1	rLN
5.4189	2.9999	T-TOX_EM_III		-6.64718	-0.148947	1	rLN
3.22245	1.1053	T-TOX_EM_III		-6.44095	-1.5046	1	rLN
-6.25892	-0.540665	T-CD8_Naive		-5.35391	-0.459089	1	rLN
-0.278207	4.74755	T-TOX_EM_II (CXCL13)		-5.33262	-1.6682	1	rLN
-6.63004	-0.989646	T-CD8_Naive		-3.04125	-2.77011	1	rLN
4.40619	2.11878	T-TOX_EM_III		-5.94123	-0.723302	1	rLN
2.93309	0.358783	T-TOX_EM_III		-7.90149	-0.916838	1	rLN
1.86573	1.81634	T-TOX_EM_I		-7.61679	-0.693472	1	rLN
4.47113	2.2002	T-TOX_EM_III		-5.98671	-1.91831	1	rLN
0.783383	0.678235	T-TOX_EM_I		-6.961	0.0456095	1	rLN
-1.10314	0.402026	T-TOX_EM_I		-4.61007	-2.07124	1	rLN
-7.89827	-1.41481	T-TOX_EM_I		-3.19485	0.564611	1	rLN
-6.87323	0.0445196	T-TOX_EM_I		-8.19146	-1.8047	1	rLN
-6.48127	-0.503982	T-CD8_Naive		-3.65771	-2.62811	1	rLN
-1.89057	-1.58177	T-TOX_EM_I		-5.3916	-0.70554	1	rLN
4.50207	-1.65696	T-TOX_EM_III		-7.30033	-0.317397	1	rLN
-7.98265	-0.120015	T-CD8_Naive		-8.38007	-0.637677	1	rLN
-1.09168	5.15461	T-TOX_EM_II (CXCL13)		-8.28867	-1.0053	1	rLN
4.82121	-0.984373	T-TOX_EM_III		-5.83222	-1.87045	1	rLN
-2.94146	0.973055	T-TOX_EM_I		-8.48736	-0.674412	1	rLN
5.08917	0.00848144	T-TOX_EM_III		6.29658	2.16942	1	rLN
-0.963629	5.25226	T-TOX_EM_II (CXCL13)		-8.10129	-1.18089	1	rLN
4.08547	-1.44244	T-TOX_EM_III		-4.93417	-1.75209	1	rLN
-1.87472	-0.830162	T-TOX_EM_I		-7.20886	-0.218605	1	rLN
-7.78352	-1.64307	T-TOX_EM_III		-1.0266	-2.37704	1	rLN
3.6161	0.0908623	T-TOX_EM_III		-6.99033	-1.04249	1	rLN
-0.534697	4.68435	T-TOX_EM_II (CXCL13)		-6.3179	-1.44637	1	rLN
-0.472679	5.00037	T-TOX_EM_II (CXCL13)		-6.0148	-1.10495	1	rLN
4.5631	3.40115	T-TOX_EM_III		-7.89254	-0.701796	1	rLN
-3.82351	0.388349	T-TOX_EM_I		-0.101418	4.98958	1	rLN
-7.80228	-1.06956	T-TOX_EM_I		-6.54457	-0.53261	1	rLN
5.68459	2.84155	T-TOX_EM_II (CXCL13)		-6.08183	-0.538014	1	rLN
-8.12786	-1.14354	T-CD8_Naive		-6.6879	-1.0111	1	rLN
5.62205	2.75688	T-TOX_EM_III		-8.46476	-0.810186	1	rLN
-8.59157	-1.34794	T-CD8_Naive		-8.29797	-0.625301	1	rLN
0.666685	1.68913	T-TOX_EM_I		-5.98695	-1.02854	1	rLN
0.699494	1.88401	T-TOX_EM_III		-8.0949	-0.662558	1	rLN
-5.78647	0.0614336	T-TOX_EM_I		-3.04192	0.473215	1	rLN
3.69132	-1.81181	T-TOX_EM_III		-6.34355	-1.04519	1	rLN
-5.12328	-1.78125	T-TOX_EM_I		-6.8233	-0.359881	1	rLN
-3.19779	0.172317	T-TOX_EM_I		-8.90841	-1.19553	1	rLN
-8.3595	-0.845523	T-CD8_Naive		-7.88486	-0.385486	1	rLN
3.38386	0.854979	T-TOX_EM_III		-7.83806	-1.62319	1	rLN
6.04933	1.84503	T-TOX_EM_III		-7.39457	-0.0787124	1	rLN
6.1552	2.39801	T-TOX_EM_III		-7.35097	-1.85227	1	rLN
-6.07284	-0.912334	T-TOX_EM_I		-7.03127	-0.658451	1	rLN
-0.44145	5.14453	T-TOX_EM_II (CXCL13)		-6.37731	-0.920905	1	rLN
-0.296813	4.74117	T-TOX_EM_II (CXCL13)		-8.19184	-0.689786	1	rLN
-7.54265	-0.50053	T-CD8_Naive		-5.23055	-1.64047	1	rLN
1.04398	-0.646248	T-TOX_EM_I		-6.0542	-0.40348	1	rLN
-8.16966	-1.46871	T-CD8_Naive		-7.72983	-0.917394	1	rLN
-6.44373	-1.76798	T-CD8_Naive		-0.793968	-5.0495	1	rLN
6.81556	1.56964	T-TOX_EM_III		-8.69965	-1.15404	1	rLN
-8.37346	-0.997036	T-CD8_Naive		-7.25117	-0.115564	1	rLN
3.92868	-2.10988	T-TOX_EM_III		-6.16457	-0.186349	1	rLN
0.0749575	-3.38645	T-TOX_EM_I		-7.82227	-0.585839	1	rLN
-6.32481	-0.228488	T-TOX_EM_I		-3.52408	-0.252115	1	rLN
-1.6097	-2.43919	T-TOX_EM_I		-7.00013	-0.355044	1	rLN
5.87975	2.63319	T-TOX_EM_III		6.1367	2.08243	1	rLN
-0.294436	4.77423	T-TOX_EM_II (CXCL13)		-6.98105	0.01907	1	rLN
5.46276	2.93326	T-TOX_EM_III		-6.61081	-0.743137	1	rLN
-2.03556	-3.72855	T-TOX_EM_I		-8.3268	-1.32095	1	rLN
-0.839671	4.91955	T-TOX_EM_II (CXCL13)		-8.44526	-1.2504	1	rLN
4.68842	-1.0492	T-TOX_EM_III		-8.29401	-0.325083	1	rLN
-7.78293	-1.83692	T-CD8_Naive		-6.66669	-1.00192	1	rLN
-6.93771	-1.68614	T-CD8_Naive		-6.97466	-1.79749	1	rLN
-1.24554	3.59095	T-TOX_EM_I		-8.54551	-1.54889	1	rLN
-6.65931	-1.00046	T-TOX_EM_I		-8.53002	-0.607951	1	rLN
-1.22962	0.134367	T-TOX_EM_I		-6.0824	-0.960284	1	rLN
1.81197	1.73435	T-TOX_EM_III		4.37458	3.38283	1	rLN
-6.53195	-1.98147	T-CD8_Naive		-8.23265	-1.84917	1	rLN
-0.210678	5.1373	T-TOX_EM_II (CXCL13)		-8.24145	-1.15463	1	rLN
-7.88432	-0.483501	T-CD8_Naive		-8.07655	-1.24883	1	rLN
-0.146576	5.06849	T-TOX_EM_III		-8.34291	-0.594762	1	rLN
3.06337	-0.288299	T-TOX_EM_III		-7.84186	-0.980465	1	rLN
0.0321823	-0.750958	T-TOX_EM_I		-7.83755	-0.846222	1	rLN
-0.0776078	4.90029	T-TOX_EM_II (CXCL13)		-6.35191	-0.559385	1	rLN
-2.1572	-1.14397	T-TOX_EM_I		-7.96044	-1.32519	1	rLN
6.7376	0.965793	T-TOX_EM_III		-7.93493	-0.357367	1	rLN
-7.00211	-1.86222	T-TOX_EM_I		-3.22133	-0.216347	1	rLN
5.72689	1.9962	T-TOX_EM_III		-7.45291	-0.954236	1	rLN
-5.56111	-1.70736	T-CD8_Naive		-3.74982	0.50306	1	rLN
-8.082	-1.22264	T-CD8_Naive		-8.55475	-1.35521	1	rLN
5.08119	3.2013	T-TOX_EM_III		-2.12188	-2.05815	2	rLN
-2.68928	0.64961	T-TOX_EM_I		-7.53105	-1.34847	1	rLN
-0.309217	4.9142	T-TOX_EM_II (CXCL13)		-7.82854	-0.146406	1	rLN
-7.42614	-0.198793	T-CD8_Naive		-6.49907	-1.70451	1	rLN
1.77177	1.95819	T-TOX_EM_I		-6.26582	-0.406097	1	rLN
-6.69068	-0.837265	T-CD8_Naive		-8.30419	-1.73234	1	rLN
-6.92779	-0.96342	T-CD8_Naive		-7.07377	-0.167831	1	rLN
-8.17463	-0.990791	T-CD8_Naive		-5.80924	-1.3174	1	rLN
-0.00149754	0.200764	T-TOX_EM_I		-2.79847	0.313866	1	rLN
5.86012	2.565	T-TOX_EM_III		-5.03167	-0.884187	1	rLN
-8.10813	-1.2388	T-CD8_Naive		-5.46158	-1.85324	1	rLN
-0.542531	0.179759	T-TOX_EM_I		-6.47711	-1.87859	1	rLN
-1.96545	0.0583907	T-TOX_EM_I		-8.34392	-0.725417	1	rLN
-6.86285	-0.234764	T-CD8_Naive		-6.76682	-1.38518	1	rLN
4.33141	-1.67434	T-TOX_EM_III		-4.2759	-2.18899	1	rLN
3.35566	0.60886	T-TOX_EM_III		-8.05974	-0.512485	1	rLN
-7.90877	-1.903	T-CD8_Naive		-7.91849	-1.28643	1	rLN
-7.04035	-1.8484	T-CD8_Naive		-2.49036	-0.467535	1	rLN
-7.30161	-1.90023	T-CD8_Naive		-8.18144	-0.952072	1	rLN
-8.10589	-1.6306	T-CD8_Naive		-7.17813	-0.258844	1	rLN
-7.58238	-1.79572	T-CD8_Naive		-8.44068	-0.671373	1	rLN
-7.67766	-1.57066	T-CD8_Naive		-8.12789	-0.935216	1	rLN
-0.714281	-0.212492	T-TOX_EM_I		-8.05128	-0.650296	1	rLN
-6.18817	-1.54505	T-TOX_EM_I		-7.88824	-1.39985	1	rLN
-0.0919972	4.7951	T-TOX_EM_III		-4.07626	-2.13302	1	rLN
-8.67375	-1.51416	T-CD8_Naive		-6.67532	-0.450835	1	rLN
-6.48623	-0.799722	T-CD8_Naive		-6.14958	-0.787299	1	rLN
-7.08197	-1.78622	T-CD8_Naive		-6.68638	-0.277495	1	rLN
-6.20852	-0.876076	T-CD8_Naive		-7.89255	-0.508313	1	rLN
4.51695	3.4891	T-TOX_EM_III		-0.714253	-3.14187	1	rLN
-6.36091	-1.74026	T-CD8_Naive		-7.32321	-0.733591	1	rLN
5.40939	0.0718138	T-TOX_EM_III		-6.9534	0.0308184	1	rLN
-6.13307	-0.480109	T-TOX_EM_I		-6.63911	-1.50786	1	rLN
-1.21382	5.28882	T-TOX_EM_II (CXCL13)		-8.30993	-0.609083	1	rLN
-0.207504	2.66485	T-TOX_EM_I		-7.3121	0.0537532	1	rLN
-1.43653	5.23831	T-TOX_EM_II (CXCL13)		-6.62888	-1.31193	1	rLN
-0.536229	5.04547	T-TOX_EM_II (CXCL13)		-7.99061	-1.30347	1	rLN
-3.22863	-1.33835	T-TOX_EM_I		-8.13155	-0.322528	1	rLN
-7.72348	-1.83779	T-CD8_Naive		-3.85049	-1.70618	1	rLN
4.94471	3.37446	T-TOX_EM_III		-7.59769	-0.79815	1	rLN
-5.31101	-1.72991	T-TOX_EM_I		-8.22159	-0.511078	1	rLN
4.12285	-1.71476	T-TOX_EM_III		-8.17815	-0.878896	1	rLN
-8.42052	-0.989545	T-CD8_Naive		5.2324	2.51393	1	rLN
-7.71555	-1.27957	T-CD8_Naive		-2.6173	-0.376331	1	rLN
-6.93436	-1.76941	T-CD8_Naive		-5.71202	-1.63578	1	rLN
6.22193	2.18482	T-TOX_EM_III		-2.49951	1.53415	1	rLN
6.89099	1.49841	T-TOX_EM_II (CXCL13)		-6.0352	-0.326884	1	rLN
-6.79957	-1.85376	T-CD8_Naive		-7.28343	-1.47654	1	rLN
-0.0926008	4.85923	T-TOX_EM_II (CXCL13)		-6.53576	-0.181713	1	rLN
-6.46929	-1.53944	T-CD8_Naive		-4.38286	-1.67435	1	rLN
0.912706	0.415432	T-TOX_EM_I		-8.28107	-1.04564	1	rLN
-7.06672	-0.279974	T-CD8_Naive		-7.82443	-1.43336	1	rLN
6.8672	-0.107986	T-TOX_EM_III		-0.525332	-0.205499	1	rLN
-6.31578	-1.32069	T-TOX_EM_I		-4.81433	-0.847678	1	rLN
-6.84253	-1.24466	T-TOX_EM_I		-6.40724	-0.994441	1	rLN
-5.92828	-2.0133	T-TOX_EM_I		-7.70835	-1.46301	1	rLN
-8.41364	-1.23569	T-CD8_Naive		-7.05795	-0.782174	1	rLN
-7.9974	-0.673054	T-CD8_Naive		-7.64745	-0.639624	1	rLN
-7.64764	-0.399879	T-CD8_Naive		-8.0726	-0.839726	1	rLN
-0.490604	3.69987	T-TOX_EM_I		-1.50619	-3.3803	1	rLN
-1.96275	1.84202	T-TOX_EM_II (CXCL13)		-6.7377	-1.41687	1	rLN
-8.37541	-0.546748	T-CD8_Naive		-7.44129	-0.836474	1	rLN
-1.23078	0.601294	T-TOX_EM_I		-7.65463	-1.09893	1	rLN
5.86055	2.46843	T-TOX_EM_III		-8.04361	-0.354073	1	rLN
4.09212	-1.33195	T-TOX_EM_III		-5.74856	-0.543521	1	rLN
-7.46914	-1.55388	T-CD8_Naive		-6.4838	-0.390619	1	rLN
-8.39946	-0.620826	T-CD8_Naive		-5.91657	-1.37813	1	rLN
-6.27349	-1.74627	T-TOX_EM_I		-8.39391	-1.13447	1	rLN
6.94137	-0.33255	T-TOX_EM_III		-7.18405	-1.07849	1	rLN
-3.46948	-2.84327	T-TOX_EM_I		-8.27613	-0.0190573	1	rLN
5.80531	2.31561	T-TOX_EM_III		-8.54072	-0.645804	1	rLN
-3.33743	0.339317	T-TOX_EM_I		-6.77147	-0.354828	1	rLN
-8.12867	-1.09058	T-CD8_Naive		-5.68618	-0.228926	1	rLN
-6.43368	-0.863488	T-TOX_EM_I		6.62987	1.54295	1	rLN
-6.71057	-0.784668	T-TOX_EM_I		-7.73551	-0.562798	1	rLN
3.93356	-2.23301	T-TOX_EM_III		-6.63295	-0.11112	1	rLN
-6.3315	-1.78305	T-CD8_Naive		-3.19865	0.433791	1	rLN
-1.2726	3.95484	T-TOX_EM_II (CXCL13)		-7.09249	-0.97895	1	rLN
0.0775434	4.84423	T-TOX_EM_III		-7.6879	-0.744564	1	rLN
-1.83954	-3.85941	T-TOX_EM_I		-5.70324	-1.19462	1	rLN
-6.35145	-1.16511	T-TOX_EM_I		-7.93234	-0.636917	1	rLN
3.43413	-1.41262	T-TOX_EM_III		-6.5232	-1.06558	1	rLN
0.189869	-3.17708	T-TOX_EM_I		-8.389	-0.741752	1	rLN
-2.07788	0.538706	T-TOX_EM_I		-8.29812	-0.765159	1	rLN
-7.16449	-1.11309	T-TOX_EM_I		-6.79588	-1.80119	1	rLN
-8.46938	-1.13511	T-CD8_Naive		-6.54365	-1.0995	1	rLN
-1.26207	-3.31183	T-TOX_EM_I		-7.42968	-0.760272	1	rLN
-8.15341	-1.69201	T-TOX_EM_I		-5.8402	-1.33409	1	rLN
-7.52925	-1.85237	T-CD8_Naive		-2.99956	-1.74407	1	rLN
-5.06243	-1.97009	T-TOX_EM_I		-7.45568	-0.364681	1	rLN
3.95716	-1.54896	T-TOX_EM_III		5.56297	2.96286	1	rLN
-6.55236	-1.36011	T-TOX_EM_I		-6.9519	-0.99976	1	rLN
-0.323156	-0.847886	T-TOX_EM_I		-5.86149	-0.898059	1	rLN
-7.35908	-1.73384	T-CD8_Naive		-4.57942	-0.871878	1	rLN
4.34006	-0.876683	T-TOX_EM_III		-7.32994	-1.60144	1	rLN
-6.81538	-0.770133	T-TOX_EM_I		-6.8115	-0.504552	1	rLN
5.25965	-0.635366	T-TOX_EM_III		-6.22421	-0.866315	1	rLN
-1.09008	5.32503	T-TOX_EM_II (CXCL13)		-5.84527	-1.69114	1	rLN
-7.7655	-0.984841	T-CD8_Naive		-8.20575	-0.714901	1	rLN
-3.85597	0.103698	T-TOX_EM_I		-7.85051	-0.637355	1	rLN
-0.499577	4.91917	T-TOX_EM_II (CXCL13)		-8.13937	-0.536705	1	rLN
-7.24473	-1.71641	T-CD8_Naive		-5.28803	-0.565223	1	rLN
-7.07168	-1.31027	T-CD8_Naive		-8.04984	-1.27701	1	rLN
-4.09966	-2.49527	T-TOX_EM_I		-8.3635	-1.54628	1	rLN
-0.38885	4.98539	T-TOX_EM_II (CXCL13)		-8.396	-0.865922	1	rLN
6.24343	2.1557	T-TOX_EM_III		-7.69426	-1.64545	1	rLN
-0.598128	4.48617	T-TOX_EM_III		-7.71605	-0.975412	1	rLN
-7.20729	-1.96797	T-TOX_EM_I		-0.337181	5.00454	1	rLN
-4.33368	-2.24808	T-TOX_EM_I		-6.99097	-1.68923	1	rLN
5.06042	0.743959	T-TOX_EM_III		-6.70449	-1.70403	1	rLN
5.08678	1.79409	T-TOX_EM_III		-5.54118	-0.612264	2	rLN
-8.29483	-0.96266	T-CD8_Naive		-8.12005	-1.02734	1	rLN
1.56041	2.6992	T-TOX_EM_I		-6.09203	-0.202369	1	rLN
-2.64005	1.56113	T-TOX_EM_I		-6.74018	-1.65319	1	rLN
-8.64237	-0.636482	T-TOX_EM_I		-8.04393	-0.693925	1	rLN
4.15359	-1.44949	T-TOX_EM_III		-7.88498	-0.742734	1	rLN
1.68042	-1.36267	T-TOX_EM_III		-7.92932	-0.745507	1	rLN
-6.07965	-1.8137	T-TOX_EM_III		-8.33715	-1.24457	1	rLN
-5.80167	-0.215329	T-TOX_EM_I		-7.82882	-0.434383	1	rLN
-5.53977	-1.66452	T-CD8_Naive		-8.00243	-1.05997	1	rLN
-6.00987	-0.774129	T-TOX_EM_I		-7.59843	-1.96742	1	rLN
-1.3268	-1.59599	T-TOX_EM_I		-6.27276	-1.75552	1	rLN
-0.501235	5.1231	T-TOX_EM_II (CXCL13)		-8.06701	-0.874182	1	rLN
-1.23807	5.19159	T-TOX_EM_II (CXCL13)		-8.18836	-0.709598	1	rLN
5.85509	2.58793	T-TOX_EM_III		-0.171546	4.69664	1	rLN
-0.644896	4.93387	T-TOX_EM_II (CXCL13)		-7.83046	-0.759111	1	rLN
5.14379	2.99349	T-TOX_EM_III		-6.89423	-0.25074	1	rLN
-5.55843	-1.15747	T-TOX_EM_I		-8.27371	-1.36563	1	rLN
-7.63203	-1.97772	T-TOX_EM_I		-5.68583	-0.790681	1	rLN
-8.20913	-0.674301	T-CD8_Naive		-7.28898	-1.40914	1	rLN
-6.25965	-1.27089	T-CD8_Naive		-4.9214	-2.11782	1	rLN
[truncated: 73,056 more rows]

## Sheet: (F)
refUMAP_1	refUMAP_2	IFNG
-2.1848	-2.36888	0
-6.86611	-1.23668	0
-7.66679	-1.39671	0
-8.056	-1.45767	0
-8.67237	-1.21718	0
-8.20129	-1.25297	0
-8.49822	-0.76485	0
-8.72184	-0.754104	0
-6.8401	-0.024913	0
-7.91674	-1.07874	0
-6.26578	-0.809202	0
4.9214	3.25367	1.95176
6.68132	0.570528	0
-7.52925	-1.99712	0
-6.61818	-1.19445	0
-0.698182	-4.92279	0
-6.72295	-1.27145	0
-5.22241	-0.889721	0
-0.143304	-1.2198	0
-8.37672	-1.28744	0
-7.91492	-0.843593	0
-5.52528	-0.83534	0
-8.47366	-1.26597	0
-5.95385	-0.373034	0
-7.88097	-0.766402	0
-6.09622	-1.53522	0
-1.20595	0.529218	0
-5.32711	-1.17205	0
-7.99551	-0.468885	0
-4.83498	-1.24689	0
-8.12831	-1.82473	0
-8.31978	-1.58649	0
-6.32073	-0.272503	0
-6.81107	-0.68952	0
-5.9917	-0.52221	0
-8.69348	-1.15202	0
-8.36284	-0.561132	0
-5.24568	-0.961288	0
0.0467849	-0.0260286	0
-5.94781	-1.41305	0
-6.44403	-0.566213	0
-6.15518	-0.398602	0
-1.50643	0.146459	0
-0.892506	0.759511	0
-5.58907	-0.787798	0
-8.16756	-0.847977	0
-6.59804	-0.872408	0
-5.60657	-0.762332	0
-6.25788	-0.332206	0
-6.8639	-0.742639	0
-8.24805	-0.552435	0
-3.64392	-0.676901	0
-1.13222	0.754389	0
-7.34911	-0.736587	0
-0.575713	0.507098	0
-5.48184	-0.707345	0
-6.66452	-1.66453	0
-5.05747	-0.289852	0
-5.73951	-0.461607	0
-8.28423	-0.481319	0
-8.47609	-0.642666	0
-8.36122	-1.09762	0
-5.90996	-0.535167	0
-7.11662	-2.02449	0
-6.24247	-1.74122	0
-1.90298	0.331358	0
-1.07303	0.308289	0
-7.06999	-0.216814	0
-8.13937	-1.5677	0
-7.06131	-0.15029	0
-1.15146	0.728558	0
-8.08585	-1.23439	0
-6.14425	-0.373529	0
-8.16057	-0.959602	0
-5.97815	-0.645653	0
-6.70349	-0.158044	0
-6.40844	-0.114263	0
-6.35662	-1.77983	0
-6.05593	-1.07491	0
-7.64787	-1.4931	0
-5.81517	-1.71369	0
-7.76492	-1.66186	0
-6.8233	-0.359881	0
-0.771857	0.842853	0
-8.0127	-0.611895	0
-3.19657	0.491868	0
-0.650959	-4.89012	0
-6.61378	-0.0288473	0
-1.54607	0.157189	0
-6.16792	-0.69851	0
-6.17596	-0.25649	0
-6.47134	-1.65489	0
-6.72174	-0.730165	0
-7.54483	-1.70807	0
-7.64935	-0.995579	0
-7.99529	-0.856397	0
-6.56952	-1.21184	0
-7.9729	-1.40925	0
-3.01541	-2.67292	0
-6.82991	-0.0876711	0
6.95704	1.11328	0
-0.769726	-0.0121054	0
-7.77768	-1.17969	0
-7.63191	-1.14723	0
-6.38242	-0.423811	0
-5.87101	-0.720169	0
-6.36629	-0.437682	0
-1.50641	0.813135	0
-6.44983	-0.131121	0
-8.43529	-0.565435	0
-6.99398	-0.639596	0
-6.9062	-1.01815	0
-5.92213	-1.02608	0
-1.48968	-0.346048	0
-6.79769	-0.357771	0
-6.25991	-0.455191	0
-6.61547	-0.0430404	0
-6.52869	-0.843144	0
-6.29675	-0.332181	0
-7.21346	-0.897321	0
-8.63525	-0.330332	0
-8.1803	-1.05482	0
-4.98625	-0.922948	0
-3.02627	-0.0665632	0
-6.34881	-0.83033	0
-0.740799	-0.0326054	0
-6.06618	-1.19152	0
-6.45332	-0.480888	0
-8.05468	-0.977838	0
-1.51028	-0.387943	0
-7.9899	-0.918295	0
-6.9218	-1.07624	0
-6.45319	-0.411809	0
-8.11608	-0.755952	0
-6.57541	-1.14963	0
-8.33863	-1.53016	0
-4.80374	-2.20017	0
-8.19883	-1.18238	0
-6.24578	-0.463076	1.56191
-7.33096	-1.84254	0
-5.78169	-1.76344	0
-6.3556	-0.492976	0
-5.8164	-1.37791	0
-2.98576	-0.817569	0
-6.83922	-0.168749	0
0.399809	4.38752	0
-6.24511	-0.229167	0
-6.30285	-0.410127	0
-6.46188	-1.69787	0
-8.15824	-0.790096	0
-6.23983	-0.450826	0
-3.38584	0.369936	0
-2.69018	-0.693774	0
-8.38291	-0.586962	0
-8.25209	-0.695608	0
-8.34596	-0.907778	0
-7.2015	-1.57312	0
-3.06364	-0.212665	0
-6.22306	-0.518768	0
-8.02107	-1.01915	0
-8.08336	-0.531938	0
-7.83361	-1.14637	0
-6.81174	-0.48712	0
-2.76798	0.905451	0
-4.67597	-2.24434	0
-8.16663	-0.554421	0
0.0951015	4.73547	1.47007
-5.94525	-0.317867	0
-6.36913	-1.13098	0
-7.04358	-1.63621	1.14304
-6.40223	-0.316151	0
-7.72913	-0.747488	0
-7.04077	-1.84045	0
-6.40694	-0.912042	0
-0.516187	4.29579	0
-6.36957	-0.516653	0
-0.610862	-4.86026	0
-6.70994	-1.78282	0
-8.2703	-0.693341	0
-7.78924	-1.61402	0
-6.17853	-0.718831	0
-4.44032	-0.789044	0
-6.57118	-0.193826	0
-7.54009	-1.95837	0.633738
-6.67234	-0.389213	0
-6.02904	-0.463148	0
-7.94138	-0.939211	0
-6.45324	-0.20402	0
-6.89693	-1.82892	0
-4.61702	-1.03438	0
-7.87343	-1.78331	0
-8.16017	-1.07854	0
-7.7806	-1.70895	0
-7.52864	-0.697662	0
-6.58137	-1.50679	0
-6.48209	-0.287669	0
-8.39765	-1.34553	0
-7.95532	-1.32402	0
-6.0539	-0.519848	0
-8.0593	-0.404975	0
-2.52179	1.26425	0
-7.0859	-0.131594	0
-7.87866	-0.724139	0
-6.64565	-0.210422	0
-8.06987	-1.70753	0
-8.177	-1.07741	0
-4.62889	-0.523786	0
-0.437761	-4.70075	0
-1.28888	-2.26326	1.85011
-5.85421	-1.90346	0
-7.82474	-0.438663	0
-6.70055	-0.458013	0
-6.38613	-0.610197	0
-7.03416	-0.751611	0
-6.41949	-0.524674	0
-5.71814	-1.1901	0
-8.29298	-0.803428	0
-3.04076	-0.866108	0
-5.7826	-0.751176	0
-8.22796	-1.80547	0
-6.07372	-1.34926	0
-7.83267	-0.539367	0
-8.1136	-0.559382	0
-8.14744	-0.709119	0
-6.06678	-0.555389	0
-1.11325	0.975112	0
-6.12055	-0.516786	0
-0.728	-4.92773	0
-6.22529	-0.296422	0
-7.14987	-0.149405	0
-2.7372	0.890013	0
-3.19779	0.172317	0
-8.40809	-1.14305	0
-6.32481	-0.228488	0
-8.082	-1.22264	0
-7.42614	-0.198793	0
-0.574411	-4.80971	0
-1.96545	0.0583907	0
-0.837735	0.562582	0
-7.67766	-1.57066	0
-0.575205	0.643388	0
-8.42052	-0.989545	0
-1.09142	0.39671	0
-7.06672	-0.279974	0
-6.31578	-1.32069	0
-2.77349	0.468649	0
-3.83559	-0.91541	0
-8.42418	-1.50367	0
-6.04494	-0.279191	0
-1.81634	0.437332	0
-8.64237	-0.636482	0
-5.56797	-0.625739	0
-1.3268	-1.59599	0
-6.34539	-0.453209	0
-2.79718	-0.785195	0
-6.03589	-0.63948	0
-8.35405	-0.641619	0
-6.68417	-0.654735	0
-8.00981	-2.00296	0
-6.5266	0.0762876	0
-5.05167	-1.94406	0
-8.36521	-0.983897	0
-6.47653	-0.283305	0
-6.52187	-0.169691	0
-8.81106	-0.514565	0
-8.04629	-1.7093	0
-6.43782	-1.06076	0
-5.3916	-0.70554	0
-0.808315	-4.97047	0
-1.87086	-0.113708	0
-8.21357	-1.24886	0
-8.36438	-1.31906	0
-6.38939	-0.420518	0
1.57662	-1.43575	0
-6.28985	-0.355026	0
4.37458	3.38283	0
-7.07604	-0.267898	0
-8.11454	-0.858673	0
-0.409621	-1.23332	2.10091
-1.27588	0.684926	0
-7.74024	-0.164646	0
-8.10098	-0.777048	0
-6.07916	-0.343094	0
-5.81844	-1.01716	0
-5.75719	-0.553617	0
-6.27274	-0.316464	0
-7.38413	-0.0690862	0
-1.49066	-0.247303	0
-2.09085	0.565428	0
-5.62114	-0.927423	0
-8.40069	-0.950318	0
-0.416945	-4.77292	0
-6.12061	-0.504996	0
-7.33251	-0.410753	0
-8.30292	-0.846046	0
-1.98179	-0.065668	0
-5.93633	-1.03907	0
-7.40694	-0.389225	0
-8.19138	-0.768583	0
-6.16777	-0.407326	0
-8.10518	-0.74297	0
-6.99125	-0.847819	0
-5.67838	-0.40327	0
-5.6135	-0.573271	0
-6.32419	-0.378355	0
-6.13838	-0.598289	0
-8.35637	-0.957762	0
-6.42	-0.455311	0
-7.67328	-1.43669	0
-3.4448	-0.138537	0
-0.832278	0.956466	0
-6.78549	-0.393479	0
-1.01698	0.675797	0
-2.44451	0.399649	0
-7.00901	-1.69101	0
-0.40371	-3.8579	0
-3.36349	-3.13071	0
-7.98465	-1.33495	0
-8.15708	-1.73633	0
-7.85985	-1.54615	0
4.51531	3.43264	0
-4.07533	-0.654889	0
-0.527934	-4.61937	0
-6.19408	-0.625439	0
0.13563	-3.02469	0
-2.56232	0.368471	0
-6.17542	-1.66855	0
-6.42105	-0.172044	0
-5.9832	-0.265962	0
-0.445737	-0.735771	0
-6.99899	-0.291636	0
-6.1194	-0.200286	0
-7.14102	-1.98982	0
-3.52729	-0.738916	0
-5.84527	-1.69114	0
-7.94042	-1.12237	0
-3.91261	-1.66679	0
-6.41874	-0.586547	0
-7.81847	-1.64827	0
-7.90869	-1.12003	0
-1.05199	0.0645644	0
-6.46726	-0.464575	0
-6.00291	-0.673123	0
-6.44836	-0.369213	0
-6.37481	-1.40796	0
-5.17877	-0.835187	0
-0.455214	0.620785	0
-6.18425	-0.456179	0
-7.0559	-0.928227	0
-3.27664	-0.27274	0
-8.11051	-0.853742	0
-7.13501	-0.453665	0
-7.87052	-0.994764	0
-3.6566	-2.50643	0
-8.02691	-1.36714	0
-6.40876	-1.11396	0
-2.08996	-0.128314	0
-0.161789	4.80355	1.46072
-6.46234	-0.646894	0
-0.483353	-4.74071	0
-6.49828	-0.403077	0
-5.55227	-0.580112	0
5.64716	2.7344	0
-3.61393	-2.46269	0
-7.25254	-0.955086	0
-7.42876	-0.894103	0
-7.04617	-0.462126	0
-6.38067	-0.572572	0
-5.31466	-0.690481	0
-1.14494	0.393752	0
-8.28107	-1.04564	0
-2.49951	1.53415	0
-8.01207	-0.476162	0
-6.82382	-1.51715	0
-4.85072	-1.66221	0
-8.33005	-1.04027	0
-6.84237	-0.836961	0
-7.42359	-1.88621	0
-0.533459	-4.81637	0
-8.32955	-1.81608	0
-8.28776	-0.838568	0
-0.337181	5.00454	0
-7.3641	-0.734061	0
-1.50626	0.495557	0
-5.856	-0.589658	0
-6.49344	-0.962545	0
-8.13282	-0.846205	0
-0.798105	0.65792	0
-6.48649	-0.650525	0
-5.91158	-0.731843	0
-5.06154	-1.05604	0
-6.05263	-0.218328	0
-8.14298	-0.683386	0
-7.57084	-0.754735	0
-6.42412	-0.616017	0
-6.53576	-0.181713	0
-2.46149	4.07554	0
-2.16992	0.42001	0
-7.76325	-0.890783	0
-6.11833	-0.482874	0
-6.80403	-0.244334	0
-8.33229	-1.67191	0
-8.66379	-1.04483	0
-6.75483	-1.5678	0
-0.560875	-4.92388	0
-8.25713	-0.775576	0
-8.39786	-1.1923	0
-7.42927	-1.58394	0
-1.54596	4.87893	0
-1.8085	0.293446	0
-6.22969	-0.260757	0
-8.12777	-0.362229	0
-3.18625	-0.233147	0
-5.66646	-0.623636	0
-5.73454	-0.677953	0
-6.61699	-0.691717	0
-7.85756	-1.43817	0
-6.42595	-0.279219	0
-8.5626	-0.92962	0
-1.55908	-1.69536	0
-8.13615	-1.38486	0
-7.06983	-1.88087	0
-6.73041	-0.221911	0
-5.59961	-0.598953	0
-8.11947	-0.763504	0
-7.77196	-1.58309	0
-6.40532	-0.981536	0
-6.72856	-1.52209	0
-8.12093	-0.719958	0
-8.10574	-0.98155	0
-0.667562	-4.73711	3.98315
-6.26273	-0.435723	0
-6.95148	-0.407475	0
-6.33949	-0.289676	0
-7.61201	-1.14698	0
-2.9048	-0.0304026	0
-5.43583	-0.329635	0
-4.74074	-2.09008	0
-1.60173	5.20471	0
-7.99346	-1.22868	0
-5.77844	-0.0803626	0
-5.45961	-1.78395	0
-8.07338	-1.87067	0
-6.04129	-0.828159	0
-6.02121	-0.531849	0
-7.92345	-0.139372	0
-6.03932	-0.983219	0
-6.1767	-0.558094	0
-7.49657	-0.395493	0
-1.30075	-0.137498	0
-6.98938	-0.863075	0
-8.07816	-0.76215	0
-7.52629	-0.568632	0
-6.85051	-0.48222	0
-6.8225	-0.431053	0
-8.39619	-1.56944	0
-7.84893	-0.774184	0
-6.09848	-0.341877	0
-6.47969	-0.431235	0
-5.65664	-0.71758	0
-7.81175	-0.71824	0
-3.03107	0.50213	0
-6.4711	-0.239428	0
-3.22133	-0.216347	0
-8.11902	-0.338607	0
-0.589528	-4.95736	1.98731
-6.49194	-0.724053	0
-6.1378	-0.355668	0
-7.88176	-1.28151	0
-1.3738	0.487829	0
-7.12823	-0.291948	0
-5.00341	-1.15577	0
-8.2385	-0.341755	0
-0.850611	0.760565	0
-5.5827	-0.397041	0
-6.09996	-0.313721	0
-8.45507	-0.201854	0
-3.04212	-0.807948	0
-2.91352	-0.636916	0
-5.97413	-0.913557	0
-3.45784	-0.0896952	0
-7.35097	-1.85227	0
-6.93268	-0.537928	0
-7.96311	-0.752528	0
-6.34262	-0.773242	0
-8.18987	-1.31435	0
-8.17358	-1.19347	0
-0.219392	2.6859	0
-6.92777	-0.797674	0
-0.806042	-1.67072	0
-7.66305	-0.464045	0
-8.50511	-0.386424	0
-7.15278	-1.68675	0
-5.78382	-0.300426	0
-8.69965	-1.15404	0
-2.13282	0.259068	0
-7.76628	-0.22636	0
-8.34707	-0.803543	0
-0.619591	0.134893	0
-7.04632	-1.98011	0
-5.93165	-0.894145	0
-6.73368	-1.25479	0
-1.49716	4.94436	0
-5.75969	-0.556827	0
-1.49057	-0.863235	3.3596
-6.10767	-1.40548	0
-6.36926	0.102993	0
-3.64711	-1.06191	0
-6.39398	-0.451471	0
-8.27057	-0.311789	0
-7.19158	-0.390677	0
-7.44412	-1.01246	0
-8.15611	-0.49593	0
-3.04684	0.2928	0
-7.65579	-0.987928	0
-1.28799	0.315879	0
-8.67899	-0.654137	0
-8.23803	-0.861853	0
-8.49788	-0.629845	0
-5.99252	-1.17035	0
-6.45011	-0.722084	0
-8.05686	-0.81197	0
-0.655466	-4.58084	0
-5.87605	-1.22788	0
-6.45405	-0.497006	0
-8.2365	-0.618375	0
-7.03127	-0.658451	0
-8.00349	-0.756475	0
-6.14227	-0.668819	0
-0.50544	-4.82557	0
-4.75993	-1.88129	0
-5.68395	-0.566602	0
-6.81441	-0.780179	0
-4.72735	-0.636918	0
-7.63138	-1.87666	0
-0.961624	0.222129	0
-2.8665	0.103174	0
-8.18743	-1.14849	0
-8.52924	-0.572823	0
-0.916365	0.397895	0
-1.81404	0.920104	0
-3.18177	0.856239	0
-3.4683	-0.380242	0
-0.125704	-1.93119	0
-8.10129	-1.18089	0
-6.74966	-0.260967	0
-6.30566	-0.219163	0
-8.34602	-1.17226	0
-7.21449	-0.45022	0
-6.98833	-1.89452	0
-8.40046	-1.3533	0
-7.61758	-0.487346	0
-7.51173	-1.49112	0
-8.21106	-1.00129	0
-8.35982	-1.77175	0
-6.62731	-0.693419	0
-6.39557	-1.17617	0
-8.13983	-0.799951	0
-7.38674	-0.373095	0
-8.0034	-1.7235	0
-8.48962	-0.896864	0
-7.88297	-0.816608	0
-7.96858	-0.56447	0
-5.88071	-1.7394	0
-2.91619	0.555594	0
-6.3071	-1.09427	0
-7.90337	-1.28023	0
-7.85532	-0.647271	0
-6.47427	-0.38135	0
-6.63641	-0.152257	0
-7.67838	-0.958228	0
-5.01709	-0.695679	0
-2.50222	0.39238	0
-6.84589	-1.16862	0
-2.26671	0.287748	0
-6.46279	-0.0905644	0
-8.26882	-0.301474	0
-0.338986	5.08776	0
5.90316	2.67395	0
-5.96275	-0.606097	0
-1.33147	0.541845	0
-7.69514	-0.491653	0
-7.00371	-1.84263	0
-4.94256	-1.55811	0
-7.38006	-2.00433	0
-5.46783	-1.82995	0
-7.02007	-1.80932	0
-6.07291	-0.253048	0
-7.61119	-1.27809	0
-7.42407	-0.832066	0
-6.75763	-0.981058	0
-2.692	1.02505	0
-7.62501	-1.81931	0
-4.62902	-0.168597	0
-1.81663	0.27586	0
-1.22755	0.237964	0
-7.8097	-1.9236	0
-8.09633	-1.54269	0
-8.29853	-0.944082	0
-8.30951	-1.21615	0
-7.99348	-1.40676	0
-7.39417	-1.67132	0
-8.09253	-1.05002	0
-5.97854	-0.032359	0
-6.23663	-1.02483	0
-6.00735	-0.416622	0
-3.67727	-2.20656	1.08106
-5.8639	-0.129243	0
-6.20394	-0.477489	0
-4.34275	-0.868577	0
-7.17062	-1.38832	0
-3.60225	-0.454618	0
-5.89361	-0.743671	0
-6.24954	-0.389609	0
-6.73316	-1.60951	0
-7.42301	-1.61495	0
-8.36356	-0.786316	0
-1.74922	-0.171294	0
6.52605	1.81992	0
-7.88027	-0.559109	0
-2.1558	-0.495337	0
-1.68446	0.256556	0
-6.00232	-1.02334	0
-5.24455	-0.952477	0
-5.73727	-1.06143	0
-6.66036	0.0675255	0
-5.67826	-0.870154	0
-5.61308	-0.479714	0
-1.76474	0.490918	0
-7.55238	-1.6665	0
-7.93636	-0.524113	0
-3.59757	-0.510724	0
-2.33271	0.687094	0
-5.7308	-0.585479	0
-5.86466	-0.9041	0
-3.25512	0.710078	0
-6.35205	-0.710476	0
-6.20599	-0.220222	0
-3.99441	-0.250356	0
-6.96251	-0.923772	0
-8.39629	-0.588089	0
-7.62328	-1.87285	0
-1.68965	0.340603	0
-8.25651	-1.14726	0
-6.80627	-0.449897	0
-8.07708	-0.557482	0
-7.51912	-1.81033	0
-1.12336	-3.30833	0
-8.17867	-0.702184	0
-7.73785	-1.14297	0
-6.87275	-0.21908	0
-8.27113	-1.12249	0
-5.96863	-1.42246	0
-5.46158	-1.85324	0
-8.1125	-0.808467	0
-5.88133	-0.34656	0
-6.0806	-0.566077	0
-8.1295	-0.882458	0
-4.56083	-1.14969	0
-2.28484	0.733879	0
-8.28618	-0.487271	0
-3.221	0.375552	2.06102
-6.21182	-0.780781	0
-0.798151	0.0273562	0
-8.15127	-0.731932	0
-4.2491	-0.622839	0
-1.50295	0.221614	0
-2.42611	-0.873211	0
-7.81787	-0.812877	0
-6.81551	-1.49596	0
4.89732	3.10306	0
-1.34528	-3.12715	0
-0.993598	0.425465	0
-8.40502	-1.01946	0
-8.10678	-0.515409	0
-8.3721	-0.537461	0
-5.50217	-0.954904	0
-8.22226	-0.750268	0
-6.43304	-0.18401	0
-6.98105	0.01907	0
-8.19207	-1.64812	0
-3.4037	0.300126	2.4569
-6.52009	-0.534677	0
-3.68395	0.107967	0
-0.712527	0.688183	0
-8.02888	-0.921214	0
-7.40797	-0.70067	0
-6.78542	-0.532871	0
-5.22784	-0.495951	0
-6.38786	-0.146758	0
-6.27695	-0.315939	0
-6.21126	-0.355254	0
-6.0352	-0.326884	0
-8.50091	-0.417576	0
-7.50208	-0.736576	0
-5.71919	-0.512163	0
-1.20918	0.523375	0
-7.58468	-1.49865	0
-6.10958	-0.519618	0
-2.99956	-1.74407	0
-0.677718	4.78249	0
-7.94542	-1.05733	0
-8.00121	-0.616979	0
-6.60079	-0.44297	0
-8.01756	-0.241845	0
-6.41843	-0.365088	0
0.12095	-3.21612	0
-8.53307	-0.646955	0
-8.37385	-0.891799	0
-8.18771	-0.571446	0
-2.95858	-0.273782	0
-7.83046	-0.759111	0
-4.36375	-2.03247	0
-4.60741	-1.60046	0
-6.04417	-0.374495	0
-0.825944	4.95559	0.540459
-6.8115	-0.504552	0
-6.64195	-1.69476	0
-6.74539	-0.551576	0
-6.18532	0.0552329	0
-3.41095	0.268344	0
-8.35752	-1.38053	0
-0.779511	-2.47564	1.20984
-7.51777	-0.441243	0
-1.23265	1.03621	0
-8.79662	-0.790876	0
-5.65274	-0.838059	0
-2.86229	-0.832025	0
-7.84201	-0.349088	0
-6.72222	-0.396823	0
-4.61007	-2.07124	0
-0.479884	-4.86031	0
-0.5544	0.43927	0
-6.0534	-0.0638304	0
-5.96606	-1.80729	0
-0.951947	1.14582	0
-5.8821	-0.843126	0
-7.09854	-0.160916	0
-8.41995	-0.725386	0
-6.41962	-0.346593	0
-7.15331	-0.00906997	0
-5.94907	-0.277787	0
-7.56794	-1.84614	0
-0.271376	4.90069	0
-0.401197	-4.51808	0
-6.12183	-0.14302	0
-7.54133	-1.22317	0
-6.57847	-0.0428374	0
-7.00186	-0.317772	0
-2.38296	-0.478698	0
-8.1982	-0.85849	0
-0.154621	-2.8649	0
1.13404	0.537707	0
-8.11377	-0.998773	0
-7.33877	-1.3415	0
-1.16028	0.24786	0
-6.57612	-1.08771	0
-8.23234	-0.853499	0
-5.93132	-0.217794	0
-7.99522	-0.324942	0
-8.26447	-0.472749	0
-3.3467	-2.28282	0
-2.50912	0.449052	0
-6.73211	-0.162708	0
-5.92498	-0.871458	0
-6.48194	-0.401932	0
-8.17412	-1.82587	0
-6.57897	-0.106547	0
-7.95935	-1.43951	0
-6.18288	-0.234919	0
-8.83793	-1.02871	0
-6.65264	-0.323763	0
-5.11589	-0.554452	0
-6.6235	-1.09012	0
-7.67443	-1.82777	0
-6.04461	-1.17571	0
-6.69968	-1.42181	0
-8.07216	-1.50073	0
-3.25448	-0.283237	0
-6.17082	-0.419197	0
-7.67822	-0.769812	0
-7.98147	-0.753503	0
-6.03945	-0.735177	0
-7.43871	-0.966038	0
-8.03529	-0.968949	0
-3.78878	-0.342159	0
-6.3022	-0.00807842	0
-6.70601	-1.6369	0
-0.298486	4.9658	0
-7.52717	-0.471824	0
-6.80159	-0.122894	0
-1.20695	0.373973	0
-1.62109	0.362699	0
-5.77662	-0.600172	0
-3.06987	-0.417529	0
-5.78963	-0.90474	0
-6.04014	-0.349249	0
-8.0935	-0.734461	0
-1.5028	0.467929	0
-6.06558	-0.673872	0
-7.21509	-1.63006	0
-8.19427	-0.152156	0
-8.10878	-1.22433	0
-6.20178	-0.780258	0
-0.599778	-4.79194	0
-6.83912	-0.616084	0
-5.67589	-0.602701	0
-0.199502	-0.427399	0
-5.90905	-0.424581	0
-6.45714	-0.58901	0
-0.921247	0.703317	0
-6.44841	-0.603611	0
-2.64565	0.868946	0
-6.25976	-0.593004	0
-6.33595	-0.842451	0
-5.73503	-0.279545	0
-6.57226	-1.09677	0
-0.450739	0.551305	0
-7.76394	-0.688246	0
-7.8678	-1.24301	0
-5.54008	-0.378515	0
-1.45972	0.600646	0
-5.63418	-0.706332	0
-8.40065	-1.33895	0
-8.24502	-0.808319	0
-6.83713	-0.800177	0
-2.78627	-0.362916	0
-5.63053	-1.02766	0
-8.27754	-1.07098	0
-0.195691	-0.284012	0
-6.91035	-0.25223	0
-6.43213	-0.0442204	0
-6.18759	-0.0763687	0
-8.18886	-0.6214	0
-6.25839	-0.436266	0
-3.23912	0.0631552	0
-8.36342	-0.838063	0
-1.5231	0.58577	0
-7.87946	-0.578804	0
-6.46861	-0.21845	0
-7.46838	-0.517174	0
-4.9214	-2.11782	0
-6.22295	-0.483017	0
-8.39104	-1.76186	0
-6.65982	-1.0822	0
-3.15008	0.327299	0
-6.38858	-0.315564	0
-2.9095	1.13834	0
-5.77523	-0.671713	0
-6.5018	-0.322202	0
-4.84501	-1.21497	0
-8.42829	-0.831725	0
-6.20308	-0.723819	0
-6.25114	-0.240408	0
-0.0408918	-4.24476	1.00836
-7.75117	-1.48496	0
-7.77072	-1.83441	0
-6.34277	-0.3954	0
-7.29914	-1.13788	0
-4.98041	-1.30135	0
-6.57335	-1.11845	0
-0.361948	4.88202	0
-5.73612	-2.04696	0
-8.45783	-0.818648	0
-1.39184	-3.84835	1.52797
-8.199	-1.56331	0
-6.0472	-0.131491	0
-5.04416	-0.733131	0
5.63434	2.7453	0.706874
-6.5339	-0.160975	0
-5.12192	-0.686682	0
-2.87431	-1.17327	0
-1.67105	0.0156227	0
-5.92294	-1.3742	0
-7.52452	-1.54888	0
-0.979217	4.91014	0
-6.27557	-0.375076	0
-6.22112	-0.191247	0
-6.10714	-0.711532	0
-2.13332	-2.32085	1.21017
-7.23617	-0.601029	0
-8.45061	-0.822451	0
-1.83473	0.227135	0
5.94146	2.26084	0
-4.17633	-0.241777	0
-3.39625	-2.71799	0
-3.40883	-1.8448	0
-7.69079	-1.48576	0
-7.51487	-1.43455	0
-8.08124	-1.65816	0
-6.38651	-0.958761	0
-7.97599	-1.60986	0
-3.30065	-0.461406	0
-1.53084	-0.394	0
-6.60023	-0.0593589	0
-4.98291	-0.814395	0
-2.57514	1.14725	0
-6.89725	-0.3377	0
-5.8993	-0.213508	0
-6.3085	-0.204576	0
-5.90021	-0.615498	0
-5.70726	-0.400594	0
-3.3774	0.406616	0
-7.87945	-0.968413	0
-7.92954	-1.2911	0
-7.96505	-0.41197	0
-1.82507	0.677115	0
-7.08323	-0.139843	0
-0.64025	-4.87628	0
-8.02963	-0.445534	0
-6.1473	-0.800723	0
-2.24343	-3.78005	0
-7.78889	-0.951473	0
-1.47108	0.496784	0
-6.95172	-0.694851	0
-3.62674	0.208515	0
-7.03031	-0.252218	0
-1.52139	0.214591	0
-2.52701	0.1157	0
-8.08655	-0.996339	0
-5.80416	-0.97012	0
-8.20787	-0.783692	0
-7.03757	-0.264375	0
-7.98493	-1.72886	0
-6.16759	-1.60538	0
-6.76182	-1.47934	0
-0.565125	-4.82563	0
-1.88314	0.314285	0
-7.64055	-0.856503	0
-8.55045	-0.521557	0
-6.57566	-0.616997	0
-4.25018	-0.0516512	0
-6.35449	-0.486191	0
-8.17046	-0.72868	0
-6.33139	-0.66781	0
-0.47335	-4.71711	0
-0.536113	-4.84787	0
-0.681602	-4.82248	0
-5.92755	-0.160084	0
-5.99159	-1.00244	0
-8.3662	-0.891607	0
-2.65763	-1.45842	0
-2.18509	0.727723	0
-6.81193	-1.67766	0
-7.95112	-1.28366	0
-8.01888	-1.84356	0
-6.46518	-0.973388	0
-5.67624	-0.205834	0
-6.1586	-0.729322	0
-3.01972	0.414826	0
-5.61343	-0.478611	0
-8.27982	-1.3945	0
-2.47922	1.15063	0
-6.56957	-0.263125	0
-7.09451	-0.701736	0
-7.98657	-1.66294	0
-6.47295	-1.7708	1.10559
-8.01543	-1.39423	0
-5.87879	-0.252313	0
-3.80198	-1.26899	0
-5.65349	-0.738037	0
-6.26898	-0.830664	0
-5.90608	-0.706453	0
-8.32407	-0.539361	0
-7.65674	-1.7381	0
-6.70511	-0.266135	0
-2.62865	-0.529819	0
-7.29005	-0.685707	0
-7.88968	-0.887436	0
-0.107196	-2.1527	0
-8.3235	-0.820499	0
-7.77524	-0.541463	0
-7.41767	-1.92516	0
-5.76827	-0.485491	0
-1.06885	-0.248276	0
-8.24818	-0.722128	0
-6.69224	-0.0964966	0
-3.33995	-1.17024	0
-6.6915	-0.235194	0
-7.35042	-0.992791	0
-0.813069	0.658397	0
-7.01411	-0.535424	0
-3.12758	-2.34035	0
-0.569409	-4.90586	0
-7.59061	-0.997498	0
-8.26524	-1.00922	0
-7.78754	-1.79436	0
-6.14877	-0.475264	0
-6.3339	-0.2592	0
-7.65396	-0.69808	0
-0.507057	-4.77372	0
-6.05064	-0.765043	0
-6.28649	-0.510615	0
-8.29797	-0.625301	0
-6.52123	-0.508153	0
-6.68171	-0.758833	0
-5.61358	-1.53155	0
-3.88529	-0.180645	0
-8.34931	-1.6775	0
-5.87	-0.287482	0
-5.55708	-1.10054	0
-6.04606	-0.481126	0
-8.09352	-1.31897	0
-1.31597	3.83391	1.70667
5.93495	2.46719	1.65314
-8.28126	-0.403299	0
-7.25969	-1.37706	0
4.75413	3.28883	0
-5.76342	-0.773768	0
-5.66009	-0.492292	0
-6.74114	-0.167982	0
-5.91591	-0.822306	0
-5.94122	-0.273487	0
-8.88931	-0.903786	0
-6.1976	-1.30815	0
-8.24208	-0.948666	0
-4.20121	-0.134711	0
-7.90149	-0.916838	0
-2.63486	0.997684	0
-2.67918	0.118685	0
-0.332874	-4.66977	1.3375
-6.27646	-1.18547	0
-8.0326	-0.450976	0
-8.168	-0.831539	0
-6.50852	-0.0984525	0
-8.56035	-0.879418	0
-8.34392	-0.725417	0
-7.16117	-1.89145	0
-4.00578	-0.238724	0
-7.51317	-1.57994	0
-4.89642	-1.23778	0
-8.11686	-2.03351	0
-6.32885	-0.413155	0
-1.15215	-2.95511	0
-8.03134	-1.45567	0
-6.38124	-0.598682	0
-8.40656	-1.33993	0
-6.643	-0.617413	0
-8.05917	-0.792543	0
-6.41043	-1.42477	0
-7.54917	-1.54933	0
-6.09034	-0.660536	0
-3.91466	-1.08298	0
6.27054	1.53055	0
-3.45659	-1.5786	1.34866
-6.61305	-1.65707	0
-8.0068	-1.96017	0
-7.1485	-1.18312	0
-8.21804	-0.599794	0
-8.30419	-1.73234	0
-5.73476	-0.187803	0
-2.4291	0.161964	0
-6.96864	-0.963149	1.06948
-0.7691	0.364093	0
-8.18631	-0.967124	0
-7.61647	-0.500955	0
-8.6992	-0.588039	0
-7.95811	-0.223907	0
-6.55544	-0.605243	0
-1.28664	0.136986	0
-1.91122	-0.358733	0
-6.05657	-0.593272	0
-5.28951	-0.91874	0
-0.117297	4.59297	0
-7.96482	-1.18866	0
-0.790357	0.354727	0
-2.8627	1.07236	1.22102
-7.93976	-0.468279	0
-2.43354	1.08609	1.29851
-5.47254	-0.955075	0
-7.40932	-0.94796	0
-6.32611	-0.430928	0
-6.33482	-0.162132	0
-7.20886	-0.218605	0
-8.04778	-1.46897	0
-6.40626	-0.954201	0
-6.52384	-0.619332	0
-8.34528	-1.68203	0
-0.884915	1.00013	0
-7.59662	-1.75553	0
-8.06545	-1.14481	0
-4.00149	-1.39073	0
-7.75411	-0.745264	0
-7.76016	-0.974657	0
-6.93607	-0.442894	0
-8.32138	-0.617867	0
-8.18042	-0.951749	0
-8.02202	-0.721271	0
-6.08486	-0.314925	0
-3.80132	-0.0290341	0
-6.64442	-1.42857	0
-8.42466	-0.748718	0
-7.89261	-1.05598	0
-7.40498	-1.67855	0
-3.91703	-2.67557	0
-8.18553	-1.08796	0
-7.84935	-1.18095	0
-6.9152	-0.316665	0
-6.27719	-0.119597	0
-8.36795	-0.69397	0
-5.99083	-0.642384	0
-2.07166	-0.117035	0
-6.3869	-0.135191	0
-1.75734	0.634945	0
-8.04535	-1.81644	0
-0.0434921	-2.82905	0
-7.85169	-1.22018	0
-7.98859	-0.972375	0
-3.35938	-0.357597	0
-0.57915	-4.98768	0
-2.94178	0.815583	0
-8.44499	-0.637006	0
-5.25982	-1.55242	0
-2.44336	0.281866	0
-6.11086	-0.425763	0
-6.09735	-0.61171	0
-7.70442	-1.09645	0
-2.4152	0.489452	0
-6.20101	-0.199826	0
-6.75392	-0.749016	0
-3.67669	-0.534738	0
-1.76411	-3.14524	0
-5.38056	-1.59569	0
-6.54772	-1.22755	0
-1.56479	-0.276252	0
-6.05123	-0.412884	0
-7.66191	-1.491	0
-3.37465	0.179211	0
-3.08	-0.586767	0
-8.22131	-1.26158	0
-1.85082	0.128798	0
-2.01685	0.697303	0
-1.46937	-1.39805	1.49546
-7.69426	-1.64545	0
-5.55798	-0.670153	0
-2.81988	0.663394	0
-5.5808	-0.823724	0
-6.0592	-0.477528	0
-7.73901	-1.10515	0
-8.109	-0.34276	0
-7.17874	-1.56795	0
-5.83355	-1.61023	0
-6.14958	-0.787299	0
-6.36217	-0.400997	0
-0.804845	0.534279	0
-8.30186	-0.71576	0
5.31914	3.13612	0
-8.36107	-0.522726	0
-6.11948	-1.76227	0
-1.9682	0.854716	0
-3.92483	-1.66679	0
-1.39928	0.379237	0
-8.05373	-1.07657	0
-8.00952	-1.78289	0
-5.86083	-0.680755	0
-2.78875	0.927546	0
-8.14266	-0.147144	0
-6.91694	-0.147184	0
-7.86284	-0.458179	0
-6.81008	-1.25071	0
-8.46402	-1.49426	0
-3.24579	-2.92041	0
-8.39325	-1.24117	0
-0.898479	0.712587	0
-6.15976	-1.09327	0
-7.02557	-1.55632	0
-7.30876	-1.09222	0
-8.41058	-1.18767	0
-5.6734	-0.698792	0
-0.949164	0.604917	0
-6.3117	-1.41889	0
-3.69397	-0.508674	0
-7.96635	-0.993375	0
-0.761297	-5.02336	0
-6.90917	-0.330385	0
-6.15226	-1.27491	0
-5.98368	-0.475266	0
-7.5536	-0.34105	0
-5.49848	-1.11698	0
-0.560413	-4.7764	0
-6.84783	-1.34966	0
-6.38155	-0.747316	0
-7.19309	-0.697641	0
-8.34568	-0.897847	0
-6.31893	-0.387121	0
-2.49708	-0.805914	0
-5.80125	-1.83609	0
-6.04404	-0.145652	0
-8.11611	-0.582092	0
-5.47025	-0.496882	0
-8.13837	-0.893066	0
-1.71574	-0.0299044	0
-1.05047	-0.527726	0
-5.4323	-0.366275	0
-8.0726	-0.839726	0
-6.47352	-0.441389	0
-1.51347	-0.193974	0
-6.13669	-0.790511	0
-7.04481	-1.61593	0
-8.15958	-1.53279	0
-4.9148	-0.608793	0
-8.28302	-1.08332	0
-0.460907	-4.61435	1.3632
-6.30956	-0.327982	0
-6.22086	-0.776145	0
-6.49315	-0.172339	0
-6.93507	-1.01169	0
-0.0824577	3.21301	0
-7.00259	-0.367033	0
-3.53883	-1.20951	0
-7.6098	0.197513	0
-2.79493	0.619045	0
-1.30072	0.435305	0
-6.30031	-0.556363	0
-1.54824	0.276307	0
-8.06641	-0.907734	0
-1.92595	-0.116148	0
-2.44075	-3.31308	0
-7.83846	-1.7607	0
-6.6271	-0.543533	0
-0.681415	-2.81978	0
-7.03547	-1.70622	0
-7.53899	-1.23267	0
-3.44686	0.343056	0
-6.07486	-0.570385	0
-5.92003	-0.771562	0
-2.95821	-2.81205	1.68433
-7.96723	-2.04677	0
-7.73561	-1.80137	0
-6.43034	-0.479656	0
-5.725	-0.771264	0
-0.184096	2.18322	0
-8.1944	-0.614884	0
-7.99392	-1.53323	0
-6.61905	-1.66498	0
-5.10672	-0.704901	0
-6.77038	-1.05186	0
-2.55693	1.28962	0
-8.23392	-1.69437	0
-7.66247	-1.55493	0
-6.30576	-0.538444	0
-6.56943	-1.15312	1.89338
-6.84234	-1.06424	0
-3.18437	0.243481	0
-6.27317	-0.549037	0
-6.96693	-1.41691	0
-7.62811	-1.74664	0
-6.48615	-0.145031	0
-1.72704	0.0466524	0
-5.92381	-0.516393	0
-7.72983	-0.917394	0
-7.90014	-0.568285	0
-3.18147	-0.150785	0
-8.32127	-0.951904	0
-8.11395	-1.0195	0
-2.0715	-2.59018	0
-3.22607	0.612478	0
-6.41608	-0.772864	0
-6.98463	-0.702857	0
-7.20695	-1.22523	0
-7.2871	-0.57696	0
-0.478358	-4.98614	0
-1.59966	0.203076	0
-2.03865	-2.22148	0
-8.11523	-1.15937	0
5.56297	2.96286	0
-8.23153	-1.90545	0
-8.16612	-1.50605	0
-7.82526	-1.68001	0
-6.50352	-0.336834	0
-8.59696	-1.23871	0
-8.04984	-1.27701	0
-4.68398	-2.08887	0
-1.49143	0.734014	0
-6.63205	-0.314924	0
-6.18496	-0.393089	0
-5.58407	-0.0910573	0
-5.96097	-0.868414	0
-7.27999	-0.489691	0
-1.55764	0.785717	0
-6.75361	-0.488965	0
-1.33149	0.835079	0
-7.84821	-0.950982	0
-6.67716	-1.20642	0
-0.886363	0.942203	0
-6.45427	-0.917842	0
-6.8194	-0.784458	0
-4.32873	-0.612569	0
-8.15202	-0.897861	0
-1.23848	4.5736	0
-7.66662	-1.22819	0
-6.52321	-0.70243	0
-6.60156	-1.72461	0
-1.2721	-2.7563	0
-0.331564	-0.505212	0
-7.39743	-0.455537	0
-2.15106	0.732524	0
-8.49736	-0.276932	0
-4.66207	-1.15726	0
-6.70887	-0.533366	0
-5.74991	-0.473666	0
-7.99942	-1.09724	0
-3.85929	-0.553047	0
-5.84199	-0.713867	0
-5.44393	-0.763129	0
-0.346997	-3.67165	1.33447
-2.61331	0.676003	0
-6.04638	-0.721975	0
-6.94439	-0.91302	0
-2.80615	0.274006	0
-1.08135	0.59174	0
-7.34503	-1.85328	0
-7.5746	-0.373969	0
-7.40101	-0.457402	0
-7.7987	-1.32943	0
-6.04527	-0.359193	0
-7.14517	-0.910618	0
-7.09138	-1.31677	0
-2.08024	1.095	0
-8.09118	-1.13856	0
-1.75352	-0.38695	0
-8.25177	-0.738503	0
-3.76866	0.388889	0
-7.59448	-0.410975	0
-7.19864	-0.412637	0
-7.28928	-1.67957	0
-5.90244	-0.586505	0
-1.02474	0.247597	0
-3.25547	-1.55153	0
-6.27437	-0.722887	0
-3.86693	-0.232729	0
-6.32102	-0.15254	0
-7.9332	-1.79309	0
-6.55	-0.164957	0
-0.540573	4.80769	0
-7.99549	-1.88078	0
-8.24695	-1.835	0
-0.435177	-4.7464	0
-4.66936	-2.05283	0
-1.00936	2.36187	0
-6.14563	-0.258004	0
-8.37431	-1.26723	0
-7.72373	-2.03787	0
-5.76916	-0.657308	0
-8.33949	-0.844554	0
-6.71259	-0.20196	0
-6.42323	-1.02956	0
-6.53957	-0.283238	0
-6.38048	-1.08872	0
-8.4314	-0.872953	0
-7.93156	-1.81193	0
-8.39927	-0.684427	0
-6.69342	-0.338932	0
-1.58491	0.360602	0
-7.48893	-1.76237	0
-5.69213	-0.560587	0
-6.47225	-0.0633866	0
-6.76224	-0.968793	0
-6.39373	-0.490144	0
-6.30659	-1.28358	0
-6.46389	-0.465779	0
-3.4346	-0.215091	0
-8.27638	-1.63915	0
-8.03445	-1.08096	0
-8.24202	-1.30011	0
-5.96386	-0.431346	0
-0.653977	2.68509	0.891526
-8.50308	-1.0331	0
-5.39925	-0.693707	0
-0.834233	-4.75271	0
-7.31747	-1.70212	0
-7.97072	-0.871792	0
-6.40273	-0.160675	0
-0.914373	4.88329	0
-4.3352	-2.136	0
-7.28209	-1.75588	0
-5.98149	-0.151678	0
-4.98416	-1.36765	0
-6.45166	-0.805474	0
-4.87711	-1.86711	0
-1.5445	0.827641	0
-6.68211	-0.769149	0
-8.10126	-0.980097	0
-2.8163	0.559837	0
-6.51096	-2.08188	0
-5.56462	-0.153608	0
-2.93279	0.383375	0
-5.67525	-1.02831	1.43023
-8.38675	-0.540433	0
-5.65899	-1.15881	0
-5.35235	-0.755108	0
-1.48052	-0.287562	0
-6.12327	-0.38365	0
-6.55661	-0.725501	0
-6.37212	-0.981029	0
-1.73689	0.599666	0
-6.30692	-0.307976	0
-8.17645	-1.68879	0
-6.42502	-0.475753	0
-7.80719	-0.520755	0
-4.18096	-0.698458	0
-6.87309	-0.548973	0
-1.0713	0.378204	0
-7.70662	-0.340121	0
-1.24935	0.833747	0
-3.14398	0.39531	0
-6.92754	-0.548651	0
-6.6415	-0.286996	0
-6.34507	-0.622545	0
-6.23075	-0.473772	0
-6.15361	-1.634	0
-7.08071	-0.460702	0
-7.14771	-1.75985	0
-8.30093	-1.29204	0
-8.33589	-1.21644	0
-1.23261	0.393399	0
-6.66348	-0.665681	0
-8.53611	-0.972584	0
-6.1318	-0.311024	0
-2.67503	-0.268938	0
-0.367222	-4.57832	0
-6.35324	-1.31932	0
-7.58456	-0.552544	0
-8.27204	-0.484969	0
-7.80127	-1.47318	0
-5.28803	-0.565223	0
-6.29317	-0.131104	0
-5.87842	-0.500416	0
-8.64135	-0.715387	0
-1.00577	0.751919	0
-7.55632	-1.84985	0
-4.1664	-0.800692	0
-4.65189	-0.496651	0
-1.1314	0.994089	0
-8.27034	-1.60155	0
-8.09922	-0.677275	0
-5.40552	-1.08121	0
-2.58669	0.344583	0
-6.26582	-0.406097	0
-7.68494	-1.21251	0
-4.59974	-0.990645	0
-7.28065	-1.23094	0
-5.60842	-0.401379	0
-8.19929	-0.881572	0
-3.10096	-0.548409	0
-6.03647	-0.332597	0
-4.50773	-0.427427	0
-6.93238	-0.636624	0
-6.60962	-1.07769	0
-0.814829	-4.84582	2.28716
-0.802549	0.701636	0
-5.26636	-0.523955	0
-8.53999	-1.19993	0
-6.16266	-0.424804	0
-1.63744	0.0321541	0
-6.3875	-0.358293	0
-6.89293	-1.81514	0
-0.230134	4.90061	0
-0.966618	0.381389	0
-4.19814	-0.201474	0
-0.9448	0.692578	0
-2.4569	0.62936	0
-6.92516	-0.0573052	0
-1.66141	-0.363196	0
-7.92595	-1.17388	0
-6.36239	-0.262895	0
-7.74822	-0.591366	0
-3.43389	-2.21778	0
-7.82227	-0.585839	0
-2.6602	-3.25949	0
-6.07829	-0.386503	0
-5.9749	-1.37047	0
-6.74114	-0.997859	0
-7.53105	-1.34847	0
-1.74759	0.216723	0
-6.05802	-1.93284	0
5.14333	3.07115	0
-7.92934	-1.56704	0
-6.70571	-1.77187	0
-6.93754	-1.35149	0
-0.3588	-4.50181	0
1.90815	4.12473	0
-5.71202	-1.63578	0
-5.60641	-0.546168	0
-6.22259	-0.571746	0
-6.03848	-1.00016	0
-5.96557	-0.816252	0
-0.817695	0.49644	0
-5.89861	-0.223061	0
-3.29084	-1.2919	0
-5.96031	-2.0129	0
-6.8856	-1.28395	0
-6.68777	-1.51846	0
-3.56498	-0.049465	0
-3.11057	0.0594791	0
-6.30137	-0.923817	0
-1.62822	0.791999	0
-6.2235	-0.652169	0
-7.77401	-0.685702	0
-0.452626	-4.76594	0
-0.547422	0.98198	0
-1.3089	0.485097	0
-4.5839	-0.869259	0
-7.84478	-1.61088	0
-7.13171	-1.7734	0
-2.5151	-2.10176	0
-8.48421	-0.885149	0
-6.95454	-0.323893	0
-6.24725	-0.708593	0
-8.8609	-1.20965	0
-8.22062	-0.748201	0
-1.94908	5.13448	0
-3.97793	-1.20125	0
-5.08465	-1.61808	0
-5.98576	-0.427005	0
-6.19098	-0.263078	0
-8.2792	-1.16214	0
-3.1075	-0.198534	0
-8.5423	-1.39809	0
-7.7643	-0.92746	0
-6.34068	-1.1288	0
-7.84908	-0.674772	0
-0.0967647	1.04921	0
-5.57477	-0.379489	0
-6.25995	-0.952347	0
-8.75912	-1.04	0
-7.96741	-0.450192	0
-3.07748	-0.845079	0
-8.29274	-1.16232	0
-6.54656	-0.278057	0
-7.93268	-1.10811	0
-8.26835	-0.532477	0
-8.44476	-0.607305	0
-0.605056	4.10238	0
-4.57942	-0.871878	0
-8.5008	-0.344515	0
-6.28075	-0.523359	0
-6.15159	-0.30774	0
-1.89921	-0.409322	0
-7.56704	-1.46627	0
-5.95914	-0.64818	0
-7.77996	-0.567948	0
-6.01737	-0.362016	0
-6.32418	-0.478065	0
-7.58892	-0.518452	0
-6.84296	-1.46106	0
-6.76237	-0.527094	0
-7.28343	-1.47654	0
-1.42564	0.594205	0
-8.13686	-1.53358	0
-7.91968	-1.83127	0
-0.59	-4.86948	0
-3.09373	-1.28721	0
-0.844752	0.441424	0
-7.18287	-1.81177	0
-1.39827	0.942584	0
-2.44752	0.896452	0
-8.24352	-1.79106	0
-7.54403	-1.50781	0
-7.69361	-1.60078	0
-1.71521	0.332371	0
-1.24113	-1.58543	0
-5.97363	-0.420567	0
-8.06086	-0.818326	0
-8.14919	-1.77772	0
-2.0515	-0.140827	0
0.374666	3.4313	0
-6.39844	-0.865795	0
-8.6168	-0.715262	0
-8.66428	-0.860438	0
-6.31186	-1.16482	0
-5.74644	-0.463337	0
-5.71334	-0.454227	0
-1.38612	0.270245	0
-6.69156	-0.926727	0
-8.10774	-0.744219	0
-8.10498	-0.62209	0
-8.27938	-0.984931	0
0.048337	3.68261	0
-7.62934	-0.274025	0
-1.15377	0.711557	0
-8.16984	-1.55762	0
-8.38132	-1.16868	0
-6.61222	-0.524556	0
-8.36588	-0.863406	0
-7.39457	-0.0787124	0
-4.99556	-1.90063	0
-6.64102	-0.600812	0
-8.14342	-1.05168	0
-3.13341	0.580272	0
-6.81517	-0.939232	0
-8.19016	-0.699805	0
-7.46145	-0.446875	0
-5.64418	-0.243792	0
-1.96168	-0.454247	0
-6.52684	-0.176898	0
-8.65595	-1.5599	0
6.46399	1.5499	0
-6.65894	-0.648086	0
-1.89386	0.281532	0
-6.47275	-0.48353	0
-7.55685	-1.5284	0
-4.35408	-2.26091	0
-0.453317	-4.78908	0
-3.55618	-0.554206	0
-3.92947	0.108559	0
-5.19345	-1.1419	0
-6.89964	-1.48768	0
-0.860419	3.22766	0
-8.00209	-1.12566	0
-6.62673	-0.292743	0
-7.28352	-1.75356	0
-6.53579	-0.403977	0
-0.801542	1.17814	0
-7.99022	-0.748997	0
-6.75796	-0.379458	0
-8.18655	-1.75167	0
-4.1859	-2.23653	0
-1.22457	-1.73142	0
-7.11365	-0.304378	0
-3.88372	0.0217448	0
-4.38581	-2.2669	0
-6.08809	-0.272006	0
-5.90256	-0.663836	0
-6.34383	-1.02552	0
-8.05136	-0.832974	0
-2.79847	0.313866	0
-7.14732	-0.480211	0
-7.38542	-0.75189	0
-8.42107	-0.66663	0
-8.16212	-0.901589	0
-8.28242	-1.25016	0
-8.389	-0.741752	0
-0.466368	3.72725	0
-2.49661	0.922994	0
-5.30285	-0.428263	0
-0.46857	1.13259	0
-8.41933	-0.868546	0
5.84674	2.57799	0
-6.65392	-0.271488	0
-3.11752	0.903151	0
-8.20837	-0.800191	0
-8.36722	-1.22054	0
-7.09934	-1.86889	0
-2.83313	0.385949	0
-5.96363	-0.638475	0
-7.59134	-1.52777	0
-8.34377	-1.37703	0
-6.55084	-0.839262	0
-5.67224	-0.750624	0
-7.99866	-0.374265	0
-2.55501	-0.382754	0
-7.36257	-1.35275	0
-8.0435	-0.59597	0
-0.498348	-4.32972	0
-1.16315	-1.01829	0
-0.711456	-5.00582	0
-6.56572	-0.168463	1.20393
-0.674062	-4.71129	2.26649
-6.22421	-0.866315	0
-8.40872	-1.09748	0
-8.01768	-1.51547	0
-3.02081	0.984105	0
-8.0826	-0.642539	0
-3.22487	0.378847	0
-6.06153	-0.293128	0
-0.565303	3.52328	0
-0.862582	-4.79869	0
-1.66645	0.334924	0
-6.0824	-0.960284	0
-3.83812	-2.43423	0
-6.99097	-1.68923	0
-1.83751	-1.67813	0.778341
-5.56813	-0.744906	0
-8.04983	-1.12064	0
-0.142203	4.2453	0
-8.08556	-1.48004	0
-7.90685	-1.43203	0
-0.309966	3.7014	0
-8.20093	-1.08315	0
-6.81022	-0.240236	0
-3.17315	0.554481	0
-7.87996	-1.33634	0
-5.65341	-0.789048	0
-3.21832	-1.01284	0
-7.87614	-1.84354	0
-1.29157	1.88105	0
-7.75392	-0.824464	0
-8.03298	-1.00137	0
-7.69473	-0.866696	0
-2.99824	-0.384783	0
-5.89688	-0.35533	0
-6.66724	-0.64944	0
-6.40701	-0.149126	0
-7.90969	-1.77777	0
-8.32993	-0.944755	0
-0.518664	-0.193015	0
-8.0014	-1.22577	0
-8.35431	-0.940655	0
-1.26955	0.0424417	0
-6.63132	-0.269653	0
-5.71138	-0.691867	0
-6.66222	-0.608489	0
-5.7378	-0.669102	0
0.324373	-2.01209	0
-6.26419	-0.411153	0
-0.642438	-4.45442	1.67316
-0.0897488	-2.61251	1.37877
-6.73797	-0.169147	0
-6.74588	-0.396508	0
-7.22782	-1.15666	0
-4.58668	-0.648325	0
-6.71222	-0.662224	0
-6.65309	-0.255822	0
-7.4793	-0.382625	0
-1.34067	1.57996	0
-0.831706	0.78234	0
-8.08041	-0.918885	0
-6.06805	-0.285476	0
-6.91011	-0.43704	0
-0.660977	-4.76503	0
-8.11968	-1.07598	0
-7.17627	-0.162109	0
-6.21559	-0.485504	0
-6.97135	-0.672966	0
-7.52559	-2.01528	0
-7.82854	-0.146406	0
-6.66669	-1.00192	0
-0.0210434	-1.49039	2.67194
-6.43847	-0.338334	0
-3.56753	-0.692275	0
-8.22121	-0.779169	0
-6.61139	-0.847312	0
-1.01212	-0.358097	0
-5.77713	-0.830451	0
-6.3071	-0.285095	0
-7.18136	-1.26973	0
-6.544	-0.643465	0
-8.07633	-0.973018	0
-1.80712	1.69517	0
-3.17044	0.88084	0
-8.29812	-0.765159	0
-6.3871	-0.287442	0
-5.61998	-0.499322	0
-6.84034	-1.21903	0
-1.44066	0.612466	0
-5.77882	-0.39497	0
-7.82335	-1.30597	0
-8.00488	-1.42174	0
-7.11375	-0.571469	0
-4.89474	-0.177734	0
-8.21743	-0.701781	0
-6.76404	-0.311299	0
-3.75362	-0.158363	0
-8.43924	-1.10051	0
-5.87304	-0.798429	0
-8.17834	-1.15272	0
-7.50453	-0.614955	0
-6.31184	-1.18682	0
-6.70971	-1.04272	0
-8.04326	-0.133704	0
6.29658	2.16942	0
-6.1986	-0.340521	0
-7.55818	-1.09573	0
-7.90694	-1.21855	0
-0.989911	0.346711	0
-6.18678	-0.889414	0
-8.55438	-1.35785	0
-5.24773	-0.293931	0
-6.43761	-0.587032	0
0.0885254	-3.87957	0
-6.40945	-0.79897	0
-6.85188	-1.34082	0
-6.53486	-0.0823157	0
-8.39391	-1.13447	0
-8.40202	-1.29802	0
-6.74883	-0.622549	0
-6.09203	-0.202369	0
-7.03463	-1.24293	0
-7.58364	-0.743363	0
-2.57445	-0.223661	0
-3.86486	0.094813	0
-7.6725	-1.50152	0
-3.3362	-0.949748	0
-6.39047	-0.330054	0
-8.35052	-0.754554	0
-0.165185	4.73224	0
-6.83577	-0.825632	0
-5.36876	-0.888916	0
-3.52408	-0.252115	0
-2.75551	-3.16142	0
-1.91171	0.0353326	0
-6.28492	-0.309288	0
0.832298	-2.07165	0
-3.34487	0.544837	0
-8.3571	-1.07109	0
-4.9697	-1.0199	0
-1.78875	0.149006	0
-8.0583	-1.68664	0
-6.12003	-0.777983	0
-5.46193	-1.85277	0
-0.774297	-5.04193	0
-6.96892	-1.22881	0
-2.77974	-1.84152	0
-0.655408	-4.92282	0
-8.27228	-1.48307	0
-4.73318	-2.00829	0
-7.95859	-0.381224	0
-0.745966	0.522601	0
-7.53628	-0.689592	0
-3.92766	-2.32069	1.19181
-6.49888	-1.58184	0
-0.460771	0.138263	0
-5.80924	-1.3174	0
-8.16184	-0.853636	0
-7.82882	-0.434383	0
-1.42102	0.396842	0
-6.28842	-0.517921	0
-7.50218	-0.226438	0
-8.3924	-1.1783	0
-7.9826	-0.0896812	0
-0.8263	0.466296	0
-7.08995	-1.3295	0
-8.38892	-0.923595	0
-6.50887	-0.315775	0
-7.08611	-0.871864	0
-2.96856	0.538069	0
-3.1572	-0.931979	0
-2.18809	-0.904366	0
-2.559	1.23308	0
-6.71936	-0.736283	0
-2.73523	1.20785	0
-6.20219	-0.216273	0
-8.30158	-1.55745	0
-6.06705	-0.822655	0
-7.06946	-0.673022	0
-2.71653	-0.650392	0
-8.4412	-0.474003	0
-8.06457	-0.471179	0
-4.36525	-2.07179	0
-5.83002	-0.792229	0
-7.28145	-1.11994	0
-7.99573	-0.846318	0
-1.43826	0.381725	0
-6.9694	-1.37636	0
-3.98737	-1.05371	0
-5.93657	-0.388472	0
-2.1417	0.256658	0
-3.71427	0.332588	0
-6.04786	-0.270473	0
-6.26318	-0.58163	0
-7.73839	-0.918537	0
-6.13771	-0.812322	0
-8.01768	-0.855571	0
-0.483996	0.905093	0
-6.46233	-0.506418	0
-4.38286	-1.67435	0
-0.154475	-0.531239	0
-3.7626	-0.838614	0
-8.35054	-1.27068	0
-6.20374	-0.478887	0
-5.18618	-0.800349	0
-5.71534	-0.231858	0
-1.20376	0.61252	0
-7.87089	-0.735081	0
-8.38083	-0.126283	0
-7.73124	-1.82482	0
-6.18122	-0.36804	0
-6.47915	-1.00383	0
-6.03078	-0.576954	0
-8.10547	-0.376689	0
-0.702016	-3.41718	0
-0.58614	-4.8193	0
-5.25864	-0.342376	0
-6.24405	-1.02795	0
-7.70882	-0.549542	0
-2.95348	-0.551932	0
-1.59321	0.0865677	0
0.248227	-0.806512	0
-8.40317	-0.867295	0
-7.58175	-0.266207	0
-8.48477	-1.28809	0
-0.543633	-4.8426	0
-6.65738	-0.862627	0
-8.27808	-0.753863	0
-8.11867	-0.962789	0
-7.91851	-0.565715	0
-8.00217	-2.01446	0
-2.89773	-1.36406	0
-6.35399	-0.452097	0
0.251829	4.39457	1.15885
-7.27707	-0.132884	0
-6.05494	-0.61318	0
-6.07842	-0.66736	0
-2.30977	1.56959	0
-8.19688	-0.364305	0
-3.82518	-0.475224	0
-7.92258	-1.14255	0
-0.450106	-4.76581	0
-3.06288	0.602145	0
-7.45156	-1.7577	0
-3.96771	-2.46854	0
-7.77961	-1.77361	0
-5.65268	-0.622013	0
-6.2593	-0.838163	0
-5.92361	-0.847861	0
-7.91893	-0.674331	0
-6.42476	-1.71603	0
-8.76296	-1.09359	0
-7.7012	-1.54415	0
-2.6173	-0.376331	0
-6.127	-0.460844	0
-8.42347	-1.43894	0
-6.40745	-0.200209	0
-3.40066	0.458977	0
-0.716415	-5.04219	0
-3.26674	-0.00374087	0
-5.92481	-0.386472	0
-7.96393	-0.349793	0
-3.47758	0.291561	0
0.0447836	-3.01933	0
-8.18036	-1.60236	0
-0.50551	4.8448	0
4.89513	3.29928	0
-0.41507	4.77612	0
-0.0560222	-0.947971	0
-1.63906	-0.178037	0
-7.08837	-1.52341	0
-6.53213	-0.717614	0
-2.59779	-0.092741	0
-7.83755	-0.846222	0
-6.1409	-0.510229	0
-1.88226	-0.334255	0
-1.06068	0.645895	0
-8.01756	-1.04711	0
-6.7297	-0.222078	0
-0.529381	-4.87659	0
-3.01022	-1.93611	0
-8.23954	-0.519501	0
-8.16247	-1.60412	0
-6.7317	-0.748908	0
-6.64437	-1.08766	0
-6.46472	-0.492223	0
-7.74884	-1.81513	0
-0.82057	0.158809	0
-8.09748	-1.22009	0
-7.05611	-0.487006	0
-8.3401	-1.75496	0
-6.80456	-1.27318	0
-7.33685	-0.648138	0
-6.10067	-0.584052	0
-5.4555	-0.382928	0
-6.5149	-0.662884	0
-8.44711	-1.08116	0
-7.71021	-1.70997	0
-1.84275	-0.0780115	0
-6.57784	-0.46172	0
-1.68863	0.363177	0
-4.34935	-1.54638	0
-4.1971	0.0630111	0
-8.04997	-1.51772	0
-5.74694	-0.215489	0
-8.70334	-1.07777	0
-6.53382	-0.347817	0
-7.18415	-1.92031	0
-5.73043	-0.910825	0
-1.58597	-1.47485	0
-8.34566	-1.12359	0
-0.714253	-3.14187	0
-8.24795	-0.747967	0
-0.466634	-4.02394	0.863308
-6.63846	-0.00691473	0
-3.65562	-2.51982	0
-7.31132	-1.69224	0
-1.67235	0.662584	0
-8.0725	-1.49329	0
-5.67938	-0.59305	0
-8.1872	-1.12832	0
-7.2615	0.0201875	0
-6.7882	-1.09117	0
-6.43914	-0.436321	0
-2.26036	0.0389345	0
-6.12496	-0.737158	0
-3.93545	0.00725379	0
-7.91513	-1.29284	0
-1.00256	-4.65702	0
-8.10096	-0.702164	0
-6.10953	-0.348246	0
-7.79832	-0.808527	0
-6.6606	-0.168443	0
-7.9773	-1.57148	0
-3.89601	-2.14778	0
-6.11778	-0.450928	0
-6.50961	-0.715415	0
-5.05022	-0.760419	0
-6.86489	-0.946295	0
-0.612807	-4.93295	0
-7.24568	-0.811044	0
-0.809163	0.404513	0
[truncated: 73,055 more rows]

## Sheet: (G)
Expanded	IFNG	Entity
Expanded	0	FL
Expanded	0	FL
Expanded	0	FL
Expanded	0	DLBCL
Expanded	0	DLBCL
Expanded	0	FL
Expanded	1.8965	rLN
Expanded	0	FL
Expanded	2.73304	DLBCL
Expanded	0	FL
Expanded	1.03387	FL
Expanded	0	rLN
Expanded	0	FL
Expanded	0	FL
Expanded	2.3279	DLBCL
Expanded	0	DLBCL
Expanded	1.439	rLN
Expanded	0	FL
Expanded	0	FL
Expanded	0	FL
Expanded	0	FL
Expanded	0.726985	DLBCL
Expanded	0	FL
Expanded	3.05057	rLN
Expanded	0	FL
Expanded	0	FL
Expanded	2.68139	DLBCL
Expanded	0	FL
Expanded	0	DLBCL
Expanded	0	FL
Expanded	1.68594	rLN
Expanded	0	FL
Expanded	1.01197	FL
Expanded	0	FL
Expanded	0	FL
Expanded	0	rLN
Expanded	0	FL
Expanded	0	FL
Expanded	0	FL
Expanded	0	rLN
Expanded	0	rLN
Expanded	1.95176	rLN
Expanded	0	FL
Expanded	0	FL
Expanded	0	FL
Expanded	0	rLN
Expanded	0	rLN
Expanded	0	rLN
Expanded	0.955708	DLBCL
Expanded	0	rLN
Expanded	0	rLN
Expanded	0	DLBCL
Expanded	0	FL
Expanded	0	FL
Expanded	0	FL
Expanded	0	rLN
Expanded	0	FL
Expanded	0	rLN
Expanded	0	DLBCL
Expanded	0	FL
Expanded	2.51755	DLBCL
Expanded	0	FL
Expanded	0	FL
Expanded	0	FL
Expanded	0	FL
Expanded	1.73686	DLBCL
Expanded	0	FL
Expanded	0	DLBCL
Expanded	2.57619	DLBCL
Expanded	0	FL
Expanded	0	DLBCL
Expanded	0	FL
Expanded	0	FL
Expanded	0	FL
Expanded	2.49158	DLBCL
Expanded	0	FL
Expanded	0	FL
Expanded	0	FL
Expanded	0	rLN
Expanded	0	DLBCL
Expanded	0	FL
Expanded	0	DLBCL
Expanded	0	FL
Expanded	0.471124	FL
Expanded	0	FL
Expanded	0	rLN
Expanded	0	FL
Expanded	0	DLBCL
Expanded	0.979581	DLBCL
Expanded	0	FL
Expanded	0	rLN
Expanded	0	DLBCL
Expanded	1.54182	FL
Expanded	0	FL
Expanded	1.29388	DLBCL
Expanded	0	FL
Expanded	0	FL
Expanded	2.62683	FL
Expanded	0	FL
Expanded	0	FL
Expanded	0	DLBCL
Expanded	0	FL
Expanded	0	FL
Expanded	0	DLBCL
Expanded	0	FL
Expanded	0.869109	DLBCL
Expanded	0	rLN
Expanded	2.67357	DLBCL
Expanded	0	FL
Expanded	1.29831	FL
Expanded	0	rLN
Expanded	3.11625	FL
Expanded	0	FL
Expanded	0	FL
Expanded	0	rLN
Expanded	0	FL
Expanded	0	rLN
Expanded	0	FL
Expanded	2.88253	DLBCL
Expanded	2.14961	DLBCL
Expanded	0	FL
Expanded	0	FL
Expanded	0	FL
Expanded	2.3845	DLBCL
Expanded	1.3433	DLBCL
Expanded	1.21182	DLBCL
Expanded	0	rLN
Expanded	0	rLN
Expanded	0	DLBCL
Expanded	1.31688	DLBCL
Expanded	2.27139	DLBCL
Expanded	3.02133	DLBCL
Expanded	0	rLN
Expanded	0	FL
Expanded	3.02941	DLBCL
Expanded	0	DLBCL
Expanded	0	rLN
Expanded	0	DLBCL
Expanded	0	FL
Expanded	0	FL
Expanded	0	FL
Expanded	0	rLN
Expanded	0	FL
Expanded	0	FL
Expanded	0	DLBCL
Expanded	0	FL
Expanded	1.3717	DLBCL
Expanded	1.80458	FL
Expanded	0	rLN
Expanded	1.49479	DLBCL
Expanded	0	rLN
Expanded	0	FL
Expanded	0	DLBCL
Expanded	0	DLBCL
Expanded	0	FL
Expanded	1.96844	DLBCL
Expanded	0	rLN
Expanded	0	FL
Expanded	0	rLN
Expanded	0	rLN
Expanded	1.38278	DLBCL
Expanded	1.37324	DLBCL
Expanded	0	rLN
Expanded	0	FL
Expanded	0.456753	FL
Expanded	1.09054	FL
Expanded	1.16171	DLBCL
Expanded	1.48666	DLBCL
Expanded	0	FL
Expanded	1.52108	DLBCL
Expanded	0	FL
Expanded	3.11499	DLBCL
Expanded	0	rLN
Expanded	0	rLN
Expanded	0	DLBCL
Expanded	0.907575	DLBCL
Expanded	0	FL
Expanded	0	FL
Expanded	0	FL
Expanded	0	FL
Expanded	1.00379	rLN
Expanded	0	FL
Expanded	0	rLN
Expanded	0	FL
Expanded	0	FL
Expanded	1.89361	DLBCL
Expanded	2.1958	DLBCL
Expanded	0	FL
Expanded	0	FL
Expanded	0	FL
Expanded	0	FL
Expanded	0	DLBCL
Expanded	0	FL
Expanded	0.226849	DLBCL
Expanded	2.79692	DLBCL
Expanded	0	DLBCL
Expanded	0	FL
Expanded	0	FL
Expanded	0	FL
Expanded	0	FL
Expanded	0	DLBCL
Expanded	0	FL
Expanded	0	FL
Expanded	0	FL
Expanded	3.32564	DLBCL
Expanded	0	DLBCL
Expanded	0	FL
Expanded	0	rLN
Expanded	2.85135	rLN
Expanded	1.40095	FL
Expanded	1.17826	FL
Expanded	0	FL
Expanded	0	FL
Expanded	0	FL
Expanded	1.70538	DLBCL
Expanded	2.74309	DLBCL
Expanded	1.56699	DLBCL
Expanded	2.88085	DLBCL
Expanded	0	rLN
Expanded	2.98286	FL
Expanded	0	FL
Expanded	0	FL
Expanded	0	rLN
Expanded	1.14801	FL
Expanded	2.05151	DLBCL
Expanded	0	FL
Expanded	0	FL
Expanded	2.61787	DLBCL
Expanded	0	FL
Expanded	0	FL
Expanded	0	FL
Expanded	3.49264	DLBCL
Expanded	1.04265	FL
Expanded	0	rLN
Expanded	0	FL
Expanded	2.01123	DLBCL
Expanded	2.63428	DLBCL
Expanded	0	FL
Expanded	0	FL
Expanded	0	DLBCL
Expanded	0	FL
Expanded	2.99791	DLBCL
Expanded	1.86333	FL
Expanded	0	FL
Expanded	0	FL
Expanded	0	FL
Expanded	0	FL
Expanded	0	FL
Expanded	0	DLBCL
Expanded	0	rLN
Expanded	0	DLBCL
Expanded	0	FL
Expanded	0	DLBCL
Expanded	0	FL
Expanded	0	FL
Expanded	1.50113	DLBCL
Expanded	0	FL
Expanded	0	FL
Expanded	0	FL
Expanded	2.49073	DLBCL
Expanded	0	DLBCL
Expanded	0	FL
Expanded	0	rLN
Expanded	1.44615	DLBCL
Expanded	0	FL
Expanded	0	FL
Expanded	0	rLN
Expanded	0	rLN
Expanded	0	FL
Expanded	2.56669	DLBCL
Expanded	0	FL
Expanded	0	FL
Expanded	0	DLBCL
Expanded	0	FL
Expanded	0	FL
Expanded	0	rLN
Expanded	0	FL
Expanded	0	FL
Expanded	1.34424	FL
Expanded	0	FL
Expanded	1.86241	DLBCL
Expanded	0	FL
Expanded	1.46955	DLBCL
Expanded	0	rLN
Expanded	1.98406	DLBCL
Expanded	0	DLBCL
Expanded	1.53251	DLBCL
Expanded	0.604625	rLN
Expanded	3.4496	DLBCL
Expanded	0	FL
Expanded	1.90262	DLBCL
Expanded	2.7566	DLBCL
Expanded	0	rLN
Expanded	1.06573	FL
Expanded	2.60153	FL
Expanded	0	FL
Expanded	0	rLN
Expanded	0	rLN
Expanded	1.66832	FL
Expanded	0	DLBCL
Expanded	1.95988	DLBCL
Expanded	0	FL
Expanded	0	FL
Expanded	0.636156	DLBCL
Expanded	0	FL
Expanded	0	rLN
Expanded	0	DLBCL
Expanded	0	FL
Expanded	3.24402	FL
Expanded	0	FL
Expanded	0	rLN
Expanded	0	FL
Expanded	0	DLBCL
Expanded	0	FL
Expanded	0	FL
Expanded	0	FL
Expanded	0	FL
Expanded	1.8099	rLN
Expanded	0	FL
Expanded	0	FL
Expanded	0	rLN
Expanded	1.23669	FL
Expanded	0	FL
Expanded	0	FL
Expanded	0	FL
Expanded	0	DLBCL
Expanded	0	FL
Expanded	0	DLBCL
Expanded	0	FL
Expanded	1.28929	DLBCL
Expanded	0	FL
Expanded	0	FL
Expanded	0	DLBCL
Expanded	0	FL
Expanded	1.73445	DLBCL
Expanded	0	DLBCL
Expanded	1.05114	DLBCL
Expanded	0	FL
Expanded	0	FL
Expanded	2.0978	DLBCL
Expanded	2.82393	DLBCL
Expanded	0	DLBCL
Expanded	0	FL
Expanded	0	FL
Expanded	2.1638	DLBCL
Expanded	0.608876	rLN
Expanded	0.898977	DLBCL
Expanded	0	FL
Expanded	0	FL
Expanded	0	rLN
Expanded	0	FL
Expanded	0	rLN
Expanded	0	FL
Expanded	0	FL
Expanded	1.6589	DLBCL
Expanded	0	rLN
Expanded	0	DLBCL
Expanded	0	FL
Expanded	0	rLN
Expanded	0	DLBCL
Expanded	0	FL
Expanded	0	FL
Expanded	0	rLN
Expanded	0.931465	DLBCL
Expanded	0	DLBCL
Expanded	2.53164	DLBCL
Expanded	0	FL
Expanded	0	FL
Expanded	0	rLN
Expanded	1.72985	rLN
Expanded	0	rLN
Expanded	0	FL
Expanded	0	FL
Expanded	0	rLN
Expanded	1.97057	FL
Expanded	0	rLN
Expanded	0.514154	FL
Expanded	0	rLN
Expanded	0	FL
Expanded	0	FL
Expanded	0	FL
Expanded	0	rLN
Expanded	0	FL
Expanded	0	DLBCL
Expanded	0	FL
Expanded	0	FL
Expanded	1.10451	DLBCL
Expanded	0	FL
Expanded	0	FL
Expanded	0	FL
Expanded	1.68135	DLBCL
Expanded	0	FL
Expanded	1.28021	DLBCL
Expanded	1.44244	DLBCL
Expanded	2.96415	DLBCL
Expanded	0	FL
Expanded	1.67018	DLBCL
Expanded	0	FL
Expanded	0	FL
Expanded	0	FL
Expanded	1.28967	DLBCL
Expanded	0	FL
Expanded	0	DLBCL
Expanded	2.19358	DLBCL
Expanded	3.2207	DLBCL
Expanded	0	FL
Expanded	0	FL
Expanded	0	DLBCL
Expanded	0	rLN
Expanded	0	FL
Expanded	0	FL
Expanded	0	FL
Expanded	0	FL
Expanded	0	rLN
Expanded	1.02063	FL
Expanded	0	DLBCL
Expanded	0	FL
Expanded	0	DLBCL
Expanded	0	FL
Expanded	0.87456	DLBCL
Expanded	0	FL
Expanded	0	rLN
Expanded	0	rLN
Expanded	0	FL
Expanded	0	FL
Expanded	2.10154	DLBCL
Expanded	1.19086	FL
Expanded	0	rLN
Expanded	0	DLBCL
Expanded	0	FL
Expanded	0	FL
Expanded	2.76273	DLBCL
Expanded	1.90424	DLBCL
Expanded	0	rLN
Expanded	0	FL
Expanded	0	FL
Expanded	1.50602	DLBCL
Expanded	0	FL
Expanded	1.65752	DLBCL
Expanded	0	FL
Expanded	0	FL
Expanded	1.383	DLBCL
Expanded	1.83432	DLBCL
Expanded	0	FL
Expanded	0	FL
Expanded	2.87694	FL
Expanded	0	FL
Expanded	0	FL
Expanded	0	FL
Expanded	0	rLN
Expanded	0	FL
Expanded	0	FL
Expanded	0	FL
Expanded	1.23814	DLBCL
Expanded	0	FL
Expanded	0	rLN
Expanded	2.01198	DLBCL
Expanded	1.79072	DLBCL
Expanded	0	FL
Expanded	1.56012	FL
Expanded	3.20621	DLBCL
Expanded	0	FL
Expanded	0	DLBCL
Expanded	0	DLBCL
Expanded	1.02531	FL
Expanded	0	FL
Expanded	1.60418	FL
Expanded	1.09788	FL
Expanded	0	FL
Expanded	1.31621	FL
Expanded	1.65068	FL
Expanded	1.46736	FL
Expanded	0	FL
Expanded	0	rLN
Expanded	0	FL
Expanded	0	DLBCL
Expanded	0	DLBCL
Expanded	0	FL
Expanded	0	DLBCL
Expanded	0	FL
Expanded	1.63242	FL
Expanded	0	FL
Expanded	0	FL
Expanded	0	FL
Expanded	0	FL
Expanded	0	FL
Expanded	0	FL
Expanded	0	rLN
Expanded	0	DLBCL
Expanded	2.03207	DLBCL
Expanded	0	FL
Expanded	0.775043	FL
Expanded	0	FL
Expanded	0	FL
Expanded	0	rLN
Expanded	0	FL
Expanded	0	rLN
Expanded	1.12587	FL
Expanded	0	FL
Expanded	0	FL
Expanded	0	FL
Expanded	0	FL
Expanded	0	rLN
Expanded	0	FL
Expanded	2.17161	DLBCL
Expanded	0	DLBCL
Expanded	0	rLN
Expanded	0	FL
Expanded	0	rLN
Expanded	0	FL
Expanded	0	FL
Expanded	0	DLBCL
Expanded	0	FL
Expanded	0	FL
Expanded	1.78224	FL
Expanded	0	FL
Expanded	0	rLN
Expanded	0	DLBCL
Expanded	2.79403	DLBCL
Expanded	0	FL
Expanded	0	DLBCL
Expanded	0	rLN
Expanded	2.28928	DLBCL
Expanded	0	rLN
Expanded	0	FL
Expanded	0	rLN
Expanded	0	FL
Expanded	0	rLN
Expanded	0	FL
Expanded	0	FL
Expanded	0	FL
Expanded	0	rLN
Expanded	0	FL
Expanded	0	FL
Expanded	3.42582	DLBCL
Expanded	0	FL
Expanded	0	FL
Expanded	0	FL
Expanded	0	FL
Expanded	3.29258	DLBCL
Expanded	0	FL
Expanded	0	FL
Expanded	0	FL
Expanded	0	rLN
Expanded	0	DLBCL
Expanded	3.82007	DLBCL
Expanded	2.36974	FL
Expanded	1.75068	DLBCL
Expanded	0	FL
Expanded	2.35278	FL
Expanded	0	FL
Expanded	0	rLN
Expanded	0	FL
Expanded	0	FL
Expanded	0	DLBCL
Expanded	2.19826	FL
Expanded	0	FL
Expanded	0	FL
Expanded	0	FL
Expanded	0	FL
Expanded	0	FL
Expanded	0	rLN
Expanded	0	rLN
Expanded	0	DLBCL
Expanded	1.56789	DLBCL
Expanded	0	FL
Expanded	0	DLBCL
Expanded	0	FL
Expanded	0	FL
Expanded	0	FL
Expanded	2.37326	DLBCL
Expanded	1.06178	FL
Expanded	1.30611	DLBCL
Expanded	0	FL
Expanded	1.0098	FL
Expanded	0	FL
Expanded	0	FL
Expanded	0	DLBCL
Expanded	0	DLBCL
Expanded	1.79364	FL
Expanded	0	rLN
Expanded	0	FL
Expanded	1.32324	DLBCL
Expanded	0	FL
Expanded	0	rLN
Expanded	0	DLBCL
Expanded	0	rLN
Expanded	2.64458	DLBCL
Expanded	3.32891	DLBCL
Expanded	1.35867	DLBCL
Expanded	1.24584	DLBCL
Expanded	0	FL
Expanded	0	FL
Expanded	1.26195	rLN
Expanded	0	FL
Expanded	0	FL
Expanded	0	FL
Expanded	2.99924	DLBCL
Expanded	2.02509	FL
Expanded	0	FL
Expanded	0	rLN
Expanded	0	FL
Expanded	0	DLBCL
Expanded	0	rLN
Expanded	0	FL
Expanded	0	rLN
Expanded	0	DLBCL
Expanded	0	rLN
Expanded	2.25368	FL
Expanded	0	FL
Expanded	0.29593	DLBCL
Expanded	1.27165	DLBCL
Expanded	2.24107	FL
Expanded	0	FL
Expanded	0	FL
Expanded	3.28268	FL
Expanded	0	FL
Expanded	0	DLBCL
Expanded	0	DLBCL
Expanded	0	rLN
Expanded	0	FL
Expanded	0	DLBCL
Expanded	0	rLN
Expanded	0	FL
Expanded	0	FL
Expanded	0	DLBCL
Expanded	0	FL
Expanded	0	FL
Expanded	0	rLN
Expanded	0	FL
Expanded	2.02025	rLN
Expanded	0	FL
Expanded	2.53457	FL
Expanded	0	FL
Expanded	0	FL
Expanded	0	rLN
Expanded	0	rLN
Expanded	0	DLBCL
Expanded	1.66235	FL
Expanded	0	FL
Expanded	0	FL
Expanded	0	FL
Expanded	0	FL
Expanded	0	rLN
Expanded	0	FL
Expanded	2.05299	DLBCL
Expanded	0	FL
Expanded	0	DLBCL
Expanded	0	rLN
Expanded	0	FL
Expanded	0	FL
Expanded	0	FL
Expanded	0	DLBCL
Expanded	2.45187	FL
Expanded	0	FL
Expanded	2.38455	DLBCL
Expanded	0	FL
Expanded	1.19986	DLBCL
Expanded	0	rLN
Expanded	0	FL
Expanded	0.732382	FL
Expanded	0	rLN
Expanded	1.37152	DLBCL
Expanded	0	DLBCL
Expanded	0	DLBCL
Expanded	1.2222	DLBCL
Expanded	0	DLBCL
Expanded	0	DLBCL
Expanded	0	rLN
Expanded	2.29008	rLN
Expanded	0	FL
Expanded	0	rLN
Expanded	1.32689	FL
Expanded	0	DLBCL
Expanded	0	rLN
Expanded	0	FL
Expanded	0	FL
Expanded	2.83021	DLBCL
Expanded	0	rLN
Expanded	0	FL
Expanded	0	FL
Expanded	0	DLBCL
Expanded	0	rLN
Expanded	0	FL
Expanded	0	FL
Expanded	0	FL
Expanded	0	rLN
Expanded	0	FL
Expanded	0	FL
Expanded	2.27716	DLBCL
Expanded	0	rLN
Expanded	0	FL
Expanded	0	FL
Expanded	0	DLBCL
Expanded	0	FL
Expanded	0	FL
Expanded	0	FL
Expanded	0	FL
Expanded	0	FL
Expanded	0	FL
Expanded	0	rLN
Expanded	0	FL
Expanded	0	FL
Expanded	2.97893	DLBCL
Expanded	2.07647	DLBCL
Expanded	0	rLN
Expanded	0	FL
Expanded	0	DLBCL
Expanded	0	FL
Expanded	0	DLBCL
Expanded	0	FL
Expanded	1.90895	FL
Expanded	0	rLN
Expanded	0	FL
Expanded	1.46557	FL
Expanded	0	rLN
Expanded	0.718422	FL
Expanded	0	FL
Expanded	0	DLBCL
Expanded	0	FL
Expanded	0	FL
Expanded	0	FL
Expanded	0	DLBCL
Expanded	0	FL
Expanded	0	DLBCL
Expanded	0	FL
Expanded	1.72728	FL
Expanded	0	FL
Expanded	0	rLN
Expanded	0	FL
Expanded	0	FL
Expanded	2.50376	DLBCL
Expanded	0	FL
Expanded	2.74309	FL
Expanded	0	FL
Expanded	0	FL
Expanded	0	FL
Expanded	0	FL
Expanded	0	rLN
Expanded	1.42781	rLN
Expanded	0	rLN
Expanded	0	DLBCL
Expanded	1.32975	DLBCL
Expanded	0	rLN
Expanded	2.53004	FL
Expanded	0	FL
Expanded	0	rLN
Expanded	0	FL
Expanded	0	rLN
Expanded	0	FL
Expanded	0	DLBCL
Expanded	0	FL
Expanded	0	FL
Expanded	0	FL
Expanded	1.26	DLBCL
Expanded	1.28322	FL
Expanded	0	rLN
Expanded	0	FL
Expanded	2.23211	FL
Expanded	0	FL
Expanded	0	rLN
Expanded	0	rLN
Expanded	0	FL
Expanded	0	rLN
Expanded	0	FL
Expanded	1.0532	FL
Expanded	1.29158	FL
Expanded	0	DLBCL
Expanded	0	FL
Expanded	0	DLBCL
Expanded	0	FL
Expanded	0	FL
Expanded	2.18051	DLBCL
Expanded	1.47007	rLN
Expanded	2.71411	DLBCL
Expanded	1.51413	DLBCL
Expanded	0	FL
Expanded	0	FL
Expanded	0	rLN
Expanded	0	DLBCL
Expanded	0	FL
Expanded	1.59697	DLBCL
Expanded	3.52349	DLBCL
Expanded	2.85327	FL
Expanded	0	rLN
Expanded	0	FL
Expanded	1.76732	DLBCL
Expanded	2.64487	DLBCL
Expanded	0	FL
Expanded	0	rLN
Expanded	0	FL
Expanded	0	FL
Expanded	0	FL
Expanded	0	FL
Expanded	0	FL
Expanded	1.39842	FL
Expanded	2.65702	DLBCL
Expanded	0	FL
Expanded	0	rLN
Expanded	0	rLN
Expanded	0	FL
Expanded	1.83579	DLBCL
Expanded	2.00425	FL
Expanded	0	rLN
Expanded	0	FL
Expanded	0	DLBCL
Expanded	0	FL
Expanded	0	FL
Expanded	0	DLBCL
Expanded	0	rLN
Expanded	0	FL
Expanded	1.21232	DLBCL
Expanded	0	rLN
Expanded	0	FL
Expanded	0	FL
Expanded	1.98866	rLN
Expanded	0	FL
Expanded	0	rLN
Expanded	0	FL
Expanded	0	FL
Expanded	0	FL
Expanded	1.27536	FL
Expanded	0	FL
Expanded	0	FL
Expanded	0	FL
Expanded	1.50548	DLBCL
Expanded	0	FL
Expanded	2.38953	DLBCL
Expanded	1.5837	DLBCL
Expanded	1.5903	DLBCL
Expanded	0.690508	DLBCL
Expanded	0	FL
Expanded	1.64593	DLBCL
Expanded	0	FL
Expanded	3.85668	DLBCL
Expanded	0	FL
Expanded	0	FL
Expanded	0	FL
Expanded	0	FL
Expanded	0	DLBCL
Expanded	0	DLBCL
Expanded	0	FL
Expanded	0	FL
Expanded	2.50078	DLBCL
Expanded	0	DLBCL
Expanded	0	DLBCL
Expanded	0	rLN
Expanded	0	FL
Expanded	0.633738	rLN
Expanded	0	FL
Expanded	0	FL
Expanded	0	FL
Expanded	0	FL
Expanded	0	FL
Expanded	0	FL
Expanded	0	DLBCL
Expanded	2.0012	DLBCL
Expanded	0	FL
Expanded	0	FL
Expanded	0	rLN
Expanded	1.68112	FL
Expanded	0	rLN
Expanded	0	FL
Expanded	0	rLN
Expanded	0	rLN
Expanded	0	DLBCL
Expanded	1.20425	rLN
Expanded	0	rLN
Expanded	0	rLN
Expanded	0	FL
Expanded	1.94814	DLBCL
Expanded	0	DLBCL
Expanded	0	rLN
Expanded	0	DLBCL
Expanded	2.92451	FL
Expanded	0	FL
Expanded	0	FL
Expanded	0	DLBCL
Expanded	0	FL
Expanded	0	rLN
Expanded	0	FL
Expanded	0	FL
Expanded	2.66863	DLBCL
Expanded	0	FL
Expanded	0	FL
Expanded	0	rLN
Expanded	0	FL
Expanded	0	FL
Expanded	0.985857	DLBCL
Expanded	1.27073	FL
Expanded	0	FL
Expanded	0	FL
Expanded	0	DLBCL
Expanded	0	FL
Expanded	0	DLBCL
Expanded	0	FL
Expanded	0	FL
Expanded	1.17145	FL
Expanded	1.04569	FL
Expanded	2.29733	DLBCL
Expanded	0	FL
Expanded	0	rLN
Expanded	1.63189	DLBCL
Expanded	2.7565	FL
Expanded	0	FL
Expanded	0	FL
Expanded	3.16532	DLBCL
Expanded	2.56837	DLBCL
Expanded	0	FL
Expanded	0	FL
Expanded	0	FL
Expanded	2.8705	DLBCL
Expanded	0	FL
Expanded	1.31761	FL
Expanded	0	rLN
Expanded	0	FL
Expanded	2.25645	DLBCL
Expanded	3.29769	DLBCL
Expanded	0	FL
Expanded	0	DLBCL
Expanded	0	FL
Expanded	0	FL
Expanded	0	FL
Expanded	3.09042	DLBCL
Expanded	0	FL
Expanded	0	FL
Expanded	0	FL
Expanded	0	FL
Expanded	0	rLN
Expanded	2.32724	DLBCL
Expanded	3.03471	DLBCL
Expanded	0	FL
Expanded	0	FL
Expanded	2.17479	FL
Expanded	1.6278	FL
Expanded	2.90295	DLBCL
Expanded	0	FL
Expanded	0	rLN
Expanded	1.25689	DLBCL
Expanded	0	FL
Expanded	0	DLBCL
Expanded	1.02703	DLBCL
Expanded	0.646757	DLBCL
Expanded	0	FL
Expanded	0	rLN
Expanded	0	rLN
Expanded	1.67106	DLBCL
Expanded	1.06498	DLBCL
Expanded	1.7084	DLBCL
Expanded	0	FL
Expanded	1.18515	rLN
Expanded	1.85011	rLN
Expanded	0	FL
Expanded	0	FL
Expanded	0	DLBCL
Expanded	1.89481	DLBCL
Expanded	0	FL
Expanded	0	FL
Expanded	0	FL
Expanded	0.732158	DLBCL
Expanded	0	rLN
Expanded	0	FL
Expanded	0	rLN
Expanded	1.86494	DLBCL
Expanded	0.666228	FL
Expanded	0	rLN
Expanded	3.99964	DLBCL
Expanded	1.9823	FL
Expanded	0	FL
Expanded	0	rLN
Expanded	0	FL
Expanded	0	rLN
Expanded	1.56429	rLN
Expanded	0	rLN
Expanded	0	FL
Expanded	0	FL
Expanded	0	FL
Expanded	0	FL
Expanded	0	FL
Expanded	0	DLBCL
Expanded	1.50876	DLBCL
Expanded	0	FL
Expanded	2.93548	FL
Expanded	0	FL
Expanded	0	DLBCL
Expanded	0	rLN
Expanded	0	FL
Expanded	0	rLN
Expanded	1.94574	FL
Expanded	0	DLBCL
Expanded	0	rLN
Expanded	1.73455	FL
Expanded	2.47265	FL
Expanded	2.96589	DLBCL
Expanded	1.0283	FL
Expanded	0	FL
Expanded	0	DLBCL
Expanded	0.513938	DLBCL
Expanded	0	rLN
Expanded	0	FL
Expanded	0.445373	FL
Expanded	0	FL
Expanded	0	FL
Expanded	0	FL
Expanded	1.60561	DLBCL
Expanded	0	DLBCL
Expanded	0	FL
Expanded	0	FL
Expanded	2.83774	DLBCL
Expanded	0	FL
Expanded	0	FL
Expanded	0	FL
Expanded	0	rLN
Expanded	0	FL
Expanded	0	rLN
Expanded	2.2674	DLBCL
Expanded	0	FL
Expanded	2.16653	DLBCL
Expanded	0.97493	FL
Expanded	0	rLN
Expanded	0	FL
Expanded	0	FL
Expanded	0	FL
Expanded	0	FL
Expanded	0	FL
Expanded	1.21565	DLBCL
Expanded	0	FL
Expanded	0	DLBCL
Expanded	0	FL
Expanded	0	FL
Expanded	0	FL
Expanded	1.1111	DLBCL
Expanded	1.28063	DLBCL
Expanded	0	FL
Expanded	0	FL
Expanded	2.5394	FL
Expanded	0	rLN
Expanded	0	DLBCL
Expanded	3.09612	DLBCL
Expanded	0	rLN
Expanded	0	FL
Expanded	1.20824	DLBCL
Expanded	0	FL
Expanded	1.77678	DLBCL
Expanded	0	FL
Expanded	0.652835	FL
Expanded	0	rLN
Expanded	0	FL
Expanded	0	FL
Expanded	0	rLN
Expanded	0	DLBCL
Expanded	0	FL
Expanded	0	FL
Expanded	1.4211	FL
Expanded	0	FL
Expanded	0	rLN
Expanded	0	FL
Expanded	0.44229	DLBCL
Expanded	0.919603	FL
Expanded	0	rLN
Expanded	0	FL
Expanded	1.45089	DLBCL
Expanded	0	FL
Expanded	0	rLN
Expanded	2.24453	DLBCL
Expanded	0	DLBCL
Expanded	1.05378	FL
Expanded	0	FL
Expanded	1.44491	FL
Expanded	0	FL
Expanded	0	FL
Expanded	0	FL
Expanded	2.4329	DLBCL
Expanded	0	FL
Expanded	0	FL
Expanded	0	DLBCL
Expanded	2.36767	DLBCL
Expanded	0	FL
Expanded	0	rLN
Expanded	0	DLBCL
Expanded	0	FL
Expanded	0	rLN
Expanded	2.34977	DLBCL
Expanded	0	rLN
Expanded	1.14101	DLBCL
Expanded	0	FL
Expanded	0	rLN
Expanded	0	rLN
Expanded	0	rLN
Expanded	1.13539	FL
Expanded	0	FL
Expanded	1.87624	DLBCL
Expanded	0	FL
Expanded	0	rLN
Expanded	0	rLN
Expanded	0	rLN
Expanded	2.73228	DLBCL
Expanded	0	FL
Expanded	1.44442	FL
Expanded	0	FL
Expanded	0	DLBCL
Expanded	1.27128	DLBCL
Expanded	0	FL
Expanded	2.66383	FL
Expanded	0	rLN
Expanded	0	FL
Expanded	1.67952	FL
Expanded	0	rLN
Expanded	0	FL
Expanded	0	DLBCL
Expanded	0	FL
Expanded	2.42916	FL
Expanded	0	FL
Expanded	0	DLBCL
Expanded	0	DLBCL
Expanded	0	rLN
Expanded	0	rLN
Expanded	0	FL
Expanded	2.83021	DLBCL
Expanded	0	FL
Expanded	3.03411	DLBCL
Expanded	0	DLBCL
Expanded	0	FL
Expanded	1.87515	DLBCL
Expanded	0	rLN
Expanded	0	FL
Expanded	2.89121	DLBCL
Expanded	0	FL
Expanded	0	FL
Expanded	0	FL
Expanded	0	FL
Expanded	0	DLBCL
Expanded	0	DLBCL
Expanded	1.64156	FL
Expanded	1.91872	DLBCL
Expanded	0	FL
Expanded	0	rLN
Expanded	0	FL
Expanded	0	FL
Expanded	0	FL
Expanded	0	FL
Expanded	0	FL
Expanded	0	FL
Expanded	2.62338	DLBCL
Expanded	0	DLBCL
Expanded	0	rLN
Expanded	0	FL
Expanded	1.75363	FL
Expanded	0	FL
Expanded	0	FL
Expanded	0.810514	DLBCL
Expanded	0	rLN
Expanded	0	FL
Expanded	0	FL
Expanded	0	FL
Expanded	3.25121	DLBCL
Expanded	0	FL
Expanded	0	FL
Expanded	0	DLBCL
Expanded	0	FL
Expanded	0	DLBCL
Expanded	0	FL
Expanded	0.99329	FL
Expanded	0	DLBCL
Expanded	0	DLBCL
Expanded	0	FL
Expanded	0	rLN
Expanded	0	DLBCL
Expanded	1.30357	FL
Expanded	0	FL
Expanded	0	FL
Expanded	0	FL
Expanded	0	FL
Expanded	0	DLBCL
Expanded	0	FL
Expanded	0	FL
Expanded	0	FL
Expanded	0	FL
Expanded	0	DLBCL
Expanded	1.32082	DLBCL
Expanded	0	FL
Expanded	0	rLN
Expanded	1.17084	DLBCL
Expanded	0	FL
Expanded	0	rLN
Expanded	0	rLN
Expanded	0.726985	rLN
Expanded	0	DLBCL
Expanded	0	DLBCL
Expanded	0	FL
Expanded	2.55892	DLBCL
Expanded	0	FL
Expanded	0.644169	FL
Expanded	3.19955	DLBCL
Expanded	0	rLN
Expanded	0	FL
Expanded	1.31501	DLBCL
Expanded	0	FL
Expanded	0	FL
Expanded	0	DLBCL
Expanded	2.15296	DLBCL
Expanded	0	FL
Expanded	0	rLN
Expanded	0	FL
Expanded	0.740437	rLN
Expanded	0	rLN
Expanded	1.42854	DLBCL
Expanded	0	rLN
Expanded	1.88579	DLBCL
Expanded	1.54588	DLBCL
Expanded	0	FL
Expanded	0	rLN
Expanded	0	FL
Expanded	0	FL
Expanded	0	FL
Expanded	0	FL
Expanded	0	rLN
Expanded	0	FL
Expanded	0.867611	DLBCL
Expanded	0	FL
Expanded	0	DLBCL
Expanded	0	rLN
Expanded	0	rLN
Expanded	1.96501	DLBCL
Expanded	1.8917	rLN
Expanded	0	rLN
Expanded	0	rLN
Expanded	0	FL
Expanded	0	FL
Expanded	0	FL
Expanded	0	FL
Expanded	0	DLBCL
Expanded	0	FL
Expanded	0	DLBCL
Expanded	0	rLN
Expanded	1.54024	FL
Expanded	2.1505	DLBCL
Expanded	2.84229	DLBCL
Expanded	0	rLN
Expanded	0	FL
Expanded	0	FL
Expanded	0	FL
Expanded	1.19905	DLBCL
Expanded	0.985857	DLBCL
Expanded	1.58702	DLBCL
Expanded	1.40604	DLBCL
Expanded	0	FL
Expanded	0	rLN
Expanded	0	FL
Expanded	2.60495	DLBCL
Expanded	0	FL
Expanded	0	FL
Expanded	0.981455	FL
Expanded	0	FL
Expanded	0	rLN
Expanded	0	rLN
Expanded	0	FL
Expanded	0	DLBCL
Expanded	0	DLBCL
Expanded	0	rLN
Expanded	0	FL
Expanded	0	FL
Expanded	2.7116	DLBCL
Expanded	3.45942	DLBCL
Expanded	0	FL
Expanded	1.51676	DLBCL
Expanded	1.67899	DLBCL
Expanded	0	FL
Expanded	0	rLN
Expanded	0	FL
Expanded	0	FL
Expanded	1.59786	DLBCL
Expanded	0	rLN
Expanded	0	rLN
Expanded	0	FL
Expanded	1.90229	DLBCL
Expanded	2.22988	DLBCL
Expanded	0	FL
Expanded	1.60259	DLBCL
Expanded	0.859599	DLBCL
Expanded	0	rLN
Expanded	0	FL
Expanded	0	FL
Expanded	0	FL
Expanded	0	DLBCL
Expanded	0	DLBCL
Expanded	0	FL
Expanded	0	FL
Expanded	0	FL
Expanded	2.23994	DLBCL
Expanded	1.95349	FL
Expanded	2.04945	FL
Expanded	0	DLBCL
Expanded	0	rLN
Expanded	0	FL
Expanded	0	FL
Expanded	0	FL
Expanded	1.4189	DLBCL
Expanded	1.61635	DLBCL
Expanded	2.62121	DLBCL
Expanded	3.1558	FL
Expanded	0	rLN
Expanded	0	rLN
Expanded	0	FL
Expanded	0	FL
Expanded	0	FL
Expanded	1.79322	DLBCL
Expanded	0	FL
Expanded	3.53138	DLBCL
Expanded	0	FL
Expanded	0	rLN
Expanded	1.69315	rLN
Expanded	0	FL
Expanded	0	DLBCL
Expanded	0	rLN
Expanded	0	rLN
Expanded	0	FL
Expanded	0	FL
Expanded	0	rLN
Expanded	2.70842	DLBCL
Expanded	2.10091	rLN
Expanded	0	DLBCL
Expanded	1.01882	DLBCL
Expanded	0	FL
Expanded	0	DLBCL
Expanded	0.420063	FL
Expanded	0	FL
Expanded	0	rLN
Expanded	0	FL
Expanded	0	rLN
Expanded	0	rLN
Expanded	0	rLN
Expanded	0	rLN
Expanded	0	FL
Expanded	0	rLN
Expanded	0.647711	FL
Expanded	0	rLN
Expanded	1.29484	DLBCL
Expanded	0	DLBCL
Expanded	0	DLBCL
Expanded	2.39427	FL
Expanded	0.942989	FL
Expanded	0	FL
Expanded	0	FL
Expanded	0	FL
Expanded	1.75403	DLBCL
Expanded	2.54958	DLBCL
Expanded	0	FL
Expanded	0	rLN
Expanded	0.605379	FL
Expanded	0	rLN
Expanded	0	DLBCL
Expanded	0	FL
Expanded	2.13206	DLBCL
Expanded	0	FL
Expanded	0	FL
Expanded	0	FL
Expanded	1.83483	FL
Expanded	0	FL
Expanded	1.05842	DLBCL
Expanded	0	FL
Expanded	0	rLN
Expanded	0	rLN
Expanded	0	FL
Expanded	0	FL
Expanded	0	FL
Expanded	3.00378	DLBCL
Expanded	2.24257	DLBCL
Expanded	1.93959	DLBCL
Expanded	0	FL
Expanded	0	FL
Expanded	0	rLN
Expanded	0	FL
Expanded	0	FL
Expanded	0	DLBCL
Expanded	0	rLN
Expanded	0	FL
Expanded	2.28802	FL
Expanded	0	rLN
Expanded	0	FL
Expanded	0.869297	DLBCL
Expanded	1.7052	FL
Expanded	3.33005	DLBCL
Expanded	0	FL
Expanded	0	FL
Expanded	0	rLN
Expanded	3.6726	FL
Expanded	0	rLN
Expanded	0	rLN
Expanded	0.998024	FL
Expanded	2.08857	DLBCL
Expanded	1.9128	FL
Expanded	0	FL
Expanded	1.72817	DLBCL
Expanded	0	FL
Expanded	1.19181	DLBCL
Expanded	0	DLBCL
Expanded	0	FL
Expanded	0	FL
Expanded	0	FL
Expanded	0	FL
Expanded	0.979789	DLBCL
Expanded	0	rLN
Expanded	0	FL
Expanded	1.80014	FL
Expanded	0	FL
Expanded	2.32173	DLBCL
Expanded	0	rLN
Expanded	0.928214	FL
Expanded	0	FL
Expanded	0	DLBCL
Expanded	0	FL
Expanded	0	rLN
Expanded	0	FL
Expanded	0	FL
Expanded	0	FL
Expanded	2.31623	DLBCL
Expanded	0	rLN
Expanded	0	rLN
Expanded	2.36901	FL
Expanded	0	FL
Expanded	1.48834	FL
Expanded	1.17253	FL
Expanded	0	FL
Expanded	0	FL
Expanded	0	rLN
Expanded	3.05362	DLBCL
Expanded	3.92477	DLBCL
Expanded	0	DLBCL
Expanded	0	FL
Expanded	0	FL
Expanded	1.04093	FL
Expanded	1.22951	FL
Expanded	2.41721	DLBCL
Expanded	0	rLN
Expanded	0	FL
Expanded	0	FL
Expanded	2.35364	DLBCL
Expanded	0	FL
Expanded	0	FL
Expanded	0	DLBCL
Expanded	2.8937	DLBCL
Expanded	0	DLBCL
Expanded	0	DLBCL
Expanded	0	FL
Expanded	1.2605	DLBCL
Expanded	0	FL
Expanded	0	FL
Expanded	0	FL
Expanded	0	FL
Expanded	0	FL
Expanded	0	rLN
Expanded	0	FL
Expanded	0	FL
Expanded	0	FL
Expanded	0	rLN
Expanded	0	rLN
Expanded	0	DLBCL
Expanded	0	FL
Expanded	2.11062	DLBCL
Expanded	0	FL
Expanded	0	FL
Expanded	0	rLN
Expanded	2.68775	DLBCL
Expanded	0	rLN
Expanded	0	FL
Expanded	0	DLBCL
Expanded	1.08132	FL
Expanded	1.30278	FL
Expanded	1.92946	FL
Expanded	0	FL
Expanded	0	FL
Expanded	0	DLBCL
Expanded	0	rLN
Expanded	0	DLBCL
Expanded	0.393909	rLN
Expanded	0	DLBCL
Expanded	1.51316	rLN
Expanded	0	rLN
Expanded	0.785545	rLN
Expanded	1.39567	FL
Expanded	0	FL
Expanded	0	FL
Expanded	1.38614	FL
Expanded	1.96152	DLBCL
Expanded	0	DLBCL
Expanded	0	FL
Expanded	2.01432	FL
Expanded	0	DLBCL
Expanded	0	FL
Expanded	0	FL
Expanded	0	FL
Expanded	2.78119	FL
Expanded	1.17826	DLBCL
Expanded	2.35594	DLBCL
Expanded	0	FL
Expanded	0	rLN
Expanded	0	FL
Expanded	1.00827	DLBCL
Expanded	2.14538	FL
Expanded	0	rLN
Expanded	0	FL
Expanded	0	FL
Expanded	0	FL
Expanded	0	rLN
Expanded	0	FL
Expanded	0	DLBCL
Expanded	0	FL
Expanded	0	FL
Expanded	1.24796	DLBCL
Expanded	1.2614	DLBCL
Expanded	0	FL
Expanded	0	rLN
Expanded	1.34298	FL
Expanded	0	FL
Expanded	0.937094	DLBCL
Expanded	0	FL
Expanded	1.26751	DLBCL
Expanded	1.99404	DLBCL
Expanded	0	DLBCL
Expanded	0	DLBCL
Expanded	0	FL
Expanded	1.43387	FL
Expanded	0	FL
Expanded	0	FL
Expanded	0	FL
Expanded	0	DLBCL
Expanded	0	FL
Expanded	2.0055	FL
Expanded	1.68237	DLBCL
Expanded	0	FL
Expanded	0	rLN
Expanded	3.16071	DLBCL
Expanded	0	DLBCL
Expanded	0	FL
Expanded	1.37999	FL
Expanded	0.797086	FL
Expanded	0	FL
Expanded	0	FL
Expanded	0	rLN
Expanded	0	FL
Expanded	0	FL
Expanded	2.82439	DLBCL
Expanded	0	FL
Expanded	0	FL
Expanded	0	rLN
Expanded	1.04211	FL
Expanded	0	FL
Expanded	0	DLBCL
Expanded	0	DLBCL
Expanded	0	FL
Expanded	0	rLN
Expanded	0	FL
Expanded	0	FL
Expanded	0	rLN
Expanded	0	FL
Expanded	0	FL
Expanded	2.88814	FL
Expanded	0	FL
Expanded	0	FL
Expanded	0	FL
Expanded	1.71466	DLBCL
Expanded	1.08969	FL
Expanded	1.79783	FL
Expanded	0	DLBCL
Expanded	0	FL
Expanded	3.14087	FL
Expanded	1.18547	DLBCL
Expanded	0	FL
Expanded	0	FL
Expanded	0	FL
Expanded	0	FL
Expanded	0	FL
Expanded	0	FL
Expanded	2.49277	FL
Expanded	0	FL
Expanded	0	FL
Expanded	2.35049	FL
Expanded	0	DLBCL
Expanded	0	rLN
Expanded	1.43851	DLBCL
Expanded	1.23424	DLBCL
Expanded	0.686024	DLBCL
Expanded	0	rLN
Expanded	0	rLN
Expanded	0	FL
Expanded	0	FL
Expanded	0	rLN
Expanded	0	FL
Expanded	2.53103	FL
Expanded	0	FL
Expanded	1.14353	DLBCL
Expanded	1.24058	DLBCL
Expanded	0.942957	FL
Expanded	0	FL
Expanded	0.949012	FL
Expanded	0	FL
Expanded	2.03954	DLBCL
Expanded	0	FL
Expanded	0	rLN
Expanded	0	FL
Expanded	1.09748	DLBCL
Expanded	0	rLN
Expanded	0	FL
Expanded	0	rLN
Expanded	0	FL
Expanded	0	FL
Expanded	0	rLN
Expanded	0	FL
Expanded	0	FL
Expanded	0	DLBCL
Expanded	0	rLN
Expanded	0	FL
Expanded	0	FL
Expanded	0	rLN
Expanded	1.46072	rLN
Expanded	0	FL
Expanded	0	FL
Expanded	2.17964	FL
Expanded	0	FL
Expanded	0	DLBCL
Expanded	1.44244	DLBCL
Expanded	1.31521	FL
Expanded	0	DLBCL
Expanded	0	FL
Expanded	0	FL
Expanded	3.14871	DLBCL
Expanded	0	FL
Expanded	0	FL
Expanded	0.926921	DLBCL
Expanded	0	FL
Expanded	0	FL
Expanded	0	rLN
Expanded	0	DLBCL
Expanded	1.5709	FL
Expanded	0	DLBCL
Expanded	0	rLN
Expanded	0	rLN
Expanded	0	rLN
Expanded	1.07144	DLBCL
Expanded	0	FL
Expanded	2.79634	DLBCL
Expanded	1.91947	FL
Expanded	0	rLN
Expanded	1.84135	DLBCL
Expanded	0	rLN
Expanded	1.98822	DLBCL
Expanded	0	rLN
Expanded	0	rLN
Expanded	1.59488	DLBCL
Expanded	0	rLN
Expanded	0	rLN
Expanded	0	rLN
Expanded	2.07527	FL
Expanded	0	DLBCL
Expanded	0	FL
Expanded	0	FL
Expanded	0	rLN
Expanded	0	FL
Expanded	0	FL
Expanded	0	DLBCL
Expanded	0	DLBCL
Expanded	3.51892	FL
Expanded	1.18562	FL
Expanded	2.81976	DLBCL
Expanded	1.71112	DLBCL
Expanded	0	FL
Expanded	0	FL
Expanded	0	rLN
Expanded	0	rLN
Expanded	0	rLN
Expanded	0	FL
Expanded	0	FL
Expanded	0	FL
Expanded	0	rLN
Expanded	0	rLN
Expanded	0	DLBCL
Expanded	0	rLN
Expanded	0	rLN
Expanded	2.81301	DLBCL
Expanded	3.04595	FL
Expanded	0	DLBCL
Expanded	1.55142	DLBCL
Expanded	0.568579	FL
Expanded	0	rLN
Expanded	0	rLN
Expanded	0	FL
Expanded	0	FL
Expanded	0.922881	DLBCL
Expanded	2.97906	DLBCL
Expanded	0	DLBCL
Expanded	0	rLN
Expanded	0	rLN
Expanded	0	rLN
Expanded	1.88196	DLBCL
Expanded	2.47448	DLBCL
Expanded	0	FL
Expanded	0	rLN
Expanded	0	rLN
Expanded	0	FL
Expanded	0	FL
Expanded	0	FL
Expanded	0	FL
Expanded	0	DLBCL
Expanded	0	rLN
Expanded	1.46846	DLBCL
Expanded	0.970836	FL
Expanded	1.59207	DLBCL
Expanded	0	FL
Expanded	0	rLN
Expanded	0	DLBCL
Expanded	3.23011	DLBCL
Expanded	0	FL
Expanded	0	rLN
Expanded	0	FL
Expanded	0	FL
Expanded	0	FL
Expanded	0	FL
Expanded	0	FL
Expanded	0	FL
Expanded	0	DLBCL
Expanded	0	DLBCL
Expanded	1.12376	DLBCL
Expanded	0	FL
Expanded	0	rLN
Expanded	1.26395	DLBCL
Expanded	0	FL
Expanded	2.56948	FL
Expanded	0	rLN
Expanded	2.81606	DLBCL
Expanded	0	FL
Expanded	0	FL
Expanded	0.859363	FL
Expanded	0	FL
Expanded	0	FL
Expanded	0	FL
Expanded	2.40261	DLBCL
Expanded	2.43912	DLBCL
Expanded	0	rLN
Expanded	0	FL
Expanded	0	DLBCL
Expanded	0	rLN
Expanded	0	rLN
Expanded	0	rLN
Expanded	0	FL
Expanded	0	DLBCL
Expanded	0	FL
Expanded	0	DLBCL
Expanded	3.72116	FL
Expanded	0	FL
Expanded	2.91876	FL
Expanded	0	rLN
Expanded	1.72938	DLBCL
Expanded	2.24685	DLBCL
Expanded	0	FL
Expanded	0	FL
Expanded	2.74224	DLBCL
Expanded	1.41	DLBCL
Expanded	2.57199	DLBCL
Expanded	2.64783	DLBCL
Expanded	0	rLN
Expanded	0	rLN
Expanded	0	FL
Expanded	0	rLN
Expanded	0.29678	DLBCL
Expanded	1.91192	DLBCL
Expanded	0	FL
Expanded	0	FL
Expanded	0	DLBCL
Expanded	0	DLBCL
Expanded	0	rLN
Expanded	1.85988	DLBCL
Expanded	2.27449	DLBCL
Expanded	0	rLN
Expanded	1.19878	DLBCL
Expanded	0	FL
Expanded	0	DLBCL
Expanded	0	FL
Expanded	0	DLBCL
Expanded	0	FL
Expanded	0	FL
Expanded	0	rLN
Expanded	0	DLBCL
Expanded	0	DLBCL
Expanded	0	FL
Expanded	0	rLN
Expanded	0	rLN
Expanded	0	FL
Expanded	0	DLBCL
Expanded	0	FL
Expanded	0	DLBCL
Expanded	0	FL
Expanded	0	FL
Expanded	1.51538	FL
Expanded	0	FL
Expanded	0	FL
Expanded	2.69181	DLBCL
Expanded	0	FL
Expanded	0	FL
Expanded	1.35215	DLBCL
Expanded	0	FL
Expanded	0	FL
Expanded	0	rLN
Expanded	1.25125	DLBCL
Expanded	0	FL
Expanded	0	DLBCL
Expanded	0	FL
Expanded	3.31589	DLBCL
Expanded	0	FL
Expanded	0	FL
Expanded	0	rLN
Expanded	0	FL
Expanded	0	rLN
Expanded	0	rLN
Expanded	0	rLN
Expanded	0	FL
Expanded	0	FL
Expanded	0.900709	FL
Expanded	0	FL
Expanded	0.954037	DLBCL
Expanded	0	FL
Expanded	0	rLN
Expanded	0	FL
Expanded	0	FL
Expanded	0	rLN
Expanded	0	FL
Expanded	1.94797	DLBCL
Expanded	0	DLBCL
Expanded	0	rLN
Expanded	0	FL
Expanded	0	FL
Expanded	0	rLN
Expanded	0	FL
Expanded	0	FL
Expanded	0	rLN
Expanded	0	FL
Expanded	0	FL
Expanded	0	rLN
Expanded	0	DLBCL
Expanded	0	FL
Expanded	0	FL
Expanded	2.57274	DLBCL
Expanded	0	FL
Expanded	0	rLN
Expanded	2.34315	DLBCL
Expanded	0	FL
Expanded	0	rLN
Expanded	0	rLN
Expanded	0	FL
Expanded	0	FL
Expanded	0	FL
Expanded	1.72273	DLBCL
Expanded	0	rLN
Expanded	0	FL
Expanded	0	DLBCL
Expanded	1.44479	FL
Expanded	2.20186	FL
Expanded	0	FL
Expanded	0	rLN
Expanded	0	FL
Expanded	2.4385	DLBCL
Expanded	0	FL
Expanded	0	FL
Expanded	2.40465	DLBCL
Expanded	0	FL
Expanded	1.68326	FL
Expanded	0	DLBCL
Expanded	0	FL
Expanded	0	FL
Expanded	2.4385	DLBCL
Expanded	0	FL
Expanded	0	FL
Expanded	0	FL
Expanded	0	DLBCL
Expanded	0	rLN
Expanded	0	FL
Expanded	0	FL
Expanded	0	FL
Expanded	1.11267	FL
Expanded	0	FL
Expanded	0	FL
Expanded	0	FL
Expanded	1.73291	DLBCL
Expanded	2.15045	FL
Expanded	1.15646	DLBCL
Expanded	1.64881	FL
Expanded	0	rLN
Expanded	1.08429	FL
Expanded	0	rLN
Expanded	0	FL
Expanded	0.952665	FL
Expanded	1.20213	FL
Expanded	0	rLN
Expanded	0	DLBCL
Expanded	0	FL
Expanded	1.24523	FL
Expanded	1.96518	DLBCL
Expanded	1.7413	rLN
Expanded	0	FL
Expanded	0	DLBCL
Expanded	0	FL
Expanded	1.14919	FL
Expanded	2.4512	DLBCL
Expanded	0	FL
Expanded	0	FL
Expanded	0	DLBCL
Expanded	0	rLN
Expanded	0	FL
Expanded	0	rLN
Expanded	0	FL
Expanded	1.64729	DLBCL
Expanded	0	FL
Expanded	0	FL
Expanded	0	FL
Expanded	0	DLBCL
Expanded	0	DLBCL
Expanded	0	DLBCL
Expanded	0	FL
Expanded	0	DLBCL
Expanded	4.06349	DLBCL
Expanded	0	rLN
Expanded	0	FL
Expanded	0	DLBCL
Expanded	0	rLN
Expanded	0	rLN
Expanded	0	FL
Expanded	1.28454	DLBCL
Expanded	2.37307	DLBCL
Expanded	0	FL
Expanded	0.956004	DLBCL
Expanded	0	rLN
Expanded	0	FL
Expanded	1.83111	DLBCL
Expanded	2.31327	DLBCL
Expanded	0	FL
Expanded	2.96494	FL
Expanded	0	rLN
Expanded	0	FL
Expanded	0	FL
Expanded	0	FL
Expanded	0	rLN
Expanded	0	FL
Expanded	0	rLN
Expanded	0	FL
Expanded	0	rLN
Expanded	0	FL
Expanded	0	FL
Expanded	1.67873	DLBCL
Expanded	0	rLN
Expanded	0	rLN
Expanded	0	rLN
Expanded	0	rLN
Expanded	1.74053	DLBCL
Expanded	0	FL
Expanded	0	FL
Expanded	1.3355	DLBCL
Expanded	0	rLN
Expanded	0	FL
Expanded	0	FL
Expanded	0	FL
Expanded	0	rLN
Expanded	0	rLN
Expanded	0	FL
Expanded	3.03461	FL
Expanded	0	FL
Expanded	1.26322	DLBCL
Expanded	2.67122	FL
Expanded	0	DLBCL
Expanded	0	DLBCL
Expanded	0	rLN
Expanded	0	FL
Expanded	2.13731	FL
Expanded	3.0204	rLN
Expanded	0	rLN
Expanded	0	FL
Expanded	0	FL
Expanded	0	FL
Expanded	0	FL
Expanded	0	FL
Expanded	0	FL
Expanded	1.16443	DLBCL
Expanded	0	DLBCL
Expanded	0	FL
Expanded	0	FL
Expanded	0	rLN
Expanded	0	FL
Expanded	0	FL
Expanded	0	rLN
Expanded	0.709121	FL
Expanded	0	rLN
Expanded	0	rLN
Expanded	0	FL
Expanded	0	FL
Expanded	0	FL
Expanded	1.58237	DLBCL
Expanded	1.4702	DLBCL
Expanded	0	rLN
Expanded	0	DLBCL
Expanded	1.07099	DLBCL
[truncated: 73,055 more rows]

## Sheet: (H)
Ligand: T cells	Target Gene: FRC	Reg. potential		Ligand: FRCs	Receptor: T cells	LR weight
IFNG	CXCL10	0.00605823		CCL21	CCR7	0.684053
IFNG	CXCL11	0.00871958		CXCL12	CXCR4	0.591428
IFNG	CXCL9	0.00875791		CCL21	CXCR3	0.147865
TNF	CXCL10	0.00566778		CXCL11	CXCR3	0.141816
TNF	CXCL11	0.00826131		CXCL10	CXCR3	0.701563
TNF	CXCL9	0.00845997		CXCL9	CXCR3	0.658158

## Sheet: (I)
Sample	Entity	CXCR3pos relative abundance
LN0002	DLBCL	0.555556
LN0025	DLBCL	0.281818
LN0050	FL	0.303347
LN0053	rLN	0.181467
LN0060	rLN	0.0732286
LN0080	rLN	0.242236
LN0097	FL	0.199069
LN0100	FL	0.10184
LN0107	FL	0.315827
LN0132	rLN	0.112645
LN0144	FL	0.208531
LN0178	DLBCL	0.310334
LN0188	DLBCL	0.41397
LN0193	DLBCL	0.50047
LN0198	FL	0.484018
LN0211	rLN	0.220162
LN0228	rLN	0.0583255
LN0229	FL	0.175214
LN0251	DLBCL	0.281086
LN0259	rLN	0.154828
LN0262	DLBCL	0.308511
LN0265	DLBCL	0.462662
LN0266	DLBCL	0.427253
LN0267	FL	0.317073
LN0271	DLBCL	0.477977
LN0272	FL	0.186343
LN0273	FL	0.157209
LN0274	rLN	0.142597
LN0278	FL	0.260988
LN0281	DLBCL	0.223952
LN0295	DLBCL	0.375

## Sheet: (J) Spatial
Cell ID	nucleus_centroid_x	nucleus_centroid_y	Entity	Cell type	CXCR3/CXCL9 status	CXCR3	CXCL9
aeilfjko-1	2772.25	3768.15	FL	FL-B	Other	0	0
aeilibbi-1	2777.64	3768.67	FL	T-FH	CXCR3- T	0	0
aeiljgek-1	2781.58	3767.56	FL	FRC	CXCL9- FRC	0	0
aeillogn-1	2789.29	3767.1	FL	FL-B	Other	0	0
aeilmaeb-1	2795.44	3773.4	FL	FL-B	Other	0	0
aeimceef-1	2787.51	3745.89	FL	Myeloid	Other	0	0
aeimcejb-1	2788.85	3761.57	FL	FRC	CXCL9- FRC	0	0
aeimcmnl-1	2791.01	3756.68	FL	FRC	CXCL9- FRC	0	0
aeimfaak-1	2788.87	3751.14	FL	FL-B	Other	0	0
aeimgmci-1	2782.73	3751.46	FL	FL-B	Other	0	0
aeimibjd-1	2772.84	3763.08	FL	FL-B	Other	0	0
aeimicbj-1	2775.16	3757.61	FL	FL-B	Other	0	0
aeinccec-1	2780.9	3758.79	FL	FL-B	Other	0	0
aeindnci-1	2780.43	3742.52	FL	FL-B	Other	0	0
aeinghhb-1	2805.07	3727.51	FL	FL-B	Other	0	0
aeingmco-1	2800.74	3768.43	FL	FL-B	Other	0	0
aeinjfhn-1	2805.67	3774.43	FL	FL-B	Other	0	0
aeinjgnh-1	2799.77	3774.75	FL	FL-B	Other	0	0
aeinknlf-1	2807.09	3769.38	FL	FL-B	Other	0	0
aeinljjk-1	2805.31	3753.63	FL	Myeloid	Other	0	0
aeiobanc-1	2803.95	3762.15	FL	FL-B	Other	0	0
aeiocjbf-1	2797.53	3759.82	FL	FRC	CXCL9- FRC	0	0
aeiodhbe-1	2800.36	3752.93	FL	Myeloid	Other	0	0
aeiofbli-1	2809.15	3746.08	FL	T-REG	CXCR3- T	0	0
aeioflbb-1	2796.48	3750.18	FL	FL-B	Other	0	0
aeiohaci-1	2802.13	3744.68	FL	FL-B	Other	0	0
aeioibpg-1	2753.35	3733.04	FL	FL-B	Other	0	0
aeioigfi-1	2763.77	3728.28	FL	T-TOX	CXCR3- T	0	0
aeioiimi-1	2756.56	3728.51	FL	T-H	CXCR3- T	0	0
aeiplmap-1	2808.82	3831.27	FL	FL-B	Other	0	0
aeipmalm-1	2806.39	3834.84	FL	FL-B	Other	0	0
aeippfme-1	2800.83	3834.26	FL	FL-B	Other	0	0
aeipphgj-1	2803.19	3829.56	FL	Myeloid	Other	0	0
aejaajjn-1	2800.82	3861.24	FL	FL-B	Other	0	0
aejaakbh-1	2800.38	3847.67	FL	FL-B	Other	0	0
aejabmhd-1	2806.79	3857.75	FL	FL-B	Other	0	0
aejacpna-1	2796.76	3857.27	FL	FL-B	Other	0	0
aejaealg-1	2805.88	3851.39	FL	FL-B	Other	0	0
aejaifkj-1	2805.77	3840.26	FL	FL-B	Other	0	0
aejajoob-1	2811.77	3837.92	FL	FL-B	Other	0	0
aejaleoh-1	2806.7	3845.26	FL	FL-B	Other	0	0
aejaljdk-1	2778.6	3866.65	FL	FRC	CXCL9- FRC	0	0
aejallde-1	2775.79	3870.64	FL	FRC	CXCL9- FRC	0	0
aejapokm-1	2787.17	3875.87	FL	FL-B	Other	0	0
aejbbjce-1	2785.37	3881.97	FL	FL-B	Other	0	0
aejbbnmp-1	2774.31	3874.99	FL	T-TOX	CXCR3- T	0	0
aejbicjk-1	2770.41	3882.96	FL	FRC	CXCL9- FRC	0	0
aejbmkkc-1	2772.49	3880	FL	Myeloid	Other	0	0
aejcepkg-1	2783.3	3872.77	FL	FRC	CXCL9- FRC	0	0
aejcfifg-1	2786.1	3869.95	FL	FL-B	Other	0	0
aejchopl-1	2767.16	3852.5	FL	FL-B	Other	0	0
aejckpei-1	2764.73	3857.53	FL	FRC	CXCL9- FRC	0	0
aejclbhl-1	2770.92	3856.25	FL	FL-B	Other	0	0
aejdaccg-1	2766.49	3861.38	FL	FL-B	Other	0	0
aejdanao-1	2771.81	3865.42	FL	FL-B	Other	0	0
aejdcphp-1	2783.89	3853.95	FL	FL-B	Other	0	0
aejdgieb-1	2796.89	3863.71	FL	T-FH	CXCR3- T	0	0
aejdoaam-1	2789.22	3858.74	FL	FL-B	Other	0	0
aejeepaj-1	2778.52	3856.54	FL	FL-B	Other	0	0
aejefijj-1	2760.34	3782.35	FL	FL-B	Other	0	0
aejeikic-1	2757.06	3791.73	FL	FL-B	Other	0	0
aejejlie-1	2760.37	3787.27	FL	FL-B	Other	0	0
aejeldpm-1	2755.77	3796.51	FL	FL-B	Other	0	0
aejemcnd-1	2757.32	3802.59	FL	FL-B	Other	0	0
aejeogon-1	2762.5	3801.96	FL	FL-B	Other	0	0
aejfdeia-1	2748.84	3786.2	FL	FL-B	Other	0	0
aejfdfkf-1	2750.59	3800.42	FL	T-TOX	CXCR3- T	0	0
aejffgoe-1	2747.2	3796.44	FL	T-FH	CXCR3- T	0	0
aejffnii-1	2749.23	3792.45	FL	FL-B	Other	0	0
aejfjhob-1	2742.99	3787.34	FL	T-TOX	CXCR3- T	0	0
aejfkbjk-1	2758.66	3858.05	FL	Myeloid	Other	0	0
aejfkkib-1	2762.42	3880.48	FL	FL-B	Other	0	0
aejfoebk-1	2757.47	3879.29	FL	FL-B	Other	0	0
aejfplan-1	2757.7	3875.14	FL	FRC	CXCL9- FRC	0	0
aejfpogp-1	2756.72	3871.16	FL	FL-B	Other	0	0
aejganbp-1	2762.61	3864.7	FL	FL-B	Other	0	0
aejgdijn-1	2745.21	3885.21	FL	FRC	CXCL9- FRC	0	0
aejgefjg-1	2749.55	3896.17	FL	FL-B	Other	0	0
aejghell-1	2749.15	3890.03	FL	FL-B	Other	0	0
aejgiieo-1	2753.47	3888.62	FL	FL-B	Other	0	0
aejgimdf-1	2743.77	3867.88	FL	FL-B	Other	0	0
aejgjmfk-1	2747.88	3878.66	FL	FRC	CXCL9- FRC	0	0
aejgladn-1	2752.16	3874.14	FL	FL-B	Other	0	0
aejgmidg-1	2744.88	3874.02	FL	FL-B	Other	0	0
aejgmnhl-1	2748.43	3869.63	FL	Myeloid	Other	0	0
aejgncmj-1	2743.13	3828.59	FL	FL-B	Other	0	0
aejgpjen-1	2743.06	3834.28	FL	FL-B	Other	0	0
aejgplof-1	2749.55	3829.83	FL	FL-B	Other	0	0
aejgpndn-1	2744.74	3846.12	FL	Myeloid	Other	0	0
aejgpnpg-1	2746.15	3856.88	FL	Myeloid	Other	0	0
aejhdieh-1	2749.53	3847.93	FL	T-FH	CXCR3- T	0	0
aejhdokc-1	2760.74	3847.41	FL	T-FH	CXCR3- T	0	0
aejhdpcj-1	2750.13	3838.57	FL	Myeloid	Other	0	0
aejhflon-1	2750.22	3853.4	FL	FL-B	Other	0	0
aejhiegh-1	2757.52	3852.63	FL	FL-B	Other	0	0
aejhijpm-1	2752.98	3845.68	FL	FL-B	Other	0	0
aejhjgpc-1	2745.66	3806.41	FL	FL-B	Other	0	0
aejhjlaj-1	2756.23	3812.22	FL	FL-B	Other	0	0
aejhklen-1	2750.33	3814.57	FL	FL-B	Other	0	0
aejiahpb-1	2743.25	3809.63	FL	FL-B	Other	0	0
aejiccbd-1	2761.12	3828.22	FL	FL-B	Other	0	0
aejidilj-1	2752.73	3825.49	FL	T-TOX	CXCR3- T	0	0
aejihlji-1	2758.36	3818.48	FL	FL-B	Other	0	0
aejiieae-1	2757.31	3823.54	FL	FL-B	Other	0	0
aejiklfo-1	2755.38	3829.22	FL	FL-B	Other	0	0
aejiklkc-1	2744.77	3818.38	FL	FL-B	Other	0	0
aejikndk-1	2747.87	3823.03	FL	FL-B	Other	0	0
aejimben-1	2752.51	3820.01	FL	FRC	CXCL9- FRC	0	0
aejiokne-1	2763.72	3807.12	FL	FL-B	Other	0	0
aejiopfi-1	2762.09	3812.11	FL	FL-B	Other	0	0
aejjdldl-1	2775.34	3777.42	FL	FL-B	Other	0	0
aejjepnk-1	2767.82	3782.82	FL	FL-B	Other	0	0
aejjhphe-1	2771.49	3777.37	FL	FL-B	Other	0	0
aejjicln-1	2772.93	3808.83	FL	FL-B	Other	0	0
aejjjmob-1	2766.24	3817.13	FL	FL-B	Other	0	0
aejjkcfg-1	2773.95	3815.55	FL	FL-B	Other	0	0
aejjmimc-1	2768.7	3811	FL	FL-B	Other	0	0
aejjoaeg-1	2766.08	3794.6	FL	FL-B	Other	0	0
aejjpefk-1	2777.66	3806.86	FL	FL-B	Other	0	0
aejkajfc-1	2770.43	3801.68	FL	FL-B	Other	0	0
aejkccfc-1	2774.81	3787.23	FL	T-H	CXCR3- T	0	0
aejkckkb-1	2770.92	3790.52	FL	FRC	CXCL9- FRC	0	0
aejklhhe-1	2775.74	3821.52	FL	FL-B	Other	0	0
aejklped-1	2773.47	3825.19	FL	FL-B	Other	0	0
aejkmimd-1	2767.36	3822.45	FL	FL-B	Other	0	0
aejknikn-1	2776.95	3836.99	FL	FL-B	Other	0	0
aejkpggb-1	2767.14	3844.32	FL	FL-B	Other	0	0
aejldepa-1	2777.8	3842.43	FL	FL-B	Other	0	0
aejledpj-1	2772.46	3837.84	FL	Myeloid	Other	0	0
aejlenec-1	2767.29	3828.59	FL	FL-B	Other	0	0
aejlfbic-1	2773.52	3833.47	FL	FL-B	Other	0	0
aejlfifg-1	2777.46	3830.65	FL	FL-B	Other	0	0
aejlkdgo-1	2786.95	3807.42	FL	FL-B	Other	2.29702	0
aejlkiik-1	2780.83	3812.02	FL	FL-B	Other	0	0
aejllmdk-1	2790.18	3812.73	FL	FL-B	Other	0	0
aejlnenl-1	2793.53	3836.19	FL	FL-B	Other	0	0
aejlnlib-1	2798.68	3842.48	FL	FL-B	Other	0	0
aejlojbl-1	2790.31	3840.25	FL	FL-B	Other	0	0
aejlphnd-1	2783.89	3833.97	FL	FL-B	Other	0	0
aejmajda-1	2799.76	3839.49	FL	FL-B	Other	0	0
aejmbjch-1	2789.6	3832.12	FL	FL-B	Other	0	0
aejmcnmn-1	2800.49	3810.58	FL	FL-B	Other	0	0
aejmeilk-1	2796.68	3814.89	FL	FL-B	Other	0	0
aejmfllj-1	2798.13	3805.27	FL	FL-B	Other	0	0
aejmglag-1	2786.06	3823.14	FL	FL-B	Other	0	2.81238
aejmkjai-1	2781.95	3828.67	FL	FL-B	Other	0	0
aejmldbj-1	2796.08	3829.13	FL	FL-B	Other	0	0
aejmlpje-1	2781.85	3825.08	FL	FL-B	Other	0	0
aejmmbgh-1	2798.74	3820.8	FL	FL-B	Other	0	0
aejmpcib-1	2809.84	3793.01	FL	FDC	Other	0	0
aejngjnk-1	2808.77	3788.31	FL	FL-B	Other	0	0
aejnjkef-1	2810.78	3783.45	FL	FL-B	Other	0	0
aejnkoal-1	2805.16	3784.8	FL	FL-B	Other	0	0
aejnngee-1	2803.73	3818.97	FL	FL-B	Other	0	0
aejnniba-1	2810.44	3826.73	FL	FL-B	Other	0	0
aejnnofo-1	2801.31	3824.83	FL	FL-B	Other	0	0
aejnpilo-1	2805.36	3823.31	FL	FL-B	Other	0	0
aejodhga-1	2810	3820.93	FL	FL-B	Other	0	0
aejofcjc-1	2802.8	3805.2	FL	FL-B	Other	0	0
aejofneo-1	2806.89	3815.56	FL	FL-B	Other	0	0
aejojhkl-1	2806.97	3808.19	FL	FL-B	Other	0	0
aejojpld-1	2797	3796.7	FL	FL-B	Other	0	0
aejookgc-1	2797.85	3801.03	FL	FL-B	Other	0	0
aejopadb-1	2809.95	3798.75	FL	FL-B	Other	0	0
aeleeadm-1	2722.26	3727.55	FL	Myeloid	Other	0	0
aeleiioa-1	2734.77	3728.93	FL	BEC	Other	0	0
aelejllc-1	2745.72	3729.18	FL	T-TOX	CXCR3- T	0	0
aelekcpd-1	2747.76	3733.41	FL	FL-B	Other	0	0
aelembph-1	2703.83	3728.32	FL	Myeloid	Other	0	0
aelofplk-1	2985.03	3764.6	FL	FL-B	Other	0	0
aelojcld-1	2978.93	3774.54	FL	rFRC	CXCL9- FRC	0	0
aelokpkp-1	2986.21	3771.51	FL	FL-B	Other	0	0
aelpcobj-1	2978.6	3768.27	FL	FL-B	Other	0	0
aelpfbln-1	2983.36	3780.72	FL	FL-B	Other	0	0
aelpgedc-1	2987.95	3783.15	FL	FL-B	Other	0	0
aelpmppj-1	2996.28	3771.73	FL	FL-B	Other	0	0
aemaageh-1	2992.19	3767.18	FL	Myeloid	Other	0	0
aemabcbn-1	2992.17	3789.89	FL	FL-B	Other	0	0
aemacdfc-1	2997.35	3790.58	FL	FL-B	Other	0	0
aemadcff-1	2999.79	3797.77	FL	FDC	Other	0	0
aemafnje-1	3004.95	3803.88	FL	FL-B	Other	0	0
aemagioa-1	3000.25	3803.97	FL	FL-B	Other	0	0
aemagpfj-1	3015.3	3784.63	FL	FL-B	Other	0	0
aemaiggp-1	3034.36	3787.1	FL	T-REG	CXCR3- T	0	0
aemaipfp-1	3021.06	3787.73	FL	FL-B	Other	0	0
aembbocb-1	3027.29	3803.99	FL	FL-B	Other	0	0
aembhmhg-1	3041.33	3812.72	FL	FL-B	Other	0	0
aembienb-1	3035.05	3802.86	FL	FL-B	Other	0	0
aembjlfb-1	3035.09	3807.52	FL	FL-B	Other	0	0
aembnkpk-1	2995.37	3803.3	FL	FL-B	Other	0	0
aemcaena-1	2994.01	3795.96	FL	FL-B	Other	0	0
aemcdogf-1	2964.6	3795.66	FL	FL-B	Other	0	0
aemceepb-1	2976.06	3805.05	FL	FDC	Other	0	0
aemcfbfp-1	2969.75	3804.21	FL	FL-B	Other	0	0
aemcgfcn-1	2971.82	3798.44	FL	FL-B	Other	0	0
aemchaei-1	2973.22	3788.25	FL	rFRC	CXCL9+ FRC	0	3.78654
aemchlon-1	2976.22	3793.74	FL	FL-B	Other	0	0
aemcjdja-1	2973.96	3782.06	FL	FL-B	Other	0	0
aemcjikf-1	2965.4	3782.84	FL	FL-B	Other	0	0
aemcjofa-1	2961.38	3782.16	FL	FL-B	Other	0	0
aemcnbmi-1	2964.32	3787.38	FL	FL-B	Other	0	0
aemcpjop-1	2978.48	3799.87	FL	FL-B	Other	0	0
aemcpppj-1	2986.68	3805.63	FL	FL-B	Other	0	0
aemdbcfl-1	2982.05	3806.27	FL	FL-B	Other	0	0
aemdcclc-1	2990.49	3801.05	FL	FL-B	Other	0	0
aemddlip-1	2979.7	3788.11	FL	FL-B	Other	0	0
aemdepnm-1	2986.98	3795.59	FL	FL-B	Other	0	0
aemdfpkm-1	2982.79	3795.52	FL	FL-B	Other	0	0
aemdlbcc-1	2986.92	3790.11	FL	FL-B	Other	0	0
aemdojno-1	2936.43	3792.61	FL	FL-B	Other	0	0
aemdoobp-1	2944.6	3803.63	FL	FL-B	Other	0	0
aemeagfe-1	2934.21	3803.1	FL	T-FH	CXCR3- T	0	0
aemebeac-1	2939.07	3808.05	FL	FL-B	Other	0	0
aemebllc-1	2945.28	3797.55	FL	T-FH	CXCR3- T	0	0
aemedcjm-1	2933.02	3797.21	FL	T-REG	CXCR3- T	0	0
aemedjei-1	2959.51	3804.52	FL	FL-B	Other	0	0
aemeehom-1	2952.41	3804.41	FL	FL-B	Other	0	0
aemeeiid-1	2956.62	3794.77	FL	T-FH	CXCR3- T	0	0
aemehclo-1	2951.95	3801.04	FL	FL-B	Other	0	0
aemeimpp-1	2956.32	3799.74	FL	FL-B	Other	0	0
aemejdjd-1	2951.43	3795.8	FL	FL-B	Other	0	0
aememcbn-1	2956.63	3784.4	FL	FL-B	Other	0	0
aemfaknc-1	2959.74	3790.76	FL	FL-B	Other	0	0
aemfanem-1	2953.16	3788.91	FL	FL-B	Other	0	0
aemfaocl-1	2949.68	3774.87	FL	FL-B	Other	0	0
aemfdfhn-1	2939.63	3787.77	FL	FL-B	Other	0	0
aemfigkg-1	2949.08	3784.82	FL	FL-B	Other	0	0
aemfjflb-1	2940.58	3782.33	FL	FL-B	Other	0	0
aemfkfle-1	2954.69	3765.48	FL	FL-B	Other	0	0
aemfmbbp-1	2955.34	3780.07	FL	FL-B	Other	0	0
aemfpchf-1	2964.12	3772.01	FL	FL-B	Other	0	0
aemgbcka-1	2964.55	3776.89	FL	FL-B	Other	0	0
aemgbjlg-1	2968.87	3770.1	FL	FL-B	Other	0	0
aemgcobd-1	2974.62	3774.86	FL	FL-B	Other	0	0
aemgfnnd-1	2973.31	3766.44	FL	FL-B	Other	0	0
aemihjni-1	2963.55	3761.51	FL	FL-B	Other	0	0
aemihpmj-1	2967.48	3764.67	FL	FL-B	Other	0	0
aemiiejj-1	2959.47	3764.36	FL	FL-B	Other	0	0
aemimkhk-1	2949.29	3762.68	FL	FL-B	Other	0	0
aemjcfok-1	2972.4	3758.99	FL	FL-B	Other	0	0
aemjdghh-1	2947.83	3756.44	FL	FDC	Other	0	0
aemjdoof-1	2933.69	3751.54	FL	FL-B	Other	0	0
aemjeajh-1	2939.3	3762.8	FL	FL-B	Other	0	0
aemjekmg-1	2935.85	3757.2	FL	FL-B	Other	0	0
aemjeogc-1	2935.96	3744.18	FL	FDC	Other	0	0
aenihgna-1	2985.14	3908.21	FL	FDC	Other	0	0
aenihnhm-1	2992.98	3912.76	FL	FL-B	Other	0	0
aenjaedf-1	2986.82	3913.2	FL	FL-B	Other	0	0
aenjfgfg-1	2990.16	3903.97	FL	FL-B	Other	0	0
aenjghih-1	2993.11	3939.78	FL	FL-B	Other	0	0
aenjjefp-1	2983.08	3943.87	FL	FL-B	Other	0	0
aenjlmma-1	2988.76	3941.69	FL	FL-B	Other	0	0
aenkajma-1	2985.26	3926.01	FL	FL-B	Other	0	0
aenkcdad-1	2981.99	3939.78	FL	FRC	CXCL9- FRC	0	0
aenkdbgp-1	2988.32	3935.47	FL	FL-B	Other	0	0
aenkdiap-1	2990.29	3929.24	FL	FDC	Other	0	0
aenkefai-1	2993.66	3918.3	FL	FL-B	Other	0	0
aenkfina-1	2990.11	3922.03	FL	FL-B	Other	0	0
aenkfjpf-1	2986.8	3920.5	FL	Myeloid	Other	0	0
aenkgokp-1	2981.09	3963.09	FL	FL-B	Other	0	0
aenkinbj-1	2974.22	3974.29	FL	FL-B	Other	0	0
aenkkhik-1	2979.3	3973.53	FL	T-FH	CXCR3- T	0	0
aenkmkkm-1	2976.26	3968.96	FL	T-REG	CXCR3- T	0	0
aenknkai-1	2967.84	3984.79	FL	FRC	CXCL9- FRC	0	0
aenlcdhh-1	2965.83	3992.69	FL	Myeloid	Other	0	0
aenlcgim-1	2962.54	3987.33	FL	FRC	CXCL9- FRC	0	0
aenlcjna-1	2972.13	3979.71	FL	FL-B	Other	0	0
aenldcpa-1	2977.74	3987.1	FL	FL-B	Other	0	0
aenleinb-1	2976.53	3981.8	FL	FL-B	Other	0	0
aenliolo-1	2962.15	3969.63	FL	FL-B	Other	0	0
aenljfop-1	2963.81	3978	FL	FRC	CXCL9- FRC	0	0
aenllmcc-1	2965.39	3973.63	FL	FL-B	Other	0	0
aenllpik-1	2973.39	3926.38	FL	FDC	Other	0	0
aenlopfn-1	2975.82	3936.2	FL	FDC	Other	0	0
aenlpkkg-1	2969.72	3936.17	FL	FRC	CXCL9- FRC	0	0
aenmbbck-1	2977.94	3930.28	FL	FL-B	Other	0	0
aenmgddi-1	2968.86	3941.2	FL	FDC	Other	0	0
aenmhkfe-1	2966.47	3944.99	FL	FL-B	Other	0	0
aenmhkjm-1	2976.45	3941.05	FL	FL-B	Other	0	0
aenmkedi-1	2958.97	3931.46	FL	T-REG	CXCR3- T	0	0
aenmmbce-1	2961.8	3943.09	FL	FL-B	Other	0	0
aenmmnog-1	2956.23	3940.89	FL	FRC	CXCL9- FRC	0	0
aennabmn-1	2962.58	3938.54	FL	FL-B	Other	0	0
aennaopm-1	2956.09	3935.02	FL	Myeloid	Other	0	0
aenndaml-1	2980.97	4080.31	FL	T-TOX	CXCR3- T	0	0
aenndmnf-1	2977.34	4085.19	FL	T-TOX	CXCR3- T	0	0
aenngifo-1	2972.46	4079.97	FL	FRC	CXCL9- FRC	0	0
aenngjmp-1	2981.27	4068.11	FL	Myeloid	Other	0	0
aenninbg-1	2993.08	4085.52	FL	FRC	CXCL9- FRC	0	0
aennldlm-1	2992.45	4094.09	FL	FRC	CXCL9- FRC	0	0
aennlngc-1	2995.41	4090.51	FL	T-TOX	CXCR3- T	0	0
aennngjn-1	2990.19	4088.79	FL	T-H	CXCR3- T	0	0
aennobfl-1	2961.82	4075.98	FL	T-FH	CXCR3- T	0	0
aennoicf-1	2970.6	4084.55	FL	FRC	CXCL9- FRC	0	0
aenoadkp-1	2968.06	4089.02	FL	FRC	CXCL9- FRC	0	0
aenocckk-1	2963.31	4092.29	FL	FL-B	Other	0	0
aenocnlb-1	2964.82	4082.03	FL	FL-B	Other	0	0
aenoeegm-1	2965.19	4120.89	FL	FL-B	Other	0	0
aenoikjg-1	2964.18	4127.94	FL	FRC	CXCL9+ FRC	0	3.99776
aenoknld-1	2970.04	4127.13	FL	FL-B	Other	0	0
aenolmnd-1	2958.9	4125.49	FL	FL-B	Other	0	0
aenondoc-1	2962.63	4132.16	FL	FRC	CXCL9- FRC	0	0
aenpafak-1	2966.04	4149.27	FL	T-TOX	CXCR3- T	0	0
aenpalmc-1	2958.95	4148.18	FL	FL-B	Other	0	0
aenpbpgl-1	2958	4142.41	FL	FRC	CXCL9+ FRC	0	4.49419
aenpehgb-1	2963.36	4136.64	FL	T-REG	CXCR3- T	0	0
aenpjgab-1	2988.12	4099.68	FL	T-FH	CXCR3- T	0	0
aenpjnah-1	2995.88	4098.28	FL	FRC	CXCL9+ FRC	0	3.72141
aenpllng-1	2986.03	4134.88	FL	FL-B	Other	0	0
aenpmdja-1	2991.95	4141.05	FL	T-FH	CXCR3- T	0	0
aenpmpjl-1	2976.82	4138.13	FL	FRC	CXCL9- FRC	0	0
aenpnjef-1	2973.92	4152.55	FL	FL-B	Other	0	0
aenpodmp-1	2977.01	4148.98	FL	FL-B	Other	0	0
aenpphjc-1	2972.18	4147.13	FL	FL-B	Other	0	0
aenppkdd-1	2978.91	4143.23	FL	T-H	CXCR3- T	0	0
aenppnme-1	2974.01	4118.73	FL	FRC	CXCL9+ FRC	0	3.98732
aenppoae-1	2979.68	4128.57	FL	rFRC	CXCL9+ FRC	0	5.31666
aeoaddin-1	2979.21	4125.33	FL	Myeloid	Other	0	0
aeoagbkn-1	2979.68	4120.32	FL	Myeloid	Other	0	4.35572
aeoakhbd-1	2989.07	4115.62	FL	T-H	CXCR3- T	0	3.70968
aeobglcp-1	2987.28	4123.71	FL	T-TOX	CXCR3+ T	3.28245	3.28245
aeobhjbi-1	2985.35	4118.74	FL	T-TOX	CXCR3- T	0	3.13875
aeobkeld-1	2976.72	4105.21	FL	T-TOX	CXCR3- T	0	0
aeobkhad-1	2984.6	4108.73	FL	T-H	CXCR3- T	0	4.30397
aeoblmog-1	2968.63	4115.46	FL	T-TOX	CXCR3+ T	3.45552	0
aeoblokl-1	2978.27	4113.86	FL	FRC	CXCL9+ FRC	0	3.00538
aeocdppd-1	2972.33	4109.35	FL	T-TOX	CXCR3- T	0	0
aeoceikl-1	2938.91	4017.19	FL	T-FH	CXCR3- T	0	0
aeockhei-1	2938.03	4026.1	FL	T-REG	CXCR3- T	0	0
aeocokck-1	2939.07	4021.25	FL	FL-B	Other	0	0
aeodboha-1	2934.8	4021.06	FL	FL-B	Other	0	0
aeodckba-1	2949	4023.08	FL	FL-B	Other	0	0
aeodofbf-1	2956.92	4026.85	FL	FL-B	Other	0	0
aeoefmja-1	2948.93	4016.37	FL	FL-B	Other	0	0
aeoefmkc-1	2943.98	4018.77	FL	FL-B	Other	0	0
aeoehlcg-1	2953.72	4018.5	FL	FL-B	Other	0	0
aeoeonjl-1	2937.11	4113.05	FL	FDC	Other	0	0
aeoeoodc-1	2933.39	4128.03	FL	rFRC	CXCL9+ FRC	0	4.01899
aeoeooeh-1	2947.22	4117.32	FL	FL-B	Other	0	0
aeofdanf-1	2942.84	4114.24	FL	FL-B	Other	0	0
aeofdhdf-1	2947.49	4151.78	FL	FRC	CXCL9- FRC	0	0
aeofdlem-1	2953.97	4151.27	FL	T-FH	CXCR3- T	0	0
aeofghei-1	2949.67	4145.26	FL	FL-B	Other	0	0
aeoficif-1	2935.55	4145.92	FL	FRC	CXCL9- FRC	0	0
aeofidji-1	2941.2	4155.79	FL	FL-B	Other	0	0
aeofmelp-1	2934.04	4151.81	FL	FL-B	Other	0	0
aeogcing-1	2943.18	4149.21	FL	T-FH	CXCR3- T	0	0
aeogelkh-1	2933.9	4078.52	FL	FL-B	Other	0	2.27559
aeogghfd-1	2933.74	4087.99	FL	FL-B	Other	0	0
aeogiaef-1	2939.98	4084.49	FL	FL-B	Other	0	0
aeogkcgf-1	2941.78	4103.01	FL	FL-B	Other	0	0
aeogkifb-1	2934.74	4105.13	FL	FL-B	Other	0	0
aeogkini-1	2941.94	4107.05	FL	FRC	CXCL9- FRC	0	0
aeogknap-1	2940.47	4091.32	FL	FL-B	Other	0	0
aeogonfk-1	2938.26	4097.79	FL	FL-B	Other	0	0
aeohaidg-1	2935.49	4091.79	FL	FDC	Other	0	0
aeohcana-1	2947.32	4085.14	FL	T-FH	CXCR3- T	0	0
aeohdejh-1	2953.59	4101.98	FL	FL-B	Other	0	0
aeohegao-1	2948.93	4079.48	FL	FRC	CXCL9- FRC	0	0
aeohemii-1	2950.6	4098.14	FL	FL-B	Other	0	0
aeohfgpg-1	2951.72	4085.14	FL	FL-B	Other	0	0
aeohflka-1	2955.27	4092.25	FL	T-FH	CXCR3- T	0	0
aeohjghi-1	2936.87	4051.04	FL	FL-B	Other	0	0
aeohkpil-1	2945.13	4055.71	FL	FL-B	Other	0	0
aeohleip-1	2943.09	4051.13	FL	FL-B	Other	0	0
aeohogab-1	2954.7	4069.08	FL	FL-B	Other	0	0
aeohoonb-1	2953.68	4074.57	FL	FL-B	Other	0	0
aeohoopk-1	2949.09	4071.32	FL	FL-B	Other	0	0
aeoicehn-1	2938.88	4063.03	FL	FL-B	Other	0	0
aeoicflo-1	2930.09	4071.6	FL	T-FH	CXCR3- T	0	0
aeoieanj-1	2933.05	4066.95	FL	T-FH	CXCR3- T	0	0
aeoigbdn-1	2955.03	4054.02	FL	FL-B	Other	0	0
aeoigopm-1	2950.04	4065.43	FL	FL-B	Other	0	0
aeoijelk-1	2956.28	4062.98	FL	FL-B	Other	0	0
aeoijemp-1	2949.88	4059.14	FL	T-REG	CXCR3- T	0	0
aeoilpop-1	2946.3	4030.76	FL	FRC	CXCL9- FRC	0	0
aeoimnki-1	2941.12	4040.75	FL	FL-B	Other	0	0
aeoinkfi-1	2958.77	4037.63	FL	FL-B	Other	0	3.60665
aeoinoob-1	2946.99	4035.07	FL	FL-B	Other	0	0
aeoiophn-1	2939.43	4044.4	FL	FL-B	Other	0	0
aeojaikc-1	2952.28	4048.11	FL	T-FH	CXCR3- T	0	0
aeojbpac-1	2941.28	4048.3	FL	FL-B	Other	0	0
aeojcbig-1	2947.86	4044.56	FL	T-H	CXCR3- T	0	0
aeojchfg-1	2955.41	4041.98	FL	FL-B	Other	0	0
aeojgehl-1	2935.78	4033.4	FL	FL-B	Other	0	0
aeojjefp-1	2928.99	4039.2	FL	FL-B	Other	0	0
aeojjenb-1	2935.34	4040.36	FL	T-FH	CXCR3- T	0	0
aeojkonh-1	2994.26	3964.34	FL	FL-B	Other	0	0
aeojofab-1	2982.63	3982.62	FL	FL-B	Other	0	0
aeokahmm-1	2988.97	3981.63	FL	FL-B	Other	0	0
aeokdala-1	2983.59	3976.62	FL	FL-B	Other	0	0
aeokdgkp-1	2989.58	4033.71	FL	FL-B	Other	0	0
aeokhcag-1	2981.32	4038.31	FL	FL-B	Other	0	0
aeokieik-1	2985.21	4032.86	FL	FL-B	Other	0	0
aeokjhde-1	2990.14	4020.42	FL	T-FH	CXCR3- T	0	0
aeokkbli-1	2991.72	4026.61	FL	T-FH	CXCR3- T	0	0
aeokmkni-1	2985.91	4025.98	FL	FL-B	Other	0	0
aeokpoak-1	2981.55	4023.25	FL	FL-B	Other	0	0
aeolbblf-1	2984.52	4009.63	FL	FDC	Other	0	0
aeoleojo-1	2989.38	4010.38	FL	T-TOX	CXCR3- T	0	0
aeoligih-1	2989.76	3988.93	FL	T-REG	CXCR3- T	0	0
aeoljidg-1	2992.02	3996.93	FL	T-FH	CXCR3- T	0	0
aeolkjif-1	2997.42	3993.18	FL	T-FH	CXCR3- T	0	0
aeolllmp-1	2991.21	3992.3	FL	T-FH	CXCR3- T	0	0
aeolmpia-1	2984.49	3988.11	FL	FL-B	Other	0	3.32538
aeolnjjo-1	2982.81	4005.88	FL	T-H	CXCR3- T	0	0
aeolpnij-1	2987.27	4004.28	FL	T-FH	CXCR3- T	0	0
aeomamjg-1	2985.3	4000.44	FL	FL-B	Other	0	0
aeomboeb-1	2984.42	3992.99	FL	T-REG	CXCR3- T	0	0
aeomcgjp-1	2983.39	4044.05	FL	FL-B	Other	0	0
aeomdchc-1	2977.75	4056.11	FL	T-TOX	CXCR3- T	0	0
aeomipcc-1	2985.74	4052.86	FL	FDC	Other	0	0
aeomkofn-1	2979	4050.11	FL	FL-B	Other	0	0
aeomlggm-1	2983.6	4058.14	FL	FL-B	Other	0	0
aeommaoj-1	2978.6	4064	FL	T-TOX	CXCR3- T	0	0
aeommhhb-1	2986.02	4063.82	FL	Myeloid	Other	0	0
aeonagpd-1	2977.61	4059.58	FL	T-TOX	CXCR3- T	0	0
aeonahma-1	2972.14	4056.99	FL	FL-B	Other	0	0
aeonfgea-1	2966.94	4060.21	FL	FL-B	Other	0	0
aeongajj-1	2959.05	4048.31	FL	FL-B	Other	0	0
aeonodhm-1	2961.77	4069.07	FL	FL-B	Other	0	0
aeonpplm-1	2961.15	4062.17	FL	FL-B	Other	0	0
aeoocdkm-1	2960.5	4056.82	FL	FL-B	Other	0	0
aeoodape-1	2980.4	4015.35	FL	FL-B	Other	0	0
aeoohjbo-1	2978.54	4032.93	FL	FL-B	Other	0	0
aeookogi-1	2979.99	4027.63	FL	Myeloid	Other	0	0
aeoonkbf-1	2977.24	4010.03	FL	T-FH	CXCR3- T	0	0
aeoonpij-1	2966.11	4033.05	FL	T-FH	CXCR3- T	0	0
aeopdndf-1	2965.21	4044.59	FL	FL-B	Other	0	0
aeophgbh-1	2976.14	4039.23	FL	T-REG	CXCR3- T	0	0
aeopiglh-1	2971.19	4035.43	FL	FRC	CXCL9- FRC	0	0
aeopijef-1	2965.03	4016.47	FL	FL-B	Other	0	0
aeopjinm-1	2966.03	4021.81	FL	T-FH	CXCR3- T	0	0
aeopjjke-1	2972.73	4017.33	FL	FL-B	Other	0	0
aeopnfdj-1	2970.19	4010.71	FL	T-REG	CXCR3- T	0	0
aeopomfd-1	2965.53	4026.3	FL	FL-B	Other	0	0
aepaaona-1	2972.78	4029.66	FL	FL-B	Other	0	0
aepaccmb-1	2958.67	4030.35	FL	FL-B	Other	0	0
aepaedmc-1	2965.23	3998.94	FL	T-REG	CXCR3- T	0	0
aepagcek-1	2958.38	3995.8	FL	T-FH	CXCR3- T	0	0
aepagmch-1	2957.8	4015.1	FL	FL-B	Other	0	0
aepahgdm-1	2958.64	4022.69	FL	FL-B	Other	0	0
aepahpll-1	2932.81	3961.23	FL	FL-B	Other	0	0
aepaidpj-1	2940.63	3976.73	FL	FRC	CXCL9- FRC	0	0
aepakfjj-1	2934.12	3970.72	FL	FL-B	Other	0	0
aepalaeg-1	2939.72	3968.68	FL	FRC	CXCL9- FRC	0	0
aepalojd-1	2940.67	3962.27	FL	FL-B	Other	0	0
aepameoa-1	2944.34	3967.7	FL	T-TOX	CXCR3- T	0	0
aepaobbc-1	2949.24	3975.95	FL	FDC	Other	0	0
aepbdemd-1	2946.35	3972.39	FL	FL-B	Other	0	0
aepbdmmb-1	2946.41	3964.01	FL	FL-B	Other	0	0
aepbebdk-1	2953.55	3962.25	FL	FL-B	Other	0	0
aepbhclc-1	2954.74	3973.02	FL	FRC	CXCL9- FRC	0	0
aepbigfg-1	2952.73	3965.96	FL	FL-B	Other	0	0
aepbjehb-1	2958.8	3966.7	FL	FL-B	Other	0	0
aepbkepd-1	2939.47	4000.16	FL	FL-B	Other	0	0
aepbkjle-1	2936.21	4010.38	FL	Myeloid	Other	0	0
aepblpjf-1	2931.94	4002.54	FL	FL-B	Other	0	0
aepbmcni-1	2936.66	3991.94	FL	T-FH	CXCR3- T	0	0
aepbnncf-1	2934.34	3996.74	FL	FL-B	Other	0	0
aepcedkc-1	2946.01	4005.93	FL	Myeloid	Other	0	0
aepcenai-1	2941.8	4012.87	FL	FL-B	Other	0	0
aepcjjok-1	2950.21	4009.78	FL	FL-B	Other	0	0
aepcmadn-1	2945.38	3992.57	FL	FL-B	Other	0	0
aepdbbfo-1	2944.64	4001.06	FL	FDC	Other	0	0
aepdcbbg-1	2941.2	3995.09	FL	FL-B	Other	0	0
aepdchlo-1	2957.07	3990.46	FL	FL-B	Other	0	0
aepdebbn-1	2953.09	4001.27	FL	T-FH	CXCR3- T	0	0
aepdembh-1	2952.33	3991.55	FL	FL-B	Other	0	0
aepdmlko-1	2957.3	3985.32	FL	rFRC	CXCL9- FRC	0	0
aepdmncd-1	2949.03	3982.9	FL	T-FH	CXCR3- T	0	0
aepdnalf-1	2959.16	3981.14	FL	FRC	CXCL9- FRC	0	0
aepdnkpo-1	2945.47	3988.04	FL	FL-B	Other	0	0
aepeabfk-1	2938.8	3980.79	FL	FL-B	Other	0	0
aepeahob-1	2934.61	3985.73	FL	FL-B	Other	0	0
aepealka-1	2942.66	3984.38	FL	FL-B	Other	0	0
aepebdbc-1	3074.19	3968.02	FL	T-FH	CXCR3- T	0	0
aepebdcl-1	3078.73	3975.13	FL	T-H	CXCR3- T	0	0
aepeenek-1	3074.06	3974.32	FL	FRC	CXCL9- FRC	0	0
aepefakh-1	3078.62	3970.45	FL	FL-B	Other	0	0
aepefjfc-1	3075.41	3983.67	FL	FL-B	Other	0	0
aepegafj-1	3075.3	3990.42	FL	FL-B	Other	0	0
aepehcen-1	3080.55	3986.67	FL	T-TOX	CXCR3- T	0	0
aepejcki-1	3065.54	3975.35	FL	FL-B	Other	0	0
aepejgob-1	3060.52	3978.84	FL	FL-B	Other	0	0
aepejokp-1	3071.8	3978.37	FL	FL-B	Other	0	0
aepekcjd-1	3070.46	3983.74	FL	T-TOX	CXCR3- T	0	0
aepengpd-1	3070.46	3969.11	FL	FRC	CXCL9- FRC	0	0
aepepool-1	3066.75	3979.59	FL	FL-B	Other	0	0
aepfbhbo-1	3055.71	4019	FL	rFRC	CXCL9- FRC	0	0
aepfbpfp-1	3060.42	4019.84	FL	T-TOX	CXCR3- T	0	0
aepfebbn-1	3054.55	4024.33	FL	FRC	CXCL9- FRC	0	0
aepffdjn-1	3049.15	4019.69	FL	T-FH	CXCR3+ T	3.78233	0
aepfhdil-1	3055.88	4042.16	FL	Myeloid	Other	0	0
aepfmecf-1	3051.61	4041.9	FL	T-REG	CXCR3- T	0	0
aepfmnda-1	3055.16	4037.48	FL	T-TOX	CXCR3- T	0	0
aepfnake-1	3064.51	4032.59	FL	T-FH	CXCR3- T	0	0
aepfppna-1	3065.52	4042.55	FL	T-FH	CXCR3- T	0	0
aepgeckd-1	3060.49	4036.59	FL	T-FH	CXCR3- T	0	0
aepgfini-1	3056.97	4028.34	FL	T-FH	CXCR3- T	0	0
aepghglj-1	3052.15	4032.2	FL	T-FH	CXCR3- T	0	0
aepgkhgb-1	3082.58	3993.05	FL	T-FH	CXCR3+ T	2.77494	0
aepglegd-1	3080.08	4000.13	FL	T-FH	CXCR3- T	0	0
aepgmfca-1	3075.28	3998.85	FL	T-FH	CXCR3- T	0	0
aepgnkdd-1	3070.98	3997.2	FL	T-FH	CXCR3- T	0	0
aepgpceo-1	3069.95	4011.39	FL	T-TOX	CXCR3- T	0	3.6207
aephajee-1	3081.2	4024.72	FL	Myeloid	Other	0	0
aephcpbn-1	3081.34	4019.14	FL	T-TOX	CXCR3- T	0	0
aephfohe-1	3076.29	4017.72	FL	T-FH	CXCR3- T	0	0
aephicci-1	3073.75	4008.58	FL	T-FH	CXCR3- T	0	0
aephiklg-1	3071.09	4017.5	FL	T-FH	CXCR3- T	0	4.80576
aephkehp-1	3067.85	4002.89	FL	FL-B	Other	0	0
aephljog-1	3070.86	4005.67	FL	T-TOX	CXCR3- T	0	0
aephpigb-1	3059.14	3986.38	FL	FL-B	Other	0	0
aephpjii-1	3062.82	3996.79	FL	T-FH	CXCR3- T	0	0
aepidieb-1	3057.94	3994.94	FL	T-FH	CXCR3- T	0	0
aepieddj-1	3062.13	3988.78	FL	FRC	CXCL9- FRC	0	0
aepihhdd-1	3055.67	4006.42	FL	FRC	CXCL9- FRC	0	0
aepihjej-1	3050.79	4014.98	FL	FL-B	Other	0	0
aepiijig-1	3054.47	4012.36	FL	FL-B	Other	0	0
aepijhpc-1	3058.18	4002.87	FL	Myeloid	Other	0	0
aepikggc-1	3062.72	4013.88	FL	T-REG	CXCR3- T	0	0
aepillol-1	3066.05	4009.27	FL	FL-B	Other	0	0
aepioiop-1	3060.44	4008.67	FL	T-TOX	CXCR3- T	0	0
aepiokbf-1	3063.65	4003.35	FL	FRC	CXCL9- FRC	0	0
aepjagda-1	3101.77	4082.45	FL	T-FH	CXCR3- T	0	0
aepjcdho-1	3105.78	4094.4	FL	T-FH	CXCR3- T	0	0
aepjiabm-1	3102.52	4091.48	FL	FL-B	Other	0	0
aepjikmd-1	3112.75	4082.33	FL	FL-B	Other	0	0
aepjincj-1	3110.51	4095.82	FL	FRC	CXCL9- FRC	0	0
aepjmdmp-1	3114.99	4091.44	FL	FL-B	Other	0	3.56237
aepjpodp-1	3112.1	4087.52	FL	FRC	CXCL9- FRC	0	0
aepkacmp-1	3108.85	4086.45	FL	FRC	CXCL9- FRC	0	0
aepkagoj-1	3118.61	4082.91	FL	T-TOX	CXCR3- T	0	0
aepkapab-1	3122.4	4090.44	FL	T-TOX	CXCR3- T	0	0
aepkbdkp-1	3121.19	4086	FL	Myeloid	Other	0	0
aepkdfff-1	3107.77	4122.29	FL	T-H	CXCR3- T	0	0
aepkeaod-1	3104.94	4133.42	FL	FL-B	Other	0	0
aepkejlj-1	3121.59	4117.38	FL	T-FH	CXCR3- T	0	0
aepkfhhl-1	3121.04	4125.64	FL	T-TOX	CXCR3- T	0	0
aepkfjbm-1	3115.55	4123.39	FL	T-FH	CXCR3- T	0	0
aepkiomo-1	3113.04	4144.86	FL	T-TOX	CXCR3- T	0	0
aepknfdc-1	3107.02	4153.76	FL	T-H	CXCR3- T	0	0
aepknpla-1	3102.13	4151.6	FL	T-TOX	CXCR3- T	0	0
aepkppnk-1	3105.84	4146.02	FL	FL-B	Other	0	0
aeplahab-1	3118.73	4143.74	FL	FL-B	Other	0	0
aepldiib-1	3122.97	4148.75	FL	FL-B	Other	0	0
aepldjjc-1	3116.28	4129.22	FL	FL-B	Other	0	0
aepldmpn-1	3116.15	4138.82	FL	FRC	CXCL9- FRC	0	0
aeplekkk-1	3113.34	4133.87	FL	FL-B	Other	0	0
aeplenoi-1	3119.96	4134.54	FL	T-FH	CXCR3- T	0	0
aeplgion-1	3112.02	4130.4	FL	FL-B	Other	0	0
aeplgjij-1	3117.99	4097.32	FL	T-TOX	CXCR3- T	0	0
aeplgmpl-1	3117.04	4103	FL	rFRC	CXCL9+ FRC	0	4.61183
aeplibco-1	3107.33	4111.1	FL	T-TOX	CXCR3- T	0	0
aeplkbgg-1	3105.14	4106.49	FL	FRC	CXCL9- FRC	0	0
aeplkika-1	3111.01	4105.23	FL	FRC	CXCL9- FRC	0	0
aeplofgm-1	3109.98	4100.26	FL	FL-B	Other	0	0
aeplonhk-1	3104.45	4100.94	FL	FL-B	Other	0	0
aeplpoof-1	3090.07	4086.11	FL	FL-B	Other	0	0
aepmachi-1	3091.08	4094.62	FL	FRC	CXCL9- FRC	0	0
aepmaein-1	3088.03	4091.22	FL	FRC	CXCL9- FRC	0	0
aepmciip-1	3089.78	4138.06	FL	T-TOX	CXCR3- T	0	0
aepmcjgi-1	3082.36	4149.34	FL	FL-B	Other	0	0
aepmcndo-1	3087.4	4146.1	FL	T-TOX	CXCR3- T	0	0
aepmfbdg-1	3096.64	4141.42	FL	T-TOX	CXCR3+ T	3.49806	0
aepmfmpl-1	3094.33	4136.62	FL	T-FH	CXCR3- T	0	0
aepmibjh-1	3090.78	4142.19	FL	FRC	CXCL9+ FRC	0	4.4598
aepmjbde-1	3085.05	4139.57	FL	FRC	CXCL9- FRC	0	0
aepmkdce-1	3093.69	4124.4	FL	T-TOX	CXCR3- T	0	4.28967
aepmkjlg-1	3099.98	4105.67	FL	FL-B	Other	0	0
aepnamcc-1	3100.33	4099.02	FL	T-FH	CXCR3- T	0	0
aepnbche-1	3093.4	4111.71	FL	T-FH	CXCR3- T	0	0
aepnbkpc-1	3094.15	4100.28	FL	FRC	CXCL9+ FRC	0	4.34816
aepnkgfl-1	3088.51	4104.26	FL	T-FH	CXCR3- T	0	3.92207
aepnkikj-1	3090.6	4121.81	FL	FDC	Other	0	0
aepnljnk-1	3085.44	4120.63	FL	FL-B	Other	0	0
aepnooik-1	3086.62	4097.03	FL	FL-B	Other	0	0
aepnpgca-1	3052.71	4048.13	FL	T-TOX	CXCR3- T	0	0
aepoahaa-1	3063.12	4051.33	FL	FRC	CXCL9- FRC	0	0
aepobbgk-1	3058.89	4047.37	FL	T-FH	CXCR3- T	0	0
aepobegh-1	3052.88	4056.85	FL	Myeloid	Other	0	0
aepodpei-1	3056.58	4053.46	FL	T-FH	CXCR3- T	0	0
aepoehlb-1	3063.79	4072.72	FL	T-TOX	CXCR3- T	0	0
aepompem-1	3065.35	4079.18	FL	T-H	CXCR3- T	0	0
aeponegd-1	3068.54	4073.95	FL	FL-B	Other	0	0
aepooeal-1	3056.77	4067.79	FL	FRC	CXCL9- FRC	0	0
aepopcng-1	3049.44	4076.86	FL	T-FH	CXCR3- T	0	0
aeppboad-1	3054.08	4076.67	FL	T-H	CXCR3- T	0	0
aeppdgbi-1	3065.29	4058.51	FL	T-REG	CXCR3- T	0	0
aeppdjde-1	3060.76	4066.31	FL	Myeloid	Other	0	0
aeppdocg-1	3064.42	4065.33	FL	T-FH	CXCR3- T	0	0
aepphfoh-1	3060.23	4062.2	FL	FRC	CXCL9- FRC	0	0
aeppkdak-1	3069.3	4121.33	FL	Myeloid	Other	0	0
aeppkmap-1	3073.43	4130.09	FL	T-TOX	CXCR3- T	0	0
aeppledf-1	3069.57	4126.41	FL	FRC	CXCL9- FRC	0	0
aepplolh-1	3073.19	4145.75	FL	FRC	CXCL9- FRC	0	0
afaabocg-1	3078.91	4155.68	FL	FL-B	Other	0	0
afaaepjn-1	3080.68	4152.68	FL	FRC	CXCL9- FRC	0	0
afaaipbm-1	3067.11	4149.75	FL	T-FH	CXCR3- T	0	0
afaajped-1	3074.02	4135.45	FL	FRC	CXCL9+ FRC	0	3.17757
afaalnho-1	3076.76	4143.43	FL	T-FH	CXCR3- T	0	0
afaambnh-1	3079.74	4138.45	FL	FRC	CXCL9- FRC	0	0
afaamgna-1	3082.58	4110	FL	T-TOX	CXCR3- T	0	0
afaanlmb-1	3075.67	4118.34	FL	FL-B	Other	0	0
afaaolhl-1	3080.65	4115.38	FL	T-H	CXCR3- T	0	0
afaaopep-1	3070.18	4115.27	FL	T-FH	CXCR3- T	0	0
afabbnll-1	3064.29	4123.47	FL	FL-B	Other	0	0
afabcjcp-1	3048.64	4126.74	FL	FL-B	Other	0	0
afabjehb-1	3061.96	4120.38	FL	FRC	CXCL9- FRC	0	0
afabkhhk-1	3060.07	4114.9	FL	T-REG	CXCR3- T	0	0
afableke-1	3058.16	4135.67	FL	FL-B	Other	0	0
afabnmin-1	3056.27	4151.17	FL	FRC	CXCL9- FRC	0	0
afabompf-1	3061.2	4148.53	FL	T-FH	CXCR3- T	0	0
afacaaei-1	3064.97	4142.18	FL	FRC	CXCL9- FRC	0	0
afacahpj-1	3058.77	4140.95	FL	T-TOX	CXCR3- T	0	0
afacgand-1	3062.77	4136.45	FL	FRC	CXCL9- FRC	0	0
afaciiop-1	3058.39	4130.55	FL	T-FH	CXCR3- T	0	0
afacjeki-1	3048.79	4129.98	FL	FL-B	Other	0	0
afacledl-1	3047.85	4155.68	FL	Myeloid	Other	0	0
afacndhb-1	3052.68	4136.13	FL	T-TOX	CXCR3+ T	3.33578	0
afacpplg-1	3082.35	4057.9	FL	T-TOX	CXCR3- T	0	0
afadblan-1	3081.09	4063.15	FL	T-TOX	CXCR3+ T	4.01097	0
afadcmdc-1	3074.88	4062.46	FL	T-TOX	CXCR3+ T	3.38957	0
afadipcn-1	3070.35	4061.11	FL	FL-B	Other	0	0
afadngdb-1	3083.04	4087.84	FL	T-TOX	CXCR3- T	0	0
afadnkdp-1	3079.76	4104.68	FL	FL-B	Other	0	0
afadpahp-1	3082.92	4101.5	FL	T-FH	CXCR3- T	0	0
afaeacid-1	3077.04	4100.07	FL	FL-B	Other	0	0
afaedhkb-1	3077.77	4091.42	FL	FL-B	Other	0	0
afaegboe-1	3068.19	4092.43	FL	T-FH	CXCR3- T	0	0
afaeghgm-1	3073.12	4102.65	FL	FL-B	Other	0	0
afaehjee-1	3074.2	4089.32	FL	FL-B	Other	0	0
afaekpgd-1	3069.73	4087.91	FL	T-TOX	CXCR3+ T	4.63513	0
afaelhhd-1	3078.22	4068.19	FL	T-TOX	CXCR3+ T	3.72931	0
afaemipk-1	3079.33	4073.39	FL	T-TOX	CXCR3- T	0	0
afaenmcg-1	3073.29	4069.44	FL	FL-B	Other	0	0
afaeogki-1	3069.59	4068.28	FL	T-TOX	CXCR3- T	0	0
afaeopjo-1	3020.85	4049.94	FL	FRC	CXCL9+ FRC	0	4.52983
afafdpgi-1	3020.72	4045.38	FL	T-FH	CXCR3- T	0	0
afaffkpf-1	3023.71	4065.5	FL	T-TOX	CXCR3- T	0	0
afaffnaf-1	3028.29	4067.51	FL	T-REG	CXCR3- T	0	0
afafgkpp-1	3019.22	4067.89	FL	T-FH	CXCR3+ T	3.76159	3.76159
afafhpno-1	3032.77	4064.34	FL	T-TOX	CXCR3- T	0	4.53438
afafkigd-1	3036.06	4078.03	FL	T-FH	CXCR3- T	0	0
afaflkfm-1	3035.09	4068.74	FL	FL-B	Other	0	0
afafmilb-1	3026.63	4059.53	FL	Myeloid	Other	0	0
afafnbok-1	3021.51	4061.16	FL	T-FH	CXCR3- T	0	0
afafoiek-1	3032.23	4056.46	FL	T-FH	CXCR3- T	0	0
afagdddh-1	3007.62	4106.35	FL	T-FH	CXCR3- T	0	0
afagjdfn-1	3012.41	4114.6	FL	T-REG	CXCR3- T	0	0
afahcnan-1	3005.01	4110.81	FL	T-TOX	CXCR3- T	0	0
afahgonb-1	3017.5	4109.59	FL	T-FH	CXCR3- T	0	0
afahkjbo-1	3011.6	4153	FL	FL-B	Other	0	0
afahonif-1	3003.57	4153.33	FL	FL-B	Other	3.63856	0
afaiaabc-1	2999.22	4153.78	FL	Myeloid	Other	0	0
afaibjhm-1	3015.72	4150.11	FL	T-TOX	CXCR3- T	0	0
afaihgep-1	3007.1	4149.91	FL	FL-B	Other	0	0
afaiioea-1	3005.17	4132.92	FL	T-FH	CXCR3- T	0	0
afaikfln-1	3013.63	4144.81	FL	Myeloid	Other	0	0
afaimadc-1	3006.36	4142.83	FL	T-FH	CXCR3- T	0	0
afainlbm-1	3018.18	4139.64	FL	FL-B	Other	0	0
afaipbma-1	3005.81	4119.35	FL	T-FH	CXCR3+ T	3.95164	0
afaipgnb-1	3002	4122.7	FL	T-FH	CXCR3- T	0	0
afajcili-1	3027.38	4102.81	FL	Myeloid	Other	0	0
afajfkbi-1	3021.22	4109	FL	T-TOX	CXCR3- T	0	0
afajggnb-1	3025.04	4106.02	FL	T-TOX	CXCR3- T	0	0
afajgnac-1	3036.17	4154.85	FL	Myeloid	Other	0	0
afajhjde-1	3025.63	4151.21	FL	T-H	CXCR3- T	0	0
afajifpp-1	3030.45	4154.47	FL	FL-B	Other	0	0
afajlmgd-1	3033.19	4148.93	FL	T-FH	CXCR3- T	0	0
afajmgfi-1	3021.72	4132.92	FL	T-TOX	CXCR3- T	0	0
afajnknp-1	3029.59	4138.37	FL	Myeloid	Other	0	0
afajpjmb-1	3025.22	4135.9	FL	FL-B	Other	0	0
afakbffe-1	3022.72	4120.27	FL	T-H	CXCR3- T	0	0
afakchjn-1	3026.75	4129.81	FL	T-TOX	CXCR3- T	0	0
afakfcld-1	3027.39	4124.94	FL	FL-B	Other	0	0
afakgfkb-1	3047.44	4119.01	FL	T-H	CXCR3- T	0	0
afakmmmm-1	3036.08	4123.67	FL	FL-B	Other	0	0
afakpapa-1	3037.76	4119.41	FL	T-FH	CXCR3- T	0	0
afakpiip-1	3033.26	4102.79	FL	T-H	CXCR3- T	0	0
afakpmmo-1	3040.04	4114.65	FL	FL-B	Other	0	0
afakpock-1	3044.22	4109.95	FL	FL-B	Other	0	0
afalbocp-1	3020.65	4082.64	FL	T-FH	CXCR3- T	0	0
afaledmi-1	3026.58	4080.5	FL	T-FH	CXCR3- T	0	0
afalfcoi-1	3023.35	4075.06	FL	Myeloid	Other	2.95569	0
afalihjj-1	3033.06	4082.83	FL	T-TOX	CXCR3- T	0	0
afambjbe-1	3039.88	4089.92	FL	FL-B	Other	0	0
afamddmo-1	3036.25	4086.88	FL	FL-B	Other	0	0
afamfhib-1	3027.64	4086.24	FL	FL-B	Other	0	0
afamgcka-1	3040.79	4079.84	FL	FL-B	Other	0	0
afamlibf-1	3047.34	4080.8	FL	FL-B	Other	0	0
afammeab-1	3006.8	4082.35	FL	FRC	CXCL9- FRC	0	0
afamnbfb-1	3016.4	4080.54	FL	T-FH	CXCR3- T	0	0
afanakoi-1	3013.96	4072.48	FL	T-TOX	CXCR3- T	0	3.71357
afanbeac-1	3008.37	4073.09	FL	T-FH	CXCR3+ T	4.58586	0
afanbjbg-1	3009.88	4088.57	FL	T-REG	CXCR3- T	0	4.64784
afanbpif-1	3011.65	4097.16	FL	T-TOX	CXCR3- T	0	0
afandcdo-1	3015.55	4086.95	FL	FRC	CXCL9- FRC	0	0
afangekm-1	3005.59	4085.47	FL	T-TOX	CXCR3- T	0	0
afannijp-1	3000.71	4079.13	FL	FL-B	Other	0	0
afanokaj-1	2999.4	4102.81	FL	Myeloid	Other	0	0
afaobfhg-1	3002.49	4095.35	FL	rFRC	CXCL9+ FRC	0	5.08939
afaobook-1	3000.68	4087.32	FL	T-TOX	CXCR3- T	0	0
afaofajj-1	2997.01	4083.56	FL	FRC	CXCL9+ FRC	0	3.67159
afaoghob-1	3101.85	4001.34	FL	T-REG	CXCR3- T	0	0
afaohnjm-1	3100.53	4007.72	FL	rFRC	CXCL9+ FRC	0	3.50743
afaojnpj-1	3096.27	3993.13	FL	T-FH	CXCR3- T	0	0
afapdhkm-1	3098.77	4014.85	FL	T-FH	CXCR3- T	0	0
afaphicd-1	3089.09	4016.4	FL	T-FH	CXCR3- T	0	0
afaphngk-1	3101.91	4017.45	FL	FL-B	Other	0	0
afaphomc-1	3093.91	4023.69	FL	T-TOX	CXCR3+ T	3.35426	0
afapihgo-1	3096.13	4019.6	FL	Myeloid	Other	3.32538	0
afapkkhg-1	3092.34	4006.78	FL	FL-B	Other	0	0
afapkolm-1	3094.52	4012.58	FL	T-TOX	CXCR3+ T	3.66045	3.66045
afapoeml-1	3088.69	4009.14	FL	FL-B	Other	0	0
afbaaifa-1	3090.48	3996.73	FL	FL-B	Other	0	0
afbaailg-1	3091.94	4001.34	FL	T-H	CXCR3- T	0	0
afbabnel-1	3086.57	3997.22	FL	T-TOX	CXCR3- T	0	0
afbacgnn-1	3118.9	4064.16	FL	FL-B	Other	0	0
afbafnae-1	3113.09	4069.26	FL	FL-B	Other	0	0
afbafnhb-1	3119.13	4074.36	FL	T-TOX	CXCR3- T	0	0
afbagehl-1	3121.33	4066.76	FL	FL-B	Other	0	0
afbahefi-1	3104.52	4070.34	FL	T-H	CXCR3- T	0	0
afbahjdh-1	3111.09	4077.43	FL	T-FH	CXCR3- T	0	0
afbakkpa-1	3104.13	4078.69	FL	FRC	CXCL9- FRC	0	0
afbamghm-1	3108.62	4071.44	FL	FL-B	Other	0	0
afbamlkm-1	3122.27	4050.91	FL	Myeloid	Other	0	0
afbanpjg-1	3121.01	4057.51	FL	T-H	CXCR3- T	0	0
afbbblip-1	3116.23	4053.57	FL	T-REG	CXCR3- T	0	0
afbbcmob-1	3106.72	4052.83	FL	FL-B	Other	0	0
afbbcopd-1	3109.2	4064.1	FL	FRC	CXCL9- FRC	0	0
afbbdiop-1	3103.42	4062.37	FL	T-FH	CXCR3- T	0	0
afbbdnnl-1	3102.39	4055.53	FL	T-FH	CXCR3- T	0	0
afbbfngo-1	3096.2	4034.23	FL	T-FH	CXCR3- T	0	0
afbbgpgm-1	3102.28	4031.03	FL	FL-B	Other	0	0
afbblmep-1	3084.61	4029.03	FL	Myeloid	Other	0	3.06572
afbbmmof-1	3097.02	4029.94	FL	T-FH	CXCR3- T	0	0
afbbnakl-1	3092.5	4057.69	FL	T-FH	CXCR3- T	0	0
afbbocbb-1	3099.28	4058.65	FL	FRC	CXCL9- FRC	0	0
afbboocg-1	3084.9	4069.13	FL	T-TOX	CXCR3- T	0	0
afbcgagf-1	3095.73	4062.2	FL	FRC	CXCL9- FRC	0	0
afbcjimc-1	3094.96	4066.22	FL	FL-B	Other	0	0
afbcmblb-1	3086.62	4039.77	FL	T-TOX	CXCR3+ T	3.69809	0
afbcmmmh-1	3091.32	4045.21	FL	FL-B	Other	0	0
afbcpfbe-1	3093.6	4039.96	FL	T-TOX	CXCR3- T	0	0
afbddmai-1	3113.1	4022.99	FL	T-TOX	CXCR3- T	0	0
afbdheep-1	3122.46	4020.25	FL	Myeloid	Other	0	3.07355
afbdhlih-1	3118.92	4013.62	FL	FL-B	Other	0	0
afbdkbjo-1	3106.26	4014.11	FL	FDC	Other	0	0
afbdkega-1	3110.01	4017.61	FL	FDC	Other	0	0
afbdliad-1	3113.22	4014.69	FL	FL-B	Other	0	0
afbeaaaf-1	3107.41	4005.71	FL	FRC	CXCL9+ FRC	0	4.09914
afbebdjc-1	3116.16	4008.74	FL	FL-B	Other	0	0
afbeblbc-1	3122.72	4006.33	FL	Myeloid	Other	0	0
afbedhoe-1	3105.94	4034.28	FL	T-FH	CXCR3- T	0	0
afbefdac-1	3122.78	4045.83	FL	FL-B	Other	0	0
afbeggbj-1	3124.47	4042.18	FL	T-FH	CXCR3- T	0	0
afbeggma-1	3118.67	4037.71	FL	T-TOX	CXCR3- T	0	0
afbeghnf-1	3110.75	4030.14	FL	T-TOX	CXCR3- T	0	0
afbegimc-1	3116.22	4030.92	FL	T-TOX	CXCR3- T	0	0
afbenepg-1	3034.13	4020.75	FL	FL-B	Other	0	0
afbeodng-1	3037.53	4027.39	FL	Myeloid	Other	0	0
afbepaol-1	3044.66	4020.06	FL	T-FH	CXCR3- T	0	0
afbfdhek-1	3041.84	4045.74	FL	FRC	CXCL9+ FRC	0	4.54815
afbfdjop-1	3038.53	4061.05	FL	T-TOX	CXCR3- T	0	0
afbfeadc-1	3043.43	4031.24	FL	FL-B	Other	0	0
afbfekff-1	3038.93	4032.65	FL	FL-B	Other	0	0
afbffhlk-1	3033.53	4039.5	FL	T-REG	CXCR3- T	0	0
afbfjnbk-1	3047.34	4047.65	FL	T-TOX	CXCR3- T	0	0
afbflpnn-1	3036.31	4005.08	FL	FL-B	Other	0	0
afbfnkpg-1	3039.8	4018.06	FL	T-H	CXCR3- T	0	0
afbfoamo-1	3043.47	4015.27	FL	T-H	CXCR3- T	0	0
afbfpgjh-1	3034.63	3977.25	FL	Myeloid	Other	0	0
afbfpmpl-1	3041.08	3992.51	FL	T-TOX	CXCR3- T	0	0
afbgbpil-1	3039.6	3985.96	FL	FRC	CXCL9- FRC	0	0
afbgcfhm-1	3041.13	3981.19	FL	FL-B	Other	0	0
afbghado-1	3000.45	4017.98	FL	FL-B	Other	0	0
afbgiegm-1	3002.05	4050.31	FL	FRC	CXCL9+ FRC	0	3.2557
afbgjbhd-1	3001.75	4045.04	FL	FRC	CXCL9+ FRC	0	3.48878
afbgjobe-1	3000.64	4056.72	FL	T-TOX	CXCR3- T	0	0
afbgoblm-1	3003.58	4061.9	FL	FL-B	Other	0	0
afbgofkc-1	2995.55	4058.63	FL	FL-B	Other	0	0
afbhdjol-1	3008.93	4042.94	FL	FRC	CXCL9+ FRC	0	4.62008
afbhecll-1	3007.19	4057.45	FL	T-TOX	CXCR3- T	0	0
afbheobk-1	3007.63	4052.4	FL	T-TOX	CXCR3- T	0	0
afbhgmjn-1	3012.71	4053.23	FL	T-TOX	CXCR3- T	0	0
afbhgpcm-1	3014.68	4046.06	FL	Myeloid	Other	0	4.96882
afbhhmlo-1	3012.37	4019.2	FL	T-H	CXCR3- T	0	0
afbhibie-1	3011.52	4038.15	FL	FL-B	Other	0	0
afbhkgic-1	3008.73	4035.43	FL	FL-B	Other	0	0
afbhlaic-1	3015.92	4027.82	FL	T-H	CXCR3- T	0	0
afbhoifa-1	2999.02	3989.02	FL	FL-B	Other	0	0
afbhpifh-1	2997.12	4002.08	FL	FL-B	Other	0	0
afbhpleo-1	2997	4013.11	FL	FL-B	Other	0	0
afbibmod-1	3002.86	4009.04	FL	FL-B	Other	0	0
afbicbom-1	2995.37	4008.02	FL	FL-B	Other	0	0
afbicigo-1	3014.98	3998.39	FL	T-FH	CXCR3- T	0	0
afbicmkf-1	3008.46	4012.26	FL	Myeloid	Other	0	0
afbidiae-1	3009.37	4007.5	FL	Myeloid	Other	0	0
afbiecba-1	3009.6	4002.83	FL	T-TOX	CXCR3+ T	3.52967	0
afbifhcn-1	3007.25	3999.21	FL	FL-B	Other	0	0
afbiggna-1	3010.91	3989.19	FL	T-FH	CXCR3- T	0	0
afbiigkp-1	3010.22	3994.78	FL	T-TOX	CXCR3- T	0	0
afbimood-1	3004.6	3993.66	FL	T-FH	CXCR3- T	0	0
afbioiia-1	3028.16	3985.64	FL	T-H	CXCR3- T	0	0
afbjaopi-1	3022.68	3988.29	FL	FL-B	Other	0	0
afbjdnof-1	3032.62	3987.44	FL	FRC	CXCL9- FRC	0	0
afbjemcg-1	3025.97	4026.6	FL	T-FH	CXCR3- T	0	0
afbjngol-1	3024.21	4033.43	FL	Myeloid	Other	0	5.29834
afbjpgei-1	3033.24	4031.25	FL	FL-B	Other	0	3.30493
afbkabjl-1	3028.87	4007.89	FL	T-TOX	CXCR3- T	0	0
afbkcnhe-1	3029.76	4022.39	FL	FL-B	Other	0	0
afbkdhdn-1	3032.06	3999.16	FL	T-H	CXCR3- T	0	3.98214
afbkffch-1	3030.71	4003.45	FL	T-REG	CXCR3- T	0	0
afbkfnpp-1	3021.15	3994.22	FL	T-REG	CXCR3- T	0	0
afbkhclo-1	3019.26	4017.03	FL	T-H	CXCR3- T	0	0
afbklgob-1	3020.65	4010.61	FL	T-H	CXCR3- T	0	0
afbkokjl-1	3021.33	4004.77	FL	T-FH	CXCR3- T	0	0
afbkpdlp-1	3019.7	4000.01	FL	FL-B	Other	0	0
afblakec-1	3019.41	3812.57	FL	FL-B	Other	0	0
afblcafi-1	3019.57	3804.01	FL	FL-B	Other	0	0
afbldhad-1	3025.73	3820.85	FL	FL-B	Other	0	0
afblhhhp-1	3021.63	3824.27	FL	FL-B	Other	0	0
afbljaij-1	3017.67	3819.93	FL	FRC	CXCL9- FRC	0	0
afblkkeh-1	3033.4	3818.59	FL	FL-B	Other	0	0
afbllbni-1	3039.17	3824.44	FL	FL-B	Other	0	0
afblmgmo-1	3034.28	3823.89	FL	FL-B	Other	0	0
afblmjib-1	3005.38	3840.42	FL	T-FH	CXCR3- T	0	0
afblmlpj-1	3011.79	3839.07	FL	Myeloid	Other	0	0
afbmakip-1	3006.14	3847.59	FL	FL-B	Other	0	0
afbmbcei-1	3009.14	3854.01	FL	FL-B	Other	0	0
afbmecbp-1	3014.93	3853.44	FL	FL-B	Other	0	0
afbmhicg-1	3010.36	3848.27	FL	FL-B	Other	0	0
afbmioon-1	3001.19	3845.44	FL	FL-B	Other	0	0
afbmkalo-1	3001.5	3851.44	FL	T-REG	CXCR3- T	0	0
afbmmcen-1	2997.73	3846.99	FL	rFRC	CXCL9+ FRC	0	3.95164
afbmpjhk-1	3043	3827.47	FL	T-REG	CXCR3- T	0	0
afbnhjfh-1	3041.52	3834.65	FL	FL-B	Other	0	0
afbnkbgb-1	3046.2	3835.04	FL	T-REG	CXCR3- T	0	0
afbnmpci-1	3050.18	3830.07	FL	T-H	CXCR3+ T	3.34894	0
afbnnhdf-1	3023.54	3827.83	FL	FL-B	Other	0	0
afbnpjdc-1	3017.31	3834.51	FL	FL-B	Other	0	0
afbnpkbd-1	3026.57	3830.95	FL	T-REG	CXCR3- T	0	0
afbogaao-1	3030.4	3829.11	FL	FL-B	Other	0	0
afbogoho-1	3029.93	3838.63	FL	FL-B	Other	0	0
afbokmhf-1	3035.96	3835.76	FL	T-FH	CXCR3- T	0	0
afbolipp-1	3015.73	3807.3	FL	FL-B	Other	0	0
afbomdhd-1	3014.09	3815.29	FL	FL-B	Other	0	0
afbopakl-1	3014.35	3811.69	FL	T-REG	CXCR3- T	0	0
afbopcbn-1	3013.44	3818.94	FL	FL-B	Other	0	0
afbpfafn-1	3008	3831.33	FL	FDC	Other	0	0
afbpgpka-1	3016.06	3828.15	FL	T-REG	CXCR3- T	0	0
afbpkago-1	3001.93	3827.26	FL	FL-B	Other	0	0
afbpkepo-1	3008.13	3824.2	FL	FL-B	Other	0	0
afbpmfno-1	3002.02	3808.79	FL	FL-B	Other	0	0
afbpmgeo-1	3007.17	3816.12	FL	T-FH	CXCR3- T	0	0
afbpnbio-1	3001.53	3818.72	FL	FL-B	Other	0	0
afbpndbe-1	2996.24	3816.16	FL	FL-B	Other	0	0
afbpnkmm-1	3031.53	3862.76	FL	FL-B	Other	0	0
afcacaio-1	3038.63	3857.5	FL	FL-B	Other	0	0
afcagchc-1	3034.36	3856.02	FL	FL-B	Other	0	0
afcakgcp-1	3015.24	3862.06	FL	FDC	Other	0	0
afcambkl-1	3014.15	3874	FL	FL-B	Other	0	0
afcaoeim-1	3018.25	3875.28	FL	FL-B	Other	0	0
afcaoemn-1	3014.28	3868.1	FL	FL-B	Other	0	0
afcapnoh-1	3020.87	3868.91	FL	FL-B	Other	0	0
afcbffno-1	3029.76	3874.62	FL	FRC	CXCL9- FRC	0	0
afcbfnoc-1	3024.48	3874.43	FL	T-TOX	CXCR3- T	0	0
afcbfplh-1	3026.26	3867.02	FL	FL-B	Other	0	0
afcbiehd-1	3027.8	3856.18	FL	T-FH	CXCR3- T	0	0
afcbimnc-1	3021.32	3879.35	FL	FRC	CXCL9- FRC	0	0
afcbkfkd-1	3024.95	3884.06	FL	FRC	CXCL9- FRC	0	0
afcbkmli-1	3017.33	3883.23	FL	FL-B	Other	0	0
afcbllnd-1	3021.73	3887.17	FL	FL-B	Other	0	0
afcbmdke-1	3024.41	3893.96	FL	FL-B	Other	0	0
afcbmngi-1	3023.78	3890.59	FL	FL-B	Other	0	0
afcbpdfb-1	3018.22	3893.4	FL	T-H	CXCR3- T	0	0
afcbpnmb-1	3031.24	3892.22	FL	Myeloid	Other	0	0
afccbmai-1	3027.86	3887.97	FL	Myeloid	Other	0	0
afccfann-1	3033.67	3882.64	FL	FL-B	Other	0	0
afccfeep-1	3049.04	3857.1	FL	FL-B	Other	0	0
afcciija-1	3048.1	3866.04	FL	T-FH	CXCR3- T	0	0
afccocia-1	3042.96	3861.78	FL	FL-B	Other	0	0
afccpdki-1	3045.52	3877.82	FL	FL-B	Other	0	0
afcdbiac-1	3046.43	3882.88	FL	FL-B	Other	0	0
afcdfkma-1	3040.41	3880.79	FL	FL-B	Other	0	0
afcdfnma-1	3042.79	3869.2	FL	FL-B	Other	0	0
afcdgeae-1	3035.88	3876.31	FL	T-REG	CXCR3- T	0	0
afcdhjaf-1	3046.6	3873.49	FL	FL-B	Other	0	0
afcdkdab-1	3040.29	3872.96	FL	T-FH	CXCR3- T	0	0
afceabnj-1	3001.36	3856.7	FL	FL-B	Other	0	0
afcebdgd-1	3002.1	3870.35	FL	Myeloid	Other	0	0
afcecdmg-1	2997.96	3863.01	FL	FL-B	Other	0	0
afceecod-1	3005.5	3863.51	FL	Myeloid	Other	0	0
afceepgo-1	2997.44	3858.85	FL	FL-B	Other	0	0
afcehold-1	2998.8	3892.74	FL	FL-B	Other	0	0
afcejnjl-1	3004.36	3891.63	FL	FL-B	Other	0	0
afcejpna-1	3001.67	3882.67	FL	FL-B	Other	0	0
afceocee-1	3000.75	3887.7	FL	FL-B	Other	0	0
afcepnlp-1	3008.63	3877.41	FL	FL-B	Other	0	0
afcfdcnb-1	3006.38	3897.83	FL	Myeloid	Other	0	0
afcfebgm-1	3007.54	3888.68	FL	FL-B	Other	0	0
afcfjklo-1	3013.23	3884.95	FL	T-REG	CXCR3- T	0	0
afcflheg-1	3007.67	3858.35	FL	FL-B	Other	0	0
afcfmiae-1	3009.46	3866.28	FL	FRC	CXCL9- FRC	0	0
afcgccpl-1	3011.68	3859.86	FL	FL-B	Other	0	0
afcgdhae-1	3072.94	3812.71	FL	T-H	CXCR3- T	0	0
afcgflmo-1	3074.1	3828.52	FL	T-FH	CXCR3- T	0	3.37039
afcgjfni-1	3072.04	3842.37	FL	T-FH	CXCR3- T	0	0
afcgjjfi-1	3078.55	3847.06	FL	FL-B	Other	0	0
afcglbhh-1	3082.41	3846.79	FL	T-FH	CXCR3- T	0	0
afcgmnaf-1	3084.57	3841.73	FL	T-FH	CXCR3- T	0	0
afcgoejg-1	3100.24	3826.01	FL	FL-B	Other	0	0
afcgpimf-1	3090.58	3840.33	FL	T-FH	CXCR3- T	0	0
afcgppfk-1	3079.99	3836.21	FL	Myeloid	Other	0	0
afchbhag-1	3086.42	3835.31	FL	FL-B	Other	0	0
afchbife-1	3079.76	3828.92	FL	T-FH	CXCR3- T	0	0
afchcabe-1	3073.07	3869.58	FL	T-FH	CXCR3- T	0	0
afchdkog-1	3083.17	3867.42	FL	T-TOX	CXCR3- T	0	0
afchgaki-1	3080.03	3873.63	FL	T-TOX	CXCR3- T	0	3.24853
afchggjb-1	3077.57	3867.09	FL	Myeloid	Other	0	0
afchppnh-1	3108.64	3851.8	FL	T-FH	CXCR3+ T	3.86097	0
afcibjik-1	3104.23	3849.57	FL	T-TOX	CXCR3- T	0	0
afciedea-1	3109.61	3870.98	FL	FL-B	Other	0	0
afcifiij-1	3105.18	3895.05	FL	Myeloid	Other	0	0
afciikhd-1	3109.61	3864.24	FL	rFRC	CXCL9+ FRC	0	5.7635
afcijoik-1	3093.81	3863.53	FL	Myeloid	Other	0	3.46148
afcikeeh-1	3104.91	3859.69	FL	Myeloid	Other	0	0
afcimdaj-1	3096.25	3866.96	FL	T-TOX	CXCR3- T	0	0
afcjanmf-1	3080.66	3852.48	FL	T-FH	CXCR3- T	0	0
afcjceec-1	3081.39	3859.02	FL	FL-B	Other	0	0
afcjgiog-1	3073.81	3857.87	FL	FL-B	Other	0	0
afcjoabf-1	3084.93	3855.16	FL	T-TOX	CXCR3- T	0	0
afcjomla-1	3095.9	3852.22	FL	T-FH	CXCR3- T	0	0
afcjpnjp-1	3098.42	3857.47	FL	T-TOX	CXCR3- T	0	0
afckalem-1	3092.61	3858.23	FL	Myeloid	Other	0	0
afckapip-1	3089.67	3854.11	FL	FL-B	Other	0	0
afckbkma-1	3023.72	3841.29	FL	FRC	CXCL9- FRC	0	0
afckckef-1	3022.24	3854.76	FL	FL-B	Other	0	0
afckefeb-1	3022.39	3848.06	FL	FL-B	Other	0	0
afckenph-1	3044.18	3855.25	FL	FL-B	Other	0	0
afcklala-1	3051.87	3880.17	FL	T-FH	CXCR3- T	0	0
afcklela-1	3038.3	3850.53	FL	FL-B	Other	0	0
afckngpo-1	3028.05	3847.65	FL	FL-B	Other	0	0
afcknkog-1	3035.93	3846.33	FL	T-REG	CXCR3- T	0	0
afckopjc-1	3041.83	3839.88	FL	FL-B	Other	0	0
afclaagc-1	3049.8	3850.36	FL	FL-B	Other	0	0
afcldagi-1	3043.33	3848.04	FL	FL-B	Other	0	0
afcleenb-1	3046.71	3842.83	FL	FL-B	Other	0	0
afclgnid-1	3053.88	3826.62	FL	T-FH	CXCR3- T	0	0
afclkjia-1	3056.23	3816.65	FL	Myeloid	Other	0	0
afcloglc-1	3057.93	3832.34	FL	FL-B	Other	0	0
afcmbgop-1	3060.43	3865.04	FL	FL-B	Other	0	0
afcmdkac-1	3058.78	3870.29	FL	FL-B	Other	0	0
afcmefcn-1	3053.43	3869.4	FL	FL-B	Other	0	0
afcmhdcc-1	3055.69	3863.82	FL	FL-B	Other	0	0
afcmhmlg-1	3055.27	3850.53	FL	FL-B	Other	0	0
afcmkgje-1	3055.9	3857.31	FL	T-FH	CXCR3- T	0	0
afcmnnnh-1	3059.75	3854.84	FL	FL-B	Other	0	0
afcmpoie-1	3067.75	3844.94	FL	T-FH	CXCR3- T	0	0
afcndcpo-1	3064.73	3861.18	FL	T-FH	CXCR3- T	0	0
afcnlcdn-1	3067.32	3858.31	FL	T-FH	CXCR3+ T	3.87473	0
afcnpjlo-1	3066.01	3851.97	FL	FL-B	Other	0	0
afcoajih-1	3068.24	3839.54	FL	T-FH	CXCR3- T	0	0
afcoclme-1	3115.22	3875.27	FL	T-TOX	CXCR3- T	0	0
afcojddm-1	3084.72	3876.33	FL	FL-B	Other	0	0
afcojnlp-1	3099.18	3898.88	FL	T-FH	CXCR3- T	0	0
afcooanl-1	3096.53	3883.66	FL	Myeloid	Other	0	0
afcpaapf-1	3092.14	3883	FL	T-H	CXCR3- T	0	0
afcpdpkh-1	3088.6	3877.2	FL	FL-B	Other	0	0
afcpfakd-1	3102.27	3990.78	FL	T-TOX	CXCR3- T	0	0
afcpgaao-1	3122.08	3995.72	FL	Myeloid	Other	0	0
afcpgnnb-1	3115.02	3993.17	FL	Myeloid	Other	0	3.10965
afcpnclg-1	3118.94	3990.29	FL	Myeloid	Other	3.75342	3.75342
afcpomek-1	3105.29	3995.39	FL	FL-B	Other	0	0
afdahmja-1	3121.41	3971.51	FL	T-FH	CXCR3- T	0	0
afdakdmn-1	3124.41	3976.19	FL	T-H	CXCR3- T	0	0
afdamole-1	3113.41	3966.38	FL	T-TOX	CXCR3- T	0	0
afdanmnc-1	3117.77	3980.64	FL	Myeloid	Other	0	4.51631
afdbackn-1	3110.57	3977.06	FL	T-FH	CXCR3- T	0	0
afdbaikb-1	3116.18	3972.65	FL	T-REG	CXCR3- T	0	3.18643
afdbbbjn-1	3108.52	3981.86	FL	T-TOX	CXCR3- T	0	0
afdbclfj-1	3108.77	3965.01	FL	T-FH	CXCR3- T	0	0
afdbgijg-1	3118.34	3928.69	FL	Myeloid	Other	0	0
afdbhjmf-1	3113.48	3930.78	FL	FL-B	Other	0	0
afdbnklg-1	3124.18	3937.3	FL	FRC	CXCL9+ FRC	0	3.92207
afdcbemk-1	3116.27	3943.71	FL	FL-B	Other	0	0
afdcikhc-1	3114.41	3937.18	FL	T-H	CXCR3- T	0	4.06572
afdcllpi-1	3107.6	3949.83	FL	FRC	CXCL9+ FRC	0	4.58586
afdclogk-1	3110.58	3960.06	FL	FL-B	Other	0	0
afdcnnmg-1	3106.89	3957.4	FL	FRC	CXCL9- FRC	0	0
afdcongg-1	3111.88	3953.14	FL	T-H	CXCR3- T	0	0
afddaaaj-1	3115.57	3959.52	FL	T-TOX	CXCR3+ T	2.82572	0
afddaffe-1	3123.72	3959.76	FL	FL-B	Other	0	0
afddbafe-1	3119.9	3954.06	FL	T-FH	CXCR3+ T	2.93183	0
afddkknf-1	3115.96	3949.06	FL	Myeloid	Other	0	3.81432
afddpdcp-1	3108.61	3936.89	FL	FL-B	Other	0	0
afddpmjo-1	3103.15	3946.06	FL	FL-B	Other	0	0
afdebhlm-1	3109.16	3943.43	FL	T-FH	CXCR3- T	0	0
afdebiig-1	3104.14	3940.62	FL	T-TOX	CXCR3- T	0	0
afdeccgf-1	3098.65	3951.65	FL	FL-B	Other	0	0
afdedkpd-1	3101.78	3953.21	FL	T-H	CXCR3- T	0	0
afdeelfe-1	3089.89	3981.76	FL	T-TOX	CXCR3- T	0	0
afdeknka-1	3090.51	3988.05	FL	FRC	CXCL9+ FRC	0	4.37103
afdelohm-1	3085.64	3984.43	FL	T-H	CXCR3- T	0	0
afdenbhd-1	3099.4	3978.78	FL	T-FH	CXCR3- T	0	0
afdfacfe-1	3101.43	3984.12	FL	T-FH	CXCR3- T	0	0
afdfifpp-1	3097.43	3988.26	FL	FL-B	Other	0	0
afdfodgk-1	3094.66	3982.64	FL	FRC	CXCL9+ FRC	0	5.19725
afdgacno-1	3099.91	3962.27	FL	T-TOX	CXCR3- T	0	4.13578
afdgakme-1	3098.57	3974.2	FL	T-TOX	CXCR3- T	0	3.74129
afdgechg-1	3086.19	3970.74	FL	T-REG	CXCR3- T	0	3.34894
afdgefom-1	3087.33	3963.22	FL	FRC	CXCL9- FRC	0	0
afdghffe-1	3102.12	3903.1	FL	T-TOX	CXCR3- T	0	0
afdgkoel-1	3112.37	3911.94	FL	T-H	CXCR3- T	0	0
afdglohb-1	3114.44	3907.42	FL	FL-B	Other	0	0
afdgncfh-1	3113.14	3900.37	FL	Myeloid	Other	0	0
afdgnhcc-1	3109.22	3906.44	FL	T-REG	CXCR3- T	0	0
afdgpdoo-1	3105.03	3918.43	FL	T-TOX	CXCR3- T	0	0
afdhcoaa-1	3108.59	3930.49	FL	FL-B	Other	0	0
afdhgaob-1	3111.68	3926.04	FL	FL-B	Other	0	0
afdhggjj-1	3106.85	3924.15	FL	FL-B	Other	0	0
afdhhkln-1	3110.18	3920.49	FL	FL-B	Other	0	0
afdhjgja-1	3117.11	3920.07	FL	T-FH	CXCR3- T	0	0
afdhoipp-1	3119.83	3923.16	FL	Myeloid	Other	0	0
afdicbbb-1	3120.07	3902.52	FL	T-H	CXCR3- T	0	0
afdicoaf-1	3117.66	3912.92	FL	T-FH	CXCR3- T	0	0
afdicpba-1	3120.46	3908.05	FL	T-TOX	CXCR3- T	0	0
afdieokj-1	3032.72	3914.28	FL	FL-B	Other	0	0
afdiffbk-1	3028.47	3934.72	FL	Myeloid	Other	0	0
afdififn-1	3030.91	3930.14	FL	FL-B	Other	0	0
afdiflae-1	3027.39	3923.42	FL	FRC	CXCL9- FRC	0	0
afdiljeh-1	3031.79	3919.79	FL	FL-B	Other	0	0
afdipjig-1	3027.37	3916.6	FL	FL-B	Other	0	0
afdjadah-1	3016.74	3960.56	FL	T-H	CXCR3- T	0	0
afdjdeoc-1	3018.09	3984.55	FL	FL-B	Other	0	0
afdjecgb-1	3018.86	3978.49	FL	FRC	CXCL9- FRC	0	0
afdjeiaj-1	3024.61	3940.2	FL	T-TOX	CXCR3- T	0	0
afdjkgih-1	3025.55	3960.19	FL	FRC	CXCL9- FRC	0	0
afdjkjee-1	3029.94	3957.23	FL	Myeloid	Other	0	0
afdjlbcc-1	3022.18	3948.03	FL	Myeloid	Other	0	0
afdjldnn-1	3019.97	3918.42	FL	FL-B	Other	0	0
afdjljpd-1	3021.95	3929.62	FL	FRC	CXCL9- FRC	0	0
afdjmepd-1	3021.52	3922.41	FL	FL-B	Other	0	0
afdjoand-1	3006.38	3960.18	FL	FL-B	Other	0	0
afdjogog-1	3013.12	3953.57	FL	FL-B	Other	0	0
afdjpalj-1	3010.97	3961.1	FL	FL-B	Other	0	0
afdkcjin-1	2999	3976.63	FL	FRC	CXCL9- FRC	0	0
afdkgegg-1	3003.64	3983.86	FL	T-H	CXCR3- T	0	0
afdkhnap-1	3012.14	3982.62	FL	FRC	CXCL9- FRC	0	0
afdkinhe-1	3003.37	3977.51	FL	FRC	CXCL9+ FRC	0	3.39792
afdkkfmj-1	3001.81	3965.53	FL	FL-B	Other	0	3.49032
afdklajf-1	2996.5	3970.04	FL	FRC	CXCL9- FRC	0	0
afdknabo-1	3008.49	3969.49	FL	FL-B	Other	0	2.41721
afdknfji-1	3040.83	3947.19	FL	FRC	CXCL9- FRC	0	0
afdkohpa-1	3047.14	3959.86	FL	FL-B	Other	0	0
afdlakbf-1	3041.38	3954.55	FL	T-REG	CXCR3- T	0	0
afdlgdim-1	3035.81	3950.04	FL	FL-B	Other	0	0
afdliadg-1	3046.77	3943.91	FL	FL-B	Other	0	0
afdlifai-1	3046.56	3916.32	FL	FRC	CXCL9- FRC	0	0
afdlnhee-1	3044.74	3923.62	FL	FRC	CXCL9- FRC	0	0
afdlpokj-1	3041.16	3916.62	FL	FRC	CXCL9- FRC	0	0
afdmeejl-1	3036.89	3930.35	FL	Myeloid	Other	0	3.68285
afdmipan-1	3040.2	3942.27	FL	FRC	CXCL9- FRC	0	0
afdnaedo-1	3046.06	3939.82	FL	T-FH	CXCR3- T	0	0
afdnaimf-1	3040.87	3934.64	FL	T-FH	CXCR3- T	0	0
afdndfbh-1	3048.02	3888.77	FL	T-FH	CXCR3- T	0	0
afdndjcf-1	3041.58	3891.89	FL	Myeloid	Other	0	0
afdnjnjk-1	3037.95	3904.4	FL	FL-B	Other	0	0
afdoafbe-1	3041.9	3910.42	FL	FL-B	Other	0	0
afdobagg-1	3045.77	3906.05	FL	FL-B	Other	0	0
afdobfcd-1	3044.5	3895.24	FL	FRC	CXCL9- FRC	0	0
afdobplf-1	3044.83	3900.21	FL	FL-B	Other	0	0
afdoeglo-1	3037.18	3897.29	FL	FL-B	Other	0	0
afdohaak-1	3015.66	3900.88	FL	FL-B	Other	0	0
afdohabb-1	3017.4	3925.1	FL	FL-B	Other	0	0
afdoidpb-1	3013.45	3915.29	FL	FL-B	Other	0	0
afdokbkf-1	3017.02	3905.92	FL	FL-B	Other	0	0
afdonnjd-1	3030.53	3904.01	FL	FL-B	Other	0	0
afdonnnm-1	3027.9	3909.76	FL	T-H	CXCR3- T	0	0
afdopcna-1	3035.75	3908.71	FL	FRC	CXCL9- FRC	0	0
afdpcdhn-1	3023.43	3900.32	FL	FL-B	Other	0	0
afdpemph-1	3022.97	3914.98	FL	FL-B	Other	0	0
afdphejm-1	3021.3	3910.61	FL	FL-B	Other	0	0
afdphfnk-1	3023.88	3905.89	FL	FL-B	Other	0	0
afdpidep-1	2999.12	3897.22	FL	FL-B	Other	0	0
afdpipho-1	2995.81	3906.68	FL	FL-B	Other	0	0
afdplibk-1	2998.89	3902.79	FL	FL-B	Other	0	0
afdpmjbf-1	3002.18	3934.1	FL	FL-B	Other	0	0
afeabaha-1	2996.71	3937.25	FL	FL-B	Other	0	0
afeacjlj-1	2998.38	3911.05	FL	FL-B	Other	0	0
afeadclk-1	2998.12	3931.46	FL	FL-B	Other	0	0
afeagmmk-1	2996.53	3923.87	FL	FL-B	Other	0	0
afeaidoi-1	2999.56	3917.44	FL	FL-B	Other	0	0
afeaihmi-1	3007.61	3904.62	FL	FL-B	Other	0	0
afeainfm-1	3006.07	3925.92	FL	FL-B	Other	0	0
afeakglg-1	3013.6	3923.13	FL	FRC	CXCL9- FRC	0	0
afeapihl-1	3005.81	3915.15	FL	FL-B	Other	0	0
afeapkfk-1	3005.5	3910.64	FL	FL-B	Other	0	0
afebdofn-1	3013.76	3907.2	FL	FL-B	Other	0	0
afebgmhl-1	3062.41	3878.2	FL	FL-B	Other	0	0
afebibpl-1	3065.16	3886	FL	FL-B	Other	0	0
afebmfdg-1	3059.5	3885.87	FL	FL-B	Other	0	0
afebnbif-1	3057.98	3879.22	FL	FL-B	Other	0	0
afebnblk-1	3048.82	3902.44	FL	FL-B	Other	0	0
afebnnmj-1	3056.36	3913.11	FL	FL-B	Other	0	0
afeccmpl-1	3047.77	3910.91	FL	FL-B	Other	0	0
afecdkgb-1	3052.59	3908.73	FL	T-FH	CXCR3- T	0	0
afecfici-1	3052.61	3904.85	FL	T-FH	CXCR3- T	0	0
afecgacc-1	3056.01	3890.52	FL	FL-B	Other	0	0
afeckace-1	3058.64	3894.81	FL	T-FH	CXCR3- T	0	0
afeclfpj-1	3061.88	3898.3	FL	T-TOX	CXCR3- T	0	0
afecmjgd-1	3054.55	3885.31	FL	FL-B	Other	0	0
afecmppl-1	3051.54	3895.33	FL	FL-B	Other	0	0
afedemkl-1	3060.71	3951.49	FL	FL-B	Other	0	0
afedgcic-1	3063.39	3954.58	FL	FL-B	Other	0	0
afedkhlf-1	3067.46	3953.27	FL	Myeloid	Other	0	0
afedmghk-1	3058.9	3959.05	FL	T-FH	CXCR3- T	0	0
afedoodg-1	3061.11	3962.97	FL	FRC	CXCL9- FRC	0	0
afeeekgi-1	3055.04	3961.62	FL	T-TOX	CXCR3- T	0	0
afeefche-1	3064.57	3960.11	FL	T-FH	CXCR3- T	0	0
afeelhni-1	3072.54	3962.9	FL	T-TOX	CXCR3- T	0	0
afeemlne-1	3085.01	3959.28	FL	T-TOX	CXCR3- T	0	0
afeemnpc-1	3081.96	3957.57	FL	T-TOX	CXCR3- T	0	0
afeenaeh-1	3050.84	3926.23	FL	FRC	CXCL9- FRC	0	0
afefepgd-1	3048.13	3932.88	FL	FL-B	Other	0	0
afefgdae-1	3055.44	3931.04	FL	T-TOX	CXCR3- T	0	0
afefiejl-1	3051.79	3938.74	FL	T-TOX	CXCR3- T	0	0
afefmoad-1	3055.12	3955.49	FL	Myeloid	Other	0	0
afefoacb-1	3058.38	3946.58	FL	FL-B	Other	0	0
afefoohd-1	3054.87	3951.39	FL	FL-B	Other	0	0
afegcige-1	3055.58	3940.15	FL	FRC	CXCL9- FRC	0	0
afeghnck-1	3048.91	3955.14	FL	FL-B	Other	0	0
afegjdek-1	3050.34	3946.36	FL	FL-B	Other	0	0
afegnako-1	3064.9	3919.51	FL	FL-B	Other	0	0
afegojjk-1	3059.58	3932.98	FL	FL-B	Other	0	0
afegpdch-1	3066.88	3931.19	FL	FRC	CXCL9- FRC	0	0
afehapon-1	3064.65	3928.05	FL	FL-B	Other	0	0
afehdhhp-1	3068.34	3924.45	FL	FL-B	Other	0	0
afehfgaa-1	3062.76	3923.67	FL	T-TOX	CXCR3- T	0	0
afehngon-1	3064.38	3946.59	FL	FL-B	Other	0	3.63496
afehphen-1	3059.78	3940.97	FL	T-TOX	CXCR3- T	0	0
afehpjcf-1	3072.83	3950.04	FL	T-H	CXCR3- T	0	0
afeibjgn-1	3078	3949.32	FL	T-H	CXCR3- T	0	0
afeifgbf-1	3072.67	3945.42	FL	T-H	CXCR3- T	0	0
afeifghl-1	3083.46	3949.55	FL	FL-B	Other	0	0
afeifnij-1	3089.43	3947.28	FL	FL-B	Other	0	0
afeihalm-1	3085.25	3944.26	FL	FL-B	Other	0	0
afeihbhk-1	3071.08	3936.89	FL	Myeloid	Other	0	0
afeiienj-1	3066.77	3934.83	FL	T-REG	CXCR3- T	0	0
afeijpbd-1	2993.33	3808.45	FL	FL-B	Other	0	0
afeillcb-1	2989.69	3812.54	FL	FL-B	Other	0	0
afejdalf-1	2984.17	3810.83	FL	FDC	Other	0	0
afejdbab-1	2982.71	3825.73	FL	FRC	CXCL9- FRC	0	0
afejeola-1	2981.55	3819.31	FL	FL-B	Other	0	0
afejgpji-1	2991.31	3816.36	FL	Myeloid	Other	0	0
afejkkpg-1	2988.63	3826.94	FL	FL-B	Other	0	0
afejmjmm-1	2993.84	3826.8	FL	FL-B	Other	0	0
afejmnmh-1	2990.09	3821	FL	FL-B	Other	0	0
afejpbij-1	2950.21	3809.94	FL	FL-B	Other	0	0
afekagkk-1	2956.55	3815.68	FL	FL-B	Other	0	0
afekbaad-1	2950.12	3813.69	FL	FL-B	Other	0	0
afekccho-1	2955.9	3809.27	FL	FL-B	Other	0	0
afekddcg-1	2938.24	3828.89	FL	T-FH	CXCR3- T	0	0
afekdhhl-1	2938.15	3840.17	FL	FL-B	Other	0	0
afekelcm-1	2944.25	3834.18	FL	FL-B	Other	0	0
afekfipo-1	2937.8	3835.11	FL	FL-B	Other	0	0
afekggbl-1	2945.68	3827.12	FL	FL-B	Other	0	0
afekklgc-1	2950.21	3821.52	FL	FL-B	Other	0	0
afeklafd-1	2954.76	3834.77	FL	FL-B	Other	0	0
afeknmlh-1	2948.56	3834.06	FL	FL-B	Other	0	0
afeknmna-1	2952.19	3827.06	FL	FL-B	Other	0	0
afelbkhl-1	2940.54	3816.4	FL	FL-B	Other	0	0
afelblld-1	2934.28	3822.82	FL	FL-B	Other	0	0
afeldbgk-1	2944.83	3819.82	FL	FL-B	Other	0	0
afeldigk-1	2968.12	3807.64	FL	FL-B	Other	0	0
afeldinn-1	2966.71	3813.33	FL	FL-B	Other	0	0
afelejfe-1	2973.61	3812.97	FL	FL-B	Other	0	0
afelejic-1	2961.98	3810.34	FL	FL-B	Other	0	0
afelephp-1	2973.9	3834.28	FL	T-FH	CXCR3- T	0	0
afelkeeh-1	2960.45	3823.98	FL	FL-B	Other	0	0
afelldnk-1	2960.65	3834.98	FL	FL-B	Other	0	0
afelmmbd-1	2965.03	3832.79	FL	FL-B	Other	0	0
afeloahl-1	2960.81	3829.07	FL	FL-B	Other	0	0
afelocna-1	2974.63	3818.09	FL	FL-B	Other	0	0
afelpokh-1	2978.57	3830.06	FL	FL-B	Other	0	0
afemabin-1	2969.07	3833.42	FL	FL-B	Other	0	0
afembfoc-1	2976.23	3824.58	FL	FL-B	Other	0	0
afemclgc-1	2991.62	3876.95	FL	FL-B	Other	0	0
afemcmmi-1	2991.72	3883.17	FL	FL-B	Other	0	0
afemeggn-1	2986.2	3879.71	FL	FL-B	Other	0	0
afemhfgc-1	2994.76	3888.91	FL	T-FH	CXCR3- T	0	0
afemidlb-1	2991.37	3900.47	FL	FL-B	Other	0	0
afemjkch-1	2993.15	3897.28	FL	FL-B	Other	0	0
afemjmpm-1	2995.71	3893.54	FL	FL-B	Other	0	0
afemkdlj-1	2990.53	3892.62	FL	FL-B	Other	0	0
afemniaj-1	2985.21	3888.15	FL	FL-B	Other	0	0
afemonhn-1	2986.16	3897.66	FL	T-FH	CXCR3- T	0	0
afempmle-1	2966.26	3894.75	FL	FL-B	Other	0	0
afencodd-1	2967.13	3906.86	FL	FL-B	Other	0	0
afengbph-1	2962.62	3903.46	FL	FL-B	Other	0	0
afengdnm-1	2969.57	3900.06	FL	FL-B	Other	0	0
afengogm-1	2967.83	3912.84	FL	FL-B	Other	0	0
afeniekl-1	2968.37	3918.07	FL	FL-B	Other	0	0
afenlale-1	2962.51	3918.04	FL	FL-B	Other	0	0
afennajb-1	2963.17	3912.45	FL	FL-B	Other	3.44665	0
afennpoo-1	2973.16	3910.32	FL	FDC	Other	0	0
afenoajc-1	2972.4	3915.5	FL	T-REG	CXCR3- T	0	0
afeohjdi-1	2977.87	3912.71	FL	FL-B	Other	0	0
afeoiegg-1	2973.78	3900.79	FL	FL-B	Other	0	0
afeoikpp-1	2976.95	3906.15	FL	FL-B	Other	0	0
afeoilbd-1	2978.38	3900.52	FL	FL-B	Other	0	0
afeoimcc-1	2966.86	3881.57	FL	FL-B	Other	0	0
afeoipnn-1	2968.97	3885.87	FL	FL-B	Other	0	0
afeookhh-1	2973.18	3883.04	FL	FL-B	Other	0	0
afeopidm-1	2963.43	3887.54	FL	FL-B	Other	0	0
afepahfc-1	2959.16	3892.52	FL	FL-B	Other	0	0
afepbpli-1	2966.85	3889.95	FL	FL-B	Other	0	0
afepdbjf-1	2978.75	3879.79	FL	FL-B	Other	0	0
afepjgpm-1	2980.53	3894.34	FL	FL-B	Other	0	0
afepldoi-1	2979.54	3889.37	FL	FDC	Other	0	0
afeplehg-1	2979.16	3885.66	FL	T-FH	CXCR3- T	0	0
afepnmhk-1	2949.69	3862.37	FL	FL-B	Other	0	0
afepoebb-1	2954.35	3868.88	FL	T-REG	CXCR3- T	0	0
afeppkcl-1	2957.69	3864.58	FL	FL-B	Other	0	0
affaamnj-1	2938.58	3877.47	FL	FL-B	Other	0	0
affaandj-1	2935.81	3885.07	FL	FL-B	Other	0	0
affaclbh-1	2942.6	3881.75	FL	FL-B	Other	0	0
affacpie-1	2948.91	3875.04	FL	FL-B	Other	0	0
affaeicn-1	2953.18	3884.2	FL	FL-B	Other	0	0
affaenfn-1	2958.39	3882.78	FL	FL-B	Other	0	0
affafknd-1	2950.3	3879.69	FL	FL-B	Other	0	0
affafokp-1	2957.24	3875.32	FL	FL-B	Other	0	0
affaidjm-1	2938.98	3862.92	FL	FL-B	Other	0	0
affaiocp-1	2937	3871.28	FL	FL-B	Other	0	0
affajinm-1	2938.3	3866.85	FL	FL-B	Other	0	0
affajnij-1	2945.08	3863.01	FL	FL-B	Other	0	0
affamfnc-1	2931.25	3920.16	FL	FL-B	Other	0	0
affamhop-1	2945.57	3920.25	FL	FL-B	Other	0	0
affamiol-1	2940.35	3919.6	FL	FL-B	Other	0	0
affangkn-1	2948.4	3938.18	FL	Myeloid	Other	0	0
affaobke-1	2945.31	3926.07	FL	FL-B	Other	0	0
affapcem-1	2936.46	3924.12	FL	FL-B	Other	0	0
affapkpp-1	2935.52	3937.33	FL	T-FH	CXCR3- T	0	0
affbbdpc-1	2937.71	3932.44	FL	FL-B	Other	0	0
affbcnfm-1	2938.39	3927.31	FL	FL-B	Other	0	0
affbdoem-1	2939.39	3900.46	FL	FDC	Other	0	0
affbfdmn-1	2942.39	3914.59	FL	FL-B	Other	0	0
affbgpnl-1	2935.98	3913.79	FL	FL-B	Other	0	0
affblccn-1	2944.33	3909.47	FL	FL-B	Other	0	0
affbnlee-1	2936.22	3906.38	FL	FL-B	Other	0	0
affbpioh-1	2943.08	3904.13	FL	T-FH	CXCR3- T	0	0
affcaabk-1	2956	3903.63	FL	FL-B	Other	3.98732	0
affcalad-1	2950.1	3918.56	FL	Myeloid	Other	0	0
affclagn-1	2955.31	3916.11	FL	T-REG	CXCR3- T	0	0
affclcif-1	2957.4	3910.86	FL	FL-B	Other	0	0
affcljeh-1	2949.95	3910.15	FL	FL-B	Other	0	0
affcllon-1	2950.38	3904.54	FL	FL-B	Other	0	0
affcoacl-1	2950.91	3889.51	FL	FL-B	Other	0	0
affcodlp-1	2946.89	3898.9	FL	FL-B	Other	0	0
affdbbpi-1	2957.91	3898.78	FL	FL-B	Other	0	0
affdckoe-1	2949.56	3894.95	FL	FL-B	Other	0	0
affddpkd-1	2944.8	3889.54	FL	FL-B	Other	0	0
affdfphb-1	2938.47	3894.63	FL	T-FH	CXCR3- T	0	0
affdghfa-1	2939.17	3888.44	FL	FL-B	Other	0	0
affdiipp-1	2991.8	3836.76	FL	T-REG	CXCR3- T	0	0
affdjgai-1	2991.23	3858.43	FL	FL-B	Other	0	0
affdlond-1	2994.82	3854.33	FL	FL-B	Other	0	0
affdodpl-1	2989.93	3846.74	FL	FDC	Other	0	0
affefhgd-1	2995.65	3842.26	FL	FRC	CXCL9- FRC	0	0
affegpch-1	2993.15	3871.17	FL	FL-B	Other	0	0
affeikje-1	2983.69	3871.16	FL	FL-B	Other	0	0
affencmp-1	2990.82	3862.76	FL	FL-B	Other	0	0
affenejg-1	2980.7	3865.24	FL	FDC	Other	0	0
affenjik-1	2989.44	3867.64	FL	FL-B	Other	0	0
affenmip-1	2980.4	3841.63	FL	FL-B	Other	0	0
affeohfh-1	2989.03	3852.87	FL	FDC	Other	0	0
affeohjg-1	2984.21	3856.02	FL	FL-B	Other	0	0
affeokea-1	2984.51	3852.58	FL	FL-B	Other	0	0
afffbbhc-1	2984.83	3847.56	FL	FDC	Other	0	0
afffbdki-1	2986.02	3840.37	FL	FL-B	Other	0	0
afffbffo-1	2960.35	3853.87	FL	FL-B	Other	0	0
afffbpnc-1	2966.37	3866.31	FL	FL-B	Other	0	0
afffiafg-1	2969.42	3860.87	FL	FDC	Other	0	0
afffjnhk-1	2964.39	3862.26	FL	FL-B	Other	0	0
afffobgj-1	2959.34	3859.02	FL	FL-B	Other	0	0
afffpbaj-1	2965.36	3855.37	FL	Myeloid	Other	0	0
affgajpe-1	2970.82	3876.25	FL	FL-B	Other	0	0
affgbbpb-1	2962.47	3875.36	FL	FL-B	Other	0	0
affgcffo-1	2976.69	3862.2	FL	FL-B	Other	0	0
affgejpi-1	2978.86	3875.85	FL	FL-B	Other	0	0
affgembd-1	2977.61	3870.16	FL	FL-B	Other	0	0
affgkplo-1	2948.67	3839.39	FL	FL-B	Other	0	0
affglomo-1	2951.89	3847.36	FL	FL-B	Other	0	0
affgnabl-1	2956.55	3846.03	FL	FL-B	Other	0	0
affgnhdg-1	2951.59	3841.58	FL	FL-B	Other	0	0
affgploa-1	2955.55	3853.36	FL	FL-B	Other	0	0
affhcgpm-1	2952.99	3859.08	FL	FL-B	Other	0	0
affheemb-1	2951.43	3852.68	FL	T-REG	CXCR3- T	0	0
affhhabn-1	2942.61	3851.56	FL	T-FH	CXCR3- T	0	0
affhhjfl-1	2946.49	3852.2	FL	FL-B	Other	0	0
affhhlgh-1	2943.36	3858.58	FL	FL-B	Other	0	0
affhiaop-1	2939.28	3855.71	FL	FRC	CXCL9- FRC	0	0
affhjckk-1	2933.45	3857.54	FL	FL-B	Other	0	0
affhojpd-1	2964.03	3847.05	FL	FL-B	Other	0	0
affiknmg-1	2963.97	3841.59	FL	FL-B	Other	0	0
affioklf-1	2978.54	3848.94	FL	FL-B	Other	0	0
affjddki-1	2971.33	3857.87	FL	FL-B	Other	0	0
affjemag-1	2976.77	3857.3	FL	FL-B	Other	0	0
affjfbdg-1	2970.53	3852.05	FL	FL-B	Other	0	0
affjicoj-1	2975.06	3841.02	FL	FL-B	Other	0	0
affjiief-1	2970.96	3845.69	FL	FDC	Other	0	0
affjkjal-1	2970.16	3839.39	FL	FDC	Other	0	0
affjlmnf-1	2805.72	3865.55	FL	FL-B	Other	0	0
affjnlkf-1	2806.68	3870.48	FL	FL-B	Other	0	0
affjoecp-1	2801.22	3869.15	FL	T-FH	CXCR3- T	0	0
affjogkg-1	2798.87	3899.54	FL	FL-B	Other	0	0
affkcjlj-1	2797.3	3914.46	FL	FL-B	Other	0	0
affkeoji-1	2797.27	3909.98	FL	FL-B	Other	0	0
affkfhid-1	2800.75	3907.55	FL	FL-B	Other	0	0
affkfjpg-1	2795.74	3904.31	FL	FL-B	Other	0	0
affkkcgi-1	2810.67	3879.54	FL	T-REG	CXCR3- T	0	0
affknhpf-1	2808.52	3906.31	FL	FL-B	Other	0	0
affknnln-1	2804.29	3903.34	FL	T-FH	CXCR3- T	0	0
affkoemd-1	2803.83	3895.75	FL	T-FH	CXCR3- T	0	0
affkpfoj-1	2807.83	3887.48	FL	FL-B	Other	0	0
afflapdm-1	2804.69	3883.02	FL	FL-B	Other	0	0
afflcdnp-1	2797.23	3879.79	FL	FL-B	Other	0	0
afflikfn-1	2800.18	3891.48	FL	FL-B	Other	0	0
affmdkik-1	2800.44	3884.84	FL	FL-B	Other	0	0
affmhkki-1	2773.57	3889.28	FL	FRC	CXCL9- FRC	0	0
affmjllg-1	2773.13	3906.54	FL	FL-B	Other	0	0
affmllbp-1	2772.24	3902.5	FL	FL-B	Other	0	0
affmmjnl-1	2771.21	3898.45	FL	FL-B	Other	0	0
affmoklc-1	2776.21	3896.94	FL	FL-B	Other	0	0
affndeln-1	2770.28	3894.02	FL	FL-B	Other	0	0
affndkpo-1	2770.84	3910.84	FL	FL-B	Other	0	0
affndlbn-1	2767.68	3918.96	FL	FRC	CXCL9- FRC	0	0
affnfnif-1	2768.31	3913.86	FL	FL-B	Other	0	0
affnfpeb-1	2776.77	3912.65	FL	FL-B	Other	0	0
affnmfje-1	2766.33	3900.49	FL	T-H	CXCR3- T	0	0
affnnlal-1	2764.52	3907.9	FL	T-FH	CXCR3- T	0	0
affoaaid-1	2779.22	3879.09	FL	Myeloid	Other	0	0
affoflgh-1	2782.86	3876.56	FL	T-FH	CXCR3- T	0	0
affohfdf-1	2781.06	3884.64	FL	FL-B	Other	0	0
affojchm-1	2786.67	3895.86	FL	FL-B	Other	0	0
affoledd-1	2793.23	3895.92	FL	FL-B	Other	0	0
affolggl-1	2791.24	3903.08	FL	FL-B	Other	0	0
affoljkm-1	2791.71	3882.4	FL	FL-B	Other	0	0
affonbho-1	2786.48	3887.19	FL	FL-B	Other	0	0
affonnem-1	2795.12	3886.18	FL	FRC	CXCL9- FRC	0	0
affoogbm-1	2785.91	3892.88	FL	FL-B	Other	0	0
affpbhko-1	2784.34	3901.01	FL	FL-B	Other	0	0
affpbncn-1	2782.82	3912.67	FL	FL-B	Other	0	0
affpdddp-1	2766.2	3922.64	FL	FL-B	Other	0	0
affpgceh-1	2769.1	3927.6	FL	FL-B	Other	0	0
affphkle-1	2774.14	3925.45	FL	FL-B	Other	0	0
affpiini-1	2769.96	3974.73	FL	FL-B	Other	0	0
affpjbfj-1	2773.47	3997.42	FL	FL-B	Other	0	0
affpjmfj-1	2760.6	3995.27	FL	FL-B	Other	0	0
affpkfij-1	2772.62	3984.28	FL	FL-B	Other	0	0
affpnflb-1	2774.32	3977.61	FL	FL-B	Other	0	0
affpogbj-1	2768.85	3982.04	FL	FL-B	Other	0	0
affppofj-1	2766.82	3956.58	FL	FL-B	Other	0	0
afgabikf-1	2774.03	3962.53	FL	FL-B	Other	0	0
afgacmdh-1	2767.14	3962.58	FL	FL-B	Other	0	0
afgafoan-1	2775.17	3958.15	FL	FL-B	Other	0	0
afgahadc-1	2773.87	3932.28	FL	FL-B	Other	0	0
afgahefl-1	2772.78	3936.66	FL	FL-B	Other	0	0
afgahijm-1	2768.1	3931.67	FL	FL-B	Other	0	0
afgajecn-1	2768.41	3940.48	FL	FL-B	Other	0	0
afgakaal-1	2769.96	3945.9	FL	FL-B	Other	0	0
afgamcbd-1	2774.19	3942.19	FL	FL-B	Other	0	0
afgamdbo-1	2766.05	3949.7	FL	FL-B	Other	0	0
afgamieo-1	2773.58	3953.78	FL	FL-B	Other	0	0
afgbdojl-1	2772.53	3949.45	FL	FL-B	Other	0	0
afgbffhc-1	2799.66	3962.8	FL	FL-B	Other	0	0
afgbfoip-1	2800.44	3974.41	FL	FL-B	Other	0	0
afgbghif-1	2803.66	3971.11	FL	FL-B	Other	0	0
afgbkdhh-1	2802.99	3965.42	FL	T-FH	CXCR3- T	0	0
afgbkipm-1	2806.64	3959.48	FL	FL-B	Other	0	0
afgbljjo-1	2808.55	3963.32	FL	FDC	Other	0	0
afgbphkn-1	2804.29	3987.32	FL	FL-B	Other	0	0
afgcamba-1	2803.38	3990.95	FL	FDC	Other	0	0
afgcamkm-1	2800.57	3978.24	FL	FL-B	Other	0	0
afgcdbpc-1	2800.79	3983.93	FL	FL-B	Other	0	0
afgcdcjm-1	2806.39	3982.35	FL	FL-B	Other	0	0
afgcejcj-1	2778.74	3982.51	FL	FL-B	Other	0	0
afgchcno-1	2775.46	3991.76	FL	FL-B	Other	0	0
afgchhpb-1	2779.76	3991.37	FL	FL-B	Other	0	0
afgciehe-1	2779.82	3987.34	FL	FL-B	Other	0	0
afgcllle-1	2780.11	3977.76	FL	FL-B	Other	0	0
afgcmibo-1	2795.53	3988.72	FL	FL-B	Other	0	0
afgcnfca-1	2798.42	3992.38	FL	FDC	Other	0	0
afgcngjc-1	2787.34	3982.82	FL	FL-B	Other	0	0
afgdaepn-1	2788.63	3993.39	FL	FDC	Other	0	0
afgdefdm-1	2788.26	3987.89	FL	T-FH	CXCR3- T	0	0
afgdekha-1	2786.65	3977.58	FL	T-H	CXCR3- T	0	0
afgdllmh-1	2797.47	3956.11	FL	FL-B	Other	0	0
afgdmoii-1	2791.25	3958.48	FL	FL-B	Other	0	0
afgdpdde-1	2794.3	3965.16	FL	FL-B	Other	0	0
afgeakjh-1	2793.99	3981.51	FL	FL-B	Other	0	0
afgeehmp-1	2793.26	3975.77	FL	FL-B	Other	0	0
afgehfbb-1	2792.22	3969.66	FL	FDC	Other	0	0
afgejloi-1	2785.19	3956.16	FL	FL-B	Other	0	0
afgemmni-1	2787.49	3963.04	FL	FL-B	Other	0	0
afgepcld-1	2781.12	3959.53	FL	FL-B	Other	0	0
afgepimn-1	2780.85	3923.66	FL	FL-B	Other	0	0
afgfbmim-1	2779.43	3932.81	FL	FL-B	Other	0	0
afgfcpjm-1	2781.72	3928.68	FL	FL-B	Other	0	0
afgfedbl-1	2781.57	3937.85	FL	FL-B	Other	0	0
afgfeebi-1	2779.21	3950.62	FL	FL-B	Other	0	0
afgfgboo-1	2778.26	3942.52	FL	FL-B	Other	0	0
afgfggki-1	2802.7	3943.3	FL	FL-B	Other	0	0
afgfhpga-1	2805.34	3952.69	FL	FL-B	Other	0	0
afgfjlcg-1	2790.03	3953.52	FL	FL-B	Other	0	0
afgfmiid-1	2796	3950.71	FL	FRC	CXCL9- FRC	0	0
afgfmnga-1	2806.83	3937	FL	FRC	CXCL9- FRC	0	0
afgfnknp-1	2802.31	3934.64	FL	FL-B	Other	0	0
afgfonjh-1	2788.45	3932.69	FL	FL-B	Other	0	0
afgfpejf-1	2797.24	3935.64	FL	T-FH	CXCR3- T	0	0
afgfpekc-1	2796.36	3930.75	FL	rFRC	CXCL9- FRC	0	0
afggeoeh-1	2790.66	3936.77	FL	FL-B	Other	0	0
afgggcop-1	2760.64	3902.35	FL	FL-B	Other	0	0
afgggnce-1	2751	3909.75	FL	FL-B	Other	0	0
afggjaeg-1	2744.34	3908.98	FL	FL-B	Other	0	0
afggnjbc-1	2750.78	3904.83	FL	Myeloid	Other	0	0
afggpbhp-1	2757.71	3906.44	FL	FL-B	Other	0	0
afggpfpo-1	2753.95	3901.29	FL	FL-B	Other	0	0
afghdhlf-1	2747.96	3913.69	FL	FL-B	Other	0	3.07159
afghhmdo-1	2748.16	3920.77	FL	FL-B	Other	0	0
afghjhid-1	2753.18	3918.23	FL	FL-B	Other	0	0
afghkdkl-1	2762.7	3913.5	FL	FL-B	Other	0	0
afghklek-1	2760.88	3923.28	FL	FL-B	Other	0	0
afghlchb-1	2754.71	3913.13	FL	FL-B	Other	0	0
afghmedo-1	2747.34	3962.92	FL	FL-B	Other	0	0
afghnaia-1	2743.93	3969.82	FL	FL-B	Other	0	0
afgibcif-1	2748.54	3967.4	FL	FL-B	Other	0	0
afgifgii-1	2758.51	4001.31	FL	FL-B	Other	0	0
afgigogp-1	2759.21	4005.54	FL	FL-B	Other	0	0
afgijjmc-1	2752.34	4005.19	FL	T-FH	CXCR3- T	0	0
afgijohj-1	2746.99	4002.07	FL	FDC	Other	0	0
afgjbpdg-1	2745.19	4006.97	FL	FL-B	Other	0	0
afgjcbeh-1	2745.04	3995.57	FL	FL-B	Other	0	0
afgjckbi-1	2754.19	3973.37	FL	FL-B	Other	0	0
afgjeodl-1	2764.74	3974.15	FL	FL-B	Other	0	0
afgjfhmh-1	2756.68	3976.9	FL	FL-B	Other	0	0
afgjiffj-1	2755.68	3938.33	FL	FL-B	Other	0	0
afgjphlk-1	2757.49	3943.98	FL	FL-B	Other	0	0
afgjplpk-1	2745.85	3943.86	FL	FL-B	Other	0	0
afgkihod-1	2751.48	3944.23	FL	FL-B	Other	0	0
afgkmnao-1	2763.7	3941.3	FL	FL-B	Other	0	0
afgkplcd-1	2753.8	3955.04	FL	rFRC	CXCL9+ FRC	0	3.47352
afglbmdb-1	2763.12	3958.45	FL	FL-B	Other	0	0
afgldkjc-1	2760.01	3953.35	FL	FL-B	Other	0	0
afgljmnf-1	2756.58	3959.57	FL	FL-B	Other	0	0
afglkodk-1	2748.23	3950.2	FL	FL-B	Other	0	0
afglpagi-1	2742.92	3952.57	FL	FL-B	Other	0	0
afgmaifh-1	2753.15	3949.77	FL	FL-B	Other	0	0
afgmccmj-1	2746.95	3925.97	FL	FL-B	Other	0	0
afgmjfho-1	2746.54	3939.44	FL	Myeloid	Other	0	0
afgmjgkf-1	2749.89	3936.71	FL	FL-B	Other	0	0
afgmkkol-1	2744.23	3931.17	FL	T-REG	CXCR3- T	0	0
afgmlmnp-1	2758.9	3929.6	FL	FL-B	Other	0	0
afgmmmgm-1	2763.57	3935.11	FL	FL-B	Other	0	0
afgmngfl-1	2758.63	3934.77	FL	FL-B	Other	0	0
afgmomaa-1	2753.18	3933.34	FL	FL-B	Other	0	0
afgmpogf-1	2752.46	3926.4	FL	FL-B	Other	0	0
afgnepee-1	2820.73	4000	FL	FL-B	Other	0	0
afgnfnod-1	2818.71	3995.05	FL	T-TOX	CXCR3+ T	3.37583	0
afgnhclm-1	2816.84	4005.63	FL	FDC	Other	0	0
afgnjegf-1	2796.8	4011.18	FL	FL-B	Other	0	0
afgnlcag-1	2814.33	4011.33	FL	FL-B	Other	0	0
afgnogcb-1	2800.4	4006.95	FL	FDC	Other	0	0
afgobkhf-1	2813.74	3998.25	FL	FL-B	Other	0	0
afgobllh-1	2811.21	3999.43	FL	FL-B	Other	0	0
afgoegjd-1	2804.39	3999.57	FL	FL-B	Other	0	0
afgogpio-1	2781.77	4018.32	FL	FL-B	Other	0	0
afgojnpl-1	2796.98	4030.68	FL	FL-B	Other	0	0
afgokfnm-1	2794.39	4026.84	FL	FL-B	Other	0	0
afgollaa-1	2786.78	4029.48	FL	FL-B	Other	0	0
afgomkco-1	2783.66	4025.5	FL	FL-B	Other	0	0
afgpceog-1	2789.08	4021.33	FL	FL-B	Other	0	0
afgpdmio-1	2788.88	4034.68	FL	FL-B	Other	0	0
afgpedim-1	2793.62	4042.24	FL	FL-B	Other	0	0
afgpjeml-1	2788.32	4042.58	FL	FL-B	Other	0	0
afgpncll-1	2796.02	4036.91	FL	FL-B	Other	0	0
afgpnlbm-1	2777.94	4023.89	FL	FL-B	Other	0	0
afgppkml-1	2768.42	4038.96	FL	FL-B	Other	0	0
afhaaldd-1	2777.13	4032.66	FL	FL-B	Other	0	0
afhadbgc-1	2768.51	4031.6	FL	FL-B	Other	0	0
afhahega-1	2764.81	4024.28	FL	FL-B	Other	0	0
afhaklgi-1	2800.87	4014.86	FL	FL-B	Other	0	0
afhaljdg-1	2802.64	4029.99	FL	T-FH	CXCR3- T	0	0
afhanbbc-1	2802.03	4025.12	FL	FL-B	Other	0	0
afhaneni-1	2803.23	4020.46	FL	FL-B	Other	0	0
afhbadkl-1	2804.58	4015.7	FL	FL-B	Other	0	0
afhbckdf-1	2807.47	4035.68	FL	FL-B	Other	0	0
afhbcpie-1	2810.49	4051.61	FL	T-FH	CXCR3- T	0	0
afhbgefn-1	2804.21	4051.02	FL	FL-B	Other	0	0
afhbilod-1	2804.21	4046.23	FL	FL-B	Other	0	0
afhbmjkl-1	2802.71	4040.21	FL	FL-B	Other	0	0
afhbmpbg-1	2818.35	4034.17	FL	FL-B	Other	0	0
afhbmpjl-1	2812.07	4043.23	FL	T-FH	CXCR3- T	0	0
afhcbnjd-1	2818.5	4043.08	FL	FL-B	Other	0	0
afhccicp-1	2812.48	4037.35	FL	FL-B	Other	0	0
afhchfcc-1	2822.77	4018.34	FL	T-FH	CXCR3- T	0	0
afhching-1	2817.05	4027.09	FL	FL-B	Other	0	0
afhcjiga-1	2808.49	4026.57	FL	FL-B	Other	0	0
afhcmcok-1	2811.24	4020.18	FL	FL-B	Other	0	0
afhdbkkf-1	2795.56	3997.85	FL	FDC	Other	0	0
afhdfjdb-1	2796.51	4002.91	FL	FL-B	Other	0	0
afhdfmcc-1	2793.19	4005.59	FL	FL-B	Other	0	0
afhdgmjj-1	2788.7	3999.6	FL	T-FH	CXCR3- T	0	0
afhdihej-1	2794.82	4015.6	FL	FL-B	Other	0	0
afhdjefk-1	2795.83	4021.38	FL	FL-B	Other	0	0
afhdngnl-1	2786.81	4017.1	FL	FL-B	Other	0	0
afhdnkjj-1	2768.93	4011.67	FL	FDC	Other	0	0
afhdphdb-1	2774.85	4018.44	FL	T-FH	CXCR3- T	0	0
afhdppbi-1	2766.33	4019.61	FL	FL-B	Other	0	0
afhebhdo-1	2770.69	4014.67	FL	FL-B	Other	0	0
afhedfoc-1	2774.51	4013.37	FL	FL-B	Other	0	0
afhefbop-1	2775.9	4003.85	FL	T-FH	CXCR3- T	0	0
afhehdlb-1	2781.09	4011.6	FL	FL-B	Other	0	0
afhejbmg-1	2780.61	4001.98	FL	FL-B	Other	0	0
afhelojf-1	2782.21	4007.55	FL	FL-B	Other	0	0
afhemjnc-1	2775.46	4077.14	FL	FL-B	Other	0	0
afhenmke-1	2767.27	4089.16	FL	FDC	Other	0	0
afheogdh-1	2782.36	4083.27	FL	FL-B	Other	0	0
afheojca-1	2772.73	4079.46	FL	FL-B	Other	0	0
afhepboo-1	2767.97	4081.31	FL	FL-B	Other	0	0
afhepghd-1	2780.93	4127.45	FL	FL-B	Other	0	0
afhfbmij-1	2773.52	4129.65	FL	FL-B	Other	0	0
afhfddpn-1	2775.36	4123.99	FL	FL-B	Other	0	0
afhfdimb-1	2764.54	4120.13	FL	FL-B	Other	0	0
afhfeagf-1	2767.14	4128.76	FL	FL-B	Other	0	0
afhfekkn-1	2769.81	4122.47	FL	FL-B	Other	0	0
afhfijgl-1	2778.88	4097.04	FL	FL-B	Other	0	0
afhfkack-1	2780.42	4114.34	FL	FL-B	Other	0	0
afhfkbcp-1	2777.31	4108.95	FL	FL-B	Other	0	0
afhgapfj-1	2765.58	4103.24	FL	FL-B	Other	0	0
afhgcikd-1	2803.57	4150.07	FL	T-FH	CXCR3- T	0	0
afhgdghi-1	2800.61	4145.42	FL	FL-B	Other	0	0
afhgfgpc-1	2799.68	4139.68	FL	FL-B	Other	0	0
afhgfkde-1	2826.63	4145.64	FL	FL-B	Other	0	0
afhggbda-1	2823.28	4148.37	FL	FL-B	Other	0	0
afhghhja-1	2819.07	4144	FL	FL-B	Other	0	0
afhgicke-1	2813.74	4146.33	FL	FL-B	Other	0	0
afhgkghk-1	2815.1	4151.48	FL	FL-B	Other	0	0
afhgmebj-1	2808.01	4143.88	FL	FL-B	Other	0	0
afhhalcc-1	2814.79	4132.86	FL	FL-B	Other	0	0
afhhdhjn-1	2810.33	4135.62	FL	FL-B	Other	0	0
afhhfapn-1	2819.44	4135.11	FL	FL-B	Other	0	0
afhhhdok-1	2769.99	4136.94	FL	FL-B	Other	0	0
afhhhimn-1	2777.7	4139.59	FL	FL-B	Other	0	0
afhhhnnf-1	2771.98	4141.92	FL	FL-B	Other	0	0
afhhihmg-1	2777.94	4146.94	FL	FL-B	Other	0	0
afhhjhmb-1	2775.72	4153.52	FL	FL-B	Other	0	3.34365
afhhlegc-1	2767.58	4154.34	FL	FL-B	Other	0	0
afhhlhdn-1	2772.42	4146.27	FL	FL-B	Other	0	0
afhhmfgl-1	2765.01	4149.78	FL	FL-B	Other	0	0
afhhmkhl-1	2815.93	4100.21	FL	FL-B	Other	0	0
afhiaijp-1	2808.35	4108.36	FL	FL-B	Other	0	0
afhianhk-1	2816.66	4106.57	FL	FL-B	Other	0	0
afhidmac-1	2809.36	4100.33	FL	FL-B	Other	0	0
afhigacf-1	2817.06	4123.98	FL	FL-B	Other	0	0
afhihcae-1	2821.96	4127.12	FL	FL-B	Other	0	0
afhiimpm-1	2810.89	4130.97	FL	FL-B	Other	0	0
afhinpll-1	2814.16	4112.95	FL	T-FH	CXCR3+ T	3.66786	0
afhipkdj-1	2813.4	4118.34	FL	FL-B	Other	0	3.29738
afhjadbi-1	2820.7	4118.89	FL	FL-B	Other	0	0
afhjbame-1	2785.69	4097.02	FL	FL-B	Other	0	0
afhjcbhi-1	2782.37	4106.61	FL	FL-B	Other	0	0
afhjeaae-1	2784.17	4101.77	FL	FL-B	Other	0	0
afhjfafe-1	2794.27	4140.52	FL	FL-B	Other	0	0
afhjfinb-1	2785.21	4155.4	FL	FL-B	Other	0	0
afhjgfkn-1	2787	4148.92	FL	FDC	Other	0	0
afhjgihj-1	2785.69	4133.73	FL	FL-B	Other	0	0
afhjgopi-1	2788.73	4138.81	FL	FL-B	Other	0	0
afhjhmcf-1	2787.37	4112.41	FL	FL-B	Other	0	0
afhjileg-1	2785.77	4128.59	FL	FL-B	Other	0	0
afhjjkpp-1	2785.09	4119.83	FL	FL-B	Other	0	0
afhjlfhj-1	2792.26	4117.77	FL	T-FH	CXCR3- T	0	0
afhjlfmd-1	2796.12	4130.52	FL	FL-B	Other	0	0
afhjmjnh-1	2790.92	4129	FL	FDC	Other	0	0
afhkahkf-1	2794.63	4122.22	FL	FL-B	Other	0	0
afhkakkb-1	2791.96	4100.74	FL	FL-B	Other	0	0
afhkanhh-1	2791.48	4113.52	FL	FL-B	Other	0	0
afhkdphj-1	2796.55	4109.26	FL	FL-B	Other	0	0
afhkejki-1	2792.61	4106.53	FL	FDC	Other	0	0
afhkfook-1	2801.7	4079.46	FL	Myeloid	Other	0	0
afhkjbmb-1	2805.02	4093.4	FL	Myeloid	Other	0	0
afhkjokk-1	2799.28	4087.88	FL	Myeloid	Other	0	0
afhkkhpl-1	2805.74	4104.48	FL	FL-B	Other	0	0
afhkleeg-1	2804.64	4117.64	FL	FL-B	Other	0	0
afhkngem-1	2807.69	4113.07	FL	T-FH	CXCR3- T	0	0
afhkpkie-1	2802.39	4110.57	FL	FL-B	Other	0	0
afhladko-1	2800.8	4105.34	FL	FL-B	Other	0	0
afhlajeb-1	2804.11	4100.37	FL	FL-B	Other	0	0
afhlcabj-1	2797.71	4101.56	FL	FL-B	Other	0	0
afhlfkoj-1	2776.2	4050.1	FL	FL-B	Other	0	0
afhliecl-1	2778.51	4059.86	FL	FL-B	Other	0	0
afhlkaod-1	2779.64	4055.56	FL	FL-B	Other	0	0
afhlkipe-1	2784.46	4052.4	FL	FL-B	Other	0	0
afhlnbnc-1	2781.91	4045.93	FL	FL-B	Other	0	0
afhlndib-1	2764.71	4067.46	FL	FL-B	Other	0	0
afhlpkpl-1	2768.89	4073.34	FL	FL-B	Other	0	0
afhmcppk-1	2769.37	4069.15	FL	FL-B	Other	0	0
afhmfpbe-1	2776.07	4066.26	FL	T-FH	CXCR3- T	0	0
afhmldhi-1	2778.82	4073.86	FL	FL-B	Other	0	0
afhmllkg-1	2775.94	4070.65	FL	FL-B	Other	0	0
afhmmckb-1	2770.57	4053.35	FL	FL-B	Other	0	0
afhndjgg-1	2765.57	4063.88	FL	FL-B	Other	0	0
afhndnbm-1	2767.36	4057.88	FL	T-FH	CXCR3- T	0	0
afhndndc-1	2767.81	4044.11	FL	FDC	Other	0	0
afhnehnl-1	2815.19	4057.63	FL	FL-B	Other	0	0
afhnhafk-1	2820.87	4070.79	FL	FL-B	Other	0	0
afhnkkhb-1	2813.64	4068.37	FL	FL-B	Other	0	0
afhnopcb-1	2807.41	4080.93	FL	FL-B	Other	0	0
afhnpgjl-1	2814.21	4080.6	FL	FL-B	Other	0	0
afhnppom-1	2810.51	4076.46	FL	FL-B	Other	0	0
afhobkfi-1	2817.36	4073.05	FL	FDC	Other	0	0
afhobpip-1	2821.72	4091.94	FL	FL-B	Other	0	0
afhodknj-1	2820.11	4080.43	FL	FL-B	Other	0	0
afhoegbb-1	2819.29	4085.33	FL	FL-B	Other	0	0
afhofdbe-1	2801.06	4061.84	FL	FL-B	Other	0	0
afhogdjc-1	2799.31	4072.81	FL	FL-B	Other	0	0
afhogija-1	2804.45	4071.34	FL	FL-B	Other	0	0
afhojipc-1	2803.27	4066.37	FL	FL-B	Other	0	0
afhpadkh-1	2797.04	4048.63	FL	FL-B	Other	0	0
afhpamjb-1	2784.66	4059.5	FL	FL-B	Other	0	0
afhpbann-1	2787.68	4054.87	FL	FDC	Other	0	0
afhpfhil-1	2788.5	4049.04	FL	FL-B	Other	0	0
afhpgcba-1	2782.3	4077.75	FL	FL-B	Other	0	0
afhphodn-1	2796.76	4077.99	FL	FL-B	Other	0	0
afhpkdnl-1	2789.09	4088.6	FL	FL-B	Other	0	0
afhpkloj-1	2790.02	4083.89	FL	FL-B	Other	0	0
afhpojcn-1	2793.86	4081.13	FL	FL-B	Other	0	0
afiadcga-1	2783.1	4067.6	FL	FL-B	Other	0	0
afiaicom-1	2788.82	4067.67	FL	FL-B	Other	0	0
afianmhe-1	2787.93	4072.91	FL	FL-B	Other	0	0
afibaakc-1	2784.84	4063.81	FL	FL-B	Other	0	0
afibamac-1	2791.92	4062.03	FL	FL-B	Other	0	0
afibkbnd-1	2793.93	4068.55	FL	T-FH	CXCR3- T	0	0
afibkhme-1	2797.23	4064.34	FL	FL-B	Other	0	0
afiblflp-1	2756.87	4008.89	FL	FL-B	Other	0	0
afibnecg-1	2756.01	4019.68	FL	FL-B	Other	0	0
afibnhio-1	2761.06	4013.73	FL	FL-B	Other	0	0
afibolmp-1	2764.71	4009.3	FL	FDC	Other	0	0
afibonon-1	2752.03	4040.81	FL	FL-B	Other	0	0
afibpajo-1	2744.81	4053.68	FL	FL-B	Other	0	0
aficapjd-1	2745.48	4047.53	FL	FL-B	Other	0	0
aficfcfp-1	2751.54	4044.89	FL	FL-B	Other	0	0
aficfdll-1	2760.71	4042.98	FL	FL-B	Other	0	0
aficiofn-1	2743.09	4040.39	FL	FL-B	Other	0	0
aficjblm-1	2753.95	4029.85	FL	T-FH	CXCR3- T	0	0
aficjfge-1	2758.61	4037.04	FL	FL-B	Other	0	0
aficnngg-1	2752.77	4033.8	FL	FL-B	Other	0	0
aficnokd-1	2762.17	4029.6	FL	FL-B	Other	0	0
afidamhk-1	2749.04	4012.04	FL	FL-B	Other	0	0
afidbiek-1	2743.83	4031.58	FL	FL-B	Other	0	0
afidffmp-1	2745.78	4026.98	FL	FL-B	Other	0	0
afidibkb-1	2751.45	4023.98	FL	DLBCL-B	Other	0	0
afidnaoj-1	2742.92	4022.09	FL	FL-B	Other	0	0
afidpdlm-1	2755.81	4119.83	FL	T-FH	CXCR3- T	0	0
afidpgao-1	2765.17	4133.28	FL	FL-B	Other	0	0
afiebgmn-1	2760.68	4129.72	FL	FL-B	Other	0	0
afiebjpf-1	2759.27	4123.62	FL	FL-B	Other	0	0
afiecgfh-1	2764.25	4123.88	FL	FL-B	Other	0	0
afiecibc-1	2747.97	4134.75	FL	T-FH	CXCR3- T	0	0
afiecnpf-1	2744.86	4150.94	FL	FL-B	Other	0	0
afieddgm-1	2751.49	4148.28	FL	FL-B	Other	0	0
afiefmon-1	2743.61	4139.9	FL	FL-B	Other	0	0
afiegddh-1	2750.37	4143.16	FL	T-FH	CXCR3- T	0	0
afieiepp-1	2745.53	4120.33	FL	FL-B	Other	0	0
afiejcdl-1	2747.74	4129.33	FL	Myeloid	Other	0	0
afiekbna-1	2742.25	4128.79	FL	FL-B	Other	0	0
afienhia-1	2750.94	4122.19	FL	FL-B	Other	0	0
afiepbgm-1	2750.26	4091.77	FL	FL-B	Other	0	0
afifadag-1	2748.47	4103.84	FL	FL-B	Other	0	0
afifbdeb-1	2743.84	4100.24	FL	FL-B	Other	0	0
afifdaje-1	2752.01	4097.36	FL	T-FH	CXCR3- T	0	0
afifeajm-1	2745.63	4095.05	FL	FL-B	Other	0	0
afifkcfn-1	2753.6	4105.68	FL	FL-B	Other	0	0
afifmfom-1	2761.47	4113.74	FL	FL-B	Other	0	0
afifobom-1	2754.64	4114.32	FL	FL-B	Other	0	0
afifpmfc-1	2757.43	4094.34	FL	FL-B	Other	0	0
afigbkkn-1	2759.44	4106.11	FL	FL-B	Other	0	0
afigcnkn-1	2758.83	4098.12	FL	FL-B	Other	0	0
afigenkj-1	2760.94	4091.15	FL	Myeloid	Other	0	0
afigfbdp-1	2758.22	4058.52	FL	FL-B	Other	0	0
afigfchm-1	2761.48	4071.61	FL	FL-B	Other	0	0
afiggjeo-1	2758.44	4065.69	FL	FL-B	Other	0	0
afiglcaa-1	2756.26	4074.72	FL	FL-B	Other	0	0
afigmhjg-1	2761.94	4085.2	FL	FL-B	Other	0	0
afigngof-1	2754.6	4078.13	FL	T-FH	CXCR3- T	0	0
afigolpm-1	2762.56	4078.5	FL	FL-B	Other	0	0
afigpoii-1	2753.38	4068.7	FL	FL-B	Other	0	0
afihblbp-1	2750.12	4065.54	FL	FL-B	Other	0	0
afihgiol-1	2747.58	4068.58	FL	FL-B	Other	0	0
afihjjkm-1	2862.93	4018.46	FL	FL-B	Other	0	0
afihkfgj-1	2860.4	4027.61	FL	FL-B	Other	0	0
afihknoo-1	2863.57	4024.72	FL	FL-B	Other	0	3.72141
afihlphm-1	2861.32	4049.08	FL	FL-B	Other	0	0
afihnjgg-1	2863.9	4055.55	FL	FL-B	Other	0	0
afiiaanl-1	2870.85	4052.34	FL	FL-B	Other	0	0
afiibebc-1	2868.02	4049.03	FL	FL-B	Other	0	0
afiiekmh-1	2872.07	4034.06	FL	FL-B	Other	0	0
afiihhom-1	2866.34	4042.43	FL	T-FH	CXCR3+ T	3.2557	0
afiihnfc-1	2862.31	4034.6	FL	FL-B	Other	0	0
afiiifbd-1	2868.34	4016.69	FL	FL-B	Other	0	0
afiiipib-1	2871.6	4029.67	FL	T-FH	CXCR3- T	0	0
afiimopl-1	2871.23	4023.91	FL	FL-B	Other	0	0
afijabih-1	2868.6	4059.08	FL	FL-B	Other	0	0
afijhjlk-1	2861.78	4066.94	FL	T-FH	CXCR3- T	0	0
afijinoh-1	2866.51	4064.85	FL	FL-B	Other	0	0
afijnhfg-1	2862.43	4062.21	FL	FL-B	Other	0	0
afikalae-1	2859.32	4083.31	FL	FL-B	Other	0	0
afikffoj-1	2867.97	4088.06	FL	FL-B	Other	0	0
afikjflf-1	2867.81	4084.85	FL	FL-B	Other	0	0
afiklpil-1	2865.64	4073.39	FL	FL-B	Other	0	0
afikojjp-1	2869.83	4080.36	FL	FL-B	Other	0	0
afilacke-1	2870.57	4069.15	FL	FL-B	Other	0	0
afilalif-1	2881.01	4059.66	FL	FL-B	Other	0	0
afilenod-1	2881.11	4065.45	FL	FL-B	Other	0	0
afilgkjd-1	2875.32	4059.15	FL	FL-B	Other	0	0
afilkchk-1	2882.11	4071.51	FL	T-FH	CXCR3- T	0	0
afillllj-1	2881.47	4077.93	FL	FL-B	Other	0	0
afiloghf-1	2878.47	4075.79	FL	FL-B	Other	0	0
afilpoah-1	2892.01	4059.51	FL	FL-B	Other	0	0
afimdoli-1	2890.43	4067.67	FL	FL-B	Other	0	0
afimenbc-1	2896.74	4066.26	FL	FL-B	Other	0	0
afimiegj-1	2888.23	4063.02	FL	FL-B	Other	0	0
afimkpom-1	2889.75	4033.22	FL	FL-B	Other	0	0
afimnimi-1	2892.5	4039.95	FL	Myeloid	Other	0	0
afimoefl-1	2897.17	4034.25	FL	FL-B	Other	0	0
afimomhg-1	2892.52	4045.02	FL	FL-B	Other	0	0
afimpopg-1	2894.17	4054.71	FL	FL-B	Other	0	0
afinapii-1	2895.74	4048.59	FL	FL-B	Other	0	0
afinbjmf-1	2884.68	4043.45	FL	FL-B	Other	0	0
afinmbga-1	2883.57	4053.72	FL	FL-B	Other	0	0
afinofom-1	2879.21	4047.19	FL	FL-B	Other	0	0
afinomcb-1	2888.22	4073.55	FL	FL-B	Other	0	2.42187
afinplfl-1	2888.49	4085.58	FL	FL-B	Other	0	0
afinppne-1	2884.39	4080.97	FL	FL-B	Other	0	0
afioejel-1	2892.69	4082.28	FL	FL-B	Other	0	0
afiojhbf-1	2895.12	4087.74	FL	FL-B	Other	0	0
afiokknm-1	2899.06	4080.05	FL	FL-B	Other	0	0
afiopnkb-1	2894.41	4077.52	FL	FL-B	Other	0	0
afiphijp-1	2898.42	4073.2	FL	FL-B	Other	0	0
afipjeci-1	2898.47	4117.45	FL	FL-B	Other	0	0
afiplhfp-1	2886.24	4121.07	FL	T-FH	CXCR3- T	0	0
afjaaobd-1	2888.38	4117.87	FL	FL-B	Other	0	0
afjabmmi-1	2896.08	4129.96	FL	FL-B	Other	0	0
afjadhgc-1	2879.15	4123.64	FL	FL-B	Other	0	0
afjahaim-1	2877.3	4127.4	FL	FL-B	Other	0	0
afjakndk-1	2888.56	4140.66	FL	Myeloid	Other	0	0
afjalkdl-1	2873.19	4141.64	FL	FL-B	Other	0	0
afjamofm-1	2876.58	4134.69	FL	FL-B	Other	0	0
afjanfgf-1	2894.84	4144.51	FL	Myeloid	Other	0	0
afjapggi-1	2888.24	4126.58	FL	Myeloid	Other	0	0
afjbaodf-1	2862.14	4092	FL	FL-B	Other	0	0
afjbecfl-1	2866.52	4094.81	FL	T-FH	CXCR3- T	0	0
afjbemla-1	2869.54	4090.99	FL	FL-B	Other	0	0
afjbfibo-1	2867.3	4139.28	FL	FDC	Other	0	0
afjbgkak-1	2870.31	4145.95	FL	T-FH	CXCR3- T	0	0
afjbhpkg-1	2866.62	4144.01	FL	FL-B	Other	0	0
afjbkkoi-1	2861.72	4141.61	FL	FL-B	Other	0	0
afjbpipb-1	2866.63	4155.76	FL	T-TOX	CXCR3- T	0	0
afjcahdm-1	2874.6	4155.47	FL	FDC	Other	0	0
afjcaijd-1	2880.26	4154.09	FL	FRC	CXCL9- FRC	0	0
afjcbgdj-1	2867.55	4120.4	FL	FL-B	Other	0	0
afjcbigl-1	2867.5	4134.04	FL	FL-B	Other	0	0
afjceoeo-1	2865.86	4127.7	FL	FL-B	Other	0	0
afjcgpnh-1	2871.33	4128.76	FL	FL-B	Other	0	0
afjciemn-1	2861.49	4111.41	FL	FL-B	Other	0	0
afjcjnjh-1	2871.84	4112.72	FL	FL-B	Other	0	0
afjcmkbd-1	2867.93	4110.82	FL	FL-B	Other	0	0
afjdafjd-1	2871.67	4099.64	FL	FL-B	Other	0	0
afjdecic-1	2874.03	4106.66	FL	FL-B	Other	0	0
afjdemaj-1	2866.37	4106.31	FL	FL-B	Other	0	0
afjdffad-1	2863.36	4099.17	FL	FL-B	Other	0	0
afjdgnhj-1	2876.27	4088.57	FL	FL-B	Other	0	0
afjdhebc-1	2878.1	4092.79	FL	FL-B	Other	0	0
afjdhjkl-1	2894.34	4107.74	FL	FL-B	Other	0	0
afjdlcnn-1	2894.03	4113.77	FL	FL-B	Other	0	0
afjecfac-1	2888.5	4113.31	FL	T-REG	CXCR3- T	0	0
afjemckl-1	2880.79	4108.31	FL	FL-B	Other	0	0
afjeofbg-1	2887.25	4104.72	FL	FL-B	Other	0	0
afjeohmf-1	2876.55	4117.95	FL	FL-B	Other	0	0
afjfbcdl-1	2886.4	4109.93	FL	T-FH	CXCR3- T	0	0
afjfdaag-1	2877.97	4112.22	FL	T-FH	CXCR3- T	0	0
afjfedbd-1	2884.59	4092.09	FL	T-FH	CXCR3- T	0	0
afjfjdcf-1	2881.73	4100.05	FL	FDC	Other	0	0
afjfoajn-1	2883.21	4095.78	FL	FL-B	Other	0	0
afjgaood-1	2889.69	4098.33	FL	FL-B	Other	0	0
afjgcimf-1	2895.61	4098.85	FL	T-FH	CXCR3- T	0	0
afjgcmcn-1	2890.11	4093.29	FL	FL-B	Other	0	0
afjgeopg-1	2833.4	4048.83	FL	FRC	CXCL9- FRC	0	0
afjgfaci-1	2836.23	4058.26	FL	FL-B	Other	0	0
afjgnbdk-1	2836.52	4053.1	FL	FL-B	Other	0	0
afjhadch-1	2827.71	4052.01	FL	FL-B	Other	0	0
afjhamad-1	2833.48	4075.16	FL	FL-B	Other	0	0
afjhbngl-1	2835.08	4094.34	FL	FL-B	Other	0	0
afjhcdhf-1	2835.92	4089.55	FL	FL-B	Other	0	0
afjhdcic-1	2837.78	4067.7	FL	FL-B	Other	0	0
afjhdjon-1	2835.78	4085.63	FL	FL-B	Other	0	0
afjheabc-1	2832.29	4080.45	FL	FL-B	Other	0	0
afjhfaig-1	2827.05	4061.52	FL	FL-B	Other	0	0
afjhfnmd-1	2824.62	4087.28	FL	T-FH	CXCR3- T	0	0
afjhjhgp-1	2827.14	4080.4	FL	FL-B	Other	0	0
afjhkgbn-1	2826.34	4076.45	FL	FL-B	Other	0	0
afjhlalb-1	2827.35	4069.98	FL	FL-B	Other	0	0
afjhmjeb-1	2824.13	4065.38	FL	FL-B	Other	0	0
afjhmmln-1	2826.22	4107.6	FL	FL-B	Other	0	0
afjhnkgc-1	2834.48	4125.6	FL	FL-B	Other	0	0
afjibbbm-1	2825.37	4122.4	FL	FL-B	Other	0	0
afjibdcc-1	2833.42	4118.83	FL	T-FH	CXCR3- T	0	0
afjiciln-1	2827.41	4117.09	FL	FL-B	Other	0	0
afjidgic-1	2828.97	4112.43	FL	FL-B	Other	0	0
afjieckh-1	2834.47	4150.42	FL	T-FH	CXCR3- T	0	0
afjifhjm-1	2824.54	4155.29	FL	FL-B	Other	0	0
afjifpgc-1	2828.69	4151.58	FL	FL-B	Other	0	0
afjihcdn-1	2831.48	4133.4	FL	FL-B	Other	0	0
afjiiiig-1	2832.4	4143.95	FL	FL-B	Other	0	0
afjikflb-1	2833.14	4138.85	FL	FL-B	Other	0	0
afjiknjc-1	2825.27	4139.21	FL	FL-B	Other	0	0
afjikolm-1	2843.26	4140.9	FL	FL-B	Other	0	0
afjinedj-1	2838.02	4146.37	FL	FL-B	Other	0	0
afjipfkf-1	2837.81	4139.59	FL	FL-B	Other	0	0
afjipjki-1	2849.91	4135.19	FL	FL-B	Other	0	0
afjjbkif-1	2858.66	4149.98	FL	FL-B	Other	0	0
afjjelca-1	2857.68	4145.24	FL	T-FH	CXCR3- T	0	0
afjjhaak-1	2855.21	4122.54	FL	FL-B	Other	0	0
afjjldcj-1	2860.91	4122.98	FL	FL-B	Other	0	0
afjkagcl-1	2855.67	4132.05	FL	FL-B	Other	0	0
afjkbkpd-1	2844.25	4102.13	FL	FL-B	Other	0	0
afjkefmh-1	2846.13	4108.77	FL	T-REG	CXCR3- T	0	0
afjkhele-1	2839.76	4106.07	FL	T-FH	CXCR3- T	0	0
afjkiblk-1	2846.63	4117.81	FL	FL-B	Other	0	0
afjkklhf-1	2856.11	4116.67	FL	FL-B	Other	0	0
afjknbbh-1	2848.9	4122.76	FL	FL-B	Other	0	0
afjkofmf-1	2849.42	4113.45	FL	FL-B	Other	0	0
afjkpckg-1	2840.12	4111.38	FL	Myeloid	Other	0	0
afjkpgpi-1	2841.46	4123.14	FL	FL-B	Other	0	0
afjlbiin-1	2838.26	4115.64	FL	FL-B	Other	0	0
afjleckk-1	2856.83	4102.3	FL	FL-B	Other	0	0
afjlkehc-1	2855.47	4111.96	FL	FL-B	Other	0	0
afjlpbjh-1	2855.49	4107.23	FL	FRC	CXCL9- FRC	0	0
afjmafma-1	2852.39	4079.35	FL	FL-B	Other	0	0
afjmbpkm-1	2858.76	4088.29	FL	FL-B	Other	0	0
afjmcolo-1	2854.68	4083.75	FL	T-FH	CXCR3- T	0	0
afjmdaah-1	2841.95	4094.65	FL	T-FH	CXCR3- T	0	0
afjmdipg-1	2849.71	4089.53	FL	FL-B	Other	0	0
afjmjema-1	2850.63	4097.92	FL	FL-B	Other	0	0
afjmlmka-1	2858.58	4096.06	FL	FL-B	Other	0	0
afjmmjod-1	2854.42	4091.71	FL	T-FH	CXCR3- T	0	0
afjmnnaj-1	2840.31	4081.65	FL	FDC	Other	0	0
afjmnnkf-1	2845.81	4091.36	FL	FL-B	Other	0	0
afjndbnp-1	2843.87	4086.24	FL	FL-B	Other	0	0
afjnglgh-1	2851.41	4052.36	FL	FL-B	Other	3.06377	0
afjnicfm-1	2851.55	4060.2	FL	FL-B	Other	0	0
afjnnchc-1	2857.5	4058.38	FL	FL-B	Other	0	0
afjnnkhe-1	2845.03	4068.38	FL	FL-B	Other	0	0
afjoepja-1	2842.38	4075.04	FL	T-FH	CXCR3- T	0	0
afjofbho-1	2851	4070.9	FL	FL-B	Other	0	0
afjofnhm-1	2854.94	4066.6	FL	FL-B	Other	0	0
afjojomf-1	2856.31	4074.19	FL	T-FH	CXCR3- T	0	0
afjolkjb-1	2859.32	4070.29	FL	FL-B	Other	0	0
afjoollf-1	2843.96	4052.24	FL	FL-B	Other	0	0
afjpbadl-1	2849.21	4064.27	FL	FL-B	Other	0	0
afjpbjae-1	2844.53	4062.9	FL	FL-B	Other	0	0
afjpbpdg-1	2840.9	4060.21	FL	FL-B	Other	0	0
afjpfkce-1	2844.78	4055.63	FL	FDC	Other	0	0
afjpghjj-1	2904.57	4038.36	FL	FL-B	Other	0	0
afjpiakb-1	2917.12	4035.74	FL	FDC	Other	0	0
afjpjnch-1	2911.87	4041.58	FL	FL-B	Other	0	0
afjpjpln-1	2908.53	4049.2	FL	FL-B	Other	0	0
afjpnmkk-1	2917.58	4048.1	FL	FL-B	Other	0	0
afjpoamj-1	2913.11	4050.87	FL	FL-B	Other	0	0
afjppege-1	2900.54	4053.26	FL	FL-B	Other	0	0
afjppkeg-1	2902.81	4048.67	FL	T-REG	CXCR3- T	0	0
afkaaloa-1	2913.88	4019.4	FL	FL-B	Other	0	0
afkabgol-1	2915.67	4030.5	FL	FL-B	Other	0	0
afkafpab-1	2907.55	4026.41	FL	FL-B	Other	0	0
afkagion-1	2913.99	4024.52	FL	T-FH	CXCR3- T	0	0
afkahmlo-1	2928.93	4132.02	FL	T-FH	CXCR3- T	0	0
afkaiccb-1	2917.81	4156.42	FL	FL-B	Other	0	0
afkakmdf-1	2923.2	4155.05	FL	FRC	CXCL9- FRC	0	0
afkakphh-1	2928.39	4155.61	FL	FL-B	Other	0	0
afkalcal-1	2928.31	4148	FL	FL-B	Other	0	0
afkamoij-1	2920.44	4128.17	FL	FL-B	Other	0	3.49186
afkaoaia-1	2929.55	4103.66	FL	FL-B	Other	0	0
afkaoepl-1	2924.24	4114.26	FL	FL-B	Other	0	0
afkaomla-1	2920.84	4108.21	FL	FL-B	Other	0	0
afkbabdp-1	2933.68	4109.99	FL	FL-B	Other	0	0
afkbbpdo-1	2920.5	4087.57	FL	FRC	CXCL9- FRC	0	0
afkbgikm-1	2929.96	4098.59	FL	FL-B	Other	0	0
afkbifpk-1	2923.37	4093.32	FL	FL-B	Other	0	0
afkbiphd-1	2903.97	4097.67	FL	FL-B	Other	0	0
afkbknmf-1	2910.19	4109.44	FL	T-REG	CXCR3- T	0	0
afkblffn-1	2907.33	4105.73	FL	FL-B	Other	0	0
afkbmmoj-1	2899.93	4105.64	FL	FRC	CXCL9- FRC	0	0
afkcbhoj-1	2906.55	4101.26	FL	FL-B	Other	0	0
afkcgljh-1	2918.22	4122.62	FL	T-FH	CXCR3- T	0	0
afkcijji-1	2917.4	4133.81	FL	FL-B	Other	0	0
afkciogh-1	2914.51	4129.52	FL	FL-B	Other	0	0
afkckplf-1	2912.92	4124.91	FL	FL-B	Other	0	0
afkcndlc-1	2916.15	4111.04	FL	FL-B	Other	0	0
afkcohkd-1	2917.46	4117.66	FL	T-FH	CXCR3- T	0	0
afkdddcf-1	2911.73	4114.69	FL	FL-B	Other	0	0
afkddlki-1	2902.81	4110.66	FL	FDC	Other	0	0
afkdebbd-1	2900.82	4123.42	FL	FL-B	Other	0	2.8168
afkdeopl-1	2904.76	4118.72	FL	T-FH	CXCR3- T	0	0
afkdgoaa-1	2904.23	4113.99	FL	T-FH	CXCR3- T	0	0
afkdjemb-1	2905.39	4133.06	FL	FL-B	Other	0	0
afkdonkh-1	2900.05	4142.31	FL	T-REG	CXCR3- T	0	0
afkealbk-1	2900.31	4136.7	FL	T-FH	CXCR3- T	0	0
afkebfpk-1	2907.41	4072.26	FL	FL-B	Other	0	0
afkebpho-1	2904.26	4082.86	FL	FL-B	Other	0	0
afkeddic-1	2902.16	4094.06	FL	T-FH	CXCR3- T	0	0
afkekmbn-1	2902.84	4087.53	FL	FL-B	Other	0	0
afkelhdb-1	2900.87	4061.5	FL	T-FH	CXCR3- T	0	0
afkemnic-1	2911.85	4061.19	FL	T-REG	CXCR3- T	0	0
afkeobam-1	2909.3	4067.29	FL	FL-B	Other	0	0
afkepgio-1	2904.2	4076.66	FL	FL-B	Other	0	0
afkeplhb-1	2903.11	4069.49	FL	FL-B	Other	0	0
afkfgldg-1	2904.76	4063.93	FL	FL-B	Other	0	0
afkfhaom-1	2920.67	4022.92	FL	FL-B	Other	0	0
afkfiolm-1	2929.58	4029.02	FL	FDC	Other	0	0
afkfnfke-1	2926.74	4025.62	FL	FL-B	Other	0	0
afkfoalo-1	2929.97	4021	FL	FL-B	Other	0	0
afkfofka-1	2929.84	4033.1	FL	FDC	Other	0	0
afkfpbdb-1	2924.46	4035.21	FL	FL-B	Other	0	0
afkgdjfh-1	2920.58	4031.85	FL	FL-B	Other	0	0
afkgidgc-1	2922.42	4070.97	FL	T-FH	CXCR3- T	0	0
afkgilan-1	2916.15	4067.89	FL	FL-B	Other	0	0
afkhbgnp-1	2931.68	4050.19	FL	FL-B	Other	0	0
afkhgblb-1	2923.44	4048.54	FL	FL-B	Other	0	0
afkhgkem-1	2916.8	4061.76	FL	FL-B	Other	0	0
afkhhdkh-1	2923.47	4041.23	FL	FL-B	Other	0	0
afkhibjn-1	2923.06	4058.84	FL	FL-B	Other	0	0
afkhilfa-1	2930.21	4055.34	FL	T-FH	CXCR3- T	0	0
afkhjaha-1	2928.98	4046.05	FL	FL-B	Other	0	0
afkhjkjl-1	2869.29	3991.74	FL	FL-B	Other	0	0
afkhkjib-1	2863.45	4000.03	FL	FL-B	Other	0	0
afkhmbpc-1	2876.26	4000.81	FL	FL-B	Other	0	0
afkhmgdb-1	2871.21	3997.07	FL	FL-B	Other	0	0
afkiaiam-1	2861.45	4011.43	FL	FL-B	Other	0	0
afkicpnc-1	2868.48	4002.36	FL	FL-B	Other	0	0
afkidife-1	2868.26	4013.31	FL	FL-B	Other	0	0
afkidjbm-1	2874.91	4010.99	FL	FL-B	Other	0	0
afkifcae-1	2876.23	4005.74	FL	FL-B	Other	0	0
afkifecg-1	2866.43	4007.68	FL	FDC	Other	0	0
afkihedo-1	2862.14	4005.34	FL	FL-B	Other	0	0
afkihgba-1	2892.4	4018.43	FL	FL-B	Other	0	0
afkillgo-1	2897.49	4021.75	FL	FL-B	Other	0	0
afkioalg-1	2895.96	4012.39	FL	FL-B	Other	0	0
afkjagmk-1	2888.98	4028.05	FL	FL-B	Other	0	0
afkjajfc-1	2884.76	4029.03	FL	FL-B	Other	0	0
afkjcdgm-1	2898.36	4028.2	FL	FL-B	Other	0	0
afkjegnc-1	2878.56	4025.84	FL	FL-B	Other	0	0
afkjgigb-1	2880.7	4036.21	FL	FDC	Other	0	0
afkjidoc-1	2881.19	4031.24	FL	FL-B	Other	3.29989	0
afkjlnld-1	2883.73	4012.01	FL	FL-B	Other	0	0
afkjmbeg-1	2876.51	4019.26	FL	rFRC	CXCL9+ FRC	0	3.95665
afkjmbfn-1	2887.31	4017.62	FL	FL-B	Other	0	0
afkjncej-1	2878.94	4016.37	FL	FL-B	Other	0	0
afkjnelf-1	2896.88	3997.2	FL	T-FH	CXCR3- T	0	0
afkjngkg-1	2892.82	3997.49	FL	FL-B	Other	0	0
afkjomfl-1	2888.69	4001.8	FL	FL-B	Other	0	0
afkjonjd-1	2893.74	4005.02	FL	FL-B	Other	0	0
afkkeklc-1	2881.79	4004.61	FL	FDC	Other	0	0
afkkfkhg-1	2884.33	4000.91	FL	FL-B	Other	0	0
afkkgjfl-1	2885.17	3996.21	FL	FL-B	Other	0	0
afkkhein-1	2879.64	3996.39	FL	FL-B	Other	0	0
afkkmepb-1	2852.96	3998.62	FL	FL-B	Other	0	0
afkkoccg-1	2850.89	4009.36	FL	T-FH	CXCR3- T	0	0
afklakcm-1	2856.19	4006.37	FL	FL-B	Other	0	0
afklbaip-1	2850.44	4005.25	FL	FL-B	Other	0	0
afklbdkm-1	2845.93	4002.69	FL	Myeloid	Other	0	0
afklcacb-1	2837.31	4010.83	FL	FL-B	Other	0	0
afkllhij-1	2833	4012.51	FL	FL-B	Other	0	0
afklnmoc-1	2847.91	4016.77	FL	FL-B	Other	0	0
afklnnmn-1	2840.39	4014.91	FL	FL-B	Other	0	0
afkmdhac-1	2841.44	4005.91	FL	FL-B	Other	0	0
afkmdion-1	2830.93	3996.28	FL	FL-B	Other	0	0
afkmhklo-1	2843.66	3998.15	FL	Myeloid	Other	0	0
afkmiadg-1	2839.68	3995.09	FL	FL-B	Other	0	0
afkmnkji-1	2822.58	4003.03	FL	FL-B	Other	0	0
afkmogha-1	2835.28	4002.72	FL	FDC	Other	0	0
afkmooph-1	2826.68	3999.03	FL	FL-B	Other	0	0
afkmpinn-1	2830.83	4017.65	FL	FL-B	Other	0	0
afknamce-1	2831.89	4030.48	FL	FDC	Other	0	0
afknhdmn-1	2825.12	4027.5	FL	FL-B	Other	0	0
afknhpdc-1	2830.58	4023.35	FL	FL-B	Other	0	0
afknikef-1	2825.98	4037.23	FL	FL-B	Other	0	0
afkoaclo-1	2824.24	4045.63	FL	FL-B	Other	0	0
[truncated: 37,852 more rows]

[truncated: 5 more sheets: (J) CXCR3-Tcell density, (K), (L), (M), (N)]
