# Supplementary material for: Reprogramming of stroma-derived chemokine networks drives the loss of tissue organization in nodal B cell lymphoma
Source: Nat Cancer. 2026 Mar 25;7(3):538–52. doi: 10.1038/s43018-026-01136-z (PMC13035477; doi:10.1038/s43018-026-01136-z)
Supplement: Supplementary file 6 — Statistical source data. [file 43018_2026_1136_MOESM6_ESM.xlsx]

## Sheet: (B+C+F+H+I)
	UMAP_1	UMAP_2	Zone	Entity (sender)	CXCL12=CXCR4	CCL19=CCR7	CXCL13=CXCR5	Homeostatic chemokines and receptors	Inflammatory chemokines and receptors
dlbcl_1_LN011_502964=LN011_269552	3.02522	-4.45905	Inflammatory neighborhood	DLBCL	0	0	0	-0.125569	1.11435
dlbcl_1_LN011_752893=LN011_294946	-6.82644	-13.4005	B cell zone	DLBCL	0.542961	1.17235	1.58276	0.676074	-0.165571
dlbcl_1_LN011_724530=LN011_294946	-5.59143	-12.784	B cell zone	DLBCL	0.872318	1.97499	2.51726	1.52171	-0.299763
dlbcl_1_LN011_57003=LN011_294946	-0.889621	-4.0535	T cell zone	DLBCL	0.795163	1.95046	0	0.858933	-0.172816
dlbcl_1_LN011_829873=LN011_294946	-6.58933	-11.9102	B cell zone	DLBCL	0.9874	0	2.96786	1.28541	-0.282028
dlbcl_1_LN011_833134=LN011_294946	-5.48122	-12.3785	B cell zone	DLBCL	1.20639	1.86862	2.61704	1.7132	-0.353109
dlbcl_1_LN011_569674=LN011_294946	-3.61842	-3.49792	T cell zone	DLBCL	0.956486	0.838035	0	0.528335	-0.144782
dlbcl_1_LN011_233891=LN011_294946	-1.54617	-4.4937	T cell zone	DLBCL	0.862855	1.49657	0	0.780087	-0.165255
dlbcl_1_LN011_471926=LN011_294946	-5.13533	-14.5123	B cell zone	DLBCL	0.92358	2.28113	1.50087	1.36512	-0.243622
dlbcl_1_LN011_704411=LN011_294946	-5.59924	-13.7217	B cell zone	DLBCL	0.881447	1.782	1.50921	1.33559	-0.264386
dlbcl_1_LN011_753158=LN011_294946	-5.14873	-13.3791	B cell zone	DLBCL	0.898989	2.29933	1.43449	1.482	-0.309439
dlbcl_1_LN011_166135=LN011_294946	-6.04742	-12.8034	B cell zone	DLBCL	1.08835	2.424	2.30104	1.21421	-0.266725
dlbcl_1_LN011_164749=LN011_294946	-0.245134	-2.86126	T cell zone	DLBCL	0.61948	2.43782	0	1.07834	-0.23634
dlbcl_1_LN011_696220=LN011_294946	-3.67169	-3.34121	T cell zone	DLBCL	0.83491	0	0	0.351394	-0.106529
dlbcl_1_LN011_521900=LN011_294946	-3.20565	-3.19233	T cell zone	DLBCL	1.25227	0.993149	0	0.650784	-0.177186
dlbcl_1_LN011_795283=LN011_294946	-5.1	-13.4817	B cell zone	DLBCL	1.15598	2.13041	1.12496	1.48303	-0.31456
dlbcl_1_LN011_827588=LN011_294946	0.561982	-2.74535	T cell zone	DLBCL	1.08954	2.31698	0	1.26326	-0.249615
dlbcl_1_LN011_810475=LN011_294946	-6.09391	-13.5004	B cell zone	DLBCL	0.690379	1.3089	1.18483	1.16739	-0.259265
dlbcl_1_LN011_36486=LN011_294946	-5.82151	-14.0271	B cell zone	DLBCL	0.793938	1.50524	1.13143	1.22421	-0.24235
dlbcl_1_LN011_139740=LN011_294946	-5.65158	-12.5091	B cell zone	DLBCL	0.714837	1.67295	2.52296	1.53607	-0.324318
dlbcl_1_LN011_836352=LN011_294946	0.00513376	-2.52613	T cell zone	DLBCL	0.963546	2.04011	0	1.22348	-0.266353
dlbcl_1_LN011_109754=LN011_294946	-5.91744	-12.8838	B cell zone	DLBCL	0.63808	1.59678	2.03626	1.38155	-0.293259
dlbcl_1_LN011_331638=LN011_294946	-5.07414	-13.4547	B cell zone	DLBCL	0.861884	2.58499	1.39278	1.52058	-0.313787
dlbcl_1_LN011_249468=LN011_294946	-0.99843	-3.08239	T cell zone	DLBCL	1.26272	1.25527	0	1.07927	-0.240215
dlbcl_1_LN011_429768=LN011_294946	-1.59442	-4.42042	T cell zone	DLBCL	0.675125	1.66331	0	0.756551	-0.165136
dlbcl_1_LN011_436684=LN011_294946	-1.04984	-3.31977	T cell zone	DLBCL	1.23186	1.3548	0	1.03642	-0.23092
dlbcl_1_LN011_31301=LN011_294946	-0.109005	-2.59377	T cell zone	DLBCL	0.711559	2.12774	0	1.19069	-0.257007
dlbcl_1_LN011_283789=LN011_294946	-5.7321	-12.9402	B cell zone	DLBCL	0.891436	1.45239	1.88472	1.43445	-0.295765
dlbcl_1_LN011_269552=LN011_529361	-10.3745	-2.66074	Inflammatory neighborhood	DLBCL	1.30821	0	0	0.161685	0.545162
dlbcl_1_LN011_817199=LN011_529361	-10.3685	-1.10215	Inflammatory neighborhood	DLBCL	1.2731	0	0	0.136203	0.414938
dlbcl_1_LN011_803035=LN011_529361	-10.3519	-1.08031	Inflammatory neighborhood	DLBCL	1.72782	0	0	0.301375	0.0640594
dlbcl_1_LN011_468617=LN011_529361	10.7728	-0.455582	Inflammatory neighborhood	DLBCL	1.68226	0	0	0.279968	0.132333
dlbcl_1_LN011_414466=LN011_529361	-10.4155	-1.12681	Inflammatory neighborhood	DLBCL	1.45724	0	0	0.16605	0.371034
dlbcl_1_LN011_183405=LN011_529361	-10.2843	-1.18759	Inflammatory neighborhood	DLBCL	1.70391	0	0	0.28098	0.279127
dlbcl_1_LN011_37826=LN011_529361	-10.3686	-0.993482	Inflammatory neighborhood	DLBCL	1.8376	0	0	0.253085	0.414679
dlbcl_1_LN011_107976=LN011_529361	-10.342	-0.928467	Inflammatory neighborhood	DLBCL	1.60357	0	0	0.233637	0.276276
dlbcl_1_LN011_767711=LN011_529361	-10.3285	-2.61185	Inflammatory neighborhood	DLBCL	1.33518	0	0	0.171357	0.535627
dlbcl_1_LN011_2184=LN011_529361	-10.7798	-9.61954	Inflammatory neighborhood	DLBCL	1.37533	0	0	0.200566	0.230359
dlbcl_1_LN011_43984=LN011_529361	-10.4008	-1.03364	Inflammatory neighborhood	DLBCL	1.66862	0	0	0.219682	0.377868
dlbcl_1_LN011_594362=LN011_529361	-1.04809	-10.6809	Inflammatory neighborhood	DLBCL	1.45421	0	0	0.125882	0.4703
dlbcl_1_LN011_780447=LN011_529361	-1.19298	-10.847	Inflammatory neighborhood	DLBCL	1.76884	0	0	0.214234	0.260607
dlbcl_1_LN011_235409=LN011_529361	-10.2594	-1.18162	Inflammatory neighborhood	DLBCL	1.65603	0	0	0.275529	0.250854
dlbcl_1_LN011_612885=LN011_529361	-10.3266	-1.13592	Inflammatory neighborhood	DLBCL	1.15662	0	0	0.138437	0.22419
dlbcl_1_LN011_522771=LN011_529361	-0.812226	-10.6936	Inflammatory neighborhood	DLBCL	1.39673	0	0	0.150979	0.183133
dlbcl_1_LN011_542810=LN011_529361	-1.16598	-10.7092	Inflammatory neighborhood	DLBCL	1.30761	0	0	0.141249	0.229005
dlbcl_1_LN011_678638=LN011_529361	-1.14031	-10.6856	Inflammatory neighborhood	DLBCL	1.44054	0	0	0.156414	0.358291
dlbcl_1_LN011_248024=LN011_529361	-10.4698	-1.24439	Inflammatory neighborhood	DLBCL	1.70391	0	0	0.21076	0.546098
dlbcl_1_LN011_781002=LN011_529361	-10.3741	-1.17288	Inflammatory neighborhood	DLBCL	1.49837	0	0	0.198319	0.299333
dlbcl_1_LN011_389506=LN011_529361	-10.1275	-2.18515	Inflammatory neighborhood	DLBCL	1.13478	0	0	0.105163	0.668823
dlbcl_1_LN011_345860=LN011_529361	-0.881061	-10.6283	Inflammatory neighborhood	DLBCL	1.33835	0	0	0.0547421	0.6442
dlbcl_1_LN011_342818=LN011_529361	-0.919673	-10.9165	Inflammatory neighborhood	DLBCL	1.44832	0	0	0.153972	0.18555
dlbcl_1_LN011_674076=LN011_529361	5.22863	-4.53445	Inflammatory neighborhood	DLBCL	1.07018	0	0	0.126209	0.624138
dlbcl_1_LN011_148536=LN011_529361	-10.4064	-1.22074	Inflammatory neighborhood	DLBCL	1.37418	0	0	0.146373	0.51478
dlbcl_1_LN011_629944=LN011_529361	-10.2784	-0.934151	Inflammatory neighborhood	DLBCL	1.2769	0	0	0.153167	0.265173
dlbcl_1_LN011_226646=LN011_529361	-1.11179	-11.1339	Inflammatory neighborhood	DLBCL	1.56281	0	0	0.211205	-0.170443
dlbcl_1_LN011_2427=LN011_529361	-0.784831	-10.8299	Inflammatory neighborhood	DLBCL	1.50219	0	0	0.0910098	0.454584
dlbcl_1_LN011_124540=LN011_529361	-10.3147	-2.39798	Inflammatory neighborhood	DLBCL	1.44514	0	0	0.181573	0.51518
dlbcl_1_LN011_805827=LN011_529361	10.9295	-0.304421	Inflammatory neighborhood	DLBCL	1.69646	0	0	0.227334	0.0455621
dlbcl_1_LN011_57645=LN011_529361	-10.3638	-1.02604	Inflammatory neighborhood	DLBCL	1.34082	0	0	0.147183	0.313614
dlbcl_1_LN011_350110=LN011_529361	10.8857	-0.340512	Inflammatory neighborhood	DLBCL	1.57574	0	0	0.212709	0.101727
dlbcl_1_LN011_396497=LN011_529361	-0.904387	-11.0826	Inflammatory neighborhood	DLBCL	1.78651	0	0	0.213196	0.0490246
dlbcl_1_LN011_273182=LN011_529361	8.0528	2.36222	Inflammatory neighborhood	DLBCL	1.6978	0	0	0.150081	0.626758
dlbcl_1_LN011_406621=LN011_529361	-10.3352	-1.13983	Inflammatory neighborhood	DLBCL	1.47748	0	0	0.22213	0.2825
dlbcl_1_LN011_125707=LN011_529361	10.9148	-0.309349	Inflammatory neighborhood	DLBCL	1.41063	0	0	0.176657	0.148465
dlbcl_1_LN011_110239=LN011_529361	10.8912	-0.33745	Inflammatory neighborhood	DLBCL	1.4554	0	0	0.183313	0.150437
dlbcl_1_LN011_389940=LN011_529361	-0.883951	-10.6448	Inflammatory neighborhood	DLBCL	1.55987	0	0	0.22489	0.20777
dlbcl_1_LN011_467037=LN011_529361	5.3518	-4.3039	Inflammatory neighborhood	DLBCL	1.84605	0	0	0.32123	0.375647
dlbcl_1_LN011_827077=LN011_529361	13.8425	-6.72839	Inflammatory neighborhood	DLBCL	0	0	0	-0.111252	0.780491
dlbcl_1_LN011_862761=LN011_529361	10.94	-0.296531	Inflammatory neighborhood	DLBCL	1.78625	0	0	0.224053	0.34053
dlbcl_1_LN011_714509=LN011_529361	-10.3927	-1.1788	Inflammatory neighborhood	DLBCL	1.57872	0	0	0.215007	0.2864
dlbcl_1_LN011_397727=LN011_529361	13.8145	-6.73875	Inflammatory neighborhood	DLBCL	0	0	0	-0.128719	0.934426
dlbcl_1_LN011_429994=LN011_529361	13.878	-6.69103	Inflammatory neighborhood	DLBCL	0	0	0	-0.117055	0.72289
dlbcl_1_LN011_878327=LN011_529361	-10.4918	-1.18924	Inflammatory neighborhood	DLBCL	1.65341	0	0	0.210972	0.301841
dlbcl_1_LN011_404729=LN011_529361	-0.995414	-10.6807	Inflammatory neighborhood	DLBCL	1.65942	0	0	0.27439	0.0373906
dlbcl_1_LN011_770063=LN011_529361	-10.5443	-1.18291	Inflammatory neighborhood	DLBCL	1.47509	0	0	0.160146	0.310091
dlbcl_1_LN011_63598=LN011_529361	-0.915671	-11.0163	Inflammatory neighborhood	DLBCL	1.50492	0	0	0.136394	0.193265
dlbcl_1_LN011_381938=LN011_529361	-1.04792	-10.7735	Inflammatory neighborhood	DLBCL	1.48752	0	0	0.153597	0.244126
dlbcl_1_LN011_167613=LN011_529361	-1.27966	-10.895	Inflammatory neighborhood	DLBCL	1.64542	0	0	0.220327	0.0767499
dlbcl_1_LN011_747130=LN011_529361	13.8821	-6.68685	Inflammatory neighborhood	DLBCL	0	0	0	-0.132094	0.890643
dlbcl_1_LN011_717713=LN011_529361	-1.05609	-10.846	Inflammatory neighborhood	DLBCL	1.60548	0	0	0.180928	0.174162
dlbcl_1_LN011_528175=LN011_529361	-10.3339	-1.00393	Inflammatory neighborhood	DLBCL	1.44588	0	0	0.181572	0.276607
dlbcl_1_LN011_278080=LN011_529361	-10.31	-1.02556	Inflammatory neighborhood	DLBCL	1.54771	0	0	0.242505	0.160259
dlbcl_1_LN011_764763=LN011_529361	-10.4641	-1.25753	Inflammatory neighborhood	DLBCL	1.11352	0	0	0.0770802	0.479935
dlbcl_1_LN011_575603=LN011_529361	-10.2654	-0.939632	Inflammatory neighborhood	DLBCL	1.16741	0	0	0.129579	0.248708
dlbcl_1_LN011_390284=LN011_529361	10.8955	-0.325845	Inflammatory neighborhood	DLBCL	1.33223	0	0	0.155931	0.406668
dlbcl_1_LN011_396978=LN011_529361	-10.3886	-1.12587	Inflammatory neighborhood	DLBCL	1.49971	0	0	0.198932	0.208181
dlbcl_1_LN011_624169=LN011_529361	-10.3126	-1.07873	Inflammatory neighborhood	DLBCL	1.20099	0	0	0.141452	0.268167
dlbcl_1_LN011_795381=LN011_529361	-10.347	-1.02077	Inflammatory neighborhood	DLBCL	1.74742	0	0	0.256176	0.200672
dlbcl_1_LN011_716162=LN011_529361	-10.3204	-2.07916	Inflammatory neighborhood	DLBCL	1.37091	0	0	0.127523	0.790037
dlbcl_1_LN011_528745=LN011_529361	-10.289	-0.929177	Inflammatory neighborhood	DLBCL	1.50166	0	0	0.20104	0.209458
dlbcl_1_LN011_136686=LN011_529361	-0.967922	-10.6516	Inflammatory neighborhood	DLBCL	1.45447	0	0	0.20596	0.283299
dlbcl_1_LN011_851751=LN011_529361	5.56809	-3.77513	Inflammatory neighborhood	DLBCL	1.73355	0	0	0.255664	0.392557
dlbcl_1_LN011_384474=LN011_529361	-10.0983	-2.4159	Inflammatory neighborhood	DLBCL	1.7056	0	0	0.273407	0.55169
dlbcl_1_LN011_58468=LN011_529361	-10.2907	-2.65822	Inflammatory neighborhood	DLBCL	1.52599	0	0	0.209728	0.61564
dlbcl_1_LN011_146916=LN011_529361	-10.368	-1.20193	Inflammatory neighborhood	DLBCL	1.56008	0	0	0.220839	0.297409
dlbcl_1_LN011_168059=LN011_529361	-10.3075	-0.962748	Inflammatory neighborhood	DLBCL	1.56164	0	0	0.222082	0.264825
dlbcl_1_LN011_613062=LN011_529361	-1.0472	-10.3585	Inflammatory neighborhood	DLBCL	1.29845	0	0	0.116729	0.609135
dlbcl_1_LN011_389239=LN011_529361	-10.3828	-0.97536	Inflammatory neighborhood	DLBCL	1.80158	0	0	0.264862	0.233357
dlbcl_1_LN011_714500=LN011_529361	-5.37376	-5.79978	Inflammatory neighborhood	DLBCL	0	0	0	-0.130629	0.835797
dlbcl_1_LN011_160121=LN011_529361	-10.0097	-2.28807	Inflammatory neighborhood	DLBCL	1.04328	0	0	0.118541	0.586808
dlbcl_1_LN011_569142=LN011_529361	-8.49589	-8.2728	Inflammatory neighborhood	DLBCL	0	0	0	-0.143674	0.603112
dlbcl_1_LN011_726553=LN011_529361	-10.3871	-1.14763	Inflammatory neighborhood	DLBCL	1.21976	0	0	0.109392	0.424588
dlbcl_1_LN011_689129=LN011_529361	-10.2148	-2.59767	Inflammatory neighborhood	DLBCL	1.27835	0	0	0.147852	0.630893
dlbcl_1_LN011_515188=LN011_529361	-10.0965	-2.36453	Inflammatory neighborhood	DLBCL	1.06717	0	0	0.128959	0.488397
dlbcl_1_LN011_785955=LN011_529361	-10.5851	-1.81613	Inflammatory neighborhood	DLBCL	1.42105	0	0	0.0963993	0.797708
dlbcl_1_LN011_305374=LN011_529361	10.8899	-0.335059	Inflammatory neighborhood	DLBCL	1.33319	0	0	0.15824	0.148282
dlbcl_1_LN011_257041=LN011_529361	-10.3417	-0.949261	Inflammatory neighborhood	DLBCL	1.78222	0	0	0.266146	0.247888
dlbcl_1_LN011_660574=LN011_529361	5.81412	-4.27754	Inflammatory neighborhood	DLBCL	1.59766	0	0	0.229093	0.533651
dlbcl_1_LN011_681190=LN011_529361	5.40353	-3.89286	Inflammatory neighborhood	DLBCL	0.98683	0	0	0.0876867	0.431256
dlbcl_1_LN011_93620=LN011_529361	-0.927019	-10.9726	Inflammatory neighborhood	DLBCL	1.44561	0	0	0.151055	0.184494
dlbcl_1_LN011_134915=LN011_529361	-10.3009	-1.12041	Inflammatory neighborhood	DLBCL	1.18557	0	0	0.135713	0.288279
dlbcl_1_LN011_727494=LN011_529361	-0.853273	-10.6564	Inflammatory neighborhood	DLBCL	1.30762	0	0	0.0363068	0.733296
dlbcl_1_LN011_845426=LN011_529361	-10.4293	-1.56214	Inflammatory neighborhood	DLBCL	1.37641	0	0	0.160879	0.455875
dlbcl_1_LN011_436519=LN011_529361	-10.3902	-1.17466	Inflammatory neighborhood	DLBCL	0.85633	0	0	0.0277868	0.459065
dlbcl_1_LN011_770043=LN011_529361	-10.4045	-1.19934	Inflammatory neighborhood	DLBCL	1.52435	0	0	0.218041	0.221849
dlbcl_1_LN011_30164=LN011_529361	-10.5009	-1.32088	Inflammatory neighborhood	DLBCL	1.78198	0	0	0.256785	0.277976
dlbcl_1_LN011_6997=LN011_529361	-10.3952	-1.12082	Inflammatory neighborhood	DLBCL	1.3886	0	0	0.151647	0.419449
dlbcl_1_LN011_778488=LN011_529361	-10.5517	-1.52607	Inflammatory neighborhood	DLBCL	1.54876	0	0	0.173419	0.544498
dlbcl_1_LN011_167592=LN011_529361	-10.398	-1.18983	Inflammatory neighborhood	DLBCL	1.57575	0	0	0.186638	0.479799
dlbcl_1_LN011_325160=LN011_529361	14.1043	-6.47929	Inflammatory neighborhood	DLBCL	0.676067	0	0	0.0470866	0.56488
dlbcl_1_LN011_752893=LN011_529361	-10.2676	-0.938531	Inflammatory neighborhood	DLBCL	0.870029	0	0	0.06454	0.281158
dlbcl_1_LN011_670390=LN011_529361	10.9686	-0.22341	Inflammatory neighborhood	DLBCL	1.5918	0	0	0.154863	0.703352
dlbcl_1_LN011_278235=LN011_529361	4.33501	-5.93296	Inflammatory neighborhood	DLBCL	0.987757	0	0	0.0864377	1.08904
dlbcl_1_LN011_688002=LN011_529361	-10.2471	-0.923169	Inflammatory neighborhood	DLBCL	1.42863	0	0	0.188621	0.200917
dlbcl_1_LN011_766922=LN011_529361	-10.1315	-2.16982	Inflammatory neighborhood	DLBCL	1.56204	0	0	0.250872	0.472649
dlbcl_1_LN011_779549=LN011_529361	-10.236	-0.944526	Inflammatory neighborhood	DLBCL	1.20619	0	0	0.127362	0.314415
dlbcl_1_LN011_517389=LN011_529361	-10.2964	-2.65583	Inflammatory neighborhood	DLBCL	1.17424	0	0	0.120831	0.679321
dlbcl_1_LN011_202993=LN011_529361	-1.05205	-10.7209	Inflammatory neighborhood	DLBCL	1.33314	0	0	0.0704833	0.274519
dlbcl_1_LN011_393757=LN011_529361	-9.74083	-2.88827	Inflammatory neighborhood	DLBCL	1.09558	0	0	0.0737985	1.0619
dlbcl_1_LN011_578205=LN011_529361	-1.19339	-10.7768	Inflammatory neighborhood	DLBCL	1.3718	0	0	0.149334	0.210648
dlbcl_1_LN011_683677=LN011_529361	-13.5395	-10.12	Inflammatory neighborhood	DLBCL	0.686218	0	0	0.0342613	0.14262
dlbcl_1_LN011_449534=LN011_529361	5.75903	-3.81957	Inflammatory neighborhood	DLBCL	1.64454	0	0	0.229373	0.436529
dlbcl_1_LN011_25232=LN011_529361	-0.862513	-10.5995	Inflammatory neighborhood	DLBCL	1.73678	0	0	0.255337	0.332976
dlbcl_1_LN011_724530=LN011_529361	-10.4037	-2.24778	Inflammatory neighborhood	DLBCL	1.39778	0	0	0.109256	0.946608
dlbcl_1_LN011_615171=LN011_529361	-10.3165	-2.57189	Inflammatory neighborhood	DLBCL	1.5946	0	0	0.239474	0.436198
dlbcl_1_LN011_76003=LN011_529361	-0.775417	-10.6169	Inflammatory neighborhood	DLBCL	1.68684	0	0	0.117483	0.754316
dlbcl_1_LN011_21696=LN011_529361	-5.38203	-5.82553	Inflammatory neighborhood	DLBCL	0	0	0	-0.13463	0.858313
dlbcl_1_LN011_829671=LN011_529361	4.26521	-5.35883	Inflammatory neighborhood	DLBCL	1.01966	0	0	0.115833	0.887933
dlbcl_1_LN011_691143=LN011_529361	-10.2982	-1.16347	Inflammatory neighborhood	DLBCL	1.58501	0	0	0.247062	0.305242
dlbcl_1_LN011_8956=LN011_529361	-10.2834	-0.970386	Inflammatory neighborhood	DLBCL	1.35608	0	0	0.182897	0.251716
dlbcl_1_LN011_128999=LN011_529361	-10.2929	-2.8737	Inflammatory neighborhood	DLBCL	1.49083	0	0	0.167312	0.80378
dlbcl_1_LN011_783787=LN011_529361	-10.3063	-1.01431	Inflammatory neighborhood	DLBCL	1.40422	0	0	0.178672	0.237508
dlbcl_1_LN011_80748=LN011_529361	-10.6527	-1.45372	Inflammatory neighborhood	DLBCL	1.64037	0	0	0.172968	0.59244
dlbcl_1_LN011_57003=LN011_529361	-10.3817	-1.23911	Inflammatory neighborhood	DLBCL	1.27415	0	0	0.159743	0.30206
dlbcl_1_LN011_406759=LN011_529361	6.04647	-3.83813	Inflammatory neighborhood	DLBCL	1.76318	0	0	0.249113	0.483725
dlbcl_1_LN011_878922=LN011_529361	-10.402	-0.947721	Inflammatory neighborhood	DLBCL	1.55495	0	0	0.198024	0.259645
dlbcl_1_LN011_262408=LN011_529361	5.3482	-4.25571	Inflammatory neighborhood	DLBCL	1.42125	0	0	0.198872	0.467051
dlbcl_1_LN011_578697=LN011_529361	-6.89514	-7.72293	Inflammatory neighborhood	DLBCL	0.900927	0	0	-0.121859	0.455336
dlbcl_1_LN011_487115=LN011_529361	13.8827	-6.68585	Inflammatory neighborhood	DLBCL	0	0	0	-0.103251	0.661951
dlbcl_1_LN011_28519=LN011_529361	-10.3513	-1.08336	Inflammatory neighborhood	DLBCL	1.29802	0	0	0.12983	0.404397
dlbcl_1_LN011_469398=LN011_529361	10.8877	-0.328416	Inflammatory neighborhood	DLBCL	1.5917	0	0	0.21328	0.162577
dlbcl_1_LN011_204743=LN011_529361	-10.3596	-1.07445	Inflammatory neighborhood	DLBCL	1.9942	0	0	0.327665	0.241077
dlbcl_1_LN011_138741=LN011_529361	10.9483	-0.272104	Inflammatory neighborhood	DLBCL	1.43613	0	0	0.154827	0.358451
dlbcl_1_LN011_387632=LN011_529361	-10.3789	-1.07425	Inflammatory neighborhood	DLBCL	1.128	0	0	0.0980893	0.25002
dlbcl_1_LN011_737668=LN011_529361	-10.3909	-1.04733	Inflammatory neighborhood	DLBCL	1.40532	0	0	0.155447	0.412825
dlbcl_1_LN011_386097=LN011_529361	5.90261	-4.04889	Inflammatory neighborhood	DLBCL	1.38485	0	0	0.168754	0.55051
dlbcl_1_LN011_745106=LN011_529361	-11.9191	-7.07802	Inflammatory neighborhood	DLBCL	1.84848	0	0	0.319918	0.036497
dlbcl_1_LN011_433207=LN011_529361	-10.6221	-1.87014	Inflammatory neighborhood	DLBCL	1.40974	0	0	0.0999051	0.82938
dlbcl_1_LN011_579200=LN011_529361	13.8543	-6.75983	Inflammatory neighborhood	DLBCL	0	0	0	-0.133519	0.945952
dlbcl_1_LN011_833382=LN011_529361	-10.4122	-1.65567	Inflammatory neighborhood	DLBCL	1.58229	0	0	0.18982	0.617951
dlbcl_1_LN011_485974=LN011_529361	-10.3842	-0.970532	Inflammatory neighborhood	DLBCL	1.65586	0	0	0.224339	0.319978
dlbcl_1_LN011_826050=LN011_529361	-10.5696	-1.79249	Inflammatory neighborhood	DLBCL	1.24185	0	0	0.0664205	0.868142
dlbcl_1_LN011_502964=LN011_529361	-9.29213	-2.19121	Inflammatory neighborhood	DLBCL	0	0	0	-0.136852	0.995274
dlbcl_1_LN011_881161=LN011_529361	-10.3165	-1.15707	Inflammatory neighborhood	DLBCL	1.41018	0	0	0.215546	0.257617
dlbcl_1_LN011_873042=LN011_529361	5.23367	-4.31941	Inflammatory neighborhood	DLBCL	1.33757	0	0	0.199429	0.362806
dlbcl_1_LN011_827145=LN011_529361	10.9533	-0.260033	Inflammatory neighborhood	DLBCL	1.71293	0	0	0.212377	0.324367
dlbcl_1_LN011_571842=LN011_529361	-10.3478	-0.91916	Inflammatory neighborhood	DLBCL	1.47628	0	0	0.185053	0.242684
dlbcl_1_LN011_276761=LN011_529361	-5.71039	-5.57459	Inflammatory neighborhood	DLBCL	1.42158	0	0	0.132514	0.571494
dlbcl_1_LN011_635518=LN011_529361	-10.3404	-0.957779	Inflammatory neighborhood	DLBCL	1.46816	0	0	0.184547	0.215614
dlbcl_1_LN011_446109=LN011_529361	-1.11151	-10.7046	Inflammatory neighborhood	DLBCL	1.11001	0	0	0.107843	0.2685
dlbcl_1_LN011_569674=LN011_529361	-10.5152	-1.2035	Inflammatory neighborhood	DLBCL	1.53265	0	0	0.161254	0.453517
dlbcl_1_LN011_697436=LN011_529361	-8.15349	-8.00168	Inflammatory neighborhood	DLBCL	0	0	0	-0.194111	0.642872
dlbcl_1_LN011_446402=LN011_529361	-11.314	-9.77463	Inflammatory neighborhood	DLBCL	1.13137	0	0	0.0957225	0.153238
dlbcl_1_LN011_859067=LN011_529361	5.83131	-4.10591	Inflammatory neighborhood	DLBCL	1.58129	0	0	0.22518	0.513965
dlbcl_1_LN011_465086=LN011_529361	-5.3318	-5.87204	Inflammatory neighborhood	DLBCL	0	0	0	-0.125643	0.873902
dlbcl_1_LN011_728208=LN011_529361	-10.3099	-0.942932	Inflammatory neighborhood	DLBCL	1.60922	0	0	0.232236	0.188097
dlbcl_1_LN011_170678=LN011_529361	5.2692	-4.19113	Inflammatory neighborhood	DLBCL	1.40138	0	0	0.208964	0.393431
dlbcl_1_LN011_280362=LN011_529361	-0.921168	-10.985	Inflammatory neighborhood	DLBCL	1.38071	0	0	0.114015	0.213282
dlbcl_1_LN011_403864=LN011_529361	4.44789	-5.03117	Inflammatory neighborhood	DLBCL	0.729437	0	0	0.0890526	0.581565
dlbcl_1_LN011_233891=LN011_529361	1.07527	-10.5521	Inflammatory neighborhood	DLBCL	1.38262	0	0	0.0375755	0.883993
dlbcl_1_LN011_454144=LN011_529361	-10.2927	-1.16974	Inflammatory neighborhood	DLBCL	1.69786	0	0	0.283287	0.19674
dlbcl_1_LN011_623642=LN011_529361	-10.3646	-1.15508	Inflammatory neighborhood	DLBCL	1.51203	0	0	0.215518	0.271012
dlbcl_1_LN011_387250=LN011_529361	-10.291	-0.959663	Inflammatory neighborhood	DLBCL	1.55063	0	0	0.214733	0.153151
dlbcl_1_LN011_471926=LN011_529361	-10.129	-2.46329	Inflammatory neighborhood	DLBCL	1.47992	0	0	0.213616	0.667629
dlbcl_1_LN011_484802=LN011_529361	-10.1879	-2.29476	Inflammatory neighborhood	DLBCL	1.69087	0	0	0.278285	0.45126
dlbcl_1_LN011_657052=LN011_529361	5.29678	-4.33725	Inflammatory neighborhood	DLBCL	1.41058	0	0	0.20191	0.470818
dlbcl_1_LN011_508312=LN011_529361	-10.3803	-1.07541	Inflammatory neighborhood	DLBCL	1.30841	0	0	0.142978	0.280256
dlbcl_1_LN011_772166=LN011_529361	13.8651	-6.7059	Inflammatory neighborhood	DLBCL	0	0	0	-0.119211	0.736879
dlbcl_1_LN011_761835=LN011_529361	-10.3895	-1.17378	Inflammatory neighborhood	DLBCL	1.27918	0	0	0.185903	0.107791
dlbcl_1_LN011_432585=LN011_529361	-10.3125	-1.29728	Inflammatory neighborhood	DLBCL	1.60338	0	0	0.223707	0.458697
dlbcl_1_LN011_853988=LN011_529361	-9.42911	-2.09613	Inflammatory neighborhood	DLBCL	0	0	0	-0.152802	0.940977
dlbcl_1_LN011_171183=LN011_529361	5.51383	-3.9052	Inflammatory neighborhood	DLBCL	1.6076	0	0	0.236658	0.36004
dlbcl_1_LN011_112823=LN011_529361	-10.5475	-1.52918	Inflammatory neighborhood	DLBCL	1.52802	0	0	0.159148	0.5809
dlbcl_1_LN011_881246=LN011_529361	14.1273	-6.46867	Inflammatory neighborhood	DLBCL	0.734441	0	0	0.0597764	0.600189
dlbcl_1_LN011_413007=LN011_529361	-11.1977	-9.60279	Inflammatory neighborhood	DLBCL	1.27286	0	0	0.0950498	0.146512
dlbcl_1_LN011_15601=LN011_529361	10.8893	-0.337505	Inflammatory neighborhood	DLBCL	1.67107	0	0	0.243432	0.177173
dlbcl_1_LN011_400028=LN011_529361	-10.4423	-0.942507	Inflammatory neighborhood	DLBCL	1.66586	0	0	0.216453	0.266554
dlbcl_1_LN011_704411=LN011_529361	-10.2895	-1.33626	Inflammatory neighborhood	DLBCL	1.41241	0	0	0.178784	0.51847
dlbcl_1_LN011_1574=LN011_529361	-10.6125	-1.20689	Inflammatory neighborhood	DLBCL	1.66172	0	0	0.187768	0.408038
dlbcl_1_LN011_69978=LN011_529361	4.53751	-5.02347	Inflammatory neighborhood	DLBCL	1.24584	0	0	0.187621	0.681688
dlbcl_1_LN011_607746=LN011_529361	5.91003	-3.92466	Inflammatory neighborhood	DLBCL	1.46213	0	0	0.188628	0.49347
dlbcl_1_LN011_369477=LN011_529361	-0.991576	-10.7679	Inflammatory neighborhood	DLBCL	1.39772	0	0	0.0978676	0.397488
dlbcl_1_LN011_108465=LN011_529361	-10.2964	-1.00903	Inflammatory neighborhood	DLBCL	1.3881	0	0	0.190818	0.271552
dlbcl_1_LN011_798507=LN011_529361	-6.08032	-5.84359	Inflammatory neighborhood	DLBCL	1.8892	0	0	0.316971	0.349884
dlbcl_1_LN011_753158=LN011_529361	-10.4681	-1.53166	Inflammatory neighborhood	DLBCL	1.44052	0	0	0.137292	0.704464
dlbcl_1_LN011_558193=LN011_529361	6.17826	-4.02653	Inflammatory neighborhood	DLBCL	1.43398	0	0	0.170955	0.638842
dlbcl_1_LN011_85745=LN011_529361	-3.81212	-3.96512	Inflammatory neighborhood	DLBCL	0	0	0	-0.102042	0.919273
dlbcl_1_LN011_182978=LN011_529361	5.05818	-4.51572	Inflammatory neighborhood	DLBCL	0.943072	0	0	0.111893	0.539811
dlbcl_1_LN011_279352=LN011_529361	-10.2809	-0.995039	Inflammatory neighborhood	DLBCL	1.5682	0	0	0.226049	0.259195
dlbcl_1_LN011_264144=LN011_529361	-0.74405	-10.6801	Inflammatory neighborhood	DLBCL	1.68154	0	0	0.184562	0.362343
dlbcl_1_LN011_665791=LN011_529361	6.82378	-3.88096	Inflammatory neighborhood	DLBCL	1.77196	0	0	0.222963	0.769218
dlbcl_1_LN011_836864=LN011_529361	-10.1169	-2.17243	Inflammatory neighborhood	DLBCL	0.969494	0	0	0.054911	0.768476
dlbcl_1_LN011_50644=LN011_529361	15.0758	-6.79627	Inflammatory neighborhood	DLBCL	0	0	0	-0.273184	0.739775
dlbcl_1_LN011_235146=LN011_529361	-10.297	-0.95661	Inflammatory neighborhood	DLBCL	1.10852	0	0	0.104788	0.246358
dlbcl_1_LN011_66786=LN011_529361	-10.6321	-0.921964	Inflammatory neighborhood	DLBCL	1.77503	0	0	0.237152	0.184163
dlbcl_1_LN011_100097=LN011_529361	-0.827234	-10.5807	Inflammatory neighborhood	DLBCL	1.57941	0	0	0.197	0.522735
dlbcl_1_LN011_741223=LN011_529361	-10.0514	-2.30564	Inflammatory neighborhood	DLBCL	1.28669	0	0	0.173758	0.613191
dlbcl_1_LN011_801689=LN011_529361	-5.98061	-5.72292	Inflammatory neighborhood	DLBCL	1.09954	0	0	0.133604	0.515885
dlbcl_1_LN011_378=LN011_529361	-10.3486	-1.03705	Inflammatory neighborhood	DLBCL	1.85245	0	0	0.291425	0.251065
dlbcl_1_LN011_161905=LN011_529361	-10.2812	-0.993501	Inflammatory neighborhood	DLBCL	0.77127	0	0	0.0304509	0.253794
dlbcl_1_LN011_619609=LN011_529361	-10.3328	-1.09824	Inflammatory neighborhood	DLBCL	1.41009	0	0	0.174626	0.339865
dlbcl_1_LN011_331847=LN011_529361	-0.821787	-10.8221	Inflammatory neighborhood	DLBCL	1.50367	0	0	0.160305	0.187293
dlbcl_1_LN011_494817=LN011_529361	-0.911038	-10.8471	Inflammatory neighborhood	DLBCL	1.38714	0	0	0.141215	0.327034
dlbcl_1_LN011_817992=LN011_529361	-10.3916	-1.18895	Inflammatory neighborhood	DLBCL	1.3725	0	0	0.190475	0.226269
dlbcl_1_LN011_383988=LN011_529361	-10.2836	-0.939328	Inflammatory neighborhood	DLBCL	1.45873	0	0	0.192038	0.227646
dlbcl_1_LN011_193680=LN011_529361	5.96678	-3.91332	Inflammatory neighborhood	DLBCL	1.58856	0	0	0.210091	0.472296
dlbcl_1_LN011_8120=LN011_529361	-10.4549	-1.16129	Inflammatory neighborhood	DLBCL	1.45242	0	0	0.151449	0.401738
dlbcl_1_LN011_166135=LN011_529361	7.34255	-3.56105	Inflammatory neighborhood	DLBCL	1.74394	0	0	0.192881	0.933315
dlbcl_1_LN011_826838=LN011_529361	-10.3498	-1.13011	Inflammatory neighborhood	DLBCL	1.23075	0	0	0.129552	0.379375
dlbcl_1_LN011_385394=LN011_529361	4.58026	-5.06836	Inflammatory neighborhood	DLBCL	1.3054	0	0	0.225098	0.450426
dlbcl_1_LN011_785571=LN011_529361	-10.3257	-1.15464	Inflammatory neighborhood	DLBCL	1.41445	0	0	0.205055	0.317612
dlbcl_1_LN011_260702=LN011_529361	-10.4869	-1.91437	Inflammatory neighborhood	DLBCL	1.44801	0	0	0.13779	0.672773
dlbcl_1_LN011_814756=LN011_529361	-10.2729	-0.973152	Inflammatory neighborhood	DLBCL	1.32552	0	0	0.166541	0.253473
dlbcl_1_LN011_164749=LN011_529361	5.62771	-4.06043	Inflammatory neighborhood	DLBCL	0.992641	0	0	0.0807989	0.607082
dlbcl_1_LN011_4718=LN011_529361	13.8793	-6.68756	Inflammatory neighborhood	DLBCL	0	0	0	-0.134899	0.798222
dlbcl_1_LN011_540588=LN011_529361	-10.3724	-1.08711	Inflammatory neighborhood	DLBCL	1.52853	0	0	0.203439	0.241211
dlbcl_1_LN011_391998=LN011_529361	-10.3434	-0.966328	Inflammatory neighborhood	DLBCL	1.62211	0	0	0.22253	0.304516
dlbcl_1_LN011_53553=LN011_529361	-10.3925	-1.08184	Inflammatory neighborhood	DLBCL	1.13214	0	0	0.100848	0.253864
dlbcl_1_LN011_273342=LN011_529361	-3.79935	-3.9605	Inflammatory neighborhood	DLBCL	0	0	0	-0.105764	0.94946
dlbcl_1_LN011_368082=LN011_529361	-0.941718	-10.8934	Inflammatory neighborhood	DLBCL	1.65466	0	0	0.171141	0.196224
dlbcl_1_LN011_639866=LN011_529361	6.04522	-4.15916	Inflammatory neighborhood	DLBCL	1.53893	0	0	0.214649	0.610299
dlbcl_1_LN011_705325=LN011_529361	-10.5032	-1.49777	Inflammatory neighborhood	DLBCL	1.38855	0	0	0.126464	0.56827
dlbcl_1_LN011_272524=LN011_529361	-0.94389	-10.6721	Inflammatory neighborhood	DLBCL	1.14984	0	0	0.0253768	0.56812
dlbcl_1_LN011_330060=LN011_529361	5.43362	-3.96716	Inflammatory neighborhood	DLBCL	1.16077	0	0	0.136245	0.384982
dlbcl_1_LN011_428347=LN011_529361	5.25565	-4.28723	Inflammatory neighborhood	DLBCL	1.44227	0	0	0.219151	0.347848
dlbcl_1_LN011_677235=LN011_529361	4.3831	-5.41052	Inflammatory neighborhood	DLBCL	1.02855	0	0	0.110412	0.954074
dlbcl_1_LN011_782762=LN011_529361	-10.2796	-2.57509	Inflammatory neighborhood	DLBCL	1.56386	0	0	0.229239	0.492074
dlbcl_1_LN011_449090=LN011_529361	-9.81492	-1.56196	Inflammatory neighborhood	DLBCL	0	0	0	-0.18545	0.736227
dlbcl_1_LN011_428459=LN011_529361	-10.4342	-1.09795	Inflammatory neighborhood	DLBCL	1.49107	0	0	0.180803	0.276177
dlbcl_1_LN011_248572=LN011_529361	-1.15612	-10.7508	Inflammatory neighborhood	DLBCL	0.847533	0	0	0.0316874	0.203807
dlbcl_1_LN011_819491=LN011_529361	-14.7878	-3.54456	Inflammatory neighborhood	DLBCL	0	0	0	-0.149745	1.04913
dlbcl_1_LN011_192748=LN011_529361	13.8647	-6.70829	Inflammatory neighborhood	DLBCL	0	0	0	-0.128472	0.862721
dlbcl_1_LN011_194259=LN011_529361	-10.41	-1.23785	Inflammatory neighborhood	DLBCL	0.95048	0	0	0.047052	0.530768
dlbcl_1_LN011_170548=LN011_529361	-10.3569	-1.10269	Inflammatory neighborhood	DLBCL	0.835145	0	0	0.0375641	0.305041
dlbcl_1_LN011_864303=LN011_529361	13.8928	-6.6881	Inflammatory neighborhood	DLBCL	0	0	0	-0.129588	0.747669
dlbcl_1_LN011_429003=LN011_529361	14.2104	-6.38981	Inflammatory neighborhood	DLBCL	1.2118	0	0	0.165034	0.512314
dlbcl_1_LN011_201588=LN011_529361	-10.3608	-1.11974	Inflammatory neighborhood	DLBCL	0.966034	0	0	0.0667281	0.295521
dlbcl_1_LN011_663708=LN011_529361	13.8666	-6.74512	Inflammatory neighborhood	DLBCL	0	0	0	-0.147449	0.9567
dlbcl_1_LN011_193611=LN011_529361	10.9159	-0.320191	Inflammatory neighborhood	DLBCL	1.74373	0	0	0.230433	0.382983
dlbcl_1_LN011_218181=LN011_529361	-10.2743	-1.0047	Inflammatory neighborhood	DLBCL	1.28631	0	0	0.168374	0.223935
dlbcl_1_LN011_857181=LN011_529361	-10.1866	-2.46651	Inflammatory neighborhood	DLBCL	1.20139	0	0	0.159596	0.423769
dlbcl_1_LN011_36486=LN011_529361	-10.1992	-2.08467	Inflammatory neighborhood	DLBCL	1.27219	0	0	0.127082	0.697414
dlbcl_1_LN011_716962=LN011_529361	10.932	-0.29472	Inflammatory neighborhood	DLBCL	1.50803	0	0	0.152323	0.352198
dlbcl_1_LN011_565924=LN011_529361	-14.6589	-3.05411	Inflammatory neighborhood	DLBCL	1.62877	0	0	0.167615	0.439104
dlbcl_1_LN011_200930=LN011_529361	5.65228	-4.06386	Inflammatory neighborhood	DLBCL	1.13004	0	0	0.115439	0.513963
dlbcl_1_LN011_868555=LN011_529361	10.9357	-0.288565	Inflammatory neighborhood	DLBCL	1.56955	0	0	0.186958	0.141348
dlbcl_1_LN011_429332=LN011_529361	10.9353	-0.276885	Inflammatory neighborhood	DLBCL	1.47092	0	0	0.177548	0.188248
dlbcl_1_LN011_273401=LN011_529361	6.84196	-4.09858	Inflammatory neighborhood	DLBCL	1.32332	0	0	0.126756	0.869975
dlbcl_1_LN011_48578=LN011_529361	-10.3899	-1.12811	Inflammatory neighborhood	DLBCL	1.10757	0	0	0.072029	0.504399
dlbcl_1_LN011_479037=LN011_529361	-10.0223	-2.9312	Inflammatory neighborhood	DLBCL	1.70331	0	0	0.229199	0.872847
dlbcl_1_LN011_57291=LN011_529361	-10.1921	-2.45658	Inflammatory neighborhood	DLBCL	1.31623	0	0	0.186	0.457227
dlbcl_1_LN011_348723=LN011_529361	-5.54637	-5.73077	Inflammatory neighborhood	DLBCL	0	0	0	-0.13776	0.765645
dlbcl_1_LN011_153862=LN011_529361	-10.2899	-0.975815	Inflammatory neighborhood	DLBCL	1.10979	0	0	0.102523	0.236441
dlbcl_1_LN011_426349=LN011_529361	-0.755169	-10.5838	Inflammatory neighborhood	DLBCL	1.14454	0	0	0.0858057	0.443852
dlbcl_1_LN011_799335=LN011_529361	-10.3145	-1.0823	Inflammatory neighborhood	DLBCL	0.947499	0	0	0.0733123	0.267146
dlbcl_1_LN011_836352=LN011_529361	5.70892	-3.84294	Inflammatory neighborhood	DLBCL	1.54397	0	0	0.203174	0.498838
dlbcl_1_LN011_81020=LN011_529361	7.57366	0.13344	Inflammatory neighborhood	DLBCL	0	0	0	-0.141493	0.845343
dlbcl_1_LN011_313281=LN011_529361	10.9359	-0.301037	Inflammatory neighborhood	DLBCL	1.30645	0	0	0.137708	0.217559
dlbcl_1_LN011_296852=LN011_529361	14.248	-6.35009	Inflammatory neighborhood	DLBCL	1.42762	0	0	0.205833	0.512983
dlbcl_1_LN011_94920=LN011_529361	0.870499	-10.6036	other	DLBCL	1.52317	0	0	0.208529	0.227755
dlbcl_1_LN011_174859=LN011_529361	10.8642	-0.361693	Inflammatory neighborhood	DLBCL	1.70069	0	0	0.242587	0.177231
dlbcl_1_LN011_150534=LN011_529361	6.1925	-3.86378	Inflammatory neighborhood	DLBCL	1.5266	0	0	0.188599	0.539247
dlbcl_1_LN011_94103=LN011_529361	5.57945	-4.01572	Inflammatory neighborhood	DLBCL	1.27182	0	0	0.155293	0.476926
dlbcl_1_LN011_40841=LN011_529361	-10.5072	-0.945292	Inflammatory neighborhood	DLBCL	1.65313	0	0	0.209693	0.276105
dlbcl_1_LN011_6361=LN011_529361	5.53305	-4.00628	Inflammatory neighborhood	DLBCL	1.08697	0	0	0.113155	0.446923
dlbcl_1_LN011_137070=LN011_529361	5.84615	-4.01086	Inflammatory neighborhood	DLBCL	1.14335	0	0	0.129925	0.431584
dlbcl_1_LN011_850467=LN011_529361	-10.6663	-1.39964	Inflammatory neighborhood	DLBCL	1.57187	0	0	0.149147	0.581775
dlbcl_1_LN011_874964=LN011_529361	5.74634	-4.32533	Inflammatory neighborhood	DLBCL	1.31588	0	0	0.160544	0.596583
dlbcl_1_LN011_594362=LN011_805915	-1.49301	-11.2259	Inflammatory neighborhood	DLBCL	2.08731	0	0	0.319106	-0.193338
dlbcl_1_LN011_780447=LN011_805915	-1.50506	-11.2982	Inflammatory neighborhood	DLBCL	2.53892	0	0	0.413588	-0.21157
dlbcl_1_LN011_522771=LN011_805915	-0.830473	-11.1278	Inflammatory neighborhood	DLBCL	2.00481	0	0	0.321655	-0.155529
dlbcl_1_LN011_542810=LN011_805915	-1.43811	-10.8524	Inflammatory neighborhood	DLBCL	1.87689	0	0	0.298719	-0.143439
dlbcl_1_LN011_678638=LN011_805915	-1.42776	-11.1332	Inflammatory neighborhood	DLBCL	2.06769	0	0	0.334779	-0.183317
dlbcl_1_LN011_345860=LN011_805915	-1.28242	-11.5539	Inflammatory neighborhood	DLBCL	1.92101	0	0	0.259092	-0.216546
dlbcl_1_LN011_342818=LN011_805915	-0.873487	-11.3242	Inflammatory neighborhood	DLBCL	2.07886	0	0	0.325254	-0.186159
dlbcl_1_LN011_226646=LN011_805915	-1.33149	-11.5676	Inflammatory neighborhood	DLBCL	2.24319	0	0	0.343711	-0.216244
dlbcl_1_LN011_2427=LN011_805915	-1.16455	-11.7154	Inflammatory neighborhood	DLBCL	2.15618	0	0	0.292629	-0.237642
dlbcl_1_LN011_396497=LN011_805915	-1.2265	-11.6928	Inflammatory neighborhood	DLBCL	2.56428	0	0	0.392558	-0.242828
dlbcl_1_LN011_273182=LN011_805915	-11.9505	-7.16438	Inflammatory neighborhood	DLBCL	2.43696	0	0	0.417434	-0.175559
dlbcl_1_LN011_63598=LN011_805915	-1.10773	-11.6739	Inflammatory neighborhood	DLBCL	2.1601	0	0	0.307553	-0.23107
dlbcl_1_LN011_381938=LN011_805915	-1.41995	-11.4162	Inflammatory neighborhood	DLBCL	2.13512	0	0	0.325671	-0.204511
dlbcl_1_LN011_167613=LN011_805915	-1.464	-11.1889	Inflammatory neighborhood	DLBCL	2.36176	0	0	0.388203	-0.194167
dlbcl_1_LN011_717713=LN011_805915	-1.4031	-11.4489	Inflammatory neighborhood	DLBCL	2.30444	0	0	0.357016	-0.212266
dlbcl_1_LN011_613062=LN011_805915	-1.41767	-10.9652	Inflammatory neighborhood	DLBCL	1.86374	0	0	0.314286	-0.147176
dlbcl_1_LN011_93620=LN011_805915	-1.01362	-11.502	Inflammatory neighborhood	DLBCL	2.07498	0	0	0.318355	-0.201512
dlbcl_1_LN011_727494=LN011_805915	-1.2409	-11.5456	Inflammatory neighborhood	DLBCL	1.87691	0	0	0.252182	-0.202352
dlbcl_1_LN011_202993=LN011_805915	-1.36238	-11.4478	Inflammatory neighborhood	DLBCL	1.91354	0	0	0.23435	-0.221595
dlbcl_1_LN011_578205=LN011_805915	-1.48049	-11.1002	Inflammatory neighborhood	DLBCL	1.96903	0	0	0.305549	-0.172383
dlbcl_1_LN011_683677=LN011_805915	-13.5938	-10.1863	Inflammatory neighborhood	DLBCL	0.984968	0	0	0.120012	-0.0987253
dlbcl_1_LN011_76003=LN011_805915	-0.543642	-11.2156	Inflammatory neighborhood	DLBCL	2.42123	0	0	0.381249	-0.201121
dlbcl_1_LN011_578697=LN011_805915	14.6487	-7.58039	Inflammatory neighborhood	DLBCL	1.29315	0	0	0.0386764	-0.272302
dlbcl_1_LN011_446109=LN011_805915	-1.20202	-10.9021	Inflammatory neighborhood	DLBCL	1.59327	0	0	0.254114	-0.137286
dlbcl_1_LN011_446402=LN011_805915	-11.285	-9.72663	Inflammatory neighborhood	DLBCL	1.62392	0	0	0.226359	-0.149118
dlbcl_1_LN011_280362=LN011_805915	-1.09019	-11.6653	Inflammatory neighborhood	DLBCL	1.98182	0	0	0.275171	-0.221175
dlbcl_1_LN011_233891=LN011_805915	11.6985	-8.91297	other	DLBCL	1.98456	0	0	0.284555	-0.178354
dlbcl_1_LN011_413007=LN011_805915	-11.1485	-9.62619	Inflammatory neighborhood	DLBCL	1.82702	0	0	0.236208	-0.19677
dlbcl_1_LN011_369477=LN011_805915	-1.36982	-11.431	Inflammatory neighborhood	DLBCL	2.00623	0	0	0.282122	-0.205949
dlbcl_1_LN011_264144=LN011_805915	-0.67036	-11.1468	Inflammatory neighborhood	DLBCL	2.41362	0	0	0.400192	-0.180343
dlbcl_1_LN011_331847=LN011_805915	-0.780048	-11.2442	Inflammatory neighborhood	DLBCL	2.15831	0	0	0.341738	-0.178721
dlbcl_1_LN011_494817=LN011_805915	-0.896004	-11.2808	Inflammatory neighborhood	DLBCL	1.99104	0	0	0.324224	-0.167724
dlbcl_1_LN011_368082=LN011_805915	-1.36077	-11.5786	Inflammatory neighborhood	DLBCL	2.37503	0	0	0.358288	-0.224717
dlbcl_1_LN011_272524=LN011_805915	-1.24908	-11.3331	Inflammatory neighborhood	DLBCL	1.65043	0	0	0.208965	-0.181825
dlbcl_1_LN011_248572=LN011_805915	-1.41878	-10.8838	Inflammatory neighborhood	DLBCL	1.21651	0	0	0.140689	-0.14702
dlbcl_1_LN011_565924=LN011_805915	-14.3023	-2.76718	Inflammatory neighborhood	DLBCL	2.33787	0	0	0.380252	-0.187054
dlbcl_1_LN011_594362=LN011_460437	-1.43862	-11.0039	Inflammatory neighborhood	DLBCL	1.61087	0	0	0.246151	-0.149273
dlbcl_1_LN011_780447=LN011_460437	-1.44045	-11.0361	Inflammatory neighborhood	DLBCL	1.9594	0	0	0.319075	-0.16333
dlbcl_1_LN011_522771=LN011_460437	-1.27928	-10.9195	Inflammatory neighborhood	DLBCL	1.54721	0	0	0.248075	-0.120119
dlbcl_1_LN011_542810=LN011_460437	-1.34703	-10.8138	Inflammatory neighborhood	DLBCL	1.44848	0	0	0.230415	-0.110739
dlbcl_1_LN011_678638=LN011_460437	-1.40381	-10.9226	Inflammatory neighborhood	DLBCL	1.59573	0	0	0.258282	-0.141526
dlbcl_1_LN011_345860=LN011_460437	-1.39579	-11.0118	Inflammatory neighborhood	DLBCL	1.48253	0	0	0.199819	-0.167207
dlbcl_1_LN011_342818=LN011_460437	-1.21326	-10.9676	Inflammatory neighborhood	DLBCL	1.60435	0	0	0.250868	-0.143769
dlbcl_1_LN011_226646=LN011_460437	-1.38002	-11.0579	Inflammatory neighborhood	DLBCL	1.73118	0	0	0.265133	-0.166972
dlbcl_1_LN011_2427=LN011_460437	-1.36613	-11.1927	Inflammatory neighborhood	DLBCL	1.66403	0	0	0.22567	-0.183509
dlbcl_1_LN011_396497=LN011_460437	-1.35607	-11.2569	Inflammatory neighborhood	DLBCL	1.97897	0	0	0.3028	-0.187506
dlbcl_1_LN011_273182=LN011_460437	-11.9756	-7.19067	Inflammatory neighborhood	DLBCL	1.88071	0	0	0.321938	-0.13565
dlbcl_1_LN011_63598=LN011_460437	-1.391	-11.1503	Inflammatory neighborhood	DLBCL	1.66705	0	0	0.237205	-0.178436
dlbcl_1_LN011_381938=LN011_460437	-1.39735	-10.9925	Inflammatory neighborhood	DLBCL	1.64777	0	0	0.25122	-0.157904
dlbcl_1_LN011_167613=LN011_460437	-1.40728	-10.9537	Inflammatory neighborhood	DLBCL	1.82268	0	0	0.299489	-0.149902
dlbcl_1_LN011_717713=LN011_460437	-1.42768	-11.0381	Inflammatory neighborhood	DLBCL	1.77844	0	0	0.275402	-0.16389
dlbcl_1_LN011_613062=LN011_460437	-1.43002	-10.8306	Inflammatory neighborhood	DLBCL	1.43833	0	0	0.24247	-0.113626
dlbcl_1_LN011_93620=LN011_460437	-1.23195	-11.0306	Inflammatory neighborhood	DLBCL	1.60135	0	0	0.245557	-0.155619
dlbcl_1_LN011_727494=LN011_460437	-1.3324	-11.0096	Inflammatory neighborhood	DLBCL	1.4485	0	0	0.194456	-0.156268
dlbcl_1_LN011_202993=LN011_460437	-1.47051	-11.0051	Inflammatory neighborhood	DLBCL	1.47677	0	0	0.180682	-0.171111
dlbcl_1_LN011_578205=LN011_460437	-1.38809	-10.8919	Inflammatory neighborhood	DLBCL	1.51959	0	0	0.235702	-0.13308
dlbcl_1_LN011_683677=LN011_460437	-13.5297	-10.12	Inflammatory neighborhood	DLBCL	0.760145	0	0	0.0925024	-0.0762366
dlbcl_1_LN011_76003=LN011_460437	-0.965022	-11.1369	Inflammatory neighborhood	DLBCL	1.86857	0	0	0.294034	-0.155332
dlbcl_1_LN011_578697=LN011_460437	14.5774	-7.56699	Inflammatory neighborhood	DLBCL	0.997985	0	0	0.0295533	-0.210387
dlbcl_1_LN011_446109=LN011_460437	-1.28012	-10.8016	Inflammatory neighborhood	DLBCL	1.2296	0	0	0.196003	-0.106024
dlbcl_1_LN011_446402=LN011_460437	-11.2923	-9.75234	Inflammatory neighborhood	DLBCL	1.25325	0	0	0.174556	-0.11513
dlbcl_1_LN011_280362=LN011_460437	-1.29766	-11.1016	Inflammatory neighborhood	DLBCL	1.52946	0	0	0.212222	-0.170798
dlbcl_1_LN011_233891=LN011_460437	11.6163	-9.00571	other	DLBCL	1.53157	0	0	0.219411	-0.137744
dlbcl_1_LN011_413007=LN011_460437	-11.2356	-9.68349	Inflammatory neighborhood	DLBCL	1.40999	0	0	0.182141	-0.151928
dlbcl_1_LN011_369477=LN011_460437	-1.38798	-10.9666	Inflammatory neighborhood	DLBCL	1.5483	0	0	0.21758	-0.159026
dlbcl_1_LN011_264144=LN011_460437	-1.30715	-10.9737	Inflammatory neighborhood	DLBCL	1.8627	0	0	0.308683	-0.139269
dlbcl_1_LN011_331847=LN011_460437	-1.15651	-10.9818	Inflammatory neighborhood	DLBCL	1.66567	0	0	0.263566	-0.138032
dlbcl_1_LN011_494817=LN011_460437	-1.17546	-10.884	Inflammatory neighborhood	DLBCL	1.53657	0	0	0.250086	-0.129537
dlbcl_1_LN011_368082=LN011_460437	-1.37703	-11.1695	Inflammatory neighborhood	DLBCL	1.83292	0	0	0.276354	-0.173519
dlbcl_1_LN011_272524=LN011_460437	-1.36883	-10.9565	Inflammatory neighborhood	DLBCL	1.27371	0	0	0.161097	-0.140423
dlbcl_1_LN011_248572=LN011_460437	-1.34246	-10.8171	Inflammatory neighborhood	DLBCL	0.938839	0	0	0.10845	-0.113533
dlbcl_1_LN011_565924=LN011_460437	-14.3915	-2.83543	Inflammatory neighborhood	DLBCL	1.80424	0	0	0.29332	-0.144431
dlbcl_1_LN011_817199=LN011_755781	5.19318	-4.10382	Inflammatory neighborhood	DLBCL	1.13387	0	0	0.141976	0.440623
dlbcl_1_LN011_803035=LN011_755781	-2.34307	-3.33537	T cell zone	DLBCL	1.53886	1.10467	0	0.520933	0.0375634
dlbcl_1_LN011_868173=LN011_755781	-2.25552	-3.29187	T cell zone	DLBCL	1.54387	0.921225	0	0.502021	-0.00477693
dlbcl_1_LN011_414466=LN011_755781	5.45132	-3.99354	Inflammatory neighborhood	DLBCL	1.29787	0	0	0.171361	0.397997
dlbcl_1_LN011_183405=LN011_755781	4.06598	-4.38902	Inflammatory neighborhood	DLBCL	1.51756	0.81705	0	0.4425	0.267655
dlbcl_1_LN011_37826=LN011_755781	5.61128	-3.85071	Inflammatory neighborhood	DLBCL	1.63663	0	0	0.234001	0.445422
dlbcl_1_LN011_107976=LN011_755781	4.3058	-3.97013	Inflammatory neighborhood	DLBCL	1.4282	0.682032	0	0.366701	0.273628
dlbcl_1_LN011_767711=LN011_755781	3.40694	-4.82213	Inflammatory neighborhood	DLBCL	1.18916	1.34453	0	0.477768	0.506396
dlbcl_1_LN011_43984=LN011_755781	5.57766	-3.9905	Inflammatory neighborhood	DLBCL	1.48613	0	0	0.324534	0.385767
dlbcl_1_LN011_594362=LN011_755781	5.5428	-4.29223	Inflammatory neighborhood	DLBCL	1.29517	0	0	0.162646	0.538021
dlbcl_1_LN011_780447=LN011_755781	4.33646	-3.98601	Inflammatory neighborhood	DLBCL	1.57539	0.934045	0	0.44143	0.280804
dlbcl_1_LN011_678638=LN011_755781	5.29267	-4.07862	Inflammatory neighborhood	DLBCL	1.28299	0	0	0.173345	0.414463
dlbcl_1_LN011_248024=LN011_755781	5.08577	-4.44765	Inflammatory neighborhood	DLBCL	1.51756	1.30589	0	0.482791	0.528725
dlbcl_1_LN011_389506=LN011_755781	5.59444	-4.42854	Inflammatory neighborhood	DLBCL	1.01067	0	0	0.110213	0.697357
dlbcl_1_LN011_345860=LN011_755781	6.65574	-3.77428	Inflammatory neighborhood	DLBCL	1.19198	0.697259	0	0.254623	0.705371
dlbcl_1_LN011_770958=LN011_755781	4.21848	-4.73067	Inflammatory neighborhood	DLBCL	1.11168	0	0	0.286746	0.539264
dlbcl_1_LN011_674076=LN011_755781	5.21398	-4.50066	Inflammatory neighborhood	DLBCL	0.953139	0	0	0.101785	0.651994
dlbcl_1_LN011_148536=LN011_755781	5.57901	-4.13899	Inflammatory neighborhood	DLBCL	1.22389	0	0	0.148491	0.543932
dlbcl_1_LN011_2427=LN011_755781	5.97045	-3.99776	Inflammatory neighborhood	DLBCL	1.3379	0	0	0.155255	0.550229
dlbcl_1_LN011_124540=LN011_755781	5.05434	-4.50774	Inflammatory neighborhood	DLBCL	1.28709	0	0	0.190288	0.540977
dlbcl_1_LN011_551512=LN011_755781	4.5128	-3.74859	Inflammatory neighborhood	DLBCL	1.61918	0.548479	0	0.36776	0.171316
dlbcl_1_LN011_57645=LN011_755781	4.16625	-3.83426	Inflammatory neighborhood	DLBCL	1.19418	1.01148	0	0.375385	0.299267
dlbcl_1_LN011_396497=LN011_755781	3.85623	-4.02642	Inflammatory neighborhood	DLBCL	1.59113	1.2451	0	0.534484	0.0829291
dlbcl_1_LN011_467037=LN011_755781	5.16199	-4.37376	Inflammatory neighborhood	DLBCL	1.64416	0	0	0.278497	0.399568
dlbcl_1_LN011_862761=LN011_755781	5.50101	-3.97618	Inflammatory neighborhood	DLBCL	1.5909	0.731076	0	0.385404	0.388028
dlbcl_1_LN011_770063=LN011_755781	4.21383	-3.88114	Inflammatory neighborhood	DLBCL	1.31377	0.936313	0	0.383275	0.299469
dlbcl_1_LN011_167613=LN011_755781	4.38412	-3.88854	Inflammatory neighborhood	DLBCL	1.46546	0	0	0.367572	0.105831
dlbcl_1_LN011_717713=LN011_755781	4.23469	-3.90771	Inflammatory neighborhood	DLBCL	1.4299	0.931916	0	0.420189	0.204226
dlbcl_1_LN011_764763=LN011_755781	5.31934	-4.10624	Inflammatory neighborhood	DLBCL	0.991737	0	0	0.101155	0.507685
dlbcl_1_LN011_390284=LN011_755781	5.46808	-4.12468	Inflammatory neighborhood	DLBCL	1.18653	0	0	0.1505	0.458598
dlbcl_1_LN011_716162=LN011_755781	6.30534	-4.52935	Inflammatory neighborhood	DLBCL	1.22098	0	0	0.129992	0.825245
dlbcl_1_LN011_851751=LN011_755781	5.48149	-3.89681	Inflammatory neighborhood	DLBCL	1.54396	0	0	0.219263	0.421796
dlbcl_1_LN011_384474=LN011_755781	3.54941	-4.96384	Inflammatory neighborhood	DLBCL	1.51907	1.13729	0	0.498229	0.532858
dlbcl_1_LN011_146916=LN011_755781	4.13749	-4.19845	Inflammatory neighborhood	DLBCL	1.38947	0.754618	0	0.389148	0.289716
dlbcl_1_LN011_613062=LN011_755781	5.77654	-4.26036	Inflammatory neighborhood	DLBCL	1.15644	0	0	0.132647	0.664667
dlbcl_1_LN011_160121=LN011_755781	3.2517	-4.74192	Inflammatory neighborhood	DLBCL	0.929177	1.54098	0	0.456941	0.54994
dlbcl_1_LN011_726553=LN011_755781	5.04005	-3.9663	Inflammatory neighborhood	DLBCL	1.08636	0.581349	0	0.248516	0.42905
dlbcl_1_LN011_785955=LN011_755781	6.7788	-4.02877	Inflammatory neighborhood	DLBCL	1.26563	0	0	0.113741	0.837109
dlbcl_1_LN011_660574=LN011_755781	5.6361	-4.34045	Inflammatory neighborhood	DLBCL	1.42294	0	0	0.194107	0.564141
dlbcl_1_LN011_681190=LN011_755781	5.36769	-3.98381	Inflammatory neighborhood	DLBCL	0.878904	0	0	0.0694021	0.458443
dlbcl_1_LN011_93620=LN011_755781	4.09119	-4.03853	Inflammatory neighborhood	DLBCL	1.28751	0.864268	0	0.382993	0.232308
dlbcl_1_LN011_727494=LN011_755781	6.63518	-4.15419	Inflammatory neighborhood	DLBCL	1.16461	0	0	0.102576	0.830477
dlbcl_1_LN011_845426=LN011_755781	4.44361	-4.57791	Inflammatory neighborhood	DLBCL	1.22588	0.58066	0	0.30509	0.457413
dlbcl_1_LN011_436519=LN011_755781	4.69712	-3.80145	Inflammatory neighborhood	DLBCL	0.762677	0.590554	0	0.184266	0.461332
dlbcl_1_LN011_30164=LN011_755781	4.11572	-4.26461	Inflammatory neighborhood	DLBCL	1.58709	0.932657	0	0.47166	0.26402
dlbcl_1_LN011_6997=LN011_755781	5.51629	-4.0189	Inflammatory neighborhood	DLBCL	1.23673	0	0	0.152725	0.447432
dlbcl_1_LN011_778488=LN011_755781	5.78246	-4.23083	Inflammatory neighborhood	DLBCL	1.37938	0	0	0.186836	0.574046
dlbcl_1_LN011_167592=LN011_755781	5.68294	-4.05071	Inflammatory neighborhood	DLBCL	1.40342	0	0	0.183091	0.510124
dlbcl_1_LN011_752893=LN011_755781	4.06871	-3.78473	Inflammatory neighborhood	DLBCL	0.774878	0.882474	0	0.262329	0.268485
dlbcl_1_LN011_670390=LN011_755781	6.50561	-4.34709	Inflammatory neighborhood	DLBCL	1.41771	0	0	0.168867	0.795513
dlbcl_1_LN011_278235=LN011_755781	4.19684	-5.95676	Inflammatory neighborhood	DLBCL	0.879731	0	0	0.0595233	1.12558
dlbcl_1_LN011_688002=LN011_755781	4.24117	-3.8766	Inflammatory neighborhood	DLBCL	1.27238	0.604958	0	0.320147	0.199077
dlbcl_1_LN011_779549=LN011_755781	4.04254	-3.73799	Inflammatory neighborhood	DLBCL	1.07427	1.23213	0	0.393008	0.291582
dlbcl_1_LN011_202993=LN011_755781	5.48058	-4.00176	Inflammatory neighborhood	DLBCL	1.18734	0	0	0.146108	0.355996
dlbcl_1_LN011_393757=LN011_755781	2.47857	-5.11911	Inflammatory neighborhood	DLBCL	0.975765	1.83181	0	0.733483	0.981993
dlbcl_1_LN011_449534=LN011_755781	5.67675	-3.97482	Inflammatory neighborhood	DLBCL	1.46469	0	0	0.195155	0.466882
dlbcl_1_LN011_225965=LN011_755781	4.20423	-4.24422	Inflammatory neighborhood	DLBCL	1.62219	0.595981	0	0.418417	0.226002
dlbcl_1_LN011_724530=LN011_755781	1.92264	-4.12727	Inflammatory neighborhood	DLBCL	1.24491	1.48665	0	0.728973	0.877395
dlbcl_1_LN011_615171=LN011_755781	3.74125	-4.71531	Inflammatory neighborhood	DLBCL	1.4202	0.896379	0	0.43941	0.422724
dlbcl_1_LN011_76003=LN011_755781	6.32013	-4.70862	Inflammatory neighborhood	DLBCL	1.50236	0.612488	0	0.321377	0.836111
dlbcl_1_LN011_829671=LN011_755781	4.14127	-5.38947	Inflammatory neighborhood	DLBCL	0.908142	0	0	0.0888134	0.91886
dlbcl_1_LN011_128999=LN011_755781	4.6436	-5.11586	Inflammatory neighborhood	DLBCL	1.32779	0	0	0.184718	0.834792
dlbcl_1_LN011_80748=LN011_755781	6.41438	-3.81956	Inflammatory neighborhood	DLBCL	1.46097	0.900235	0	0.363633	0.593528
dlbcl_1_LN011_57003=LN011_755781	3.14304	-4.23115	Inflammatory neighborhood	DLBCL	1.1348	1.46819	0	0.706466	0.226841
dlbcl_1_LN011_307812=LN011_755781	4.1058	-4.12227	Inflammatory neighborhood	DLBCL	1.41545	0.890974	0	0.419828	0.249077
dlbcl_1_LN011_406759=LN011_755781	5.8999	-3.98338	Inflammatory neighborhood	DLBCL	1.57035	0	0	0.211904	0.516033
dlbcl_1_LN011_76768=LN011_755781	2.69829	-4.34722	Inflammatory neighborhood	DLBCL	0	0	0	0.153826	0.861769
dlbcl_1_LN011_878922=LN011_755781	4.23514	-3.87041	Inflammatory neighborhood	DLBCL	1.38489	0.90775	0	0.397116	0.249251
dlbcl_1_LN011_262408=LN011_755781	5.25906	-4.33866	Inflammatory neighborhood	DLBCL	1.26581	0	0	0.168219	0.494635
dlbcl_1_LN011_578697=LN011_755781	5.88784	-3.87451	Inflammatory neighborhood	DLBCL	0.802396	0	0	0.0316868	0.624883
dlbcl_1_LN011_28519=LN011_755781	5.43198	-4.01101	Inflammatory neighborhood	DLBCL	1.15606	0	0	0.134367	0.431948
dlbcl_1_LN011_829873=LN011_755781	4.43052	-3.67305	Inflammatory neighborhood	DLBCL	1.40915	0	0	0.557554	0.199111
dlbcl_1_LN011_138741=LN011_755781	5.18565	-4.23884	Inflammatory neighborhood	DLBCL	1.27906	0	0	0.179054	0.446113
dlbcl_1_LN011_737668=LN011_755781	4.50373	-3.70751	Inflammatory neighborhood	DLBCL	1.25163	1.31186	0	0.434097	0.391045
dlbcl_1_LN011_833134=LN011_755781	3.53077	-3.58383	Inflammatory neighborhood	DLBCL	1.72168	1.40658	0	0.967419	0.163893
dlbcl_1_LN011_386097=LN011_755781	5.98122	-4.07756	Inflammatory neighborhood	DLBCL	1.23339	0	0	0.139606	0.581735
dlbcl_1_LN011_433207=LN011_755781	7.02857	-4.08421	Inflammatory neighborhood	DLBCL	1.25556	1.13933	0	0.355924	0.825493
dlbcl_1_LN011_833382=LN011_755781	5.92513	-4.23161	Inflammatory neighborhood	DLBCL	1.40924	0	0	0.185493	0.649605
dlbcl_1_LN011_485974=LN011_755781	5.44533	-3.96202	Inflammatory neighborhood	DLBCL	1.47476	0	0	0.214702	0.34653
dlbcl_1_LN011_826050=LN011_755781	7.00019	-3.83651	Inflammatory neighborhood	DLBCL	1.10604	0	0	0.0655045	0.909523
dlbcl_1_LN011_502964=LN011_755781	3.16304	-4.43701	Inflammatory neighborhood	DLBCL	0	0	0	-0.115373	1.02387
dlbcl_1_LN011_873042=LN011_755781	5.15898	-4.36355	Inflammatory neighborhood	DLBCL	1.19129	0	0	0.170741	0.386348
dlbcl_1_LN011_827145=LN011_755781	5.19203	-4.21126	Inflammatory neighborhood	DLBCL	1.52559	0.644754	0	0.366536	0.385001
dlbcl_1_LN011_571842=LN011_755781	4.13991	-3.81422	Inflammatory neighborhood	DLBCL	1.31482	1.19234	0	0.43806	0.221596
dlbcl_1_LN011_276761=LN011_755781	6.27738	-3.93249	Inflammatory neighborhood	DLBCL	1.26611	0	0	0.128341	0.633754
dlbcl_1_LN011_635518=LN011_755781	4.32148	-3.82828	Inflammatory neighborhood	DLBCL	1.30759	0.638864	0	0.324701	0.214363
dlbcl_1_LN011_569674=LN011_755781	5.05373	-3.69145	Inflammatory neighborhood	DLBCL	1.36503	0.630823	0	0.440357	0.435795
dlbcl_1_LN011_859067=LN011_755781	5.75849	-4.17389	Inflammatory neighborhood	DLBCL	1.40835	0	0	0.1905	0.543725
dlbcl_1_LN011_170678=LN011_755781	5.18065	-4.24823	Inflammatory neighborhood	DLBCL	1.24812	0	0	0.178237	0.41773
dlbcl_1_LN011_233891=LN011_755781	1.65051	-4.33424	Inflammatory neighborhood	DLBCL	1.23141	1.12653	0	0.578883	0.898784
dlbcl_1_LN011_471926=LN011_755781	2.8694	-4.955	Inflammatory neighborhood	DLBCL	1.31807	1.7171	0	0.835834	0.581479
dlbcl_1_LN011_657052=LN011_755781	5.28099	-4.40356	Inflammatory neighborhood	DLBCL	1.25631	0	0	0.171029	0.49775
dlbcl_1_LN011_508312=LN011_755781	4.39688	-3.87162	Inflammatory neighborhood	DLBCL	1.16531	0	0	0.298962	0.278129
dlbcl_1_LN011_761835=LN011_755781	4.01334	-4.01181	Inflammatory neighborhood	DLBCL	1.13928	0	0	0.343851	0.0960212
dlbcl_1_LN011_432585=LN011_755781	5.25259	-4.36541	Inflammatory neighborhood	DLBCL	1.42803	0	0	0.219147	0.484302
dlbcl_1_LN011_171183=LN011_755781	5.45811	-3.98355	Inflammatory neighborhood	DLBCL	1.43178	0	0	0.202999	0.387163
dlbcl_1_LN011_368552=LN011_755781	4.44578	-3.82566	Inflammatory neighborhood	DLBCL	1.60132	0	0	0.568259	0.160945
dlbcl_1_LN011_112823=LN011_755781	5.95953	-4.14326	Inflammatory neighborhood	DLBCL	1.36091	0	0	0.16515	0.613401
dlbcl_1_LN011_704411=LN011_755781	3.07299	-4.33526	Inflammatory neighborhood	DLBCL	1.25794	1.34138	0	0.805067	0.432929
dlbcl_1_LN011_722110=LN011_755781	1.94483	-3.30581	Inflammatory neighborhood	DLBCL	0	1.84559	0	0.41146	1.05608
dlbcl_1_LN011_1574=LN011_755781	5.56884	-3.90881	Inflammatory neighborhood	DLBCL	1.47999	0	0	0.199638	0.437988
dlbcl_1_LN011_807681=LN011_755781	4.32922	-3.8899	Inflammatory neighborhood	DLBCL	1.33879	0	0	0.396873	0.174332
dlbcl_1_LN011_69978=LN011_755781	4.44504	-5.00219	Inflammatory neighborhood	DLBCL	1.10959	0	0	0.155932	0.70789
dlbcl_1_LN011_607746=LN011_755781	5.89562	-4.07607	Inflammatory neighborhood	DLBCL	1.30223	0	0	0.15813	0.52389
dlbcl_1_LN011_369477=LN011_755781	5.00697	-3.8925	Inflammatory neighborhood	DLBCL	1.24486	0.847064	0	0.335619	0.442685
dlbcl_1_LN011_753158=LN011_755781	2.25953	-3.46619	Inflammatory neighborhood	DLBCL	1.28298	1.7308	0	0.896264	0.604736
dlbcl_1_LN011_558193=LN011_755781	6.04133	-4.18124	Inflammatory neighborhood	DLBCL	1.27716	0	0	0.140144	0.672571
dlbcl_1_LN011_723851=LN011_755781	4.34162	-3.93211	Inflammatory neighborhood	DLBCL	1.45616	0.673484	0	0.365428	0.270657
dlbcl_1_LN011_182978=LN011_755781	5.00203	-4.57765	Inflammatory neighborhood	DLBCL	0.839933	0	0	0.090574	0.564271
dlbcl_1_LN011_586886=LN011_755781	3.13602	-4.33563	Inflammatory neighborhood	DLBCL	0	0	0	0.0387484	0.933441
dlbcl_1_LN011_264144=LN011_755781	5.26782	-4.34882	Inflammatory neighborhood	DLBCL	1.49764	0	0	0.240339	0.439029
dlbcl_1_LN011_665791=LN011_755781	6.90285	-3.94579	Inflammatory neighborhood	DLBCL	1.57817	0	0	0.184354	0.809344
dlbcl_1_LN011_836864=LN011_755781	5.65172	-4.62085	Inflammatory neighborhood	DLBCL	0.863465	0	0	0.0656771	0.799777
dlbcl_1_LN011_235146=LN011_755781	3.91265	-3.68206	Inflammatory neighborhood	DLBCL	0.987283	1.39906	0	0.413043	0.215507
dlbcl_1_LN011_881914=LN011_755781	4.19917	-4.1309	Inflammatory neighborhood	DLBCL	1.22787	0.680281	0	0.329826	0.335916
dlbcl_1_LN011_66786=LN011_755781	4.24489	-3.76355	Inflammatory neighborhood	DLBCL	1.5809	1.19798	0	0.500372	0.16305
dlbcl_1_LN011_801689=LN011_755781	3.64914	-4.71042	Inflammatory neighborhood	DLBCL	0.979291	0.870351	0	0.326959	0.541737
dlbcl_1_LN011_766603=LN011_755781	4.16201	-3.88997	Inflammatory neighborhood	DLBCL	1.30136	0.988153	0	0.402978	0.230242
dlbcl_1_LN011_494817=LN011_755781	5.15185	-4.31277	Inflammatory neighborhood	DLBCL	1.23543	0	0	0.186499	0.405276
dlbcl_1_LN011_383988=LN011_755781	3.94541	-3.76137	Inflammatory neighborhood	DLBCL	1.2992	1.48515	0	0.508681	0.193419
dlbcl_1_LN011_193680=LN011_755781	5.82536	-3.9813	Inflammatory neighborhood	DLBCL	1.41483	0	0	0.177386	0.503827
dlbcl_1_LN011_811015=LN011_755781	2.56668	-4.23433	Inflammatory neighborhood	DLBCL	0	0	0	0.299119	0.837813
dlbcl_1_LN011_8120=LN011_755781	5.45632	-4.01251	Inflammatory neighborhood	DLBCL	1.29358	0	0	0.164941	0.429832
dlbcl_1_LN011_166135=LN011_755781	2.10611	-4.10066	Inflammatory neighborhood	DLBCL	1.55321	1.82464	0	0.548318	0.908759
dlbcl_1_LN011_826838=LN011_755781	5.12482	-4.07107	Inflammatory neighborhood	DLBCL	1.09615	0	0	0.139087	0.403698
dlbcl_1_LN011_260702=LN011_755781	3.35145	-4.66241	Inflammatory neighborhood	DLBCL	1.28965	1.39727	0	0.455937	0.651389
dlbcl_1_LN011_164749=LN011_755781	2.6997	-3.20609	Inflammatory neighborhood	DLBCL	0.88408	1.83504	0	0.797839	0.506688
dlbcl_1_LN011_394670=LN011_755781	2.98367	-4.3386	Inflammatory neighborhood	DLBCL	0	0	0	0.0518747	0.880871
dlbcl_1_LN011_586905=LN011_755781	1.8513	-4.32731	Inflammatory neighborhood	DLBCL	0	0	0	0.192485	1.11125
dlbcl_1_LN011_696220=LN011_755781	4.36802	-3.84962	Inflammatory neighborhood	DLBCL	1.19153	0	0	0.318746	0.251258
dlbcl_1_LN011_273342=LN011_755781	2.88088	-4.34676	Inflammatory neighborhood	DLBCL	0	0	0	0.0487751	0.948617
dlbcl_1_LN011_639866=LN011_755781	5.86653	-4.27199	Inflammatory neighborhood	DLBCL	1.37063	0	0	0.179745	0.641284
dlbcl_1_LN011_705325=LN011_755781	5.97785	-4.07968	Inflammatory neighborhood	DLBCL	1.23669	0	0	0.136615	0.600257
dlbcl_1_LN011_154253=LN011_755781	3.72677	-4.61567	Inflammatory neighborhood	DLBCL	0.717597	0	0	0.371982	0.42682
dlbcl_1_LN011_272524=LN011_755781	5.73524	-4.31367	Inflammatory neighborhood	DLBCL	1.02408	0	0	0.0989611	0.656392
dlbcl_1_LN011_330060=LN011_755781	5.36055	-4.01909	Inflammatory neighborhood	DLBCL	1.03382	0	0	0.113391	0.410886
dlbcl_1_LN011_428347=LN011_755781	5.10292	-4.36641	Inflammatory neighborhood	DLBCL	1.28453	0	0	0.386913	0.33668
dlbcl_1_LN011_677235=LN011_755781	4.2417	-5.45636	Inflammatory neighborhood	DLBCL	0.91606	0	0	0.0829727	0.986948
dlbcl_1_LN011_389842=LN011_755781	4.20376	-3.28442	Inflammatory neighborhood	DLBCL	0	0	0	0.10975	0.49218
dlbcl_1_LN011_449090=LN011_755781	2.88221	-3.40301	Inflammatory neighborhood	DLBCL	0	1.80906	0	0.264974	0.694019
dlbcl_1_LN011_521900=LN011_755781	-2.98093	-1.801	T cell zone	DLBCL	1.78715	0.747583	0	0.640061	-0.201347
dlbcl_1_LN011_819491=LN011_755781	2.15222	-4.34015	Inflammatory neighborhood	DLBCL	0	0	0	0.2322	1.049
dlbcl_1_LN011_194259=LN011_755781	5.38465	-4.02034	Inflammatory neighborhood	DLBCL	0.84653	0	0	0.0648185	0.558487
dlbcl_1_LN011_8199=LN011_755781	2.70892	-4.63755	Inflammatory neighborhood	DLBCL	1.49633	1.18476	0	0.83848	0.160523
dlbcl_1_LN011_170548=LN011_755781	4.13447	-3.7394	Inflammatory neighborhood	DLBCL	0.743809	0.743809	0	0.225736	0.297796
dlbcl_1_LN011_795283=LN011_755781	-1.56272	-2.63033	T cell zone	DLBCL	1.64974	1.60365	0	1.04134	0.0317733
dlbcl_1_LN011_707673=LN011_755781	4.23654	-3.79786	Inflammatory neighborhood	DLBCL	1.30589	0.944049	0	0.386049	0.212822
dlbcl_1_LN011_699149=LN011_755781	2.36247	-4.51032	Inflammatory neighborhood	DLBCL	1.52343	1.72132	0	0.942966	0.0439536
dlbcl_1_LN011_69418=LN011_755781	2.60032	-4.2826	Inflammatory neighborhood	DLBCL	0	0	0	0.221475	0.888743
dlbcl_1_LN011_827588=LN011_755781	-0.0616897	-2.94853	T cell zone	DLBCL	1.55492	1.74408	0	1.09667	-0.230209
dlbcl_1_LN011_193611=LN011_755781	5.52745	-3.90564	Inflammatory neighborhood	DLBCL	1.55303	0	0	0.220926	0.443145
dlbcl_1_LN011_347587=LN011_755781	2.80047	-4.39618	Inflammatory neighborhood	DLBCL	0	0	0	0.0604982	0.960584
dlbcl_1_LN011_810475=LN011_755781	3.16598	-3.04342	Inflammatory neighborhood	DLBCL	0.985263	0.985263	0	0.725689	0.0877624
dlbcl_1_LN011_857181=LN011_755781	3.75196	-4.68503	Inflammatory neighborhood	DLBCL	1.07	0.776481	0	0.341409	0.412461
dlbcl_1_LN011_36486=LN011_755781	2.5776	-3.91317	Inflammatory neighborhood	DLBCL	1.13306	1.13306	0	0.750427	0.617571
dlbcl_1_LN011_716962=LN011_755781	5.64694	-3.89537	Inflammatory neighborhood	DLBCL	1.3431	0	0	0.164743	0.42936
dlbcl_1_LN011_565924=LN011_755781	5.32361	-4.35771	Inflammatory neighborhood	DLBCL	1.45064	0	0	0.211216	0.509538
dlbcl_1_LN011_200930=LN011_755781	5.54087	-4.10639	Inflammatory neighborhood	DLBCL	1.00645	0	0	0.0932213	0.543764
dlbcl_1_LN011_868555=LN011_755781	4.27793	-3.82839	Inflammatory neighborhood	DLBCL	1.3979	0.800459	0	0.381065	0.193157
dlbcl_1_LN011_273401=LN011_755781	6.87144	-4.1915	Inflammatory neighborhood	DLBCL	1.1786	0	0	0.0976208	0.909368
dlbcl_1_LN011_48578=LN011_755781	5.63698	-4.00969	Inflammatory neighborhood	DLBCL	0.986442	0	0	0.0821213	0.534909
dlbcl_1_LN011_760221=LN011_755781	3.11712	-4.26789	Inflammatory neighborhood	DLBCL	0	0	0	0.0800434	0.787005
dlbcl_1_LN011_479037=LN011_755781	5.00841	-5.46059	Inflammatory neighborhood	DLBCL	1.51703	0	0	0.216804	0.906971
dlbcl_1_LN011_348723=LN011_755781	3.10681	-4.00895	Inflammatory neighborhood	DLBCL	0	0.79331	0	0.0755579	0.808778
dlbcl_1_LN011_363470=LN011_755781	2.60788	-4.10938	Inflammatory neighborhood	DLBCL	0	1.21621	0	0.151935	0.92412
dlbcl_1_LN011_557019=LN011_755781	2.91899	-3.68358	Inflammatory neighborhood	DLBCL	0	1.55174	0	0.470969	0.589427
dlbcl_1_LN011_426349=LN011_755781	3.48419	-4.73019	Inflammatory neighborhood	DLBCL	1.01937	1.25855	0	0.4257	0.470189
dlbcl_1_LN011_799335=LN011_755781	4.15154	-3.81478	Inflammatory neighborhood	DLBCL	0.843875	0.843875	0	0.276889	0.254962
dlbcl_1_LN011_148565=LN011_755781	4.22872	-3.32152	Inflammatory neighborhood	DLBCL	0	0	0	0.0729221	0.479733
dlbcl_1_LN011_696466=LN011_755781	3.03598	-4.36545	Inflammatory neighborhood	DLBCL	0	0	0	0.0733897	0.963432
dlbcl_1_LN011_139740=LN011_755781	3.37888	-3.45631	Inflammatory neighborhood	DLBCL	1.02017	1.2593	0	0.780551	0.158748
dlbcl_1_LN011_192235=LN011_755781	2.575	-4.56536	Inflammatory neighborhood	DLBCL	1.48222	1.53669	0	0.810454	0.0892204
dlbcl_1_LN011_836352=LN011_755781	2.9762	-3.34265	Inflammatory neighborhood	DLBCL	1.37511	1.53567	0	0.963851	0.389084
dlbcl_1_LN011_480876=LN011_755781	2.64814	-4.29419	Inflammatory neighborhood	DLBCL	0	0	0	0.222249	0.850881
dlbcl_1_LN011_81020=LN011_755781	7.5609	0.120622	Inflammatory neighborhood	DLBCL	0	0	0	-0.139838	0.876011
dlbcl_1_LN011_312801=LN011_755781	2.43812	-4.25823	Inflammatory neighborhood	DLBCL	0	0	0	0.25857	0.951606
dlbcl_1_LN011_94920=LN011_755781	2.46412	-4.52091	Inflammatory neighborhood	DLBCL	1.35659	1.95338	0	0.927689	0.174313
dlbcl_1_LN011_450622=LN011_755781	2.2439	-3.74637	Inflammatory neighborhood	DLBCL	0	1.60482	0	0.232026	0.944301
dlbcl_1_LN011_109754=LN011_755781	-2.33794	-3.37492	T cell zone	DLBCL	0.910626	1.20196	0	0.746248	0.066053
dlbcl_1_LN011_150534=LN011_755781	6.12185	-3.983	Inflammatory neighborhood	DLBCL	1.35964	0	0	0.157193	0.572453
dlbcl_1_LN011_331638=LN011_755781	-0.950292	-2.7713	T cell zone	DLBCL	1.23002	1.94582	0	1.02181	-0.242896
dlbcl_1_LN011_494784=LN011_755781	3.08693	-4.27673	Inflammatory neighborhood	DLBCL	0	0	0	0.114326	0.780165
dlbcl_1_LN011_249468=LN011_755781	-2.6281	-2.74508	T cell zone	DLBCL	1.80207	0.944892	0	0.941277	0.013988
dlbcl_1_LN011_94103=LN011_755781	5.45928	-4.09877	Inflammatory neighborhood	DLBCL	1.13272	0	0	0.128904	0.505193
dlbcl_1_LN011_429768=LN011_755781	3.409	-3.85668	Inflammatory neighborhood	DLBCL	0.963493	1.25204	0	0.60517	0.240371
dlbcl_1_LN011_6361=LN011_755781	5.49264	-4.03386	Inflammatory neighborhood	DLBCL	0.968093	0	0	0.0918679	0.474251
dlbcl_1_LN011_590372=LN011_755781	2.23201	-4.46646	Inflammatory neighborhood	DLBCL	0.993704	1.95107	0	0.928036	0.0541989
dlbcl_1_LN011_436684=LN011_755781	3.5125	-3.66292	Inflammatory neighborhood	DLBCL	1.75804	1.01981	0	0.888797	0.164691
dlbcl_1_LN011_137070=LN011_755781	5.71139	-4.03249	Inflammatory neighborhood	DLBCL	1.01831	0	0	0.107482	0.458816
dlbcl_1_LN011_850467=LN011_755781	6.06101	-3.99524	Inflammatory neighborhood	DLBCL	1.39996	0	0	0.163784	0.615958
dlbcl_1_LN011_31301=LN011_755781	-1.56596	-3.14953	T cell zone	DLBCL	1.01549	1.60163	0	0.936824	0.10146
dlbcl_1_LN011_283789=LN011_755781	-2.32276	-3.26748	T cell zone	DLBCL	1.2722	1.09327	0	0.882844	-0.214313
dlbcl_1_LN011_792175=LN011_755781	2.80859	-3.51605	Inflammatory neighborhood	DLBCL	0	1.48087	0	0.468094	0.619924
dlbcl_1_LN011_874964=LN011_755781	3.17511	-4.14667	Inflammatory neighborhood	DLBCL	1.17197	1.78748	0	0.517491	0.558952
dlbcl_1_LN011_803035=LN011_396497	-11.4768	-8.46415	other	DLBCL	1.21826	0.874533	0	0.410638	-0.125549
dlbcl_1_LN011_183405=LN011_396497	-11.478	-8.44642	other	DLBCL	1.2014	0.646832	0	0.362423	-0.111133
dlbcl_1_LN011_107976=LN011_396497	-11.4595	-8.47832	other	DLBCL	1.13066	0.539942	0	0.308972	-0.121218
dlbcl_1_LN011_43984=LN011_396497	-11.4294	-8.51625	other	DLBCL	1.17652	0	0	0.280368	-0.131346
dlbcl_1_LN011_594362=LN011_396497	7.80166	-14.6002	Inflammatory neighborhood	DLBCL	1.02534	0	0	0.123706	-0.113403
dlbcl_1_LN011_780447=LN011_396497	7.80922	-14.5995	Inflammatory neighborhood	DLBCL	1.24718	0.739453	0	0.331719	-0.156549
dlbcl_1_LN011_522771=LN011_396497	7.94999	-14.5694	Inflammatory neighborhood	DLBCL	0.984818	0	0	0.112538	-0.101204
dlbcl_1_LN011_542810=LN011_396497	7.79719	-14.5752	Inflammatory neighborhood	DLBCL	0.92198	0	0	0.112829	-0.10962
dlbcl_1_LN011_678638=LN011_396497	7.7904	-14.5778	Inflammatory neighborhood	DLBCL	1.0157	0	0	0.141344	-0.0981859
dlbcl_1_LN011_248024=LN011_396497	-11.4654	-8.51539	other	DLBCL	1.2014	1.03383	0	0.419672	-0.15519
dlbcl_1_LN011_345860=LN011_396497	8.02001	-14.4955	Inflammatory neighborhood	DLBCL	0.943652	0.551997	0	0.208473	-0.137355
dlbcl_1_LN011_342818=LN011_396497	7.93364	-14.4019	Inflammatory neighborhood	DLBCL	1.02119	0	0	0.118706	-0.0989157
dlbcl_1_LN011_226646=LN011_396497	7.97392	-14.4748	Inflammatory neighborhood	DLBCL	1.10192	0	0	0.13376	-0.112042
dlbcl_1_LN011_2427=LN011_396497	8.0654	-14.5155	Inflammatory neighborhood	DLBCL	1.05917	0	0	0.0972754	-0.128933
dlbcl_1_LN011_57645=LN011_396497	-11.435	-8.53802	other	DLBCL	0.945396	0.800754	0	0.303617	-0.148258
dlbcl_1_LN011_396497=LN011_396497	8.06278	-14.4969	Inflammatory neighborhood	DLBCL	1.25964	0.985706	0	0.361489	-0.167611
dlbcl_1_LN011_273182=LN011_396497	7.09948	-14.148	Inflammatory neighborhood	DLBCL	1.1971	0	0	0.144453	-0.126905
dlbcl_1_LN011_389940=LN011_396497	7.8757	-14.5939	Inflammatory neighborhood	DLBCL	1.09985	1.08523	0	0.401417	-0.129164
dlbcl_1_LN011_862761=LN011_396497	8.01716	-14.3791	Inflammatory neighborhood	DLBCL	1.25946	0.578769	0	0.316942	-0.116944
dlbcl_1_LN011_404729=LN011_396497	7.8251	-14.5719	Inflammatory neighborhood	DLBCL	1.17003	0.454161	0	0.287256	-0.109795
dlbcl_1_LN011_770063=LN011_396497	-11.3059	-8.46931	other	DLBCL	1.04007	0.741249	0	0.297211	-0.165208
dlbcl_1_LN011_63598=LN011_396497	8.048	-14.4408	Inflammatory neighborhood	DLBCL	1.0611	0	0	0.109404	-0.116504
dlbcl_1_LN011_381938=LN011_396497	7.85004	-14.5742	Inflammatory neighborhood	DLBCL	1.04883	0	0	0.127527	-0.111495
dlbcl_1_LN011_167613=LN011_396497	7.80013	-14.5973	Inflammatory neighborhood	DLBCL	1.16016	0	0	0.256811	-0.132091
dlbcl_1_LN011_717713=LN011_396497	7.95035	-14.5737	Inflammatory neighborhood	DLBCL	1.132	0.737767	0	0.299405	-0.148171
dlbcl_1_LN011_136686=LN011_396497	7.86573	-14.5794	Inflammatory neighborhood	DLBCL	1.02553	1.02553	0	0.383912	-0.109178
dlbcl_1_LN011_146916=LN011_396497	-11.3751	-8.55143	other	DLBCL	1.09999	0.597407	0	0.308046	-0.129724
dlbcl_1_LN011_613062=LN011_396497	7.69898	-14.5832	Inflammatory neighborhood	DLBCL	0.915519	0	0	0.132232	-0.0846517
dlbcl_1_LN011_726553=LN011_396497	-11.4346	-8.54076	other	DLBCL	0.860037	0.460235	0	0.211904	-0.131799
dlbcl_1_LN011_93620=LN011_396497	7.98811	-14.388	Inflammatory neighborhood	DLBCL	1.01928	0.684213	0	0.266597	-0.122994
dlbcl_1_LN011_727494=LN011_396497	8.03257	-14.5333	Inflammatory neighborhood	DLBCL	0.921987	0	0	0.0775599	-0.115654
dlbcl_1_LN011_845426=LN011_396497	-11.3868	-8.46144	other	DLBCL	0.970487	0.459689	0	0.245779	-0.124661
dlbcl_1_LN011_436519=LN011_396497	-11.4306	-8.5433	other	DLBCL	0.603787	0.467522	0	0.155505	-0.125283
dlbcl_1_LN011_30164=LN011_396497	-11.3438	-8.43223	other	DLBCL	1.25645	0.738354	0	0.360012	-0.154691
dlbcl_1_LN011_752893=LN011_396497	-11.4775	-8.54118	other	DLBCL	0.613446	0.698626	0	0.222208	-0.118019
dlbcl_1_LN011_688002=LN011_396497	-11.4378	-8.52438	other	DLBCL	1.00731	0.478925	0	0.255752	-0.129168
dlbcl_1_LN011_779549=LN011_396497	-11.4775	-8.53731	other	DLBCL	0.850467	0.975435	0	0.330252	-0.140788
dlbcl_1_LN011_202993=LN011_396497	8.01047	-14.5635	Inflammatory neighborhood	DLBCL	0.939982	0	0	0.0653548	-0.138526
dlbcl_1_LN011_393757=LN011_396497	-11.4624	-8.35327	other	DLBCL	0.772482	1.45018	0	0.647479	-0.160346
dlbcl_1_LN011_578205=LN011_396497	7.80375	-14.6187	Inflammatory neighborhood	DLBCL	0.96724	0	0	0.120701	-0.111448
dlbcl_1_LN011_683677=LN011_396497	6.56075	-11.7277	Inflammatory neighborhood	DLBCL	0.483843	0	0	0.0478548	-0.0815412
dlbcl_1_LN011_25232=LN011_396497	7.81469	-14.5635	Inflammatory neighborhood	DLBCL	1.22458	0.490798	0	0.306378	-0.112061
dlbcl_1_LN011_724530=LN011_396497	-11.4017	-8.41293	other	DLBCL	0.985558	1.17694	0	0.635388	-0.192954
dlbcl_1_LN011_76003=LN011_396497	8.06781	-14.5211	Inflammatory neighborhood	DLBCL	1.18937	0.484887	0	0.237332	-0.139759
dlbcl_1_LN011_80748=LN011_396497	-11.4338	-8.53692	other	DLBCL	1.15661	0.712687	0	0.329079	-0.154195
dlbcl_1_LN011_57003=LN011_396497	-11.4098	-8.37627	other	DLBCL	0.898388	1.16232	0	0.55271	-0.175795
dlbcl_1_LN011_878922=LN011_396497	-11.433	-8.53181	other	DLBCL	1.09637	0.718636	0	0.318669	-0.150669
dlbcl_1_LN011_578697=LN011_396497	8.12271	-14.5366	Inflammatory neighborhood	DLBCL	0.635231	0	0	-0.00766526	-0.122429
dlbcl_1_LN011_737668=LN011_396497	-11.4786	-8.56354	other	DLBCL	0.990872	1.03855	0	0.372393	-0.150537
dlbcl_1_LN011_833134=LN011_396497	-2.41763	-3.54992	T cell zone	DLBCL	1.363	1.11355	0	0.804087	-0.197017
dlbcl_1_LN011_745106=LN011_396497	6.80335	-13.7538	Inflammatory neighborhood	DLBCL	1.30333	0.484077	0	0.33181	-0.0929461
dlbcl_1_LN011_433207=LN011_396497	-11.437	-8.54797	other	DLBCL	0.993987	0.901968	0	0.331897	-0.158487
dlbcl_1_LN011_827145=LN011_396497	7.9901	-14.3753	Inflammatory neighborhood	DLBCL	1.20776	0.510431	0	0.289935	-0.10235
dlbcl_1_LN011_571842=LN011_396497	-11.4717	-8.53326	other	DLBCL	1.0409	0.943935	0	0.359264	-0.152747
dlbcl_1_LN011_635518=LN011_396497	-11.4474	-8.5395	other	DLBCL	1.03518	0.505768	0	0.260449	-0.139186
dlbcl_1_LN011_446109=LN011_396497	7.83138	-14.5514	Inflammatory neighborhood	DLBCL	0.782655	0	0	0.0942294	-0.0740127
dlbcl_1_LN011_569674=LN011_396497	-11.3912	-8.51998	other	DLBCL	1.08065	0.499402	0	0.368839	-0.168451
dlbcl_1_LN011_280362=LN011_396497	8.03252	-14.418	Inflammatory neighborhood	DLBCL	0.973522	0	0	0.0955971	-0.107973
dlbcl_1_LN011_233891=LN011_396497	10.9195	-11.8688	other	DLBCL	0.974867	0.891838	0	0.45136	-0.242005
dlbcl_1_LN011_471926=LN011_396497	-11.4845	-8.33497	other	DLBCL	1.04347	1.35937	0	0.703981	-0.155438
dlbcl_1_LN011_508312=LN011_396497	-11.3988	-8.52846	other	DLBCL	0.922539	0	0	0.235464	-0.138794
dlbcl_1_LN011_761835=LN011_396497	-11.4398	-8.51483	other	DLBCL	0.901932	0	0	0.251187	-0.118469
dlbcl_1_LN011_704598=LN011_396497	-11.4963	-8.38274	other	DLBCL	1.25564	0.515468	0	0.469693	-0.113714
dlbcl_1_LN011_704411=LN011_396497	-11.4734	-8.44401	other	DLBCL	0.995872	1.06193	0	0.669535	-0.178943
dlbcl_1_LN011_369477=LN011_396497	7.98304	-14.553	Inflammatory neighborhood	DLBCL	0.985515	0.670593	0	0.241948	-0.146801
dlbcl_1_LN011_753158=LN011_396497	-11.4825	-8.53433	other	DLBCL	1.01569	1.37021	0	0.759714	-0.217552
dlbcl_1_LN011_264144=LN011_396497	7.95433	-14.6026	Inflammatory neighborhood	DLBCL	1.18563	0	0	0.150532	-0.115264
dlbcl_1_LN011_235146=LN011_396497	-11.5173	-8.5743	other	DLBCL	0.7816	1.10759	0	0.336682	-0.151264
dlbcl_1_LN011_66786=LN011_396497	-11.3361	-8.49733	other	DLBCL	1.25155	0.948399	0	0.389938	-0.178516
dlbcl_1_LN011_331847=LN011_396497	8.03545	-14.5314	Inflammatory neighborhood	DLBCL	1.06022	0	0	0.120051	-0.105996
dlbcl_1_LN011_494817=LN011_396497	7.96408	-14.4093	Inflammatory neighborhood	DLBCL	0.978051	0	0	0.121784	-0.0857753
dlbcl_1_LN011_799639=LN011_396497	-4.3469	-6.3965	Inflammatory neighborhood	DLBCL	1.26789	1.22435	0	0.777075	-0.207652
dlbcl_1_LN011_383988=LN011_396497	-11.47	-8.52483	other	DLBCL	1.02853	1.17574	0	0.411835	-0.155299
dlbcl_1_LN011_260702=LN011_396497	-11.3558	-8.45414	other	DLBCL	1.02097	1.10617	0	0.38825	-0.160098
dlbcl_1_LN011_164749=LN011_396497	-2.31081	-3.78054	T cell zone	DLBCL	0.699898	1.45274	0	0.695773	-0.173765
dlbcl_1_LN011_368082=LN011_396497	8.02479	-14.5468	Inflammatory neighborhood	DLBCL	1.16668	0	0	0.132915	-0.126987
dlbcl_1_LN011_272524=LN011_396497	8.00257	-14.5531	Inflammatory neighborhood	DLBCL	0.810734	0	0	0.054534	-0.112435
dlbcl_1_LN011_521900=LN011_396497	-4.40853	-6.37528	Inflammatory neighborhood	DLBCL	1.41483	0.591838	0	0.473661	-0.196269
dlbcl_1_LN011_248572=LN011_396497	7.78962	-14.588	Inflammatory neighborhood	DLBCL	0.597584	0	0	0.03354	-0.0920574
dlbcl_1_LN011_272327=LN011_396497	-4.40759	-6.41272	Inflammatory neighborhood	DLBCL	1.33662	1.197	0	0.813058	-0.180049
dlbcl_1_LN011_8199=LN011_396497	-11.4951	-8.34827	other	DLBCL	1.1846	0.937934	0	0.666251	-0.153669
dlbcl_1_LN011_170548=LN011_396497	-11.4428	-8.54273	other	DLBCL	0.588849	0.588849	0	0.17696	-0.131018
dlbcl_1_LN011_795283=LN011_396497	-2.35091	-3.3182	T cell zone	DLBCL	1.30605	1.26955	0	0.851708	-0.208371
dlbcl_1_LN011_541185=LN011_396497	-4.42195	-6.35567	Inflammatory neighborhood	DLBCL	1.12121	0.986962	0	0.376089	-0.168373
dlbcl_1_LN011_827588=LN011_396497	-1.36793	-4.01754	T cell zone	DLBCL	1.23098	1.38073	0	0.868195	-0.182249
dlbcl_1_LN011_791834=LN011_396497	-11.4481	-8.54865	other	DLBCL	1.08953	0.887496	0	0.34704	-0.164202
dlbcl_1_LN011_810475=LN011_396497	-3.07699	-3.58726	T cell zone	DLBCL	0.780001	0.780001	0	0.60192	-0.164963
dlbcl_1_LN011_36486=LN011_396497	-11.4652	-8.43839	other	DLBCL	0.897003	0.897003	0	0.638625	-0.176006
dlbcl_1_LN011_565924=LN011_396497	8.72113	-10.3319	Inflammatory neighborhood	DLBCL	1.14842	0	0	0.14778	-0.155402
dlbcl_1_LN011_868555=LN011_396497	7.98886	-14.3581	Inflammatory neighborhood	DLBCL	1.10667	0.633697	0	0.284184	-0.113994
dlbcl_1_LN011_94566=LN011_396497	-4.36675	-6.36455	Inflammatory neighborhood	DLBCL	1.12986	1.12986	0	0.677847	-0.173967
dlbcl_1_LN011_604540=LN011_396497	-4.41242	-6.40692	Inflammatory neighborhood	DLBCL	1.0811	0.799336	0	0.615331	-0.156166
dlbcl_1_LN011_291703=LN011_396497	-4.38103	-6.40903	Inflammatory neighborhood	DLBCL	1.02541	0.884798	0	0.507929	-0.148011
dlbcl_1_LN011_426349=LN011_396497	7.95492	-14.5628	Inflammatory neighborhood	DLBCL	0.807001	0.996351	0	0.299342	-0.119168
dlbcl_1_LN011_799335=LN011_396497	-11.4607	-8.55864	other	DLBCL	0.668068	0.668068	0	0.216793	-0.130769
dlbcl_1_LN011_139740=LN011_396497	-2.82902	-3.54456	T cell zone	DLBCL	0.807634	0.996947	0	0.65289	-0.173219
dlbcl_1_LN011_192235=LN011_396497	-4.37754	-6.39805	Inflammatory neighborhood	DLBCL	1.17342	1.21655	0	0.61376	-0.174175
dlbcl_1_LN011_186868=LN011_396497	-4.36506	-6.39499	Inflammatory neighborhood	DLBCL	0.974505	1.18421	0	0.611106	-0.192067
dlbcl_1_LN011_836352=LN011_396497	-2.3671	-3.66082	T cell zone	DLBCL	1.08863	1.21574	0	0.820157	-0.200607
dlbcl_1_LN011_94920=LN011_396497	11.109	-11.5406	other	DLBCL	1.07397	1.54643	0	0.692982	-0.218865
dlbcl_1_LN011_109754=LN011_396497	-2.89251	-3.67329	T cell zone	DLBCL	0.720913	0.951551	0	0.61592	-0.162687
dlbcl_1_LN011_331638=LN011_396497	-1.92695	-4.10749	T cell zone	DLBCL	0.97377	1.54045	0	0.808935	-0.192293
dlbcl_1_LN011_249468=LN011_396497	-2.81661	-3.13513	T cell zone	DLBCL	1.42664	0.74804	0	0.768808	-0.190989
dlbcl_1_LN011_429768=LN011_396497	-2.83201	-4.25076	T cell zone	DLBCL	0.762766	0.9912	0	0.516097	-0.126135
dlbcl_1_LN011_857142=LN011_396497	-4.36721	-6.39734	Inflammatory neighborhood	DLBCL	1.0749	1.0749	0	0.606582	-0.184284
dlbcl_1_LN011_436684=LN011_396497	-2.84509	-3.22417	T cell zone	DLBCL	1.39178	0.807353	0	0.740403	-0.184058
dlbcl_1_LN011_31301=LN011_396497	-2.15794	-3.79542	T cell zone	DLBCL	0.80393	1.26796	0	0.773061	-0.188255
dlbcl_1_LN011_542377=LN011_396497	-4.41193	-6.39171	Inflammatory neighborhood	DLBCL	1.20535	1.04768	0	0.399194	-0.182994
dlbcl_1_LN011_828808=LN011_396497	-4.39761	-6.3929	Inflammatory neighborhood	DLBCL	1.00794	0.866332	0	0.306479	-0.180792
dlbcl_1_LN011_283789=LN011_396497	-2.96114	-3.9333	T cell zone	DLBCL	1.00716	0.865506	0	0.698919	-0.169665
dlbcl_1_LN011_502964=LN011_878327	3.14674	-4.46977	Inflammatory neighborhood	DLBCL	0	0	0	-0.119052	1.05652
dlbcl_1_LN011_724530=LN011_719945	-1.41253	-1.64461	T cell zone	DLBCL	2.12122	1.22862	0	0.909916	-0.230952
dlbcl_1_LN011_57003=LN011_719945	-1.51004	-2.68481	T cell zone	DLBCL	1.9336	1.21336	0	0.817134	-0.193318
dlbcl_1_LN011_833134=LN011_719945	-2.64422	3.76794	T cell zone	DLBCL	2.93359	1.16245	0	1.11914	-0.314911
dlbcl_1_LN011_569674=LN011_719945	-2.45892	0.276876	T cell zone	DLBCL	2.32589	0.521333	0	0.631081	-0.235412
dlbcl_1_LN011_233891=LN011_719945	-1.68756	-1.98373	T cell zone	DLBCL	2.09821	0.931001	0	0.78538	-0.203482
dlbcl_1_LN011_704411=LN011_719945	-1.27451	-1.65678	T cell zone	DLBCL	2.14342	1.10856	0	0.935868	-0.230326
dlbcl_1_LN011_369477=LN011_719945	-2.24232	-0.960841	T cell zone	DLBCL	2.12113	0.700041	0	0.507517	-0.220596
dlbcl_1_LN011_753158=LN011_719945	-1.84467	1.07402	T cell zone	DLBCL	2.18608	1.43039	0	1.01734	-0.290884
dlbcl_1_LN011_164749=LN011_719945	-2.87107	-1.02039	T cell zone	DLBCL	1.50639	1.51654	0	0.851029	-0.258622
dlbcl_1_LN011_521900=LN011_719945	-3.69977	3.02405	T cell zone	DLBCL	3.04515	0.617827	0	0.807854	-0.292617
dlbcl_1_LN011_795283=LN011_719945	-2.67417	4.70709	T cell zone	DLBCL	2.81101	1.3253	0	1.1528	-0.327064
dlbcl_1_LN011_827588=LN011_719945	0.627842	-0.887069	T cell zone	DLBCL	2.64945	1.44137	0	1.17698	-0.268823
dlbcl_1_LN011_810475=LN011_719945	-2.93217	0.202888	T cell zone	DLBCL	1.6788	0.814253	0	0.765382	-0.260443
dlbcl_1_LN011_36486=LN011_719945	-1.81275	-2.15599	T cell zone	DLBCL	1.93063	0.936394	0	0.886123	-0.216197
dlbcl_1_LN011_139740=LN011_719945	-2.94215	0.303377	T cell zone	DLBCL	1.73828	1.04073	0	0.825911	-0.269437
dlbcl_1_LN011_836352=LN011_719945	-2.45018	2.49162	T cell zone	DLBCL	2.34306	1.26913	0	1.06976	-0.307653
dlbcl_1_LN011_109754=LN011_719945	-2.90081	-0.416048	T cell zone	DLBCL	1.55163	0.993336	0	0.769972	-0.250986
dlbcl_1_LN011_331638=LN011_719945	-1.64718	0.487225	T cell zone	DLBCL	2.09585	1.60809	0	1.03601	-0.288046
dlbcl_1_LN011_249468=LN011_719945	-3.02055	3.92161	T cell zone	DLBCL	3.07057	0.780889	0	1.09729	-0.311588
dlbcl_1_LN011_429768=LN011_719945	-2.98613	-2.33658	T cell zone	DLBCL	1.64171	1.03473	0	0.691815	-0.196708
dlbcl_1_LN011_436684=LN011_719945	-2.84679	3.40432	T cell zone	DLBCL	2.99553	0.842806	0	1.0609	-0.301088
dlbcl_1_LN011_31301=LN011_719945	-2.7926	-0.111448	T cell zone	DLBCL	1.7303	1.32364	0	0.955965	-0.278851
dlbcl_1_LN011_283789=LN011_719945	-1.91869	-0.291699	T cell zone	DLBCL	2.16771	0.903513	0	0.931704	-0.262987
dlbcl_1_LN011_724530=LN011_655149	-1.57665	-7.82404	Inflammatory neighborhood	DLBCL	0	0	1.33565	0.164543	1.04555
dlbcl_1_LN011_502964=LN011_655149	-1.39468	-7.43144	Inflammatory neighborhood	DLBCL	0	0	0.501493	-0.010287	1.03115
dlbcl_1_LN011_166135=LN011_655149	-1.55676	-7.74634	Inflammatory neighborhood	DLBCL	0	0	1.22093	0.135421	1.08183
dlbcl_1_LN011_4718=LN011_655149	-1.41795	-7.45301	Inflammatory neighborhood	DLBCL	0	0	0.538316	0.0166081	0.869686
dlbcl_1_LN011_36486=LN011_655149	-1.4457	-7.46889	Inflammatory neighborhood	DLBCL	0	0	0.600332	0.0365479	0.79943
dlbcl_1_LN011_752893=LN011_707530	-6.4464	-10.8145	B cell zone	DLBCL	1.7382	1.75811	0.886763	0.833489	-0.292543
dlbcl_1_LN011_724530=LN011_707530	-3.46332	-11.7903	B cell zone	DLBCL	2.79259	2.96178	1.41033	2.05523	-0.457048
dlbcl_1_LN011_57003=LN011_707530	3.76423	0.567854	T cell zone	DLBCL	2.54559	2.925	0	1.55403	-0.339857
dlbcl_1_LN011_829873=LN011_707530	-5.13106	-8.43518	B cell zone	DLBCL	3.161	0	1.66279	1.61971	-0.457547
dlbcl_1_LN011_833134=LN011_707530	-2.5246	-10.2356	B cell zone	DLBCL	3.86207	2.80227	1.46624	2.4195	-0.583432
dlbcl_1_LN011_569674=LN011_707530	-5.08078	5.72785	T cell zone	DLBCL	3.06204	1.25676	0	1.07669	-0.353798
dlbcl_1_LN011_233891=LN011_707530	4.75875	3.39635	T cell zone	DLBCL	2.76229	2.24433	0	1.45205	-0.342499
dlbcl_1_LN011_471926=LN011_707530	-4.17526	-14.5391	B cell zone	DLBCL	2.95669	3.42089	0.840883	2.08206	-0.371568
dlbcl_1_LN011_704411=LN011_707530	-3.73331	-12.3885	B cell zone	DLBCL	2.82181	2.67237	0.845558	1.98639	-0.437842
dlbcl_1_LN011_753158=LN011_707530	-2.76049	-11.2243	B cell zone	DLBCL	2.87797	3.44818	0.803695	2.20263	-0.537014
dlbcl_1_LN011_166135=LN011_707530	-3.10658	-9.70284	B cell zone	DLBCL	3.48417	3.63515	1.28919	1.68838	-0.461487
dlbcl_1_LN011_164749=LN011_707530	-7.91227	0.939085	T cell zone	DLBCL	1.98317	3.65586	0	1.78659	-0.459368
dlbcl_1_LN011_521900=LN011_707530	-7.47796	7.84107	T cell zone	DLBCL	4.00893	1.48937	0	1.35492	-0.437231
dlbcl_1_LN011_795283=LN011_707530	-2.42661	-10.3395	B cell zone	DLBCL	3.70069	3.19486	0.630274	2.35459	-0.579939
dlbcl_1_LN011_827588=LN011_707530	2.4908	4.09616	T cell zone	DLBCL	3.488	3.47465	0	2.26224	-0.481104
dlbcl_1_LN011_810475=LN011_707530	-3.35485	-10.5919	B cell zone	DLBCL	2.21014	1.96289	0.663818	1.697	-0.4659
dlbcl_1_LN011_36486=LN011_707530	-3.84699	-12.5661	B cell zone	DLBCL	2.54167	2.25733	0.633898	1.86659	-0.409549
dlbcl_1_LN011_139740=LN011_707530	-3.44273	-11.0806	B cell zone	DLBCL	2.28844	2.50884	1.41353	1.98894	-0.515619
dlbcl_1_LN011_836352=LN011_707530	-5.84992	6.43283	T cell zone	DLBCL	3.08464	3.05944	0	2.12503	-0.532927
dlbcl_1_LN011_109754=LN011_707530	-3.50133	-11.0589	B cell zone	DLBCL	2.04271	2.3946	1.14084	1.83217	-0.476494
dlbcl_1_LN011_331638=LN011_707530	-2.80066	-11.2501	B cell zone	DLBCL	2.75919	3.87657	0.780328	2.25866	-0.538891
dlbcl_1_LN011_249468=LN011_707530	-0.51076	14.8853	T cell zone	DLBCL	4.0424	1.88246	0	2.01901	-0.51272
dlbcl_1_LN011_429768=LN011_707530	2.31844	1.06348	T cell zone	DLBCL	2.16131	2.49438	0	1.34254	-0.336019
dlbcl_1_LN011_436684=LN011_707530	-0.247344	14.6237	T cell zone	DLBCL	3.94362	2.03172	0	1.9456	-0.494344
dlbcl_1_LN011_31301=LN011_707530	-7.04616	2.10046	T cell zone	DLBCL	2.27794	3.19085	0	1.98803	-0.497294
dlbcl_1_LN011_283789=LN011_707530	-2.75244	-10.8504	B cell zone	DLBCL	2.85379	2.17807	1.05594	2.04422	-0.492137
dlbcl_1_LN011_817199=LN011_569142	13.0754	-4.09544	Inflammatory neighborhood	DLBCL	1.49714	0	0	0.197256	-0.170943
dlbcl_1_LN011_803035=LN011_569142	13.1453	-4.07469	Inflammatory neighborhood	DLBCL	2.03189	0	0	0.357399	-0.152272
dlbcl_1_LN011_468617=LN011_569142	9.02276	-14.4373	Inflammatory neighborhood	DLBCL	1.97831	0	0	0.343973	-0.135373
dlbcl_1_LN011_414466=LN011_569142	13.1693	-4.01478	Inflammatory neighborhood	DLBCL	1.71369	0	0	0.226069	-0.197003
dlbcl_1_LN011_183405=LN011_569142	13.1241	-4.09862	Inflammatory neighborhood	DLBCL	2.00377	0	0	0.355049	-0.14254
dlbcl_1_LN011_37826=LN011_569142	13.2123	-4.0077	Inflammatory neighborhood	DLBCL	2.16099	0	0	0.353067	-0.192773
dlbcl_1_LN011_107976=LN011_569142	13.1435	-4.03059	Inflammatory neighborhood	DLBCL	1.88577	0	0	0.307502	-0.166465
dlbcl_1_LN011_43984=LN011_569142	13.156	-4.00261	Inflammatory neighborhood	DLBCL	1.96226	0	0	0.299878	-0.190959
dlbcl_1_LN011_594362=LN011_569142	10.3667	-14.3267	Inflammatory neighborhood	DLBCL	1.71012	0	0	0.160197	-0.214864
dlbcl_1_LN011_780447=LN011_569142	10.434	-14.2136	Inflammatory neighborhood	DLBCL	2.08012	0	0	0.244454	-0.233599
dlbcl_1_LN011_235409=LN011_569142	13.0806	-4.13909	Inflammatory neighborhood	DLBCL	1.94746	0	0	0.348817	-0.136921
dlbcl_1_LN011_612885=LN011_569142	13.0482	-4.0726	Inflammatory neighborhood	DLBCL	1.36016	0	0	0.165696	-0.163267
dlbcl_1_LN011_522771=LN011_569142	10.3193	-14.2725	Inflammatory neighborhood	DLBCL	1.64253	0	0	0.124232	-0.204508
dlbcl_1_LN011_542810=LN011_569142	10.5039	-14.1281	Inflammatory neighborhood	DLBCL	1.53773	0	0	0.14085	-0.1975
dlbcl_1_LN011_678638=LN011_569142	10.2746	-14.2485	Inflammatory neighborhood	DLBCL	1.69404	0	0	0.203486	-0.184501
dlbcl_1_LN011_248024=LN011_569142	13.1815	-4.01248	Inflammatory neighborhood	DLBCL	2.00376	0	0	0.309776	-0.191066
dlbcl_1_LN011_781002=LN011_569142	13.0449	-4.17628	Inflammatory neighborhood	DLBCL	1.76206	0	0	0.242123	-0.185494
dlbcl_1_LN011_389506=LN011_569142	13.0488	-4.1247	Inflammatory neighborhood	DLBCL	1.33448	0	0	0.191865	-0.132091
dlbcl_1_LN011_345860=LN011_569142	10.2593	-14.2919	Inflammatory neighborhood	DLBCL	1.57387	0	0	0.0965725	-0.229627
dlbcl_1_LN011_342818=LN011_569142	10.2009	-14.2457	Inflammatory neighborhood	DLBCL	1.7032	0	0	0.140661	-0.205885
dlbcl_1_LN011_148536=LN011_569142	13.0772	-4.07295	Inflammatory neighborhood	DLBCL	1.61601	0	0	0.22454	-0.174443
dlbcl_1_LN011_629944=LN011_569142	13.153	-4.08864	Inflammatory neighborhood	DLBCL	1.50161	0	0	0.21024	-0.167049
dlbcl_1_LN011_226646=LN011_569142	10.2241	-14.2711	Inflammatory neighborhood	DLBCL	1.83784	0	0	0.174127	-0.22214
dlbcl_1_LN011_2427=LN011_569142	10.2613	-14.3681	Inflammatory neighborhood	DLBCL	1.76655	0	0	0.0973759	-0.259163
dlbcl_1_LN011_124540=LN011_569142	13.0706	-4.13404	Inflammatory neighborhood	DLBCL	1.69946	0	0	0.247348	-0.163519
dlbcl_1_LN011_805827=LN011_569142	8.9651	-14.4986	Inflammatory neighborhood	DLBCL	1.995	0	0	0.253029	-0.199803
dlbcl_1_LN011_57645=LN011_569142	13.1403	-4.00622	Inflammatory neighborhood	DLBCL	1.57678	0	0	0.193113	-0.193919
dlbcl_1_LN011_350110=LN011_569142	9.01884	-14.4659	Inflammatory neighborhood	DLBCL	1.85305	0	0	0.237345	-0.172596
dlbcl_1_LN011_396497=LN011_569142	10.2637	-14.3066	Inflammatory neighborhood	DLBCL	2.1009	0	0	0.187486	-0.258511
dlbcl_1_LN011_273182=LN011_569142	7.25804	-14.1766	Inflammatory neighborhood	DLBCL	1.99659	0	0	0.156339	-0.276166
dlbcl_1_LN011_406621=LN011_569142	13.0992	-4.10238	Inflammatory neighborhood	DLBCL	1.73749	0	0	0.277857	-0.148335
dlbcl_1_LN011_125707=LN011_569142	9.01161	-14.4741	Inflammatory neighborhood	DLBCL	1.65887	0	0	0.19933	-0.159904
dlbcl_1_LN011_110239=LN011_569142	8.98491	-14.5157	Inflammatory neighborhood	DLBCL	1.71152	0	0	0.21559	-0.168538
dlbcl_1_LN011_389940=LN011_569142	10.4628	-14.1242	Inflammatory neighborhood	DLBCL	1.83438	0	0	0.227635	-0.169288
dlbcl_1_LN011_862761=LN011_569142	8.96544	-14.4959	Inflammatory neighborhood	DLBCL	2.1006	0	0	0.292436	-0.1915
dlbcl_1_LN011_714509=LN011_569142	13.1054	-4.10681	Inflammatory neighborhood	DLBCL	1.85654	0	0	0.260342	-0.191316
dlbcl_1_LN011_878327=LN011_569142	13.2325	-4.0518	Inflammatory neighborhood	DLBCL	1.94438	0	0	0.25587	-0.217535
dlbcl_1_LN011_404729=LN011_569142	10.4964	-14.0665	Inflammatory neighborhood	DLBCL	1.95144	0	0	0.269078	-0.169619
dlbcl_1_LN011_770063=LN011_569142	13.2934	-4.07277	Inflammatory neighborhood	DLBCL	1.73468	0	0	0.194163	-0.225252
dlbcl_1_LN011_63598=LN011_569142	10.2062	-14.2831	Inflammatory neighborhood	DLBCL	1.76976	0	0	0.124302	-0.238479
dlbcl_1_LN011_381938=LN011_569142	10.2655	-14.3179	Inflammatory neighborhood	DLBCL	1.74929	0	0	0.167401	-0.21531
dlbcl_1_LN011_167613=LN011_569142	10.3854	-14.2939	Inflammatory neighborhood	DLBCL	1.93498	0	0	0.227204	-0.213101
dlbcl_1_LN011_717713=LN011_569142	10.3195	-14.2987	Inflammatory neighborhood	DLBCL	1.88802	0	0	0.185358	-0.229329
dlbcl_1_LN011_528175=LN011_569142	13.1279	-4.00736	Inflammatory neighborhood	DLBCL	1.70032	0	0	0.232392	-0.187649
dlbcl_1_LN011_278080=LN011_569142	13.1245	-4.04159	Inflammatory neighborhood	DLBCL	1.82008	0	0	0.298309	-0.156724
dlbcl_1_LN011_764763=LN011_569142	13.1745	-4.09731	Inflammatory neighborhood	DLBCL	1.30948	0	0	0.11806	-0.19561
dlbcl_1_LN011_575603=LN011_569142	13.1709	-4.04688	Inflammatory neighborhood	DLBCL	1.37285	0	0	0.178522	-0.165506
dlbcl_1_LN011_390284=LN011_569142	8.99412	-14.4566	Inflammatory neighborhood	DLBCL	1.56667	0	0	0.233335	-0.139044
dlbcl_1_LN011_396978=LN011_569142	13.1494	-4.07544	Inflammatory neighborhood	DLBCL	1.76363	0	0	0.231926	-0.197452
dlbcl_1_LN011_624169=LN011_569142	13.0872	-4.06092	Inflammatory neighborhood	DLBCL	1.41234	0	0	0.178823	-0.165357
dlbcl_1_LN011_795381=LN011_569142	13.1345	-4.04469	Inflammatory neighborhood	DLBCL	2.05494	0	0	0.310982	-0.198865
dlbcl_1_LN011_716162=LN011_569142	13.0842	-4.07628	Inflammatory neighborhood	DLBCL	1.61216	0	0	0.232475	-0.162588
dlbcl_1_LN011_528745=LN011_569142	13.1818	-4.01943	Inflammatory neighborhood	DLBCL	1.76593	0	0	0.258802	-0.185138
dlbcl_1_LN011_136686=LN011_569142	10.2014	-14.1615	Inflammatory neighborhood	DLBCL	1.71043	0	0	0.22838	-0.142261
dlbcl_1_LN011_146916=LN011_569142	13.0744	-4.11177	Inflammatory neighborhood	DLBCL	1.83463	0	0	0.271343	-0.175877
dlbcl_1_LN011_168059=LN011_569142	13.1583	-4.04003	Inflammatory neighborhood	DLBCL	1.83646	0	0	0.289715	-0.1705
dlbcl_1_LN011_613062=LN011_569142	10.2791	-14.1656	Inflammatory neighborhood	DLBCL	1.52695	0	0	0.18962	-0.158432
dlbcl_1_LN011_389239=LN011_569142	13.2354	-4.02306	Inflammatory neighborhood	DLBCL	2.11863	0	0	0.330147	-0.198251
dlbcl_1_LN011_20616=LN011_569142	0.0961364	-11.9203	Inflammatory neighborhood	DLBCL	0	0	0	-0.0512545	-0.0571684
dlbcl_1_LN011_726553=LN011_569142	13.1357	-4.01815	Inflammatory neighborhood	DLBCL	1.43442	0	0	0.16165	-0.188241
dlbcl_1_LN011_785955=LN011_569142	13.2471	-4.03124	Inflammatory neighborhood	DLBCL	1.67113	0	0	0.186928	-0.218794
dlbcl_1_LN011_305374=LN011_569142	8.9789	-14.5066	Inflammatory neighborhood	DLBCL	1.5678	0	0	0.190024	-0.164835
dlbcl_1_LN011_257041=LN011_569142	13.1754	-4.01423	Inflammatory neighborhood	DLBCL	2.09586	0	0	0.34028	-0.18595
dlbcl_1_LN011_93620=LN011_569142	10.1891	-14.2473	Inflammatory neighborhood	DLBCL	1.70002	0	0	0.146715	-0.203609
dlbcl_1_LN011_134915=LN011_569142	13.0853	-4.05682	Inflammatory neighborhood	DLBCL	1.39421	0	0	0.173527	-0.165339
dlbcl_1_LN011_727494=LN011_569142	10.3126	-14.3051	Inflammatory neighborhood	DLBCL	1.53774	0	0	0.064707	-0.234497
dlbcl_1_LN011_845426=LN011_569142	13.1467	-4.20461	Inflammatory neighborhood	DLBCL	1.61863	0	0	0.209973	-0.175718
dlbcl_1_LN011_436519=LN011_569142	13.1207	-4.04627	Inflammatory neighborhood	DLBCL	1.00703	0	0	0.0598498	-0.176507
dlbcl_1_LN011_770043=LN011_569142	13.0791	-4.11077	Inflammatory neighborhood	DLBCL	1.79261	0	0	0.259526	-0.178382
dlbcl_1_LN011_30164=LN011_569142	13.2488	-4.17264	Inflammatory neighborhood	DLBCL	2.09558	0	0	0.298194	-0.207761
dlbcl_1_LN011_6997=LN011_569142	13.1469	-3.99547	Inflammatory neighborhood	DLBCL	1.63296	0	0	0.221312	-0.184437
dlbcl_1_LN011_778488=LN011_569142	13.1485	-4.12212	Inflammatory neighborhood	DLBCL	1.82131	0	0	0.242912	-0.197767
dlbcl_1_LN011_167592=LN011_569142	13.165	-3.9996	Inflammatory neighborhood	DLBCL	1.85306	0	0	0.271078	-0.190075
dlbcl_1_LN011_325160=LN011_569142	-0.531218	-11.1532	Inflammatory neighborhood	DLBCL	0.795042	0	0	0.0987782	-0.111519
dlbcl_1_LN011_752893=LN011_569142	13.2035	-4.09457	Inflammatory neighborhood	DLBCL	1.02314	0	0	0.103587	-0.150782
dlbcl_1_LN011_670390=LN011_569142	9.04129	-14.4465	Inflammatory neighborhood	DLBCL	1.87193	0	0	0.246739	-0.164031
dlbcl_1_LN011_688002=LN011_569142	13.1367	-4.00123	Inflammatory neighborhood	DLBCL	1.68004	0	0	0.233823	-0.183104
dlbcl_1_LN011_779549=LN011_569142	13.1899	-4.05205	Inflammatory neighborhood	DLBCL	1.41846	0	0	0.184152	-0.170989
dlbcl_1_LN011_202993=LN011_569142	10.3792	-14.2903	Inflammatory neighborhood	DLBCL	1.56775	0	0	0.039541	-0.268668
dlbcl_1_LN011_578205=LN011_569142	10.518	-14.1317	Inflammatory neighborhood	DLBCL	1.61322	0	0	0.160286	-0.202749
dlbcl_1_LN011_683677=LN011_569142	6.6126	-11.7586	Inflammatory neighborhood	DLBCL	0.80698	0	0	0.0329242	-0.152969
dlbcl_1_LN011_25232=LN011_569142	10.5169	-14.0668	Inflammatory neighborhood	DLBCL	2.04242	0	0	0.287406	-0.172573
dlbcl_1_LN011_724530=LN011_569142	13.0773	-4.11326	Inflammatory neighborhood	DLBCL	1.64377	0	0	0.224231	-0.175472
dlbcl_1_LN011_76003=LN011_569142	10.3899	-14.261	Inflammatory neighborhood	DLBCL	1.9837	0	0	0.145543	-0.249042
dlbcl_1_LN011_70654=LN011_569142	13.6167	-13.1975	Inflammatory neighborhood	DLBCL	1.93311	0	0	0.250143	-0.260034
dlbcl_1_LN011_691143=LN011_569142	13.1113	-4.08893	Inflammatory neighborhood	DLBCL	1.86395	0	0	0.319495	-0.143616
dlbcl_1_LN011_8956=LN011_569142	13.1735	-4.07238	Inflammatory neighborhood	DLBCL	1.59472	0	0	0.239382	-0.158536
dlbcl_1_LN011_313929=LN011_569142	13.5914	-13.2203	Inflammatory neighborhood	DLBCL	2.2105	0	0	0.298842	-0.283067
dlbcl_1_LN011_783787=LN011_569142	13.1742	-3.99338	Inflammatory neighborhood	DLBCL	1.65134	0	0	0.222291	-0.18462
dlbcl_1_LN011_80748=LN011_569142	13.2103	-3.98217	Inflammatory neighborhood	DLBCL	1.92905	0	0	0.271738	-0.209823
dlbcl_1_LN011_57003=LN011_569142	13.0406	-4.17496	Inflammatory neighborhood	DLBCL	1.49838	0	0	0.191743	-0.166091
dlbcl_1_LN011_878922=LN011_569142	13.169	-4.00476	Inflammatory neighborhood	DLBCL	1.82859	0	0	0.249183	-0.203322
dlbcl_1_LN011_578697=LN011_569142	8.42034	-12.9249	other	DLBCL	1.05947	0	0	-0.131881	-0.302412
dlbcl_1_LN011_487115=LN011_569142	0.071191	-11.9894	Inflammatory neighborhood	DLBCL	0	0	0	-0.0547388	-0.0610548
dlbcl_1_LN011_28519=LN011_569142	13.1476	-3.97867	Inflammatory neighborhood	DLBCL	1.52645	0	0	0.192622	-0.185976
dlbcl_1_LN011_469398=LN011_569142	9.00186	-14.5179	Inflammatory neighborhood	DLBCL	1.87181	0	0	0.258855	-0.17453
dlbcl_1_LN011_204743=LN011_569142	13.2121	-4.02472	Inflammatory neighborhood	DLBCL	2.34515	0	0	0.409001	-0.17767
dlbcl_1_LN011_138741=LN011_569142	9.03709	-14.4074	Inflammatory neighborhood	DLBCL	1.68886	0	0	0.19581	-0.160673
dlbcl_1_LN011_387632=LN011_569142	13.1198	-4.01706	Inflammatory neighborhood	DLBCL	1.3265	0	0	0.122472	-0.199712
dlbcl_1_LN011_737668=LN011_569142	13.1673	-3.95848	Inflammatory neighborhood	DLBCL	1.65263	0	0	0.231263	-0.183162
dlbcl_1_LN011_396842=LN011_569142	-0.83706	-10.8201	Inflammatory neighborhood	DLBCL	1.40363	0	0	0.232507	-0.132061
dlbcl_1_LN011_745106=LN011_569142	6.82812	-13.815	Inflammatory neighborhood	DLBCL	2.17377	0	0	0.33962	-0.170192
dlbcl_1_LN011_433207=LN011_569142	13.1598	-4.03039	Inflammatory neighborhood	DLBCL	1.65783	0	0	0.201577	-0.204305
dlbcl_1_LN011_579200=LN011_569142	0.0917822	-11.9478	Inflammatory neighborhood	DLBCL	0	0	0	-0.0754515	-0.0841574
dlbcl_1_LN011_833382=LN011_569142	13.1146	-4.07694	Inflammatory neighborhood	DLBCL	1.86074	0	0	0.289457	-0.170355
dlbcl_1_LN011_485974=LN011_569142	13.1552	-4.00187	Inflammatory neighborhood	DLBCL	1.94726	0	0	0.299426	-0.188795
dlbcl_1_LN011_826050=LN011_569142	13.1874	-4.03296	Inflammatory neighborhood	DLBCL	1.4604	0	0	0.185193	-0.180615
dlbcl_1_LN011_881161=LN011_569142	13.0867	-4.11229	Inflammatory neighborhood	DLBCL	1.65835	0	0	0.27488	-0.135975
dlbcl_1_LN011_827145=LN011_569142	9.03116	-14.4386	Inflammatory neighborhood	DLBCL	2.01437	0	0	0.264446	-0.180507
dlbcl_1_LN011_571842=LN011_569142	13.0852	-4.01599	Inflammatory neighborhood	DLBCL	1.73607	0	0	0.242825	-0.192875
dlbcl_1_LN011_276761=LN011_569142	13.5445	-13.2656	Inflammatory neighborhood	DLBCL	1.67175	0	0	0.229987	-0.209636
dlbcl_1_LN011_635518=LN011_569142	13.1755	-3.98361	Inflammatory neighborhood	DLBCL	1.72653	0	0	0.231024	-0.198013
dlbcl_1_LN011_446109=LN011_569142	10.1641	-14.1738	Inflammatory neighborhood	DLBCL	1.30536	0	0	0.114452	-0.153337
dlbcl_1_LN011_569674=LN011_569142	13.1886	-3.971	Inflammatory neighborhood	DLBCL	1.80237	0	0	0.229905	-0.214831
dlbcl_1_LN011_446402=LN011_569142	11.0532	-10.3758	Inflammatory neighborhood	DLBCL	1.33047	0	0	0.105884	-0.209872
dlbcl_1_LN011_465086=LN011_569142	6.53689	-11.2301	Inflammatory neighborhood	DLBCL	0	0	0	-0.12181	-0.135865
dlbcl_1_LN011_728208=LN011_569142	13.153	-4.01217	Inflammatory neighborhood	DLBCL	1.89241	0	0	0.290148	-0.183943
dlbcl_1_LN011_280362=LN011_569142	10.2225	-14.2622	Inflammatory neighborhood	DLBCL	1.62369	0	0	0.104204	-0.224063
dlbcl_1_LN011_138089=LN011_569142	9.0205	-13.2266	Inflammatory neighborhood	DLBCL	0	0	0	-0.109681	-0.0806283
dlbcl_1_LN011_233891=LN011_569142	2.594	-14.5583	other	DLBCL	1.62594	0	0	0.0662658	-0.331064
dlbcl_1_LN011_454144=LN011_569142	13.1365	-4.07665	Inflammatory neighborhood	DLBCL	1.99665	0	0	0.347657	-0.149103
dlbcl_1_LN011_623642=LN011_569142	13.088	-4.09912	Inflammatory neighborhood	DLBCL	1.77812	0	0	0.266359	-0.16943
dlbcl_1_LN011_387250=LN011_569142	13.1983	-3.966	Inflammatory neighborhood	DLBCL	1.82351	0	0	0.257225	-0.195555
dlbcl_1_LN011_508312=LN011_569142	13.1544	-4.02352	Inflammatory neighborhood	DLBCL	1.53866	0	0	0.178396	-0.196097
dlbcl_1_LN011_451364=LN011_569142	0.0224922	-11.9864	Inflammatory neighborhood	DLBCL	0	0	0	-0.076493	-0.0853191
dlbcl_1_LN011_761835=LN011_569142	13.0504	-4.13553	Inflammatory neighborhood	DLBCL	1.50429	0	0	0.200425	-0.161487
dlbcl_1_LN011_432585=LN011_569142	13.1096	-4.09353	Inflammatory neighborhood	DLBCL	1.88555	0	0	0.305092	-0.159164
dlbcl_1_LN011_112823=LN011_569142	13.1406	-4.01444	Inflammatory neighborhood	DLBCL	1.79693	0	0	0.242523	-0.19887
dlbcl_1_LN011_881246=LN011_569142	-0.456915	-11.2504	Inflammatory neighborhood	DLBCL	0.863689	0	0	0.119912	-0.107089
dlbcl_1_LN011_413007=LN011_569142	11.0097	-10.4053	Inflammatory neighborhood	DLBCL	1.49686	0	0	0.116841	-0.245734
dlbcl_1_LN011_15601=LN011_569142	8.99136	-14.4902	Inflammatory neighborhood	DLBCL	1.96515	0	0	0.293708	-0.160117
dlbcl_1_LN011_400028=LN011_569142	13.21	-3.9681	Inflammatory neighborhood	DLBCL	1.95902	0	0	0.276085	-0.211864
dlbcl_1_LN011_704411=LN011_569142	13.107	-4.08614	Inflammatory neighborhood	DLBCL	1.66097	0	0	0.264026	-0.14802
dlbcl_1_LN011_709318=LN011_569142	-0.0391436	-12.0304	Inflammatory neighborhood	DLBCL	0	0	0	-0.0653165	-0.072853
dlbcl_1_LN011_1574=LN011_569142	13.3145	-4.03477	Inflammatory neighborhood	DLBCL	1.95415	0	0	0.247272	-0.231479
dlbcl_1_LN011_369477=LN011_569142	10.3431	-14.3312	Inflammatory neighborhood	DLBCL	1.6437	0	0	0.105035	-0.23567
dlbcl_1_LN011_108465=LN011_569142	13.1435	-4.07322	Inflammatory neighborhood	DLBCL	1.63238	0	0	0.248742	-0.156943
dlbcl_1_LN011_753158=LN011_569142	13.1471	-3.97757	Inflammatory neighborhood	DLBCL	1.69403	0	0	0.241472	-0.181614
dlbcl_1_LN011_85745=LN011_569142	6.40241	-11.5793	Inflammatory neighborhood	DLBCL	0	0	0	-0.0495598	-0.0552783
dlbcl_1_LN011_456254=LN011_569142	9.01115	-14.4699	Inflammatory neighborhood	DLBCL	1.92941	0	0	0.255162	-0.175736
dlbcl_1_LN011_182978=LN011_569142	6.25745	-11.5195	Inflammatory neighborhood	DLBCL	1.10904	0	0	0.171028	-0.118489
dlbcl_1_LN011_279352=LN011_569142	13.1521	-4.04135	Inflammatory neighborhood	DLBCL	1.84417	0	0	0.289141	-0.170341
dlbcl_1_LN011_264144=LN011_569142	10.3407	-14.2687	Inflammatory neighborhood	DLBCL	1.97746	0	0	0.186783	-0.227519
dlbcl_1_LN011_836864=LN011_569142	13.0615	-4.09839	Inflammatory neighborhood	DLBCL	1.14011	0	0	0.140695	-0.133745
dlbcl_1_LN011_481244=LN011_569142	8.62774	-12.6255	other	DLBCL	0	0	0	-0.253677	-0.148639
dlbcl_1_LN011_50644=LN011_569142	-9.89599	-13.2985	Inflammatory neighborhood	DLBCL	0	0	0	-0.287331	-0.222369
dlbcl_1_LN011_235146=LN011_569142	13.1848	-4.01541	Inflammatory neighborhood	DLBCL	1.3036	0	0	0.14499	-0.179798
dlbcl_1_LN011_66786=LN011_569142	13.311	-3.96803	Inflammatory neighborhood	DLBCL	2.0874	0	0	0.281671	-0.234731
dlbcl_1_LN011_100097=LN011_569142	10.2434	-14.1793	Inflammatory neighborhood	DLBCL	1.85736	0	0	0.244846	-0.156365
dlbcl_1_LN011_378=LN011_569142	13.1991	-4.03535	Inflammatory neighborhood	DLBCL	2.17845	0	0	0.366779	-0.177635
dlbcl_1_LN011_161905=LN011_569142	13.2159	-3.99724	Inflammatory neighborhood	DLBCL	0.907	0	0	0.057574	-0.167025
dlbcl_1_LN011_619609=LN011_569142	13.0918	-4.07124	Inflammatory neighborhood	DLBCL	1.65824	0	0	0.226976	-0.178703
dlbcl_1_LN011_331847=LN011_569142	10.2864	-14.2583	Inflammatory neighborhood	DLBCL	1.76829	0	0	0.133481	-0.218913
dlbcl_1_LN011_494817=LN011_569142	10.1575	-14.2139	Inflammatory neighborhood	DLBCL	1.63125	0	0	0.150798	-0.182387
dlbcl_1_LN011_817992=LN011_569142	13.0665	-4.12964	Inflammatory neighborhood	DLBCL	1.61403	0	0	0.223431	-0.166894
dlbcl_1_LN011_383988=LN011_569142	13.1487	-4.00752	Inflammatory neighborhood	DLBCL	1.71544	0	0	0.246506	-0.182208
dlbcl_1_LN011_8120=LN011_569142	13.2455	-3.98481	Inflammatory neighborhood	DLBCL	1.70802	0	0	0.205105	-0.212301
dlbcl_1_LN011_826838=LN011_569142	13.051	-4.09277	Inflammatory neighborhood	DLBCL	1.44734	0	0	0.181392	-0.172536
dlbcl_1_LN011_385394=LN011_569142	6.18272	-11.5288	Inflammatory neighborhood	DLBCL	1.53512	0	0	0.266929	-0.130335
dlbcl_1_LN011_785571=LN011_569142	13.0983	-4.08216	Inflammatory neighborhood	DLBCL	1.66337	0	0	0.269005	-0.142256
dlbcl_1_LN011_260702=LN011_569142	13.1445	-4.1392	Inflammatory neighborhood	DLBCL	1.70284	0	0	0.215839	-0.1934
dlbcl_1_LN011_814756=LN011_569142	13.1499	-4.0318	Inflammatory neighborhood	DLBCL	1.55878	0	0	0.21703	-0.170306
dlbcl_1_LN011_193956=LN011_569142	0.0694168	-11.9526	Inflammatory neighborhood	DLBCL	0	0	0	-0.0668933	-0.0746117
dlbcl_1_LN011_4718=LN011_569142	-0.0141693	-12.0234	Inflammatory neighborhood	DLBCL	0	0	0	-0.0793594	-0.0885162
dlbcl_1_LN011_540588=LN011_569142	13.1483	-4.05347	Inflammatory neighborhood	DLBCL	1.79752	0	0	0.247269	-0.193726
dlbcl_1_LN011_391998=LN011_569142	13.1567	-4.01022	Inflammatory neighborhood	DLBCL	1.90757	0	0	0.290481	-0.184897
dlbcl_1_LN011_53553=LN011_569142	13.1236	-3.99254	Inflammatory neighborhood	DLBCL	1.33137	0	0	0.125007	-0.197585
dlbcl_1_LN011_273342=LN011_569142	6.37379	-11.5546	Inflammatory neighborhood	DLBCL	0	0	0	-0.0419167	-0.0467532
dlbcl_1_LN011_368082=LN011_569142	10.3111	-14.3163	Inflammatory neighborhood	DLBCL	1.94585	0	0	0.161545	-0.249637
dlbcl_1_LN011_298508=LN011_569142	6.38609	-11.57	Inflammatory neighborhood	DLBCL	0	0	0	-0.0527074	-0.058789
dlbcl_1_LN011_705325=LN011_569142	13.1675	-4.01107	Inflammatory neighborhood	DLBCL	1.63291	0	0	0.201792	-0.198243
dlbcl_1_LN011_272524=LN011_569142	10.3259	-14.3331	Inflammatory neighborhood	DLBCL	1.35219	0	0	0.0237956	-0.227132
dlbcl_1_LN011_347237=LN011_569142	8.09433	-13.3846	other	DLBCL	0	0	0	-0.221651	-0.156898
dlbcl_1_LN011_428459=LN011_569142	13.1928	-4.03964	Inflammatory neighborhood	DLBCL	1.75348	0	0	0.22142	-0.206599
dlbcl_1_LN011_521900=LN011_569142	13.5956	-13.2166	Inflammatory neighborhood	DLBCL	2.35973	0	0	0.339899	-0.278884
dlbcl_1_LN011_248572=LN011_569142	10.3417	-14.2888	Inflammatory neighborhood	DLBCL	0.996683	0	0	0.00629097	-0.181227
dlbcl_1_LN011_194259=LN011_569142	13.1062	-4.02744	Inflammatory neighborhood	DLBCL	1.11775	0	0	0.10245	-0.16727
dlbcl_1_LN011_170548=LN011_569142	13.0971	-4.02495	Inflammatory neighborhood	DLBCL	0.982115	0	0	0.054063	-0.178449
dlbcl_1_LN011_349847=LN011_569142	-0.0317709	-12.0278	Inflammatory neighborhood	DLBCL	0	0	0	-0.0706479	-0.0787996
dlbcl_1_LN011_812728=LN011_569142	3.17366	-14.5695	other	DLBCL	0	0	0	-0.209591	-0.189049
dlbcl_1_LN011_144013=LN011_569142	-0.650241	-11.0374	Inflammatory neighborhood	DLBCL	1.01593	0	0	0.142487	-0.124361
dlbcl_1_LN011_541185=LN011_569142	13.5737	-13.2344	Inflammatory neighborhood	DLBCL	1.87002	0	0	0.252065	-0.2403
dlbcl_1_LN011_865733=LN011_569142	6.34744	-11.5354	Inflammatory neighborhood	DLBCL	0	0	0	-0.0716113	-0.0798742
dlbcl_1_LN011_201588=LN011_569142	13.1204	-4.05394	Inflammatory neighborhood	DLBCL	1.13604	0	0	0.0824829	-0.186051
dlbcl_1_LN011_193611=LN011_569142	8.97088	-14.4947	Inflammatory neighborhood	DLBCL	2.05059	0	0	0.317052	-0.172845
dlbcl_1_LN011_791834=LN011_569142	13.2221	-3.94597	Inflammatory neighborhood	DLBCL	1.81717	0	0	0.239926	-0.215383
dlbcl_1_LN011_218181=LN011_569142	13.1194	-4.06763	Inflammatory neighborhood	DLBCL	1.51268	0	0	0.210842	-0.162146
dlbcl_1_LN011_36486=LN011_569142	13.1	-4.09498	Inflammatory neighborhood	DLBCL	1.49607	0	0	0.222272	-0.145161
dlbcl_1_LN011_716962=LN011_569142	8.96884	-14.4991	Inflammatory neighborhood	DLBCL	1.77341	0	0	0.208651	-0.191891
dlbcl_1_LN011_565924=LN011_569142	14.7604	-2.60162	other	DLBCL	1.9154	0	0	0.192025	-0.28572
dlbcl_1_LN011_868555=LN011_569142	8.99422	-14.4743	Inflammatory neighborhood	DLBCL	1.84576	0	0	0.209908	-0.192781
dlbcl_1_LN011_429332=LN011_569142	8.97767	-14.4609	Inflammatory neighborhood	DLBCL	1.72978	0	0	0.199798	-0.167438
dlbcl_1_LN011_821593=LN011_569142	0.0771194	-11.9544	Inflammatory neighborhood	DLBCL	0	0	0	-0.0676088	-0.0754098
dlbcl_1_LN011_48578=LN011_569142	13.1704	-3.9824	Inflammatory neighborhood	DLBCL	1.30248	0	0	0.134763	-0.187613
dlbcl_1_LN011_561238=LN011_569142	5.0258	-7.34103	Inflammatory neighborhood	DLBCL	0	0	0	-0.0229279	-0.0255734
dlbcl_1_LN011_153862=LN011_569142	13.1475	-3.97776	Inflammatory neighborhood	DLBCL	1.30509	0	0	0.136666	-0.186157
dlbcl_1_LN011_817185=LN011_569142	0.0606279	-11.964	Inflammatory neighborhood	DLBCL	0	0	0	-0.0711578	-0.0793684
dlbcl_1_LN011_426349=LN011_569142	10.3067	-14.2092	Inflammatory neighborhood	DLBCL	1.34596	0	0	0.0745813	-0.171948
dlbcl_1_LN011_799335=LN011_569142	13.1058	-4.02109	Inflammatory neighborhood	DLBCL	1.11424	0	0	0.0942171	-0.173124
dlbcl_1_LN011_572445=LN011_569142	6.58544	-11.7776	Inflammatory neighborhood	DLBCL	0	0	0	-0.0966059	-0.0809943
dlbcl_1_LN011_502845=LN011_569142	-0.767129	-10.9101	Inflammatory neighborhood	DLBCL	1.10752	0	0	0.166878	-0.122693
dlbcl_1_LN011_594081=LN011_569142	-0.0159118	-12.0239	Inflammatory neighborhood	DLBCL	0	0	0	-0.0739388	-0.0824702
dlbcl_1_LN011_393346=LN011_569142	8.21561	-13.36	other	DLBCL	0	0	0	-0.243652	-0.167695
dlbcl_1_LN011_313281=LN011_569142	9.0194	-14.4307	Inflammatory neighborhood	DLBCL	1.53636	0	0	0.157617	-0.162592
dlbcl_1_LN011_94920=LN011_569142	2.38311	-14.4806	other	DLBCL	1.79123	0	0	0.208515	-0.238801
dlbcl_1_LN011_174859=LN011_569142	8.98325	-14.4911	Inflammatory neighborhood	DLBCL	1.99998	0	0	0.295157	-0.170314
dlbcl_1_LN011_608392=LN011_569142	8.37653	-13.2549	other	DLBCL	0	0	0	-0.244028	-0.156136
dlbcl_1_LN011_432927=LN011_569142	6.59345	-11.7681	Inflammatory neighborhood	DLBCL	0	0	0	-0.122974	-0.101652
dlbcl_1_LN011_842753=LN011_569142	8.35705	-13.3967	other	DLBCL	0	0	0	-0.249689	-0.168204
dlbcl_1_LN011_603221=LN011_569142	8.4127	-13.2961	other	DLBCL	0	0	0	-0.290203	-0.189737
dlbcl_1_LN011_8443=LN011_569142	10.5525	-14.0349	Inflammatory neighborhood	DLBCL	0	0	0	-0.233112	-0.136985
dlbcl_1_LN011_40841=LN011_569142	13.2523	-4.016	Inflammatory neighborhood	DLBCL	1.94405	0	0	0.263332	-0.217425
dlbcl_1_LN011_420807=LN011_569142	10.9855	-10.4523	Inflammatory neighborhood	DLBCL	0	0	0	-0.192596	-0.17152
dlbcl_1_LN011_850467=LN011_569142	13.296	-4.00184	Inflammatory neighborhood	DLBCL	1.84849	0	0	0.223525	-0.227348
dlbcl_1_LN011_542377=LN011_569142	13.64	-13.1695	Inflammatory neighborhood	DLBCL	2.01035	0	0	0.261708	-0.268672
dlbcl_1_LN011_489351=LN011_569142	10.547	-14.03	Inflammatory neighborhood	DLBCL	0	0	0	-0.224992	-0.133194
dlbcl_1_LN011_828808=LN011_569142	13.582	-13.2321	Inflammatory neighborhood	DLBCL	1.6811	0	0	0.16347	-0.286436
dlbcl_1_LN011_668934=LN011_569142	8.46	-13.2352	other	DLBCL	0	0	0	-0.295112	-0.191362
dlbcl_1_LN011_622774=LN011_569142	10.514	-14.031	Inflammatory neighborhood	DLBCL	0	0	0	-0.256094	-0.146863
dlbcl_1_LN011_397727=LN011_882435	2.01084	-4.57341	Inflammatory neighborhood	DLBCL	0	0	0	-0.153657	1.37634
dlbcl_1_LN011_732607=LN011_882435	3.20688	-4.41613	Inflammatory neighborhood	DLBCL	0	0	0	-0.106801	0.965073
dlbcl_1_LN011_502964=LN011_882435	1.90037	-4.55874	Inflammatory neighborhood	DLBCL	0	0	0	-0.161021	1.42896
dlbcl_1_LN011_811015=LN011_882435	2.32653	-4.59733	Inflammatory neighborhood	DLBCL	0	0	0	-0.141865	1.26911
dlbcl_1_LN011_494784=LN011_882435	2.19794	-4.48781	Inflammatory neighborhood	DLBCL	0	0	0	-0.128737	1.14029
dlbcl_1_LN011_396497=LN011_824649	-2.06883	-5.81335	Inflammatory neighborhood	DLBCL	2.91747	0	0	0.502432	-0.25312
dlbcl_1_LN011_70654=LN011_824649	12.413	-2.60867	Inflammatory neighborhood	DLBCL	2.68446	0	0	0.393261	-0.309913
dlbcl_1_LN011_313929=LN011_824649	12.5156	-2.4292	Inflammatory neighborhood	DLBCL	3.06967	0	0	0.494333	-0.304594
dlbcl_1_LN011_276761=LN011_824649	12.7442	-5.39105	Inflammatory neighborhood	DLBCL	2.32151	0	0	0.320029	-0.29039
dlbcl_1_LN011_233891=LN011_824649	12.5022	-2.41278	Inflammatory neighborhood	DLBCL	2.2579	0	0	0.344885	-0.244927
dlbcl_1_LN011_462787=LN011_824649	-2.13332	-6.17273	Inflammatory neighborhood	DLBCL	2.3765	0	0	0.373523	-0.246055
dlbcl_1_LN011_521900=LN011_824649	12.7886	-5.43484	Inflammatory neighborhood	DLBCL	3.2769	0	0	0.476603	-0.382155
dlbcl_1_LN011_272327=LN011_824649	12.8455	-5.37665	Inflammatory neighborhood	DLBCL	3.09577	0	0	0.554252	-0.245038
dlbcl_1_LN011_541185=LN011_824649	12.7847	-5.43984	Inflammatory neighborhood	DLBCL	2.59685	0	0	0.342508	-0.342094
dlbcl_1_LN011_565924=LN011_824649	-1.64507	-6.32249	Inflammatory neighborhood	DLBCL	2.65987	0	0	0.449647	-0.240166
dlbcl_1_LN011_513921=LN011_824649	-2.02687	-5.81982	Inflammatory neighborhood	DLBCL	2.7482	0	0	0.425725	-0.291479
dlbcl_1_LN011_186868=LN011_824649	12.6619	-5.24953	Inflammatory neighborhood	DLBCL	2.25706	0	0	0.347651	-0.241607
dlbcl_1_LN011_678740=LN011_824649	-2.10955	-6.05677	Inflammatory neighborhood	DLBCL	1.73032	0	0	0.188381	-0.272375
dlbcl_1_LN011_542377=LN011_824649	12.3988	-2.60733	Inflammatory neighborhood	DLBCL	2.79172	0	0	0.411588	-0.319381
dlbcl_1_LN011_828808=LN011_824649	12.4349	-2.51953	Inflammatory neighborhood	DLBCL	2.3345	0	0	0.303717	-0.312205
dlbcl_1_LN011_176779=LN011_824649	-2.10712	-5.88204	Inflammatory neighborhood	DLBCL	2.64357	0	0	0.376514	-0.317192
dlbcl_1_LN011_752893=LN011_494040	-6.9082	-13.0888	B cell zone	DLBCL	0.654582	0.745474	1.60405	0.605583	-0.162225
dlbcl_1_LN011_724530=LN011_494040	-6.24206	-12.5411	B cell zone	DLBCL	1.05165	1.25586	2.55112	1.26715	-0.260131
dlbcl_1_LN011_57003=LN011_494040	-2.31066	-4.18151	T cell zone	DLBCL	0.958631	1.24026	0	0.635209	-0.136905
dlbcl_1_LN011_829873=LN011_494040	-6.74867	-11.4734	B cell zone	DLBCL	1.19039	0	3.00778	1.15693	-0.269919
dlbcl_1_LN011_833134=LN011_494040	-6.07239	-12.1536	B cell zone	DLBCL	1.4544	1.18822	2.65224	1.42961	-0.312237
dlbcl_1_LN011_569674=LN011_494040	-3.86287	-3.05553	T cell zone	DLBCL	1.15312	0.532891	0	0.431161	-0.137821
dlbcl_1_LN011_233891=LN011_494040	-2.75063	-3.98614	T cell zone	DLBCL	1.04024	0.951642	0	0.590518	-0.136778
dlbcl_1_LN011_471926=LN011_494040	-5.6182	-14.9512	B cell zone	DLBCL	1.11345	1.45053	1.52106	1.10358	-0.196947
dlbcl_1_LN011_704411=LN011_494040	-6.37017	-13.4958	B cell zone	DLBCL	1.06265	1.13314	1.52951	1.06884	-0.222135
dlbcl_1_LN011_753158=LN011_494040	-6.2558	-13.1755	B cell zone	DLBCL	1.0838	1.4621	1.45379	1.14969	-0.259377
dlbcl_1_LN011_166135=LN011_494040	-6.54635	-12.3051	B cell zone	DLBCL	1.31208	1.54138	2.33199	1.07093	-0.251441
dlbcl_1_LN011_164749=LN011_494040	-2.15242	-3.72897	T cell zone	DLBCL	0.746831	1.55016	0	0.742429	-0.185417
dlbcl_1_LN011_521900=LN011_494040	-3.32935	-2.30868	T cell zone	DLBCL	1.5097	0.631525	0	0.540695	-0.170089
dlbcl_1_LN011_795283=LN011_494040	-6.17245	-13.2021	B cell zone	DLBCL	1.39363	1.35469	1.14009	1.15453	-0.266193
dlbcl_1_LN011_827588=LN011_494040	-1.2633	-3.88711	T cell zone	DLBCL	1.31353	1.47332	0	0.926414	-0.19447
dlbcl_1_LN011_810475=LN011_494040	-6.78505	-13.2431	B cell zone	DLBCL	0.832305	0.832305	1.20077	0.901069	-0.222209
dlbcl_1_LN011_36486=LN011_494040	-6.63525	-14.0381	B cell zone	DLBCL	0.957154	0.957154	1.14665	0.957487	-0.199658
dlbcl_1_LN011_139740=LN011_494040	-6.4087	-12.3149	B cell zone	DLBCL	0.861792	1.0638	2.5569	1.24773	-0.283177
dlbcl_1_LN011_836352=LN011_494040	-2.21584	-3.37651	T cell zone	DLBCL	1.16163	1.29727	0	0.875154	-0.214059
dlbcl_1_LN011_109754=LN011_494040	-6.55936	-12.6002	B cell zone	DLBCL	0.769256	1.01536	2.06365	1.10197	-0.252968
dlbcl_1_LN011_331638=LN011_494040	-6.20104	-13.2725	B cell zone	DLBCL	1.03907	1.64374	1.41152	1.16739	-0.259477
dlbcl_1_LN011_249468=LN011_494040	-2.6008	-2.93905	T cell zone	DLBCL	1.52231	0.798202	0	0.820362	-0.203796
dlbcl_1_LN011_429768=LN011_494040	-2.83767	-4.25463	T cell zone	DLBCL	0.813915	1.05767	0	0.550705	-0.134593
dlbcl_1_LN011_436684=LN011_494040	-2.68428	-3.09989	T cell zone	DLBCL	1.48511	0.861491	0	0.790052	-0.196401
dlbcl_1_LN011_31301=LN011_494040	-2.11693	-3.55684	T cell zone	DLBCL	0.85784	1.35299	0	0.8249	-0.200879
dlbcl_1_LN011_283789=LN011_494040	-6.41913	-12.6899	B cell zone	DLBCL	1.0747	0.923544	1.91008	1.15744	-0.254507
dlbcl_1_LN011_269552=LN011_771434	-6.65583	-7.18492	Inflammatory neighborhood	DLBCL	0	0	0	-0.198377	-0.16251
dlbcl_1_LN011_594362=LN011_771434	10.1871	-13.5469	Inflammatory neighborhood	DLBCL	0	0	0	-0.142071	-0.079232
dlbcl_1_LN011_780447=LN011_771434	10.4075	-13.5135	Inflammatory neighborhood	DLBCL	0	0	0	-0.132461	-0.074576
dlbcl_1_LN011_522771=LN011_771434	10.1205	-13.7286	Inflammatory neighborhood	DLBCL	0	0	0	-0.195469	-0.108956
dlbcl_1_LN011_542810=LN011_771434	10.5093	-13.6521	Inflammatory neighborhood	DLBCL	0	0	0	-0.145782	-0.0833374
dlbcl_1_LN011_678638=LN011_771434	1.29249	-12.8746	Inflammatory neighborhood	DLBCL	0	0	0	-0.125704	-0.084327
dlbcl_1_LN011_345860=LN011_771434	1.32133	-12.874	Inflammatory neighborhood	DLBCL	0	0	0	-0.216246	-0.149515
dlbcl_1_LN011_342818=LN011_771434	1.30131	-12.8834	Inflammatory neighborhood	DLBCL	0	0	0	-0.227985	-0.154277
dlbcl_1_LN011_226646=LN011_771434	9.79849	-13.732	Inflammatory neighborhood	DLBCL	0	0	0	-0.150811	-0.082724
dlbcl_1_LN011_185205=LN011_771434	-6.62894	-7.23266	Inflammatory neighborhood	DLBCL	0	0	0	-0.0977136	-0.057996
dlbcl_1_LN011_2427=LN011_771434	1.31193	-12.8611	Inflammatory neighborhood	DLBCL	0	0	0	-0.252878	-0.169259
dlbcl_1_LN011_350110=LN011_771434	1.27027	-12.8843	Inflammatory neighborhood	DLBCL	0	0	0	-0.222712	-0.188415
dlbcl_1_LN011_396497=LN011_771434	9.82449	-13.7823	Inflammatory neighborhood	DLBCL	0	0	0	-0.188224	-0.103563
dlbcl_1_LN011_273182=LN011_771434	1.29662	-12.8924	Inflammatory neighborhood	DLBCL	0	0	0	-0.361124	-0.303488
dlbcl_1_LN011_389940=LN011_771434	10.5041	-13.6363	Inflammatory neighborhood	DLBCL	0	0	0	-0.159486	-0.0898816
dlbcl_1_LN011_827077=LN011_771434	-7.38883	-5.77964	Inflammatory neighborhood	DLBCL	0	0	0	-0.0711603	-0.0793711
dlbcl_1_LN011_397727=LN011_771434	-7.40114	-5.75835	Inflammatory neighborhood	DLBCL	0	0	0	-0.0997561	-0.111266
dlbcl_1_LN011_404729=LN011_771434	1.28951	-12.8665	Inflammatory neighborhood	DLBCL	0	0	0	-0.186457	-0.129442
dlbcl_1_LN011_63598=LN011_771434	9.76789	-13.7764	Inflammatory neighborhood	DLBCL	0	0	0	-0.179159	-0.0978798
dlbcl_1_LN011_381938=LN011_771434	1.28527	-12.8832	Inflammatory neighborhood	DLBCL	0	0	0	-0.187739	-0.130887
dlbcl_1_LN011_167613=LN011_771434	10.324	-13.4223	Inflammatory neighborhood	DLBCL	0	0	0	-0.127483	-0.0714063
dlbcl_1_LN011_747130=LN011_771434	-7.74298	-6.168	Inflammatory neighborhood	DLBCL	0	0	0	-0.0501984	-0.0559905
dlbcl_1_LN011_717713=LN011_771434	10.0814	-13.6056	Inflammatory neighborhood	DLBCL	0	0	0	-0.150348	-0.0834477
dlbcl_1_LN011_624169=LN011_771434	-6.71172	-7.15642	Inflammatory neighborhood	DLBCL	0	0	0	-0.0964654	-0.0685239
dlbcl_1_LN011_136686=LN011_771434	9.33855	-13.7379	Inflammatory neighborhood	DLBCL	0	0	0	-0.150944	-0.093667
dlbcl_1_LN011_719945=LN011_771434	8.81275	0.00293598	Inflammatory neighborhood	DLBCL	0	0	0	-0.135658	-0.126354
dlbcl_1_LN011_613062=LN011_771434	1.2549	-12.8561	Inflammatory neighborhood	DLBCL	0	0	0	-0.177948	-0.145365
dlbcl_1_LN011_20616=LN011_771434	-7.46636	-5.83922	Inflammatory neighborhood	DLBCL	0	0	0	-0.082234	-0.0917225
dlbcl_1_LN011_689129=LN011_771434	-6.65524	-7.20989	Inflammatory neighborhood	DLBCL	0	0	0	-0.123922	-0.0854068
dlbcl_1_LN011_160361=LN011_771434	1.10335	-12.9925	Inflammatory neighborhood	DLBCL	0	0	0	-0.0827726	-0.0923233
dlbcl_1_LN011_357052=LN011_771434	-6.65756	-7.18492	Inflammatory neighborhood	DLBCL	0	0	0	-0.103444	-0.0840116
dlbcl_1_LN011_93620=LN011_771434	1.29542	-12.8856	Inflammatory neighborhood	DLBCL	0	0	0	-0.213898	-0.146956
dlbcl_1_LN011_727494=LN011_771434	9.50497	-13.8218	Inflammatory neighborhood	DLBCL	0	0	0	-0.216675	-0.129662
dlbcl_1_LN011_845426=LN011_771434	-6.65322	-7.21759	Inflammatory neighborhood	DLBCL	0	0	0	-0.129039	-0.0881312
dlbcl_1_LN011_436519=LN011_771434	-6.66295	-7.176	Inflammatory neighborhood	DLBCL	0	0	0	-0.170844	-0.139995
dlbcl_1_LN011_167592=LN011_771434	0.39956	-12.7356	Inflammatory neighborhood	DLBCL	0	0	0	-0.111421	-0.091567
dlbcl_1_LN011_325160=LN011_771434	-7.79747	-6.19837	Inflammatory neighborhood	DLBCL	0	0	0	-0.0856481	-0.0955305
dlbcl_1_LN011_607944=LN011_771434	0.628879	-12.8204	Inflammatory neighborhood	DLBCL	0	0	0	-0.0489629	-0.0546125
dlbcl_1_LN011_202993=LN011_771434	1.31052	-12.868	Inflammatory neighborhood	DLBCL	0	0	0	-0.278854	-0.191911
dlbcl_1_LN011_777364=LN011_771434	-6.66117	-7.19572	Inflammatory neighborhood	DLBCL	0	0	0	-0.0724714	-0.0550685
dlbcl_1_LN011_578205=LN011_771434	10.4238	-13.5014	Inflammatory neighborhood	DLBCL	0	0	0	-0.12636	-0.0715135
dlbcl_1_LN011_683677=LN011_771434	-7.83912	-6.30709	Inflammatory neighborhood	DLBCL	0	0	0	-0.140936	-0.109615
dlbcl_1_LN011_25232=LN011_771434	10.4914	-13.6013	Inflammatory neighborhood	DLBCL	0	0	0	-0.145281	-0.082611
dlbcl_1_LN011_724530=LN011_771434	0.413049	-12.7223	Inflammatory neighborhood	DLBCL	0	0	0	-0.134899	-0.106315
dlbcl_1_LN011_76003=LN011_771434	1.27406	-12.8917	Inflammatory neighborhood	DLBCL	0	0	0	-0.39319	-0.307204
dlbcl_1_LN011_21696=LN011_771434	0.931017	-12.9259	Inflammatory neighborhood	DLBCL	0	0	0	-0.141578	-0.157914
dlbcl_1_LN011_8956=LN011_771434	-6.66218	-7.19462	Inflammatory neighborhood	DLBCL	0	0	0	-0.0493993	-0.0293199
dlbcl_1_LN011_616244=LN011_771434	11.8101	-6.82588	Inflammatory neighborhood	DLBCL	0	0	0	-0.0806156	-0.0899174
dlbcl_1_LN011_578697=LN011_771434	8.13555	-12.7584	other	DLBCL	0	0	0	-0.35897	-0.272091
dlbcl_1_LN011_487115=LN011_771434	-7.55489	-5.99288	Inflammatory neighborhood	DLBCL	0	0	0	-0.0953572	-0.10636
dlbcl_1_LN011_573169=LN011_771434	0.873306	-12.9009	Inflammatory neighborhood	DLBCL	0	0	0	-0.192131	-0.214299
dlbcl_1_LN011_371007=LN011_771434	11.8575	-6.87822	Inflammatory neighborhood	DLBCL	0	0	0	-0.104735	-0.11682
dlbcl_1_LN011_204743=LN011_771434	-6.66618	-7.20076	Inflammatory neighborhood	DLBCL	0	0	0	-0.105475	-0.0906152
dlbcl_1_LN011_16215=LN011_771434	11.8537	-6.87722	Inflammatory neighborhood	DLBCL	0	0	0	-0.108018	-0.120482
dlbcl_1_LN011_396842=LN011_771434	-0.0155106	-12.0265	Inflammatory neighborhood	DLBCL	0	0	0	-0.0665674	-0.0742483
dlbcl_1_LN011_745106=LN011_771434	6.80132	-13.842	Inflammatory neighborhood	DLBCL	0	0	0	-0.122549	-0.0935004
dlbcl_1_LN011_233659=LN011_771434	9.261	-12.8983	other	DLBCL	0	0	0	-0.126177	-0.0961629
dlbcl_1_LN011_579200=LN011_771434	-7.80223	-6.21408	Inflammatory neighborhood	DLBCL	0	0	0	-0.0918549	-0.102453
dlbcl_1_LN011_502964=LN011_771434	0.725155	-12.797	Inflammatory neighborhood	DLBCL	0	0	0	-0.239565	-0.240102
dlbcl_1_LN011_276761=LN011_771434	0.796499	-12.8921	Inflammatory neighborhood	DLBCL	0	0	0	-0.133275	-0.148653
dlbcl_1_LN011_759560=LN011_771434	0.784066	-12.8825	Inflammatory neighborhood	DLBCL	0	0	0	-0.162981	-0.181787
dlbcl_1_LN011_446109=LN011_771434	1.31219	-12.8822	Inflammatory neighborhood	DLBCL	0	0	0	-0.162133	-0.106426
dlbcl_1_LN011_446402=LN011_771434	-6.6765	-7.215	Inflammatory neighborhood	DLBCL	0	0	0	-0.179602	-0.142383
dlbcl_1_LN011_465086=LN011_771434	6.47196	-11.3635	Inflammatory neighborhood	DLBCL	0	0	0	-0.102868	-0.114737
dlbcl_1_LN011_280362=LN011_771434	9.78433	-13.7212	Inflammatory neighborhood	DLBCL	0	0	0	-0.170132	-0.0925938
dlbcl_1_LN011_138089=LN011_771434	9.00683	-13.2204	Inflammatory neighborhood	DLBCL	0	0	0	-0.0937911	-0.073094
dlbcl_1_LN011_659005=LN011_771434	0.70255	-12.8331	Inflammatory neighborhood	DLBCL	0	0	0	-0.117751	-0.100752
dlbcl_1_LN011_233891=LN011_771434	2.79998	-14.5251	other	DLBCL	0	0	0	-0.234156	-0.195977
dlbcl_1_LN011_451364=LN011_771434	-7.47855	-5.91421	Inflammatory neighborhood	DLBCL	0	0	0	-0.128938	-0.143816
dlbcl_1_LN011_704598=LN011_771434	-6.68022	-7.18654	Inflammatory neighborhood	DLBCL	0	0	0	-0.110504	-0.09559
dlbcl_1_LN011_117974=LN011_771434	8.86399	0.0304198	Inflammatory neighborhood	DLBCL	0	0	0	-0.0556026	-0.0620183
dlbcl_1_LN011_112823=LN011_771434	0.398967	-12.6751	Inflammatory neighborhood	DLBCL	0	0	0	-0.143162	-0.117002
dlbcl_1_LN011_881246=LN011_771434	-7.49334	-5.92632	Inflammatory neighborhood	DLBCL	0	0	0	-0.119163	-0.132912
dlbcl_1_LN011_665872=LN011_771434	11.8418	-6.88071	Inflammatory neighborhood	DLBCL	0	0	0	-0.0927731	-0.103478
dlbcl_1_LN011_709318=LN011_771434	-7.78777	-6.22387	Inflammatory neighborhood	DLBCL	0	0	0	-0.0851274	-0.0949497
dlbcl_1_LN011_369477=LN011_771434	10.0891	-13.6918	Inflammatory neighborhood	DLBCL	0	0	0	-0.176957	-0.0983741
dlbcl_1_LN011_512394=LN011_771434	0.987146	-12.9289	Inflammatory neighborhood	DLBCL	0	0	0	-0.179249	-0.199932
dlbcl_1_LN011_798507=LN011_771434	0.86305	-12.9153	Inflammatory neighborhood	DLBCL	0	0	0	-0.156871	-0.174972
dlbcl_1_LN011_52819=LN011_771434	0.691286	-12.7914	Inflammatory neighborhood	DLBCL	0	0	0	-0.111786	-0.124684
dlbcl_1_LN011_85745=LN011_771434	11.858	-6.86878	Inflammatory neighborhood	DLBCL	0	0	0	-0.10677	-0.11909
dlbcl_1_LN011_264144=LN011_771434	10.123	-13.7376	Inflammatory neighborhood	DLBCL	0	0	0	-0.197987	-0.110515
dlbcl_1_LN011_539062=LN011_771434	1.10151	-12.9913	Inflammatory neighborhood	DLBCL	0	0	0	-0.197083	-0.219823
dlbcl_1_LN011_481244=LN011_771434	8.43551	-12.427	other	DLBCL	0	0	0	-0.258565	-0.173968
dlbcl_1_LN011_50644=LN011_771434	1.29776	-12.8833	Inflammatory neighborhood	DLBCL	0	0	0	-0.379683	-0.349346
dlbcl_1_LN011_814287=LN011_771434	11.8479	-6.87425	Inflammatory neighborhood	DLBCL	0	0	0	-0.105843	-0.118055
dlbcl_1_LN011_100097=LN011_771434	10.1237	-13.5968	Inflammatory neighborhood	DLBCL	0	0	0	-0.147826	-0.0821241
dlbcl_1_LN011_769337=LN011_771434	-7.41587	-5.79489	Inflammatory neighborhood	DLBCL	0	0	0	-0.080014	-0.0892464
dlbcl_1_LN011_331847=LN011_771434	9.9435	-13.7863	Inflammatory neighborhood	DLBCL	0	0	0	-0.20558	-0.113799
dlbcl_1_LN011_494817=LN011_771434	9.758	-13.775	Inflammatory neighborhood	DLBCL	0	0	0	-0.161145	-0.0881074
dlbcl_1_LN011_385394=LN011_771434	11.7973	-13.0745	Inflammatory neighborhood	DLBCL	0	0	0	-0.0687161	-0.0766448
dlbcl_1_LN011_403622=LN011_771434	11.8396	-6.88495	Inflammatory neighborhood	DLBCL	0	0	0	-0.103357	-0.115283
dlbcl_1_LN011_483385=LN011_771434	1.09668	-13.0021	Inflammatory neighborhood	DLBCL	0	0	0	-0.129155	-0.144058
dlbcl_1_LN011_193956=LN011_771434	-7.79325	-6.22193	Inflammatory neighborhood	DLBCL	0	0	0	-0.0865164	-0.096499
dlbcl_1_LN011_4718=LN011_771434	-7.81383	-6.22201	Inflammatory neighborhood	DLBCL	0	0	0	-0.103199	-0.115106
dlbcl_1_LN011_20226=LN011_771434	1.09489	-12.9612	Inflammatory neighborhood	DLBCL	0	0	0	-0.196268	-0.218914
dlbcl_1_LN011_751175=LN011_771434	8.87153	0.0727084	Inflammatory neighborhood	DLBCL	0	0	0	-0.0660918	-0.0737178
dlbcl_1_LN011_273342=LN011_771434	11.8432	-6.87993	Inflammatory neighborhood	DLBCL	0	0	0	-0.126744	-0.141369
dlbcl_1_LN011_368082=LN011_771434	9.91174	-13.7054	Inflammatory neighborhood	DLBCL	0	0	0	-0.185226	-0.102552
dlbcl_1_LN011_298508=LN011_771434	6.3855	-11.5541	Inflammatory neighborhood	DLBCL	0	0	0	-0.0398316	-0.0444275
dlbcl_1_LN011_645974=LN011_771434	11.8518	-6.87381	Inflammatory neighborhood	DLBCL	0	0	0	-0.0916661	-0.102243
dlbcl_1_LN011_57905=LN011_771434	1.10556	-13.007	Inflammatory neighborhood	DLBCL	0	0	0	-0.112652	-0.12565
dlbcl_1_LN011_253788=LN011_771434	11.8542	-6.85435	Inflammatory neighborhood	DLBCL	0	0	0	-0.113563	-0.126667
dlbcl_1_LN011_241152=LN011_771434	0.757705	-12.8429	Inflammatory neighborhood	DLBCL	0	0	0	-0.136948	-0.152749
dlbcl_1_LN011_272524=LN011_771434	10.0384	-13.7401	Inflammatory neighborhood	DLBCL	0	0	0	-0.206849	-0.114984
dlbcl_1_LN011_347237=LN011_771434	7.23062	-13.1067	other	DLBCL	0	0	0	-0.226748	-0.158692
dlbcl_1_LN011_526430=LN011_771434	0.431976	-12.6984	Inflammatory neighborhood	DLBCL	0	0	0	-0.169561	-0.138501
dlbcl_1_LN011_248572=LN011_771434	9.16222	-13.7931	Inflammatory neighborhood	DLBCL	0	0	0	-0.175286	-0.11023
dlbcl_1_LN011_548542=LN011_771434	-6.65247	-7.19322	Inflammatory neighborhood	DLBCL	0	0	0	-0.0962131	-0.0756002
dlbcl_1_LN011_591846=LN011_771434	11.8494	-6.88055	Inflammatory neighborhood	DLBCL	0	0	0	-0.0883084	-0.0984978
dlbcl_1_LN011_819491=LN011_771434	0.789325	-7.96908	other	DLBCL	0	0	0	-0.147225	-0.164213
dlbcl_1_LN011_497262=LN011_771434	11.8132	-6.81425	Inflammatory neighborhood	DLBCL	0	0	0	-0.0811821	-0.0905492
dlbcl_1_LN011_528843=LN011_771434	-7.46664	-5.82024	Inflammatory neighborhood	DLBCL	0	0	0	-0.105578	-0.11776
dlbcl_1_LN011_732521=LN011_771434	-6.65729	-7.1814	Inflammatory neighborhood	DLBCL	0	0	0	-0.157893	-0.131315
dlbcl_1_LN011_349847=LN011_771434	-7.48854	-5.87636	Inflammatory neighborhood	DLBCL	0	0	0	-0.128039	-0.142813
dlbcl_1_LN011_306640=LN011_771434	8.86299	0.032999	Inflammatory neighborhood	DLBCL	0	0	0	-0.0869598	-0.0969936
dlbcl_1_LN011_642452=LN011_771434	0.516048	-12.8012	Inflammatory neighborhood	DLBCL	0	0	0	-0.0507862	-0.0566461
dlbcl_1_LN011_602796=LN011_771434	11.8501	-6.87724	Inflammatory neighborhood	DLBCL	0	0	0	-0.111096	-0.123914
dlbcl_1_LN011_812728=LN011_771434	3.26626	-14.5145	other	DLBCL	0	0	0	-0.207987	-0.171751
dlbcl_1_LN011_144013=LN011_771434	-7.79108	-6.23359	Inflammatory neighborhood	DLBCL	0	0	0	-0.102142	-0.113928
dlbcl_1_LN011_865733=LN011_771434	11.8203	-6.84606	Inflammatory neighborhood	DLBCL	0	0	0	-0.110697	-0.12347
dlbcl_1_LN011_689175=LN011_771434	0.674008	-12.8392	Inflammatory neighborhood	DLBCL	0	0	0	-0.132852	-0.148182
dlbcl_1_LN011_77085=LN011_771434	0.504504	-12.7246	Inflammatory neighborhood	DLBCL	0	0	0	-0.0860112	-0.0630277
dlbcl_1_LN011_334315=LN011_771434	-6.65776	-7.19073	Inflammatory neighborhood	DLBCL	0	0	0	-0.0937776	-0.0712584
dlbcl_1_LN011_868804=LN011_771434	11.8483	-6.88641	Inflammatory neighborhood	DLBCL	0	0	0	-0.0994934	-0.110973
dlbcl_1_LN011_433236=LN011_771434	1.0073	-12.9531	Inflammatory neighborhood	DLBCL	0	0	0	-0.156842	-0.174939
dlbcl_1_LN011_9675=LN011_771434	16.1291	-15.2297	Inflammatory neighborhood	DLBCL	0	0	0	-0.112079	-0.125011
dlbcl_1_LN011_791834=LN011_771434	0.410518	-12.7328	Inflammatory neighborhood	DLBCL	0	0	0	-0.14822	-0.133379
dlbcl_1_LN011_565924=LN011_771434	14.6894	-2.62246	other	DLBCL	0	0	0	-0.167707	-0.140996
dlbcl_1_LN011_540175=LN011_771434	11.8797	-6.91025	Inflammatory neighborhood	DLBCL	0	0	0	-0.101935	-0.113697
dlbcl_1_LN011_821593=LN011_771434	-0.0246875	-12.041	Inflammatory neighborhood	DLBCL	0	0	0	-0.0642945	-0.0717131
dlbcl_1_LN011_183549=LN011_771434	-7.47374	-5.82401	Inflammatory neighborhood	DLBCL	0	0	0	-0.100995	-0.112649
dlbcl_1_LN011_473172=LN011_771434	11.8013	-6.87438	Inflammatory neighborhood	DLBCL	0	0	0	-0.154373	-0.172185
dlbcl_1_LN011_48578=LN011_771434	-6.65223	-7.183	Inflammatory neighborhood	DLBCL	0	0	0	-0.146936	-0.129861
dlbcl_1_LN011_609366=LN011_771434	11.8031	-6.82578	Inflammatory neighborhood	DLBCL	0	0	0	-0.0832164	-0.0928183
dlbcl_1_LN011_760221=LN011_771434	11.8042	-6.73351	Inflammatory neighborhood	DLBCL	0	0	0	-0.101968	-0.113733
dlbcl_1_LN011_827023=LN011_771434	11.8364	-6.88697	Inflammatory neighborhood	DLBCL	0	0	0	-0.0959098	-0.106976
dlbcl_1_LN011_561238=LN011_771434	-7.84548	-6.28943	Inflammatory neighborhood	DLBCL	0	0	0	-0.0636042	-0.0709432
dlbcl_1_LN011_817185=LN011_771434	-7.44911	-5.82565	Inflammatory neighborhood	DLBCL	0	0	0	-0.169653	-0.189229
dlbcl_1_LN011_137547=LN011_771434	11.8308	-6.83508	Inflammatory neighborhood	DLBCL	0	0	0	-0.0913327	-0.101871
dlbcl_1_LN011_426349=LN011_771434	10.1016	-13.7951	Inflammatory neighborhood	DLBCL	0	0	0	-0.204932	-0.114289
dlbcl_1_LN011_572445=LN011_771434	-7.41919	-5.80043	Inflammatory neighborhood	DLBCL	0	0	0	-0.133674	-0.113061
dlbcl_1_LN011_502845=LN011_771434	-0.0187749	-12.022	Inflammatory neighborhood	DLBCL	0	0	0	-0.0682905	-0.0761702
dlbcl_1_LN011_644128=LN011_771434	0.63878	-12.8283	Inflammatory neighborhood	DLBCL	0	0	0	-0.125336	-0.139798
dlbcl_1_LN011_318123=LN011_771434	-6.63143	-7.1979	Inflammatory neighborhood	DLBCL	0	0	0	-0.198012	-0.165932
dlbcl_1_LN011_192235=LN011_771434	1.08997	-12.9962	Inflammatory neighborhood	DLBCL	0	0	0	-0.219555	-0.244888
dlbcl_1_LN011_755078=LN011_771434	-6.64992	-7.20495	Inflammatory neighborhood	DLBCL	0	0	0	-0.115541	-0.0917596
dlbcl_1_LN011_594081=LN011_771434	-0.0419138	-12.0639	Inflammatory neighborhood	DLBCL	0	0	0	-0.0703142	-0.0784274
dlbcl_1_LN011_240127=LN011_771434	11.8766	-6.8649	Inflammatory neighborhood	DLBCL	0	0	0	-0.126733	-0.141356
dlbcl_1_LN011_393346=LN011_771434	7.41161	-13.153	other	DLBCL	0	0	0	-0.247291	-0.169258
dlbcl_1_LN011_94920=LN011_771434	2.62493	-14.432	other	DLBCL	0	0	0	-0.168822	-0.150457
dlbcl_1_LN011_174859=LN011_771434	1.28166	-12.8744	Inflammatory neighborhood	DLBCL	0	0	0	-0.184428	-0.161756
dlbcl_1_LN011_349372=LN011_771434	10.7305	-18.3507	Inflammatory neighborhood	DLBCL	0	0	0	-0.152818	-0.170451
dlbcl_1_LN011_608392=LN011_771434	8.18268	-13.0008	other	DLBCL	0	0	0	-0.242314	-0.155596
dlbcl_1_LN011_432927=LN011_771434	-7.41525	-5.83628	Inflammatory neighborhood	DLBCL	0	0	0	-0.19282	-0.167244
dlbcl_1_LN011_842753=LN011_771434	7.58191	-13.1574	other	DLBCL	0	0	0	-0.249824	-0.164885
dlbcl_1_LN011_776000=LN011_771434	1.2504	-12.8587	Inflammatory neighborhood	DLBCL	0	0	0	-0.165444	-0.138114
dlbcl_1_LN011_64784=LN011_771434	16.1292	-15.2297	Inflammatory neighborhood	DLBCL	0	0	0	-0.130729	-0.145814
dlbcl_1_LN011_603221=LN011_771434	8.00036	-13.0393	other	DLBCL	0	0	0	-0.290917	-0.191826
dlbcl_1_LN011_8443=LN011_771434	1.29553	-12.8717	Inflammatory neighborhood	DLBCL	0	0	0	-0.258312	-0.165743
dlbcl_1_LN011_450644=LN011_771434	-6.67099	-7.14645	Inflammatory neighborhood	DLBCL	0	0	0	-0.244888	-0.220422
dlbcl_1_LN011_489351=LN011_771434	10.5362	-13.816	Inflammatory neighborhood	DLBCL	0	0	0	-0.213962	-0.120715
dlbcl_1_LN011_340471=LN011_771434	16.1289	-15.2294	Inflammatory neighborhood	DLBCL	0	0	0	-0.153827	-0.171576
dlbcl_1_LN011_236820=LN011_771434	-6.67768	-7.21111	Inflammatory neighborhood	DLBCL	0	0	0	-0.22328	-0.17891
dlbcl_1_LN011_668934=LN011_771434	8.04686	-12.8412	other	DLBCL	0	0	0	-0.297417	-0.198261
dlbcl_1_LN011_828921=LN011_771434	0.649537	-12.8217	Inflammatory neighborhood	DLBCL	0	0	0	-0.211144	-0.235507
dlbcl_1_LN011_622774=LN011_771434	10.4544	-13.8453	Inflammatory neighborhood	DLBCL	0	0	0	-0.24354	-0.136548
dlbcl_1_LN011_752893=LN011_77553	-6.83793	-12.3214	B cell zone	DLBCL	1.06162	0.76214	1.86344	0.726777	-0.217527
dlbcl_1_LN011_724530=LN011_77553	-6.077	-11.9084	B cell zone	DLBCL	1.7056	1.28393	2.96367	1.49222	-0.321436
dlbcl_1_LN011_57003=LN011_77553	-1.93139	-3.44286	T cell zone	DLBCL	1.55474	1.26799	0	0.762354	-0.174237
dlbcl_1_LN011_829873=LN011_77553	-7.03404	-10.5033	B cell zone	DLBCL	1.93061	0	3.49418	1.39753	-0.352312
dlbcl_1_LN011_833134=LN011_77553	-6.14507	-11.1445	B cell zone	DLBCL	2.35879	1.21478	3.08115	1.70267	-0.39648
dlbcl_1_LN011_569674=LN011_77553	-3.03423	-1.5158	T cell zone	DLBCL	1.87017	0.544804	0	0.561576	-0.198949
dlbcl_1_LN011_233891=LN011_77553	-2.26189	-2.91701	T cell zone	DLBCL	1.6871	0.972917	0	0.723571	-0.180044
dlbcl_1_LN011_471926=LN011_77553	-4.14083	-15.8274	B cell zone	DLBCL	1.80583	1.48295	1.76703	1.31779	-0.235175
dlbcl_1_LN011_704411=LN011_77553	-6.34923	-12.5086	B cell zone	DLBCL	1.72345	1.15847	1.77685	1.26143	-0.276021
dlbcl_1_LN011_753158=LN011_77553	-6.0547	-11.8761	B cell zone	DLBCL	1.75775	1.49478	1.68888	1.33396	-0.325967
dlbcl_1_LN011_166135=LN011_77553	-6.39316	-11.402	B cell zone	DLBCL	2.12799	1.57584	2.70911	1.30649	-0.330987
dlbcl_1_LN011_164749=LN011_77553	-2.58139	-2.21631	T cell zone	DLBCL	1.21124	1.58482	0	0.830996	-0.234131
dlbcl_1_LN011_696220=LN011_77553	-3.20598	-1.89154	T cell zone	DLBCL	1.63246	0	0	0.419085	-0.160466
dlbcl_1_LN011_521900=LN011_77553	-2.4865	0.397489	T cell zone	DLBCL	2.44849	0.645643	0	0.713734	-0.246735
dlbcl_1_LN011_795283=LN011_77553	-5.74268	-11.3657	B cell zone	DLBCL	2.26023	1.38497	1.32446	1.36676	-0.341475
dlbcl_1_LN011_827588=LN011_77553	-0.297105	-1.9209	T cell zone	DLBCL	2.13033	1.50626	0	1.10333	-0.244163
dlbcl_1_LN011_810475=LN011_77553	-6.53499	-12.0772	B cell zone	DLBCL	1.34986	0.850913	1.39495	1.03636	-0.284535
dlbcl_1_LN011_36486=LN011_77553	-6.40609	-13.1428	B cell zone	DLBCL	1.55235	0.978552	1.33207	1.12366	-0.247212
dlbcl_1_LN011_139740=LN011_77553	-6.62578	-11.1941	B cell zone	DLBCL	1.39768	1.08758	2.97039	1.43572	-0.354352
dlbcl_1_LN011_836352=LN011_77553	-1.69912	-0.53606	T cell zone	DLBCL	1.88397	1.32627	0	1.01798	-0.275539
dlbcl_1_LN011_109754=LN011_77553	-6.37974	-11.6635	B cell zone	DLBCL	1.24761	1.03806	2.39737	1.26189	-0.31652
dlbcl_1_LN011_331638=LN011_77553	-5.98961	-12.0815	B cell zone	DLBCL	1.6852	1.68049	1.63978	1.34643	-0.323231
dlbcl_1_LN011_249468=LN011_77553	-1.72155	0.535792	T cell zone	DLBCL	2.46893	0.816047	0	1.00879	-0.273113
dlbcl_1_LN011_429768=LN011_77553	-3.16724	-3.21503	T cell zone	DLBCL	1.32004	1.08131	0	0.651348	-0.175135
dlbcl_1_LN011_436684=LN011_77553	-1.67561	0.0330254	T cell zone	DLBCL	2.4086	0.880751	0	0.973916	-0.263667
dlbcl_1_LN011_31301=LN011_77553	-2.45347	-1.58722	T cell zone	DLBCL	1.39127	1.38324	0	0.929308	-0.252884
dlbcl_1_LN011_283789=LN011_77553	-6.29733	-11.7017	B cell zone	DLBCL	1.74298	0.944191	2.21896	1.35732	-0.319992
dlbcl_1_LN011_724530=LN011_683677	-2.11717	-3.24613	T cell zone	DLBCL	1.56485	1.27836	0	0.824386	-0.197704
dlbcl_1_LN011_57003=LN011_683677	-2.06616	-3.64694	T cell zone	DLBCL	1.42645	1.26248	0	0.735158	-0.166232
dlbcl_1_LN011_833134=LN011_683677	-1.36283	-0.583333	T cell zone	DLBCL	2.16415	1.20951	0	0.99998	-0.263433
dlbcl_1_LN011_569674=LN011_683677	-3.22606	-1.85386	T cell zone	DLBCL	1.71584	0.54244	0	0.533594	-0.185808
dlbcl_1_LN011_233891=LN011_683677	-2.51722	-3.12628	T cell zone	DLBCL	1.54788	0.968695	0	0.695082	-0.170759
dlbcl_1_LN011_704411=LN011_683677	-1.90134	-3.2358	T cell zone	DLBCL	1.58123	1.15345	0	0.84871	-0.198167
dlbcl_1_LN011_753158=LN011_683677	-2.0698	-1.70493	T cell zone	DLBCL	1.6127	1.4883	0	0.941467	-0.248668
dlbcl_1_LN011_164749=LN011_683677	-2.47519	-2.49965	T cell zone	DLBCL	1.11129	1.57794	0	0.812168	-0.223689
dlbcl_1_LN011_521900=LN011_683677	-2.40538	-0.145221	T cell zone	DLBCL	2.24645	0.642842	0	0.676595	-0.230257
dlbcl_1_LN011_795283=LN011_683677	-1.40922	-0.268769	T cell zone	DLBCL	2.07372	1.37896	0	1.04444	-0.275902
dlbcl_1_LN011_827588=LN011_683677	-0.395089	-2.28419	T cell zone	DLBCL	1.95453	1.49972	0	1.0655	-0.233513
dlbcl_1_LN011_810475=LN011_683677	-3.1024	-2.00105	T cell zone	DLBCL	1.23847	0.84722	0	0.715806	-0.219111
dlbcl_1_LN011_36486=LN011_683677	-2.36396	-3.53967	T cell zone	DLBCL	1.42425	0.974306	0	0.809607	-0.187314
dlbcl_1_LN011_139740=LN011_683677	-2.98477	-1.91436	T cell zone	DLBCL	1.28235	1.08286	0	0.774482	-0.228248
dlbcl_1_LN011_836352=LN011_683677	-2.00079	-1.23829	T cell zone	DLBCL	1.72851	1.32051	0	0.987495	-0.262353
dlbcl_1_LN011_109754=LN011_683677	-2.96816	-2.22927	T cell zone	DLBCL	1.14466	1.03355	0	0.726476	-0.213434
dlbcl_1_LN011_331638=LN011_683677	-1.71853	-2.11062	T cell zone	DLBCL	1.54614	1.6732	0	0.965337	-0.248376
dlbcl_1_LN011_249468=LN011_683677	-1.63323	-0.466653	T cell zone	DLBCL	2.2652	0.812506	0	0.968438	-0.25823
dlbcl_1_LN011_429768=LN011_683677	-3.22534	-3.45776	T cell zone	DLBCL	1.21111	1.07662	0	0.629839	-0.166436
dlbcl_1_LN011_436684=LN011_683677	-1.62375	-0.853458	T cell zone	DLBCL	2.20985	0.87693	0	0.934537	-0.249224
dlbcl_1_LN011_31301=LN011_683677	-2.45868	-2.19013	T cell zone	DLBCL	1.27647	1.37723	0	0.907093	-0.241737
dlbcl_1_LN011_283789=LN011_683677	-2.63903	-2.35352	T cell zone	DLBCL	1.59915	0.940095	0	0.850609	-0.223148
dlbcl_1_LN011_724530=LN011_124462	0.113268	-0.985404	T cell zone	DLBCL	2.16843	1.69821	0	1.11221	-0.268581
dlbcl_1_LN011_57003=LN011_124462	-0.676801	-2.425	T cell zone	DLBCL	1.97664	1.67712	0	0.992662	-0.2257
dlbcl_1_LN011_833134=LN011_124462	-0.898467	7.55062	T cell zone	DLBCL	2.99888	1.60675	0	1.35135	-0.358916
dlbcl_1_LN011_569674=LN011_124462	-2.56986	0.954446	T cell zone	DLBCL	2.37766	0.720592	0	0.726013	-0.255086
dlbcl_1_LN011_233891=LN011_124462	-1.21506	-1.65708	T cell zone	DLBCL	2.14491	1.28684	0	0.940406	-0.232557
dlbcl_1_LN011_704411=LN011_124462	0.310524	-0.936487	T cell zone	DLBCL	2.19113	1.53227	0	1.1449	-0.26904
dlbcl_1_LN011_753158=LN011_124462	-0.61844	2.83421	T cell zone	DLBCL	2.23473	1.97709	0	1.26701	-0.337873
dlbcl_1_LN011_164749=LN011_124462	-3.49014	-0.33434	T cell zone	DLBCL	1.53992	2.09618	0	1.08914	-0.303491
dlbcl_1_LN011_521900=LN011_124462	-4.15399	3.65196	T cell zone	DLBCL	3.11292	0.853968	0	0.921691	-0.316237
dlbcl_1_LN011_795283=LN011_124462	-0.673865	8.19536	T cell zone	DLBCL	2.87357	1.83185	0	1.4091	-0.375505
dlbcl_1_LN011_827588=LN011_124462	4.4831	1.92521	T cell zone	DLBCL	2.70841	1.99227	0	1.43765	-0.316652
dlbcl_1_LN011_810475=LN011_124462	-3.42924	1.16294	T cell zone	DLBCL	1.71616	1.12547	0	0.96214	-0.298313
dlbcl_1_LN011_36486=LN011_124462	-0.655976	-1.7338	T cell zone	DLBCL	1.97359	1.29429	0	1.09119	-0.254086
dlbcl_1_LN011_139740=LN011_124462	-3.80759	1.3325	T cell zone	DLBCL	1.77696	1.4385	0	1.04069	-0.310482
dlbcl_1_LN011_836352=LN011_124462	-1.0429	4.70787	T cell zone	DLBCL	2.39521	1.7542	0	1.32934	-0.356577
dlbcl_1_LN011_109754=LN011_124462	-3.21889	-0.0184223	T cell zone	DLBCL	1.58616	1.373	0	0.975492	-0.290191
dlbcl_1_LN011_331638=LN011_124462	0.61289	1.91553	T cell zone	DLBCL	2.1425	2.22272	0	1.2981	-0.337114
dlbcl_1_LN011_249468=LN011_124462	-2.87286	7.64977	T cell zone	DLBCL	3.13891	1.07935	0	1.31068	-0.352248
dlbcl_1_LN011_429768=LN011_124462	-2.43984	-2.29932	T cell zone	DLBCL	1.67824	1.43021	0	0.849254	-0.226435
dlbcl_1_LN011_436684=LN011_124462	-2.50449	5.76443	T cell zone	DLBCL	3.0622	1.16494	0	1.2651	-0.340016
dlbcl_1_LN011_31301=LN011_124462	-4.12352	0.47184	T cell zone	DLBCL	1.76881	1.82955	0	1.21723	-0.327885
dlbcl_1_LN011_283789=LN011_124462	-1.10627	1.3814	T cell zone	DLBCL	2.21596	1.24885	0	1.14655	-0.303482
dlbcl_1_LN011_767711=LN011_233659	-9.39016	-2.05682	Inflammatory neighborhood	DLBCL	0	1.74489	0	0.211319	0.835505
dlbcl_1_LN011_43984=LN011_233659	-9.39324	-2.13769	Inflammatory neighborhood	DLBCL	0	0	0	0.0231418	0.746938
dlbcl_1_LN011_594362=LN011_233659	-1.03934	-10.0792	Inflammatory neighborhood	DLBCL	0	0	0	-0.192	0.905945
dlbcl_1_LN011_780447=LN011_233659	-1.11213	-10.1573	Inflammatory neighborhood	DLBCL	0	1.21218	0	0.106844	0.561421
dlbcl_1_LN011_678638=LN011_233659	-1.24618	-9.98693	Inflammatory neighborhood	DLBCL	0	0	0	-0.148697	0.728013
dlbcl_1_LN011_248024=LN011_233659	-9.24256	-2.20198	Inflammatory neighborhood	DLBCL	0	1.69474	0	0.213399	0.965687
dlbcl_1_LN011_345860=LN011_233659	-0.909135	-10.0816	Inflammatory neighborhood	DLBCL	0	0.904884	0	-0.0483227	1.15449
dlbcl_1_LN011_2427=LN011_233659	-0.984586	-10.1666	Inflammatory neighborhood	DLBCL	0	0	0	-0.235014	0.912734
dlbcl_1_LN011_396497=LN011_233659	-1.02385	-10.2512	Inflammatory neighborhood	DLBCL	0	1.61586	0	0.197621	0.234349
dlbcl_1_LN011_273182=LN011_233659	7.99364	2.32431	Inflammatory neighborhood	DLBCL	0	0	0	-0.296574	1.09101
dlbcl_1_LN011_389940=LN011_233659	-1.08495	-10.1769	Inflammatory neighborhood	DLBCL	0	1.77901	0	0.233887	0.353403
dlbcl_1_LN011_827077=LN011_233659	13.7531	-6.82063	Inflammatory neighborhood	DLBCL	0	0	0	-0.164827	1.20715
dlbcl_1_LN011_862761=LN011_233659	-10.4435	-6.43348	Inflammatory neighborhood	DLBCL	0	0.948771	0	0.0591978	0.706747
dlbcl_1_LN011_397727=LN011_233659	13.4706	-6.81971	Inflammatory neighborhood	DLBCL	0	0	0	-0.191753	1.44379
dlbcl_1_LN011_429994=LN011_233659	13.6333	-6.77629	Inflammatory neighborhood	DLBCL	0	0	0	-0.170587	1.1221
dlbcl_1_LN011_404729=LN011_233659	-1.10424	-10.1823	Inflammatory neighborhood	DLBCL	0	0.744501	0	0.0519711	0.134065
dlbcl_1_LN011_167613=LN011_233659	-1.15811	-10.1471	Inflammatory neighborhood	DLBCL	0	0	0	0.0406865	0.27763
dlbcl_1_LN011_747130=LN011_233659	13.5818	-6.84886	Inflammatory neighborhood	DLBCL	0	0	0	-0.194947	1.37869
dlbcl_1_LN011_717713=LN011_233659	-1.04606	-10.196	Inflammatory neighborhood	DLBCL	0	1.20941	0	0.110135	0.420991
dlbcl_1_LN011_716162=LN011_233659	-8.9356	-2.30363	Inflammatory neighborhood	DLBCL	0	0	0	-0.196364	1.35416
dlbcl_1_LN011_136686=LN011_233659	-1.07743	-10.2029	Inflammatory neighborhood	DLBCL	0	1.68113	0	0.215077	0.46774
dlbcl_1_LN011_384474=LN011_233659	-9.28971	-2.17124	Inflammatory neighborhood	DLBCL	0	1.47594	0	0.179537	0.892457
dlbcl_1_LN011_613062=LN011_233659	-1.11609	-9.96823	Inflammatory neighborhood	DLBCL	0	0	0	-0.186504	1.07802
dlbcl_1_LN011_707530=LN011_233659	-9.39245	-2.0519	Inflammatory neighborhood	DLBCL	0	0.988884	0	0.105502	0.63757
dlbcl_1_LN011_714500=LN011_233659	-5.37137	-5.89332	Inflammatory neighborhood	DLBCL	0	0	0	-0.191369	1.29583
dlbcl_1_LN011_160121=LN011_233659	-9.25565	-2.19278	Inflammatory neighborhood	DLBCL	0	1.99985	0	0.276938	0.887136
dlbcl_1_LN011_569142=LN011_233659	-8.52394	-8.3083	Inflammatory neighborhood	DLBCL	0	0	0	-0.202492	0.94799
dlbcl_1_LN011_726553=LN011_233659	-9.50688	-1.98773	Inflammatory neighborhood	DLBCL	0	0.754458	0	0.0188713	0.786705
dlbcl_1_LN011_785955=LN011_233659	-8.94229	-2.02817	Inflammatory neighborhood	DLBCL	0	0	0	-0.219978	1.41019
dlbcl_1_LN011_93620=LN011_233659	-0.9963	-10.1903	Inflammatory neighborhood	DLBCL	0	1.12162	0	0.083687	0.41786
dlbcl_1_LN011_727494=LN011_233659	-0.885225	-10.0916	Inflammatory neighborhood	DLBCL	0	0	0	-0.275598	1.30562
dlbcl_1_LN011_845426=LN011_233659	-9.39211	-1.92171	Inflammatory neighborhood	DLBCL	0	0.753564	0	0.00270294	0.791993
dlbcl_1_LN011_436519=LN011_233659	-9.49376	-1.95374	Inflammatory neighborhood	DLBCL	0	0.766405	0	0.00954715	0.807738
dlbcl_1_LN011_670390=LN011_233659	-10.496	-6.3307	Inflammatory neighborhood	DLBCL	0	0	0	-0.215082	1.2586
dlbcl_1_LN011_202993=LN011_233659	-0.931177	-10.1924	Inflammatory neighborhood	DLBCL	0	0	0	-0.208498	0.623753
dlbcl_1_LN011_393757=LN011_233659	-9.04123	-2.55142	Inflammatory neighborhood	DLBCL	0	2.37727	0	0.606412	1.54686
dlbcl_1_LN011_25232=LN011_233659	-1.09164	-10.1498	Inflammatory neighborhood	DLBCL	0	0.804561	0	0.0101431	0.59143
dlbcl_1_LN011_724530=LN011_233659	-9.03612	-2.53279	Inflammatory neighborhood	DLBCL	0	1.92934	0	0.564131	1.45646
dlbcl_1_LN011_615171=LN011_233659	-9.48384	-1.96765	Inflammatory neighborhood	DLBCL	0	1.1633	0	0.103607	0.720321
dlbcl_1_LN011_76003=LN011_233659	-0.857982	-10.1409	Inflammatory neighborhood	DLBCL	0	0.794871	0	-0.128489	1.30079
dlbcl_1_LN011_21696=LN011_233659	-5.38736	-5.89049	Inflammatory neighborhood	DLBCL	0	0	0	-0.197073	1.33095
dlbcl_1_LN011_128999=LN011_233659	-9.08519	-1.81453	Inflammatory neighborhood	DLBCL	0	0	0	-0.221011	1.32417
dlbcl_1_LN011_80748=LN011_233659	-9.1863	-2.25155	Inflammatory neighborhood	DLBCL	0	1.1683	0	0.0824894	1.0742
dlbcl_1_LN011_57003=LN011_233659	-9.39504	-2.06909	Inflammatory neighborhood	DLBCL	0	1.90537	0	0.560227	0.458831
dlbcl_1_LN011_76768=LN011_233659	0.672584	-4.48163	Inflammatory neighborhood	DLBCL	0	0	0	0.17976	1.29711
dlbcl_1_LN011_578697=LN011_233659	-6.8138	-7.65331	Inflammatory neighborhood	DLBCL	0	0	0	-0.338876	0.90273
dlbcl_1_LN011_487115=LN011_233659	13.8604	-6.73277	Inflammatory neighborhood	DLBCL	0	0	0	-0.151718	1.02577
dlbcl_1_LN011_737668=LN011_233659	-9.32639	-2.1043	Inflammatory neighborhood	DLBCL	0	1.70249	0	0.240464	0.756568
dlbcl_1_LN011_745106=LN011_233659	-11.7377	-7.03174	Inflammatory neighborhood	DLBCL	0	0.793543	0	0.0669783	0.15345
dlbcl_1_LN011_433207=LN011_233659	-9.09292	-2.42515	Inflammatory neighborhood	DLBCL	0	1.47859	0	0.102704	1.39782
dlbcl_1_LN011_579200=LN011_233659	13.4077	-6.92511	Inflammatory neighborhood	DLBCL	0	0	0	-0.198272	1.46247
dlbcl_1_LN011_826050=LN011_233659	-8.72528	-2.67051	Inflammatory neighborhood	DLBCL	0	0	0	-0.204158	1.518
dlbcl_1_LN011_502964=LN011_233659	-8.79056	-2.60626	Inflammatory neighborhood	DLBCL	0	0	0	-0.203402	1.53046
dlbcl_1_LN011_827145=LN011_233659	-10.3914	-6.5014	Inflammatory neighborhood	DLBCL	0	0.836745	0	0.0250232	0.663601
dlbcl_1_LN011_569674=LN011_233659	-9.41105	-2.02997	Inflammatory neighborhood	DLBCL	0	0.818665	0	0.200023	0.832316
dlbcl_1_LN011_697436=LN011_233659	-8.29908	-7.76565	Inflammatory neighborhood	DLBCL	0	0	0	-0.268508	1.022
dlbcl_1_LN011_465086=LN011_233659	-5.16169	-6.07578	Inflammatory neighborhood	DLBCL	0	0	0	-0.186068	1.35178
dlbcl_1_LN011_233891=LN011_233659	2.01601	-10.517	Inflammatory neighborhood	DLBCL	0	1.46198	0	0.280949	1.40585
dlbcl_1_LN011_471926=LN011_233659	-9.19679	-2.37091	Inflammatory neighborhood	DLBCL	0	2.2284	0	0.668326	0.967262
dlbcl_1_LN011_772166=LN011_233659	13.7404	-6.81408	Inflammatory neighborhood	DLBCL	0	0	0	-0.174026	1.14348
dlbcl_1_LN011_853988=LN011_233659	-8.94555	-2.04955	Inflammatory neighborhood	DLBCL	0	0	0	-0.221705	1.44697
dlbcl_1_LN011_704411=LN011_233659	-9.24796	-2.29196	Inflammatory neighborhood	DLBCL	0	1.74081	0	0.684697	0.789577
dlbcl_1_LN011_722110=LN011_233659	1.18389	-3.44042	Inflammatory neighborhood	DLBCL	0	2.39516	0	0.508248	1.59767
dlbcl_1_LN011_369477=LN011_233659	-0.942753	-10.1732	Inflammatory neighborhood	DLBCL	0	1.0993	0	0.0307283	0.757725
dlbcl_1_LN011_753158=LN011_233659	-9.15199	-2.43838	Inflammatory neighborhood	DLBCL	0	2.24618	0	0.817245	1.08722
dlbcl_1_LN011_85745=LN011_233659	-4.02514	-3.89693	Inflammatory neighborhood	DLBCL	0	0	0	-0.156913	1.41359
dlbcl_1_LN011_586886=LN011_233659	1.34518	-4.50577	Inflammatory neighborhood	DLBCL	0	0	0	0.0290947	1.40044
dlbcl_1_LN011_264144=LN011_233659	-0.95107	-10.2096	Inflammatory neighborhood	DLBCL	0	0	0	-0.205838	0.716897
dlbcl_1_LN011_836864=LN011_233659	-9.05582	-2.26994	Inflammatory neighborhood	DLBCL	0	0	0	-0.186674	1.2844
dlbcl_1_LN011_50644=LN011_233659	15.1011	-6.79209	Inflammatory neighborhood	DLBCL	0	0	0	-0.372199	1.19098
dlbcl_1_LN011_100097=LN011_233659	-1.03205	-10.0362	Inflammatory neighborhood	DLBCL	0	0	0	-0.200463	0.909078
dlbcl_1_LN011_801689=LN011_233659	-5.44968	-5.71998	Inflammatory neighborhood	DLBCL	0	1.12952	0	0.0940836	0.825589
dlbcl_1_LN011_494817=LN011_233659	-0.993579	-10.1642	Inflammatory neighborhood	DLBCL	0	0	0	-0.179773	0.646492
dlbcl_1_LN011_811015=LN011_233659	0.836567	-4.15184	Inflammatory neighborhood	DLBCL	0	0	0	0.368163	1.26644
dlbcl_1_LN011_166135=LN011_233659	0.966846	-3.35048	Inflammatory neighborhood	DLBCL	0	2.36797	0	0.324269	1.55353
dlbcl_1_LN011_260702=LN011_233659	-9.18474	-2.30236	Inflammatory neighborhood	DLBCL	0	1.81333	0	0.190308	1.10986
dlbcl_1_LN011_164749=LN011_233659	2.23671	-2.83496	Inflammatory neighborhood	DLBCL	0	2.38147	0	0.835018	0.914846
dlbcl_1_LN011_4718=LN011_233659	13.6802	-6.87695	Inflammatory neighborhood	DLBCL	0	0	0	-0.195836	1.24039
dlbcl_1_LN011_394670=LN011_233659	1.03008	-4.38401	Inflammatory neighborhood	DLBCL	0	0	0	0.047424	1.32208
dlbcl_1_LN011_586905=LN011_233659	-0.0898399	-4.57352	Inflammatory neighborhood	DLBCL	0	0	0	0.223828	1.67248
dlbcl_1_LN011_273342=LN011_233659	-4.02085	-3.8883	Inflammatory neighborhood	DLBCL	0	0	0	0.0418639	1.42352
dlbcl_1_LN011_468758=LN011_233659	-8.95417	-2.35126	Inflammatory neighborhood	DLBCL	0	0	0	0.134062	1.19619
dlbcl_1_LN011_272524=LN011_233659	-0.911007	-10.1598	Inflammatory neighborhood	DLBCL	0	0	0	-0.248482	1.03113
dlbcl_1_LN011_449090=LN011_233659	-9.25887	-2.25611	Inflammatory neighborhood	DLBCL	0	2.34775	0	0.299602	1.11107
dlbcl_1_LN011_819491=LN011_233659	-14.7724	-3.63549	Inflammatory neighborhood	DLBCL	0	0	0	0.2405	1.53998
dlbcl_1_LN011_192748=LN011_233659	13.5673	-6.85558	Inflammatory neighborhood	DLBCL	0	0	0	-0.189282	1.33586
dlbcl_1_LN011_8199=LN011_233659	-9.45569	-2.02995	Inflammatory neighborhood	DLBCL	0	1.53755	0	0.625612	0.345417
dlbcl_1_LN011_150814=LN011_233659	13.8696	-6.68191	Inflammatory neighborhood	DLBCL	0	0	0	0.158272	0.773589
dlbcl_1_LN011_69418=LN011_233659	0.583573	-4.47281	Inflammatory neighborhood	DLBCL	0	0	0	0.266473	1.34
dlbcl_1_LN011_85105=LN011_233659	-10.3517	-6.43842	Inflammatory neighborhood	DLBCL	0	0	0	0.366915	0.654963
dlbcl_1_LN011_864303=LN011_233659	13.742	-6.8192	Inflammatory neighborhood	DLBCL	0	0	0	-0.187506	1.16283
dlbcl_1_LN011_334315=LN011_233659	-9.53709	-2.05605	Inflammatory neighborhood	DLBCL	0	0	0	0.102571	0.669596
dlbcl_1_LN011_663708=LN011_233659	13.4127	-6.88894	Inflammatory neighborhood	DLBCL	0	0	0	-0.216443	1.48263
dlbcl_1_LN011_347587=LN011_233659	0.688644	-4.57887	Inflammatory neighborhood	DLBCL	0	0	0	0.056538	1.44191
dlbcl_1_LN011_857181=LN011_233659	-9.47412	-1.97809	Inflammatory neighborhood	DLBCL	0	1.0077	0	0.0770856	0.683938
dlbcl_1_LN011_36486=LN011_233659	-9.17406	-2.43478	Inflammatory neighborhood	DLBCL	0	1.47045	0	0.636284	1.05409
dlbcl_1_LN011_565924=LN011_233659	-14.7591	-3.34587	Inflammatory neighborhood	DLBCL	0	0	0	-0.201219	0.848357
dlbcl_1_LN011_760221=LN011_233659	1.58372	-4.3677	Inflammatory neighborhood	DLBCL	0	0	0	0.0859293	1.18242
dlbcl_1_LN011_479037=LN011_233659	-8.77447	-2.60198	Inflammatory neighborhood	DLBCL	0	0	0	-0.203259	1.44294
dlbcl_1_LN011_348723=LN011_233659	-5.49728	-5.67343	Inflammatory neighborhood	DLBCL	0	1.02954	0	0.022872	1.15206
dlbcl_1_LN011_363470=LN011_233659	1.32201	-3.74298	Inflammatory neighborhood	DLBCL	0	1.57837	0	0.175471	1.39057
dlbcl_1_LN011_557019=LN011_233659	2.37484	-3.10953	Inflammatory neighborhood	DLBCL	0	2.01381	0	0.595924	0.900351
dlbcl_1_LN011_817185=LN011_233659	13.8509	-6.69616	Inflammatory neighborhood	DLBCL	0	0	0	0.136054	0.8782
dlbcl_1_LN011_426349=LN011_233659	-0.884546	-10.242	Inflammatory neighborhood	DLBCL	0	1.63331	0	0.132415	0.702884
dlbcl_1_LN011_389315=LN011_233659	13.8267	-6.6975	Inflammatory neighborhood	DLBCL	0	0	0	0.396528	0.698994
dlbcl_1_LN011_696466=LN011_233659	1.03592	-4.52411	Inflammatory neighborhood	DLBCL	0	0	0	0.0732537	1.44662
dlbcl_1_LN011_192235=LN011_233659	-5.01963	-5.42166	Inflammatory neighborhood	DLBCL	0	1.99428	0	0.563422	0.16065
dlbcl_1_LN011_836352=LN011_233659	2.33093	-2.88739	Inflammatory neighborhood	DLBCL	0	1.99295	0	0.920764	0.776806
dlbcl_1_LN011_480876=LN011_233659	0.663423	-4.37801	Inflammatory neighborhood	DLBCL	0	0	0	0.268501	1.28325
dlbcl_1_LN011_312801=LN011_233659	0.409376	-4.45189	Inflammatory neighborhood	DLBCL	0	0	0	0.312903	1.43558
dlbcl_1_LN011_94920=LN011_233659	-4.05413	-4.88036	other	DLBCL	0	2.53505	0	0.71593	0.298325
dlbcl_1_LN011_450622=LN011_233659	1.14211	-3.31569	Inflammatory neighborhood	DLBCL	0	2.0827	0	0.27869	1.42368
dlbcl_1_LN011_327643=LN011_233659	-5.08629	-5.43699	Inflammatory neighborhood	DLBCL	0	2.15612	0	0.747779	0.370965
dlbcl_1_LN011_382999=LN011_233659	-5.46791	-5.70364	Inflammatory neighborhood	DLBCL	0	1.90291	0	0.249516	0.860259
dlbcl_1_LN011_494784=LN011_233659	1.44631	-4.37016	Inflammatory neighborhood	DLBCL	0	0	0	0.130197	1.17344
dlbcl_1_LN011_32705=LN011_233659	-10.423	-6.46258	Inflammatory neighborhood	DLBCL	0	2.13308	0	0.617027	0.354648
dlbcl_1_LN011_882676=LN011_233659	-5.04925	-5.40989	Inflammatory neighborhood	DLBCL	0	1.87053	0	0.571673	0.334513
dlbcl_1_LN011_792175=LN011_233659	2.08807	-3.16323	Inflammatory neighborhood	DLBCL	0	1.92183	0	0.590928	0.946062
dlbcl_1_LN011_407795=LN011_233659	-5.04773	-5.43015	Inflammatory neighborhood	DLBCL	0	1.88933	0	0.593154	0.288419
dlbcl_1_LN011_724530=LN011_256216	3.9587	2.49811	T cell zone	DLBCL	2.5452	2.2167	0	1.39743	-0.33166
dlbcl_1_LN011_57003=LN011_256216	1.40274	-1.02786	T cell zone	DLBCL	2.32008	2.18917	0	1.24463	-0.279102
dlbcl_1_LN011_833134=LN011_256216	-0.983975	12.7872	T cell zone	DLBCL	3.51993	2.09732	0	1.69089	-0.439969
dlbcl_1_LN011_569674=LN011_256216	-3.53352	2.88772	T cell zone	DLBCL	2.79078	0.940601	0	0.893022	-0.3067
dlbcl_1_LN011_233891=LN011_256216	0.743633	-0.0264654	T cell zone	DLBCL	2.51759	1.67974	0	1.17329	-0.285365
dlbcl_1_LN011_704411=LN011_256216	4.27716	2.24121	T cell zone	DLBCL	2.57183	2.0001	0	1.43891	-0.332754
dlbcl_1_LN011_753158=LN011_256216	-1.21687	6.03909	T cell zone	DLBCL	2.62302	2.58074	0	1.60185	-0.417047
dlbcl_1_LN011_164749=LN011_256216	-6.23759	0.801678	T cell zone	DLBCL	1.80748	2.73618	0	1.3891	-0.375983
dlbcl_1_LN011_521900=LN011_256216	-5.8179	5.35089	T cell zone	DLBCL	3.65379	1.1147	0	1.13026	-0.379825
dlbcl_1_LN011_795283=LN011_256216	-1.17327	14.135	T cell zone	DLBCL	3.37285	2.39115	0	1.77046	-0.461543
dlbcl_1_LN011_827588=LN011_256216	5.0796	4.15413	T cell zone	DLBCL	3.179	2.60055	0	1.8059	-0.39281
dlbcl_1_LN011_810475=LN011_256216	-5.9649	3.73624	T cell zone	DLBCL	2.01435	1.4691	0	1.22011	-0.366349
dlbcl_1_LN011_36486=LN011_256216	2.9885	0.902388	T cell zone	DLBCL	2.3165	1.68946	0	1.37442	-0.314944
dlbcl_1_LN011_139740=LN011_256216	-6.63438	3.88605	T cell zone	DLBCL	2.08571	1.8777	0	1.32073	-0.382136
dlbcl_1_LN011_836352=LN011_256216	-2.02663	8.83084	T cell zone	DLBCL	2.81138	2.28979	0	1.67943	-0.43979
dlbcl_1_LN011_109754=LN011_256216	-5.69094	2.51647	T cell zone	DLBCL	1.86175	1.7922	0	1.24016	-0.357597
dlbcl_1_LN011_331638=LN011_256216	-1.08849	3.59572	T cell zone	DLBCL	2.51475	2.90136	0	1.6444	-0.417238
dlbcl_1_LN011_249468=LN011_256216	-3.01664	11.2779	T cell zone	DLBCL	3.68429	1.4089	0	1.63389	-0.430489
dlbcl_1_LN011_429768=LN011_256216	-0.953973	-0.658864	T cell zone	DLBCL	1.96984	1.86688	0	1.06857	-0.278584
dlbcl_1_LN011_436684=LN011_256216	-2.64211	10.6576	T cell zone	DLBCL	3.59426	1.52061	0	1.57614	-0.415375
dlbcl_1_LN011_31301=LN011_256216	-7.01573	2.28414	T cell zone	DLBCL	2.07614	2.38815	0	1.54997	-0.406493
dlbcl_1_LN011_283789=LN011_256216	0.0198177	6.93834	T cell zone	DLBCL	2.60098	1.63014	0	1.44384	-0.373713
dlbcl_1_LN011_724530=LN011_881161	-0.594264	-2.19773	T cell zone	DLBCL	1.8405	1.68473	0	1.04419	-0.24584
dlbcl_1_LN011_57003=LN011_881161	-1.06919	-3.13707	T cell zone	DLBCL	1.67772	1.66381	0	0.929118	-0.207018
dlbcl_1_LN011_833134=LN011_881161	0.114833	3.47102	T cell zone	DLBCL	2.54536	1.59399	0	1.26106	-0.324994
dlbcl_1_LN011_569674=LN011_881161	-2.50533	-0.434382	T cell zone	DLBCL	2.01809	0.714872	0	0.660726	-0.224453
dlbcl_1_LN011_233891=LN011_881161	-1.76659	-2.60731	T cell zone	DLBCL	1.82054	1.27663	0	0.873872	-0.210894
dlbcl_1_LN011_704411=LN011_881161	-0.51186	-2.22173	T cell zone	DLBCL	1.85977	1.52011	0	1.07532	-0.246834
dlbcl_1_LN011_753158=LN011_881161	-1.07144	0.0450552	T cell zone	DLBCL	1.89678	1.9614	0	1.20032	-0.30907
dlbcl_1_LN011_164749=LN011_881161	-2.34939	-1.25127	T cell zone	DLBCL	1.30704	2.07954	0	1.04502	-0.279116
dlbcl_1_LN011_521900=LN011_881161	-2.96071	1.93171	T cell zone	DLBCL	2.64216	0.84719	0	0.835049	-0.277826
dlbcl_1_LN011_795283=LN011_881161	0.756065	4.03009	T cell zone	DLBCL	2.43901	1.81731	0	1.32291	-0.341366
dlbcl_1_LN011_827588=LN011_881161	2.00625	-0.596354	T cell zone	DLBCL	2.29883	1.97646	0	1.34926	-0.291789
dlbcl_1_LN011_810475=LN011_881161	-2.93415	-0.678986	T cell zone	DLBCL	1.45663	1.11654	0	0.915527	-0.270848
dlbcl_1_LN011_36486=LN011_881161	-1.03882	-2.68948	T cell zone	DLBCL	1.67513	1.28402	0	1.02815	-0.233861
dlbcl_1_LN011_139740=LN011_881161	-2.95479	-0.621864	T cell zone	DLBCL	1.50824	1.42709	0	0.991368	-0.282814
dlbcl_1_LN011_836352=LN011_881161	-0.851868	1.22686	T cell zone	DLBCL	2.03299	1.74028	0	1.25804	-0.325805
dlbcl_1_LN011_109754=LN011_881161	-2.74633	-1.09977	T cell zone	DLBCL	1.34629	1.3621	0	0.931624	-0.264804
dlbcl_1_LN011_331638=LN011_881161	0.615111	-0.379302	T cell zone	DLBCL	1.81849	2.20508	0	1.23331	-0.309604
dlbcl_1_LN011_249468=LN011_881161	-1.39758	4.12688	T cell zone	DLBCL	2.66422	1.07079	0	1.21645	-0.317534
dlbcl_1_LN011_429768=LN011_881161	-2.62538	-3.14258	T cell zone	DLBCL	1.42445	1.41886	0	0.798979	-0.206139
dlbcl_1_LN011_436684=LN011_881161	-1.36759	2.68027	T cell zone	DLBCL	2.59911	1.15569	0	1.17314	-0.306329
dlbcl_1_LN011_31301=LN011_881161	-2.85234	-0.786513	T cell zone	DLBCL	1.50132	1.81503	0	1.1652	-0.301866
dlbcl_1_LN011_283789=LN011_881161	-1.22352	-0.686202	T cell zone	DLBCL	1.88084	1.23893	0	1.07997	-0.276648
dlbcl_1_LN011_724530=LN011_744166	-1.35627	-1.64787	T cell zone	DLBCL	2.09961	1.3041	0	0.936869	-0.235064
dlbcl_1_LN011_57003=LN011_744166	-1.49799	-2.70663	T cell zone	DLBCL	1.91391	1.2879	0	0.840116	-0.196936
dlbcl_1_LN011_833134=LN011_744166	-2.50219	3.98608	T cell zone	DLBCL	2.9037	1.23386	0	1.14899	-0.319064
dlbcl_1_LN011_569674=LN011_744166	-2.51255	0.278963	T cell zone	DLBCL	2.3022	0.55336	0	0.640746	-0.235886
dlbcl_1_LN011_233891=LN011_744166	-1.82846	-2.01854	T cell zone	DLBCL	2.07684	0.988196	0	0.804747	-0.206293
dlbcl_1_LN011_704411=LN011_744166	-1.17814	-1.7043	T cell zone	DLBCL	2.12159	1.17666	0	0.963781	-0.234663
dlbcl_1_LN011_369477=LN011_744166	-2.27735	-1.0052	T cell zone	DLBCL	2.09952	0.743047	0	0.51179	-0.221797
dlbcl_1_LN011_753158=LN011_744166	-1.77498	1.07833	T cell zone	DLBCL	2.16381	1.51826	0	1.05215	-0.295982
dlbcl_1_LN011_164749=LN011_744166	-2.77963	-0.946508	T cell zone	DLBCL	1.49105	1.6097	0	0.885968	-0.263769
dlbcl_1_LN011_521900=LN011_744166	-3.66282	2.98297	T cell zone	DLBCL	3.01413	0.655782	0	0.818697	-0.29304
dlbcl_1_LN011_795283=LN011_744166	-2.18116	5.01392	T cell zone	DLBCL	2.78238	1.40672	0	1.18695	-0.331922
dlbcl_1_LN011_827588=LN011_744166	0.82475	-0.885993	T cell zone	DLBCL	2.62246	1.52991	0	1.21164	-0.274411
dlbcl_1_LN011_810475=LN011_744166	-2.9191	0.204999	T cell zone	DLBCL	1.6617	0.864275	0	0.793344	-0.264172
dlbcl_1_LN011_36486=LN011_744166	-1.68357	-2.22689	T cell zone	DLBCL	1.91096	0.993919	0	0.913974	-0.220576
dlbcl_1_LN011_139740=LN011_744166	-2.93747	0.26144	T cell zone	DLBCL	1.72057	1.10466	0	0.856574	-0.273666
dlbcl_1_LN011_836352=LN011_744166	-2.0701	2.62332	T cell zone	DLBCL	2.3192	1.3471	0	1.10577	-0.312891
dlbcl_1_LN011_109754=LN011_744166	-2.88347	-0.493627	T cell zone	DLBCL	1.53582	1.05436	0	0.799611	-0.255119
dlbcl_1_LN011_331638=LN011_744166	-1.45207	0.488148	T cell zone	DLBCL	2.0745	1.70688	0	1.07302	-0.293599
dlbcl_1_LN011_249468=LN011_744166	-3.01115	3.99475	T cell zone	DLBCL	3.03929	0.828862	0	1.12371	-0.315124
dlbcl_1_LN011_429768=LN011_744166	-2.98497	-2.4553	T cell zone	DLBCL	1.62498	1.09829	0	0.71303	-0.199748
dlbcl_1_LN011_436684=LN011_744166	-2.75471	3.46848	T cell zone	DLBCL	2.96502	0.894582	0	1.08602	-0.304433
dlbcl_1_LN011_31301=LN011_744166	-2.76848	-0.229696	T cell zone	DLBCL	1.71268	1.40496	0	0.993977	-0.284532
dlbcl_1_LN011_283789=LN011_744166	-1.90673	-0.223147	T cell zone	DLBCL	2.14563	0.959019	0	0.960836	-0.2672
dlbcl_1_LN011_724530=LN011_780866	-0.818726	-0.727359	T cell zone	DLBCL	2.39489	1.35507	0	1.01411	-0.258393
dlbcl_1_LN011_57003=LN011_780866	-0.993526	-2.01389	T cell zone	DLBCL	2.18307	1.33824	0	0.911151	-0.216224
dlbcl_1_LN011_833134=LN011_780866	-3.54997	6.48543	T cell zone	DLBCL	3.31206	1.28209	0	1.2485	-0.352857
dlbcl_1_LN011_569674=LN011_780866	-3.04219	1.9191	T cell zone	DLBCL	2.62597	0.574989	0	0.706636	-0.264737
dlbcl_1_LN011_233891=LN011_780866	-1.25238	-1.22088	T cell zone	DLBCL	2.36891	1.02682	0	0.876735	-0.227954
dlbcl_1_LN011_704411=LN011_780866	-0.611113	-0.901257	T cell zone	DLBCL	2.41995	1.22266	0	1.04297	-0.257607
dlbcl_1_LN011_753158=LN011_780866	-2.3856	3.90024	T cell zone	DLBCL	2.46811	1.5776	0	1.13214	-0.325475
dlbcl_1_LN011_164749=LN011_780866	-3.08854	0.212379	T cell zone	DLBCL	1.70074	1.67262	0	0.944937	-0.289152
dlbcl_1_LN011_521900=LN011_780866	-4.68583	4.30659	T cell zone	DLBCL	3.43801	0.681415	0	0.90513	-0.329129
dlbcl_1_LN011_795283=LN011_780866	-4.69386	7.59892	T cell zone	DLBCL	3.17367	1.46171	0	1.28481	-0.366277
dlbcl_1_LN011_827588=LN011_780866	5.70663	3.50833	T cell zone	DLBCL	2.99127	1.58971	0	1.31183	-0.300472
dlbcl_1_LN011_810475=LN011_780866	-3.35216	1.67305	T cell zone	DLBCL	1.89539	0.898057	0	0.851099	-0.291719
dlbcl_1_LN011_36486=LN011_780866	-1.17883	-1.49636	T cell zone	DLBCL	2.1797	1.03277	0	0.98701	-0.241692
dlbcl_1_LN011_139740=LN011_780866	-3.46778	1.92498	T cell zone	DLBCL	1.96254	1.14784	0	0.918229	-0.301657
dlbcl_1_LN011_836352=LN011_780866	-3.18916	5.3145	T cell zone	DLBCL	2.64535	1.39975	0	1.19068	-0.344295
dlbcl_1_LN011_109754=LN011_780866	-3.02677	0.659241	T cell zone	DLBCL	1.75181	1.09557	0	0.855654	-0.28093
dlbcl_1_LN011_331638=LN011_780866	-1.76181	3.15208	T cell zone	DLBCL	2.36625	1.7736	0	1.15235	-0.322116
dlbcl_1_LN011_249468=LN011_780866	-4.15771	6.14583	T cell zone	DLBCL	3.46672	0.86126	0	1.22515	-0.349343
dlbcl_1_LN011_429768=LN011_780866	-2.61984	-1.81199	T cell zone	DLBCL	1.85351	1.14122	0	0.770773	-0.220248
dlbcl_1_LN011_436684=LN011_780866	-3.85133	5.64827	T cell zone	DLBCL	3.382	0.929549	0	1.18468	-0.337596
dlbcl_1_LN011_31301=LN011_780866	-3.22856	1.63552	T cell zone	DLBCL	1.95354	1.45987	0	1.0619	-0.311722
dlbcl_1_LN011_283789=LN011_780866	-2.1976	1.92681	T cell zone	DLBCL	2.44738	0.996505	0	1.03784	-0.294405
dlbcl_1_LN011_803035=LN011_126450	-8.86392	-16.0427	Inflammatory neighborhood	DLBCL	2.90854	1.78412	0	0.94073	-0.259255
dlbcl_1_LN011_868173=LN011_126450	-8.88088	-16.1234	Inflammatory neighborhood	DLBCL	2.91802	1.48784	0	0.897416	-0.227593
dlbcl_1_LN011_183405=LN011_126450	-8.84437	-16.1076	Inflammatory neighborhood	DLBCL	2.86829	1.31959	0	0.8501	-0.219586
dlbcl_1_LN011_107976=LN011_126450	-8.92772	-15.7836	Inflammatory neighborhood	DLBCL	2.69938	1.10153	0	0.724239	-0.252065
dlbcl_1_LN011_780447=LN011_126450	-9.07028	-15.5867	Inflammatory neighborhood	DLBCL	2.97758	1.50855	0	0.851743	-0.300919
dlbcl_1_LN011_345860=LN011_126450	-9.08813	-15.5882	Inflammatory neighborhood	DLBCL	2.25292	1.12612	0	0.594593	-0.279033
dlbcl_1_LN011_770063=LN011_126450	-9.00607	-15.6714	Inflammatory neighborhood	DLBCL	2.4831	1.51221	0	0.747544	-0.280279
dlbcl_1_LN011_167613=LN011_126450	-8.90763	-15.7593	Inflammatory neighborhood	DLBCL	2.76982	0	0	0.694125	-0.250925
dlbcl_1_LN011_717713=LN011_126450	-9.01214	-15.6653	Inflammatory neighborhood	DLBCL	2.7026	1.50511	0	0.797116	-0.284212
dlbcl_1_LN011_146916=LN011_126450	-8.84882	-15.9924	Inflammatory neighborhood	DLBCL	2.62618	1.21876	0	0.760373	-0.224038
dlbcl_1_LN011_93620=LN011_126450	-9.00632	-15.73	Inflammatory neighborhood	DLBCL	2.43348	1.39585	0	0.727088	-0.256813
dlbcl_1_LN011_436519=LN011_126450	-8.89442	-15.8398	Inflammatory neighborhood	DLBCL	1.44151	0.953785	0	0.417738	-0.20198
dlbcl_1_LN011_30164=LN011_126450	-8.83603	-16.0776	Inflammatory neighborhood	DLBCL	2.99971	1.50631	0	0.903412	-0.248833
dlbcl_1_LN011_393757=LN011_126450	-9.3271	-16.2531	Inflammatory neighborhood	DLBCL	1.84426	2.9585	0	1.42922	-0.281135
dlbcl_1_LN011_724530=LN011_126450	-9.4723	-15.724	Inflammatory neighborhood	DLBCL	2.35297	2.40105	0	1.4107	-0.361441
dlbcl_1_LN011_76003=LN011_126450	-8.83058	-15.9852	Inflammatory neighborhood	DLBCL	2.83956	0.989211	0	0.753822	-0.226836
dlbcl_1_LN011_57003=LN011_126450	-9.38431	-15.9929	Inflammatory neighborhood	DLBCL	2.14485	2.37123	0	1.24957	-0.309584
dlbcl_1_LN011_829873=LN011_126450	-9.20294	-15.4361	Inflammatory neighborhood	DLBCL	2.66339	0	0	1.00743	-0.364054
dlbcl_1_LN011_833134=LN011_126450	1.60941	11.1275	T cell zone	DLBCL	3.25409	2.27173	0	1.72807	-0.436166
dlbcl_1_LN011_827145=LN011_126450	-8.96924	-15.7084	Inflammatory neighborhood	DLBCL	2.88347	1.04132	0	0.74713	-0.261076
dlbcl_1_LN011_569674=LN011_126450	-9.07449	-15.5428	Inflammatory neighborhood	DLBCL	2.58	1.01882	0	0.869263	-0.318051
dlbcl_1_LN011_270862=LN011_126450	-9.07932	-16.2364	Inflammatory neighborhood	DLBCL	2.79584	1.05806	0	1.23797	-0.248677
dlbcl_1_LN011_233891=LN011_126450	-9.334	-15.8659	Inflammatory neighborhood	DLBCL	2.32744	1.81942	0	1.17266	-0.307235
dlbcl_1_LN011_335018=LN011_126450	-9.04235	-15.5945	Inflammatory neighborhood	DLBCL	2.71373	1.0528	0	0.673949	-0.29857
dlbcl_1_LN011_471926=LN011_126450	-9.4092	-16.2252	Inflammatory neighborhood	DLBCL	2.49124	2.77323	0	1.53421	-0.308834
dlbcl_1_LN011_368552=LN011_126450	-9.08948	-15.5139	Inflammatory neighborhood	DLBCL	3.02659	0	0	1.04072	-0.334313
dlbcl_1_LN011_704411=LN011_126450	-9.47527	-15.7358	Inflammatory neighborhood	DLBCL	2.37759	2.16643	0	1.45267	-0.364745
dlbcl_1_LN011_369477=LN011_126450	-8.94144	-15.7772	Inflammatory neighborhood	DLBCL	2.35287	1.36807	0	0.662018	-0.299163
dlbcl_1_LN011_753158=LN011_126450	-9.53092	-15.4213	T cell zone	DLBCL	2.42491	2.79535	0	1.63921	-0.442571
dlbcl_1_LN011_235146=LN011_126450	-9.19343	-15.6269	Inflammatory neighborhood	DLBCL	1.86603	2.25958	0	0.757113	-0.305937
dlbcl_1_LN011_766603=LN011_126450	-9.09858	-15.6151	Inflammatory neighborhood	DLBCL	2.45966	1.59594	0	0.756272	-0.287354
dlbcl_1_LN011_799639=LN011_126450	-9.41152	-16.1319	Inflammatory neighborhood	DLBCL	3.02702	2.49778	0	1.76601	-0.34487
dlbcl_1_LN011_166135=LN011_126450	-9.41738	-15.3562	Inflammatory neighborhood	DLBCL	2.93567	2.94693	0	1.14057	-0.368161
dlbcl_1_LN011_260702=LN011_126450	-9.18235	-15.9157	Inflammatory neighborhood	DLBCL	2.43752	2.25668	0	0.930041	-0.271606
dlbcl_1_LN011_164749=LN011_126450	-9.42936	-15.5937	Inflammatory neighborhood	DLBCL	1.67097	2.96372	0	1.42601	-0.414956
dlbcl_1_LN011_428347=LN011_126450	-8.93483	-15.708	Inflammatory neighborhood	DLBCL	2.42785	0	0	0.747555	-0.25793
dlbcl_1_LN011_521900=LN011_126450	-5.47797	5.85566	T cell zone	DLBCL	3.37783	1.2074	0	1.12114	-0.364746
dlbcl_1_LN011_8199=LN011_126450	-9.35551	-16.2082	Inflammatory neighborhood	DLBCL	2.82816	1.91347	0	1.47792	-0.295829
dlbcl_1_LN011_795283=LN011_126450	-0.301182	9.55859	T cell zone	DLBCL	3.11812	2.59	0	1.8202	-0.459424
dlbcl_1_LN011_541185=LN011_126450	-9.17929	-15.4828	Inflammatory neighborhood	DLBCL	2.67684	2.01349	0	0.864181	-0.343986
dlbcl_1_LN011_827588=LN011_126450	-9.45631	-15.9148	Inflammatory neighborhood	DLBCL	2.9389	2.81681	0	1.8307	-0.424657
dlbcl_1_LN011_791834=LN011_126450	-9.15157	-15.5022	Inflammatory neighborhood	DLBCL	2.60118	1.81057	0	0.801176	-0.336581
dlbcl_1_LN011_810475=LN011_126450	-5.93515	2.86093	T cell zone	DLBCL	1.86221	1.59127	0	1.27091	-0.364192
dlbcl_1_LN011_36486=LN011_126450	2.68177	-0.194191	T cell zone	DLBCL	2.14155	1.82996	0	1.41804	-0.317467
dlbcl_1_LN011_799335=LN011_126450	-9.06871	-15.7544	Inflammatory neighborhood	DLBCL	1.59498	1.36292	0	0.527185	-0.236784
dlbcl_1_LN011_607933=LN011_126450	-9.43724	-16.1192	Inflammatory neighborhood	DLBCL	3.19685	2.85357	0	1.87133	-0.377905
dlbcl_1_LN011_139740=LN011_126450	-6.85153	2.75852	T cell zone	DLBCL	1.92818	2.03386	0	1.37719	-0.381152
dlbcl_1_LN011_567962=LN011_126450	-9.21515	-15.4562	Inflammatory neighborhood	DLBCL	2.93998	2.14308	0	0.96695	-0.338871
dlbcl_1_LN011_836352=LN011_126450	-2.43372	4.95815	T cell zone	DLBCL	2.59905	2.48022	0	1.74012	-0.440042
dlbcl_1_LN011_109754=LN011_126450	-5.55998	1.22194	T cell zone	DLBCL	1.72114	1.94124	0	1.29633	-0.357329
dlbcl_1_LN011_331638=LN011_126450	-0.750562	1.13272	T cell zone	DLBCL	2.32482	3.14264	0	1.71033	-0.419656
dlbcl_1_LN011_249468=LN011_126450	-9.57707	-15.1619	Inflammatory neighborhood	DLBCL	3.40603	1.52607	0	1.62986	-0.459301
dlbcl_1_LN011_429768=LN011_126450	-0.596168	-1.14622	T cell zone	DLBCL	1.82106	2.02213	0	1.10085	-0.277707
dlbcl_1_LN011_590372=LN011_126450	-9.39446	-16.1972	Inflammatory neighborhood	DLBCL	1.87816	3.15111	0	1.56161	-0.328541
dlbcl_1_LN011_436684=LN011_126450	-0.672427	10.9263	T cell zone	DLBCL	3.3228	1.64707	0	1.60074	-0.409637
dlbcl_1_LN011_31301=LN011_126450	-7.54565	0.644268	T cell zone	DLBCL	1.91934	2.58675	0	1.62379	-0.409858
dlbcl_1_LN011_542377=LN011_126450	-9.23793	-15.3937	Inflammatory neighborhood	DLBCL	2.87771	2.13736	0	0.928693	-0.362581
dlbcl_1_LN011_283789=LN011_126450	0.980966	4.77767	T cell zone	DLBCL	2.40454	1.76571	0	1.48919	-0.373042
dlbcl_1_LN011_817199=LN011_656389	5.79165	-3.6395	Inflammatory neighborhood	DLBCL	1.81436	0	0	0.254964	0.467505
dlbcl_1_LN011_414466=LN011_656389	5.84743	-3.13187	Inflammatory neighborhood	DLBCL	2.07679	0	0	0.300607	0.411075
dlbcl_1_LN011_37826=LN011_656389	5.73605	-2.82436	Inflammatory neighborhood	DLBCL	2.61886	0	0	0.404182	0.458372
dlbcl_1_LN011_43984=LN011_656389	5.87603	-3.00559	Inflammatory neighborhood	DLBCL	2.37803	0	0	0.365237	0.417516
dlbcl_1_LN011_594362=LN011_656389	6.02935	-3.6284	Inflammatory neighborhood	DLBCL	2.07247	0	0	0.292488	0.574775
dlbcl_1_LN011_678638=LN011_656389	5.88382	-3.34976	Inflammatory neighborhood	DLBCL	2.05298	0	0	0.30425	0.433412
dlbcl_1_LN011_248024=LN011_656389	6.0622	-3.20907	Inflammatory neighborhood	DLBCL	2.42832	0	0	0.357549	0.616938
dlbcl_1_LN011_389506=LN011_656389	6.53054	-4.20323	Inflammatory neighborhood	DLBCL	1.61723	0	0	0.216105	0.775976
dlbcl_1_LN011_345860=LN011_656389	6.97637	-2.72161	Inflammatory neighborhood	DLBCL	1.90735	0	0	0.210994	0.795221
dlbcl_1_LN011_674076=LN011_656389	6.13956	-4.3767	Inflammatory neighborhood	DLBCL	1.52517	0	0	0.198375	0.721992
dlbcl_1_LN011_148536=LN011_656389	6.16366	-3.61807	Inflammatory neighborhood	DLBCL	1.95841	0	0	0.271013	0.584725
dlbcl_1_LN011_2427=LN011_656389	6.36834	-2.84342	Inflammatory neighborhood	DLBCL	2.14085	0	0	0.283254	0.582676
dlbcl_1_LN011_124540=LN011_656389	6.09357	-4.11043	Inflammatory neighborhood	DLBCL	2.05954	0	0	0.334964	0.591066
dlbcl_1_LN011_467037=LN011_656389	5.92618	-3.67162	Inflammatory neighborhood	DLBCL	2.6309	0	0	0.471049	0.42207
dlbcl_1_LN011_862761=LN011_656389	5.78364	-2.83143	Inflammatory neighborhood	DLBCL	2.54567	0	0	0.3927	0.425485
dlbcl_1_LN011_764763=LN011_656389	6.04124	-3.86146	Inflammatory neighborhood	DLBCL	1.58693	0	0	0.191503	0.544147
dlbcl_1_LN011_390284=LN011_656389	6.1104	-3.66224	Inflammatory neighborhood	DLBCL	1.89862	0	0	0.269677	0.487077
dlbcl_1_LN011_716162=LN011_656389	7.2493	-3.86544	Inflammatory neighborhood	DLBCL	1.95375	0	0	0.25419	0.913991
dlbcl_1_LN011_851751=LN011_656389	5.71741	-2.96516	Inflammatory neighborhood	DLBCL	2.47057	0	0	0.379067	0.433679
dlbcl_1_LN011_613062=LN011_656389	6.63741	-3.90025	Inflammatory neighborhood	DLBCL	1.85048	0	0	0.251212	0.730442
dlbcl_1_LN011_726553=LN011_656389	5.89916	-3.42415	Inflammatory neighborhood	DLBCL	1.73834	0	0	0.225816	0.477439
dlbcl_1_LN011_785955=LN011_656389	7.33342	-2.73093	Inflammatory neighborhood	DLBCL	2.02521	0	0	0.230181	0.916154
dlbcl_1_LN011_660574=LN011_656389	6.03571	-3.73035	Inflammatory neighborhood	DLBCL	2.27691	0	0	0.343798	0.605688
dlbcl_1_LN011_681190=LN011_656389	6.24665	-3.39448	Inflammatory neighborhood	DLBCL	1.40638	0	0	0.140119	0.485034
dlbcl_1_LN011_727494=LN011_656389	7.25899	-3.30834	Inflammatory neighborhood	DLBCL	1.86356	0	0	0.211261	0.914393
dlbcl_1_LN011_845426=LN011_656389	5.84563	-4.20419	Inflammatory neighborhood	DLBCL	1.96159	0	0	0.316764	0.521205
dlbcl_1_LN011_436519=LN011_656389	5.72984	-3.86498	Inflammatory neighborhood	DLBCL	1.2204	0	0	0.120587	0.523209
dlbcl_1_LN011_6997=LN011_656389	6.03032	-3.17342	Inflammatory neighborhood	DLBCL	1.97896	0	0	0.273254	0.469071
dlbcl_1_LN011_778488=LN011_656389	6.31661	-3.68806	Inflammatory neighborhood	DLBCL	2.20721	0	0	0.333794	0.620724
dlbcl_1_LN011_167592=LN011_656389	6.02105	-3.14249	Inflammatory neighborhood	DLBCL	2.24568	0	0	0.325341	0.539494
dlbcl_1_LN011_670390=LN011_656389	7.25497	-3.50075	Inflammatory neighborhood	DLBCL	2.26855	0	0	0.315939	0.874088
dlbcl_1_LN011_278235=LN011_656389	5.37815	-6.22963	Inflammatory neighborhood	DLBCL	1.4077	0	0	0.153616	1.28082
dlbcl_1_LN011_202993=LN011_656389	5.90117	-3.04056	Inflammatory neighborhood	DLBCL	1.89993	0	0	0.258124	0.361593
dlbcl_1_LN011_393757=LN011_656389	5.69466	-6.00376	Inflammatory neighborhood	DLBCL	1.56137	0	0	0.188986	1.24767
dlbcl_1_LN011_449534=LN011_656389	5.89882	-2.92231	Inflammatory neighborhood	DLBCL	2.34372	0	0	0.342806	0.486026
dlbcl_1_LN011_724530=LN011_656389	7.72249	-3.66148	Inflammatory neighborhood	DLBCL	1.99205	0	0	0.24116	1.09894
dlbcl_1_LN011_76003=LN011_656389	7.52803	-3.54524	Inflammatory neighborhood	DLBCL	2.404	0	0	0.351165	0.950318
dlbcl_1_LN011_829671=LN011_656389	5.09313	-5.83981	Inflammatory neighborhood	DLBCL	1.45316	0	0	0.190088	1.04231
dlbcl_1_LN011_128999=LN011_656389	6.18818	-5.18738	Inflammatory neighborhood	DLBCL	2.12466	0	0	0.341098	0.938271
dlbcl_1_LN011_80748=LN011_656389	6.46997	-2.54552	Inflammatory neighborhood	DLBCL	2.33778	0	0	0.310701	0.669168
dlbcl_1_LN011_406759=LN011_656389	6.17238	-2.76221	Inflammatory neighborhood	DLBCL	2.51279	0	0	0.372388	0.540884
dlbcl_1_LN011_262408=LN011_656389	5.91574	-3.85995	Inflammatory neighborhood	DLBCL	2.02549	0	0	0.298939	0.528531
dlbcl_1_LN011_578697=LN011_656389	6.65225	-3.31167	Inflammatory neighborhood	DLBCL	1.28395	0	0	0.0884576	0.677063
dlbcl_1_LN011_28519=LN011_656389	5.82516	-3.14422	Inflammatory neighborhood	DLBCL	1.84987	0	0	0.243066	0.451241
dlbcl_1_LN011_138741=LN011_656389	5.86726	-3.78574	Inflammatory neighborhood	DLBCL	2.04669	0	0	0.314509	0.474455
dlbcl_1_LN011_737668=LN011_656389	5.81291	-3.06567	Inflammatory neighborhood	DLBCL	2.00279	0	0	0.271072	0.459685
dlbcl_1_LN011_386097=LN011_656389	6.52884	-3.13785	Inflammatory neighborhood	DLBCL	1.97361	0	0	0.259133	0.625223
dlbcl_1_LN011_433207=LN011_656389	7.3907	-2.80106	Inflammatory neighborhood	DLBCL	2.00909	0	0	0.226161	0.954327
dlbcl_1_LN011_833382=LN011_656389	6.81046	-3.58531	Inflammatory neighborhood	DLBCL	2.255	0	0	0.335609	0.707735
dlbcl_1_LN011_485974=LN011_656389	5.71414	-2.9974	Inflammatory neighborhood	DLBCL	2.35984	0	0	0.367615	0.34876
dlbcl_1_LN011_826050=LN011_656389	7.50726	-2.55204	Inflammatory neighborhood	DLBCL	1.76982	0	0	0.156852	0.999661
dlbcl_1_LN011_502964=LN011_656389	2.862	-4.52946	Inflammatory neighborhood	DLBCL	0	0	0	-0.132842	1.17889
dlbcl_1_LN011_873042=LN011_656389	5.83672	-3.99902	Inflammatory neighborhood	DLBCL	1.90624	0	0	0.2962	0.406879
dlbcl_1_LN011_827145=LN011_656389	5.83705	-3.35903	Inflammatory neighborhood	DLBCL	2.44118	0	0	0.391151	0.42496
dlbcl_1_LN011_276761=LN011_656389	6.68268	-2.6346	Inflammatory neighborhood	DLBCL	2.02596	0	0	0.244528	0.679202
dlbcl_1_LN011_569674=LN011_656389	5.9758	-2.83671	Inflammatory neighborhood	DLBCL	2.18426	0	0	0.300976	0.506214
dlbcl_1_LN011_859067=LN011_656389	6.21116	-3.47574	Inflammatory neighborhood	DLBCL	2.25358	0	0	0.338436	0.582657
dlbcl_1_LN011_170678=LN011_656389	5.79702	-3.82387	Inflammatory neighborhood	DLBCL	1.99718	0	0	0.311526	0.443369
dlbcl_1_LN011_233891=LN011_656389	7.69127	-3.72042	Inflammatory neighborhood	DLBCL	1.97044	0	0	0.240353	1.09425
dlbcl_1_LN011_657052=LN011_656389	5.94427	-3.97401	Inflammatory neighborhood	DLBCL	2.01029	0	0	0.303084	0.534319
dlbcl_1_LN011_432585=LN011_656389	6.11864	-3.8609	Inflammatory neighborhood	DLBCL	2.28506	0	0	0.380288	0.521666
dlbcl_1_LN011_171183=LN011_656389	5.85171	-3.05522	Inflammatory neighborhood	DLBCL	2.29107	0	0	0.350824	0.397225
dlbcl_1_LN011_112823=LN011_656389	6.49639	-3.1078	Inflammatory neighborhood	DLBCL	2.17766	0	0	0.301805	0.660518
dlbcl_1_LN011_704411=LN011_656389	5.98913	-4.08083	Inflammatory neighborhood	DLBCL	2.0129	0	0	0.307275	0.592395
dlbcl_1_LN011_1574=LN011_656389	5.77595	-2.89289	Inflammatory neighborhood	DLBCL	2.3682	0	0	0.348604	0.451553
dlbcl_1_LN011_69978=LN011_656389	5.17885	-5.22135	Inflammatory neighborhood	DLBCL	1.77551	0	0	0.286852	0.795921
dlbcl_1_LN011_607746=LN011_656389	6.41244	-3.02631	Inflammatory neighborhood	DLBCL	2.08376	0	0	0.28602	0.556207
dlbcl_1_LN011_369477=LN011_656389	5.96629	-3.2454	Inflammatory neighborhood	DLBCL	1.99196	0	0	0.275174	0.501808
dlbcl_1_LN011_753158=LN011_656389	6.11125	-3.82764	Inflammatory neighborhood	DLBCL	2.05296	0	0	0.25508	0.806152
dlbcl_1_LN011_558193=LN011_656389	6.76717	-3.0934	Inflammatory neighborhood	DLBCL	2.04364	0	0	0.264748	0.729909
dlbcl_1_LN011_182978=LN011_656389	5.79148	-4.44706	Inflammatory neighborhood	DLBCL	1.34402	0	0	0.175291	0.623802
dlbcl_1_LN011_264144=LN011_656389	6.00548	-3.79085	Inflammatory neighborhood	DLBCL	2.39645	0	0	0.410963	0.467827
dlbcl_1_LN011_665791=LN011_656389	7.11113	-2.53076	Inflammatory neighborhood	DLBCL	2.52531	0	0	0.342544	0.87972
dlbcl_1_LN011_836864=LN011_656389	6.63557	-4.42887	Inflammatory neighborhood	DLBCL	1.38167	0	0	0.148561	0.894181
dlbcl_1_LN011_494817=LN011_656389	5.83246	-4.05173	Inflammatory neighborhood	DLBCL	1.97688	0	0	0.323575	0.433446
dlbcl_1_LN011_193680=LN011_656389	6.21693	-2.75889	Inflammatory neighborhood	DLBCL	2.26394	0	0	0.316363	0.528129
dlbcl_1_LN011_8120=LN011_656389	5.80699	-3.1601	Inflammatory neighborhood	DLBCL	2.06992	0	0	0.292088	0.44701
dlbcl_1_LN011_166135=LN011_656389	7.56334	-2.12886	Inflammatory neighborhood	DLBCL	2.48538	0	0	0.304004	1.07273
dlbcl_1_LN011_826838=LN011_656389	5.77379	-3.74886	Inflammatory neighborhood	DLBCL	1.754	0	0	0.248288	0.425973
dlbcl_1_LN011_260702=LN011_656389	7.02251	-3.6361	Inflammatory neighborhood	DLBCL	2.06363	0	0	0.289119	0.774191
dlbcl_1_LN011_164749=LN011_656389	6.22447	-3.98972	Inflammatory neighborhood	DLBCL	1.41466	0	0	0.134106	0.695302
dlbcl_1_LN011_639866=LN011_656389	6.82304	-3.65976	Inflammatory neighborhood	DLBCL	2.19321	0	0	0.325824	0.699454
dlbcl_1_LN011_705325=LN011_656389	6.6332	-3.11511	Inflammatory neighborhood	DLBCL	1.97889	0	0	0.255403	0.64582
dlbcl_1_LN011_272524=LN011_656389	6.45683	-3.95436	Inflammatory neighborhood	DLBCL	1.63869	0	0	0.195954	0.719105
dlbcl_1_LN011_330060=LN011_656389	6.13372	-3.43006	Inflammatory neighborhood	DLBCL	1.65427	0	0	0.208028	0.430143
dlbcl_1_LN011_428347=LN011_656389	5.89635	-3.95431	Inflammatory neighborhood	DLBCL	2.05544	0	0	0.324078	0.387176
dlbcl_1_LN011_677235=LN011_656389	5.38697	-5.80214	Inflammatory neighborhood	DLBCL	1.46583	0	0	0.184129	1.12057
dlbcl_1_LN011_194259=LN011_656389	6.25416	-3.80575	Inflammatory neighborhood	DLBCL	1.35458	0	0	0.137247	0.606961
dlbcl_1_LN011_193611=LN011_656389	5.78907	-2.93957	Inflammatory neighborhood	DLBCL	2.48507	0	0	0.382751	0.459098
dlbcl_1_LN011_36486=LN011_656389	6.74516	-4.17749	Inflammatory neighborhood	DLBCL	1.81306	0	0	0.244419	0.806367
dlbcl_1_LN011_716962=LN011_656389	5.83203	-2.80519	Inflammatory neighborhood	DLBCL	2.14916	0	0	0.292401	0.440873
dlbcl_1_LN011_565924=LN011_656389	6.01481	-3.70095	Inflammatory neighborhood	DLBCL	2.32124	0	0	0.368391	0.544809
dlbcl_1_LN011_200930=LN011_656389	6.18318	-3.61043	Inflammatory neighborhood	DLBCL	1.61047	0	0	0.181235	0.582585
dlbcl_1_LN011_273401=LN011_656389	7.50717	-3.29772	Inflammatory neighborhood	DLBCL	1.88593	0	0	0.207262	1.00538
dlbcl_1_LN011_48578=LN011_656389	6.2589	-3.36	Inflammatory neighborhood	DLBCL	1.57845	0	0	0.163659	0.569543
dlbcl_1_LN011_479037=LN011_656389	7.28126	-5.06803	Inflammatory neighborhood	DLBCL	2.42748	0	0	0.396344	1.01811
dlbcl_1_LN011_836352=LN011_656389	6.02037	-3.16592	Inflammatory neighborhood	DLBCL	2.20038	0	0	0.306429	0.560618
dlbcl_1_LN011_81020=LN011_656389	7.87694	0.395095	Inflammatory neighborhood	DLBCL	0	0	0	-0.177566	0.990183
dlbcl_1_LN011_150534=LN011_656389	6.52879	-2.73258	Inflammatory neighborhood	DLBCL	2.17563	0	0	0.287568	0.607867
dlbcl_1_LN011_94103=LN011_656389	6.15779	-3.41749	Inflammatory neighborhood	DLBCL	1.81253	0	0	0.237706	0.539534
dlbcl_1_LN011_6361=LN011_656389	6.35579	-3.41074	Inflammatory neighborhood	DLBCL	1.54909	0	0	0.176793	0.504129
dlbcl_1_LN011_137070=LN011_656389	6.72578	-3.3687	Inflammatory neighborhood	DLBCL	1.62944	0	0	0.19951	0.48536
dlbcl_1_LN011_850467=LN011_656389	6.4136	-2.79674	Inflammatory neighborhood	DLBCL	2.24014	0	0	0.300314	0.658667
dlbcl_1_LN011_874964=LN011_656389	6.28306	-3.99073	Inflammatory neighborhood	DLBCL	1.87533	0	0	0.247492	0.682287
dlbcl_1_LN011_724530=LN011_67204	-2.03032	-3.51468	T cell zone	DLBCL	1.44337	1.35187	0	0.831497	-0.195046
dlbcl_1_LN011_57003=LN011_67204	-2.05413	-3.79044	T cell zone	DLBCL	1.3157	1.33508	0	0.739545	-0.164295
dlbcl_1_LN011_833134=LN011_67204	-1.39397	-1.0351	T cell zone	DLBCL	1.99613	1.27906	0	1.00333	-0.257433
dlbcl_1_LN011_569674=LN011_67204	-3.35683	-2.06584	T cell zone	DLBCL	1.58263	0.573631	0	0.523765	-0.177022
dlbcl_1_LN011_233891=LN011_67204	-2.49736	-3.49665	T cell zone	DLBCL	1.42771	1.0244	0	0.694848	-0.16709
dlbcl_1_LN011_704411=LN011_67204	-1.90558	-3.57236	T cell zone	DLBCL	1.45847	1.21977	0	0.856337	-0.195902
dlbcl_1_LN011_753158=LN011_67204	-1.79087	-2.19232	T cell zone	DLBCL	1.4875	1.57388	0	0.957057	-0.245189
dlbcl_1_LN011_164749=LN011_67204	-2.22897	-2.87065	T cell zone	DLBCL	1.02501	1.66867	0	0.834728	-0.221601
dlbcl_1_LN011_521900=LN011_67204	-2.41185	-0.580924	T cell zone	DLBCL	2.07204	0.679806	0	0.661511	-0.219063
dlbcl_1_LN011_795283=LN011_67204	-1.14387	-0.878927	T cell zone	DLBCL	1.91273	1.45826	0	1.05345	-0.270561
dlbcl_1_LN011_827588=LN011_67204	-0.295809	-2.6179	T cell zone	DLBCL	1.80279	1.58596	0	1.07438	-0.231729
dlbcl_1_LN011_810475=LN011_67204	-3.01203	-2.14176	T cell zone	DLBCL	1.14232	0.895936	0	0.730439	-0.214629
dlbcl_1_LN011_36486=LN011_67204	-2.16207	-3.7985	T cell zone	DLBCL	1.31368	1.03033	0	0.819153	-0.185693
dlbcl_1_LN011_139740=LN011_67204	-2.88337	-2.25098	T cell zone	DLBCL	1.18279	1.14513	0	0.791071	-0.224219
dlbcl_1_LN011_836352=LN011_67204	-1.7024	-1.49629	T cell zone	DLBCL	1.59432	1.39644	0	1.00293	-0.258421
dlbcl_1_LN011_109754=LN011_67204	-2.93306	-2.43957	T cell zone	DLBCL	1.05579	1.09298	0	0.743663	-0.209997
dlbcl_1_LN011_331638=LN011_67204	-1.52685	-2.45195	T cell zone	DLBCL	1.4261	1.76941	0	0.983763	-0.245756
dlbcl_1_LN011_249468=LN011_67204	-1.62259	-0.915641	T cell zone	DLBCL	2.08934	0.859225	0	0.967071	-0.251356
dlbcl_1_LN011_429768=LN011_67204	-3.00291	-3.96705	T cell zone	DLBCL	1.11708	1.13853	0	0.636426	-0.163417
dlbcl_1_LN011_436684=LN011_67204	-1.74219	-1.22685	T cell zone	DLBCL	2.03828	0.927354	0	0.932525	-0.242464
dlbcl_1_LN011_31301=LN011_67204	-2.16688	-2.39258	T cell zone	DLBCL	1.17737	1.45643	0	0.930416	-0.2397
dlbcl_1_LN011_283789=LN011_67204	-2.56515	-2.75512	T cell zone	DLBCL	1.475	0.994151	0	0.860398	-0.219356
dlbcl_1_LN011_183405=LN011_551179	5.72738	-12.1105	Inflammatory neighborhood	DLBCL	3.65564	0	0	0.712098	-0.225097
dlbcl_1_LN011_43984=LN011_551179	5.8064	-12.2043	Inflammatory neighborhood	DLBCL	3.57992	0	0	0.603406	-0.325217
dlbcl_1_LN011_594362=LN011_551179	8.28828	-14.5701	Inflammatory neighborhood	DLBCL	3.11992	0	0	0.509531	-0.270824
dlbcl_1_LN011_780447=LN011_551179	8.23645	-14.5592	Inflammatory neighborhood	DLBCL	3.79494	0	0	0.648552	-0.310334
dlbcl_1_LN011_522771=LN011_551179	8.27526	-14.4847	Inflammatory neighborhood	DLBCL	2.99661	0	0	0.508731	-0.225408
dlbcl_1_LN011_542810=LN011_551179	8.15253	-14.5543	Inflammatory neighborhood	DLBCL	2.80541	0	0	0.47991	-0.227687
dlbcl_1_LN011_678638=LN011_551179	8.25367	-14.5484	Inflammatory neighborhood	DLBCL	3.09059	0	0	0.523165	-0.253816
dlbcl_1_LN011_345860=LN011_551179	8.27681	-14.5479	Inflammatory neighborhood	DLBCL	2.87135	0	0	0.424478	-0.285089
dlbcl_1_LN011_342818=LN011_551179	8.21032	-14.5447	Inflammatory neighborhood	DLBCL	3.10728	0	0	0.526623	-0.231356
dlbcl_1_LN011_226646=LN011_551179	8.37533	-14.4684	Inflammatory neighborhood	DLBCL	3.35292	0	0	0.531652	-0.300855
dlbcl_1_LN011_2427=LN011_551179	8.27351	-14.5518	Inflammatory neighborhood	DLBCL	3.22286	0	0	0.483183	-0.30804
dlbcl_1_LN011_396497=LN011_551179	8.09583	-13.6805	Inflammatory neighborhood	DLBCL	3.83285	0	0	0.594247	-0.35659
dlbcl_1_LN011_273182=LN011_551179	12.0426	-7.55305	Inflammatory neighborhood	DLBCL	3.64254	0	0	0.61762	-0.285949
dlbcl_1_LN011_110239=LN011_551179	8.52917	-14.3586	Inflammatory neighborhood	DLBCL	3.12248	0	0	0.508316	-0.266008
dlbcl_1_LN011_389940=LN011_551179	8.43767	-14.3003	Inflammatory neighborhood	DLBCL	3.34662	0	0	0.633258	-0.197935
dlbcl_1_LN011_714509=LN011_551179	5.80005	-12.2056	Inflammatory neighborhood	DLBCL	3.38705	0	0	0.598922	-0.276437
dlbcl_1_LN011_404729=LN011_551179	8.35072	-14.371	Inflammatory neighborhood	DLBCL	3.56018	0	0	0.693048	-0.199456
dlbcl_1_LN011_63598=LN011_551179	8.26198	-14.5401	Inflammatory neighborhood	DLBCL	3.22872	0	0	0.500764	-0.290566
dlbcl_1_LN011_381938=LN011_551179	8.27604	-14.5688	Inflammatory neighborhood	DLBCL	3.19138	0	0	0.518757	-0.276715
dlbcl_1_LN011_167613=LN011_551179	8.29895	-14.5038	Inflammatory neighborhood	DLBCL	3.53015	0	0	0.609469	-0.278787
dlbcl_1_LN011_717713=LN011_551179	8.23972	-14.5452	Inflammatory neighborhood	DLBCL	3.44447	0	0	0.568093	-0.291785
dlbcl_1_LN011_528175=LN011_551179	5.81155	-12.1937	Inflammatory neighborhood	DLBCL	3.10204	0	0	0.513054	-0.292739
dlbcl_1_LN011_613062=LN011_551179	8.19689	-14.5575	Inflammatory neighborhood	DLBCL	2.78575	0	0	0.491594	-0.207811
dlbcl_1_LN011_389239=LN011_551179	5.80659	-12.2035	Inflammatory neighborhood	DLBCL	3.86519	0	0	0.679231	-0.320189
dlbcl_1_LN011_160361=LN011_551179	7.2364	-10.1895	Inflammatory neighborhood	DLBCL	1.79928	0	0	0.313404	-0.152157
dlbcl_1_LN011_93620=LN011_551179	8.23174	-14.5275	Inflammatory neighborhood	DLBCL	3.10148	0	0	0.512548	-0.244344
dlbcl_1_LN011_727494=LN011_551179	8.23544	-14.5759	Inflammatory neighborhood	DLBCL	2.80543	0	0	0.422576	-0.261904
dlbcl_1_LN011_325160=LN011_551179	6.02652	-11.4253	Inflammatory neighborhood	DLBCL	1.45046	0	0	0.284621	-0.0869943
dlbcl_1_LN011_202993=LN011_551179	8.27677	-14.5662	Inflammatory neighborhood	DLBCL	2.86018	0	0	0.399318	-0.306901
dlbcl_1_LN011_578205=LN011_551179	8.22221	-14.5668	Inflammatory neighborhood	DLBCL	2.94312	0	0	0.485667	-0.257871
dlbcl_1_LN011_683677=LN011_551179	6.57379	-11.7331	Inflammatory neighborhood	DLBCL	1.47224	0	0	0.231047	-0.152823
dlbcl_1_LN011_76003=LN011_551179	8.21699	-14.5422	Inflammatory neighborhood	DLBCL	3.61902	0	0	0.623505	-0.258004
dlbcl_1_LN011_70654=LN011_551179	7.38462	-10.1559	Inflammatory neighborhood	DLBCL	3.52673	0	0	0.501329	-0.42424
dlbcl_1_LN011_313929=LN011_551179	7.21995	-10.1531	Inflammatory neighborhood	DLBCL	4.03281	0	0	0.626299	-0.425969
dlbcl_1_LN011_57003=LN011_551179	5.82712	-12.175	Inflammatory neighborhood	DLBCL	2.73362	0	0	0.479441	-0.227498
dlbcl_1_LN011_578697=LN011_551179	8.20394	-14.6386	Inflammatory neighborhood	DLBCL	1.93289	0	0	0.190287	-0.270259
dlbcl_1_LN011_396842=LN011_551179	5.97267	-11.4862	Inflammatory neighborhood	DLBCL	2.56075	0	0	0.525984	-0.127382
dlbcl_1_LN011_745106=LN011_551179	12.0728	-7.60663	Inflammatory neighborhood	DLBCL	3.9658	0	0	0.768269	-0.21735
dlbcl_1_LN011_579200=LN011_551179	5.51841	-11.4667	Inflammatory neighborhood	DLBCL	0	0	0	-0.0519409	-0.0579341
dlbcl_1_LN011_276761=LN011_551179	12.9517	-5.60898	Inflammatory neighborhood	DLBCL	3.04991	0	0	0.417231	-0.385082
dlbcl_1_LN011_446109=LN011_551179	8.12379	-14.5383	Inflammatory neighborhood	DLBCL	2.38147	0	0	0.409975	-0.171851
dlbcl_1_LN011_465086=LN011_551179	6.50378	-10.9254	Inflammatory neighborhood	DLBCL	0	0	0	-0.0776957	-0.0866606
dlbcl_1_LN011_280362=LN011_551179	8.28298	-14.5011	Inflammatory neighborhood	DLBCL	2.96224	0	0	0.450293	-0.27299
dlbcl_1_LN011_138089=LN011_551179	8.94653	-13.1283	Inflammatory neighborhood	DLBCL	0	0	0	-0.0504153	-0.0331844
dlbcl_1_LN011_403864=LN011_551179	3.82678	-12.2055	Inflammatory neighborhood	DLBCL	1.56496	0	0	0.289029	-0.114006
dlbcl_1_LN011_233891=LN011_551179	10.9175	-3.90372	Inflammatory neighborhood	DLBCL	2.96633	0	0	0.382125	-0.400933
dlbcl_1_LN011_623642=LN011_551179	5.80115	-12.2022	Inflammatory neighborhood	DLBCL	3.24397	0	0	0.581212	-0.256294
dlbcl_1_LN011_462787=LN011_551179	-2.2869	-6.14964	Inflammatory neighborhood	DLBCL	3.12214	0	0	0.504264	-0.30815
dlbcl_1_LN011_881246=LN011_551179	6.03221	-11.4114	Inflammatory neighborhood	DLBCL	1.5757	0	0	0.313216	-0.0900212
dlbcl_1_LN011_665872=LN011_551179	3.90102	-11.821	Inflammatory neighborhood	DLBCL	0	0	0	-0.0501308	-0.0559152
dlbcl_1_LN011_704411=LN011_551179	5.74478	-12.1878	Inflammatory neighborhood	DLBCL	3.03025	0	0	0.505634	-0.280997
dlbcl_1_LN011_709318=LN011_551179	3.70191	-11.8555	Inflammatory neighborhood	DLBCL	0	0	0	-0.0621877	-0.0693632
dlbcl_1_LN011_369477=LN011_551179	8.27421	-14.5761	Inflammatory neighborhood	DLBCL	2.99873	0	0	0.462246	-0.280305
dlbcl_1_LN011_798507=LN011_551179	7.12871	-10.1866	Inflammatory neighborhood	DLBCL	4.05316	0	0	0.78716	-0.252223
dlbcl_1_LN011_753158=LN011_551179	5.81279	-12.2105	Inflammatory neighborhood	DLBCL	3.09055	0	0	0.476724	-0.330058
dlbcl_1_LN011_85745=LN011_551179	6.37838	-11.557	Inflammatory neighborhood	DLBCL	0	0	0	-0.027387	-0.0305471
dlbcl_1_LN011_182978=LN011_551179	6.11706	-11.4921	Inflammatory neighborhood	DLBCL	2.02331	0	0	0.360212	-0.162416
dlbcl_1_LN011_264144=LN011_551179	8.20936	-14.5622	Inflammatory neighborhood	DLBCL	3.60765	0	0	0.643548	-0.245816
dlbcl_1_LN011_539062=LN011_551179	7.26626	-10.1847	Inflammatory neighborhood	DLBCL	2.80579	0	0	0.456495	-0.273216
dlbcl_1_LN011_238890=LN011_551179	7.25975	-10.1781	Inflammatory neighborhood	DLBCL	2.99129	0	0	0.506519	-0.269147
dlbcl_1_LN011_801689=LN011_551179	7.30781	-10.172	Inflammatory neighborhood	DLBCL	2.359	0	0	0.415149	-0.194748
dlbcl_1_LN011_378=LN011_551179	5.80644	-12.1922	Inflammatory neighborhood	DLBCL	3.97432	0	0	0.724445	-0.300189
dlbcl_1_LN011_331847=LN011_551179	8.23495	-14.5663	Inflammatory neighborhood	DLBCL	3.22605	0	0	0.557916	-0.227513
dlbcl_1_LN011_494817=LN011_551179	8.18335	-14.5141	Inflammatory neighborhood	DLBCL	2.97602	0	0	0.521554	-0.202481
dlbcl_1_LN011_817992=LN011_551179	5.76975	-12.1606	Inflammatory neighborhood	DLBCL	2.94461	0	0	0.48617	-0.278827
dlbcl_1_LN011_799639=LN011_551179	7.23904	-10.1922	Inflammatory neighborhood	DLBCL	3.85794	0	0	0.684164	-0.312667
dlbcl_1_LN011_385394=LN011_551179	6.06897	-11.5431	Inflammatory neighborhood	DLBCL	2.80065	0	0	0.568268	-0.147114
dlbcl_1_LN011_814756=LN011_551179	5.80582	-12.2067	Inflammatory neighborhood	DLBCL	2.84382	0	0	0.461514	-0.278223
dlbcl_1_LN011_193956=LN011_551179	3.58001	-11.8924	Inflammatory neighborhood	DLBCL	0	0	0	-0.0681476	-0.0760107
dlbcl_1_LN011_133950=LN011_551179	3.88472	-11.9236	Inflammatory neighborhood	DLBCL	2.17574	0	0	0.404983	-0.154986
dlbcl_1_LN011_273342=LN011_551179	6.38241	-11.5682	Inflammatory neighborhood	DLBCL	0	0	0	-0.0231634	-0.0258361
dlbcl_1_LN011_368082=LN011_551179	8.30726	-14.518	Inflammatory neighborhood	DLBCL	3.54997	0	0	0.577988	-0.3005
dlbcl_1_LN011_298508=LN011_551179	6.3437	-11.5843	Inflammatory neighborhood	DLBCL	0	0	0	-0.0291264	-0.0324871
dlbcl_1_LN011_705325=LN011_551179	5.79623	-12.2174	Inflammatory neighborhood	DLBCL	2.97905	0	0	0.462342	-0.315008
dlbcl_1_LN011_253788=LN011_551179	3.92925	-11.8868	Inflammatory neighborhood	DLBCL	1.71142	0	0	0.307546	-0.134191
dlbcl_1_LN011_272524=LN011_551179	8.20339	-14.5862	Inflammatory neighborhood	DLBCL	2.46691	0	0	0.359749	-0.239478
dlbcl_1_LN011_521900=LN011_551179	12.9511	-5.67878	Inflammatory neighborhood	DLBCL	4.30505	0	0	0.620639	-0.508197
dlbcl_1_LN011_248572=LN011_551179	8.12962	-14.5784	Inflammatory neighborhood	DLBCL	1.81833	0	0	0.245336	-0.200207
dlbcl_1_LN011_272327=LN011_551179	12.9173	-5.63351	Inflammatory neighborhood	DLBCL	4.06709	0	0	0.729579	-0.320331
dlbcl_1_LN011_144013=LN011_551179	6.00031	-11.4549	Inflammatory neighborhood	DLBCL	1.85345	0	0	0.369222	-0.105003
dlbcl_1_LN011_541185=LN011_551179	12.8918	-5.598	Inflammatory neighborhood	DLBCL	3.41164	0	0	0.447972	-0.451662
dlbcl_1_LN011_865733=LN011_551179	6.34904	-11.5422	Inflammatory neighborhood	DLBCL	0	0	0	-0.0395728	-0.0441389
dlbcl_1_LN011_193611=LN011_551179	8.53338	-14.3733	Inflammatory neighborhood	DLBCL	3.74107	0	0	0.644219	-0.299586
dlbcl_1_LN011_791834=LN011_551179	5.81279	-12.2186	Inflammatory neighborhood	DLBCL	3.31522	0	0	0.498229	-0.368719
dlbcl_1_LN011_36486=LN011_551179	5.82309	-12.2113	Inflammatory neighborhood	DLBCL	2.72941	0	0	0.464706	-0.242759
dlbcl_1_LN011_565924=LN011_551179	4.38746	-8.82706	other	DLBCL	3.49443	0	0	0.539472	-0.37269
dlbcl_1_LN011_513921=LN011_551179	-2.1075	-5.85065	Inflammatory neighborhood	DLBCL	3.61048	0	0	0.575747	-0.364588
dlbcl_1_LN011_821593=LN011_551179	3.67155	-11.8428	Inflammatory neighborhood	DLBCL	0	0	0	-0.0593395	-0.0661864
dlbcl_1_LN011_94566=LN011_551179	7.33824	-10.141	Inflammatory neighborhood	DLBCL	3.43794	0	0	0.615451	-0.272193
dlbcl_1_LN011_66478=LN011_551179	7.22285	-10.2039	Inflammatory neighborhood	DLBCL	3.37057	0	0	0.567853	-0.306497
dlbcl_1_LN011_161777=LN011_551179	7.40464	-10.1234	Inflammatory neighborhood	DLBCL	2.84281	0	0	0.495257	-0.240304
dlbcl_1_LN011_604540=LN011_551179	7.40532	-10.1381	Inflammatory neighborhood	DLBCL	3.28957	0	0	0.591478	-0.257559
dlbcl_1_LN011_561238=LN011_551179	3.96186	-11.8589	Inflammatory neighborhood	DLBCL	0	0	0	-0.05139	-0.0573196
dlbcl_1_LN011_341135=LN011_551179	7.21527	-10.1942	Inflammatory neighborhood	DLBCL	1.9605	0	0	0.279842	-0.234547
dlbcl_1_LN011_291703=LN011_551179	7.27566	-10.1696	Inflammatory neighborhood	DLBCL	3.12011	0	0	0.542671	-0.264745
dlbcl_1_LN011_708610=LN011_551179	7.12391	-10.2097	Inflammatory neighborhood	DLBCL	2.01096	0	0	0.302972	-0.222818
dlbcl_1_LN011_453009=LN011_551179	4.01112	-11.8616	Inflammatory neighborhood	DLBCL	2.6574	0	0	0.521431	-0.15941
dlbcl_1_LN011_525119=LN011_551179	7.03006	-10.2287	Inflammatory neighborhood	DLBCL	2.03747	0	0	0.331832	-0.19802
dlbcl_1_LN011_502845=LN011_551179	5.98021	-11.4657	Inflammatory neighborhood	DLBCL	2.02053	0	0	0.408887	-0.107352
dlbcl_1_LN011_192235=LN011_551179	7.28456	-10.1738	Inflammatory neighborhood	DLBCL	3.5705	0	0	0.62563	-0.297803
dlbcl_1_LN011_186868=LN011_551179	13.0298	-5.85423	Inflammatory neighborhood	DLBCL	2.96523	0	0	0.430836	-0.346295
dlbcl_1_LN011_594081=LN011_551179	3.72337	-11.9034	Inflammatory neighborhood	DLBCL	0	0	0	-0.0833336	-0.092949
dlbcl_1_LN011_552067=LN011_551179	7.29163	-10.1826	Inflammatory neighborhood	DLBCL	3.01668	0	0	0.536298	-0.243012
dlbcl_1_LN011_94920=LN011_551179	10.9154	-3.88949	Inflammatory neighborhood	DLBCL	3.26788	0	0	0.545289	-0.303029
dlbcl_1_LN011_784625=LN011_551179	7.24373	-10.1889	Inflammatory neighborhood	DLBCL	2.91089	0	0	0.501272	-0.25258
dlbcl_1_LN011_808531=LN011_551179	7.12719	-10.2386	Inflammatory neighborhood	DLBCL	2.28088	0	0	0.363274	-0.230824
dlbcl_1_LN011_678740=LN011_551179	-2.13989	-6.02975	Inflammatory neighborhood	DLBCL	2.27322	0	0	0.265171	-0.33811
dlbcl_1_LN011_457769=LN011_551179	3.8779	-11.9436	Inflammatory neighborhood	DLBCL	2.25359	0	0	0.414927	-0.165601
dlbcl_1_LN011_77437=LN011_551179	7.13118	-10.2137	Inflammatory neighborhood	DLBCL	2.30646	0	0	0.349257	-0.253593
dlbcl_1_LN011_599503=LN011_551179	7.3092	-10.1671	Inflammatory neighborhood	DLBCL	2.36681	0	0	0.3675	-0.250072
dlbcl_1_LN011_91901=LN011_551179	7.2499	-10.176	Inflammatory neighborhood	DLBCL	3.05706	0	0	0.515804	-0.277129
dlbcl_1_LN011_352564=LN011_551179	7.07284	-10.222	Inflammatory neighborhood	DLBCL	2.33845	0	0	0.385506	-0.222079
dlbcl_1_LN011_857142=LN011_551179	7.15555	-10.2039	Inflammatory neighborhood	DLBCL	3.2707	0	0	0.553898	-0.294214
dlbcl_1_LN011_542377=LN011_551179	7.37243	-10.1514	Inflammatory neighborhood	DLBCL	3.66764	0	0	0.52485	-0.437298
dlbcl_1_LN011_828808=LN011_551179	7.35911	-10.1563	Inflammatory neighborhood	DLBCL	3.06697	0	0	0.375083	-0.436851
dlbcl_1_LN011_176779=LN011_551179	-2.14838	-5.93799	Inflammatory neighborhood	DLBCL	3.47302	0	0	0.512622	-0.396667
dlbcl_1_LN011_817199=LN011_279049	5.8288	-3.15561	Inflammatory neighborhood	DLBCL	2.14762	0	0	0.313145	0.456316
dlbcl_1_LN011_414466=LN011_279049	5.67237	-2.70406	Inflammatory neighborhood	DLBCL	2.45825	0	0	0.366609	0.394332
dlbcl_1_LN011_37826=LN011_279049	5.59412	-2.49848	Inflammatory neighborhood	DLBCL	3.09988	0	0	0.490575	0.438637
dlbcl_1_LN011_43984=LN011_279049	5.67636	-2.59908	Inflammatory neighborhood	DLBCL	2.81482	0	0	0.443413	0.399372
dlbcl_1_LN011_594362=LN011_279049	5.91233	-3.14465	Inflammatory neighborhood	DLBCL	2.45313	0	0	0.35938	0.56344
dlbcl_1_LN011_678638=LN011_279049	5.72591	-2.92708	Inflammatory neighborhood	DLBCL	2.43007	0	0	0.371113	0.419134
dlbcl_1_LN011_248024=LN011_279049	5.71902	-2.8378	Inflammatory neighborhood	DLBCL	2.87435	0	0	0.43767	0.603814
dlbcl_1_LN011_389506=LN011_279049	6.89999	-4.00252	Inflammatory neighborhood	DLBCL	1.91428	0	0	0.272039	0.779632
dlbcl_1_LN011_345860=LN011_279049	6.8112	-2.15867	Inflammatory neighborhood	DLBCL	2.25768	0	0	0.267732	0.787503
dlbcl_1_LN011_674076=LN011_279049	6.28707	-4.23412	Inflammatory neighborhood	DLBCL	1.80531	0	0	0.249319	0.723334
dlbcl_1_LN011_148536=LN011_279049	6.09497	-3.00031	Inflammatory neighborhood	DLBCL	2.31813	0	0	0.33444	0.575418
dlbcl_1_LN011_2427=LN011_279049	6.10521	-2.24866	Inflammatory neighborhood	DLBCL	2.53407	0	0	0.349509	0.568039
dlbcl_1_LN011_124540=LN011_279049	6.21855	-3.8511	Inflammatory neighborhood	DLBCL	2.43784	0	0	0.408941	0.587446
dlbcl_1_LN011_467037=LN011_279049	5.91409	-3.4092	Inflammatory neighborhood	DLBCL	3.11414	0	0	0.567952	0.410813
dlbcl_1_LN011_862761=LN011_279049	5.61031	-2.47016	Inflammatory neighborhood	DLBCL	3.01326	0	0	0.476317	0.405412
dlbcl_1_LN011_764763=LN011_279049	6.03304	-3.34529	Inflammatory neighborhood	DLBCL	1.87841	0	0	0.238788	0.534506
dlbcl_1_LN011_390284=LN011_279049	6.19663	-2.94459	Inflammatory neighborhood	DLBCL	2.24735	0	0	0.331	0.475728
dlbcl_1_LN011_716162=LN011_279049	7.30424	-3.52387	Inflammatory neighborhood	DLBCL	2.31261	0	0	0.319749	0.915776
dlbcl_1_LN011_851751=LN011_279049	5.64957	-2.53536	Inflammatory neighborhood	DLBCL	2.92436	0	0	0.460221	0.414765
dlbcl_1_LN011_613062=LN011_279049	6.79353	-3.51037	Inflammatory neighborhood	DLBCL	2.19038	0	0	0.31327	0.728502
dlbcl_1_LN011_726553=LN011_279049	5.79099	-3.01154	Inflammatory neighborhood	DLBCL	2.05764	0	0	0.278993	0.465081
dlbcl_1_LN011_785955=LN011_279049	7.09677	-2.02027	Inflammatory neighborhood	DLBCL	2.39719	0	0	0.292145	0.911464
dlbcl_1_LN011_660574=LN011_279049	5.91544	-3.34637	Inflammatory neighborhood	DLBCL	2.69513	0	0	0.42051	0.595585
dlbcl_1_LN011_681190=LN011_279049	6.13688	-2.99562	Inflammatory neighborhood	DLBCL	1.6647	0	0	0.177731	0.472576
dlbcl_1_LN011_727494=LN011_279049	7.23482	-2.73558	Inflammatory neighborhood	DLBCL	2.20585	0	0	0.269318	0.912996
dlbcl_1_LN011_845426=LN011_279049	6.02053	-3.80741	Inflammatory neighborhood	DLBCL	2.32189	0	0	0.386723	0.516242
dlbcl_1_LN011_436519=LN011_279049	6.10345	-3.4197	Inflammatory neighborhood	DLBCL	1.44456	0	0	0.154744	0.516623
dlbcl_1_LN011_6997=LN011_279049	5.83561	-2.77806	Inflammatory neighborhood	DLBCL	2.34245	0	0	0.335241	0.454357
dlbcl_1_LN011_778488=LN011_279049	6.17452	-3.1801	Inflammatory neighborhood	DLBCL	2.61262	0	0	0.409335	0.61305
dlbcl_1_LN011_167592=LN011_279049	5.84947	-2.73304	Inflammatory neighborhood	DLBCL	2.65817	0	0	0.398323	0.525502
dlbcl_1_LN011_670390=LN011_279049	6.98253	-2.88581	Inflammatory neighborhood	DLBCL	2.68524	0	0	0.392653	0.871679
dlbcl_1_LN011_278235=LN011_279049	6.08617	-6.14244	Inflammatory neighborhood	DLBCL	1.66626	0	0	0.20568	1.30351
dlbcl_1_LN011_202993=LN011_279049	5.85659	-2.65533	Inflammatory neighborhood	DLBCL	2.24891	0	0	0.315477	0.343004
dlbcl_1_LN011_393757=LN011_279049	6.44608	-5.70044	Inflammatory neighborhood	DLBCL	1.84816	0	0	0.247188	1.2686
dlbcl_1_LN011_449534=LN011_279049	5.71751	-2.52707	Inflammatory neighborhood	DLBCL	2.77421	0	0	0.418245	0.468639
dlbcl_1_LN011_724530=LN011_279049	7.85918	-3.22528	Inflammatory neighborhood	DLBCL	2.35795	0	0	0.307493	1.10476
dlbcl_1_LN011_76003=LN011_279049	7.26083	-3.21145	Inflammatory neighborhood	DLBCL	2.84557	0	0	0.435334	0.951112
dlbcl_1_LN011_829671=LN011_279049	5.85114	-5.748	Inflammatory neighborhood	DLBCL	1.72008	0	0	0.244604	1.05889
dlbcl_1_LN011_128999=LN011_279049	6.96239	-4.92394	Inflammatory neighborhood	DLBCL	2.51491	0	0	0.422349	0.948195
dlbcl_1_LN011_80748=LN011_279049	6.05871	-2.07902	Inflammatory neighborhood	DLBCL	2.76718	0	0	0.383822	0.654811
dlbcl_1_LN011_406759=LN011_279049	5.75297	-2.24427	Inflammatory neighborhood	DLBCL	2.97434	0	0	0.454397	0.523852
dlbcl_1_LN011_262408=LN011_279049	5.83738	-3.4308	Inflammatory neighborhood	DLBCL	2.39753	0	0	0.366007	0.518173
dlbcl_1_LN011_578697=LN011_279049	6.54618	-2.82453	Inflammatory neighborhood	DLBCL	1.51979	0	0	0.12013	0.669519
dlbcl_1_LN011_28519=LN011_279049	5.73293	-2.78667	Inflammatory neighborhood	DLBCL	2.18965	0	0	0.299176	0.436091
dlbcl_1_LN011_138741=LN011_279049	5.82521	-3.35538	Inflammatory neighborhood	DLBCL	2.42263	0	0	0.383715	0.463793
dlbcl_1_LN011_737668=LN011_279049	5.74576	-2.65756	Inflammatory neighborhood	DLBCL	2.37066	0	0	0.332653	0.44329
dlbcl_1_LN011_386097=LN011_279049	6.40288	-2.62385	Inflammatory neighborhood	DLBCL	2.33612	0	0	0.321333	0.615187
dlbcl_1_LN011_433207=LN011_279049	7.23896	-2.12759	Inflammatory neighborhood	DLBCL	2.37811	0	0	0.287941	0.951191
dlbcl_1_LN011_833382=LN011_279049	6.58514	-3.11763	Inflammatory neighborhood	DLBCL	2.66919	0	0	0.413103	0.702195
dlbcl_1_LN011_485974=LN011_279049	5.59075	-2.61941	Inflammatory neighborhood	DLBCL	2.79329	0	0	0.444968	0.32876
dlbcl_1_LN011_826050=LN011_279049	7.2708	-1.96266	Inflammatory neighborhood	DLBCL	2.0949	0	0	0.206923	0.997086
dlbcl_1_LN011_502964=LN011_279049	2.66392	-4.51859	Inflammatory neighborhood	DLBCL	0	0	0	-0.136089	1.20771
dlbcl_1_LN011_873042=LN011_279049	5.89465	-3.6576	Inflammatory neighborhood	DLBCL	2.25638	0	0	0.359997	0.395267
dlbcl_1_LN011_827145=LN011_279049	5.76119	-2.87155	Inflammatory neighborhood	DLBCL	2.88957	0	0	0.474024	0.408725
dlbcl_1_LN011_276761=LN011_279049	6.4156	-2.11121	Inflammatory neighborhood	DLBCL	2.39808	0	0	0.305443	0.667126
dlbcl_1_LN011_569674=LN011_279049	5.76624	-2.46189	Inflammatory neighborhood	DLBCL	2.58546	0	0	0.369101	0.489383
dlbcl_1_LN011_859067=LN011_279049	6.14983	-2.9903	Inflammatory neighborhood	DLBCL	2.66751	0	0	0.41433	0.572261
dlbcl_1_LN011_170678=LN011_279049	5.84874	-3.49181	Inflammatory neighborhood	DLBCL	2.36401	0	0	0.379499	0.432852
dlbcl_1_LN011_233891=LN011_279049	7.88683	-3.26076	Inflammatory neighborhood	DLBCL	2.33237	0	0	0.306531	1.10077
dlbcl_1_LN011_657052=LN011_279049	5.91564	-3.57438	Inflammatory neighborhood	DLBCL	2.37954	0	0	0.37077	0.525353
dlbcl_1_LN011_432585=LN011_279049	6.13449	-3.57336	Inflammatory neighborhood	DLBCL	2.70477	0	0	0.46224	0.513998
dlbcl_1_LN011_171183=LN011_279049	5.6725	-2.63793	Inflammatory neighborhood	DLBCL	2.71188	0	0	0.425884	0.379363
dlbcl_1_LN011_112823=LN011_279049	6.29103	-2.59332	Inflammatory neighborhood	DLBCL	2.57765	0	0	0.372577	0.650682
dlbcl_1_LN011_704411=LN011_279049	6.05046	-3.71475	Inflammatory neighborhood	DLBCL	2.38262	0	0	0.376547	0.586387
dlbcl_1_LN011_1574=LN011_279049	5.62547	-2.52218	Inflammatory neighborhood	DLBCL	2.80319	0	0	0.424546	0.432639
dlbcl_1_LN011_69978=LN011_279049	5.98603	-5.09476	Inflammatory neighborhood	DLBCL	2.10164	0	0	0.354795	0.804503
dlbcl_1_LN011_607746=LN011_279049	6.18188	-2.52819	Inflammatory neighborhood	DLBCL	2.4665	0	0	0.352034	0.543113
dlbcl_1_LN011_369477=LN011_279049	5.79461	-2.81206	Inflammatory neighborhood	DLBCL	2.35784	0	0	0.338077	0.488286
dlbcl_1_LN011_753158=LN011_279049	5.49635	-3.69043	Inflammatory neighborhood	DLBCL	2.43004	0	0	0.319132	0.799191
dlbcl_1_LN011_558193=LN011_279049	6.61115	-2.55583	Inflammatory neighborhood	DLBCL	2.41901	0	0	0.329923	0.722487
dlbcl_1_LN011_182978=LN011_279049	6.02548	-4.37871	Inflammatory neighborhood	DLBCL	1.59088	0	0	0.219892	0.624342
dlbcl_1_LN011_264144=LN011_279049	6.05037	-3.44312	Inflammatory neighborhood	DLBCL	2.83662	0	0	0.497228	0.45787
dlbcl_1_LN011_665791=LN011_279049	6.52758	-2.04081	Inflammatory neighborhood	DLBCL	2.98915	0	0	0.42489	0.871603
dlbcl_1_LN011_836864=LN011_279049	6.91137	-4.21634	Inflammatory neighborhood	DLBCL	1.63546	0	0	0.193608	0.900885
dlbcl_1_LN011_494817=LN011_279049	5.91941	-3.71079	Inflammatory neighborhood	DLBCL	2.33998	0	0	0.393283	0.425195
dlbcl_1_LN011_193680=LN011_279049	5.93813	-2.30484	Inflammatory neighborhood	DLBCL	2.67978	0	0	0.387757	0.511524
dlbcl_1_LN011_8120=LN011_279049	5.7409	-2.6959	Inflammatory neighborhood	DLBCL	2.45012	0	0	0.357242	0.430738
dlbcl_1_LN011_166135=LN011_279049	6.99913	-1.4579	Inflammatory neighborhood	DLBCL	2.94188	0	0	0.382665	1.06804
dlbcl_1_LN011_826838=LN011_279049	5.88784	-3.1836	Inflammatory neighborhood	DLBCL	2.07617	0	0	0.304405	0.414328
dlbcl_1_LN011_260702=LN011_279049	6.90009	-3.19497	Inflammatory neighborhood	DLBCL	2.44268	0	0	0.359144	0.771709
dlbcl_1_LN011_164749=LN011_279049	6.04577	-3.56697	Inflammatory neighborhood	DLBCL	1.6745	0	0	0.173595	0.689874
dlbcl_1_LN011_639866=LN011_279049	6.60828	-3.24261	Inflammatory neighborhood	DLBCL	2.59606	0	0	0.40128	0.694448
dlbcl_1_LN011_705325=LN011_279049	6.45631	-2.52723	Inflammatory neighborhood	DLBCL	2.34237	0	0	0.317351	0.635872
dlbcl_1_LN011_272524=LN011_279049	6.58708	-3.52611	Inflammatory neighborhood	DLBCL	1.93968	0	0	0.24731	0.715861
dlbcl_1_LN011_330060=LN011_279049	5.9417	-2.97714	Inflammatory neighborhood	DLBCL	1.95813	0	0	0.2571	0.416267
dlbcl_1_LN011_428347=LN011_279049	5.84327	-3.43562	Inflammatory neighborhood	DLBCL	2.43298	0	0	0.392818	0.373211
dlbcl_1_LN011_677235=LN011_279049	6.05851	-5.65446	Inflammatory neighborhood	DLBCL	1.73507	0	0	0.238934	1.13899
dlbcl_1_LN011_194259=LN011_279049	6.39941	-3.3853	Inflammatory neighborhood	DLBCL	1.60338	0	0	0.176154	0.601307
dlbcl_1_LN011_193611=LN011_279049	5.65329	-2.60619	Inflammatory neighborhood	DLBCL	2.94153	0	0	0.464998	0.441281
dlbcl_1_LN011_36486=LN011_279049	6.85127	-3.83696	Inflammatory neighborhood	DLBCL	2.14608	0	0	0.305903	0.80749
dlbcl_1_LN011_716962=LN011_279049	5.73857	-2.44996	Inflammatory neighborhood	DLBCL	2.54392	0	0	0.357871	0.421274
dlbcl_1_LN011_565924=LN011_279049	5.93593	-3.36824	Inflammatory neighborhood	DLBCL	2.7476	0	0	0.448482	0.534348
dlbcl_1_LN011_200930=LN011_279049	5.84955	-3.34636	Inflammatory neighborhood	DLBCL	1.90628	0	0	0.227625	0.57212
dlbcl_1_LN011_273401=LN011_279049	7.51157	-2.57884	Inflammatory neighborhood	DLBCL	2.23234	0	0	0.266191	1.0063
dlbcl_1_LN011_48578=LN011_279049	5.89159	-3.11021	Inflammatory neighborhood	DLBCL	1.86838	0	0	0.206897	0.557144
dlbcl_1_LN011_479037=LN011_279049	8.15916	-4.687	Inflammatory neighborhood	DLBCL	2.87335	0	0	0.489338	1.02813
dlbcl_1_LN011_836352=LN011_279049	5.64408	-2.86145	Inflammatory neighborhood	DLBCL	2.60454	0	0	0.375938	0.545797
dlbcl_1_LN011_81020=LN011_279049	7.99003	0.534658	Inflammatory neighborhood	DLBCL	0	0	0	-0.191306	1.0039
dlbcl_1_LN011_150534=LN011_279049	6.24112	-2.13579	Inflammatory neighborhood	DLBCL	2.57525	0	0	0.35511	0.593619
dlbcl_1_LN011_94103=LN011_279049	6.10426	-2.86569	Inflammatory neighborhood	DLBCL	2.14545	0	0	0.294213	0.528789
dlbcl_1_LN011_6361=LN011_279049	6.25725	-2.9706	Inflammatory neighborhood	DLBCL	1.83363	0	0	0.221437	0.492645
dlbcl_1_LN011_137070=LN011_279049	6.60145	-2.81236	Inflammatory neighborhood	DLBCL	1.92873	0	0	0.2474	0.472851
dlbcl_1_LN011_850467=LN011_279049	6.21359	-2.18821	Inflammatory neighborhood	DLBCL	2.65161	0	0	0.371096	0.646064
dlbcl_1_LN011_874964=LN011_279049	6.0622	-3.59191	Inflammatory neighborhood	DLBCL	2.21979	0	0	0.307602	0.675995
dlbcl_1_LN011_724530=LN011_81660	2.23162	0.950582	T cell zone	DLBCL	2.44113	1.94985	0	1.26776	-0.305154
dlbcl_1_LN011_57003=LN011_81660	0.483003	-1.58857	T cell zone	DLBCL	2.22522	1.92563	0	1.13104	-0.256502
dlbcl_1_LN011_833134=LN011_81660	-2.30767	10.8467	T cell zone	DLBCL	3.37601	1.84484	0	1.53915	-0.407238
dlbcl_1_LN011_569674=LN011_81660	-3.14308	2.25144	T cell zone	DLBCL	2.67667	0.82737	0	0.824279	-0.288408
dlbcl_1_LN011_233891=LN011_81660	-0.148894	-0.691434	T cell zone	DLBCL	2.41465	1.47753	0	1.07051	-0.263916
dlbcl_1_LN011_704411=LN011_81660	2.42575	0.69028	T cell zone	DLBCL	2.46668	1.75932	0	1.30509	-0.305765
dlbcl_1_LN011_369477=LN011_81660	-2.31372	-0.428891	T cell zone	DLBCL	2.44102	1.11099	0	0.645085	-0.270945
dlbcl_1_LN011_753158=LN011_81660	-0.306681	5.95596	T cell zone	DLBCL	2.51576	2.27006	0	1.44589	-0.383851
dlbcl_1_LN011_164749=LN011_81660	-5.15898	0.645094	T cell zone	DLBCL	1.73358	2.40679	0	1.24498	-0.345025
dlbcl_1_LN011_521900=LN011_81660	-5.23233	4.93841	T cell zone	DLBCL	3.50439	0.980509	0	1.04585	-0.357479
dlbcl_1_LN011_795283=LN011_81660	-2.3116	12.1534	T cell zone	DLBCL	3.23494	2.1033	0	1.60617	-0.426271
dlbcl_1_LN011_827588=LN011_81660	5.4572	3.70836	T cell zone	DLBCL	3.04902	2.28749	0	1.63864	-0.360076
dlbcl_1_LN011_810475=LN011_81660	-4.78782	2.87408	T cell zone	DLBCL	1.93198	1.29224	0	1.09861	-0.33859
dlbcl_1_LN011_36486=LN011_81660	1.06747	-0.435979	T cell zone	DLBCL	2.22179	1.48608	0	1.24437	-0.288887
dlbcl_1_LN011_139740=LN011_81660	-5.59427	3.19944	T cell zone	DLBCL	2.00043	1.65166	0	1.18847	-0.352546
dlbcl_1_LN011_836352=LN011_81660	-1.26158	8.18547	T cell zone	DLBCL	2.69643	2.01414	0	1.51682	-0.405042
dlbcl_1_LN011_109754=LN011_81660	-4.72307	1.81663	T cell zone	DLBCL	1.78563	1.57645	0	1.11439	-0.32958
dlbcl_1_LN011_331638=LN011_81660	0.718993	4.19936	T cell zone	DLBCL	2.41193	2.55209	0	1.48192	-0.383181
dlbcl_1_LN011_249468=LN011_81660	-3.20573	9.72141	T cell zone	DLBCL	3.53365	1.23929	0	1.49178	-0.399449
dlbcl_1_LN011_429768=LN011_81660	-1.63945	-1.24086	T cell zone	DLBCL	1.8893	1.64214	0	0.968284	-0.257093
dlbcl_1_LN011_436684=LN011_81660	-3.01488	9.2588	T cell zone	DLBCL	3.4473	1.33756	0	1.43974	-0.38555
dlbcl_1_LN011_31301=LN011_81660	-5.69808	1.84566	T cell zone	DLBCL	1.99125	2.10066	0	1.39097	-0.372807
dlbcl_1_LN011_283789=LN011_81660	-0.778881	5.00478	T cell zone	DLBCL	2.49463	1.4339	0	1.30746	-0.34463
dlbcl_1_LN011_594362=LN011_413007	-1.26714	-9.99236	Inflammatory neighborhood	DLBCL	0	0	0	-0.143189	0.743023
dlbcl_1_LN011_678638=LN011_413007	-10.0659	-6.51414	Inflammatory neighborhood	DLBCL	0	0	0	-0.111855	0.597016
dlbcl_1_LN011_248024=LN011_413007	-9.46503	-2.15751	Inflammatory neighborhood	DLBCL	0	0	0	-0.118206	0.837377
dlbcl_1_LN011_345860=LN011_413007	-1.10967	-9.99344	Inflammatory neighborhood	DLBCL	0	0	0	-0.18307	0.975796
dlbcl_1_LN011_2427=LN011_413007	-1.05978	-10.0607	Inflammatory neighborhood	DLBCL	0	0	0	-0.172941	0.753362
dlbcl_1_LN011_273182=LN011_413007	-11.6403	-6.83616	Inflammatory neighborhood	DLBCL	0	0	0	-0.217485	0.90401
dlbcl_1_LN011_827077=LN011_413007	13.6175	-6.86196	Inflammatory neighborhood	DLBCL	0	0	0	-0.129744	0.985195
dlbcl_1_LN011_397727=LN011_413007	13.5203	-6.92349	Inflammatory neighborhood	DLBCL	0	0	0	-0.151659	1.17737
dlbcl_1_LN011_429994=LN011_413007	13.8518	-6.75064	Inflammatory neighborhood	DLBCL	0	0	0	-0.132325	0.918451
dlbcl_1_LN011_747130=LN011_413007	13.6743	-6.87401	Inflammatory neighborhood	DLBCL	0	0	0	-0.15293	1.12596
dlbcl_1_LN011_716162=LN011_413007	-9.17807	-2.26801	Inflammatory neighborhood	DLBCL	0	0	0	-0.15309	1.09999
dlbcl_1_LN011_613062=LN011_413007	-10.1422	-6.49357	Inflammatory neighborhood	DLBCL	0	0	0	-0.142935	0.880449
dlbcl_1_LN011_714500=LN011_413007	-5.29168	-5.90532	Inflammatory neighborhood	DLBCL	0	0	0	-0.149144	1.05964
dlbcl_1_LN011_569142=LN011_413007	-8.51057	-8.30485	Inflammatory neighborhood	DLBCL	0	0	0	-0.152252	0.783697
dlbcl_1_LN011_785955=LN011_413007	-9.12106	-2.2672	Inflammatory neighborhood	DLBCL	0	0	0	-0.16971	1.1455
dlbcl_1_LN011_727494=LN011_413007	-1.02894	-10.0415	Inflammatory neighborhood	DLBCL	0	0	0	-0.205967	1.07189
dlbcl_1_LN011_670390=LN011_413007	-10.5477	-6.313	Inflammatory neighborhood	DLBCL	0	0	0	-0.16524	1.03292
dlbcl_1_LN011_202993=LN011_413007	-1.13472	-10.0631	Inflammatory neighborhood	DLBCL	0	0	0	-0.15013	0.517132
dlbcl_1_LN011_393757=LN011_413007	-8.88264	-2.56212	Inflammatory neighborhood	DLBCL	0	0	0	-0.186865	1.37905
dlbcl_1_LN011_724530=LN011_413007	-8.97122	-2.41827	Inflammatory neighborhood	DLBCL	0	0	0	-0.179277	1.29821
dlbcl_1_LN011_76003=LN011_413007	-0.964769	-10.0599	Inflammatory neighborhood	DLBCL	0	0	0	-0.222482	1.09433
dlbcl_1_LN011_21696=LN011_413007	-5.29064	-5.89881	Inflammatory neighborhood	DLBCL	0	0	0	-0.153482	1.0885
dlbcl_1_LN011_128999=LN011_413007	-9.2638	-2.14065	Inflammatory neighborhood	DLBCL	0	0	0	-0.169058	1.07562
dlbcl_1_LN011_578697=LN011_413007	-6.55185	-7.60739	Inflammatory neighborhood	DLBCL	0	0	0	-0.243108	0.759348
dlbcl_1_LN011_487115=LN011_413007	13.7832	-6.76821	Inflammatory neighborhood	DLBCL	0	0	0	-0.118561	0.838453
dlbcl_1_LN011_433207=LN011_413007	-9.07467	-2.29603	Inflammatory neighborhood	DLBCL	0	0	0	-0.167734	1.18164
dlbcl_1_LN011_579200=LN011_413007	13.5051	-6.92181	Inflammatory neighborhood	DLBCL	0	0	0	-0.156384	1.19318
dlbcl_1_LN011_826050=LN011_413007	-8.9734	-2.55002	Inflammatory neighborhood	DLBCL	0	0	0	-0.161186	1.23308
dlbcl_1_LN011_502964=LN011_413007	-8.96329	-2.51398	Inflammatory neighborhood	DLBCL	0	0	0	-0.160554	1.2432
dlbcl_1_LN011_697436=LN011_413007	-8.27508	-8.11207	Inflammatory neighborhood	DLBCL	0	0	0	-0.198219	0.852359
dlbcl_1_LN011_465086=LN011_413007	-5.19589	-5.99039	Inflammatory neighborhood	DLBCL	0	0	0	-0.146408	1.10334
dlbcl_1_LN011_233891=LN011_413007	2.32447	-10.5058	Inflammatory neighborhood	DLBCL	0	0	0	-0.238159	1.23991
dlbcl_1_LN011_772166=LN011_413007	13.8734	-6.73238	Inflammatory neighborhood	DLBCL	0	0	0	-0.1352	0.935722
dlbcl_1_LN011_853988=LN011_413007	-9.10472	-2.25191	Inflammatory neighborhood	DLBCL	0	0	0	-0.171293	1.17537
dlbcl_1_LN011_369477=LN011_413007	-1.16399	-10.0472	Inflammatory neighborhood	DLBCL	0	0	0	-0.151579	0.659156
dlbcl_1_LN011_85745=LN011_413007	-3.90259	-4.02483	Inflammatory neighborhood	DLBCL	0	0	0	-0.127461	1.14826
dlbcl_1_LN011_264144=LN011_413007	-1.12436	-10.0829	Inflammatory neighborhood	DLBCL	0	0	0	-0.149403	0.592124
dlbcl_1_LN011_836864=LN011_413007	-9.31499	-2.20761	Inflammatory neighborhood	DLBCL	0	0	0	-0.145315	1.04332
dlbcl_1_LN011_50644=LN011_413007	15.0641	-6.80115	Inflammatory neighborhood	DLBCL	0	0	0	-0.270571	1.00287
dlbcl_1_LN011_100097=LN011_413007	-1.23289	-9.99434	Inflammatory neighborhood	DLBCL	0	0	0	-0.149547	0.746302
dlbcl_1_LN011_494817=LN011_413007	-1.20574	-10.0465	Inflammatory neighborhood	DLBCL	0	0	0	-0.131543	0.535691
dlbcl_1_LN011_4718=LN011_413007	13.8432	-6.74872	Inflammatory neighborhood	DLBCL	0	0	0	-0.151381	1.01615
dlbcl_1_LN011_273342=LN011_413007	-3.91935	-3.98273	Inflammatory neighborhood	DLBCL	0	0	0	-0.13211	1.18597
dlbcl_1_LN011_272524=LN011_413007	-1.06558	-10.0513	Inflammatory neighborhood	DLBCL	0	0	0	-0.183246	0.84848
dlbcl_1_LN011_819491=LN011_413007	-14.7788	-3.58652	Inflammatory neighborhood	DLBCL	0	0	0	-0.174834	1.32409
dlbcl_1_LN011_192748=LN011_413007	13.7102	-6.85548	Inflammatory neighborhood	DLBCL	0	0	0	-0.148265	1.09124
dlbcl_1_LN011_864303=LN011_413007	13.9012	-6.71969	Inflammatory neighborhood	DLBCL	0	0	0	-0.144507	0.953276
dlbcl_1_LN011_663708=LN011_413007	13.6669	-6.84649	Inflammatory neighborhood	DLBCL	0	0	0	-0.168988	1.21196
dlbcl_1_LN011_36486=LN011_413007	-9.34624	-2.18453	Inflammatory neighborhood	DLBCL	0	0	0	-0.134369	0.973453
dlbcl_1_LN011_565924=LN011_413007	-14.7531	-3.31966	Inflammatory neighborhood	DLBCL	0	0	0	-0.148374	0.697088
dlbcl_1_LN011_479037=LN011_413007	-8.9721	-2.48111	Inflammatory neighborhood	DLBCL	0	0	0	-0.159279	1.1721
dlbcl_1_LN011_348723=LN011_413007	-5.41241	-5.76154	Inflammatory neighborhood	DLBCL	0	0	0	-0.153147	0.977479
dlbcl_1_LN011_426349=LN011_413007	-1.16522	-10.0414	Inflammatory neighborhood	DLBCL	0	0	0	-0.159951	0.632257
dlbcl_1_LN011_817199=LN011_504518	5.83995	-3.10045	Inflammatory neighborhood	DLBCL	2.18387	0	0	0.317043	0.475884
dlbcl_1_LN011_414466=LN011_504518	5.69948	-2.66302	Inflammatory neighborhood	DLBCL	2.49974	0	0	0.371478	0.412266
dlbcl_1_LN011_37826=LN011_504518	5.55426	-2.45959	Inflammatory neighborhood	DLBCL	3.15221	0	0	0.49737	0.458746
dlbcl_1_LN011_43984=LN011_504518	5.63751	-2.48057	Inflammatory neighborhood	DLBCL	2.86233	0	0	0.449542	0.417707
dlbcl_1_LN011_594362=LN011_504518	5.86617	-3.12947	Inflammatory neighborhood	DLBCL	2.49454	0	0	0.363837	0.587244
dlbcl_1_LN011_678638=LN011_504518	5.70554	-2.90907	Inflammatory neighborhood	DLBCL	2.47108	0	0	0.376035	0.437687
dlbcl_1_LN011_248024=LN011_504518	5.74072	-2.80073	Inflammatory neighborhood	DLBCL	2.92287	0	0	0.443292	0.629464
dlbcl_1_LN011_389506=LN011_504518	7.06147	-3.93604	Inflammatory neighborhood	DLBCL	1.94659	0	0	0.274645	0.80977
dlbcl_1_LN011_345860=LN011_504518	6.8023	-2.08928	Inflammatory neighborhood	DLBCL	2.29579	0	0	0.270053	0.819596
dlbcl_1_LN011_674076=LN011_504518	6.35623	-4.23051	Inflammatory neighborhood	DLBCL	1.83578	0	0	0.251754	0.751592
dlbcl_1_LN011_148536=LN011_504518	6.13666	-2.97607	Inflammatory neighborhood	DLBCL	2.35725	0	0	0.338416	0.599399
dlbcl_1_LN011_2427=LN011_504518	6.15441	-2.18295	Inflammatory neighborhood	DLBCL	2.57685	0	0	0.353669	0.592501
dlbcl_1_LN011_124540=LN011_504518	6.2528	-3.81508	Inflammatory neighborhood	DLBCL	2.47899	0	0	0.414321	0.611077
dlbcl_1_LN011_467037=LN011_504518	5.91889	-3.33855	Inflammatory neighborhood	DLBCL	3.1667	0	0	0.57627	0.428601
dlbcl_1_LN011_862761=LN011_504518	5.62464	-2.53135	Inflammatory neighborhood	DLBCL	3.06412	0	0	0.482952	0.424264
dlbcl_1_LN011_764763=LN011_504518	5.95433	-3.40065	Inflammatory neighborhood	DLBCL	1.91012	0	0	0.241338	0.556926
dlbcl_1_LN011_390284=LN011_504518	6.18521	-2.98827	Inflammatory neighborhood	DLBCL	2.28529	0	0	0.335146	0.496083
dlbcl_1_LN011_716162=LN011_504518	7.40372	-3.42513	Inflammatory neighborhood	DLBCL	2.35164	0	0	0.322839	0.95154
dlbcl_1_LN011_851751=LN011_504518	5.59408	-2.55261	Inflammatory neighborhood	DLBCL	2.97372	0	0	0.46658	0.433817
dlbcl_1_LN011_613062=LN011_504518	6.83431	-3.43659	Inflammatory neighborhood	DLBCL	2.22735	0	0	0.316612	0.757438
dlbcl_1_LN011_726553=LN011_504518	5.81263	-2.93645	Inflammatory neighborhood	DLBCL	2.09237	0	0	0.282272	0.485163
dlbcl_1_LN011_785955=LN011_504518	7.15637	-2.06408	Inflammatory neighborhood	DLBCL	2.43765	0	0	0.29467	0.947995
dlbcl_1_LN011_660574=LN011_504518	5.87862	-3.41536	Inflammatory neighborhood	DLBCL	2.74062	0	0	0.42595	0.620474
dlbcl_1_LN011_681190=LN011_504518	6.05435	-2.97251	Inflammatory neighborhood	DLBCL	1.6928	0	0	0.179279	0.492968
dlbcl_1_LN011_727494=LN011_504518	7.31321	-2.60321	Inflammatory neighborhood	DLBCL	2.24309	0	0	0.27151	0.949111
dlbcl_1_LN011_845426=LN011_504518	6.10126	-3.80512	Inflammatory neighborhood	DLBCL	2.36108	0	0	0.391811	0.537266
dlbcl_1_LN011_436519=LN011_504518	6.17594	-3.40079	Inflammatory neighborhood	DLBCL	1.46894	0	0	0.155888	0.537897
dlbcl_1_LN011_6997=LN011_504518	5.83012	-2.7318	Inflammatory neighborhood	DLBCL	2.38199	0	0	0.339458	0.474358
dlbcl_1_LN011_778488=LN011_504518	6.24414	-3.16199	Inflammatory neighborhood	DLBCL	2.65672	0	0	0.414505	0.638275
dlbcl_1_LN011_167592=LN011_504518	5.85581	-2.62266	Inflammatory neighborhood	DLBCL	2.70304	0	0	0.40343	0.548198
dlbcl_1_LN011_670390=LN011_504518	7.06069	-2.77131	Inflammatory neighborhood	DLBCL	2.73056	0	0	0.396997	0.906315
dlbcl_1_LN011_278235=LN011_504518	6.20896	-6.17565	Inflammatory neighborhood	DLBCL	1.69439	0	0	0.206236	1.3515
dlbcl_1_LN011_202993=LN011_504518	5.89127	-2.58494	Inflammatory neighborhood	DLBCL	2.28687	0	0	0.319586	0.359186
dlbcl_1_LN011_393757=LN011_504518	6.6831	-5.76248	Inflammatory neighborhood	DLBCL	1.87936	0	0	0.248489	1.31547
dlbcl_1_LN011_449534=LN011_504518	5.71121	-2.43867	Inflammatory neighborhood	DLBCL	2.82104	0	0	0.42378	0.489589
dlbcl_1_LN011_724530=LN011_504518	7.89853	-3.11969	Inflammatory neighborhood	DLBCL	2.39775	0	0	0.309989	1.14737
dlbcl_1_LN011_76003=LN011_504518	7.4122	-3.1804	Inflammatory neighborhood	DLBCL	2.8936	0	0	0.440278	0.988409
dlbcl_1_LN011_829671=LN011_504518	5.94976	-5.81078	Inflammatory neighborhood	DLBCL	1.74911	0	0	0.246336	1.09814
dlbcl_1_LN011_128999=LN011_504518	7.06641	-4.96169	Inflammatory neighborhood	DLBCL	2.55736	0	0	0.427205	0.984056
dlbcl_1_LN011_80748=LN011_504518	6.07854	-1.95863	Inflammatory neighborhood	DLBCL	2.81388	0	0	0.388339	0.682645
dlbcl_1_LN011_406759=LN011_504518	5.81548	-2.18592	Inflammatory neighborhood	DLBCL	3.02454	0	0	0.460404	0.546923
dlbcl_1_LN011_262408=LN011_504518	5.87911	-3.42449	Inflammatory neighborhood	DLBCL	2.438	0	0	0.370699	0.540054
dlbcl_1_LN011_578697=LN011_504518	6.59305	-2.75109	Inflammatory neighborhood	DLBCL	1.54544	0	0	0.120272	0.696946
dlbcl_1_LN011_28519=LN011_504518	5.78098	-2.73202	Inflammatory neighborhood	DLBCL	2.22661	0	0	0.302824	0.455437
dlbcl_1_LN011_138741=LN011_504518	5.89783	-3.29886	Inflammatory neighborhood	DLBCL	2.46352	0	0	0.388794	0.483579
dlbcl_1_LN011_737668=LN011_504518	5.78452	-2.63792	Inflammatory neighborhood	DLBCL	2.41068	0	0	0.336827	0.463099
dlbcl_1_LN011_386097=LN011_504518	6.42507	-2.55252	Inflammatory neighborhood	DLBCL	2.37555	0	0	0.324972	0.640837
dlbcl_1_LN011_433207=LN011_504518	7.28257	-2.08013	Inflammatory neighborhood	DLBCL	2.41825	0	0	0.290327	0.98906
dlbcl_1_LN011_833382=LN011_504518	6.54357	-3.19367	Inflammatory neighborhood	DLBCL	2.71425	0	0	0.418138	0.730617
dlbcl_1_LN011_485974=LN011_504518	5.55035	-2.56344	Inflammatory neighborhood	DLBCL	2.84044	0	0	0.451277	0.344586
dlbcl_1_LN011_826050=LN011_504518	7.2331	-1.97105	Inflammatory neighborhood	DLBCL	2.13026	0	0	0.207817	1.03668
dlbcl_1_LN011_502964=LN011_504518	2.45516	-4.52192	Inflammatory neighborhood	DLBCL	0	0	0	-0.140973	1.25105
dlbcl_1_LN011_873042=LN011_504518	5.90759	-3.6039	Inflammatory neighborhood	DLBCL	2.29446	0	0	0.364926	0.412495
dlbcl_1_LN011_827145=LN011_504518	5.74098	-2.88078	Inflammatory neighborhood	DLBCL	2.93835	0	0	0.480677	0.427152
dlbcl_1_LN011_276761=LN011_504518	6.43531	-2.03578	Inflammatory neighborhood	DLBCL	2.43856	0	0	0.308643	0.695115
dlbcl_1_LN011_569674=LN011_504518	5.76513	-2.42306	Inflammatory neighborhood	DLBCL	2.6291	0	0	0.373761	0.511068
dlbcl_1_LN011_859067=LN011_504518	6.1419	-2.91742	Inflammatory neighborhood	DLBCL	2.71254	0	0	0.419645	0.596275
dlbcl_1_LN011_170678=LN011_504518	5.83408	-3.40534	Inflammatory neighborhood	DLBCL	2.40392	0	0	0.38459	0.4514
dlbcl_1_LN011_233891=LN011_504518	7.87438	-3.16597	Inflammatory neighborhood	DLBCL	2.37174	0	0	0.309011	1.14312
dlbcl_1_LN011_657052=LN011_504518	5.94177	-3.58658	Inflammatory neighborhood	DLBCL	2.4197	0	0	0.375559	0.547315
dlbcl_1_LN011_432585=LN011_504518	6.10242	-3.53849	Inflammatory neighborhood	DLBCL	2.75043	0	0	0.468563	0.535326
dlbcl_1_LN011_171183=LN011_504518	5.66781	-2.6602	Inflammatory neighborhood	DLBCL	2.75766	0	0	0.431774	0.39687
dlbcl_1_LN011_112823=LN011_504518	6.3152	-2.52338	Inflammatory neighborhood	DLBCL	2.62116	0	0	0.376991	0.6777
dlbcl_1_LN011_704411=LN011_504518	6.05926	-3.70062	Inflammatory neighborhood	DLBCL	2.42284	0	0	0.381334	0.610322
dlbcl_1_LN011_1574=LN011_504518	5.64295	-2.48261	Inflammatory neighborhood	DLBCL	2.8505	0	0	0.430256	0.452394
dlbcl_1_LN011_69978=LN011_504518	6.0345	-5.10753	Inflammatory neighborhood	DLBCL	2.13711	0	0	0.358919	0.834906
dlbcl_1_LN011_607746=LN011_504518	6.21691	-2.41955	Inflammatory neighborhood	DLBCL	2.50813	0	0	0.356328	0.566371
dlbcl_1_LN011_369477=LN011_504518	5.80458	-2.77479	Inflammatory neighborhood	DLBCL	2.39764	0	0	0.342273	0.50945
dlbcl_1_LN011_753158=LN011_504518	5.5017	-3.68709	Inflammatory neighborhood	DLBCL	2.47106	0	0	0.322416	0.831634
dlbcl_1_LN011_558193=LN011_504518	6.64038	-2.38623	Inflammatory neighborhood	DLBCL	2.45984	0	0	0.333469	0.75198
dlbcl_1_LN011_182978=LN011_504518	6.13471	-4.35828	Inflammatory neighborhood	DLBCL	1.61774	0	0	0.222087	0.648822
dlbcl_1_LN011_264144=LN011_504518	6.00337	-3.5092	Inflammatory neighborhood	DLBCL	2.8845	0	0	0.504303	0.477321
dlbcl_1_LN011_665791=LN011_504518	6.43559	-1.99438	Inflammatory neighborhood	DLBCL	3.03961	0	0	0.429687	0.907062
dlbcl_1_LN011_836864=LN011_504518	7.08886	-4.1536	Inflammatory neighborhood	DLBCL	1.66306	0	0	0.194705	0.935351
dlbcl_1_LN011_494817=LN011_504518	6.00883	-3.68812	Inflammatory neighborhood	DLBCL	2.37948	0	0	0.398666	0.443114
dlbcl_1_LN011_193680=LN011_504518	5.94759	-2.24354	Inflammatory neighborhood	DLBCL	2.72501	0	0	0.392678	0.534047
dlbcl_1_LN011_8120=LN011_504518	5.67776	-2.63872	Inflammatory neighborhood	DLBCL	2.49147	0	0	0.361866	0.450036
dlbcl_1_LN011_166135=LN011_504518	7.06841	-1.3712	Inflammatory neighborhood	DLBCL	2.99154	0	0	0.386334	1.11073
dlbcl_1_LN011_826838=LN011_504518	5.8507	-3.16528	Inflammatory neighborhood	DLBCL	2.11122	0	0	0.308258	0.43231
dlbcl_1_LN011_260702=LN011_504518	6.95464	-3.10458	Inflammatory neighborhood	DLBCL	2.48391	0	0	0.363137	0.802423
dlbcl_1_LN011_164749=LN011_504518	5.98017	-3.64428	Inflammatory neighborhood	DLBCL	1.70277	0	0	0.174709	0.717795
dlbcl_1_LN011_639866=LN011_504518	6.68184	-3.19426	Inflammatory neighborhood	DLBCL	2.63988	0	0	0.406145	0.722488
dlbcl_1_LN011_705325=LN011_504518	6.48479	-2.47507	Inflammatory neighborhood	DLBCL	2.38191	0	0	0.320869	0.662323
dlbcl_1_LN011_272524=LN011_504518	6.67295	-3.35393	Inflammatory neighborhood	DLBCL	1.97242	0	0	0.249606	0.744489
dlbcl_1_LN011_330060=LN011_504518	5.97712	-2.91036	Inflammatory neighborhood	DLBCL	1.99118	0	0	0.260112	0.434649
dlbcl_1_LN011_428347=LN011_504518	5.85828	-3.44263	Inflammatory neighborhood	DLBCL	2.47405	0	0	0.398322	0.389912
dlbcl_1_LN011_677235=LN011_504518	6.2278	-5.69018	Inflammatory neighborhood	DLBCL	1.76436	0	0	0.240401	1.18112
dlbcl_1_LN011_194259=LN011_504518	6.4535	-3.36079	Inflammatory neighborhood	DLBCL	1.63044	0	0	0.177453	0.625777
dlbcl_1_LN011_193611=LN011_504518	5.60799	-2.55417	Inflammatory neighborhood	DLBCL	2.99118	0	0	0.471387	0.461217
[truncated: 315,197+ more rows]

## Sheet: (D)
Zone	Entity	Sender	Receiver	n
B cell zone like	rLN	B	B	33
B cell zone like	rLN	BEC	B	67
B cell zone like	rLN	FDC	B	515
B cell zone like	rLN	FDC	T-H	66
B cell zone like	rLN	FRC	B	1095
B cell zone like	rLN	FRC	BEC	16
B cell zone like	rLN	FRC	LEC	16
B cell zone like	rLN	FRC	T-H	163
B cell zone like	rLN	FRC	T-PR	14
B cell zone like	rLN	FRC	T-REG	8
T cell zone like	rLN	B	B	186
T cell zone like	rLN	B	Myeloid	22
T cell zone like	rLN	B	T-H	204
T cell zone like	rLN	FDC	B	173
T cell zone like	rLN	FDC	Myeloid	31
T cell zone like	rLN	FDC	T-H	286
T cell zone like	rLN	FDC	T-REG	20
T cell zone like	rLN	LEC	B	186
T cell zone like	rLN	LEC	Myeloid	22
T cell zone like	rLN	LEC	T-H	204
T cell zone like	rLN	FRC	B	32340
T cell zone like	rLN	FRC	BEC	603
T cell zone like	rLN	FRC	LEC	296
T cell zone like	rLN	FRC	FRC	1310
T cell zone like	rLN	FRC	Myeloid	4306
T cell zone like	rLN	FRC	PC	207
T cell zone like	rLN	FRC	T-FH	183
T cell zone like	rLN	FRC	T-H	39845
T cell zone like	rLN	FRC	T-PR	187
T cell zone like	rLN	FRC	T-REG	2307
T cell zone like	rLN	FRC	T-TOX	1330

## Sheet: (E)
	B cell zone (in silico)	T cell zone (in silico)	B zone (mIF)	T zone (mIF)
FDC_B	0.0240004	0.00096952	0.0338948	0.00224429
FRC_B	0.0510299	0.181238	0.00424941	0.010657
FRC_T-H	0.00759624	0.223298	0.0050734	0.00959426
FRC_T-REG	0.00037282	0.0129288	0.00419537	0.00998481
FRC_Myeloid	NA	0.0241315	0.00692238	0.0130693
FRC_T-TOX	NA	0.00745353	0.00491086	0.00918692

## Sheet: (G) left
Zone	Entity	n
B cell zone	rLN	2036
B cell zone	FL	8219
B cell zone	DLBCL	11203
Inflammatory	rLN	2556
Inflammatory	FL	7338
Inflammatory	DLBCL	90032
T cell zone	rLN	84368
T cell zone	FL	67274
T cell zone	DLBCL	26797
other	rLN	208
other	FL	613
other	DLBCL	16552

## Sheet: (G) right
Sample	Entity	sender_reciver_pair	count	sum_n	rel_count	sum
DLBCL-1	DLBCL	FRC_DLBCL-B	19983	357	0.0178652	0.347379
DLBCL-1	DLBCL	FRC_Myeloid	19983	1265	0.0633038	1.01423
DLBCL-1	DLBCL	FRC_T-PR	19983	2089	0.104539	0.437281
DLBCL-1	DLBCL	FRC_T-REG	19983	1097	0.0548967	0.464889
DLBCL-1	DLBCL	FRC_T-TOX	19983	4982	0.249312	1.04559
DLBCL-2	DLBCL	FRC_DLBCL-B	21691	879	0.0405237	0.347379
DLBCL-2	DLBCL	FRC_Myeloid	21691	5065	0.233507	1.01423
DLBCL-2	DLBCL	FRC_T-PR	21691	462	0.0212992	0.437281
DLBCL-2	DLBCL	FRC_T-REG	21691	943	0.0434742	0.464889
DLBCL-2	DLBCL	FRC_T-TOX	21691	948	0.0437048	1.04559
DLBCL-3	DLBCL	FRC_DLBCL-B	83927	4482	0.0534036	0.347379
DLBCL-3	DLBCL	FRC_Myeloid	83927	3219	0.0383548	1.01423
DLBCL-3	DLBCL	FRC_T-PR	83927	6470	0.0770908	0.437281
DLBCL-3	DLBCL	FRC_T-REG	83927	1835	0.0218642	0.464889
DLBCL-3	DLBCL	FRC_T-TOX	83927	24992	0.297783	1.04559
DLBCL-4	DLBCL	FRC_Myeloid	11464	6	0.00052338	1.01423
DLBCL-4	DLBCL	FRC_T-PR	11464	3	0.00026169	0.437281
DLBCL-4	DLBCL	FRC_T-REG	11464	28	0.00244243	0.464889
DLBCL-4	DLBCL	FRC_T-TOX	11464	15	0.00130844	1.04559
DLBCL-5	DLBCL	FRC_DLBCL-B	5063	360	0.0711041	0.347379
DLBCL-5	DLBCL	FRC_Myeloid	5063	394	0.0778195	1.01423
DLBCL-5	DLBCL	FRC_T-PR	5063	183	0.0361446	0.437281
DLBCL-5	DLBCL	FRC_T-REG	5063	505	0.0997432	0.464889
DLBCL-5	DLBCL	FRC_T-TOX	5063	289	0.0570808	1.04559
DLBCL-6	DLBCL	FRC_DLBCL-B	996	39	0.0391566	0.347379
DLBCL-6	DLBCL	FRC_Myeloid	996	134	0.134538	1.01423
DLBCL-6	DLBCL	FRC_T-PR	996	9	0.00903614	0.437281
DLBCL-6	DLBCL	FRC_T-REG	996	112	0.11245	0.464889
DLBCL-6	DLBCL	FRC_T-TOX	996	237	0.237952	1.04559
DLBCL-7	DLBCL	FRC_Myeloid	205	44	0.214634	1.01423
DLBCL-8	DLBCL	FRC_DLBCL-B	1255	153	0.121912	0.347379
DLBCL-8	DLBCL	FRC_Myeloid	1255	283	0.225498	1.01423
DLBCL-8	DLBCL	FRC_T-PR	1255	171	0.136255	0.437281
FL-1	FL	FRC_Myeloid	553	7	0.0126582	1.01423
FL-1	FL	FRC_T-PR	553	1	0.00180832	0.437281
FL-2	FL	FRC_Myeloid	11825	87	0.00735729	1.01423
FL-2	FL	FRC_T-PR	11825	441	0.0372939	0.437281
FL-2	FL	FRC_T-REG	11825	1348	0.113996	0.464889
FL-2	FL	FRC_T-TOX	11825	1574	0.133108	1.04559
FL-3	FL	FRC_DLBCL-B	9897	21	0.00212186	0.347379
FL-3	FL	FRC_Myeloid	9897	57	0.00575932	1.01423
FL-3	FL	FRC_T-PR	9897	119	0.0120239	0.437281
FL-3	FL	FRC_T-REG	9897	157	0.0158634	0.464889
FL-3	FL	FRC_T-TOX	9897	131	0.0132363	1.04559
FL-6	FL	FRC_DLBCL-B	774	1	0.00129199	0.347379
FL-6	FL	FRC_T-PR	774	1	0.00129199	0.437281
FL-6	FL	FRC_T-TOX	774	9	0.0116279	1.04559
rLN-1	rLN	FRC_Myeloid	12651	3	0.00023714	1.01423
rLN-1	rLN	FRC_T-PR	12651	3	0.00023714	0.437281
rLN-1	rLN	FRC_T-REG	12651	1	7.9e-05	0.464889
rLN-1	rLN	FRC_T-TOX	12651	5	0.00039523	1.04559
rLN-2	rLN	FRC_T-REG	50963	2	3.92e-05	0.464889
rLN-2	rLN	FRC_T-TOX	50963	2	3.92e-05	1.04559
rLN-5	rLN	FRC_Myeloid	24549	1	4.07e-05	1.01423
rLN-5	rLN	FRC_T-REG	24549	1	4.07e-05	0.464889
rLN-5	rLN	FRC_T-TOX	24549	1	4.07e-05	1.04559

## Sheet: (J)
Cells	Mean Euclidean distance	Entity
fl_4_LN011_133397=LN011_460973	3.98175	FL
rln_5_LN011_569234=LN011_580434	3.80863	rLN
rln_1_LN012_178618=LN012_406430	3.92221	rLN
fl_5_LN012_393799=LN012_262429	3.69948	FL
fl_5_LN012_318732=LN012_681239	3.68711	FL
dlbcl_4_LN011_197448=LN011_44014	3.71547	DLBCL
rln_1_LN012_443218=LN012_426084	3.83936	rLN
rln_2_LN012_63106=LN012_538741	4.21477	rLN
fl_5_LN012_868232=LN012_501200	3.74008	FL
rln_5_LN011_174422=LN011_163703	4.19062	rLN
rln_1_LN012_704170=LN012_835206	3.84928	rLN
dlbcl_4_LN011_519067=LN011_378444	3.86368	DLBCL
dlbcl_1_LN011_436684=LN011_126450	3.6728	DLBCL
fl_5_LN012_283134=LN012_484650	3.91841	FL
dlbcl_4_LN011_472827=LN011_465057	3.86113	DLBCL
dlbcl_4_LN011_788771=LN011_183990	4.01891	DLBCL
fl_5_LN012_283134=LN012_286131	3.87964	FL
dlbcl_4_LN011_607007=LN011_565333	3.93846	DLBCL
rln_5_LN011_837058=LN011_646500	3.71666	rLN
rln_2_LN012_798825=LN012_39813	4.19529	rLN
fl_4_LN011_760958=LN011_352856	3.79234	FL
rln_5_LN011_349239=LN011_808303	3.78904	rLN
fl_5_LN012_179527=LN012_705443	3.64086	FL
rln_2_LN012_848035=LN012_165456	3.75721	rLN
rln_5_LN011_119674=LN011_474297	4.18691	rLN
rln_5_LN011_870532=LN011_241156	4.34215	rLN
rln_5_LN011_723383=LN011_307515	3.84871	rLN
rln_2_LN012_402556=LN012_619095	4.26646	rLN
rln_2_LN012_415822=LN012_873549	3.81355	rLN
rln_1_LN012_303112=LN012_780595	3.86614	rLN
rln_5_LN011_438332=LN011_553545	4.1778	rLN
rln_5_LN011_139219=LN011_187066	3.66184	rLN
dlbcl_4_LN011_848537=LN011_196902	4.19429	DLBCL
rln_1_LN012_481602=LN012_538549	3.58983	rLN
fl_5_LN012_497831=LN012_257198	3.74599	FL
rln_5_LN011_349239=LN011_427955	3.75094	rLN
rln_5_LN011_747480=LN011_282620	3.85791	rLN
rln_1_LN012_365028=LN012_430364	3.76166	rLN
rln_2_LN012_169204=LN012_33445	3.75331	rLN
rln_2_LN012_415822=LN012_64388	3.83858	rLN
fl_3_LN012_568628=LN012_292577	3.97416	FL
rln_2_LN012_237133=LN012_842895	3.63762	rLN
rln_5_LN011_523606=LN011_270165	4.04334	rLN
fl_3_LN012_571081=LN012_457389	4.38317	FL
rln_1_LN012_804957=LN012_150510	3.83427	rLN
rln_1_LN012_550745=LN012_77149	3.98177	rLN
rln_1_LN012_612004=LN012_780595	3.78998	rLN
rln_5_LN011_747480=LN011_683595	3.70313	rLN
rln_2_LN012_702140=LN012_288452	4.01385	rLN
rln_2_LN012_378046=LN012_847442	3.89474	rLN
dlbcl_4_LN011_197448=LN011_530388	3.82135	DLBCL
rln_5_LN011_747480=LN011_816327	3.73152	rLN
dlbcl_4_LN011_848537=LN011_594203	3.80935	DLBCL
rln_2_LN012_443213=LN012_193536	3.99038	rLN
rln_1_LN012_550745=LN012_216027	3.75669	rLN
dlbcl_4_LN011_147431=LN011_103369	4.20212	DLBCL
fl_5_LN012_179527=LN012_356013	3.94832	FL
dlbcl_1_LN011_249468=LN011_245315	3.94995	DLBCL
rln_5_LN011_845417=LN011_195076	3.7298	rLN
rln_2_LN012_493426=LN012_134706	3.86819	rLN
dlbcl_4_LN011_519067=LN011_48941	3.60375	DLBCL
rln_2_LN012_422450=LN012_428027	4.18647	rLN
rln_5_LN011_569234=LN011_830928	3.75433	rLN
rln_1_LN012_804957=LN012_426480	3.77611	rLN
fl_5_LN012_191523=LN012_699857	3.76411	FL
rln_1_LN012_125342=LN012_625376	3.85376	rLN
rln_5_LN011_215743=LN011_745241	3.61265	rLN
rln_2_LN012_402132=LN012_748637	3.8747	rLN
rln_2_LN012_110081=LN012_299242	4.03175	rLN
dlbcl_4_LN011_788771=LN011_220173	3.6327	DLBCL
rln_2_LN012_670116=LN012_101618	3.71322	rLN
fl_5_LN012_192868=LN012_143513	3.73784	FL
rln_2_LN012_112336=LN012_119763	3.90912	rLN
rln_5_LN011_523606=LN011_505328	4.0251	rLN
fl_3_LN012_443795=LN012_401763	3.68992	FL
fl_5_LN012_283134=LN012_502129	3.86875	FL
rln_2_LN012_190252=LN012_722837	3.91075	rLN
fl_5_LN012_283134=LN012_833934	3.81311	FL
fl_5_LN012_143436=LN012_808104	3.90402	FL
dlbcl_4_LN011_607007=LN011_877275	3.79432	DLBCL
rln_5_LN011_291668=LN011_207614	4.12474	rLN
rln_2_LN012_347562=LN012_733260	3.87725	rLN
dlbcl_4_LN011_102321=LN011_183990	3.8896	DLBCL
rln_5_LN011_712794=LN011_478507	4.25163	rLN
dlbcl_4_LN011_846341=LN011_565333	4.05209	DLBCL
rln_5_LN011_549877=LN011_282620	4.16526	rLN
rln_2_LN012_370128=LN012_666840	3.91115	rLN
rln_5_LN011_112632=LN011_348528	3.7782	rLN
fl_5_LN012_283134=LN012_440344	3.80847	FL
rln_5_LN011_147744=LN011_391570	3.97989	rLN
rln_5_LN011_221704=LN011_823097	3.70426	rLN
rln_5_LN011_130564=LN011_348528	3.73483	rLN
fl_5_LN012_179527=LN012_292391	3.92311	FL
rln_5_LN011_712794=LN011_630209	4.30742	rLN
dlbcl_4_LN011_225765=LN011_261911	4.03457	DLBCL
rln_5_LN011_213872=LN011_40155	3.85112	rLN
rln_2_LN012_879697=LN012_617076	4.09572	rLN
rln_1_LN012_341302=LN012_804356	3.99888	rLN
dlbcl_2_LN012_95874=LN012_359906	3.69432	DLBCL
rln_1_LN012_365028=LN012_625376	3.87761	rLN
rln_2_LN012_848035=LN012_748637	3.83744	rLN
rln_5_LN011_609736=LN011_6808	3.7796	rLN
rln_5_LN011_837058=LN011_155093	3.86251	rLN
rln_1_LN012_365028=LN012_470400	3.83572	rLN
fl_5_LN012_192868=LN012_309891	3.81297	FL
rln_5_LN011_569234=LN011_707522	4.08001	rLN
rln_5_LN011_630177=LN011_416445	3.76432	rLN
rln_5_LN011_139219=LN011_701933	3.68667	rLN
rln_2_LN012_63106=LN012_805967	3.75631	rLN
dlbcl_4_LN011_607007=LN011_608655	3.89036	DLBCL
rln_2_LN012_770107=LN012_709380	3.7685	rLN
rln_1_LN012_178618=LN012_766711	3.66627	rLN
dlbcl_4_LN011_139551=LN011_524822	4.04035	DLBCL
fl_5_LN012_595464=LN012_101286	3.73567	FL
rln_5_LN011_86088=LN011_374060	3.97651	rLN
rln_2_LN012_501645=LN012_151217	3.94677	rLN
rln_5_LN011_174422=LN011_135234	3.70976	rLN
rln_2_LN012_121638=LN012_165456	3.80817	rLN
rln_5_LN011_604151=LN011_291681	4.11072	rLN
rln_2_LN012_110081=LN012_612465	3.81452	rLN
rln_5_LN011_770927=LN011_604589	4.18333	rLN
fl_4_LN011_129573=LN011_302727	3.88061	FL
dlbcl_4_LN011_846341=LN011_465954	3.81363	DLBCL
rln_1_LN012_611699=LN012_12002	3.86839	rLN
rln_2_LN012_383248=LN012_84336	3.98351	rLN
rln_2_LN012_203983=LN012_149879	3.87159	rLN
rln_2_LN012_622197=LN012_751763	3.99729	rLN
rln_2_LN012_315122=LN012_702969	3.70222	rLN
dlbcl_4_LN011_472827=LN011_608655	3.95876	DLBCL
fl_3_LN012_828731=LN012_351674	3.75275	FL
rln_2_LN012_651496=LN012_20359	3.69769	rLN
rln_5_LN011_86088=LN011_272238	3.971	rLN
rln_2_LN012_350695=LN012_321577	4.13872	rLN
rln_2_LN012_415822=LN012_751763	3.82592	rLN
fl_5_LN012_161416=LN012_98681	3.82716	FL
rln_5_LN011_464594=LN011_580848	3.71356	rLN
fl_5_LN012_497831=LN012_855886	3.99677	FL
rln_2_LN012_862480=LN012_695536	3.79061	rLN
rln_3_LN011_554880=LN011_702205	3.81527	rLN
rln_5_LN011_75910=LN011_701933	4.20797	rLN
rln_5_LN011_870532=LN011_725354	3.75593	rLN
rln_5_LN011_184831=LN011_445545	3.97991	rLN
rln_5_LN011_175500=LN011_183556	4.08049	rLN
rln_1_LN012_387931=LN012_81310	3.98843	rLN
rln_2_LN012_110081=LN012_606835	3.76908	rLN
dlbcl_4_LN011_472827=LN011_464740	4.04606	DLBCL
rln_2_LN012_296895=LN012_41959	4.46396	rLN
rln_1_LN012_387931=LN012_714996	4.30713	rLN
rln_2_LN012_804628=LN012_842895	3.68073	rLN
rln_2_LN012_879697=LN012_585573	3.66033	rLN
fl_5_LN012_318732=LN012_630880	3.67423	FL
rln_2_LN012_315122=LN012_728996	3.9491	rLN
rln_1_LN012_344321=LN012_107694	3.98811	rLN
rln_5_LN011_174422=LN011_207614	4.15527	rLN
rln_2_LN012_339082=LN012_436016	3.78772	rLN
rln_5_LN011_112632=LN011_685501	3.87138	rLN
rln_2_LN012_487577=LN012_174445	4.18005	rLN
rln_1_LN012_715480=LN012_117507	3.9885	rLN
fl_5_LN012_143436=LN012_855886	4.29005	FL
fl_5_LN012_413343=LN012_40620	4.03404	FL
rln_2_LN012_414824=LN012_606835	3.80343	rLN
dlbcl_1_LN011_833134=LN011_425451	3.74427	DLBCL
dlbcl_1_LN011_249468=LN011_75826	4.08116	DLBCL
rln_2_LN012_830112=LN012_262028	3.75249	rLN
rln_2_LN012_548139=LN012_842895	3.70351	rLN
fl_5_LN012_835087=LN012_135686	3.6563	FL
rln_5_LN011_174422=LN011_701933	4.00468	rLN
rln_2_LN012_651496=LN012_537352	3.73545	rLN
rln_2_LN012_402132=LN012_350609	3.89274	rLN
rln_2_LN012_296895=LN012_460351	3.7923	rLN
fl_5_LN012_595464=LN012_543391	3.80193	FL
rln_2_LN012_121638=LN012_805967	3.65732	rLN
rln_1_LN012_387931=LN012_510353	3.91308	rLN
rln_5_LN011_86088=LN011_720898	3.81647	rLN
rln_5_LN011_776946=LN011_707522	4.29605	rLN
rln_2_LN012_237162=LN012_84715	3.64738	rLN
rln_5_LN011_569234=LN011_281253	4.1484	rLN
rln_5_LN011_837058=LN011_526310	4.04365	rLN
rln_1_LN012_568246=LN012_309826	3.84621	rLN
rln_2_LN012_105277=LN012_572394	3.76204	rLN
rln_1_LN012_674263=LN012_213574	3.66482	rLN
rln_2_LN012_15657=LN012_842895	3.84603	rLN
rln_2_LN012_38568=LN012_572394	3.87812	rLN
rln_1_LN012_568246=LN012_878776	3.7275	rLN
rln_5_LN011_750427=LN011_625804	3.65985	rLN
rln_5_LN011_175500=LN011_9704	4.00786	rLN
dlbcl_4_LN011_135347=LN011_593797	3.71326	DLBCL
rln_2_LN012_848035=LN012_827249	3.81675	rLN
dlbcl_4_LN011_249221=LN011_785046	3.83608	DLBCL
rln_5_LN011_75910=LN011_508315	4.18448	rLN
rln_2_LN012_414824=LN012_222036	3.97112	rLN
fl_5_LN012_318732=LN012_788251	3.8218	FL
rln_2_LN012_575162=LN012_261782	3.88072	rLN
rln_1_LN012_389882=LN012_130185	4.05206	rLN
rln_5_LN011_213872=LN011_49038	4.18759	rLN
fl_4_LN011_133397=LN011_278760	3.70313	FL
rln_2_LN012_493426=LN012_501993	3.93008	rLN
rln_5_LN011_478952=LN011_274816	3.77382	rLN
rln_2_LN012_112336=LN012_310853	3.65017	rLN
rln_2_LN012_499823=LN012_77701	3.73312	rLN
rln_2_LN012_112336=LN012_354085	4.05742	rLN
fl_5_LN012_179527=LN012_645500	4.00906	FL
rln_2_LN012_350695=LN012_589815	3.84221	rLN
rln_5_LN011_557814=LN011_397073	4.05427	rLN
rln_5_LN011_766954=LN011_38257	3.98475	rLN
rln_5_LN011_174422=LN011_718365	3.9443	rLN
dlbcl_4_LN011_846341=LN011_450713	3.98876	DLBCL
rln_5_LN011_147744=LN011_346258	3.72612	rLN
dlbcl_4_LN011_147431=LN011_98651	3.75199	DLBCL
rln_2_LN012_879697=LN012_119763	3.99132	rLN
rln_2_LN012_478466=LN012_338439	3.86829	rLN
rln_5_LN011_766954=LN011_218102	3.87633	rLN
rln_5_LN011_845417=LN011_155093	3.92782	rLN
rln_2_LN012_104361=LN012_399609	4.02891	rLN
fl_5_LN012_318732=LN012_209420	3.75207	FL
dlbcl_4_LN011_607007=LN011_547026	3.87799	DLBCL
rln_2_LN012_604799=LN012_84336	4.08463	rLN
fl_3_LN012_571081=LN012_48000	4.40514	FL
rln_1_LN012_311483=LN012_811913	3.72601	rLN
dlbcl_4_LN011_225765=LN011_271261	3.96625	DLBCL
rln_2_LN012_205407=LN012_589815	3.63469	rLN
rln_2_LN012_770107=LN012_44098	3.72081	rLN
rln_2_LN012_402132=LN012_505526	4.08977	rLN
fl_5_LN012_701332=LN012_286131	3.77761	FL
rln_2_LN012_702140=LN012_772992	4.07016	rLN
dlbcl_4_LN011_135347=LN011_271261	3.80654	DLBCL
rln_5_LN011_464594=LN011_445545	3.94156	rLN
rln_1_LN012_611699=LN012_403937	3.74238	rLN
rln_2_LN012_110081=LN012_523706	3.73654	rLN
rln_2_LN012_792929=LN012_501993	4.04875	rLN
rln_1_LN012_834167=LN012_533374	3.65605	rLN
fl_5_LN012_238780=LN012_882865	3.85813	FL
rln_5_LN011_569234=LN011_745241	3.90684	rLN
rln_5_LN011_147744=LN011_291681	3.90698	rLN
fl_5_LN012_143436=LN012_270578	4.10203	FL
rln_5_LN011_128335=LN011_184972	3.59109	rLN
rln_5_LN011_75910=LN011_745241	4.20992	rLN
rln_1_LN012_481602=LN012_69447	4.29612	rLN
rln_2_LN012_738974=LN012_151217	4.25882	rLN
rln_2_LN012_104361=LN012_259906	3.80075	rLN
rln_2_LN012_347562=LN012_679651	3.74084	rLN
rln_5_LN011_174422=LN011_720898	3.92023	rLN
rln_2_LN012_203983=LN012_805967	3.68161	rLN
rln_2_LN012_511279=LN012_436016	4.0683	rLN
rln_5_LN011_725989=LN011_249662	3.73896	rLN
rln_5_LN011_736962=LN011_613628	4.59995	rLN
rln_1_LN012_178618=LN012_244454	3.69684	rLN
rln_2_LN012_792929=LN012_262028	3.92903	rLN
dlbcl_3_LN011_363727=LN011_479044	3.91548	DLBCL
fl_5_LN012_161416=LN012_551285	3.77424	FL
rln_5_LN011_128335=LN011_718365	3.96764	rLN
rln_2_LN012_618448=LN012_728996	3.89835	rLN
rln_5_LN011_349849=LN011_243774	3.9072	rLN
rln_5_LN011_630177=LN011_161772	4.57144	rLN
rln_5_LN011_336291=LN011_325562	3.72502	rLN
fl_4_LN011_303856=LN011_111412	4.28716	FL
rln_2_LN012_604799=LN012_41959	4.48059	rLN
dlbcl_4_LN011_519067=LN011_467872	3.73477	DLBCL
rln_5_LN011_478952=LN011_509005	3.90853	rLN
rln_2_LN012_195002=LN012_229125	4.09372	rLN
rln_5_LN011_139219=LN011_180861	3.66208	rLN
rln_2_LN012_646234=LN012_286978	3.74006	rLN
fl_5_LN012_143436=LN012_563381	3.80985	FL
rln_5_LN011_147744=LN011_157465	4.10225	rLN
rln_1_LN012_181455=LN012_155049	3.8008	rLN
rln_1_LN012_674263=LN012_17755	3.82906	rLN
dlbcl_4_LN011_846341=LN011_103369	3.93879	DLBCL
rln_5_LN011_207824=LN011_50655	3.65607	rLN
fl_4_LN011_133397=LN011_380433	3.81033	FL
rln_2_LN012_561432=LN012_537352	3.98607	rLN
dlbcl_4_LN011_653837=LN011_830346	3.93972	DLBCL
rln_2_LN012_798825=LN012_64388	4.09605	rLN
dlbcl_4_LN011_653837=LN011_272455	3.93074	DLBCL
fl_5_LN012_744618=LN012_251182	3.72807	FL
rln_2_LN012_71464=LN012_391210	4.69279	rLN
rln_5_LN011_499140=LN011_453732	4.18009	rLN
fl_4_LN011_129573=LN011_352856	3.99506	FL
rln_5_LN011_172248=LN011_272238	4.15411	rLN
rln_5_LN011_175500=LN011_79307	3.66416	rLN
rln_1_LN012_387931=LN012_405594	3.81332	rLN
rln_5_LN011_750427=LN011_745241	3.72816	rLN
rln_2_LN012_414824=LN012_617076	4.14343	rLN
rln_2_LN012_276288=LN012_835344	3.86575	rLN
rln_1_LN012_481602=LN012_213574	3.83631	rLN
rln_5_LN011_18704=LN011_79783	3.92648	rLN
rln_5_LN011_291668=LN011_689101	3.86779	rLN
rln_2_LN012_506986=LN012_837513	3.70854	rLN
dlbcl_1_LN011_436684=LN011_17738	4.1326	DLBCL
rln_5_LN011_75910=LN011_624907	4.18523	rLN
rln_2_LN012_203983=LN012_93683	3.92785	rLN
rln_5_LN011_712794=LN011_509005	4.47422	rLN
rln_2_LN012_79508=LN012_165456	3.66296	rLN
rln_2_LN012_195002=LN012_703923	3.64388	rLN
rln_5_LN011_171500=LN011_646500	3.81484	rLN
rln_5_LN011_499140=LN011_534110	4.18462	rLN
rln_5_LN011_171500=LN011_325562	4.44174	rLN
rln_5_LN011_291668=LN011_51016	3.89587	rLN
rln_2_LN012_805605=LN012_114374	3.8075	rLN
rln_2_LN012_378046=LN012_321577	3.95903	rLN
dlbcl_1_LN011_833134=LN011_103970	3.89662	DLBCL
dlbcl_4_LN011_6288=LN011_36992	3.94065	DLBCL
fl_5_LN012_283134=LN012_3374	3.89958	FL
rln_2_LN012_339082=LN012_813025	3.73699	rLN
rln_1_LN012_568246=LN012_279843	3.67968	rLN
rln_2_LN012_347562=LN012_746226	4.24234	rLN
rln_5_LN011_703974=LN011_137634	4.18725	rLN
fl_4_LN011_760958=LN011_195331	4.07717	FL
rln_5_LN011_766954=LN011_877013	4.11053	rLN
rln_2_LN012_195002=LN012_517796	4.45056	rLN
rln_2_LN012_195002=LN012_589815	3.8582	rLN
dlbcl_4_LN011_519067=LN011_785539	3.73682	DLBCL
rln_5_LN011_557814=LN011_683595	3.83616	rLN
rln_2_LN012_203983=LN012_180190	3.91276	rLN
rln_2_LN012_506986=LN012_129396	3.88306	rLN
dlbcl_4_LN011_776497=LN011_55163	3.81172	DLBCL
rln_5_LN011_175500=LN011_135234	3.89628	rLN
dlbcl_4_LN011_472827=LN011_198242	3.74007	DLBCL
dlbcl_4_LN011_848537=LN011_44180	3.86615	DLBCL
rln_5_LN011_549877=LN011_493031	3.98745	rLN
rln_2_LN012_63106=LN012_419608	4.38243	rLN
fl_5_LN012_161416=LN012_279295	4.12494	FL
rln_5_LN011_499054=LN011_482136	3.97538	rLN
rln_5_LN011_623972=LN011_29415	4.30028	rLN
rln_2_LN012_359147=LN012_868242	3.69315	rLN
rln_5_LN011_119674=LN011_79783	3.82101	rLN
rln_2_LN012_492098=LN012_751763	4.07597	rLN
dlbcl_3_LN011_363727=LN011_352327	3.7061	DLBCL
rln_1_LN012_443218=LN012_88042	3.95666	rLN
rln_2_LN012_670116=LN012_9079	3.77101	rLN
dlbcl_4_LN011_197448=LN011_44180	3.95198	DLBCL
rln_2_LN012_339082=LN012_419608	3.84807	rLN
rln_5_LN011_438332=LN011_466251	3.81663	rLN
rln_3_LN011_550909=LN011_43098	3.93657	rLN
dlbcl_1_LN011_436684=LN011_245673	3.87549	DLBCL
rln_5_LN011_438332=LN011_613628	4.40912	rLN
rln_1_LN012_674263=LN012_411485	3.69037	rLN
fl_5_LN012_823141=LN012_98681	3.63298	FL
rln_5_LN011_499140=LN011_405750	3.94727	rLN
rln_5_LN011_147744=LN011_258276	3.83836	rLN
rln_5_LN011_499054=LN011_117859	3.88671	rLN
rln_5_LN011_747480=LN011_177406	3.8664	rLN
rln_2_LN012_443213=LN012_800393	3.82566	rLN
rln_5_LN011_703974=LN011_282620	4.23697	rLN
rln_2_LN012_651496=LN012_338439	3.74413	rLN
rln_1_LN012_736049=LN012_484714	3.84449	rLN
dlbcl_4_LN011_342416=LN011_198242	4.01593	DLBCL
dlbcl_1_LN011_249468=LN011_264234	4.00766	DLBCL
rln_5_LN011_464594=LN011_195076	3.71862	rLN
rln_2_LN012_422450=LN012_80407	3.91412	rLN
rln_2_LN012_195002=LN012_791614	4.06935	rLN
rln_5_LN011_478952=LN011_155093	3.81786	rLN
rln_5_LN011_130564=LN011_180861	3.90552	rLN
rln_5_LN011_569234=LN011_49038	4.2805	rLN
rln_5_LN011_175500=LN011_446517	3.82298	rLN
rln_2_LN012_308310=LN012_722837	3.98391	rLN
rln_2_LN012_609193=LN012_286978	3.84808	rLN
rln_5_LN011_174422=LN011_93925	4.4886	rLN
rln_5_LN011_549877=LN011_95950	3.76704	rLN
rln_1_LN012_364694=LN012_405594	3.92655	rLN
rln_2_LN012_651496=LN012_121230	3.85578	rLN
rln_5_LN011_175500=LN011_79783	4.0649	rLN
rln_2_LN012_598675=LN012_54003	3.69384	rLN
rln_5_LN011_630177=LN011_733370	3.78256	rLN
dlbcl_4_LN011_788771=LN011_737757	3.77338	DLBCL
rln_2_LN012_378046=LN012_41959	4.26348	rLN
rln_2_LN012_622197=LN012_133425	3.96077	rLN
dlbcl_4_LN011_135347=LN011_588592	3.68427	DLBCL
rln_2_LN012_504237=LN012_329926	3.68988	rLN
rln_2_LN012_561432=LN012_710349	4.26227	rLN
rln_5_LN011_703974=LN011_508315	4.23382	rLN
rln_2_LN012_359147=LN012_578493	4.03954	rLN
fl_5_LN012_318732=LN012_167698	3.73834	FL
rln_5_LN011_438332=LN011_478507	4.17005	rLN
rln_5_LN011_207824=LN011_304090	3.63406	rLN
rln_5_LN011_604151=LN011_806583	4.05467	rLN
dlbcl_4_LN011_846341=LN011_572203	4.10609	DLBCL
rln_5_LN011_356342=LN011_816327	4.04451	rLN
rln_2_LN012_402556=LN012_193536	4.13206	rLN
rln_5_LN011_349849=LN011_79783	3.75536	rLN
fl_5_LN012_623701=LN012_163762	4.13509	FL
dlbcl_4_LN011_197448=LN011_41969	4.61554	DLBCL
rln_2_LN012_702140=LN012_350609	3.92941	rLN
rln_2_LN012_296895=LN012_259906	3.91307	rLN
fl_3_LN012_80254=LN012_48000	4.13587	FL
rln_2_LN012_63106=LN012_121230	4.1926	rLN
rln_5_LN011_356342=LN011_448305	3.75386	rLN
rln_2_LN012_414824=LN012_114355	3.71927	rLN
rln_3_LN011_550909=LN011_574193	3.83196	rLN
rln_2_LN012_395768=LN012_299242	4.11694	rLN
rln_2_LN012_333293=LN012_64388	4.10886	rLN
rln_5_LN011_766954=LN011_260764	4.15915	rLN
rln_2_LN012_315122=LN012_54003	3.67702	rLN
rln_1_LN012_364694=LN012_12002	4.09833	rLN
fl_5_LN012_497831=LN012_69773	3.89213	FL
rln_2_LN012_609193=LN012_398283	3.68352	rLN
rln_5_LN011_349239=LN011_676870	3.72763	rLN
rln_5_LN011_549877=LN011_773075	3.82593	rLN
rln_2_LN012_192238=LN012_619095	4.01008	rLN
rln_1_LN012_364694=LN012_875688	3.83497	rLN
rln_2_LN012_15657=LN012_292804	4.06194	rLN
fl_3_LN012_571081=LN012_31827	3.92757	FL
dlbcl_4_LN011_235029=LN011_400812	3.62397	DLBCL
rln_2_LN012_506986=LN012_428027	3.8932	rLN
rln_1_LN012_674263=LN012_105975	3.66806	rLN
rln_1_LN012_652034=LN012_69447	4.09606	rLN
rln_5_LN011_712794=LN011_51538	3.85115	rLN
rln_5_LN011_478952=LN011_701933	3.83596	rLN
rln_2_LN012_296895=LN012_9079	3.76408	rLN
rln_1_LN012_674263=LN012_827461	3.87021	rLN
rln_5_LN011_609736=LN011_258276	3.84974	rLN
rln_5_LN011_119674=LN011_207824	3.74938	rLN
rln_5_LN011_725989=LN011_505328	3.90452	rLN
rln_1_LN012_568246=LN012_94305	3.72902	rLN
rln_1_LN012_652034=LN012_405594	3.81663	rLN
rln_5_LN011_776946=LN011_401241	3.74795	rLN
rln_2_LN012_548139=LN012_827249	3.71553	rLN
fl_5_LN012_179527=LN012_100963	3.90284	FL
rln_5_LN011_291668=LN011_207824	3.76943	rLN
rln_2_LN012_414824=LN012_317932	3.80162	rLN
fl_5_LN012_283134=LN012_442212	3.87359	FL
rln_1_LN012_344551=LN012_309826	3.90914	rLN
rln_2_LN012_770107=LN012_436016	4.0073	rLN
rln_2_LN012_195002=LN012_748637	4.04827	rLN
rln_2_LN012_383248=LN012_453058	3.70015	rLN
rln_5_LN011_438332=LN011_516358	3.8777	rLN
rln_5_LN011_736962=LN011_411679	4.12836	rLN
fl_5_LN012_497831=LN012_134796	3.7262	FL
rln_5_LN011_172248=LN011_187066	3.90592	rLN
dlbcl_1_LN011_249468=LN011_367853	4.112	DLBCL
rln_2_LN012_308310=LN012_656527	3.74795	rLN
rln_5_LN011_557814=LN011_291681	3.98443	rLN
dlbcl_4_LN011_102321=LN011_50385	3.68165	DLBCL
rln_2_LN012_67725=LN012_619095	3.78601	rLN
rln_5_LN011_776946=LN011_149452	3.79817	rLN
fl_3_LN012_443795=LN012_389626	3.90204	FL
rln_2_LN012_862480=LN012_852525	4.07037	rLN
rln_5_LN011_349239=LN011_653024	4.17497	rLN
rln_5_LN011_712794=LN011_553545	4.37635	rLN
rln_1_LN012_719350=LN012_700277	3.91898	rLN
rln_2_LN012_609193=LN012_469242	4.47019	rLN
fl_5_LN012_179527=LN012_551285	3.72036	FL
rln_5_LN011_557814=LN011_453732	4.35366	rLN
rln_5_LN011_221704=LN011_416445	3.74175	rLN
rln_5_LN011_703974=LN011_720898	4.22145	rLN
rln_1_LN012_550745=LN012_211036	3.81945	rLN
rln_1_LN012_804957=LN012_130185	3.96311	rLN
dlbcl_4_LN011_472827=LN011_259361	4.33675	DLBCL
rln_5_LN011_172248=LN011_779910	3.70414	rLN
dlbcl_4_LN011_607007=LN011_737757	3.99733	DLBCL
fl_5_LN012_555144=LN012_251182	3.76325	FL
rln_2_LN012_770107=LN012_259906	3.84367	rLN
rln_2_LN012_105277=LN012_64388	3.87718	rLN
dlbcl_1_LN011_249468=LN011_70205	3.76476	DLBCL
rln_5_LN011_310391=LN011_662491	3.94417	rLN
dlbcl_4_LN011_135347=LN011_83651	3.69854	DLBCL
rln_5_LN011_112632=LN011_683595	3.68495	rLN
rln_2_LN012_792929=LN012_837513	3.80233	rLN
rln_5_LN011_213872=LN011_725354	3.60896	rLN
dlbcl_4_LN011_147431=LN011_825336	4.06172	DLBCL
rln_2_LN012_443213=LN012_121230	4.02987	rLN
rln_2_LN012_195002=LN012_881465	3.91483	rLN
rln_5_LN011_171500=LN011_580434	3.98999	rLN
rln_5_LN011_356342=LN011_683595	3.96704	rLN
dlbcl_4_LN011_472827=LN011_89644	4.23603	DLBCL
rln_5_LN011_478952=LN011_707522	3.91956	rLN
fl_5_LN012_868232=LN012_549403	3.75	FL
rln_2_LN012_195002=LN012_168552	3.79527	rLN
rln_5_LN011_569234=LN011_620769	4.09025	rLN
rln_5_LN011_766954=LN011_821776	3.8893	rLN
rln_2_LN012_651496=LN012_881465	3.73608	rLN
rln_5_LN011_349239=LN011_443264	3.81607	rLN
rln_5_LN011_184831=LN011_172354	4.02651	rLN
rln_5_LN011_845417=LN011_277671	4.08935	rLN
rln_2_LN012_8297=LN012_800393	3.68762	rLN
rln_5_LN011_172248=LN011_633595	4.21263	rLN
dlbcl_4_LN011_848537=LN011_588592	3.88083	DLBCL
rln_1_LN012_834167=LN012_700277	3.92243	rLN
rln_1_LN012_566091=LN012_360181	4.06497	rLN
rln_5_LN011_549877=LN011_505328	4.16865	rLN
rln_5_LN011_549877=LN011_391570	4.1974	rLN
rln_1_LN012_834167=LN012_430364	3.63129	rLN
rln_2_LN012_414824=LN012_748637	4.08853	rLN
rln_2_LN012_186163=LN012_84336	3.78172	rLN
rln_5_LN011_837058=LN011_613628	4.48043	rLN
rln_5_LN011_630177=LN011_230138	3.7337	rLN
rln_5_LN011_124505=LN011_274816	4.01794	rLN
rln_2_LN012_575162=LN012_174445	3.81167	rLN
rln_2_LN012_646234=LN012_123177	4.06506	rLN
rln_5_LN011_147744=LN011_325562	4.20151	rLN
rln_1_LN012_566404=LN012_763678	3.7354	rLN
rln_5_LN011_128335=LN011_207824	3.75375	rLN
rln_1_LN012_566091=LN012_173094	3.73139	rLN
rln_2_LN012_9081=LN012_20519	3.68258	rLN
fl_5_LN012_143436=LN012_10734	3.90153	FL
rln_5_LN011_630177=LN011_159956	3.79824	rLN
fl_4_LN011_303856=LN011_208047	3.90796	FL
rln_1_LN012_715480=LN012_51864	3.91904	rLN
rln_1_LN012_568246=LN012_705687	3.74144	rLN
fl_3_LN012_571081=LN012_563726	4.1129	FL
rln_2_LN012_561432=LN012_90186	3.90518	rLN
rln_5_LN011_837058=LN011_143470	3.95209	rLN
rln_2_LN012_395768=LN012_665264	4.05546	rLN
dlbcl_4_LN011_139551=LN011_744712	4.03403	DLBCL
rln_5_LN011_124505=LN011_183556	4.08218	rLN
rln_5_LN011_766954=LN011_590328	3.90348	rLN
rln_5_LN011_623972=LN011_877013	4.1205	rLN
rln_2_LN012_848035=LN012_132426	4.79622	rLN
rln_2_LN012_339082=LN012_267551	3.76942	rLN
rln_2_LN012_506986=LN012_20359	3.64179	rLN
rln_1_LN012_303112=LN012_700277	4.38858	rLN
fl_5_LN012_238780=LN012_782354	3.97652	FL
rln_2_LN012_378046=LN012_582267	3.94003	rLN
rln_5_LN011_356342=LN011_118362	3.78375	rLN
rln_5_LN011_604151=LN011_802402	4.12626	rLN
rln_1_LN012_566091=LN012_81310	3.93858	rLN
rln_2_LN012_561432=LN012_398283	3.70184	rLN
dlbcl_4_LN011_607007=LN011_345469	3.67379	DLBCL
rln_2_LN012_203983=LN012_656527	4.04559	rLN
rln_5_LN011_119674=LN011_164409	3.96171	rLN
dlbcl_4_LN011_720266=LN011_878410	3.714	DLBCL
rln_2_LN012_66051=LN012_428027	4.06456	rLN
rln_2_LN012_315122=LN012_104237	3.77293	rLN
rln_1_LN012_387931=LN012_857634	3.69478	rLN
rln_5_LN011_130564=LN011_516358	3.72174	rLN
rln_2_LN012_688019=LN012_481561	4.08099	rLN
fl_3_LN012_443795=LN012_856893_2	4.05337	FL
rln_5_LN011_703974=LN011_685501	4.29218	rLN
dlbcl_4_LN011_147431=LN011_124007	3.74144	DLBCL
rln_2_LN012_66051=LN012_84715	3.78079	rLN
fl_5_LN012_769496=LN012_216103	3.80227	FL
rln_5_LN011_349239=LN011_474417	3.7958	rLN
rln_3_LN011_554880=LN011_573396	3.72591	rLN
rln_5_LN011_174422=LN011_175330	4.08912	rLN
rln_2_LN012_798825=LN012_791614	3.95425	rLN
rln_1_LN012_364694=LN012_406430	4.15915	rLN
rln_2_LN012_598675=LN012_84336	3.96925	rLN
rln_2_LN012_203983=LN012_831723	3.68611	rLN
rln_5_LN011_349239=LN011_29415	3.99242	rLN
rln_2_LN012_141576=LN012_722837	4.06671	rLN
rln_5_LN011_112632=LN011_877013	3.8176	rLN
fl_3_LN012_267262=LN012_118899	4.03089	FL
rln_1_LN012_178618=LN012_857634	3.67587	rLN
rln_5_LN011_623972=LN011_51538	3.83775	rLN
rln_2_LN012_105277=LN012_873549	3.92635	rLN
rln_2_LN012_798825=LN012_76619	3.95174	rLN
rln_5_LN011_870532=LN011_305781	4.13717	rLN
rln_2_LN012_770107=LN012_56083	3.65961	rLN
rln_2_LN012_670116=LN012_350609	4.04499	rLN
fl_5_LN012_823141=LN012_699857	3.70707	FL
rln_5_LN011_604151=LN011_6808	3.92559	rLN
fl_3_LN012_443795=LN012_209197	3.98624	FL
rln_5_LN011_776946=LN011_38257	3.90746	rLN
dlbcl_4_LN011_720266=LN011_36992	3.95915	DLBCL
rln_5_LN011_207824=LN011_549402	3.7166	rLN
rln_2_LN012_67725=LN012_279320	3.94966	rLN
rln_5_LN011_291668=LN011_509005	4.19005	rLN
fl_5_LN012_713696=LN012_129707	3.88248	FL
rln_5_LN011_184831=LN011_720898	4.14838	rLN
rln_5_LN011_559857=LN011_434386	3.84113	rLN
rln_2_LN012_38568=LN012_606594	3.90919	rLN
rln_5_LN011_703974=LN011_163099	3.87768	rLN
rln_5_LN011_837058=LN011_319418	3.95494	rLN
fl_5_LN012_318732=LN012_3374	3.8789	FL
fl_5_LN012_4359=LN012_95125	3.75768	FL
rln_2_LN012_879697=LN012_54003	3.79349	rLN
rln_5_LN011_604151=LN011_175330	4.19722	rLN
rln_2_LN012_414824=LN012_481561	4.56406	rLN
rln_2_LN012_333293=LN012_686182	3.71407	rLN
rln_2_LN012_339082=LN012_76619	3.81936	rLN
rln_2_LN012_402132=LN012_419608	4.11379	rLN
rln_5_LN011_175500=LN011_124002	3.64443	rLN
fl_5_LN012_413343=LN012_270578	3.81303	FL
rln_2_LN012_190252=LN012_104237	3.66286	rLN
rln_1_LN012_344551=LN012_349836	3.7397	rLN
rln_5_LN011_523606=LN011_137634	3.97722	rLN
rln_5_LN011_604151=LN011_454752	4.09385	rLN
rln_1_LN012_550730=LN012_189638	4.56346	rLN
rln_1_LN012_611699=LN012_405594	3.73772	rLN
rln_2_LN012_350695=LN012_881465	3.87175	rLN
rln_2_LN012_308310=LN012_517796	3.99283	rLN
dlbcl_2_LN012_95874=LN012_292520	3.72155	DLBCL
rln_5_LN011_770927=LN011_413527	3.87519	rLN
fl_5_LN012_868232=LN012_64865	4.04685	FL
rln_2_LN012_598675=LN012_475194	3.64816	rLN
fl_5_LN012_868232=LN012_241520	4.06166	FL
fl_3_LN012_80254=LN012_711745	3.82901	FL
rln_5_LN011_174422=LN011_274816	3.87856	rLN
rln_1_LN012_303112=LN012_62666	3.90678	rLN
dlbcl_4_LN011_135347=LN011_44180	3.65283	DLBCL
fl_5_LN012_161416=LN012_599546	4.20523	FL
fl_4_LN011_303856=LN011_224252	4.18793	FL
rln_2_LN012_296895=LN012_262028	4.01409	rLN
rln_2_LN012_333293=LN012_847442	3.95731	rLN
rln_2_LN012_383248=LN012_419608	4.24748	rLN
rln_2_LN012_121638=LN012_734176	3.68866	rLN
rln_5_LN011_139219=LN011_172354	3.6317	rLN
rln_2_LN012_492098=LN012_800393	3.93207	rLN
rln_5_LN011_523606=LN011_51538	3.76622	rLN
rln_5_LN011_623972=LN011_190386	3.66483	rLN
rln_5_LN011_174422=LN011_46463	3.74183	rLN
rln_2_LN012_548876=LN012_350609	3.60888	rLN
rln_2_LN012_609193=LN012_512405	3.69538	rLN
rln_1_LN012_341302=LN012_405594	3.93094	rLN
rln_5_LN011_703974=LN011_51538	3.93537	rLN
rln_2_LN012_862480=LN012_121230	3.97418	rLN
rln_5_LN011_725989=LN011_445545	3.80076	rLN
rln_2_LN012_350695=LN012_813025	3.94883	rLN
rln_2_LN012_395768=LN012_165456	3.87556	rLN
rln_2_LN012_504237=LN012_279320	3.8897	rLN
fl_4_LN011_303856=LN011_195331	4.31962	FL
rln_2_LN012_63106=LN012_831723	3.80344	rLN
rln_2_LN012_315122=LN012_671902	3.7146	rLN
rln_5_LN011_119674=LN011_274816	3.80259	rLN
rln_1_LN012_647927=LN012_811913	3.68383	rLN
rln_5_LN011_147744=LN011_773075	3.72541	rLN
fl_5_LN012_823141=LN012_279295	3.78047	FL
rln_5_LN011_604151=LN011_14606	4.16798	rLN
fl_5_LN012_179527=LN012_388509	4.17656	FL
fl_5_LN012_413343=LN012_787736	3.7755	FL
rln_2_LN012_506986=LN012_299242	3.96313	rLN
rln_2_LN012_395768=LN012_20359	3.7361	rLN
rln_5_LN011_549877=LN011_466251	3.81978	rLN
rln_2_LN012_315122=LN012_165456	3.75563	rLN
rln_1_LN012_834167=LN012_51864	3.80333	rLN
rln_2_LN012_792929=LN012_256941	3.78718	rLN
rln_5_LN011_870532=LN011_75720	4.06281	rLN
rln_2_LN012_383248=LN012_688293	3.95868	rLN
rln_1_LN012_834167=LN012_851107	3.68618	rLN
rln_2_LN012_169204=LN012_400083	3.85291	rLN
rln_2_LN012_598675=LN012_193536	3.92178	rLN
dlbcl_4_LN011_139551=LN011_295761	3.7179	DLBCL
rln_2_LN012_66051=LN012_338439	3.82627	rLN
rln_5_LN011_172248=LN011_632568	4.06247	rLN
rln_5_LN011_291668=LN011_482136	3.78787	rLN
rln_2_LN012_550765=LN012_5370	3.6568	rLN
rln_2_LN012_104361=LN012_84336	3.92452	rLN
rln_2_LN012_670116=LN012_582267	4.01535	rLN
dlbcl_4_LN011_6288=LN011_206572	3.95589	DLBCL
fl_5_LN012_125995=LN012_40620	4.25016	FL
rln_2_LN012_347562=LN012_688293	4.00314	rLN
rln_2_LN012_203983=LN012_259906	3.92546	rLN
rln_2_LN012_402132=LN012_399609	4.06986	rLN
rln_5_LN011_184831=LN011_40918	3.90676	rLN
rln_2_LN012_598675=LN012_398283	3.60387	rLN
rln_5_LN011_557814=LN011_620769	4.29045	rLN
rln_1_LN012_695757=LN012_155049	3.81115	rLN
rln_1_LN012_566091=LN012_650253	3.77021	rLN
rln_2_LN012_422450=LN012_366872	4.19471	rLN
rln_2_LN012_604799=LN012_837513	3.84226	rLN
rln_1_LN012_164923=LN012_426084	3.69063	rLN
rln_2_LN012_651029=LN012_114374	3.75321	rLN
rln_1_LN012_674263=LN012_594147	4.19145	rLN
rln_1_LN012_769078=LN012_472428	3.79116	rLN
rln_2_LN012_402132=LN012_321509	3.6915	rLN
rln_1_LN012_566091=LN012_556261	3.84885	rLN
fl_4_LN011_129573=LN011_106057	4.08347	FL
rln_2_LN012_415822=LN012_321577	3.86372	rLN
rln_2_LN012_425026=LN012_104237	3.64608	rLN
rln_5_LN011_86088=LN011_319418	3.82003	rLN
dlbcl_4_LN011_139551=LN011_250656	4.28208	DLBCL
rln_1_LN012_344551=LN012_572944	3.79658	rLN
rln_2_LN012_339082=LN012_229125	3.73901	rLN
rln_1_LN012_387931=LN012_248075	4.08598	rLN
rln_5_LN011_207824=LN011_49038	3.70041	rLN
rln_5_LN011_723383=LN011_503761	4.22968	rLN
rln_2_LN012_414824=LN012_788772	3.81499	rLN
rln_5_LN011_870532=LN011_93925	4.6736	rLN
fl_4_LN011_129573=LN011_56956	4.02272	FL
rln_5_LN011_523606=LN011_665771	4.18307	rLN
rln_5_LN011_438332=LN011_111767	3.64582	rLN
rln_5_LN011_837058=LN011_308142	3.85753	rLN
dlbcl_4_LN011_342416=LN011_656884	4.24928	DLBCL
rln_2_LN012_609193=LN012_617076	4.05061	rLN
rln_5_LN011_124505=LN011_685501	4.26865	rLN
rln_2_LN012_66051=LN012_469242	4.41527	rLN
rln_5_LN011_703974=LN011_288815	3.9137	rLN
rln_2_LN012_395768=LN012_688293	4.01602	rLN
rln_2_LN012_422450=LN012_354085	4.32961	rLN
rln_5_LN011_569234=LN011_291681	3.86784	rLN
rln_2_LN012_702140=LN012_391210	4.68958	rLN
rln_5_LN011_207824=LN011_161772	3.77339	rLN
rln_2_LN012_805605=LN012_772992	3.86161	rLN
rln_2_LN012_205407=LN012_671902	3.67535	rLN
dlbcl_4_LN011_846341=LN011_50385	3.97221	DLBCL
rln_2_LN012_350695=LN012_517796	4.27502	rLN
rln_5_LN011_770927=LN011_665771	4.18442	rLN
rln_2_LN012_702140=LN012_131853	4.09127	rLN
fl_5_LN012_868232=LN012_93689	3.64872	FL
fl_3_LN012_571081=LN012_118899	4.14355	FL
rln_5_LN011_349849=LN011_508315	3.84597	rLN
rln_1_LN012_344321=LN012_751993	3.81852	rLN
rln_2_LN012_104361=LN012_772445	3.69147	rLN
fl_5_LN012_497831=LN012_872019	3.71071	FL
rln_2_LN012_237162=LN012_617076	3.70061	rLN
rln_2_LN012_862480=LN012_512592	3.66288	rLN
fl_4_LN011_133397=LN011_484291	3.72764	FL
rln_5_LN011_349239=LN011_157465	3.96194	rLN
rln_2_LN012_879697=LN012_158358	4.10237	rLN
rln_2_LN012_415822=LN012_781227	3.92018	rLN
rln_5_LN011_557814=LN011_175330	4.10132	rLN
fl_5_LN012_318732=LN012_549403	3.71161	FL
fl_5_LN012_868232=LN012_262429	3.76979	FL
rln_5_LN011_870532=LN011_825220	4.61392	rLN
rln_2_LN012_602125=LN012_279320	3.92589	rLN
rln_2_LN012_604799=LN012_840934	4.72901	rLN
rln_2_LN012_492098=LN012_666840	3.87448	rLN
rln_5_LN011_75910=LN011_304090	4.03795	rLN
fl_2_LN012_562346=LN012_697834	3.80369	FL
rln_2_LN012_804628=LN012_129396	3.82765	rLN
rln_5_LN011_837058=LN011_487405	3.69963	rLN
fl_3_LN012_828731=LN012_15137	3.74812	FL
rln_1_LN012_568246=LN012_130185	3.82849	rLN
rln_5_LN011_464594=LN011_685501	4.17015	rLN
rln_2_LN012_862480=LN012_119763	3.88816	rLN
fl_5_LN012_701332=LN012_847375	3.94126	FL
rln_4_LN011_212633=LN011_603781	4.29644	rLN
rln_1_LN012_550730=LN012_78214	4.20881	rLN
dlbcl_1_LN011_249468=LN011_651181	3.93212	DLBCL
rln_2_LN012_622197=LN012_469242	4.19783	rLN
rln_2_LN012_350695=LN012_419608	4.29329	rLN
rln_2_LN012_425026=LN012_338439	3.68459	rLN
rln_2_LN012_169204=LN012_751763	4.48619	rLN
rln_2_LN012_550765=LN012_619095	3.79678	rLN
rln_1_LN012_834167=LN012_408886	3.70462	rLN
fl_4_LN011_303856=LN011_761021	3.61851	FL
rln_2_LN012_333293=LN012_104237	3.68954	rLN
rln_2_LN012_186163=LN012_20519	3.81074	rLN
rln_5_LN011_147744=LN011_630448	4.05789	rLN
rln_5_LN011_128335=LN011_466251	3.73991	rLN
rln_2_LN012_112336=LN012_733260	3.78794	rLN
rln_2_LN012_195002=LN012_733260	3.91587	rLN
fl_5_LN012_595464=LN012_102304	3.84494	FL
rln_1_LN012_568246=LN012_269076	3.78691	rLN
fl_5_LN012_600404=LN012_131746	3.82364	FL
rln_2_LN012_651496=LN012_323944	3.66177	rLN
rln_5_LN011_147744=LN011_161772	4.54217	rLN
rln_5_LN011_174422=LN011_282620	4.03665	rLN
rln_5_LN011_349849=LN011_613628	4.09792	rLN
rln_5_LN011_747480=LN011_180861	3.77806	rLN
fl_5_LN012_283134=LN012_882865	4.00457	FL
rln_1_LN012_550745=LN012_510353	3.91519	rLN
rln_2_LN012_493426=LN012_873741	3.85825	rLN
rln_2_LN012_370128=LN012_350609	3.90079	rLN
rln_2_LN012_386419=LN012_722837	3.71	rLN
rln_2_LN012_770107=LN012_861188	4.06976	rLN
rln_2_LN012_383248=LN012_827249	3.95198	rLN
rln_2_LN012_548139=LN012_131853	3.9006	rLN
rln_1_LN012_834167=LN012_88042	3.8685	rLN
rln_2_LN012_38568=LN012_772992	4.07329	rLN
rln_2_LN012_205407=LN012_521026	3.60115	rLN
rln_2_LN012_15657=LN012_875627	3.76383	rLN
fl_5_LN012_161416=LN012_226439	3.75223	FL
rln_5_LN011_130564=LN011_653024	3.98861	rLN
rln_2_LN012_609193=LN012_751763	4.21083	rLN
dlbcl_1_LN011_249468=LN011_172402	3.84177	DLBCL
rln_2_LN012_339082=LN012_519436	3.7694	rLN
rln_5_LN011_130564=LN011_569882	4.02678	rLN
rln_5_LN011_119674=LN011_620769	4.10309	rLN
rln_1_LN012_303112=LN012_208957	4.2741	rLN
rln_2_LN012_350695=LN012_470022	3.71031	rLN
rln_2_LN012_203983=LN012_158358	4.15785	rLN
dlbcl_4_LN011_846341=LN011_877275	3.99538	DLBCL
rln_5_LN011_124505=LN011_830928	3.91585	rLN
rln_5_LN011_124505=LN011_508315	4.21425	rLN
rln_2_LN012_792929=LN012_578493	4.24297	rLN
rln_2_LN012_350695=LN012_791614	4.03589	rLN
rln_2_LN012_110081=LN012_99672	3.81762	rLN
rln_2_LN012_487577=LN012_617076	4.34797	rLN
rln_5_LN011_356342=LN011_135900	4.1148	rLN
fl_5_LN012_823141=LN012_509059	3.63327	FL
rln_1_LN012_303112=LN012_526358	4.18276	rLN
rln_2_LN012_350695=LN012_218351	3.8165	rLN
rln_2_LN012_296895=LN012_553157	3.63807	rLN
rln_2_LN012_550765=LN012_386023	3.7547	rLN
rln_2_LN012_333293=LN012_84336	3.92599	rLN
rln_5_LN011_736962=LN011_549402	4.64115	rLN
rln_2_LN012_350695=LN012_873549	4.25059	rLN
rln_2_LN012_422450=LN012_256941	3.79307	rLN
rln_5_LN011_175500=LN011_157465	4.31842	rLN
rln_5_LN011_523606=LN011_718974	3.8072	rLN
rln_2_LN012_383248=LN012_733260	3.80066	rLN
rln_5_LN011_310391=LN011_665771	4.11181	rLN
rln_5_LN011_356342=LN011_307515	3.95487	rLN
rln_5_LN011_499140=LN011_183947	3.67774	rLN
dlbcl_4_LN011_249221=LN011_334094	3.77883	DLBCL
rln_2_LN012_670116=LN012_256941	3.78417	rLN
rln_2_LN012_315122=LN012_842895	3.77596	rLN
rln_5_LN011_171500=LN011_167789	3.96043	rLN
rln_1_LN012_194674=LN012_248075	3.75028	rLN
dlbcl_4_LN011_139551=LN011_530388	3.68288	DLBCL
rln_5_LN011_174422=LN011_304090	3.85515	rLN
rln_2_LN012_110081=LN012_686182	3.79266	rLN
rln_5_LN011_845417=LN011_172354	3.94071	rLN
rln_5_LN011_291668=LN011_6668	4.11393	rLN
rln_5_LN011_438332=LN011_304090	3.96614	rLN
rln_5_LN011_174422=LN011_50655	4.38833	rLN
rln_2_LN012_169204=LN012_772992	4.3565	rLN
rln_1_LN012_68712=LN012_25289	3.75867	rLN
rln_2_LN012_9081=LN012_619095	3.7246	rLN
rln_5_LN011_604151=LN011_821504	4.09028	rLN
fl_5_LN012_161416=LN012_143513	4.05841	FL
fl_5_LN012_179527=LN012_262429	3.88952	FL
rln_5_LN011_128335=LN011_308142	3.84407	rLN
rln_5_LN011_464594=LN011_390841	3.71356	rLN
rln_2_LN012_770107=LN012_64388	4.20895	rLN
dlbcl_4_LN011_147431=LN011_44912	3.93224	DLBCL
fl_5_LN012_143436=LN012_360780	3.94547	FL
rln_5_LN011_557814=LN011_733370	3.69813	rLN
dlbcl_4_LN011_225765=LN011_83651	3.83765	DLBCL
rln_5_LN011_175500=LN011_405750	4.22825	rLN
rln_2_LN012_770107=LN012_119763	3.92984	rLN
rln_2_LN012_579313=LN012_791614	3.63203	rLN
fl_4_LN011_303856=LN011_581400	4.10586	FL
rln_5_LN011_557814=LN011_207824	3.77384	rLN
rln_5_LN011_499140=LN011_412491	4.07657	rLN
dlbcl_4_LN011_249221=LN011_457323	3.69815	DLBCL
rln_2_LN012_798825=LN012_261782	4.07977	rLN
rln_5_LN011_630177=LN011_411679	4.17543	rLN
fl_5_LN012_283134=LN012_624377	3.81623	FL
rln_5_LN011_845417=LN011_508315	4.03876	rLN
dlbcl_4_LN011_235029=LN011_38947	3.99761	DLBCL
dlbcl_4_LN011_147431=LN011_370344	3.70602	DLBCL
rln_2_LN012_604799=LN012_582267	4.06216	rLN
fl_5_LN012_318732=LN012_245798	3.77531	FL
rln_5_LN011_291668=LN011_676870	3.80468	rLN
rln_2_LN012_770107=LN012_299242	4.24772	rLN
rln_1_LN012_194674=LN012_827461	3.64963	rLN
rln_1_LN012_704170=LN012_526358	3.7371	rLN
rln_1_LN012_647927=LN012_51864	3.74617	rLN
rln_2_LN012_308310=LN012_512405	3.68284	rLN
rln_1_LN012_178618=LN012_734659	3.71153	rLN
fl_5_LN012_161416=LN012_536298	3.99356	FL
rln_5_LN011_604151=LN011_51538	3.90724	rLN
rln_5_LN011_837058=LN011_747621	4.04328	rLN
rln_2_LN012_192238=LN012_350609	3.89157	rLN
rln_2_LN012_609193=LN012_489082	4.00614	rLN
fl_5_LN012_318732=LN012_29910	4.14217	FL
fl_5_LN012_595464=LN012_675247	4.12642	FL
rln_5_LN011_18704=LN011_689101	3.94066	rLN
rln_5_LN011_171500=LN011_773075	3.86184	rLN
rln_5_LN011_725989=LN011_175330	3.90677	rLN
rln_2_LN012_511279=LN012_791614	3.81805	rLN
rln_5_LN011_175500=LN011_523761	4.49035	rLN
rln_2_LN012_604799=LN012_323944	3.65091	rLN
rln_2_LN012_121638=LN012_505526	3.84905	rLN
rln_2_LN012_347562=LN012_868242	3.78041	rLN
rln_1_LN012_566091=LN012_61482	3.86276	rLN
rln_5_LN011_569234=LN011_180861	3.86277	rLN
dlbcl_2_LN012_95874=LN012_534823	3.68385	DLBCL
dlbcl_4_LN011_6288=LN011_301435	3.75308	DLBCL
dlbcl_4_LN011_846341=LN011_94633	3.99883	DLBCL
rln_5_LN011_837058=LN011_499348	3.73908	rLN
fl_5_LN012_283134=LN012_648999	3.68513	FL
rln_2_LN012_105277=LN012_839487	3.81532	rLN
rln_1_LN012_652034=LN012_282458	3.78662	rLN
rln_5_LN011_478952=LN011_443264	4.01625	rLN
rln_5_LN011_736962=LN011_632568	4.1854	rLN
rln_2_LN012_370128=LN012_771522	3.84103	rLN
fl_3_LN012_267262=LN012_759803	4.07158	FL
rln_2_LN012_121638=LN012_619095	3.88447	rLN
rln_5_LN011_124505=LN011_6808	3.89989	rLN
rln_5_LN011_172248=LN011_720235	3.60627	rLN
rln_5_LN011_349239=LN011_180861	3.83155	rLN
rln_2_LN012_383248=LN012_788772	3.73076	rLN
rln_5_LN011_703974=LN011_446517	3.87915	rLN
rln_2_LN012_112336=LN012_619095	4.12	rLN
rln_5_LN011_464594=LN011_274816	3.95353	rLN
rln_5_LN011_609736=LN011_667081	3.93246	rLN
rln_2_LN012_618448=LN012_299242	3.71092	rLN
rln_2_LN012_378046=LN012_221121	3.98624	rLN
fl_5_LN012_161416=LN012_509059	3.83157	FL
dlbcl_4_LN011_788771=LN011_422865	3.71841	DLBCL
rln_1_LN012_715480=LN012_49671	3.77053	rLN
fl_3_LN012_267262=LN012_393866	4.4646	FL
rln_2_LN012_112336=LN012_702969	3.83369	rLN
dlbcl_4_LN011_249221=LN011_767131	3.95887	DLBCL
rln_2_LN012_879697=LN012_695536	3.87971	rLN
rln_1_LN012_612004=LN012_220225	3.7349	rLN
rln_5_LN011_569234=LN011_51538	3.72967	rLN
rln_5_LN011_356342=LN011_143470	4.12152	rLN
dlbcl_4_LN011_846341=LN011_353295	3.88892	DLBCL
rln_2_LN012_347562=LN012_256941	3.76578	rLN
rln_2_LN012_9081=LN012_39813	3.88968	rLN
rln_5_LN011_147744=LN011_718974	3.81105	rLN
rln_4_LN011_300469=LN011_610345	4.09736	rLN
fl_5_LN012_179527=LN012_40620	4.1594	FL
rln_1_LN012_704170=LN012_401704	3.65618	rLN
rln_1_LN012_387931=LN012_244454	3.73549	rLN
dlbcl_4_LN011_519067=LN011_18123	3.63251	DLBCL
rln_5_LN011_499054=LN011_319418	4.20539	rLN
rln_5_LN011_174422=LN011_534110	4.29124	rLN
rln_4_LN011_622990=LN011_846317	3.70366	rLN
rln_5_LN011_747480=LN011_291681	3.80073	rLN
rln_5_LN011_18704=LN011_288815	3.77944	rLN
rln_2_LN012_112336=LN012_338439	3.84711	rLN
rln_5_LN011_776946=LN011_478507	4.11774	rLN
dlbcl_4_LN011_720266=LN011_266524	3.67411	DLBCL
rln_2_LN012_414824=LN012_64388	4.3018	rLN
rln_5_LN011_499054=LN011_161772	4.87112	rLN
fl_4_LN011_133397=LN011_432081	3.69242	FL
rln_5_LN011_147744=LN011_14606	3.89848	rLN
fl_6_LN011_238524=LN011_377684	3.72498	FL
rln_5_LN011_175500=LN011_274816	4.0153	rLN
fl_5_LN012_179527=LN012_469747	3.7994	FL
rln_2_LN012_618448=LN012_722837	3.83208	rLN
fl_5_LN012_179527=LN012_283365	3.64113	FL
rln_5_LN011_604151=LN011_187066	4.18577	rLN
rln_2_LN012_105277=LN012_366872	3.80203	rLN
rln_2_LN012_805605=LN012_482785	3.95544	rLN
rln_5_LN011_128335=LN011_183556	3.94236	rLN
rln_2_LN012_105277=LN012_132426	4.17893	rLN
fl_5_LN012_823141=LN012_484650	3.64513	FL
rln_2_LN012_511279=LN012_582267	3.83913	rLN
rln_5_LN011_557814=LN011_630209	4.1854	rLN
dlbcl_4_LN011_720266=LN011_138673	4.38243	DLBCL
fl_5_LN012_277995=LN012_484650	4.10529	FL
rln_2_LN012_318451=LN012_321577	3.66849	rLN
rln_5_LN011_215743=LN011_319418	3.60338	rLN
rln_2_LN012_798825=LN012_436016	3.90534	rLN
rln_2_LN012_112336=LN012_537352	3.85964	rLN
rln_1_LN012_566091=LN012_838989	4.26996	rLN
fl_5_LN012_595464=LN012_501200	3.79867	FL
rln_5_LN011_559857=LN011_523761	4.04577	rLN
fl_5_LN012_161416=LN012_161108	3.86964	FL
dlbcl_4_LN011_249221=LN011_513178	3.65422	DLBCL
fl_5_LN012_4359=LN012_356013	3.67737	FL
dlbcl_4_LN011_848537=LN011_338842	3.90397	DLBCL
rln_2_LN012_383248=LN012_39813	4.2791	rLN
rln_5_LN011_75910=LN011_747621	4.2602	rLN
rln_2_LN012_386419=LN012_835344	3.72914	rLN
rln_5_LN011_172248=LN011_159956	3.70593	rLN
fl_3_LN012_80254=LN012_351645	3.95447	FL
rln_5_LN011_310391=LN011_689101	4.01489	rLN
dlbcl_4_LN011_472827=LN011_44180	3.82065	DLBCL
rln_2_LN012_383248=LN012_734176	3.8655	rLN
dlbcl_4_LN011_249221=LN011_597970	3.70273	DLBCL
rln_5_LN011_623972=LN011_142001	4.52669	rLN
rln_2_LN012_651496=LN012_131853	3.89583	rLN
rln_2_LN012_798825=LN012_419608	4.17461	rLN
fl_4_LN011_133397=LN011_390830	3.97054	FL
rln_2_LN012_347562=LN012_839487	4.10921	rLN
fl_5_LN012_277995=LN012_32908	4.47559	FL
rln_2_LN012_670116=LN012_114374	3.90142	rLN
rln_2_LN012_383248=LN012_870728	3.75085	rLN
fl_3_LN012_571081=LN012_786332	3.86312	FL
fl_5_LN012_283134=LN012_818571	4.20708	FL
rln_2_LN012_511279=LN012_616916	3.72103	rLN
rln_2_LN012_425026=LN012_428027	3.94422	rLN
rln_2_LN012_478466=LN012_619095	4.16658	rLN
fl_5_LN012_318732=LN012_563381	3.72978	FL
rln_1_LN012_178618=LN012_269076	4.00211	rLN
rln_2_LN012_561432=LN012_252389	3.81364	rLN
rln_2_LN012_506986=LN012_50947	3.63016	rLN
rln_1_LN012_364694=LN012_49671	3.97119	rLN
rln_1_LN012_566091=LN012_211036	3.80029	rLN
rln_1_LN012_612004=LN012_753480	4.10697	rLN
rln_1_LN012_719350=LN012_845403	3.76051	rLN
dlbcl_4_LN011_197448=LN011_854627	4.03587	DLBCL
rln_5_LN011_18704=LN011_775966	3.99182	rLN
dlbcl_1_LN011_249468=LN011_781055	3.81111	DLBCL
rln_5_LN011_175500=LN011_161772	4.68524	rLN
rln_5_LN011_523606=LN011_443264	3.91036	rLN
rln_2_LN012_350695=LN012_165456	3.98012	rLN
rln_5_LN011_499054=LN011_184972	3.74522	rLN
rln_1_LN012_303112=LN012_155049	4.23336	rLN
rln_2_LN012_186163=LN012_873549	3.96697	rLN
rln_5_LN011_776946=LN011_305781	4.01827	rLN
rln_5_LN011_349849=LN011_29415	3.9834	rLN
rln_2_LN012_738974=LN012_861188	4.33615	rLN
dlbcl_4_LN011_147431=LN011_119939	4.1476	DLBCL
fl_4_LN011_18218=LN011_460973	3.75086	FL
rln_5_LN011_712794=LN011_523761	4.54467	rLN
rln_2_LN012_702140=LN012_354085	4.10685	rLN
rln_2_LN012_651496=LN012_538741	3.81702	rLN
rln_2_LN012_493426=LN012_751763	4.30054	rLN
rln_5_LN011_770927=LN011_779910	3.91351	rLN
rln_2_LN012_609193=LN012_129396	4.05164	rLN
rln_5_LN011_184831=LN011_526310	4.27679	rLN
rln_5_LN011_310391=LN011_374060	4.06632	rLN
rln_1_LN012_834167=LN012_244454	3.66257	rLN
rln_2_LN012_110081=LN012_501993	3.73395	rLN
rln_2_LN012_169204=LN012_132426	5.10153	rLN
rln_1_LN012_647927=LN012_130185	3.75723	rLN
rln_2_LN012_378046=LN012_38463	3.7617	rLN
rln_2_LN012_862480=LN012_292804	4.28329	rLN
dlbcl_4_LN011_139551=LN011_541586	3.89556	DLBCL
fl_5_LN012_497831=LN012_584243	3.82505	FL
rln_5_LN011_112632=LN011_29415	3.96682	rLN
rln_2_LN012_347562=LN012_666605	4.06096	rLN
rln_2_LN012_359147=LN012_748637	3.84013	rLN
rln_2_LN012_105277=LN012_825910	3.85306	rLN
fl_3_LN012_443795=LN012_876101	3.76175	FL
rln_2_LN012_487577=LN012_728996	4.41215	rLN
rln_2_LN012_402556=LN012_779084	3.98748	rLN
rln_2_LN012_879697=LN012_39813	4.443	rLN
rln_2_LN012_63106=LN012_131853	4.29127	rLN
rln_2_LN012_792929=LN012_781227	4.14479	rLN
fl_5_LN012_359290=LN012_167618	3.63842	FL
rln_2_LN012_792929=LN012_54003	3.75689	rLN
rln_5_LN011_175500=LN011_821776	3.91597	rLN
rln_2_LN012_402556=LN012_332382	4.00903	rLN
rln_5_LN011_215743=LN011_630448	3.67673	rLN
rln_2_LN012_798825=LN012_627728	3.69783	rLN
fl_5_LN012_4359=LN012_279295	3.70362	FL
rln_5_LN011_139219=LN011_335919	3.68804	rLN
fl_5_LN012_125995=LN012_502129	3.88487	FL
dlbcl_4_LN011_147431=LN011_220173	3.83306	DLBCL
rln_2_LN012_670116=LN012_119763	4.07671	rLN
rln_2_LN012_308310=LN012_398283	3.71407	rLN
rln_5_LN011_171500=LN011_319418	4.09677	rLN
rln_5_LN011_604151=LN011_574281	4.32183	rLN
rln_2_LN012_315122=LN012_229125	3.8159	rLN
rln_5_LN011_630177=LN011_260764	4.08872	rLN
dlbcl_4_LN011_342416=LN011_723874	4.10972	DLBCL
rln_1_LN012_834167=LN012_349836	3.75608	rLN
rln_2_LN012_879697=LN012_323944	3.64691	rLN
dlbcl_4_LN011_6288=LN011_139586	4.31295	DLBCL
dlbcl_4_LN011_235029=LN011_183990	4.58896	DLBCL
rln_2_LN012_195002=LN012_262028	4.00879	rLN
rln_5_LN011_845417=LN011_534110	4.23002	rLN
fl_5_LN012_575474=LN012_563381	3.64905	FL
rln_5_LN011_623972=LN011_474417	4.05817	rLN
rln_5_LN011_221704=LN011_167789	3.97322	rLN
rln_2_LN012_333293=LN012_267551	3.93115	rLN
rln_5_LN011_845417=LN011_653024	4.42589	rLN
rln_5_LN011_18704=LN011_195076	3.68467	rLN
rln_1_LN012_389882=LN012_155049	3.96153	rLN
rln_5_LN011_174422=LN011_499348	3.75213	rLN
rln_2_LN012_604799=LN012_398283	3.65957	rLN
rln_5_LN011_499140=LN011_258276	3.82278	rLN
rln_5_LN011_124505=LN011_29821	3.88863	rLN
rln_2_LN012_110081=LN012_868242	3.78951	rLN
rln_1_LN012_566404=LN012_845422	3.73112	rLN
rln_5_LN011_124505=LN011_487405	3.88262	rLN
fl_5_LN012_413343=LN012_104126	3.69914	FL
rln_2_LN012_237133=LN012_800393	3.62367	rLN
rln_5_LN011_712794=LN011_720235	3.67699	rLN
rln_2_LN012_66051=LN012_41959	4.30341	rLN
rln_1_LN012_344321=LN012_150510	3.72843	rLN
rln_5_LN011_747480=LN011_190662	3.86746	rLN
rln_2_LN012_63106=LN012_99672	3.78761	rLN
rln_5_LN011_630177=LN011_689101	3.97353	rLN
rln_2_LN012_378046=LN012_398283	3.63689	rLN
rln_2_LN012_492098=LN012_702527	3.74496	rLN
fl_4_LN011_18218=LN011_203328	3.68515	FL
dlbcl_4_LN011_135347=LN011_827376	3.60041	DLBCL
rln_1_LN012_481602=LN012_270160	4.02357	rLN
fl_5_LN012_635693=LN012_599546	4.1101	FL
rln_2_LN012_370128=LN012_873741	3.75757	rLN
rln_5_LN011_119674=LN011_683595	3.76323	rLN
rln_5_LN011_747480=LN011_272238	3.95949	rLN
fl_5_LN012_210075=LN012_74888	3.86975	FL
rln_5_LN011_549877=LN011_625239	3.7468	rLN
dlbcl_1_LN011_436684=LN011_689069	3.80342	DLBCL
rln_2_LN012_576256=LN012_482785	3.65905	rLN
rln_5_LN011_770927=LN011_631086	3.68239	rLN
dlbcl_4_LN011_846341=LN011_41969	4.30961	DLBCL
rln_1_LN012_804957=LN012_440733	3.7902	rLN
rln_5_LN011_870532=LN011_877013	4.12994	rLN
rln_5_LN011_559857=LN011_505328	3.84279	rLN
rln_2_LN012_333293=LN012_76619	4.01413	rLN
rln_5_LN011_747480=LN011_270165	3.8136	rLN
rln_2_LN012_646234=LN012_522454	3.72328	rLN
rln_5_LN011_175500=LN011_478507	4.2486	rLN
fl_5_LN012_635693=LN012_202692	3.83155	FL
rln_2_LN012_66051=LN012_842895	3.864	rLN
dlbcl_4_LN011_147431=LN011_876971	3.94672	DLBCL
fl_5_LN012_595464=LN012_649217	3.68309	FL
rln_1_LN012_719350=LN012_349836	3.81082	rLN
fl_5_LN012_413343=LN012_356013	3.7754	FL
rln_1_LN012_834167=LN012_216027	3.67264	rLN
rln_2_LN012_296895=LN012_779084	3.94436	rLN
rln_2_LN012_350695=LN012_222036	3.94199	rLN
rln_5_LN011_703974=LN011_816327	4.06702	rLN
rln_5_LN011_18704=LN011_655779	4.1115	rLN
fl_5_LN012_497831=LN012_630880	3.67244	FL
rln_5_LN011_630177=LN011_466251	3.80096	rLN
rln_2_LN012_237162=LN012_519436	3.69551	rLN
rln_1_LN012_568246=LN012_594147	3.85079	rLN
rln_5_LN011_438332=LN011_177406	4.24959	rLN
rln_5_LN011_438332=LN011_29415	4.33031	rLN
rln_1_LN012_715480=LN012_77149	3.88688	rLN
rln_5_LN011_770927=LN011_549402	4.48282	rLN
rln_5_LN011_119674=LN011_745241	3.91943	rLN
rln_5_LN011_703974=LN011_291681	4.12474	rLN
rln_5_LN011_175500=LN011_218102	3.96814	rLN
rln_2_LN012_203983=LN012_875627	3.81338	rLN
rln_5_LN011_128335=LN011_701933	4.06057	rLN
fl_5_LN012_701332=LN012_202692	3.72962	FL
rln_2_LN012_402556=LN012_38463	3.90323	rLN
rln_2_LN012_112336=LN012_429954	3.67864	rLN
rln_2_LN012_553417=LN012_256941	3.59112	rLN
fl_5_LN012_283134=LN012_200420	3.84415	FL
rln_1_LN012_550730=LN012_714540	4.05048	rLN
rln_2_LN012_598675=LN012_77701	4.06135	rLN
dlbcl_4_LN011_147431=LN011_730734	4.17264	DLBCL
rln_2_LN012_609193=LN012_44098	3.68158	rLN
rln_2_LN012_848035=LN012_728996	4.03078	rLN
rln_2_LN012_370128=LN012_114374	3.78387	rLN
rln_5_LN011_171500=LN011_195111	4.38375	rLN
dlbcl_4_LN011_848537=LN011_55163	3.95021	DLBCL
rln_2_LN012_9081=LN012_133425	3.77295	rLN
rln_1_LN012_647927=LN012_78214	3.81259	rLN
fl_5_LN012_595464=LN012_108075	3.66474	FL
rln_5_LN011_349849=LN011_159956	3.64677	rLN
rln_2_LN012_487577=LN012_521026	3.78544	rLN
fl_5_LN012_635693=LN012_551518	4.23884	FL
rln_5_LN011_499140=LN011_260764	3.93513	rLN
rln_1_LN012_550745=LN012_811913	3.8545	rLN
fl_3_LN012_828731=LN012_341549	3.7849	FL
rln_5_LN011_291668=LN011_163703	4.01846	rLN
rln_2_LN012_577627=LN012_469242	4.05612	rLN
rln_2_LN012_38568=LN012_831723	3.74734	rLN
rln_2_LN012_501645=LN012_627728	3.66539	rLN
fl_4_LN011_129573=LN011_389614	4.12962	FL
fl_5_LN012_143436=LN012_213974	4.04596	FL
rln_2_LN012_478466=LN012_121230	4.08724	rLN
rln_2_LN012_169204=LN012_719338	4.11155	rLN
dlbcl_4_LN011_197448=LN011_58373	4.50341	DLBCL
rln_5_LN011_766954=LN011_434386	4.14015	rLN
rln_2_LN012_575162=LN012_221121	3.88182	rLN
rln_2_LN012_879697=LN012_350609	3.99786	rLN
rln_2_LN012_203983=LN012_665264	4.08914	rLN
fl_5_LN012_823141=LN012_882865	3.73801	FL
rln_5_LN011_175500=LN011_328695	4.27434	rLN
rln_5_LN011_523606=LN011_133584	3.67562	rLN
rln_2_LN012_862480=LN012_873549	4.23895	rLN
rln_5_LN011_221704=LN011_776685	4.19468	rLN
rln_5_LN011_478952=LN011_816327	3.75736	rLN
rln_5_LN011_630177=LN011_248509	3.91611	rLN
rln_2_LN012_622197=LN012_622777	3.96422	rLN
rln_2_LN012_879697=LN012_840934	4.63338	rLN
rln_2_LN012_414824=LN012_100641	3.7798	rLN
rln_5_LN011_559857=LN011_508315	3.8371	rLN
rln_1_LN012_344551=LN012_714996	4.06647	rLN
dlbcl_4_LN011_846341=LN011_261911	3.89813	DLBCL
rln_5_LN011_112632=LN011_281253	4.07121	rLN
rln_1_LN012_674263=LN012_622864	3.87834	rLN
rln_1_LN012_303112=LN012_459695	3.84369	rLN
fl_3_LN012_672667=LN012_538361	3.80777	FL
rln_5_LN011_870532=LN011_95950	3.83865	rLN
dlbcl_4_LN011_235029=LN011_563368	3.914	DLBCL
rln_5_LN011_837058=LN011_180861	3.92175	rLN
rln_2_LN012_651496=LN012_419608	3.98408	rLN
dlbcl_4_LN011_846341=LN011_89644	3.84585	DLBCL
dlbcl_4_LN011_519067=LN011_398364	3.66257	DLBCL
rln_2_LN012_848035=LN012_299242	3.95181	rLN
rln_1_LN012_769078=LN012_248075	3.82201	rLN
rln_5_LN011_128335=LN011_360192	4.01188	rLN
rln_5_LN011_557814=LN011_374060	4.16139	rLN
dlbcl_4_LN011_225765=LN011_272455	3.83397	DLBCL
rln_5_LN011_75910=LN011_715330	3.92185	rLN
rln_5_LN011_569234=LN011_667742	3.82922	rLN
rln_2_LN012_378046=LN012_386023	4.01491	rLN
rln_2_LN012_38568=LN012_133425	4.04986	rLN
dlbcl_4_LN011_139551=LN011_531484	3.75469	DLBCL
fl_5_LN012_161416=LN012_382511	3.66207	FL
rln_5_LN011_703974=LN011_701933	4.25626	rLN
rln_1_LN012_389882=LN012_845403	3.87307	rLN
rln_5_LN011_559857=LN011_549402	4.172	rLN
rln_5_LN011_184831=LN011_29821	3.86522	rLN
rln_5_LN011_184831=LN011_683595	3.91221	rLN
rln_5_LN011_747480=LN011_604589	3.77249	rLN
rln_1_LN012_719350=LN012_763678	3.69212	rLN
rln_2_LN012_104361=LN012_221121	4.04843	rLN
rln_2_LN012_702140=LN012_619095	4.0698	rLN
rln_1_LN012_674263=LN012_408112	3.73382	rLN
fl_4_LN011_18218=LN011_657106	3.85627	FL
rln_2_LN012_703058=LN012_481561	4.14402	rLN
rln_2_LN012_770107=LN012_512592	3.75334	rLN
rln_5_LN011_221704=LN011_620769	4.46784	rLN
rln_5_LN011_175500=LN011_360192	4.28012	rLN
fl_5_LN012_823141=LN012_840783	3.65975	FL
rln_2_LN012_350695=LN012_512592	3.73642	rLN
dlbcl_4_LN011_848537=LN011_220173	3.89818	DLBCL
rln_5_LN011_124505=LN011_49038	4.35773	rLN
dlbcl_4_LN011_235029=LN011_50385	4.18479	DLBCL
rln_2_LN012_501645=LN012_261782	3.77873	rLN
rln_2_LN012_550765=LN012_686182	3.64864	rLN
fl_5_LN012_143436=LN012_675247	4.0895	FL
dlbcl_4_LN011_249221=LN011_462296	3.7357	DLBCL
rln_1_LN012_365028=LN012_804356	4.01266	rLN
rln_2_LN012_506986=LN012_475535	3.74506	rLN
rln_5_LN011_221704=LN011_747621	4.21703	rLN
rln_2_LN012_622197=LN012_222036	3.92996	rLN
rln_5_LN011_124505=LN011_662491	4.01665	rLN
dlbcl_1_LN011_436684=LN011_739533	4.15745	DLBCL
rln_2_LN012_651496=LN012_728996	3.90405	rLN
dlbcl_4_LN011_102321=LN011_138673	3.86066	DLBCL
rln_5_LN011_174422=LN011_348528	4.04014	rLN
rln_2_LN012_383248=LN012_671902	3.91801	rLN
rln_5_LN011_630177=LN011_877013	4.05336	rLN
dlbcl_4_LN011_67708=LN011_451707	3.92487	DLBCL
dlbcl_4_LN011_6288=LN011_521635	3.69357	DLBCL
rln_5_LN011_438332=LN011_164409	4.22979	rLN
rln_2_LN012_296895=LN012_606594	4.02851	rLN
rln_5_LN011_112632=LN011_272238	3.98062	rLN
rln_5_LN011_623972=LN011_348528	4.05907	rLN
rln_2_LN012_370128=LN012_875627	3.73619	rLN
dlbcl_4_LN011_147431=LN011_375685	4.21045	DLBCL
rln_1_LN012_344321=LN012_405594	3.69295	rLN
fl_2_LN012_562346=LN012_683353	3.82322	FL
rln_2_LN012_670116=LN012_679651	3.827	rLN
rln_2_LN012_383248=LN012_100641	3.70488	rLN
dlbcl_1_LN011_833134=LN011_125711	3.88351	DLBCL
rln_2_LN012_38568=LN012_54003	3.80234	rLN
rln_2_LN012_237162=LN012_121230	3.69489	rLN
rln_5_LN011_766954=LN011_29415	4.29989	rLN
rln_2_LN012_804628=LN012_619095	3.81648	rLN
dlbcl_4_LN011_776497=LN011_718323	3.87959	DLBCL
rln_5_LN011_549877=LN011_346258	3.85608	rLN
rln_2_LN012_622197=LN012_852525	3.93235	rLN
dlbcl_4_LN011_519067=LN011_176817	3.69368	DLBCL
rln_2_LN012_9081=LN012_121230	3.70054	rLN
rln_2_LN012_276288=LN012_719338	3.6953	rLN
rln_5_LN011_523606=LN011_720235	3.68117	rLN
rln_2_LN012_487577=LN012_703923	3.60059	rLN
dlbcl_4_LN011_846341=LN011_597970	3.96412	DLBCL
rln_2_LN012_670116=LN012_617076	4.16399	rLN
rln_2_LN012_651029=LN012_20519	3.81702	rLN
rln_5_LN011_221704=LN011_157465	4.37227	rLN
rln_5_LN011_703974=LN011_416445	3.86788	rLN
rln_5_LN011_776946=LN011_172354	3.89307	rLN
rln_2_LN012_8297=LN012_292804	4.16775	rLN
rln_2_LN012_425026=LN012_288452	3.91042	rLN
rln_2_LN012_501645=LN012_519436	3.78948	rLN
dlbcl_4_LN011_472827=LN011_572203	4.15327	DLBCL
rln_2_LN012_186163=LN012_302816	3.63923	rLN
rln_2_LN012_308310=LN012_619095	3.91412	rLN
rln_5_LN011_478952=LN011_195111	4.09902	rLN
rln_5_LN011_712794=LN011_258276	4.01881	rLN
rln_1_LN012_674263=LN012_282458	3.85951	rLN
rln_5_LN011_18704=LN011_613628	4.37615	rLN
rln_1_LN012_303112=LN012_17755	4.05036	rLN
rln_2_LN012_186163=LN012_852525	3.87828	rLN
rln_5_LN011_124505=LN011_46463	3.98058	rLN
rln_1_LN012_387931=LN012_273359	3.88993	rLN
rln_2_LN012_702140=LN012_752611	4.17263	rLN
dlbcl_1_LN011_436684=LN011_80384	3.67018	DLBCL
fl_5_LN012_555144=LN012_140985	3.73045	FL
dlbcl_4_LN011_249221=LN011_785539	3.8539	DLBCL
fl_6_LN011_238524=LN011_667212	3.76458	FL
rln_5_LN011_747480=LN011_553545	3.99686	rLN
fl_5_LN012_83286=LN012_40620	3.75026	FL
rln_2_LN012_848035=LN012_292804	4.27823	rLN
rln_2_LN012_203983=LN012_512405	3.70688	rLN
rln_2_LN012_702140=LN012_134706	3.73533	rLN
rln_2_LN012_598675=LN012_606594	3.84136	rLN
dlbcl_4_LN011_139551=LN011_72509	3.94543	DLBCL
rln_2_LN012_347562=LN012_481561	4.33816	rLN
rln_5_LN011_770927=LN011_348528	3.91712	rLN
dlbcl_4_LN011_6288=LN011_50385	4.00741	DLBCL
rln_1_LN012_566404=LN012_473825	3.99667	rLN
fl_5_LN012_283134=LN012_501200	3.75885	FL
fl_5_LN012_143436=LN012_279295	4.12918	FL
rln_2_LN012_770107=LN012_104237	4.0354	rLN
rln_2_LN012_609193=LN012_793287	3.67029	rLN
rln_5_LN011_213872=LN011_6808	3.70392	rLN
rln_5_LN011_870532=LN011_158787	4.26971	rLN
rln_5_LN011_703974=LN011_646500	3.92212	rLN
rln_5_LN011_557814=LN011_526310	4.05813	rLN
rln_5_LN011_499054=LN011_46463	3.9282	rLN
dlbcl_4_LN011_848537=LN011_826591	3.9873	DLBCL
rln_2_LN012_9081=LN012_391210	4.12283	rLN
rln_2_LN012_646234=LN012_734176	3.77709	rLN
dlbcl_4_LN011_6288=LN011_568938	3.94498	DLBCL
rln_2_LN012_702140=LN012_748637	3.90238	rLN
rln_5_LN011_119674=LN011_416445	3.67928	rLN
fl_5_LN012_701332=LN012_469747	3.75129	FL
rln_5_LN011_349239=LN011_685501	3.89644	rLN
rln_2_LN012_422450=LN012_229125	3.98144	rLN
dlbcl_4_LN011_139551=LN011_485393	3.72156	DLBCL
rln_2_LN012_561432=LN012_768744	3.75389	rLN
rln_1_LN012_647927=LN012_751993	3.70793	rLN
rln_5_LN011_291668=LN011_38257	3.84338	rLN
dlbcl_4_LN011_139551=LN011_282587	3.82358	DLBCL
rln_2_LN012_296895=LN012_38463	3.87801	rLN
rln_2_LN012_792929=LN012_627728	3.8971	rLN
rln_5_LN011_291668=LN011_821504	3.87029	rLN
fl_5_LN012_701332=LN012_599546	3.94927	FL
rln_2_LN012_15657=LN012_873741	3.72894	rLN
fl_5_LN012_359290=LN012_583137	3.63044	FL
rln_2_LN012_333293=LN012_224866	3.67563	rLN
rln_5_LN011_499054=LN011_499348	3.91094	rLN
rln_1_LN012_344551=LN012_320341	3.77789	rLN
dlbcl_4_LN011_6288=LN011_502412	3.95159	DLBCL
dlbcl_4_LN011_607007=LN011_502412	3.89444	DLBCL
fl_4_LN011_18218=LN011_228648	3.74956	FL
rln_2_LN012_96242=LN012_121230	3.74929	rLN
rln_5_LN011_766954=LN011_718974	3.92635	rLN
rln_1_LN012_652034=LN012_325810	3.93173	rLN
dlbcl_4_LN011_6288=LN011_18123	3.81098	DLBCL
rln_5_LN011_174422=LN011_580434	3.85468	rLN
rln_2_LN012_105277=LN012_76619	3.80911	rLN
rln_2_LN012_15657=LN012_656527	3.73581	rLN
rln_2_LN012_347562=LN012_813025	3.94399	rLN
rln_2_LN012_609193=LN012_373580	3.84547	rLN
rln_1_LN012_443218=LN012_526358	3.9305	rLN
rln_1_LN012_568246=LN012_208957	3.85095	rLN
fl_4_LN011_760958=LN011_861469	3.72232	FL
rln_2_LN012_203983=LN012_218351	3.86665	rLN
rln_1_LN012_612004=LN012_615548	3.78816	rLN
rln_1_LN012_550745=LN012_411485	3.73305	rLN
fl_5_LN012_161416=LN012_584243	4.01051	FL
rln_3_LN011_550909=LN011_176255	3.82712	rLN
rln_5_LN011_349239=LN011_875778	3.64422	rLN
dlbcl_4_LN011_472827=LN011_540201	3.59582	DLBCL
rln_2_LN012_622197=LN012_134254	3.90334	rLN
rln_5_LN011_349849=LN011_175330	3.82841	rLN
rln_2_LN012_830112=LN012_746226	4.01128	rLN
rln_2_LN012_315122=LN012_221121	3.90039	rLN
rln_2_LN012_792929=LN012_868242	3.83945	rLN
dlbcl_4_LN011_235029=LN011_785539	4.17942	DLBCL
rln_1_LN012_311483=LN012_92732	3.87846	rLN
rln_5_LN011_604151=LN011_157465	4.34309	rLN
rln_3_LN011_550909=LN011_800309	3.79558	rLN
rln_1_LN012_125342=LN012_705687	3.76185	rLN
rln_2_LN012_315122=LN012_338439	3.71312	rLN
rln_5_LN011_75910=LN011_655779	4.24836	rLN
rln_5_LN011_703974=LN011_775966	4.13851	rLN
rln_2_LN012_104361=LN012_229125	3.98695	rLN
rln_5_LN011_124505=LN011_14606	4.16142	rLN
fl_3_LN012_267262=LN012_324395	4.17959	FL
fl_5_LN012_555144=LN012_213974	3.85141	FL
rln_1_LN012_364694=LN012_77149	4.10152	rLN
fl_5_LN012_595464=LN012_509059	3.78816	FL
rln_2_LN012_443213=LN012_256941	3.70733	rLN
rln_1_LN012_194674=LN012_17755	3.62544	rLN
rln_2_LN012_192238=LN012_84715	3.71161	rLN
dlbcl_1_LN011_833134=LN011_877845	3.75268	DLBCL
fl_5_LN012_701332=LN012_144602	3.95599	FL
rln_2_LN012_604799=LN012_585573	3.66668	rLN
rln_2_LN012_609193=LN012_703923	3.63617	rLN
rln_2_LN012_688019=LN012_720721	3.91868	rLN
rln_2_LN012_843371=LN012_842895	3.70105	rLN
rln_2_LN012_395768=LN012_617076	4.08841	rLN
dlbcl_4_LN011_147431=LN011_400812	3.597	DLBCL
fl_4_LN011_129573=LN011_802036	4.38257	FL
rln_5_LN011_291668=LN011_823097	3.65134	rLN
rln_1_LN012_344321=LN012_700277	3.84482	rLN
fl_5_LN012_595464=LN012_551285	3.75686	FL
rln_5_LN011_310391=LN011_578363	3.77903	rLN
fl_4_LN011_129573=LN011_719383	4.23813	FL
rln_2_LN012_112336=LN012_288452	4.02107	rLN
rln_2_LN012_333293=LN012_481561	4.00013	rLN
rln_5_LN011_559857=LN011_346258	3.67905	rLN
rln_2_LN012_110081=LN012_516339	3.72778	rLN
fl_5_LN012_143436=LN012_543391	3.85665	FL
rln_5_LN011_464594=LN011_508315	4.11548	rLN
dlbcl_4_LN011_846341=LN011_36992	3.89084	DLBCL
rln_5_LN011_175500=LN011_474417	4.099	rLN
rln_1_LN012_443218=LN012_574241	3.92065	rLN
rln_2_LN012_553417=LN012_262028	3.65561	rLN
fl_5_LN012_179527=LN012_64642	4.05051	FL
fl_5_LN012_444902=LN012_840475	3.7483	FL
dlbcl_4_LN011_235029=LN011_467872	4.17421	DLBCL
rln_2_LN012_879697=LN012_831723	3.72007	rLN
rln_2_LN012_105277=LN012_338439	3.73952	rLN
rln_1_LN012_834167=LN012_429159	3.67429	rLN
rln_2_LN012_862480=LN012_475194	3.6677	rLN
rln_2_LN012_879697=LN012_751763	4.27213	rLN
rln_2_LN012_110081=LN012_14017	3.67166	rLN
fl_3_LN012_80254=LN012_124749	4.25798	FL
rln_1_LN012_736049=LN012_92732	4.00024	rLN
rln_2_LN012_843371=LN012_114374	3.67564	rLN
rln_1_LN012_46622=LN012_150510	3.7307	rLN
fl_3_LN012_267262=LN012_267775	3.80119	FL
rln_2_LN012_383248=LN012_639457	3.76094	rLN
rln_5_LN011_623972=LN011_411679	4.26486	rLN
rln_5_LN011_725989=LN011_875778	3.65748	rLN
rln_2_LN012_702140=LN012_151217	4.04005	rLN
rln_2_LN012_422450=LN012_114374	3.90883	rLN
dlbcl_4_LN011_6288=LN011_578207	3.90024	DLBCL
dlbcl_4_LN011_235029=LN011_94633	4.13678	DLBCL
dlbcl_4_LN011_147431=LN011_464740	4.02103	DLBCL
rln_2_LN012_205407=LN012_5370	3.59837	rLN
fl_5_LN012_4359=LN012_808822	3.61506	FL
rln_1_LN012_364694=LN012_862048	3.84109	rLN
fl_3_LN012_571081=LN012_433109	4.46151	FL
fl_3_LN012_267262=LN012_40096	3.92328	FL
fl_5_LN012_283134=LN012_543391	3.77036	FL
rln_2_LN012_792929=LN012_102906	3.70222	rLN
fl_4_LN011_303856=LN011_567286	3.857	FL
rln_2_LN012_830112=LN012_665264	3.84862	rLN
rln_2_LN012_422450=LN012_193536	4.06216	rLN
rln_2_LN012_386419=LN012_132426	4.0831	rLN
rln_5_LN011_630177=LN011_624907	4.0782	rLN
rln_5_LN011_356342=LN011_328695	4.26256	rLN
rln_2_LN012_493426=LN012_800393	3.83014	rLN
rln_5_LN011_549877=LN011_662491	4.03443	rLN
rln_5_LN011_523606=LN011_508315	4.01749	rLN
rln_2_LN012_350695=LN012_617076	4.07156	rLN
fl_5_LN012_161416=LN012_833934	3.89564	FL
rln_2_LN012_339082=LN012_165456	3.70469	rLN
rln_2_LN012_770107=LN012_133425	4.03037	rLN
rln_2_LN012_318451=LN012_261782	3.68659	rLN
rln_2_LN012_370128=LN012_292804	4.28025	rLN
rln_5_LN011_499140=LN011_187066	3.83272	rLN
rln_2_LN012_501645=LN012_835344	3.92224	rLN
rln_5_LN011_712794=LN011_474417	4.09114	rLN
fl_5_LN012_161416=LN012_440344	3.88435	FL
rln_2_LN012_492098=LN012_436016	3.91952	rLN
fl_5_LN012_868232=LN012_691195	3.75481	FL
dlbcl_4_LN011_848537=LN011_336434	3.96685	DLBCL
rln_5_LN011_766954=LN011_304090	3.96676	rLN
rln_5_LN011_221704=LN011_412491	4.3858	rLN
rln_5_LN011_837058=LN011_281253	4.32676	rLN
rln_2_LN012_15657=LN012_813025	3.78817	rLN
dlbcl_4_LN011_519067=LN011_935	3.74934	DLBCL
rln_2_LN012_414824=LN012_835344	4.28505	rLN
rln_5_LN011_119674=LN011_29821	3.74037	rLN
rln_5_LN011_723383=LN011_6808	3.93935	rLN
dlbcl_3_LN011_363727=LN011_666351	3.89647	DLBCL
rln_2_LN012_609193=LN012_728996	4.13371	rLN
rln_5_LN011_174422=LN011_633595	4.31468	rLN
rln_1_LN012_695757=LN012_49671	3.73285	rLN
rln_2_LN012_186163=LN012_131853	3.89419	rLN
rln_2_LN012_622197=LN012_54003	3.68419	rLN
rln_2_LN012_402556=LN012_101618	3.72075	rLN
fl_3_LN012_267262=LN012_701989	3.90402	FL
dlbcl_4_LN011_776497=LN011_139586	4.13326	DLBCL
fl_4_LN011_133397=LN011_674929	4.01638	FL
rln_2_LN012_561432=LN012_76619	4.20081	rLN
dlbcl_4_LN011_848537=LN011_852078	3.73655	DLBCL
rln_2_LN012_414824=LN012_279320	4.28791	rLN
rln_2_LN012_804628=LN012_519436	3.77496	rLN
rln_5_LN011_175500=LN011_412491	4.36257	rLN
rln_4_LN011_391800=LN011_610345	4.5105	rLN
dlbcl_4_LN011_225765=LN011_83511	3.95233	DLBCL
rln_2_LN012_422450=LN012_702527	3.82521	rLN
rln_5_LN011_18704=LN011_190662	4.11314	rLN
rln_2_LN012_205407=LN012_837513	3.6661	rLN
rln_2_LN012_370128=LN012_665264	3.97361	rLN
rln_5_LN011_837058=LN011_808303	3.84706	rLN
rln_2_LN012_602125=LN012_64388	3.91819	rLN
rln_2_LN012_63106=LN012_851155	4.07494	rLN
rln_2_LN012_501645=LN012_482785	3.7316	rLN
rln_5_LN011_128335=LN011_590328	3.84897	rLN
rln_5_LN011_623972=LN011_508481	3.84912	rLN
rln_2_LN012_604799=LN012_847442	4.03535	rLN
rln_2_LN012_195002=LN012_249237	3.81891	rLN
rln_5_LN011_549877=LN011_137634	4.10847	rLN
rln_1_LN012_612004=LN012_426084	3.92986	rLN
rln_1_LN012_181455=LN012_425058	3.68206	rLN
rln_5_LN011_207824=LN011_715330	3.6864	rLN
rln_1_LN012_341302=LN012_429159	3.88848	rLN
rln_1_LN012_415958=LN012_426084	3.8145	rLN
rln_1_LN012_303112=LN012_734659	3.94077	rLN
fl_5_LN012_161416=LN012_501200	3.83085	FL
rln_2_LN012_105277=LN012_133425	3.82375	rLN
dlbcl_4_LN011_848537=LN011_141734	3.70873	DLBCL
rln_2_LN012_798825=LN012_521026	3.75297	rLN
rln_2_LN012_511279=LN012_481561	4.11877	rLN
rln_5_LN011_124505=LN011_143470	4.11102	rLN
rln_2_LN012_38568=LN012_398283	3.68904	rLN
dlbcl_1_LN011_436684=LN011_70205	3.70872	DLBCL
rln_2_LN012_370128=LN012_256941	3.69272	rLN
rln_5_LN011_438332=LN011_412498	4.46459	rLN
dlbcl_1_LN011_436684=LN011_776000	3.78063	DLBCL
rln_2_LN012_296895=LN012_64388	4.33741	rLN
rln_5_LN011_175500=LN011_474297	4.43708	rLN
fl_5_LN012_161416=LN012_543391	3.84532	FL
rln_5_LN011_184831=LN011_676870	3.95383	rLN
rln_2_LN012_347562=LN012_321577	4.04571	rLN
dlbcl_4_LN011_147431=LN011_183990	4.45769	DLBCL
dlbcl_4_LN011_67708=LN011_565333	4.40315	DLBCL
rln_5_LN011_776946=LN011_534110	4.34258	rLN
rln_1_LN012_566404=LN012_804356	4.02609	rLN
rln_5_LN011_175500=LN011_412498	4.55222	rLN
fl_3_LN012_443795=LN012_443728	4.11937	FL
rln_5_LN011_438332=LN011_29821	3.82892	rLN
rln_5_LN011_499140=LN011_14606	3.81847	rLN
rln_2_LN012_96242=LN012_710349	3.72343	rLN
rln_5_LN011_770927=LN011_269120	3.69362	rLN
rln_2_LN012_383248=LN012_132426	4.58609	rLN
rln_2_LN012_577627=LN012_835344	3.79392	rLN
dlbcl_4_LN011_6288=LN011_368268	3.9825	DLBCL
rln_5_LN011_171500=LN011_411679	4.27609	rLN
rln_2_LN012_805605=LN012_388526	3.76747	rLN
rln_2_LN012_121638=LN012_572394	3.76675	rLN
dlbcl_4_LN011_147431=LN011_826591	3.9158	DLBCL
dlbcl_4_LN011_342416=LN011_231363	4.08295	DLBCL
rln_2_LN012_609193=LN012_261782	4.09965	rLN
rln_1_LN012_303112=LN012_92732	4.27627	rLN
rln_1_LN012_550745=LN012_220225	3.71781	rLN
rln_5_LN011_870532=LN011_478507	4.2165	rLN
dlbcl_4_LN011_472827=LN011_94633	4.04252	DLBCL
rln_5_LN011_349849=LN011_747621	3.89922	rLN
rln_5_LN011_147744=LN011_678371	3.93035	rLN
rln_5_LN011_356342=LN011_689101	4.09105	rLN
rln_2_LN012_402132=LN012_875627	3.76965	rLN
fl_4_LN011_129573=LN011_731504	4.17183	FL
rln_2_LN012_493426=LN012_9079	3.76136	rLN
dlbcl_4_LN011_607007=LN011_36992	3.87914	DLBCL
dlbcl_4_LN011_720266=LN011_317789	3.80026	DLBCL
rln_5_LN011_171500=LN011_676870	3.96717	rLN
rln_2_LN012_862480=LN012_460351	3.6911	rLN
fl_2_LN012_562346=LN012_80332	3.68987	FL
rln_5_LN011_119674=LN011_478507	3.95118	rLN
rln_1_LN012_566404=LN012_594147	4.15318	rLN
dlbcl_4_LN011_848537=LN011_398364	3.89931	DLBCL
rln_2_LN012_492098=LN012_734176	3.82005	rLN
dlbcl_4_LN011_6288=LN011_384404	3.69515	DLBCL
rln_5_LN011_736962=LN011_150397	3.65794	rLN
rln_1_LN012_481602=LN012_740826	3.8566	rLN
rln_5_LN011_747480=LN011_155093	3.73902	rLN
rln_2_LN012_770107=LN012_373580	3.80342	rLN
rln_5_LN011_523606=LN011_508481	3.72545	rLN
rln_5_LN011_18704=LN011_875778	3.73457	rLN
rln_5_LN011_604151=LN011_374060	4.21884	rLN
fl_5_LN012_192868=LN012_805687	3.75463	FL
rln_5_LN011_725989=LN011_405750	3.9202	rLN
rln_5_LN011_703974=LN011_172354	4.10155	rLN
rln_2_LN012_862480=LN012_746226	4.14319	rLN
rln_5_LN011_171500=LN011_391570	4.14305	rLN
rln_5_LN011_184831=LN011_304090	3.99423	rLN
rln_5_LN011_119674=LN011_775698	3.73164	rLN
dlbcl_4_LN011_249221=LN011_730734	3.93832	DLBCL
rln_2_LN012_646234=LN012_873549	4.06556	rLN
dlbcl_4_LN011_197448=LN011_723874	3.97295	DLBCL
fl_5_LN012_623701=LN012_144602	4.14571	FL
rln_2_LN012_110081=LN012_627728	3.72492	rLN
rln_2_LN012_104361=LN012_475535	3.87452	rLN
dlbcl_4_LN011_6288=LN011_345469	3.74169	DLBCL
rln_2_LN012_501645=LN012_800393	3.67995	rLN
rln_1_LN012_736049=LN012_705687	3.77709	rLN
rln_5_LN011_172248=LN011_487405	3.68156	rLN
rln_1_LN012_389882=LN012_875688	3.77633	rLN
rln_2_LN012_112336=LN012_835344	4.16373	rLN
rln_5_LN011_221704=LN011_288815	3.85277	rLN
rln_5_LN011_124505=LN011_416445	3.84963	rLN
rln_5_LN011_609736=LN011_243774	4.08756	rLN
dlbcl_1_LN011_436684=LN011_783154	3.98141	DLBCL
rln_2_LN012_422450=LN012_329926	4.0244	rLN
rln_5_LN011_609736=LN011_707522	4.23436	rLN
rln_5_LN011_870532=LN011_14606	4.06131	rLN
rln_5_LN011_119674=LN011_427955	3.78053	rLN
rln_2_LN012_169204=LN012_617076	4.28278	rLN
dlbcl_4_LN011_225765=LN011_41969	4.23831	DLBCL
fl_3_LN012_80254=LN012_354026	3.85255	FL
dlbcl_4_LN011_139551=LN011_35705	3.82071	DLBCL
rln_2_LN012_205407=LN012_702969	3.70496	rLN
rln_2_LN012_550765=LN012_835344	3.82395	rLN
rln_5_LN011_349239=LN011_718365	3.91952	rLN
rln_2_LN012_493426=LN012_168552	3.71032	rLN
rln_1_LN012_481602=LN012_282458	4.10456	rLN
rln_2_LN012_862480=LN012_505526	4.14431	rLN
dlbcl_4_LN011_519067=LN011_206572	3.65224	DLBCL
rln_2_LN012_738974=LN012_868242	3.9305	rLN
rln_5_LN011_703974=LN011_632568	4.17311	rLN
fl_5_LN012_161416=LN012_840783	3.85352	FL
rln_1_LN012_550730=LN012_360181	4.42083	rLN
rln_2_LN012_422450=LN012_102906	3.69551	rLN
rln_5_LN011_86088=LN011_190662	3.88283	rLN
rln_5_LN011_776946=LN011_155093	3.91503	rLN
dlbcl_1_LN011_436684=LN011_139987	4.0123	DLBCL
fl_5_LN012_143436=LN012_163762	4.09838	FL
dlbcl_4_LN011_249221=LN011_610517	3.70031	DLBCL
rln_5_LN011_464594=LN011_159956	3.81742	rLN
rln_2_LN012_169204=LN012_728996	4.37167	rLN
rln_5_LN011_18704=LN011_707522	4.27581	rLN
rln_2_LN012_879697=LN012_606594	3.94064	rLN
rln_5_LN011_604151=LN011_509005	4.52696	rLN
rln_2_LN012_848035=LN012_612465	3.68569	rLN
rln_1_LN012_341302=LN012_598673	3.62517	rLN
rln_2_LN012_805605=LN012_93683	3.90779	rLN
rln_2_LN012_577627=LN012_77701	3.68373	rLN
rln_2_LN012_205407=LN012_338439	3.71774	rLN
rln_5_LN011_124505=LN011_187066	4.17698	rLN
rln_5_LN011_766954=LN011_478507	4.18998	rLN
rln_5_LN011_549877=LN011_776685	4.08534	rLN
rln_2_LN012_347562=LN012_779084	3.91128	rLN
rln_1_LN012_341302=LN012_309826	4.272	rLN
rln_2_LN012_604799=LN012_612465	3.81027	rLN
dlbcl_4_LN011_139551=LN011_579363	4.03839	DLBCL
rln_2_LN012_550765=LN012_827754	3.69829	rLN
rln_2_LN012_402132=LN012_20359	3.72348	rLN
rln_1_LN012_566404=LN012_572944	3.97567	rLN
rln_2_LN012_792929=LN012_38463	3.98121	rLN
rln_5_LN011_130564=LN011_163703	3.79084	rLN
rln_2_LN012_370128=LN012_722837	4.07148	rLN
rln_1_LN012_365028=LN012_49671	3.81594	rLN
dlbcl_4_LN011_848537=LN011_811600	3.9921	DLBCL
dlbcl_4_LN011_776497=LN011_81389	4.00521	DLBCL
rln_2_LN012_622197=LN012_119763	3.83179	rLN
rln_1_LN012_443218=LN012_190677	4.03516	rLN
fl_4_LN011_303856=LN011_871727	4.04997	FL
rln_2_LN012_104361=LN012_619095	4.04588	rLN
rln_5_LN011_130564=LN011_291681	3.81097	rLN
rln_5_LN011_139219=LN011_508315	3.67336	rLN
rln_5_LN011_349849=LN011_135234	3.68708	rLN
rln_5_LN011_147744=LN011_163703	4.02884	rLN
rln_5_LN011_630177=LN011_493031	3.92985	rLN
dlbcl_4_LN011_472827=LN011_878410	3.76609	DLBCL
fl_5_LN012_4359=LN012_135686	3.71185	FL
rln_5_LN011_723383=LN011_412498	4.54458	rLN
rln_5_LN011_499140=LN011_6668	3.98594	rLN
rln_5_LN011_712794=LN011_508315	4.15799	rLN
rln_5_LN011_549877=LN011_75720	4.08418	rLN
dlbcl_4_LN011_848537=LN011_593797	3.95236	DLBCL
rln_5_LN011_609736=LN011_427955	3.84639	rLN
rln_5_LN011_464594=LN011_118362	3.70239	rLN
rln_1_LN012_550730=LN012_216027	3.78604	rLN
rln_2_LN012_112336=LN012_734176	3.85673	rLN
fl_5_LN012_161416=LN012_702983	4.03894	FL
rln_1_LN012_736049=LN012_510353	3.87655	rLN
rln_2_LN012_506986=LN012_578493	3.95271	rLN
rln_5_LN011_221704=LN011_195076	3.66399	rLN
rln_5_LN011_837058=LN011_453732	4.32313	rLN
rln_5_LN011_499140=LN011_503761	4.03926	rLN
rln_2_LN012_492098=LN012_224866	3.74996	rLN
fl_5_LN012_769496=LN012_551518	4.21254	FL
rln_2_LN012_186163=LN012_174445	3.78036	rLN
dlbcl_3_LN011_363727=LN011_527867	3.75496	DLBCL
dlbcl_4_LN011_225765=LN011_63597	3.92464	DLBCL
rln_2_LN012_347562=LN012_174445	3.96128	rLN
rln_2_LN012_492098=LN012_121230	3.98923	rLN
rln_2_LN012_703058=LN012_582267	3.89432	rLN
rln_5_LN011_569234=LN011_270165	3.90028	rLN
rln_2_LN012_104361=LN012_39813	4.18772	rLN
rln_5_LN011_623972=LN011_516358	4.05257	rLN
fl_5_LN012_283134=LN012_66034	4.15452	FL
rln_5_LN011_171500=LN011_523761	4.54322	rLN
rln_2_LN012_422450=LN012_748637	3.99448	rLN
rln_5_LN011_438332=LN011_839875	4.35775	rLN
rln_5_LN011_569234=LN011_875778	3.68785	rLN
rln_2_LN012_609193=LN012_121230	4.04606	rLN
rln_1_LN012_443218=LN012_408112	3.76867	rLN
dlbcl_4_LN011_342416=LN011_876971	4.18013	DLBCL
fl_5_LN012_600404=LN012_64642	3.82634	FL
fl_5_LN012_413343=LN012_691389	3.62179	FL
rln_2_LN012_121638=LN012_221121	3.90204	rLN
rln_5_LN011_128335=LN011_630448	4.14295	rLN
dlbcl_4_LN011_848537=LN011_366504	3.92289	DLBCL
fl_5_LN012_823141=LN012_224670	3.63415	FL
rln_1_LN012_719350=LN012_693925	3.75734	rLN
fl_3_LN012_571081=LN012_761630	4.02582	FL
dlbcl_4_LN011_848537=LN011_513178	3.86323	DLBCL
fl_3_LN012_267262=LN012_369206	4.1437	FL
rln_5_LN011_609736=LN011_825220	4.34421	rLN
rln_2_LN012_770107=LN012_475535	3.95275	rLN
fl_5_LN012_143436=LN012_185083	4.05423	FL
rln_2_LN012_553417=LN012_827249	3.67215	rLN
rln_2_LN012_577627=LN012_321577	3.63768	rLN
rln_1_LN012_550745=LN012_526358	3.93109	rLN
rln_1_LN012_303112=LN012_665963	3.75416	rLN
dlbcl_4_LN011_846341=LN011_579363	4.06577	DLBCL
dlbcl_4_LN011_249221=LN011_744712	3.8126	DLBCL
rln_5_LN011_499054=LN011_590328	3.97221	rLN
fl_5_LN012_238780=LN012_360780	3.75902	FL
rln_5_LN011_128335=LN011_412491	4.2584	rLN
dlbcl_4_LN011_342416=LN011_62668	3.97548	DLBCL
rln_2_LN012_402132=LN012_868242	3.75027	rLN
rln_1_LN012_344321=LN012_705687	3.68882	rLN
dlbcl_4_LN011_519067=LN011_524822	3.74409	DLBCL
rln_2_LN012_350695=LN012_831723	3.79752	rLN
rln_5_LN011_630177=LN011_401241	3.79215	rLN
rln_1_LN012_365028=LN012_701842	3.98797	rLN
rln_2_LN012_511279=LN012_77701	4.00286	rLN
rln_5_LN011_291668=LN011_574080	3.93713	rLN
dlbcl_4_LN011_848537=LN011_198242	3.78994	DLBCL
rln_2_LN012_63106=LN012_495946	3.73863	rLN
rln_2_LN012_493426=LN012_695536	3.93826	rLN
rln_2_LN012_386419=LN012_261782	3.69089	rLN
rln_4_LN011_253562=LN011_846317	3.65737	rLN
rln_2_LN012_15657=LN012_578493	3.92508	rLN
rln_2_LN012_402556=LN012_617076	4.19209	rLN
rln_5_LN011_747480=LN011_243747	3.79341	rLN
rln_2_LN012_112336=LN012_195043	3.6219	rLN
dlbcl_2_LN012_95874=LN012_270548	3.72562	DLBCL
rln_5_LN011_174422=LN011_51538	3.76774	rLN
rln_5_LN011_184831=LN011_839875	4.37841	rLN
rln_2_LN012_848035=LN012_221121	3.9372	rLN
rln_2_LN012_8297=LN012_77701	3.89142	rLN
rln_5_LN011_736962=LN011_574281	4.29917	rLN
rln_5_LN011_221704=LN011_95950	3.88011	rLN
rln_5_LN011_712794=LN011_825220	4.6708	rLN
rln_1_LN012_341302=LN012_426084	4.0172	rLN
fl_5_LN012_555144=LN012_624377	3.7098	FL
rln_5_LN011_174422=LN011_401241	3.75965	rLN
rln_1_LN012_769078=LN012_93631	3.6919	rLN
rln_5_LN011_549877=LN011_46463	3.90542	rLN
dlbcl_4_LN011_147431=LN011_61732	3.66493	DLBCL
rln_5_LN011_349239=LN011_6808	3.70982	rLN
rln_2_LN012_493426=LN012_748637	3.92112	rLN
rln_5_LN011_623972=LN011_509005	4.41791	rLN
fl_5_LN012_83286=LN012_84638	3.67675	FL
rln_2_LN012_609193=LN012_101618	3.67839	rLN
rln_2_LN012_501645=LN012_428027	3.90724	rLN
rln_2_LN012_550765=LN012_129396	3.75293	rLN
fl_5_LN012_192868=LN012_131746	3.77726	FL
rln_2_LN012_501645=LN012_825910	4.01679	rLN
rln_2_LN012_561432=LN012_224866	3.80087	rLN
rln_5_LN011_725989=LN011_29821	3.70212	rLN
fl_3_LN012_828731=LN012_471574	3.70274	FL
rln_5_LN011_291668=LN011_175330	3.99315	rLN
rln_2_LN012_104361=LN012_617076	3.96222	rLN
rln_2_LN012_702140=LN012_5370	3.7059	rLN
rln_5_LN011_776946=LN011_443264	4.07432	rLN
rln_2_LN012_395768=LN012_837513	3.79775	rLN
rln_2_LN012_798825=LN012_719338	3.86738	rLN
rln_5_LN011_464594=LN011_830928	3.86343	rLN
rln_2_LN012_395768=LN012_578493	4.1573	rLN
rln_1_LN012_612004=LN012_650253	3.81347	rLN
rln_5_LN011_703974=LN011_143470	4.15119	rLN
dlbcl_4_LN011_197448=LN011_301435	4.08752	DLBCL
fl_5_LN012_179527=LN012_713077	3.89345	FL
rln_5_LN011_464594=LN011_655779	4.18111	rLN
rln_2_LN012_402556=LN012_873549	4.4502	rLN
rln_2_LN012_110081=LN012_338439	3.79561	rLN
rln_2_LN012_830112=LN012_102906	3.61902	rLN
rln_1_LN012_344321=LN012_172601	3.68405	rLN
rln_1_LN012_365028=LN012_279843	3.78328	rLN
rln_2_LN012_66051=LN012_174445	3.90892	rLN
rln_5_LN011_130564=LN011_177406	4.01462	rLN
rln_1_LN012_804957=LN012_105975	3.71005	rLN
rln_1_LN012_481602=LN012_480733	4.23784	rLN
dlbcl_4_LN011_235029=LN011_524822	4.17644	DLBCL
rln_2_LN012_561432=LN012_80407	3.85898	rLN
rln_5_LN011_130564=LN011_625804	3.96182	rLN
dlbcl_4_LN011_135347=LN011_471459	3.70422	DLBCL
dlbcl_4_LN011_135347=LN011_44912	3.73099	DLBCL
rln_1_LN012_804957=LN012_244454	3.71671	rLN
rln_5_LN011_349849=LN011_184972	3.66311	rLN
rln_2_LN012_504237=LN012_391210	4.35027	rLN
rln_2_LN012_203983=LN012_332382	3.88953	rLN
fl_5_LN012_283134=LN012_348775	3.62013	FL
rln_5_LN011_747480=LN011_9704	3.69884	rLN
rln_5_LN011_499054=LN011_374060	4.29915	rLN
dlbcl_4_LN011_519067=LN011_245669	3.71551	DLBCL
rln_5_LN011_549877=LN011_454752	4.02505	rLN
fl_5_LN012_623701=LN012_66034	4.13877	FL
rln_2_LN012_879697=LN012_686182	3.83486	rLN
fl_5_LN012_868232=LN012_702983	3.76594	FL
dlbcl_4_LN011_249221=LN011_368268	3.73881	DLBCL
rln_1_LN012_344551=LN012_78214	3.86616	rLN
fl_5_LN012_192868=LN012_442212	3.68347	FL
rln_5_LN011_569234=LN011_31633	3.81853	rLN
rln_5_LN011_499054=LN011_678371	4.18462	rLN
rln_5_LN011_112632=LN011_308142	3.7594	rLN
rln_5_LN011_171500=LN011_135234	3.76845	rLN
rln_1_LN012_311483=LN012_51864	3.8311	rLN
rln_5_LN011_119674=LN011_689101	3.83085	rLN
rln_2_LN012_425026=LN012_131853	3.87653	rLN
rln_2_LN012_378046=LN012_722837	4.08161	rLN
rln_2_LN012_378046=LN012_261782	3.99518	rLN
rln_1_LN012_181455=LN012_531484	3.68397	rLN
rln_5_LN011_845417=LN011_580848	3.78921	rLN
rln_2_LN012_879697=LN012_302816	3.7381	rLN
rln_1_LN012_566091=LN012_459695	3.72592	rLN
rln_2_LN012_651496=LN012_158478	3.68745	rLN
rln_5_LN011_725989=LN011_630448	3.98022	rLN
rln_5_LN011_221704=LN011_482136	3.95506	rLN
rln_2_LN012_770107=LN012_180190	3.73228	rLN
rln_2_LN012_186163=LN012_261782	3.90982	rLN
rln_2_LN012_622197=LN012_722837	3.90133	rLN
rln_5_LN011_747480=LN011_494284	3.68807	rLN
rln_2_LN012_862480=LN012_262028	3.83885	rLN
rln_5_LN011_557814=LN011_604589	3.9226	rLN
rln_2_LN012_395768=LN012_702969	3.82209	rLN
fl_5_LN012_283134=LN012_134862	3.93031	FL
fl_5_LN012_179527=LN012_143513	4.04946	FL
fl_5_LN012_555144=LN012_691195	3.79009	FL
rln_2_LN012_110081=LN012_134706	3.68155	rLN
rln_5_LN011_75910=LN011_474417	4.09938	rLN
rln_2_LN012_443213=LN012_837513	3.74283	rLN
rln_1_LN012_550745=LN012_349836	3.90023	rLN
dlbcl_4_LN011_519067=LN011_579363	3.7714	DLBCL
rln_1_LN012_481602=LN012_556190	3.72284	rLN
rln_2_LN012_205407=LN012_469242	4.37141	rLN
rln_2_LN012_493426=LN012_861188	4.35051	rLN
rln_5_LN011_870532=LN011_207824	3.88582	rLN
rln_2_LN012_205407=LN012_121230	3.87365	rLN
rln_1_LN012_311483=LN012_838989	4.19497	rLN
rln_1_LN012_550745=LN012_838989	4.48406	rLN
dlbcl_4_LN011_720266=LN011_38947	3.84717	DLBCL
rln_5_LN011_557814=LN011_143470	3.98059	rLN
rln_1_LN012_311483=LN012_590474	3.78279	rLN
rln_2_LN012_478466=LN012_578493	4.21192	rLN
rln_2_LN012_203983=LN012_261782	4.07841	rLN
rln_2_LN012_350695=LN012_606835	3.70312	rLN
rln_1_LN012_611699=LN012_473825	3.90701	rLN
rln_2_LN012_195002=LN012_9079	3.77428	rLN
rln_1_LN012_68712=LN012_473825	3.6654	rLN
dlbcl_4_LN011_342416=LN011_395706	4.06489	DLBCL
rln_2_LN012_205407=LN012_710349	3.90479	rLN
rln_4_LN011_825262=LN011_794364	4.57924	rLN
fl_5_LN012_277995=LN012_630880	3.77552	FL
rln_1_LN012_387931=LN012_105975	3.72882	rLN
fl_3_LN012_443795=LN012_292577	4.64884	FL
rln_1_LN012_736049=LN012_248075	4.02254	rLN
rln_2_LN012_511279=LN012_772992	4.14266	rLN
rln_5_LN011_478952=LN011_624907	3.88711	rLN
dlbcl_4_LN011_848537=LN011_231363	4.03083	DLBCL
rln_2_LN012_402132=LN012_469242	4.33338	rLN
dlbcl_4_LN011_846341=LN011_569492	3.8762	DLBCL
fl_5_LN012_83286=LN012_69773	3.73426	FL
rln_2_LN012_402132=LN012_165456	3.85871	rLN
fl_2_LN012_562346=LN012_771599	3.77741	FL
rln_2_LN012_609193=LN012_84336	3.99939	rLN
dlbcl_4_LN011_197448=LN011_164820	4.02299	DLBCL
rln_2_LN012_702140=LN012_612465	3.76403	rLN
rln_2_LN012_501645=LN012_165456	3.67129	rLN
rln_5_LN011_725989=LN011_733370	3.67068	rLN
rln_5_LN011_712794=LN011_494284	3.83487	rLN
fl_5_LN012_83286=LN012_134862	3.66328	FL
fl_5_LN012_283134=LN012_64642	3.9518	FL
rln_5_LN011_870532=LN011_499348	3.85563	rLN
rln_2_LN012_414824=LN012_523706	3.76856	rLN
rln_2_LN012_618402=LN012_77701	3.85964	rLN
rln_2_LN012_646234=LN012_302816	3.68957	rLN
dlbcl_1_LN011_833134=LN011_649149	4.29159	DLBCL
rln_5_LN011_604151=LN011_708015	3.72392	rLN
rln_1_LN012_303112=LN012_12002	4.28772	rLN
rln_2_LN012_862480=LN012_39813	4.3039	rLN
rln_5_LN011_776946=LN011_180861	3.96647	rLN
rln_5_LN011_147744=LN011_569882	4.10738	rLN
rln_2_LN012_308310=LN012_321509	3.71503	rLN
rln_1_LN012_550730=LN012_309826	4.27621	rLN
rln_2_LN012_752672=LN012_77701	3.99443	rLN
rln_2_LN012_66051=LN012_218351	3.84843	rLN
fl_3_LN012_443795=LN012_312628	3.70591	FL
rln_5_LN011_478952=LN011_149452	3.66901	rLN
fl_5_LN012_868232=LN012_140985	3.7574	FL
rln_2_LN012_383248=LN012_585573	3.70144	rLN
rln_2_LN012_848035=LN012_33445	3.59871	rLN
dlbcl_4_LN011_472827=LN011_258813	3.68955	DLBCL
rln_5_LN011_349239=LN011_683595	3.70765	rLN
fl_5_LN012_823141=LN012_373659	3.7441	FL
rln_5_LN011_291668=LN011_258276	3.83822	rLN
rln_2_LN012_308310=LN012_77701	4.01777	rLN
fl_3_LN012_443795=LN012_172663	3.78698	FL
dlbcl_1_LN011_833134=LN011_764920	3.86079	DLBCL
rln_2_LN012_622197=LN012_20519	3.76987	rLN
dlbcl_4_LN011_848537=LN011_878410	3.81567	DLBCL
rln_5_LN011_559857=LN011_776685	3.81634	rLN
rln_2_LN012_478466=LN012_519436	4.0896	rLN
rln_2_LN012_492098=LN012_299242	4.11005	rLN
rln_2_LN012_186163=LN012_292804	4.06124	rLN
rln_5_LN011_723383=LN011_282620	4.23027	rLN
rln_2_LN012_798825=LN012_837513	3.83298	rLN
rln_5_LN011_770927=LN011_662491	3.99567	rLN
rln_1_LN012_46622=LN012_97180	3.93022	rLN
rln_1_LN012_387931=LN012_279843	3.76891	rLN
rln_5_LN011_291668=LN011_230138	3.65929	rLN
fl_5_LN012_266169=LN012_129707	3.78411	FL
rln_2_LN012_501645=LN012_332382	3.68517	rLN
rln_1_LN012_387931=LN012_49525	3.6041	rLN
rln_2_LN012_804628=LN012_791614	3.66324	rLN
rln_5_LN011_870532=LN011_167789	3.98255	rLN
fl_4_LN011_18218=LN011_871727	3.7414	FL
rln_5_LN011_723383=LN011_163703	4.22444	rLN
rln_5_LN011_124505=LN011_509005	4.49571	rLN
rln_5_LN011_736962=LN011_9704	3.82086	rLN
rln_2_LN012_104361=LN012_489082	3.8869	rLN
rln_5_LN011_184831=LN011_14606	4.10136	rLN
rln_5_LN011_499054=LN011_830928	3.93493	rLN
fl_5_LN012_595464=LN012_134834	3.86789	FL
fl_5_LN012_179527=LN012_3374	3.95182	FL
rln_5_LN011_18704=LN011_163703	4.03658	rLN
dlbcl_4_LN011_720266=LN011_198242	3.68793	DLBCL
rln_5_LN011_124505=LN011_172354	4.08039	rLN
fl_4_LN011_129573=LN011_255070	4.51153	FL
rln_2_LN012_66051=LN012_261782	3.97441	rLN
rln_5_LN011_557814=LN011_779910	3.73287	rLN
rln_1_LN012_194674=LN012_182800	3.61128	rLN
dlbcl_4_LN011_846341=LN011_119939	4.05114	DLBCL
rln_2_LN012_237133=LN012_781227	3.75942	rLN
rln_2_LN012_422450=LN012_262028	3.94224	rLN
rln_2_LN012_63106=LN012_695536	3.95394	rLN
rln_5_LN011_499054=LN011_164409	4.30911	rLN
rln_2_LN012_493426=LN012_131853	4.13537	rLN
rln_5_LN011_221704=LN011_715330	3.7842	rLN
rln_2_LN012_670116=LN012_813025	4.02452	rLN
rln_2_LN012_198738=LN012_121230	3.74557	rLN
rln_2_LN012_38568=LN012_400083	3.76423	rLN
rln_1_LN012_566091=LN012_389891	3.82903	rLN
rln_5_LN011_124505=LN011_493031	4.06286	rLN
rln_2_LN012_105277=LN012_138217	3.81252	rLN
rln_2_LN012_670116=LN012_671902	3.84269	rLN
rln_5_LN011_776946=LN011_776685	4.08486	rLN
rln_3_LN011_550909=LN011_426229	3.96233	rLN
rln_2_LN012_670116=LN012_710349	4.15267	rLN
rln_2_LN012_378046=LN012_501993	3.80986	rLN
fl_5_LN012_623701=LN012_672075	4.07976	FL
rln_2_LN012_561432=LN012_851155	4.06294	rLN
fl_5_LN012_283134=LN012_245798	3.85585	FL
rln_1_LN012_704170=LN012_49671	3.73863	rLN
rln_2_LN012_792929=LN012_121230	4.10654	rLN
rln_5_LN011_139219=LN011_523149	3.81529	rLN
rln_2_LN012_792929=LN012_835344	4.32787	rLN
rln_5_LN011_130564=LN011_405750	3.89682	rLN
rln_5_LN011_623972=LN011_117859	3.8527	rLN
fl_5_LN012_283134=LN012_100963	3.96512	FL
dlbcl_1_LN011_436684=LN011_601352	3.80585	DLBCL
rln_2_LN012_798825=LN012_20519	3.95246	rLN
rln_2_LN012_414824=LN012_259906	3.92485	rLN
rln_2_LN012_805605=LN012_695536	3.71453	rLN
rln_5_LN011_523606=LN011_155093	3.8435	rLN
rln_2_LN012_96242=LN012_419608	3.77899	rLN
fl_5_LN012_600404=LN012_558762	3.78924	FL
fl_5_LN012_318732=LN012_87740	3.86849	FL
rln_2_LN012_402132=LN012_589815	3.75746	rLN
rln_5_LN011_766954=LN011_429004	3.79762	rLN
rln_1_LN012_715480=LN012_109971	3.83041	rLN
rln_2_LN012_493426=LN012_835344	4.20314	rLN
rln_2_LN012_738974=LN012_722837	4.45217	rLN
rln_5_LN011_766954=LN011_604589	4.06367	rLN
rln_2_LN012_493426=LN012_627728	3.79927	rLN
rln_1_LN012_178618=LN012_701842	3.82708	rLN
rln_5_LN011_703974=LN011_390841	3.77046	rLN
rln_1_LN012_566404=LN012_17755	3.82164	rLN
rln_2_LN012_9081=LN012_386023	3.76442	rLN
rln_5_LN011_464594=LN011_177406	4.2148	rLN
rln_1_LN012_344551=LN012_61482	3.81629	rLN
dlbcl_4_LN011_249221=LN011_206352	3.74822	DLBCL
rln_2_LN012_622197=LN012_261782	3.83751	rLN
rln_5_LN011_75910=LN011_445545	4.01765	rLN
rln_1_LN012_365028=LN012_393008	3.63877	rLN
rln_1_LN012_568246=LN012_766711	3.67496	rLN
rln_2_LN012_561432=LN012_482785	4.12435	rLN
rln_2_LN012_604799=LN012_267551	4.06698	rLN
rln_5_LN011_569234=LN011_493031	3.7912	rLN
dlbcl_4_LN011_139551=LN011_612675	4.16322	DLBCL
fl_3_LN012_443795=LN012_40167	4.23592	FL
rln_5_LN011_112632=LN011_305781	3.83839	rLN
fl_3_LN012_443795=LN012_346889	3.7817	FL
rln_2_LN012_843371=LN012_572394	3.67429	rLN
rln_1_LN012_550745=LN012_851107	3.79129	rLN
rln_5_LN011_736962=LN011_574080	3.9497	rLN
rln_2_LN012_862480=LN012_686182	3.76106	rLN
fl_5_LN012_238780=LN012_691195	3.77438	FL
rln_2_LN012_63106=LN012_720721	4.39261	rLN
rln_2_LN012_414824=LN012_84715	3.99022	rLN
rln_1_LN012_125342=LN012_49671	3.80047	rLN
rln_2_LN012_604799=LN012_768744	3.70973	rLN
dlbcl_3_LN011_363727=LN011_553499	3.76501	DLBCL
rln_5_LN011_723383=LN011_243774	4.35575	rLN
rln_2_LN012_383248=LN012_54003	3.86748	rLN
dlbcl_4_LN011_139551=LN011_67539	3.78019	DLBCL
rln_5_LN011_172248=LN011_38257	3.84135	rLN
dlbcl_4_LN011_249221=LN011_502412	3.74429	DLBCL
rln_5_LN011_349239=LN011_155093	3.73951	rLN
dlbcl_4_LN011_235029=LN011_414269	3.6359	DLBCL
rln_5_LN011_712794=LN011_526310	4.26063	rLN
fl_5_LN012_823141=LN012_185083	3.71233	FL
rln_1_LN012_612004=LN012_130185	4.18879	rLN
fl_5_LN012_575474=LN012_200420	3.84131	FL
fl_5_LN012_835087=LN012_551518	3.64704	FL
rln_2_LN012_296895=LN012_617076	4.15541	rLN
rln_2_LN012_333293=LN012_119763	3.94062	rLN
rln_5_LN011_499140=LN011_685501	3.92157	rLN
dlbcl_4_LN011_249221=LN011_656884	3.78022	DLBCL
rln_5_LN011_75910=LN011_825220	4.51959	rLN
rln_5_LN011_499054=LN011_412491	4.43258	rLN
fl_5_LN012_744618=LN012_87740	3.70164	FL
rln_5_LN011_349239=LN011_274816	3.74796	rLN
rln_2_LN012_415822=LN012_299242	3.92568	rLN
rln_1_LN012_178618=LN012_349836	3.80499	rLN
rln_5_LN011_75910=LN011_466251	3.90422	rLN
rln_1_LN012_194674=LN012_183432	3.63282	rLN
rln_5_LN011_604151=LN011_6668	4.44595	rLN
fl_3_LN012_267262=LN012_795596	3.88184	FL
rln_2_LN012_443213=LN012_875627	3.77767	rLN
rln_2_LN012_478466=LN012_279320	4.35258	rLN
rln_5_LN011_356342=LN011_412498	4.50489	rLN
fl_4_LN011_18218=LN011_136851	3.95962	FL
rln_1_LN012_344321=LN012_93631	3.78547	rLN
fl_5_LN012_161416=LN012_478669	3.72602	FL
rln_2_LN012_492098=LN012_656527	3.79724	rLN
rln_5_LN011_845417=LN011_195111	4.15864	rLN
rln_1_LN012_344551=LN012_92732	3.83723	rLN
rln_2_LN012_110081=LN012_114374	3.82239	rLN
rln_5_LN011_147744=LN011_158787	4.06976	rLN
fl_5_LN012_555144=LN012_707536	3.94101	FL
rln_5_LN011_559857=LN011_243747	3.76338	rLN
rln_5_LN011_523606=LN011_655779	4.07703	rLN
rln_2_LN012_604799=LN012_852525	4.24434	rLN
rln_5_LN011_703974=LN011_158787	4.38715	rLN
rln_5_LN011_86088=LN011_412491	3.99074	rLN
fl_5_LN012_555144=LN012_284379	3.75743	FL
rln_1_LN012_647927=LN012_622864	3.66384	rLN
dlbcl_4_LN011_197448=LN011_853820	3.77343	DLBCL
fl_5_LN012_192868=LN012_724013	3.62341	FL
rln_2_LN012_550765=LN012_666840	3.69244	rLN
dlbcl_4_LN011_197448=LN011_935	4.12693	DLBCL
rln_5_LN011_557814=LN011_135234	3.71081	rLN
rln_2_LN012_609193=LN012_64388	4.21188	rLN
rln_5_LN011_171500=LN011_40155	4.3067	rLN
rln_5_LN011_147744=LN011_401241	3.70888	rLN
rln_2_LN012_296895=LN012_453058	3.69354	rLN
rln_5_LN011_356342=LN011_397073	4.20885	rLN
rln_2_LN012_770107=LN012_489240	3.66575	rLN
fl_5_LN012_575474=LN012_134862	3.87858	FL
rln_2_LN012_9081=LN012_131853	3.73574	rLN
rln_5_LN011_221704=LN011_775966	4.20253	rLN
rln_2_LN012_504237=LN012_519436	3.76243	rLN
rln_1_LN012_389882=LN012_615548	3.74821	rLN
dlbcl_1_LN011_436684=LN011_260408	4.0565	DLBCL
[truncated: 61,439 more rows]
