# Supplementary material for: Reprogramming of stroma-derived chemokine networks drives the loss of tissue organization in nodal B cell lymphoma
Source: Nat Cancer. 2026 Mar 25;7(3):538–52. doi: 10.1038/s43018-026-01136-z (PMC13035477; doi:10.1038/s43018-026-01136-z)
Supplement: Supplementary file 7 — Statistical source data. [file 43018_2026_1136_MOESM7_ESM.xlsx]

## Sheet: (A)+(D)
Sample	Entity	UMAP_1	UMAP_2	Tonsil	FL 1/2/3A	FL 3B	DLBCL	mean inflammatory	mean homeostatic	FDC (CSx fraction)
MPI-178	DLBCL	0.935331	2.54925	0	0	0	1	2.71272	2.29999	0.0102821
MPI-088	DLBCL	2.768	-2.05103	0	0.2	0.05	0.75	3.3038	3.1115	0.00725214
MPI-160	DLBCL	1.22566	-0.605033	0	0.05	0	0.95	2.55031	2.74745	0.0170338
MPI-288	DLBCL	3.36618	-1.92601	0	0.05	0	0.95	3.49015	3.24978	0.0174085
MPI-401	DLBCL	1.08174	-0.209973	0	0.05	0	0.95	2.5146	2.67571	0.00680632
MPI-692	DLBCL	-2.62819	1.10925	0	0.25	0.05	0.7	1.23952	1.94272	0.0231125
MPI-695	DLBCL	-2.51683	-0.340061	0	0.35	0.15	0.5	1.88132	2.64512	0.0126383
MPI-696	DLBCL	0.275501	3.17102	0	0	0	1	2.60245	1.89596	0.00156113
MPI-705	DLBCL	2.70557	0.918194	0	0	0	1	2.95019	2.5987	0.00574551
MPI-182	DLBCL	-3.40257	0.538341	0.05	0.3	0.2	0.45	1.53524	2.46557	0.00685298
MPI-289	DLBCL	4.19697	-0.582632	0	0.05	0	0.95	3.2262	3.01559	0.0235494
MPI-133	DLBCL	-2.7066	3.78423	0	0.05	0.2	0.75	1.82811	2.20598	0
MPI-146	DLBCL	-0.561612	1.90775	0	0	0	1	2.35361	1.72071	0.00120412
MPI-015	DLBCL	-2.65488	-0.599693	0.05	0.35	0.2	0.4	1.96223	2.67826	0.0178892
MPI-045	DLBCL	3.73611	-1.32877	0	0.05	0	0.95	2.88939	2.71752	0.00964309
MPI-100	DLBCL	-3.83183	-0.479789	0.3	0.4	0.2	0.1	1.82018	2.66336	0.0117021
MPI-597	DLBCL	1.79225	-2.81222	0	0.45	0.15	0.4	3.18495	3.49323	0.0147003
MPI-190	DLBCL	-2.72885	-0.437465	0.05	0.35	0.2	0.4	2.00965	2.6273	0.0231465
MPI-791	DLBCL	-1.1416	4.05738	0	0	0.05	0.95	2.43456	2.00018	0.00558703
MPI-794	DLBCL	2.84059	-0.677155	0	0	0.05	0.95	2.76484	2.74396	0.00493111
MPI-833	DLBCL	-2.04601	-2.57251	0	0.55	0.05	0.4	2.28779	3.02365	0.030769
MPI-047	DLBCL	3.60226	-1.1137	0	0.05	0	0.95	3.49149	2.98777	0.00443522
MPI-110	DLBCL	-0.974873	1.43301	0	0	0.05	0.95	1.99926	1.96957	0.0119608
MPI-130	DLBCL	4.4964	1.19912	0	0.05	0.05	0.9	2.82407	2.5689	0.0138095
MPI-149	DLBCL	-3.01843	1.18211	0	0.2	0.1	0.7	1.56859	2.18159	0.00588709
MPI-179	DLBCL	-0.72017	1.48212	0	0	0.05	0.95	2.32278	2.07968	0.0237424
MPI-239	DLBCL	0.059474	1.50655	0	0	0	1	2.68561	2.03548	0.00958089
MPI-277	DLBCL	2.97061	-2.37408	0	0.15	0.1	0.75	3.23993	3.03143	0.00882555
MPI-279	DLBCL	-0.478976	3.88205	0	0	0	1	2.251	1.88417	0.00578586
MPI-343	DLBCL	2.76549	-1.5384	0	0.2	0.1	0.7	3.35843	3.25081	0.00428628
MPI-349	DLBCL	0.0257144	-2.88777	0	0.45	0.1	0.45	2.53815	3.02702	0.0116354
MPI-419	DLBCL	2.78322	-0.808321	0	0	0.05	0.95	3.36789	2.88948	0.00153538
MPI-745	DLBCL	-0.713973	2.37844	0	0	0	1	2.23995	1.5036	0.0150837
MPI-764	DLBCL	3.26992	2.93072	0	0	0.05	0.95	3.49964	2.1184	0.000873175
MPI-857	DLBCL	2.3439	-0.185634	0	0	0.05	0.95	2.95686	2.66124	0.00845261
MPI-881	DLBCL	1.97584	2.31476	0	0	0	1	3.14563	1.92084	0.00500454
MPI-230	DLBCL	2.55962	3.21768	0	0	0.05	0.95	3.31343	1.85976	0
MPI-366	DLBCL	2.31294	1.3374	0	0	0	1	3.11466	2.29481	0.00367824
MPI-864	DLBCL	0.85643	2.56686	0	0	0	1	2.91176	2.12752	0.0153936
MPI-031	DLBCL	-0.379774	-2.67389	0	0.45	0.1	0.45	2.44821	2.80833	0.00180721
MPI-836	DLBCL	-1.99123	1.17174	0	0.1	0.05	0.85	1.83497	2.26753	0.0105345
MPI-135	DLBCL	1.48308	0.544778	0	0	0	1	2.85164	2.526	0.0187196
MPI-820	DLBCL	2.91996	-2.71489	0	0.15	0.25	0.6	2.97933	2.94015	0.0187734
MPI-858	DLBCL	-0.130768	1.98881	0	0	0	1	2.61139	1.72791	0.00289515
MPI-688	DLBCL	3.07649	-2.8834	0	0.15	0.2	0.65	3.05002	2.97168	0.0320063
MPI-892	DLBCL	1.49137	-0.323276	0	0.05	0	0.95	2.64815	2.66898	0.0053363
MPI-790	DLBCL	-4.8034	-1.38316	0.15	0.65	0.05	0.15	2.01357	2.8065	0.0176848
MPI-834	DLBCL	2.06166	-3.60942	0	0.45	0.15	0.4	2.65884	3.04059	0.0102397
MPI-855	DLBCL	-1.66867	1.21333	0	0.1	0.1	0.8	1.86032	1.92873	0.00809326
MPI-168	DLBCL	-1.32378	2.05785	0	0	0.1	0.9	1.57309	1.07607	0
MPI-008	DLBCL	2.51398	3.36182	0	0	0	1	3.12989	2.00826	0.000921007
MPI-009	DLBCL	4.18561	1.94968	0	0	0.05	0.95	3.24408	2.36502	0.00924722
MPI-014	DLBCL	1.09205	3.31517	0	0	0.05	0.95	2.73385	1.7912	0.000288345
MPI-029	DLBCL	0.95923	0.841196	0	0	0	1	2.81478	2.47451	0.0278012
MPI-040	DLBCL	-1.51224	3.82778	0	0	0.1	0.9	2.26721	2.13067	0.00181276
MPI-042	DLBCL	3.38911	2.77617	0	0	0.05	0.95	3.24797	2.0232	0
MPI-062	DLBCL	2.61942	0.77583	0	0	0	1	2.97687	2.49744	0.00489823
MPI-083	DLBCL	0.136107	0.485627	0	0	0	1	2.5155	2.64618	0.0166915
MPI-098	DLBCL	3.55547	-1.77599	0	0.05	0	0.95	3.54504	3.23435	0.0150462
MPI-108	DLBCL	1.96654	-3.60423	0	0.5	0.15	0.35	2.93928	3.27225	0.0171907
MPI-118	DLBCL	1.83211	1.89014	0	0	0	1	3.16366	2.00976	0.00861881
MPI-132	DLBCL	3.24443	-2.07083	0	0.15	0.05	0.8	3.03602	2.70761	0.00683091
MPI-152	DLBCL	3.82555	-1.80098	0	0.05	0	0.95	2.99803	2.83364	0.0182637
MPI-159	DLBCL	-1.79646	3.71752	0	0	0.2	0.8	2.20724	2.23171	0.000332629
MPI-164	DLBCL	-1.66303	1.9953	0	0.05	0.1	0.85	1.87979	1.8523	0.0133736
MPI-170	DLBCL	-3.1222	-0.355794	0.1	0.3	0.2	0.4	1.86745	2.71161	0.01512
MPI-174	DLBCL	-0.790753	3.52106	0	0	0	1	1.89311	1.59425	0.00365227
MPI-180	DLBCL	1.49631	1.75744	0	0	0	1	3.09191	1.92429	0.00789798
MPI-181	DLBCL	0.484187	2.90415	0	0	0	1	2.81708	1.2646	0
MPI-183	DLBCL	-1.23875	3.07478	0	0	0.05	0.95	2.40203	2.36857	0.00752211
MPI-199	DLBCL	1.2976	2.89696	0	0	0.05	0.95	2.8418	2.16441	0
MPI-240	DLBCL	3.26342	1.34346	0	0.05	0.1	0.85	3.10408	2.60018	0.0152543
MPI-269	DLBCL	4.33479	-0.506214	0	0.05	0	0.95	3.26601	2.9084	0.0107811
MPI-278	DLBCL	3.67222	-1.80893	0	0.05	0	0.95	3.70859	3.35456	0.0169395
MPI-305	DLBCL	2.4372	1.70418	0	0	0	1	3.03072	2.31009	0.00516273
MPI-306	DLBCL	-1.67255	0.901606	0	0.05	0.1	0.85	2.07529	2.19166	0.00428689
MPI-319	DLBCL	3.23033	-1.44149	0	0.05	0	0.95	3.25271	3.07883	0.00523572
MPI-328	DLBCL	4.08933	1.78871	0	0	0.05	0.95	3.22918	2.22814	0
MPI-337	DLBCL	0.817043	2.31687	0	0	0	1	2.72856	2.4516	0.00614482
MPI-340	DLBCL	-3.46166	0.692283	0.05	0.3	0.15	0.5	1.81708	2.49683	0.00632987
MPI-346	DLBCL	2.38958	-1.45575	0	0.2	0.05	0.75	3.31905	3.17012	0.00427845
MPI-352	DLBCL	0.824028	1.31503	0	0	0	1	2.84329	2.36101	0.00521116
MPI-357	DLBCL	1.5292	-0.39756	0	0.05	0	0.95	2.65346	2.77292	0.00561374
MPI-359	DLBCL	2.80617	-0.317013	0	0	0.05	0.95	3.12467	2.68748	0.0169599
MPI-374	DLBCL	1.57342	2.05216	0	0	0	1	3.07589	1.91871	0.00235288
MPI-380	DLBCL	2.90585	-0.462226	0	0	0.05	0.95	2.88409	2.68207	0.00688486
MPI-395	DLBCL	3.82421	2.35569	0	0	0.1	0.9	3.28686	2.17457	0.00603573
MPI-415	DLBCL	-1.27059	-3.87791	0.05	0.85	0.1	0	2.36193	3.08678	0.0261396
MPI-416	DLBCL	0.786279	3.29914	0	0	0	1	2.88557	1.52597	0.00837549
MPI-418	DLBCL	1.04608	3.89633	0	0.05	0.05	0.9	2.91078	1.60448	0
MPI-550	DLBCL	-1.27563	3.22474	0	0	0.05	0.95	2.1349	1.91879	0.00494192
MPI-552	DLBCL	0.345758	2.9952	0	0	0	1	2.53671	2.09427	0
MPI-566	DLBCL	0.895901	-3.93946	0	0.65	0.1	0.25	2.65838	3.29105	0.028112
MPI-594	DLBCL	0.638212	2.52088	0	0	0	1	3.08216	1.39564	0.00302159
MPI-731	DLBCL	2.11728	0.81734	0	0	0	1	3.42798	2.48123	0.00941197
MPI-856	DLBCL	2.51173	3.09624	0	0	0.05	0.95	3.12834	2.07437	0
MPI-865	DLBCL	0.997006	2.79353	0	0	0	1	2.99053	1.74919	0.00807322
MPI-883	DLBCL	1.52274	3.66778	0	0.05	0.05	0.9	2.92241	1.75102	0.0108352
MPI-373	DLBCL	-0.626751	1.64385	0	0	0.05	0.95	2.35678	2.40384	0.00715349
MPI-734	DLBCL	-2.87257	-0.434238	0.05	0.3	0.25	0.4	1.86281	2.68369	0.0200618
MPI-013	DLBCL	3.41582	-1.41021	0	0.05	0	0.95	3.2202	3.01216	0.00336095
MPI-270	DLBCL	4.12793	-0.0140679	0	0	0.05	0.95	3.41224	2.60124	0.0151905
MPI-286	DLBCL	4.31931	0.604723	0	0.05	0.05	0.9	3.25984	2.58275	0.00370411
MPI-327	DLBCL	-0.55119	3.36194	0	0	0	1	2.32445	1.85811	0
MPI-795	DLBCL	3.97861	0.773646	0	0.05	0.05	0.9	2.83549	2.55059	0.0124469
MPI-812	DLBCL	0.430563	-3.30813	0	0.55	0.05	0.4	2.6658	3.17	0.0259588
MPI-821	DLBCL	-1.15756	1.79866	0	0	0.05	0.95	1.53625	1.02435	0.00674426
MPI-822	DLBCL	1.00057	3.63206	0	0	0.05	0.95	3.0974	1.10825	0.00408708
MPI-841	DLBCL	-1.6892	-3.23307	0	0.6	0.2	0.2	2.2596	3.04263	0.0207145
MPI-842	DLBCL	1.13024	1.9252	0	0	0	1	2.85337	2.09249	0.00177433
MPI-424	DLBCL	-2.85951	2.05911	0	0.25	0	0.75	1.86848	2.29561	0.00157397
MPI-832	DLBCL	2.0132	1.32666	0	0	0	1	3.34336	2.19628	0.0154545
MPI-304	DLBCL	1.72909	-0.436116	0	0.05	0	0.95	2.78897	2.85104	0
MPI-167	DLBCL	-0.703872	3.59725	0	0	0	1	2.42348	2.41718	0
MPI-177	DLBCL	-1.79078	3.34378	0	0	0.1	0.9	1.4069	1.73563	0
MPI-347	DLBCL	2.04418	1.74637	0	0	0	1	2.93278	2.33202	0.0119102
MPI-442	DLBCL	3.44185	2.37243	0	0	0.1	0.9	2.69247	2.32659	0.00485348
MPI-699	DLBCL	2.46327	3.23142	0	0	0	1	3.18397	1.81397	0.000415243
MPI-718	DLBCL	0.112922	-2.7828	0	0.45	0.1	0.45	2.56302	3.17442	0.012948
MPI-782	DLBCL	0.443246	-3.14874	0	0.55	0.05	0.4	2.67492	3.28093	0.0234956
MPI-806	DLBCL	-1.69224	2.01168	0	0.05	0.1	0.85	1.58533	1.52395	0.000191542
MPI-377	DLBCL	-0.763777	3.33619	0	0	0	1	2.41188	2.3309	0.00752128
MPI-115	DLBCL	2.29262	0.801316	0	0	0	1	3.03075	2.40497	0.00343878
MPI-185	DLBCL	-2.49831	1.63276	0	0.2	0	0.8	1.19181	1.68234	0
MPI-192	DLBCL	-4.2308	-0.803002	0.25	0.6	0.1	0.05	1.86783	2.91099	0.011788
MPI-194	DLBCL	4.32208	1.76197	0	0	0.05	0.95	3.45291	2.32742	0.00996802
MPI-244	DLBCL	3.91786	-0.169461	0	0.05	0	0.95	3.12994	2.72324	0.00589847
MPI-737	DLBCL	0.672528	3.69346	0	0	0	1	2.61438	1.77946	0
MPI-761	DLBCL	-1.75963	-1.50573	0	0.25	0.15	0.6	2.13201	2.85902	0.0145
MPI-274	DLBCL	4.39446	1.72025	0	0.05	0.05	0.9	3.59954	2.28567	0.00245738
MPI-769	DLBCL	3.26966	0.410051	0	0	0	1	3.50344	2.48063	0.00468921
MPI-763	DLBCL	-1.31843	3.81552	0	0	0.1	0.9	2.33328	1.91977	0.0126529
MPI-827	DLBCL	2.04129	1.93198	0	0	0	1	3.09861	2.00316	0.00529537
MPI-893	DLBCL	-2.35666	3.5971	0	0	0.1	0.9	2.19434	2.34769	0.00815901
MPI-628	DLBCL	3.35893	1.32305	0	0.05	0.1	0.85	2.64519	2.50437	0.0229385
MPI-173	DLBCL	3.01906	2.3918	0	0	0.05	0.95	3.02113	2.09766	0.00322884
MPI-207	DLBCL	1.24841	1.69176	0	0	0	1	2.69161	2.19414	0.00234146
MPI-227	DLBCL	-2.7309	0.304194	0	0.3	0.15	0.55	1.0972	2.32063	0.00369213
MPI-287	DLBCL	0.421134	3.92624	0	0	0	1	2.58823	2.50202	0.00247183
MPI-861	DLBCL	4.16326	-0.516169	0	0.05	0	0.95	3.51109	2.80945	0.00809752
MPI-209	DLBCL	0.679209	2.82007	0	0	0	1	2.62951	2.26389	0.00768923
MPI-202	DLBCL	-1.58272	1.64911	0	0.05	0.1	0.85	1.36266	1.3406	0.0164258
MPI-241	DLBCL	-0.333669	2.27494	0	0	0	1	2.48579	1.64066	0.00810177
MPI-537	DLBCL	-0.895643	3.5339	0	0	0.05	0.95	1.7551	0.813924	0
MPI-025	DLBCL	-0.951466	1.81118	0	0	0.05	0.95	2.29424	2.11579	0.0144334
MPI-679	DLBCL	-1.10204	0.495189	0	0	0.1	0.9	2.29824	2.45585	0.0123796
MPI-290	DLBCL	-1.82965	-2.34861	0	0.45	0.1	0.45	2.17799	3.25206	0.0312314
MPI-638	DLBCL	2.45408	-2.24936	0	0.25	0.15	0.6	3.37296	3.38256	0.0182875
MPI-792	DLBCL	-2.14808	-3.05837	0	0.65	0.1	0.25	2.19448	3.04478	0.011021
MPI-851	DLBCL	1.6677	2.58258	0	0	0	1	2.86945	1.89922	0.00792019
MPI-261	DLBCL	3.47947	0.95434	0	0.05	0.1	0.85	3.00182	2.69786	0.0219221
MPI-212	DLBCL	-0.385241	3.27546	0	0	0	1	2.56458	2.27889	0.00915391
MPI-441	DLBCL	4.03313	2.01456	0	0	0.05	0.95	3.20282	2.41756	0.00947245
MPI-746	DLBCL	1.55035	0.989541	0	0	0	1	2.79811	2.37152	0.00438737
MPI-223	DLBCL	-1.36804	-2.89319	0	0.55	0.15	0.3	2.36771	3.14268	0.0208904
MPI-780	DLBCL	-0.95249	3.75127	0	0	0.05	0.95	2.26923	2.17877	0.00455912
MPI-781	DLBCL	4.2061	1.40639	0	0.05	0.1	0.85	3.28381	2.34346	0
MPI-901	DLBCL	3.26283	-0.24742	0	0	0.05	0.95	2.99683	2.72328	0.00424659
MPI-166	DLBCL	-1.9982	3.47387	0	0	0.15	0.85	2.12174	1.99383	0.0131857
MPI-404	DLBCL	-1.02496	2.30136	0	0	0.05	0.95	2.14155	1.52917	0.00510422
MPI-475	DLBCL	-2.17584	-3.09234	0	0.7	0.05	0.25	2.06603	3.28464	0.015775
MPI-324	DLBCL	4.31153	1.05563	0	0.05	0.05	0.9	3.6157	2.42067	0.00264668
MPI-339	DLBCL	3.22371	-0.208138	0	0	0.05	0.95	3.11075	2.66221	0.00613219
MPI-354	DLBCL	0.891966	-3.73238	0	0.65	0.1	0.25	2.60568	3.00001	0.0212893
MPI-367	DLBCL	4.28341	1.74686	0	0	0.05	0.95	3.52931	2.20933	0.00457819
MPI-129	DLBCL	4.34392	0.986923	0	0.05	0.05	0.9	3.13004	2.53181	0.0092319
MPI-694	DLBCL	-4.68548	-1.57705	0.15	0.65	0.1	0.1	2.21943	2.79861	0.00237776
MPI-766	DLBCL	3.90626	2.37227	0	0	0.1	0.9	3.49301	2.19426	0.00711282
MPI-335	DLBCL	-0.0195758	-2.84583	0	0.4	0.15	0.45	2.53417	2.97392	0.00746754
MPI-669	DLBCL	-2.05544	1.96029	0	0.05	0.05	0.9	1.44205	1.58442	0.00685353
MPI-396	DLBCL	0.0856447	3.20689	0	0	0	1	2.5028	1.84745	0.00328256
MPI-596	DLBCL	4.10633	0.119422	0	0	0.05	0.95	3.1747	2.62691	0.0113191
MPI-122	DLBCL	3.75212	-1.56639	0	0.05	0	0.95	3.05735	2.67351	0.0193403
MPI-030	DLBCL	1.85435	0.253184	0	0	0	1	3.07047	2.66137	0.00780877
MPI-092	DLBCL	3.80285	-0.758741	0	0.05	0	0.95	3.10825	2.79666	0.0119887
MPI-109	DLBCL	4.32934	0.55177	0	0.05	0.05	0.9	3.58543	2.65399	0.00338354
MPI-127	DLBCL	2.22738	-0.921364	0	0.15	0.05	0.8	3.05849	2.93457	0.00099308
MPI-128	DLBCL	2.66506	1.38396	0	0	0.05	0.95	3.14952	2.27327	0.00755781
MPI-134	DLBCL	-1.21663	3.30649	0	0	0.05	0.95	1.84545	1.81971	0
MPI-136	DLBCL	3.87193	1.13073	0	0.05	0.15	0.8	3.10513	2.33905	0.00528858
MPI-142	DLBCL	0.426198	3.55356	0	0	0	1	2.61348	2.13049	0.00386976
MPI-163	DLBCL	1.52513	-0.499124	0	0.05	0	0.95	2.61978	2.68743	0.0083281
MPI-198	DLBCL	0.734182	0.685899	0	0	0	1	2.84333	2.5774	0.0154779
MPI-221	DLBCL	-2.35546	0.800582	0	0.1	0.1	0.8	0.566194	1.45907	0.0182909
MPI-272	DLBCL	3.89854	2.25998	0	0	0.1	0.9	3.35124	2.20482	0
MPI-295	DLBCL	2.65311	-1.06281	0	0.1	0.05	0.85	3.23333	3.00952	0.00415103
MPI-316	DLBCL	3.73033	2.20948	0	0	0.1	0.9	3.05934	2.30236	0.00329771
MPI-318	DLBCL	0.816583	-3.13091	0	0.7	0.05	0.25	2.79363	3.24784	0.00758342
MPI-330	DLBCL	4.06393	-0.224596	0	0.05	0	0.95	3.35806	2.76075	0.0159704
MPI-332	DLBCL	-2.71025	1.23968	0	0.2	0.05	0.75	1.94406	2.27457	0.0233069
MPI-338	DLBCL	-1.99812	1.01079	0	0.1	0.05	0.85	1.90804	2.20296	0.00490355
MPI-344	DLBCL	4.06119	1.18024	0	0.05	0.1	0.85	3.18491	2.4378	0.00701099
MPI-350	DLBCL	2.75264	-1.15013	0	0.15	0.05	0.8	3.05897	2.92733	0.0119416
MPI-358	DLBCL	2.56208	0.484491	0	0	0	1	2.88723	2.55563	0
MPI-360	DLBCL	3.32697	-1.60746	0	0.05	0	0.95	3.52279	3.25325	0.00184287
MPI-364	DLBCL	0.0913827	3.56118	0	0	0	1	2.55261	1.70372	0.0150569
MPI-371	DLBCL	-0.621917	1.18457	0	0	0.05	0.95	2.32517	2.18724	0.0179601
MPI-379	DLBCL	0.960207	3.4259	0	0	0.05	0.95	3.04038	1.46071	0
MPI-381	DLBCL	-0.906268	2.18115	0	0	0	1	2.15118	1.15477	0.00771043
MPI-383	DLBCL	2.74208	2.57921	0	0	0.05	0.95	2.80893	2.14125	0.00671127
MPI-386	DLBCL	-2.17813	2.64655	0	0.05	0.1	0.85	1.89145	1.92842	0.000425776
MPI-399	DLBCL	-0.0543005	1.4815	0	0	0	1	2.57703	2.03934	0.0257739
MPI-406	DLBCL	1.39618	-1.95414	0	0.4	0.1	0.5	2.78499	3.08054	0.00703855
MPI-408	DLBCL	-0.441005	-3.242	0	0.55	0.1	0.35	2.48216	3.13054	0.011507
MPI-410	DLBCL	2.85654	3.14916	0	0	0.05	0.95	2.99664	2.17044	0.00424165
MPI-411	DLBCL	3.15915	-1.03655	0	0	0.05	0.95	2.9075	2.76411	0.0181742
MPI-413	DLBCL	-1.04635	1.14338	0	0	0.05	0.95	2.2123	2.04447	0.015518
MPI-435	DLBCL	4.1176	2.09275	0	0	0.05	0.95	3.10451	2.37246	0.0148872
MPI-436	DLBCL	-0.90472	3.79334	0	0	0.05	0.95	2.08378	1.81786	0
MPI-539	DLBCL	2.48402	-2.68174	0	0.25	0.2	0.55	2.9973	3.07737	0.0220594
MPI-546	DLBCL	3.54077	2.02896	0	0	0.1	0.9	3.09823	2.24609	0.00221361
MPI-548	DLBCL	1.93322	2.4331	0	0	0	1	3.43854	1.99819	0.00358628
MPI-551	DLBCL	1.29277	2.92333	0	0	0.05	0.95	3.14137	2.02328	0.00337758
MPI-556	DLBCL	-0.40435	3.59137	0	0	0	1	2.16242	1.68111	0
MPI-558	DLBCL	4.08939	-0.226267	0	0.05	0	0.95	3.23664	2.82492	0.00799714
MPI-573	DLBCL	-1.05868	3.84576	0	0	0.05	0.95	1.7838	1.44743	0
MPI-624	DLBCL	4.43654	-0.197836	0	0.05	0.05	0.9	3.99791	2.82996	0.00225472
MPI-730	DLBCL	-0.759148	1.61395	0	0	0.05	0.95	2.3934	2.33094	0.0174483
MPI-735	DLBCL	-2.19252	2.58285	0	0.05	0.1	0.85	1.39193	1.51041	0.00344701
MPI-756	DLBCL	0.361131	2.64591	0	0	0	1	2.79585	1.42171	0.00364455
MPI-796	DLBCL	2.33521	3.59338	0	0	0.05	0.95	2.87494	2.17404	0.00858942
MPI-798	DLBCL	2.60689	2.89187	0	0	0.05	0.95	3.06981	2.0705	0.00471981
MPI-801	DLBCL	-2.2866	3.07963	0	0.05	0.1	0.85	0.749114	1.29323	0
MPI-802	DLBCL	2.02876	-0.155045	0	0.05	0	0.95	3.00652	2.67782	0.0123412
MPI-830	DLBCL	2.04573	-1.42462	0	0.2	0	0.8	3.27161	3.31337	0.00939123
MPI-847	DLBCL	2.68129	3.43469	0	0	0.05	0.95	2.902	2.2048	0
MPI-869	DLBCL	-2.33329	-2.38415	0	0.5	0.2	0.3	2.00014	3.1115	0.0206611
MPI-876	DLBCL	1.95842	-2.4323	0	0.4	0.15	0.45	3.1206	3.23973	0.0253688
MPI-900	DLBCL	0.990641	1.39134	0	0	0	1	2.62219	2.50867	0.0129023
MPI-904	DLBCL	0.397426	4.01744	0	0	0	1	2.54627	2.43411	0.00527049
MPI-053	DLBCL	-3.23112	0.0328016	0.05	0.25	0.25	0.45	1.35855	2.58063	0.0068466
MPI-119	DLBCL	0.476867	1.20954	0	0	0	1	2.85194	2.1744	0.0108467
MPI-150	DLBCL	2.07991	-0.596001	0	0.05	0.05	0.9	3.06521	2.80416	0.0131015
MPI-203	DLBCL	-2.46447	3.46902	0	0.05	0.15	0.8	1.87236	2.21395	0.000964332
MPI-231	DLBCL	-0.919312	2.10667	0	0	0.05	0.95	2.11553	1.44473	0.0173412
MPI-285	DLBCL	3.56128	0.941832	0	0.05	0.1	0.85	3.07986	2.57214	0.0125199
MPI-329	DLBCL	-2.52607	3.06564	0	0.05	0.1	0.85	1.70637	2.03514	0.00552679
MPI-341	DLBCL	3.98632	0.778366	0	0.05	0.05	0.9	3.23751	2.43852	0.0120079
MPI-393	DLBCL	-1.76474	3.55308	0	0	0.1	0.9	2.05345	1.64865	0.00172559
MPI-437	DLBCL	-3.0987	3.66406	0	0.05	0.2	0.75	1.70527	2.66173	0.00387612
MPI-686	DLBCL	2.2203	2.99993	0	0	0	1	2.85218	1.98257	0.00737648
MPI-749	DLBCL	0.785919	2.69072	0	0	0	1	2.80693	1.87345	0
MPI-799	DLBCL	1.94348	3.96397	0	0.05	0.05	0.9	2.60218	2.4009	0.00175694
MPI-815	DLBCL	-4.16298	-2.31897	0.05	0.65	0.2	0.1	1.84357	3.09838	0.00818832
MPI-873	DLBCL	2.26347	-0.257167	0	0	0	1	2.90096	2.66614	0.0139211
MPI-010	DLBCL	-2.48488	-1.89046	0	0.4	0.2	0.4	2.25627	2.85097	0.0109525
MPI-022	DLBCL	2.38572	0.563335	0	0	0	1	3.04486	2.50548	0
MPI-039	DLBCL	-2.61717	2.42585	0	0.1	0.1	0.8	1.28515	1.93236	0.00264125
MPI-105	DLBCL	4.25951	0.337835	0	0.05	0.05	0.9	3.22591	2.65661	0.00146884
MPI-113	DLBCL	-1.23666	2.06825	0	0	0.1	0.9	1.65806	1.05795	0.00613258
MPI-153	DLBCL	0.93939	1.44945	0	0	0	1	2.51395	2.50383	0.0106358
MPI-154	DLBCL	-2.75223	3.87972	0	0.05	0.2	0.75	2.24396	2.42003	0
MPI-255	DLBCL	3.04189	1.98438	0	0	0.15	0.85	2.50447	2.3248	0
MPI-309	DLBCL	1.73072	-1.19125	0	0.2	0	0.8	2.72788	2.87057	0.00449045
MPI-312	DLBCL	1.79077	1.09386	0	0	0	1	2.86153	2.40227	0.0115819
MPI-314	DLBCL	-0.0381801	0.952972	0	0	0	1	2.51378	2.37575	0.0170065
MPI-351	DLBCL	-1.90602	0.568343	0	0.05	0.05	0.9	2.01275	2.41152	0.00832035
MPI-355	DLBCL	0.474947	4.16401	0	0	0	1	2.62255	1.77667	0
MPI-394	DLBCL	3.87169	-1.096	0	0.05	0	0.95	3.30919	2.73799	0.0153721
MPI-398	DLBCL	1.53933	1.33566	0	0	0	1	2.57993	2.51687	0.0141513
MPI-402	DLBCL	-2.74369	0.591309	0	0.25	0.1	0.65	2.03944	2.42411	0.0228593
MPI-427	DLBCL	-0.274342	2.41128	0	0	0	1	2.33795	2.16256	0.00723559
MPI-547	DLBCL	-3.36786	0.984587	0	0.25	0.15	0.6	1.55427	2.45802	0
MPI-554	DLBCL	-0.0852735	0.982647	0	0	0	1	2.46418	2.30689	0.0161015
MPI-585	DLBCL	3.87351	1.86494	0	0	0.05	0.95	3.57568	2.36823	0.00295126
MPI-800	DLBCL	2.22094	3.58468	0	0	0.05	0.95	2.88966	1.91645	0
MPI-813	DLBCL	1.81719	1.57728	0	0	0	1	3.03307	2.1473	0.0157523
MPI-844	DLBCL	-2.01402	0.483249	0	0.05	0.1	0.85	1.91228	2.50288	0.0136343
MPI-874	DLBCL	1.51164	-0.700852	0	0.1	0	0.9	2.56774	2.72826	0.00568014
MPI-385	DLBCL	-1.75247	3.52972	0	0	0.1	0.9	2.05672	1.49045	0.00552137
MPI-875	DLBCL	2.15655	-0.820441	0	0.1	0.05	0.85	3.30102	3.01478	0.0111627
MPI-702	DLBCL	-1.42788	1.34707	0	0	0.1	0.9	1.90041	2.14578	0.014811
MPI-704	DLBCL	2.0371	0.997575	0	0	0	1	3.23432	2.46827	0
MPI-757	DLBCL	1.39252	1.54474	0	0	0	1	2.85888	2.20343	0
MPI-689	DLBCL	2.59005	-0.73361	0	0.05	0.05	0.9	3.04505	2.80567	0.0113358
MPI-012	DLBCL	0.638736	1.82369	0	0	0	1	2.98026	1.93338	0.000201617
MPI-299	DLBCL	3.0099	-3.07471	0	0.15	0.2	0.65	2.96115	3.02005	0.0163013
MPI-219	DLBCL	-1.1972	1.65079	0	0	0.05	0.95	1.94281	1.46893	0.0140983
MPI-282	DLBCL	4.07994	-0.856466	0	0.05	0	0.95	3.32182	2.93409	0.0100082
MPI-531	DLBCL	-3.1875	3.65304	0	0.05	0.2	0.75	2.14228	2.75464	0.00671295
MPI-543	DLBCL	-2.89279	1.19796	0	0.25	0.1	0.65	1.81466	2.43443	0.0227407
MPI-818	DLBCL	-3.31032	0.412427	0.05	0.35	0.2	0.4	1.99975	2.57238	0.0372167
MPI-879	DLBCL	1.75982	-2.71356	0	0.45	0.15	0.4	2.87885	3.07995	0.0180161
MPI-905	DLBCL	1.2054	-3.0601	0	0.65	0.1	0.25	2.99471	3.40794	0.0339679
MPI-390	DLBCL	2.38429	0.95128	0	0	0	1	2.94382	2.42629	0.00361907
MPI-845	DLBCL	-2.60855	0.748613	0	0.2	0.1	0.7	0.808497	1.80158	0.00671971
MPI-291	DLBCL	-3.03117	1.05271	0	0.2	0.1	0.7	1.83466	2.30616	0.0102485
MPI-186	DLBCL	0.0735366	0.956428	0	0	0	1	2.52577	2.45265	0.017614
MPI-157	DLBCL	-2.37368	2.62218	0	0.05	0.15	0.8	1.57227	1.75664	0.00195798
MPI-234	DLBCL	2.92693	-2.23317	0	0.15	0.1	0.75	3.39777	3.36373	0.02003
MPI-063	DLBCL	-0.395583	0.723987	0	0	0	1	2.37741	2.37918	0.0201676
MPI-073	DLBCL	0.278108	1.07513	0	0	0	1	2.83075	2.14902	0.0147427
MPI-141	DLBCL	-0.396374	1.96346	0	0	0	1	2.49987	1.70145	0.00539768
MPI-196	DLBCL	-3.16702	0.614812	0	0.2	0.15	0.65	0.927059	2.31604	0.00599521
MPI-213	DLBCL	-2.43042	0.989799	0	0.2	0.05	0.75	2.07914	2.31979	0.0197526
MPI-224	DLBCL	0.709033	2.55607	0	0	0	1	2.82789	1.70948	0.00320066
MPI-559	DLBCL	3.47205	-1.00008	0	0.05	0	0.95	3.74483	2.97103	0.0152753
MPI-733	DLBCL	-2.70942	-0.344729	0	0.35	0.15	0.5	1.91212	2.63237	0.0128419
MPI-765	DLBCL	-2.69494	-4.32839	0	0.9	0.1	0	2.34248	3.01419	0.00859322
MPI-797	DLBCL	2.46143	2.78726	0	0	0.05	0.95	3.11471	2.0108	0.00614378
MPI-839	DLBCL	1.4802	-3.46583	0	0.6	0.05	0.35	2.87537	3.26939	0.0229835
MPI-902	DLBCL	2.41662	0.362938	0	0	0	1	3.26217	2.50786	0.00445795
MPI-388	DLBCL	3.69973	1.104	0	0.05	0.1	0.85	2.78462	2.45663	0
MPI-200	DLBCL	3.52097	-1.75241	0	0.05	0	0.95	3.19631	2.95501	0.0135985
MPI-365	DLBCL	1.58268	-0.587749	0	0.1	0	0.9	2.637	2.74017	0.0195552
MPI-378	DLBCL	-1.6176	2.9713	0	0	0.1	0.9	2.24617	1.89699	6.47908e-05
MPI-434	DLBCL	3.47274	1.51701	0	0.05	0.1	0.85	2.94582	2.43082	0.00496592
MPI-809	DLBCL	2.64389	-2.97199	0	0.25	0.2	0.55	3.2292	3.32344	0.0293867
MPI-810	DLBCL	2.76565	-1.86204	0	0.15	0.05	0.8	3.19604	3.00538	0.011792
MPI-208	DLBCL	-0.802253	1.0101	0	0	0.05	0.95	2.21619	2.16513	0.022375
MPI-326	DLBCL	1.60441	-3.40273	0	0.6	0.05	0.35	2.85417	3.21511	0.0179076
MPI-789	DLBCL	3.65441	-2.08884	0	0.05	0.05	0.9	3.15633	2.92309	0.0183762
MPI-236	DLBCL	3.16858	-1.42314	0	0.05	0	0.95	3.31556	3.06532	0.00752466
MPI-021	DLBCL	2.63029	2.88677	0	0	0.05	0.95	2.98037	2.1366	0.00365907
MPI-052	DLBCL	2.9397	-1.24526	0	0.1	0.05	0.85	3.24379	2.86549	0.0109694
MPI-069	DLBCL	-1.45515	1.09473	0	0	0.1	0.9	1.97861	2.09093	0.0171716
MPI-076	DLBCL	0.725928	4.22036	0	0.05	0	0.95	2.65188	1.89545	0
MPI-145	DLBCL	-0.925147	2.99941	0	0	0	1	2.07488	1.89705	0.00311416
MPI-155	DLBCL	-0.952385	1.27904	0	0	0.05	0.95	2.19992	2.14071	0.0101809
MPI-201	DLBCL	-1.36229	1.85499	0	0	0.1	0.9	1.80814	1.65024	0.0134369
MPI-204	DLBCL	0.89931	4.04674	0	0.05	0	0.95	2.58829	1.92523	0.00544134
MPI-206	DLBCL	-1.51075	2.84503	0	0	0.15	0.85	2.14011	1.76841	0.00639403
MPI-232	DLBCL	2.9558	-1.03038	0	0	0.05	0.95	3.61441	3.08363	0.0163546
MPI-243	DLBCL	1.94338	-3.37873	0	0.45	0.15	0.4	3.16691	3.49429	0.0346007
MPI-246	DLBCL	-0.0382433	1.23131	0	0	0	1	2.57907	2.16597	0.00721844
MPI-273	DLBCL	3.46866	1.70865	0	0	0.1	0.9	3.0126	2.33132	0.0109979
MPI-293	DLBCL	4.04419	-0.893614	0	0.05	0	0.95	3.18756	2.91532	0.0274576
MPI-321	DLBCL	0.427212	3.58659	0	0	0	1	2.55601	1.45093	0.00296572
MPI-348	DLBCL	-1.81728	1.15219	0	0.1	0.1	0.8	2.13645	2.3198	0.0133645
MPI-361	DLBCL	4.39277	0.89567	0	0.05	0.05	0.9	3.2407	2.51981	0.00892421
MPI-363	DLBCL	2.94274	-1.44672	0	0.1	0.05	0.85	3.43567	3.21218	0.00684735
MPI-376	DLBCL	1.92039	3.69709	0	0.05	0.05	0.9	3.00331	1.92205	0
MPI-438	DLBCL	3.37017	-2.19652	0	0.15	0.1	0.75	3.66548	3.38485	0.0350641
MPI-440	DLBCL	2.00879	-3.31436	0	0.35	0.2	0.45	2.75953	2.9522	0.0319131
MPI-541	DLBCL	-2.41543	-1.12516	0	0.3	0.2	0.5	2.01959	2.80042	0.0371824
MPI-557	DLBCL	3.03324	1.60212	0	0	0.1	0.9	2.98754	2.31303	0.0141639
MPI-578	DLBCL	2.51067	-1.09781	0	0.15	0.05	0.8	3.30818	3.04658	0.000902522
MPI-599	DLBCL	-1.27257	2.39489	0	0	0.05	0.95	1.19267	0.483313	0
MPI-848	DLBCL	2.17329	3.52211	0	0	0.05	0.95	3.03356	1.96019	0
MPI-899	DLBCL	3.77128	-1.17491	0	0.05	0	0.95	3.41721	3.05798	0.0120135
MPI-023	DLBCL	2.63519	-2.82715	0	0.25	0.2	0.55	2.74374	2.8768	0.00592945
MPI-035	DLBCL	-0.888678	1.38417	0	0	0.05	0.95	2.26246	2.26461	0.0116283
MPI-111	DLBCL	3.2832	1.08163	0	0.05	0.1	0.85	3.12614	2.6049	0.00978154
MPI-151	DLBCL	-3.64522	0.0837046	0.15	0.4	0.15	0.3	1.72341	2.68092	0.0151565
MPI-188	DLBCL	0.678572	2.14924	0	0	0	1	2.74314	2.42827	0.0138997
MPI-247	DLBCL	-2.0018	1.09516	0	0.1	0.05	0.85	1.60388	2.02212	0.00088095
MPI-345	DLBCL	2.13979	1.44144	0	0	0	1	3.27795	2.21537	0.00679978
MPI-370	DLBCL	3.54332	-1.16001	0	0.05	0	0.95	3.73497	3.14771	0
MPI-391	DLBCL	-0.688754	1.08802	0	0	0.05	0.95	2.32351	2.07331	0.0153194
MPI-397	DLBCL	0.0491643	0.908448	0	0	0	1	2.56366	2.5108	0.0159153
MPI-403	DLBCL	0.0245314	2.14534	0	0	0	1	2.54183	2.51452	0.0212463
MPI-542	DLBCL	4.33744	-0.45644	0	0.05	0	0.95	3.80277	2.9056	0.0063425
MPI-553	DLBCL	1.02488	2.45921	0	0	0	1	2.90249	1.96495	0.00275544
MPI-685	DLBCL	1.49942	3.88619	0	0.05	0.05	0.9	2.76501	1.87597	0.00174041
MPI-807	DLBCL	1.38289	3.47116	0	0.05	0.05	0.9	2.5623	2.10247	0.00440296
MPI-831	DLBCL	0.0339882	1.34284	0	0	0	1	2.59142	2.10179	0.00700192
MPI-840	DLBCL	2.18118	-0.118818	0	0	0	1	3.26562	2.67648	0.00275065
MPI-846	DLBCL	2.91573	-2.96423	0	0.15	0.25	0.6	2.88784	2.88202	0.0130356
MPI-860	DLBCL	3.93023	0.368091	0	0.05	0.05	0.9	3.08008	2.54679	0.00277627
MPI-863	DLBCL	4.30183	1.35601	0	0.05	0.1	0.85	3.22821	2.36884	0
MPI-369	DLBCL	-0.878524	4.07326	0	0	0.05	0.95	2.56469	2.23774	0.00595401
MPI-538	DLBCL	-2.11602	3.63696	0	0	0.15	0.85	1.79274	1.58617	0
MPI-205	DLBCL	-2.48645	3.39805	0	0.05	0.1	0.85	1.155	1.77292	0.0015141
MPI-684	DLBCL	1.45221	1.65965	0	0	0	1	2.95141	2.1363	0.00215292
MPI-703	DLBCL	1.48529	-1.13726	0	0.2	0	0.8	2.69672	2.99429	0.0100187
MPI-762	DLBCL	3.67538	-2.01381	0	0.05	0	0.95	3.37893	3.1558	0.0252667
MPI-714	DLBCL	1.84285	1.05025	0	0	0	1	2.90337	2.35922	0
MPI-184	DLBCL	1.63832	1.57473	0	0	0	1	2.89413	2.22891	0.0106334
MPI-191	DLBCL	3.1673	1.02871	0	0.05	0.05	0.9	3.15488	2.44316	0.0173753
MPI-195	DLBCL	-1.84259	3.32082	0	0	0.1	0.9	1.15704	0.684249	0
MPI-342	DLBCL	3.54609	2.36539	0	0	0.1	0.9	3.04742	2.21014	0.0080715
MPI-598	DLBCL	3.5331	-1.58099	0	0.05	0	0.95	3.71751	3.38372	0.0108215
MPI-215	DLBCL	2.62403	-3.26066	0	0.2	0.2	0.6	2.73806	3.00376	0.00830106
MPI-331	DLBCL	1.24602	3.71824	0	0.05	0.05	0.9	2.93181	1.685	0
MPI-210	DLBCL	-2.54213	1.20816	0	0.2	0.05	0.75	1.57307	1.96393	0.00406342
MPI-334	DLBCL	2.44524	2.10629	0	0	0.05	0.95	2.88613	2.3227	0.00375844
MPI-074	DLBCL	2.45702	0.17462	0	0	0	1	2.99096	2.64301	0.00613294
MPI-228	DLBCL	-0.339095	3.98507	0	0	0	1	2.37858	1.89869	0.00622094
MPI-235	DLBCL	0.800064	-3.98757	0	0.7	0.1	0.2	2.68818	3.58675	0.0289796
MPI-237	DLBCL	-1.63716	-2.66784	0	0.5	0.15	0.35	2.14378	3.41148	0.0234067
MPI-096	DLBCL	4.29572	-0.538726	0	0.05	0	0.95	3.14806	2.91549	0.00957854
MPI-353	DLBCL	3.27529	1.0041	0	0.05	0.05	0.9	2.73569	2.62316	0.0349844
MPI-748	DLBCL	-3.70949	-3.03164	0.05	0.8	0.15	0	1.72453	3.3905	0.0197474
MPI-229	DLBCL	-0.882978	1.79053	0	0	0.05	0.95	2.15569	1.71789	0
MPI-768	DLBCL	1.5934	3.49042	0	0.05	0.05	0.9	2.76142	1.81329	0
MPI-176	DLBCL	-1.12732	3.43745	0	0	0.05	0.95	2.56173	2.3231	0.00606503
MPI-389	DLBCL	2.12429	1.2279	0	0	0	1	3.03355	2.43247	0.0103584
MPI-687	DLBCL	-0.52424	2.16195	0	0	0	1	2.46859	1.64674	0.0162452
MPI-706	DLBCL	3.21913	-2.37858	0	0.15	0.1	0.75	2.9235	2.82983	0.00918974
MPI-414	DLBCL	1.2516	1.57148	0	0	0	1	2.77823	2.19591	0.0107153
MPI-560	DLBCL	0.574522	3.71899	0	0	0	1	2.81281	1.4824	0
MPI-880	DLBCL	1.84956	1.76808	0	0	0	1	2.84854	2.30408	0.0116851
MPI-884	DLBCL	-2.82846	2.88328	0	0.05	0.15	0.8	1.32522	2.37856	0.00265094
MPI-866	DLBCL	-0.0220604	-2.968	0	0.45	0.1	0.45	2.52503	3.05737	0.0301641
MPI-870	DLBCL	-0.992441	3.95421	0	0	0.05	0.95	2.2971	2.29368	0.0119515
MPI-409	DLBCL	-2.05189	3.22696	0	0	0.15	0.85	1.78767	1.6383	0.00770907
MPI-189	DLBCL	-0.859246	2.89414	0	0	0	1	2.10094	1.62302	0.00310514
MPI-634	DLBCL	1.89685	-2.28988	0	0.4	0.15	0.45	2.80389	3.004	0.00734652
MPI-302	DLBCL	0.309469	-2.82903	0	0.45	0.1	0.45	2.69192	3.29224	0.0106815
MPI-885	DLBCL	-0.571709	3.27465	0	0	0	1	2.1133	1.18678	0
MPI-652	DLBCL	-1.77223	3.12905	0	0	0.1	0.9	1.16594	0.702806	0
MPI-028	DLBCL	-0.429013	3.55847	0	0	0	1	2.15538	1.43584	0
MPI-120	DLBCL	0.467591	3.80081	0	0	0	1	2.72999	1.68097	0
MPI-690	DLBCL	-2.59294	3.22274	0	0.05	0.1	0.85	1.23661	1.84761	0
MPI-187	DLBCL	-0.158018	3.65939	0	0	0	1	2.36108	1.85184	0
MPI-046	DLBCL	-0.00323153	4.07462	0	0	0	1	2.46733	2.21518	0.00733651
MPI-320	DLBCL	2.0881	-1.74084	0	0.25	0.05	0.7	3.0792	3.14769	0.0088235
MPI-165	DLBCL	-2.14225	3.03577	0	0.05	0.15	0.8	0.927947	0.797588	0
MPI-826	DLBCL	-2.88971	3.87512	0	0.05	0.2	0.75	2.38236	2.64202	0.00774286
MPI-020	DLBCL	-0.933806	3.24366	0	0	0	1	2.06506	1.43284	0
MPI-036	DLBCL	-0.825597	2.79084	0	0	0	1	2.20037	1.72631	0.0011514
MPI-407	DLBCL	-1.88894	3.29687	0	0	0.15	0.85	1.97147	1.66968	0.000361244
MPI-051	DLBCL	1.19344	3.82443	0	0.05	0.05	0.9	2.67501	1.85676	0
MPI-058	DLBCL	0.0914595	4.09796	0	0	0	1	2.50361	2.48921	0.00510128
MPI-112	DLBCL	0.892136	3.859	0	0.05	0	0.95	2.70075	1.66848	0
MPI-565	DLBCL	2.11213	2.43061	0	0	0	1	3.14455	1.95385	0.000190309
MPI-162	DLBCL	-0.394329	3.10602	0	0	0	1	2.39139	1.28471	0
MPI-308	DLBCL	2.8295	-2.67217	0	0.15	0.25	0.6	2.99702	3.04225	0.00881017
MPI-635	DLBCL	1.94044	-1.89168	0	0.25	0.15	0.6	3.10375	3.22122	0.0150145
MPI-356	DLBCL	1.50276	2.07648	0	0	0	1	2.87871	1.83664	0
MPI-121	DLBCL	2.66621	0.199563	0	0	0	1	3.0308	2.61194	0.00647189
MPI-423	DLBCL	-4.78843	-1.2764	0.15	0.65	0.05	0.15	1.66521	2.86687	0.0046005
MPI-104	DLBCL	2.28474	2.76571	0	0	0.05	0.95	3.19666	2.04829	0
MPI-387	DLBCL	1.62839	3.59672	0	0.05	0.05	0.9	2.96384	1.71449	0
MPI-698	DLBCL	-1.89922	3.15793	0	0	0.15	0.85	1.70563	1.35191	0
MPI-701	DLBCL	2.03888	3.36811	0	0	0.05	0.95	2.88802	1.85565	0.00701985
MPI-700	DLBCL	-1.96125	3.05634	0	0	0.1	0.9	1.71193	1.6373	0.00455097
MPI-248	DLBCL	3.11754	1.85438	0	0	0.15	0.85	3.09662	2.29806	0.00990257
MPI-271	DLBCL	-0.367589	3.3196	0	0	0	1	2.29166	1.12935	0
MPI-727	DLBCL	-1.8842	0.73643	0	0.1	0.05	0.85	2.03837	2.28883	0.00788686
MPI-267	FL 1/2/3A	-2.30342	-4.10963	0	0.9	0.05	0.05	2.1874	3.42135	0.0258768
MPI-258	FL 1/2/3A	1.98484	-3.08794	0	0.3	0.15	0.55	3.27318	3.67444	0.0284474
MPI-431	FL 1/2/3A	-3.1672	-3.16572	0.05	0.75	0.2	0	1.68568	3.45986	0.0216164
MPI-450	FL 1/2/3A	-2.79903	-2.99298	0.05	0.65	0.2	0.1	1.85143	3.10727	0.0343172
MPI-457	FL 1/2/3A	-2.88167	-4.0025	0	0.85	0.1	0.05	2.02636	3.30759	0.0342318
MPI-464	FL 1/2/3A	-3.9286	-0.00846175	0.2	0.4	0.25	0.15	0.663955	3.02546	0.0266368
MPI-517	FL 1/2/3A	-2.32504	1.09981	0	0.1	0.05	0.85	1.51145	2.12387	0.00377007
MPI-519	FL 1/2/3A	-1.5415	-3.87582	0.05	0.8	0.1	0.05	2.11543	3.72647	0.0411457
MPI-602	FL 1/2/3A	-4.19315	0.0644934	0.25	0.45	0.2	0.1	0.925802	2.72058	0.0306773
MPI-631	FL 1/2/3A	-2.13645	-4.01467	0	0.9	0.05	0.05	2.07267	3.57967	0.0374997
MPI-886	FL 1/2/3A	0.819472	-3.15637	0	0.65	0.05	0.3	2.80356	3.37966	0.0178436
MPI-878	FL 1/2/3A	1.49765	4.05702	0	0	0.05	0.95	2.64781	2.20552	0.0108925
MPI-392	FL 1/2/3A	-4.0915	-0.542879	0.3	0.4	0.2	0.1	1.51573	2.8645	0.0207596
MPI-522	FL 1/2/3A	-2.37631	-3.31936	0	0.7	0.15	0.15	1.91695	3.43045	0.0285297
MPI-561	FL 1/2/3A	-2.62236	2.97118	0	0	0.1	0.9	0.892464	1.89123	0.00412868
MPI-601	FL 1/2/3A	-2.92683	0.460777	0	0.25	0.15	0.6	0.573481	2.15474	0.0112709
MPI-603	FL 1/2/3A	-4.34655	-1.63665	0.1	0.6	0.1	0.2	1.46426	3.18423	0.0116292
MPI-707	FL 1/2/3A	-3.07414	1.04765	0	0.15	0.1	0.75	1.20483	2.09936	0.0172591
MPI-710	FL 1/2/3A	-0.809687	-3.56529	0.05	0.7	0.15	0.1	2.45366	3.3561	0.0169849
MPI-653	FL 1/2/3A	-1.91158	-3.86491	0	0.85	0.1	0.05	2.20073	3.41246	0.0266625
MPI-657	FL 1/2/3A	-1.62974	-3.84749	0.05	0.8	0.1	0.05	2.36885	3.11263	0.0204628
MPI-666	FL 1/2/3A	-2.57272	-0.249494	0	0.3	0.15	0.55	1.09864	2.46644	0.0156387
MPI-711	FL 1/2/3A	-2.46027	-2.96536	0	0.6	0.2	0.2	1.9478	3.14213	0.0234666
MPI-720	FL 1/2/3A	-0.224937	-3.95897	0.05	0.7	0.05	0.2	2.54212	3.27827	0.0124404
MPI-882	FL 1/2/3A	1.40423	-2.75421	0	0.5	0.1	0.4	3.01902	3.28867	0.0268027
MPI-451	FL 1/2/3A	-1.72309	-3.14959	0	0.55	0.15	0.3	2.32567	3.10703	0.0178103
MPI-575	FL 1/2/3A	-3.15739	-2.91991	0.05	0.75	0.15	0.05	2.10381	3.34199	0.0113499
MPI-664	FL 1/2/3A	2.39778	-1.52485	0	0.15	0.05	0.8	3.40654	3.31878	0.0123111
MPI-728	FL 1/2/3A	-3.62341	-3.41185	0.05	0.85	0.05	0.05	1.59518	3.35127	0.0161907
MPI-819	FL 1/2/3A	1.18876	-3.75684	0	0.55	0.1	0.35	2.81256	3.44452	0.0361286
MPI-897	FL 1/2/3A	1.16642	-3.13306	0	0.6	0.05	0.35	3.11501	3.68411	0.0203364
MPI-256	FL 1/2/3A	-3.45669	-3.06702	0.05	0.75	0.15	0.05	1.71471	3.51019	0.0272539
MPI-257	FL 1/2/3A	-3.5603	-3.54283	0.05	0.85	0.05	0.05	1.69453	3.38732	0.0253374
MPI-260	FL 1/2/3A	-3.80031	-2.65481	0.05	0.6	0.25	0.1	1.51647	3.33371	0.0342946
MPI-263	FL 1/2/3A	-2.22032	-4.17819	0	0.85	0.1	0.05	2.11293	3.54845	0.0264414
MPI-264	FL 1/2/3A	0.156788	-3.88787	0	0.5	0.05	0.45	2.58542	3.51294	0.0269963
MPI-265	FL 1/2/3A	-4.59187	-0.975776	0.15	0.65	0	0.2	1.26207	3.16494	0.0264694
MPI-266	FL 1/2/3A	-4.60645	-1.42839	0.15	0.6	0.05	0.2	1.48463	3.12876	0.00913305
MPI-268	FL 1/2/3A	-0.986251	-3.9956	0.05	0.75	0.15	0.05	2.39543	3.66531	0.0263095
MPI-283	FL 1/2/3A	0.0289874	-3.88166	0	0.55	0.05	0.4	2.58375	3.4586	0.0356418
MPI-307	FL 1/2/3A	-4.51798	-0.56999	0.3	0.5	0.1	0.1	1.66268	3.10707	0.0207289
MPI-425	FL 1/2/3A	-4.27556	-1.86273	0.05	0.55	0.2	0.2	1.64874	2.93616	0.0149572
MPI-428	FL 1/2/3A	-2.93256	-3.58886	0	0.85	0.15	0	1.93615	3.2979	0.0337494
MPI-429	FL 1/2/3A	-4.44836	-0.610948	0.3	0.5	0.1	0.1	0.930051	3.22875	0.0220583
MPI-432	FL 1/2/3A	1.40214	-3.22334	0	0.6	0.05	0.35	2.90499	3.38578	0.0183308
MPI-444	FL 1/2/3A	1.14239	-2.88825	0	0.55	0.1	0.35	3.04932	3.52698	0.0213977
MPI-445	FL 1/2/3A	-4.31314	-0.548306	0.3	0.45	0.15	0.1	1.17558	3.0742	0.024266
MPI-446	FL 1/2/3A	-3.64432	-3.32307	0.05	0.85	0.05	0.05	1.76899	3.24132	0.0291239
MPI-447	FL 1/2/3A	2.88561	-2.54334	0	0.1	0.15	0.75	3.24601	3.20932	0.0290815
MPI-448	FL 1/2/3A	-3.26862	-3.482	0	0.9	0.1	0	1.65857	3.56698	0.025819
MPI-449	FL 1/2/3A	-3.38083	0.296715	0.05	0.35	0.2	0.4	0.689227	2.48117	0.0218236
MPI-454	FL 1/2/3A	-2.38226	-1.60575	0	0.3	0.1	0.6	2.05014	3.05624	0.0306268
MPI-455	FL 1/2/3A	-3.04805	0.17105	0.05	0.25	0.2	0.5	1.32463	2.53433	0.0165056
MPI-456	FL 1/2/3A	0.703141	-3.81188	0	0.65	0.05	0.3	2.76666	3.67476	0.0406941
MPI-458	FL 1/2/3A	-1.47455	-3.64656	0.05	0.75	0.1	0.1	2.24559	3.52286	0.0214999
MPI-459	FL 1/2/3A	-2.01986	-3.48657	0	0.75	0.1	0.15	2.22263	3.22887	0.0124436
MPI-460	FL 1/2/3A	-3.44607	-3.29919	0.05	0.75	0.15	0.05	1.58873	3.5634	0.0256623
MPI-462	FL 1/2/3A	-1.85513	-4.1004	0	0.85	0.1	0.05	2.23217	3.32297	0.0155743
MPI-463	FL 1/2/3A	-1.13482	-4.03618	0.05	0.8	0.1	0.05	2.36163	3.35197	0.0187922
MPI-465	FL 1/2/3A	-4.16448	-1.43799	0.1	0.6	0.1	0.2	1.22433	3.43507	0.02654
MPI-478	FL 1/2/3A	-3.51094	-3.50549	0.05	0.85	0.05	0.05	1.56699	3.5336	0.018725
MPI-480	FL 1/2/3A	-3.34414	-3.58276	0	0.85	0.15	0	1.76017	3.51613	0.0276025
MPI-481	FL 1/2/3A	-3.71078	-3.66578	0.05	0.9	0	0.05	1.73258	3.2944	0.0186066
MPI-482	FL 1/2/3A	1.52919	-3.09461	0	0.5	0.1	0.4	3.31092	3.7078	0.0234953
MPI-504	FL 1/2/3A	0.230522	-3.5678	0	0.55	0.05	0.4	2.64676	3.39837	0.0165571
MPI-506	FL 1/2/3A	-1.4039	-3.96079	0.05	0.8	0.1	0.05	2.29603	3.51149	0.0282576
MPI-516	FL 1/2/3A	-4.05436	-3.093	0.05	0.75	0.1	0.1	1.81954	3.08585	0.0270532
MPI-518	FL 1/2/3A	-3.37543	-2.8879	0.05	0.7	0.2	0.05	1.69989	3.51059	0.00901655
MPI-520	FL 1/2/3A	-4.14249	0.087681	0.2	0.5	0.2	0.1	1.07521	2.77792	0.021006
MPI-521	FL 1/2/3A	-3.93575	-2.7887	0.05	0.6	0.25	0.1	1.81959	3.15041	0.016998
MPI-523	FL 1/2/3A	-3.13204	-3.95989	0	0.85	0.1	0.05	1.85651	3.51221	0.0185099
MPI-524	FL 1/2/3A	-4.53265	-1.46473	0.15	0.6	0.1	0.15	1.45023	3.13844	0.0158749
MPI-525	FL 1/2/3A	-3.22194	-4.09826	0	0.85	0.1	0.05	2.03332	3.22445	0.0180238
MPI-535	FL 1/2/3A	-3.47421	-3.12524	0.05	0.75	0.15	0.05	1.86295	3.29078	0.0206274
MPI-604	FL 1/2/3A	-3.05046	-0.142314	0.05	0.25	0.2	0.5	1.33822	2.70065	0.0471908
MPI-633	FL 1/2/3A	-3.51458	-3.72022	0	0.9	0.1	0	1.93061	3.2144	0.0181026
MPI-770	FL 1/2/3A	2.73428	-2.1016	0	0.15	0.1	0.75	3.21645	3.12822	0.0163682
MPI-772	FL 1/2/3A	-1.11394	-3.731	0.05	0.7	0.15	0.1	2.29106	3.57933	0.028323
MPI-773	FL 1/2/3A	-4.71727	-1.29515	0.15	0.6	0.05	0.2	1.40134	3.07035	0.0246758
MPI-775	FL 1/2/3A	0.819782	-3.6706	0	0.6	0.05	0.35	2.87384	3.58094	0.0297419
MPI-777	FL 1/2/3A	-1.10394	-4.11731	0.05	0.8	0.1	0.05	2.3588	3.47998	0.0233564
MPI-784	FL 1/2/3A	-4.25309	-1.34585	0.15	0.6	0.05	0.2	1.51547	3.03078	0.0170707
MPI-785	FL 1/2/3A	-3.93154	0.31486	0.2	0.25	0.25	0.3	0.611908	2.76148	0.0258769
MPI-786	FL 1/2/3A	-4.44271	-1.2393	0.15	0.6	0.05	0.2	1.65986	3.08917	0.0282319
MPI-787	FL 1/2/3A	-3.77044	-3.74433	0	0.85	0.1	0.05	1.85568	3.15552	0.0253529
MPI-872	FL 1/2/3A	-4.38463	-1.0435	0.2	0.7	0	0.1	1.61926	3.01821	0.0198106
MPI-887	FL 1/2/3A	-3.21252	-3.67938	0	0.85	0.15	0	2.02817	3.2298	0.0255886
MPI-891	FL 1/2/3A	0.455948	-2.70697	0	0.4	0.1	0.5	2.74079	3.11233	0.0225958
MPI-908	FL 1/2/3A	-0.106136	-3.9458	0	0.6	0.05	0.35	2.56964	3.56288	0.0245258
MPI-909	FL 1/2/3A	-3.01289	-4.15375	0	0.85	0.1	0.05	2.0286	3.38188	0.0245026
MPI-103	FL 1/2/3A	4.02714	-1.02447	0	0	0	1	3.38483	2.91126	0.00666144
MPI-510	FL 1/2/3A	0.231845	-2.49822	0	0.35	0.1	0.55	2.52088	3.03687	0.00843453
MPI-774	FL 1/2/3A	-1.41848	-3.69019	0.05	0.75	0.1	0.1	2.32393	3.32801	0.020616
MPI-906	FL 1/2/3A	-2.00852	-4.19503	0	0.9	0.05	0.05	2.38728	3.22894	0.0265092
MPI-907	FL 1/2/3A	2.29629	-3.06062	0	0.15	0.15	0.7	3.31336	3.60099	0.033283
MPI-259	FL 1/2/3A	-3.23422	-4.00705	0	0.85	0.1	0.05	2.02146	3.2284	0.0327887
MPI-296	FL 1/2/3A	0.182255	-3.96362	0	0.55	0.05	0.4	2.55574	3.56074	0.0379836
MPI-297	FL 1/2/3A	-1.13748	-3.67296	0.05	0.7	0.15	0.1	2.31488	3.46138	0.034232
MPI-426	FL 1/2/3A	-1.29318	-3.37273	0	0.7	0.15	0.15	2.4031	3.2715	0.0180137
MPI-433	FL 1/2/3A	-2.94679	-0.0882004	0.05	0.25	0.15	0.55	1.48949	2.54981	0.0190308
MPI-505	FL 1/2/3A	-1.76165	-4.22141	0.05	0.85	0.05	0.05	2.36911	3.39414	0.0239679
MPI-507	FL 1/2/3A	1.18553	-3.35948	0	0.65	0.05	0.3	2.90833	3.50445	0.0270453
MPI-508	FL 1/2/3A	0.636522	-2.50106	0	0.4	0.1	0.5	2.66064	3.29286	0.0105135
MPI-515	FL 1/2/3A	-1.39956	-1.23668	0	0.2	0.15	0.65	2.32247	2.76397	0.0301905
MPI-526	FL 1/2/3A	2.99885	-1.74046	0	0.1	0.05	0.85	3.58531	3.17335	0.0128811
MPI-533	FL 1/2/3A	-3.11055	-0.9944	0.15	0.25	0.15	0.45	1.66978	2.76775	0.0189723
MPI-536	FL 1/2/3A	-2.61378	-3.27023	0	0.7	0.2	0.1	2.026	3.17695	0.0382876
MPI-600	FL 1/2/3A	-3.91211	0.16937	0.2	0.3	0.2	0.3	1.03632	2.66839	0.0253043
MPI-629	FL 1/2/3A	0.291095	-2.8617	0	0.4	0.1	0.5	2.61782	3.21659	0.0243587
MPI-668	FL 1/2/3A	-2.29768	1.54882	0	0.1	0.05	0.85	1.10956	1.69497	0.00816806
MPI-709	FL 1/2/3A	-2.8451	-3.4117	0	0.85	0.15	0	1.928	3.27303	0.0255658
MPI-771	FL 1/2/3A	-4.19858	-1.11977	0.2	0.75	0	0.05	1.76862	2.83196	0.0228873
MPI-776	FL 1/2/3A	-1.19143	-3.99764	0.05	0.8	0.1	0.05	2.35879	3.58704	0.0288979
MPI-778	FL 1/2/3A	-3.29857	-3.93307	0	0.9	0.1	0	1.96006	3.27384	0.0153955
MPI-779	FL 1/2/3A	1.3905	-3.59968	0	0.45	0.05	0.5	2.79951	3.33117	0.0327739
MPI-828	FL 1/2/3A	1.67882	-1.93185	0	0.25	0.15	0.6	3.04453	3.28201	0.0158505
MPI-868	FL 1/2/3A	-2.62723	-4.03259	0	0.85	0.1	0.05	2.16076	3.19144	0.0329298
MPI-889	FL 1/2/3A	-2.76333	-3.52566	0	0.85	0.15	0	2.05376	3.13629	0.0282575
MPI-903	FL 1/2/3A	3.95046	1.01931	0	0	0.1	0.9	3.34955	2.45743	0.00678547
MPI-301	FL 1/2/3A	-1.40878	-3.20811	0	0.65	0.2	0.15	2.24336	3.40175	0.0203797
MPI-461	FL 1/2/3A	-2.85722	-3.72117	0	0.85	0.15	0	1.91942	3.46946	0.0205687
MPI-476	FL 1/2/3A	-2.97182	-3.20358	0.05	0.75	0.2	0	1.97651	3.47658	0.0173913
MPI-534	FL 1/2/3A	-1.85268	-3.44736	0	0.7	0.15	0.15	1.93767	3.84951	0.0283532
MPI-097	FL 1/2/3A	2.50431	-2.88266	0	0.2	0.2	0.6	3.12341	3.25614	0.021908
MPI-511	FL 1/2/3A	2.13742	-1.40099	0	0.15	0	0.85	3.05338	3.07967	0.0149949
MPI-632	FL 1/2/3A	-2.30417	-2.49914	0	0.5	0.1	0.4	2.1911	2.8755	0.0203798
MPI-639	FL 1/2/3A	-2.49904	-3.02213	0	0.65	0.15	0.2	1.7574	3.29005	0.0308657
MPI-640	FL 1/2/3A	-1.55857	-3.08241	0	0.5	0.2	0.3	2.32162	3.47081	0.0360101
MPI-642	FL 1/2/3A	-2.7687	-4.03955	0	0.85	0.1	0.05	2.23984	3.14801	0.00491472
MPI-643	FL 1/2/3A	0.426975	-3.33963	0	0.5	0.05	0.45	2.59232	3.05091	0.0283321
MPI-658	FL 1/2/3A	-2.40462	-4.17305	0	0.85	0.1	0.05	2.3028	3.13791	0.0145267
MPI-659	FL 1/2/3A	-2.80824	1.36584	0	0.15	0.05	0.8	1.62118	2.32165	0.0091525
MPI-712	FL 1/2/3A	-1.9353	-3.3464	0	0.75	0.1	0.15	2.12641	3.30724	0.0198162
MPI-719	FL 1/2/3A	-4.08173	-1.41736	0.15	0.6	0.05	0.2	1.55223	3.12732	0.0252611
MPI-738	FL 1/2/3A	1.33615	-3.8207	0	0.5	0.05	0.45	2.74859	3.28943	0.0251775
MPI-867	FL 1/2/3A	1.85887	-0.961396	0	0.1	0	0.9	2.89366	2.9172	0.0145564
MPI-722	FL 1/2/3A	-1.80188	-3.72647	0	0.8	0.1	0.1	2.1525	3.60821	0.0323926
MPI-420	FL 1/2/3A	-4.50196	-0.9968	0.2	0.65	0	0.15	1.43653	3.06737	0.0200705
MPI-477	FL 1/2/3A	1.17262	-3.44355	0	0.6	0.05	0.35	3.04144	3.74473	0.0207809
MPI-479	FL 1/2/3A	1.97976	-3.03272	0	0.35	0.15	0.5	2.99777	3.12475	0.0134911
MPI-636	FL 1/2/3A	0.81409	-3.59649	0	0.55	0.05	0.4	2.81277	3.49658	0.0265127
MPI-729	FL 1/2/3A	1.68316	-2.53374	0	0.45	0.15	0.4	3.61427	3.93061	0.0260831
MPI-888	FL 1/2/3A	-2.17825	-3.98136	0	0.9	0.05	0.05	2.15528	3.38184	0.0277906
MPI-896	FL 1/2/3A	-3.64933	-2.75522	0.05	0.65	0.2	0.1	1.77167	3.26579	0.041047
MPI-871	FL 1/2/3A	-4.13315	-0.611918	0.35	0.4	0.15	0.1	1.72102	2.80297	0.0341275
MPI-648	FL 3B	2.24698	-2.79818	0	0.25	0.1	0.65	2.87836	3.0791	0.0225604
MPI-650	FL 3B	-2.86044	0.455714	0	0.3	0.1	0.6	1.44895	2.36806	0.00585643
MPI-655	FL 3B	-2.77502	-0.223253	0.05	0.35	0.1	0.5	1.86745	2.50134	0.00690038
MPI-656	FL 3B	-2.45414	3.44696	0	0.05	0.05	0.9	1.98732	2.21854	0.0014514
MPI-811	FL 3B	-3.87962	-2.41048	0.05	0.6	0.25	0.1	2.17381	2.92877	0.0125027
MPI-412	FL 3B	3.03697	2.46863	0	0	0	1	2.55469	2.34403	0.000691404
MPI-627	FL 3B	1.48377	3.54045	0	0.05	0	0.95	2.55625	2.12637	0.000414786
MPI-724	FL 3B	-2.73838	-0.536693	0.05	0.3	0.2	0.45	1.56323	2.78508	0.0259683
MPI-760	FL 3B	-3.20883	-2.84674	0.05	0.8	0.1	0.05	2.16172	3.10909	0.0139092
MPI-853	FL 3B	-2.95415	-3.64916	0	0.9	0.1	0	2.11715	3.20825	0.0225638
MPI-252	FL 3B	3.73801	1.68862	0	0	0.05	0.95	2.80857	2.36117	0.00878838
MPI-262	FL 3B	-4.25179	-0.364877	0.3	0.45	0.15	0.1	1.03402	3.0612	0.0261224
MPI-513	FL 3B	-3.24127	0.69071	0	0.2	0.1	0.7	1.31461	2.35109	0.0153989
MPI-567	FL 3B	-3.686	-0.629813	0.35	0.3	0.15	0.2	1.71978	2.93428	0.0186591
MPI-649	FL 3B	-1.54734	-3.51245	0	0.85	0.05	0.1	2.28726	3.15489	0.0240796
MPI-660	FL 3B	-2.03167	-3.01002	0	0.55	0.05	0.4	2.29087	3.07328	0.0314903
MPI-663	FL 3B	-1.48368	-3.83084	0.05	0.85	0.05	0.05	2.30899	3.5379	0.0138364
MPI-665	FL 3B	0.77644	-2.55099	0	0.45	0.05	0.5	2.81171	3.18478	0.0104159
MPI-667	FL 3B	-1.89444	0.969991	0	0.1	0	0.9	1.67946	2.19278	0.0125996
MPI-721	FL 3B	-4.28689	-2.12131	0.05	0.6	0.15	0.2	1.64237	3.08144	0.0160728
MPI-744	FL 3B	-3.69877	-0.111232	0.2	0.4	0.2	0.2	1.20834	2.79898	0.0333533
MPI-817	FL 3B	-4.47413	-1.72822	0.1	0.65	0.05	0.2	1.96218	2.96631	0.00948871
MPI-854	FL 3B	-1.07829	1.45395	0	0	0	1	2.31715	2.37756	0.0127006
MPI-644	FL 3B	-3.84927	-2.46565	0.05	0.6	0.25	0.1	1.70456	3.3407	0.00811653
MPI-708	FL 3B	2.77823	-0.850302	0	0	0	1	3.00919	2.8123	0.00986152
MPI-723	FL 3B	-0.344532	-2.86541	0	0.45	0.05	0.5	2.38724	2.98796	0.0113265
MPI-890	FL 3B	2.48345	-3.14409	0	0.2	0.15	0.65	2.76869	3.05849	0.0177001
MPI-788	FL 3B	-3.28187	3.62438	0	0.05	0.15	0.8	2.27061	2.77673	0.00775633
MPI-894	FL 3B	-2.95626	-3.25117	0.05	0.8	0.15	0	2.07597	3.28534	0.0173007
MPI-453	FL 3B	-3.65436	0.435508	0.1	0.4	0.15	0.35	1.65676	2.45019	0.00671162
MPI-298	FL 3B	0.477051	-3.90184	0	0.7	0	0.3	2.62873	3.13846	0.018276
MPI-251	FL 3B	-2.08294	-1.62064	0	0.25	0.1	0.65	2.06734	3.04014	0.0303171
MPI-503	FL 3B	-2.99921	-3.93071	0	0.9	0.05	0.05	1.94646	3.4129	0.0175931
MPI-713	FL 3B	3.10811	-2.78211	0	0.15	0.1	0.75	2.91294	2.83686	0.0216857
MPI-443	FL 3B	1.59354	-3.7746	0	0.55	0	0.45	2.74698	3.34565	0.0258683
MPI-400	FL 3B	-1.19881	4.00281	0	0	0	1	2.30599	1.98159	0.00399576
MPI-637	FL 3B	-3.01269	3.82391	0	0.05	0.15	0.8	1.75336	2.66674	0.00130574
MPI-646	FL 3B	-1.74983	3.33008	0	0	0.05	0.95	1.80409	0.957068	0.00743266
MPI-804	FL 3B	-4.17302	-0.131938	0.25	0.5	0.1	0.15	1.2096	2.8879	0.0101414
MPI-647	FL 3B	2.28028	-2.64465	0	0.35	0.1	0.55	3.3628	3.46582	0.0238355
MPI-630	FL 3B	1.42545	-2.39535	0	0.5	0.15	0.35	3.06299	3.31414	0.0199633
MPI-814	FL 3B	-2.10592	3.10187	0	0.05	0.1	0.85	0.568709	0.864051	0
MPI-281	FL 3B	4.37883	0.742152	0	0.05	0	0.95	3.61299	2.54214	0.00387908
MPI-555	FL 3B	3.37466	1.30564	0	0.05	0.05	0.9	2.66307	2.64338	0.00276909
MPI-651	FL 3B	-3.20962	-2.89334	0.05	0.8	0.1	0.05	2.03232	3.12473	0.0125465
MPI-898	FL 3B	-1.02888	-3.15758	0	0.55	0.15	0.3	2.43542	3.02915	0.0226002
MPI-641	FL 3B	2.77808	-2.09919	0	0.2	0.05	0.75	2.91867	2.85407	0.0130064
MPI-193	FL 3B	-1.65501	2.25852	0	0	0	1	1.95261	1.99615	0.00262771
MPI-739	Tonsil	-1.12978	-4.01176	0	0.85	0.1	0.05	2.37424	3.38002	0.0301212
MPI-740	Tonsil	-4.22122	-0.95416	0.15	0.75	0.05	0.05	1.60457	3.09439	0.0253486
MPI-741	Tonsil	-4.2231	-0.096838	0.2	0.5	0.15	0.15	0.857122	2.96503	0.0232794
MPI-742	Tonsil	-3.61416	0.00197526	0.1	0.4	0.2	0.3	1.34024	2.68673	0.0408402
MPI-743	Tonsil	-3.41236	-2.98521	0	0.8	0.15	0.05	1.99873	3.22846	0.0318653
MPI-750	Tonsil	-4.03723	-1.23885	0.15	0.75	0.05	0.05	1.23676	3.26095	0.0202563
MPI-751	Tonsil	-4.27274	-0.267853	0.25	0.5	0.15	0.1	1.02125	3.07918	0.0152393
MPI-752	Tonsil	-3.87275	-0.270285	0.2	0.45	0.2	0.15	1.30678	2.82914	0.0232509
MPI-753	Tonsil	-3.97744	-0.723356	0.25	0.45	0.2	0.1	1.74002	2.9864	0.0339281
MPI-754	Tonsil	-4.48224	-0.776303	0.2	0.65	0.05	0.1	1.2463	3.26793	0.0338237

## Sheet: (B)
time	n.risk	n.event	n.censor	surv	std.err	upper	lower	strata
0	505	0	0	1	0	1	1	homeo_mean=high
0	99	0	0	1	0	1	1	homeo_mean=low
0.01	505	0	1	1	0	1	1	homeo_mean=high
0.04	504	1	1	0.998016	0.0019861	1	0.994138	homeo_mean=high
0.06	502	1	0	0.996028	0.00281437	1	0.990549	homeo_mean=high
0.07	501	2	0	0.992052	0.00399008	0.99984	0.984324	homeo_mean=high
0.08	499	1	1	0.990064	0.00446596	0.998768	0.981435	homeo_mean=high
0.09	497	1	0	0.988071	0.00489913	0.997605	0.978629	homeo_mean=high
0.11	496	1	0	0.986079	0.00529853	0.996373	0.975892	homeo_mean=high
0.12	495	2	0	0.982095	0.00602246	0.993756	0.970571	homeo_mean=high
0.14	493	6	0	0.970143	0.00782691	0.98514	0.955374	homeo_mean=high
0.15	487	1	0	0.968151	0.00809232	0.983629	0.952916	homeo_mean=high
0.16	486	2	0	0.964167	0.00860163	0.980559	0.948048	homeo_mean=high
0.18	484	2	0	0.960182	0.00908632	0.977435	0.943234	homeo_mean=high
0.19	482	1	0	0.95819	0.00932065	0.975855	0.940845	homeo_mean=high
0.23	481	1	0	0.956198	0.00955017	0.974265	0.938467	homeo_mean=high
0.25	480	1	0	0.954206	0.00977523	0.972664	0.936098	homeo_mean=high
0.26	479	1	0	0.952214	0.00999613	0.971054	0.93374	homeo_mean=high
0.29	478	1	0	0.950222	0.0102132	0.969435	0.93139	homeo_mean=high
0.31	477	1	0	0.94823	0.0104265	0.967807	0.929049	homeo_mean=high
0.32	476	1	0	0.946238	0.0106365	0.966171	0.926716	homeo_mean=high
0.33	475	2	0	0.942254	0.011047	0.962878	0.922071	homeo_mean=high
0.35	473	1	0	0.940262	0.011248	0.96122	0.91976	homeo_mean=high
0.36	472	2	0	0.936277	0.0116418	0.957887	0.915156	homeo_mean=high
0.37	470	0	1	0.936277	0.0116418	0.957887	0.915156	homeo_mean=high
0.38	469	2	1	0.932285	0.0120276	0.954523	0.910564	homeo_mean=high
0.39	466	1	0	0.930284	0.012218	0.95283	0.908271	homeo_mean=high
0.4	465	1	0	0.928284	0.0124062	0.951132	0.905984	homeo_mean=high
0.42	464	0	1	0.928284	0.0124062	0.951132	0.905984	homeo_mean=high
0.44	463	1	1	0.926279	0.0125932	0.949426	0.903696	homeo_mean=high
0.45	461	1	0	0.924269	0.012779	0.947711	0.901407	homeo_mean=high
0.46	460	0	1	0.924269	0.012779	0.947711	0.901407	homeo_mean=high
0.47	459	0	1	0.924269	0.012779	0.947711	0.901407	homeo_mean=high
0.49	458	1	0	0.922251	0.0129646	0.945986	0.899112	homeo_mean=high
0.5	457	1	0	0.920233	0.0131484	0.944256	0.896821	homeo_mean=high
0.52	456	1	0	0.918215	0.0133304	0.942522	0.894536	homeo_mean=high
0.53	455	1	0	0.916197	0.0135108	0.940783	0.892254	homeo_mean=high
0.55	454	1	1	0.914179	0.0136895	0.939039	0.889977	homeo_mean=high
0.56	452	0	1	0.914179	0.0136895	0.939039	0.889977	homeo_mean=high
0.57	451	1	1	0.912152	0.0138683	0.937286	0.887692	homeo_mean=high
0.59	449	0	2	0.912152	0.0138683	0.937286	0.887692	homeo_mean=high
0.6	447	0	1	0.912152	0.0138683	0.937286	0.887692	homeo_mean=high
0.61	446	2	0	0.908062	0.0142278	0.93374	0.883089	homeo_mean=high
0.63	444	1	1	0.906016	0.0144054	0.931961	0.880794	homeo_mean=high
0.67	442	1	0	0.903967	0.0145823	0.930176	0.878496	homeo_mean=high
0.69	441	1	0	0.901917	0.014758	0.928386	0.876202	homeo_mean=high
0.73	440	0	1	0.901917	0.014758	0.928386	0.876202	homeo_mean=high
0.75	439	1	0	0.899862	0.0149331	0.926589	0.873907	homeo_mean=high
0.77	438	1	1	0.897808	0.0151071	0.924789	0.871614	homeo_mean=high
0.78	436	1	0	0.895749	0.0152806	0.922982	0.869319	homeo_mean=high
0.79	435	1	0	0.89369	0.0154529	0.921171	0.867028	homeo_mean=high
0.8	434	1	0	0.89163	0.0156242	0.919357	0.86474	homeo_mean=high
0.81	433	1	0	0.889571	0.0157943	0.91754	0.862455	homeo_mean=high
0.82	432	0	1	0.889571	0.0157943	0.91754	0.862455	homeo_mean=high
0.85	431	1	0	0.887507	0.0159642	0.915716	0.860168	homeo_mean=high
0.86	430	1	0	0.885443	0.0161331	0.913889	0.857883	homeo_mean=high
0.88	429	1	0	0.883379	0.016301	0.912058	0.855602	homeo_mean=high
0.9	428	2	1	0.879251	0.0166341	0.908389	0.851048	homeo_mean=high
0.92	425	0	1	0.879251	0.0166341	0.908389	0.851048	homeo_mean=high
0.93	424	2	1	0.875104	0.0169667	0.904694	0.846482	homeo_mean=high
0.97	421	3	0	0.868868	0.0174619	0.899119	0.839634	homeo_mean=high
0.98	418	1	0	0.866789	0.0176254	0.897256	0.837357	homeo_mean=high
0.99	417	2	0	0.862632	0.0179503	0.893521	0.832811	homeo_mean=high
1	415	1	1	0.860553	0.0181117	0.89165	0.830541	homeo_mean=high
1.02	413	0	1	0.860553	0.0181117	0.89165	0.830541	homeo_mean=high
1.04	412	1	0	0.858465	0.018274	0.889769	0.828262	homeo_mean=high
1.05	411	0	1	0.858465	0.018274	0.889769	0.828262	homeo_mean=high
1.07	410	1	0	0.856371	0.0184364	0.887881	0.825979	homeo_mean=high
1.08	409	2	0	0.852183	0.0187594	0.884099	0.821419	homeo_mean=high
1.11	407	1	0	0.850089	0.01892	0.882205	0.819143	homeo_mean=high
1.13	406	0	3	0.850089	0.01892	0.882205	0.819143	homeo_mean=high
1.14	403	1	0	0.84798	0.0190825	0.880296	0.816851	homeo_mean=high
1.16	402	1	1	0.845871	0.0192443	0.878385	0.81456	homeo_mean=high
1.18	400	0	1	0.845871	0.0192443	0.878385	0.81456	homeo_mean=high
1.19	399	1	0	0.843751	0.0194072	0.876463	0.812259	homeo_mean=high
1.2	398	2	2	0.839511	0.0197315	0.872613	0.807664	homeo_mean=high
1.21	394	0	1	0.839511	0.0197315	0.872613	0.807664	homeo_mean=high
1.25	393	1	0	0.837375	0.0198953	0.870672	0.80535	homeo_mean=high
1.26	392	0	1	0.837375	0.0198953	0.870672	0.80535	homeo_mean=high
1.28	391	1	1	0.835233	0.0200594	0.868725	0.803032	homeo_mean=high
1.3	389	1	0	0.833086	0.0202239	0.866771	0.80071	homeo_mean=high
1.31	388	1	0	0.830939	0.0203879	0.864815	0.798389	homeo_mean=high
1.32	387	0	1	0.830939	0.0203879	0.864815	0.798389	homeo_mean=high
1.33	386	1	0	0.828786	0.0205522	0.862852	0.796065	homeo_mean=high
1.34	385	0	1	0.828786	0.0205522	0.862852	0.796065	homeo_mean=high
1.35	384	1	1	0.826628	0.020717	0.860883	0.793735	homeo_mean=high
1.39	382	1	0	0.824464	0.0208821	0.858908	0.791401	homeo_mean=high
1.42	381	0	1	0.824464	0.0208821	0.858908	0.791401	homeo_mean=high
1.45	380	0	2	0.824464	0.0208821	0.858908	0.791401	homeo_mean=high
1.47	378	0	1	0.824464	0.0208821	0.858908	0.791401	homeo_mean=high
1.48	377	0	1	0.824464	0.0208821	0.858908	0.791401	homeo_mean=high
1.49	376	1	1	0.822271	0.0210513	0.856907	0.789035	homeo_mean=high
1.5	374	0	2	0.822271	0.0210513	0.856907	0.789035	homeo_mean=high
1.51	372	1	0	0.820061	0.0212227	0.854891	0.786649	homeo_mean=high
1.54	371	0	1	0.820061	0.0212227	0.854891	0.786649	homeo_mean=high
1.55	370	0	2	0.820061	0.0212227	0.854891	0.786649	homeo_mean=high
1.57	368	0	1	0.820061	0.0212227	0.854891	0.786649	homeo_mean=high
1.58	367	0	1	0.820061	0.0212227	0.854891	0.786649	homeo_mean=high
1.59	366	0	1	0.820061	0.0212227	0.854891	0.786649	homeo_mean=high
1.6	365	0	2	0.820061	0.0212227	0.854891	0.786649	homeo_mean=high
1.62	363	1	0	0.817802	0.0214012	0.852834	0.784208	homeo_mean=high
1.63	362	2	0	0.813283	0.0217568	0.848714	0.779332	homeo_mean=high
1.66	360	1	0	0.811024	0.0219339	0.84665	0.776897	homeo_mean=high
1.68	359	0	2	0.811024	0.0219339	0.84665	0.776897	homeo_mean=high
1.69	357	0	2	0.811024	0.0219339	0.84665	0.776897	homeo_mean=high
1.7	355	1	1	0.80874	0.0221146	0.844564	0.774435	homeo_mean=high
1.71	353	0	1	0.80874	0.0221146	0.844564	0.774435	homeo_mean=high
1.72	352	0	1	0.80874	0.0221146	0.844564	0.774435	homeo_mean=high
1.73	351	0	2	0.80874	0.0221146	0.844564	0.774435	homeo_mean=high
1.74	349	0	1	0.80874	0.0221146	0.844564	0.774435	homeo_mean=high
1.75	348	1	0	0.806416	0.022301	0.842445	0.771927	homeo_mean=high
1.76	347	0	2	0.806416	0.022301	0.842445	0.771927	homeo_mean=high
1.78	345	0	1	0.806416	0.022301	0.842445	0.771927	homeo_mean=high
1.8	344	0	2	0.806416	0.022301	0.842445	0.771927	homeo_mean=high
1.83	342	0	3	0.806416	0.022301	0.842445	0.771927	homeo_mean=high
1.84	339	0	2	0.806416	0.022301	0.842445	0.771927	homeo_mean=high
1.86	337	1	1	0.804023	0.0224981	0.84027	0.769339	homeo_mean=high
1.87	335	0	1	0.804023	0.0224981	0.84027	0.769339	homeo_mean=high
1.88	334	1	0	0.801615	0.0226971	0.838081	0.766737	homeo_mean=high
1.89	333	0	1	0.801615	0.0226971	0.838081	0.766737	homeo_mean=high
1.9	332	0	1	0.801615	0.0226971	0.838081	0.766737	homeo_mean=high
1.91	331	0	1	0.801615	0.0226971	0.838081	0.766737	homeo_mean=high
1.92	330	0	2	0.801615	0.0226971	0.838081	0.766737	homeo_mean=high
1.93	328	0	1	0.801615	0.0226971	0.838081	0.766737	homeo_mean=high
1.94	327	0	1	0.801615	0.0226971	0.838081	0.766737	homeo_mean=high
1.96	326	1	2	0.799156	0.0229041	0.835849	0.764075	homeo_mean=high
1.97	323	2	1	0.794208	0.0233213	0.831353	0.758723	homeo_mean=high
1.98	320	0	2	0.794208	0.0233213	0.831353	0.758723	homeo_mean=high
2	318	1	0	0.791711	0.0235331	0.829083	0.756023	homeo_mean=high
2.01	317	0	1	0.791711	0.0235331	0.829083	0.756023	homeo_mean=high
2.02	316	0	1	0.791711	0.0235331	0.829083	0.756023	homeo_mean=high
2.03	315	0	1	0.791711	0.0235331	0.829083	0.756023	homeo_mean=high
2.08	314	1	0	0.789189	0.0237483	0.826791	0.753298	homeo_mean=high
2.09	313	0	2	0.789189	0.0237483	0.826791	0.753298	homeo_mean=high
2.11	311	1	0	0.786652	0.0239656	0.824484	0.750556	homeo_mean=high
2.13	310	0	2	0.786652	0.0239656	0.824484	0.750556	homeo_mean=high
2.14	308	0	1	0.786652	0.0239656	0.824484	0.750556	homeo_mean=high
2.16	307	1	0	0.784089	0.0241867	0.822154	0.747787	homeo_mean=high
2.17	306	1	1	0.781527	0.0244072	0.819822	0.745021	homeo_mean=high
2.18	304	0	1	0.781527	0.0244072	0.819822	0.745021	homeo_mean=high
2.24	303	0	1	0.781527	0.0244072	0.819822	0.745021	homeo_mean=high
2.26	302	1	1	0.778939	0.0246315	0.817466	0.742228	homeo_mean=high
2.29	300	0	1	0.778939	0.0246315	0.817466	0.742228	homeo_mean=high
2.3	299	0	1	0.778939	0.0246315	0.817466	0.742228	homeo_mean=high
2.31	298	0	2	0.778939	0.0246315	0.817466	0.742228	homeo_mean=high
2.32	296	1	2	0.776308	0.0248629	0.815074	0.739385	homeo_mean=high
2.33	293	0	1	0.776308	0.0248629	0.815074	0.739385	homeo_mean=high
2.35	292	0	2	0.776308	0.0248629	0.815074	0.739385	homeo_mean=high
2.4	290	0	2	0.776308	0.0248629	0.815074	0.739385	homeo_mean=high
2.42	288	0	2	0.776308	0.0248629	0.815074	0.739385	homeo_mean=high
2.45	286	1	0	0.773593	0.0251084	0.812615	0.736445	homeo_mean=high
2.46	285	0	1	0.773593	0.0251084	0.812615	0.736445	homeo_mean=high
2.47	284	1	1	0.770869	0.025355	0.810145	0.733497	homeo_mean=high
2.48	282	2	2	0.765402	0.0258497	0.80518	0.727589	homeo_mean=high
2.55	278	0	1	0.765402	0.0258497	0.80518	0.727589	homeo_mean=high
2.57	277	0	1	0.765402	0.0258497	0.80518	0.727589	homeo_mean=high
2.6	276	0	2	0.765402	0.0258497	0.80518	0.727589	homeo_mean=high
2.61	274	0	1	0.765402	0.0258497	0.80518	0.727589	homeo_mean=high
2.62	273	0	2	0.765402	0.0258497	0.80518	0.727589	homeo_mean=high
2.63	271	0	1	0.765402	0.0258497	0.80518	0.727589	homeo_mean=high
2.64	270	0	2	0.765402	0.0258497	0.80518	0.727589	homeo_mean=high
2.7	268	0	1	0.765402	0.0258497	0.80518	0.727589	homeo_mean=high
2.72	267	0	2	0.765402	0.0258497	0.80518	0.727589	homeo_mean=high
2.75	265	0	1	0.765402	0.0258497	0.80518	0.727589	homeo_mean=high
2.76	264	0	2	0.765402	0.0258497	0.80518	0.727589	homeo_mean=high
2.77	262	0	1	0.765402	0.0258497	0.80518	0.727589	homeo_mean=high
2.78	261	0	1	0.765402	0.0258497	0.80518	0.727589	homeo_mean=high
2.8	260	0	1	0.765402	0.0258497	0.80518	0.727589	homeo_mean=high
2.83	259	1	3	0.762447	0.0261375	0.802524	0.724371	homeo_mean=high
2.84	255	1	1	0.759457	0.0264312	0.799837	0.721115	homeo_mean=high
2.85	253	0	2	0.759457	0.0264312	0.799837	0.721115	homeo_mean=high
2.86	251	0	1	0.759457	0.0264312	0.799837	0.721115	homeo_mean=high
2.87	250	0	1	0.759457	0.0264312	0.799837	0.721115	homeo_mean=high
2.93	249	0	1	0.759457	0.0264312	0.799837	0.721115	homeo_mean=high
2.94	248	0	2	0.759457	0.0264312	0.799837	0.721115	homeo_mean=high
2.95	246	0	2	0.759457	0.0264312	0.799837	0.721115	homeo_mean=high
3.01	244	0	1	0.759457	0.0264312	0.799837	0.721115	homeo_mean=high
3.02	243	0	1	0.759457	0.0264312	0.799837	0.721115	homeo_mean=high
3.03	242	0	1	0.759457	0.0264312	0.799837	0.721115	homeo_mean=high
3.04	241	1	1	0.756306	0.0267563	0.797026	0.717666	homeo_mean=high
3.05	239	0	1	0.756306	0.0267563	0.797026	0.717666	homeo_mean=high
3.07	238	0	1	0.756306	0.0267563	0.797026	0.717666	homeo_mean=high
3.11	237	0	2	0.756306	0.0267563	0.797026	0.717666	homeo_mean=high
3.14	235	0	1	0.756306	0.0267563	0.797026	0.717666	homeo_mean=high
3.18	234	0	2	0.756306	0.0267563	0.797026	0.717666	homeo_mean=high
3.24	232	1	0	0.753046	0.0271027	0.794129	0.714088	homeo_mean=high
3.26	231	1	0	0.749786	0.0274478	0.791226	0.710516	homeo_mean=high
3.27	230	0	1	0.749786	0.0274478	0.791226	0.710516	homeo_mean=high
3.28	229	0	3	0.749786	0.0274478	0.791226	0.710516	homeo_mean=high
3.3	226	0	2	0.749786	0.0274478	0.791226	0.710516	homeo_mean=high
3.32	224	0	1	0.749786	0.0274478	0.791226	0.710516	homeo_mean=high
3.33	223	0	2	0.749786	0.0274478	0.791226	0.710516	homeo_mean=high
3.35	221	0	2	0.749786	0.0274478	0.791226	0.710516	homeo_mean=high
3.39	219	0	2	0.749786	0.0274478	0.791226	0.710516	homeo_mean=high
3.41	217	0	2	0.749786	0.0274478	0.791226	0.710516	homeo_mean=high
3.44	215	0	1	0.749786	0.0274478	0.791226	0.710516	homeo_mean=high
3.45	214	0	1	0.749786	0.0274478	0.791226	0.710516	homeo_mean=high
3.48	213	0	1	0.749786	0.0274478	0.791226	0.710516	homeo_mean=high
3.5	212	0	1	0.749786	0.0274478	0.791226	0.710516	homeo_mean=high
3.52	211	0	1	0.749786	0.0274478	0.791226	0.710516	homeo_mean=high
3.53	210	0	1	0.749786	0.0274478	0.791226	0.710516	homeo_mean=high
3.54	209	0	2	0.749786	0.0274478	0.791226	0.710516	homeo_mean=high
3.55	207	0	1	0.749786	0.0274478	0.791226	0.710516	homeo_mean=high
3.56	206	0	3	0.749786	0.0274478	0.791226	0.710516	homeo_mean=high
3.58	203	0	1	0.749786	0.0274478	0.791226	0.710516	homeo_mean=high
3.59	202	0	2	0.749786	0.0274478	0.791226	0.710516	homeo_mean=high
3.6	200	0	1	0.749786	0.0274478	0.791226	0.710516	homeo_mean=high
3.61	199	0	1	0.749786	0.0274478	0.791226	0.710516	homeo_mean=high
3.63	198	0	1	0.749786	0.0274478	0.791226	0.710516	homeo_mean=high
3.73	197	0	3	0.749786	0.0274478	0.791226	0.710516	homeo_mean=high
3.74	194	1	0	0.745921	0.02793	0.787892	0.706185	homeo_mean=high
3.75	193	0	2	0.745921	0.02793	0.787892	0.706185	homeo_mean=high
3.76	191	0	2	0.745921	0.02793	0.787892	0.706185	homeo_mean=high
3.78	189	0	1	0.745921	0.02793	0.787892	0.706185	homeo_mean=high
3.79	188	0	1	0.745921	0.02793	0.787892	0.706185	homeo_mean=high
3.82	187	0	1	0.745921	0.02793	0.787892	0.706185	homeo_mean=high
3.83	186	0	1	0.745921	0.02793	0.787892	0.706185	homeo_mean=high
3.84	185	1	0	0.741889	0.0284511	0.784434	0.701651	homeo_mean=high
3.85	184	0	1	0.741889	0.0284511	0.784434	0.701651	homeo_mean=high
3.88	183	0	1	0.741889	0.0284511	0.784434	0.701651	homeo_mean=high
3.89	182	0	2	0.741889	0.0284511	0.784434	0.701651	homeo_mean=high
3.92	180	0	1	0.741889	0.0284511	0.784434	0.701651	homeo_mean=high
3.93	179	0	1	0.741889	0.0284511	0.784434	0.701651	homeo_mean=high
3.96	178	1	0	0.737721	0.0290035	0.780872	0.696954	homeo_mean=high
3.99	177	1	1	0.733553	0.0295517	0.777295	0.692272	homeo_mean=high
4.02	175	0	1	0.733553	0.0295517	0.777295	0.692272	homeo_mean=high
4.04	174	1	1	0.729337	0.0301086	0.773672	0.687543	homeo_mean=high
4.08	172	0	1	0.729337	0.0301086	0.773672	0.687543	homeo_mean=high
4.09	171	0	1	0.729337	0.0301086	0.773672	0.687543	homeo_mean=high
4.1	170	0	1	0.729337	0.0301086	0.773672	0.687543	homeo_mean=high
4.17	169	1	0	0.725022	0.0306879	0.769968	0.682699	homeo_mean=high
4.18	168	0	1	0.725022	0.0306879	0.769968	0.682699	homeo_mean=high
4.23	167	1	0	0.72068	0.0312701	0.766231	0.677837	homeo_mean=high
4.24	166	0	1	0.72068	0.0312701	0.766231	0.677837	homeo_mean=high
4.25	165	1	1	0.716312	0.0318555	0.762462	0.672956	homeo_mean=high
4.27	163	0	2	0.716312	0.0318555	0.762462	0.672956	homeo_mean=high
4.29	161	0	1	0.716312	0.0318555	0.762462	0.672956	homeo_mean=high
4.3	160	0	1	0.716312	0.0318555	0.762462	0.672956	homeo_mean=high
4.31	159	0	2	0.716312	0.0318555	0.762462	0.672956	homeo_mean=high
4.32	157	1	0	0.71175	0.0324901	0.758548	0.667839	homeo_mean=high
4.33	156	0	1	0.71175	0.0324901	0.758548	0.667839	homeo_mean=high
4.34	155	0	1	0.71175	0.0324901	0.758548	0.667839	homeo_mean=high
4.35	154	0	1	0.71175	0.0324901	0.758548	0.667839	homeo_mean=high
4.37	153	0	1	0.71175	0.0324901	0.758548	0.667839	homeo_mean=high
4.38	152	0	2	0.71175	0.0324901	0.758548	0.667839	homeo_mean=high
4.39	150	0	1	0.71175	0.0324901	0.758548	0.667839	homeo_mean=high
4.41	149	0	1	0.71175	0.0324901	0.758548	0.667839	homeo_mean=high
4.42	148	0	2	0.71175	0.0324901	0.758548	0.667839	homeo_mean=high
4.43	146	0	1	0.71175	0.0324901	0.758548	0.667839	homeo_mean=high
4.44	145	0	1	0.71175	0.0324901	0.758548	0.667839	homeo_mean=high
4.46	144	0	1	0.71175	0.0324901	0.758548	0.667839	homeo_mean=high
4.5	143	0	1	0.71175	0.0324901	0.758548	0.667839	homeo_mean=high
4.54	142	0	1	0.71175	0.0324901	0.758548	0.667839	homeo_mean=high
4.62	141	0	1	0.71175	0.0324901	0.758548	0.667839	homeo_mean=high
4.65	140	0	1	0.71175	0.0324901	0.758548	0.667839	homeo_mean=high
4.7	139	2	0	0.701509	0.034068	0.749949	0.656197	homeo_mean=high
4.71	137	0	1	0.701509	0.034068	0.749949	0.656197	homeo_mean=high
4.77	136	0	2	0.701509	0.034068	0.749949	0.656197	homeo_mean=high
4.84	134	0	1	0.701509	0.034068	0.749949	0.656197	homeo_mean=high
4.88	133	0	2	0.701509	0.034068	0.749949	0.656197	homeo_mean=high
4.89	131	0	1	0.701509	0.034068	0.749949	0.656197	homeo_mean=high
4.91	130	0	1	0.701509	0.034068	0.749949	0.656197	homeo_mean=high
4.92	129	0	1	0.701509	0.034068	0.749949	0.656197	homeo_mean=high
4.93	128	1	0	0.696028	0.0349592	0.745391	0.649935	homeo_mean=high
4.94	127	1	0	0.690548	0.0358418	0.740802	0.643702	homeo_mean=high
4.95	126	0	1	0.690548	0.0358418	0.740802	0.643702	homeo_mean=high
4.96	125	1	0	0.685023	0.0367308	0.736158	0.637441	homeo_mean=high
4.99	124	0	1	0.685023	0.0367308	0.736158	0.637441	homeo_mean=high
5.02	123	0	3	0.685023	0.0367308	0.736158	0.637441	homeo_mean=high
5.06	120	0	2	0.685023	0.0367308	0.736158	0.637441	homeo_mean=high
5.1	118	0	1	0.685023	0.0367308	0.736158	0.637441	homeo_mean=high
5.11	117	0	2	0.685023	0.0367308	0.736158	0.637441	homeo_mean=high
5.13	115	0	1	0.685023	0.0367308	0.736158	0.637441	homeo_mean=high
5.16	114	1	0	0.679014	0.0377728	0.731192	0.630561	homeo_mean=high
5.17	113	0	2	0.679014	0.0377728	0.731192	0.630561	homeo_mean=high
5.21	111	0	1	0.679014	0.0377728	0.731192	0.630561	homeo_mean=high
5.23	110	0	2	0.679014	0.0377728	0.731192	0.630561	homeo_mean=high
5.24	108	0	2	0.679014	0.0377728	0.731192	0.630561	homeo_mean=high
5.29	106	0	2	0.679014	0.0377728	0.731192	0.630561	homeo_mean=high
5.33	104	0	1	0.679014	0.0377728	0.731192	0.630561	homeo_mean=high
5.34	103	0	1	0.679014	0.0377728	0.731192	0.630561	homeo_mean=high
5.36	102	0	1	0.679014	0.0377728	0.731192	0.630561	homeo_mean=high
5.37	101	0	1	0.679014	0.0377728	0.731192	0.630561	homeo_mean=high
5.4	100	0	1	0.679014	0.0377728	0.731192	0.630561	homeo_mean=high
5.41	99	0	1	0.679014	0.0377728	0.731192	0.630561	homeo_mean=high
5.42	98	0	1	0.679014	0.0377728	0.731192	0.630561	homeo_mean=high
5.48	97	0	1	0.679014	0.0377728	0.731192	0.630561	homeo_mean=high
5.49	96	0	2	0.679014	0.0377728	0.731192	0.630561	homeo_mean=high
5.5	94	0	1	0.679014	0.0377728	0.731192	0.630561	homeo_mean=high
5.52	93	0	1	0.679014	0.0377728	0.731192	0.630561	homeo_mean=high
5.54	92	0	1	0.679014	0.0377728	0.731192	0.630561	homeo_mean=high
5.56	91	1	0	0.671553	0.0393558	0.725404	0.621699	homeo_mean=high
5.63	90	0	1	0.671553	0.0393558	0.725404	0.621699	homeo_mean=high
5.64	89	0	1	0.671553	0.0393558	0.725404	0.621699	homeo_mean=high
5.67	88	0	2	0.671553	0.0393558	0.725404	0.621699	homeo_mean=high
5.69	86	1	0	0.663744	0.041057	0.719364	0.612425	homeo_mean=high
5.7	85	0	1	0.663744	0.041057	0.719364	0.612425	homeo_mean=high
5.73	84	0	1	0.663744	0.041057	0.719364	0.612425	homeo_mean=high
5.74	83	0	3	0.663744	0.041057	0.719364	0.612425	homeo_mean=high
5.77	80	0	1	0.663744	0.041057	0.719364	0.612425	homeo_mean=high
5.8	79	0	1	0.663744	0.041057	0.719364	0.612425	homeo_mean=high
5.87	78	0	1	0.663744	0.041057	0.719364	0.612425	homeo_mean=high
5.91	77	1	0	0.655124	0.0430878	0.712853	0.60207	homeo_mean=high
5.92	76	0	1	0.655124	0.0430878	0.712853	0.60207	homeo_mean=high
5.96	75	1	0	0.646389	0.0451303	0.706169	0.591669	homeo_mean=high
5.97	74	0	2	0.646389	0.0451303	0.706169	0.591669	homeo_mean=high
6.02	72	0	1	0.646389	0.0451303	0.706169	0.591669	homeo_mean=high
6.08	71	0	2	0.646389	0.0451303	0.706169	0.591669	homeo_mean=high
6.12	69	0	1	0.646389	0.0451303	0.706169	0.591669	homeo_mean=high
6.13	68	0	1	0.646389	0.0451303	0.706169	0.591669	homeo_mean=high
6.18	67	0	1	0.646389	0.0451303	0.706169	0.591669	homeo_mean=high
6.25	66	0	1	0.646389	0.0451303	0.706169	0.591669	homeo_mean=high
6.28	65	0	1	0.646389	0.0451303	0.706169	0.591669	homeo_mean=high
6.31	64	0	1	0.646389	0.0451303	0.706169	0.591669	homeo_mean=high
6.34	63	0	1	0.646389	0.0451303	0.706169	0.591669	homeo_mean=high
6.37	62	0	1	0.646389	0.0451303	0.706169	0.591669	homeo_mean=high
6.5	61	0	2	0.646389	0.0451303	0.706169	0.591669	homeo_mean=high
6.55	59	1	0	0.635433	0.0482594	0.698471	0.578085	homeo_mean=high
6.65	58	0	1	0.635433	0.0482594	0.698471	0.578085	homeo_mean=high
6.66	57	0	1	0.635433	0.0482594	0.698471	0.578085	homeo_mean=high
6.69	56	1	0	0.624086	0.0515135	0.690388	0.564152	homeo_mean=high
6.85	55	0	1	0.624086	0.0515135	0.690388	0.564152	homeo_mean=high
6.89	54	0	1	0.624086	0.0515135	0.690388	0.564152	homeo_mean=high
6.93	53	0	1	0.624086	0.0515135	0.690388	0.564152	homeo_mean=high
6.95	52	0	2	0.624086	0.0515135	0.690388	0.564152	homeo_mean=high
7.05	50	0	1	0.624086	0.0515135	0.690388	0.564152	homeo_mean=high
7.12	49	0	1	0.624086	0.0515135	0.690388	0.564152	homeo_mean=high
7.26	48	0	1	0.624086	0.0515135	0.690388	0.564152	homeo_mean=high
7.31	47	0	1	0.624086	0.0515135	0.690388	0.564152	homeo_mean=high
7.41	46	0	1	0.624086	0.0515135	0.690388	0.564152	homeo_mean=high
7.46	45	0	1	0.624086	0.0515135	0.690388	0.564152	homeo_mean=high
7.56	44	0	1	0.624086	0.0515135	0.690388	0.564152	homeo_mean=high
7.62	43	0	1	0.624086	0.0515135	0.690388	0.564152	homeo_mean=high
7.65	42	0	1	0.624086	0.0515135	0.690388	0.564152	homeo_mean=high
7.67	41	0	1	0.624086	0.0515135	0.690388	0.564152	homeo_mean=high
7.84	40	1	0	0.608484	0.0573992	0.680938	0.54374	homeo_mean=high
7.86	39	0	1	0.608484	0.0573992	0.680938	0.54374	homeo_mean=high
7.88	38	1	0	0.592471	0.0632922	0.670721	0.523351	homeo_mean=high
7.95	37	0	1	0.592471	0.0632922	0.670721	0.523351	homeo_mean=high
8.02	36	0	1	0.592471	0.0632922	0.670721	0.523351	homeo_mean=high
8.24	35	0	1	0.592471	0.0632922	0.670721	0.523351	homeo_mean=high
8.47	34	0	1	0.592471	0.0632922	0.670721	0.523351	homeo_mean=high
8.55	33	0	1	0.592471	0.0632922	0.670721	0.523351	homeo_mean=high
8.58	32	0	1	0.592471	0.0632922	0.670721	0.523351	homeo_mean=high
8.59	31	1	0	0.573359	0.0712824	0.65933	0.498599	homeo_mean=high
8.62	30	0	1	0.573359	0.0712824	0.65933	0.498599	homeo_mean=high
8.74	29	0	1	0.573359	0.0712824	0.65933	0.498599	homeo_mean=high
8.79	28	0	1	0.573359	0.0712824	0.65933	0.498599	homeo_mean=high
8.83	27	0	1	0.573359	0.0712824	0.65933	0.498599	homeo_mean=high
8.84	26	0	1	0.573359	0.0712824	0.65933	0.498599	homeo_mean=high
8.87	25	0	1	0.573359	0.0712824	0.65933	0.498599	homeo_mean=high
9.05	24	0	1	0.573359	0.0712824	0.65933	0.498599	homeo_mean=high
9.14	23	0	1	0.573359	0.0712824	0.65933	0.498599	homeo_mean=high
9.19	22	0	1	0.573359	0.0712824	0.65933	0.498599	homeo_mean=high
9.25	21	0	1	0.573359	0.0712824	0.65933	0.498599	homeo_mean=high
9.32	20	1	0	0.544691	0.0878223	0.647001	0.45856	homeo_mean=high
9.35	19	0	1	0.544691	0.0878223	0.647001	0.45856	homeo_mean=high
9.54	18	0	1	0.544691	0.0878223	0.647001	0.45856	homeo_mean=high
9.85	17	1	0	0.512651	0.10672	0.63192	0.415892	homeo_mean=high
10.25	16	0	1	0.512651	0.10672	0.63192	0.415892	homeo_mean=high
10.29	15	0	1	0.512651	0.10672	0.63192	0.415892	homeo_mean=high
10.33	14	0	1	0.512651	0.10672	0.63192	0.415892	homeo_mean=high
10.4	13	0	1	0.512651	0.10672	0.63192	0.415892	homeo_mean=high
10.47	12	0	1	0.512651	0.10672	0.63192	0.415892	homeo_mean=high
10.48	11	0	1	0.512651	0.10672	0.63192	0.415892	homeo_mean=high
10.69	10	1	1	0.461386	0.150001	0.619078	0.343861	homeo_mean=high
10.85	8	0	1	0.461386	0.150001	0.619078	0.343861	homeo_mean=high
10.91	7	0	1	0.461386	0.150001	0.619078	0.343861	homeo_mean=high
10.97	6	0	1	0.461386	0.150001	0.619078	0.343861	homeo_mean=high
11.14	5	0	1	0.461386	0.150001	0.619078	0.343861	homeo_mean=high
11.62	4	0	1	0.461386	0.150001	0.619078	0.343861	homeo_mean=high
11.69	3	0	1	0.461386	0.150001	0.619078	0.343861	homeo_mean=high
11.87	2	0	1	0.461386	0.150001	0.619078	0.343861	homeo_mean=high
12.61	1	0	1	0.461386	0.150001	0.619078	0.343861	homeo_mean=high
0.1	99	1	0	0.989899	0.0101524	1	0.970396	homeo_mean=low
0.16	98	1	0	0.979798	0.0144315	1	0.952472	homeo_mean=low
0.19	97	1	0	0.969697	0.0177667	1	0.936511	homeo_mean=low
0.22	96	1	0	0.959596	0.0206229	0.999178	0.921582	homeo_mean=low
0.28	95	0	1	0.959596	0.0206229	0.999178	0.921582	homeo_mean=low
0.29	94	1	0	0.949387	0.0232314	0.993615	0.907129	homeo_mean=low
0.3	93	0	1	0.949387	0.0232314	0.993615	0.907129	homeo_mean=low
0.36	92	1	0	0.939068	0.0256738	0.987531	0.892984	homeo_mean=low
0.4	91	1	0	0.928749	0.0279507	0.981047	0.879238	homeo_mean=low
0.45	90	1	0	0.918429	0.0301013	0.974244	0.865812	homeo_mean=low
0.46	89	1	0	0.90811	0.0321522	0.967178	0.852649	homeo_mean=low
0.47	88	1	0	0.89779	0.0341231	0.959888	0.83971	homeo_mean=low
0.53	87	1	0	0.887471	0.0360283	0.952405	0.826964	homeo_mean=low
0.54	86	1	0	0.877151	0.0378792	0.944751	0.814389	homeo_mean=low
0.55	85	1	0	0.866832	0.0396849	0.936947	0.801964	homeo_mean=low
0.59	84	1	0	0.856513	0.0414527	0.929006	0.789676	homeo_mean=low
0.72	83	1	0	0.846193	0.0431886	0.920941	0.777512	homeo_mean=low
0.76	82	0	1	0.846193	0.0431886	0.920941	0.777512	homeo_mean=low
0.81	81	1	0	0.835746	0.0449397	0.912698	0.765283	homeo_mean=low
0.85	80	0	1	0.835746	0.0449397	0.912698	0.765283	homeo_mean=low
1	79	1	0	0.825167	0.0467104	0.904278	0.752978	homeo_mean=low
1.03	78	0	1	0.825167	0.0467104	0.904278	0.752978	homeo_mean=low
1.09	77	0	1	0.825167	0.0467104	0.904278	0.752978	homeo_mean=low
1.1	76	0	1	0.825167	0.0467104	0.904278	0.752978	homeo_mean=low
1.16	75	1	0	0.814165	0.0486008	0.895533	0.74019	homeo_mean=low
1.18	74	1	0	0.803163	0.0504694	0.886672	0.727518	homeo_mean=low
1.22	73	1	0	0.792161	0.0523203	0.877705	0.714954	homeo_mean=low
1.25	72	1	1	0.781158	0.0541575	0.868636	0.70249	homeo_mean=low
1.28	70	2	1	0.75884	0.0579068	0.850042	0.677422	homeo_mean=low
1.31	67	1	0	0.747514	0.0598276	0.840513	0.664804	homeo_mean=low
1.33	66	1	0	0.736188	0.061745	0.830895	0.652276	homeo_mean=low
1.36	65	1	0	0.724862	0.0636618	0.821191	0.639832	homeo_mean=low
1.58	64	0	1	0.724862	0.0636618	0.821191	0.639832	homeo_mean=low
1.7	63	1	0	0.713356	0.0656418	0.811298	0.627237	homeo_mean=low
1.73	62	1	0	0.70185	0.0676258	0.801323	0.614725	homeo_mean=low
1.74	61	0	1	0.70185	0.0676258	0.801323	0.614725	homeo_mean=low
1.75	60	1	1	0.690153	0.0696831	0.791151	0.602048	homeo_mean=low
1.77	58	1	0	0.678254	0.0718208	0.780775	0.589194	homeo_mean=low
1.8	57	0	1	0.678254	0.0718208	0.780775	0.589194	homeo_mean=low
1.87	56	1	0	0.666142	0.0740466	0.770185	0.576153	homeo_mean=low
1.95	55	1	0	0.65403	0.0762863	0.759509	0.5632	homeo_mean=low
1.96	54	1	0	0.641918	0.078543	0.748748	0.550331	homeo_mean=low
1.97	53	1	0	0.629807	0.0808198	0.737907	0.537543	homeo_mean=low
2.03	52	0	1	0.629807	0.0808198	0.737907	0.537543	homeo_mean=low
2.07	51	1	1	0.617458	0.0832106	0.726836	0.52454	homeo_mean=low
2.14	49	0	1	0.617458	0.0832106	0.726836	0.52454	homeo_mean=low
2.17	48	0	1	0.617458	0.0832106	0.726836	0.52454	homeo_mean=low
2.2	47	0	1	0.617458	0.0832106	0.726836	0.52454	homeo_mean=low
2.21	46	1	1	0.604035	0.0860645	0.715023	0.510274	homeo_mean=low
2.25	44	1	0	0.590307	0.0890822	0.702918	0.495736	homeo_mean=low
2.29	43	0	1	0.590307	0.0890822	0.702918	0.495736	homeo_mean=low
2.54	42	0	1	0.590307	0.0890822	0.702918	0.495736	homeo_mean=low
2.6	41	0	1	0.590307	0.0890822	0.702918	0.495736	homeo_mean=low
2.81	40	1	0	0.575549	0.0926103	0.6901	0.480012	homeo_mean=low
2.85	39	0	1	0.575549	0.0926103	0.6901	0.480012	homeo_mean=low
2.9	38	0	1	0.575549	0.0926103	0.6901	0.480012	homeo_mean=low
2.92	37	1	0	0.559994	0.0965785	0.676692	0.463421	homeo_mean=low
2.95	36	0	1	0.559994	0.0965785	0.676692	0.463421	homeo_mean=low
3	35	0	1	0.559994	0.0965785	0.676692	0.463421	homeo_mean=low
3.04	34	0	1	0.559994	0.0965785	0.676692	0.463421	homeo_mean=low
3.12	33	1	0	0.543024	0.101363	0.662368	0.445183	homeo_mean=low
3.33	32	0	1	0.543024	0.101363	0.662368	0.445183	homeo_mean=low
3.36	31	0	1	0.543024	0.101363	0.662368	0.445183	homeo_mean=low
3.45	30	0	1	0.543024	0.101363	0.662368	0.445183	homeo_mean=low
3.62	29	1	0	0.524299	0.107266	0.646969	0.424888	homeo_mean=low
3.64	28	1	0	0.505574	0.113264	0.631241	0.404925	homeo_mean=low
3.97	27	0	1	0.505574	0.113264	0.631241	0.404925	homeo_mean=low
3.98	26	0	1	0.505574	0.113264	0.631241	0.404925	homeo_mean=low
4.07	25	0	1	0.505574	0.113264	0.631241	0.404925	homeo_mean=low
4.17	24	1	0	0.484509	0.120997	0.614178	0.382216	homeo_mean=low
4.18	23	0	1	0.484509	0.120997	0.614178	0.382216	homeo_mean=low
4.25	22	0	1	0.484509	0.120997	0.614178	0.382216	homeo_mean=low
4.85	21	0	1	0.484509	0.120997	0.614178	0.382216	homeo_mean=low
4.94	20	0	1	0.484509	0.120997	0.614178	0.382216	homeo_mean=low
5	19	0	1	0.484509	0.120997	0.614178	0.382216	homeo_mean=low
5.18	18	0	1	0.484509	0.120997	0.614178	0.382216	homeo_mean=low
5.37	17	0	1	0.484509	0.120997	0.614178	0.382216	homeo_mean=low
5.41	16	0	1	0.484509	0.120997	0.614178	0.382216	homeo_mean=low
5.52	15	0	1	0.484509	0.120997	0.614178	0.382216	homeo_mean=low
5.65	14	0	1	0.484509	0.120997	0.614178	0.382216	homeo_mean=low
5.87	13	0	1	0.484509	0.120997	0.614178	0.382216	homeo_mean=low
6.56	12	0	1	0.484509	0.120997	0.614178	0.382216	homeo_mean=low
6.93	11	1	0	0.440462	0.154049	0.595711	0.325673	homeo_mean=low
7.32	10	0	1	0.440462	0.154049	0.595711	0.325673	homeo_mean=low
7.53	9	0	1	0.440462	0.154049	0.595711	0.325673	homeo_mean=low
7.56	8	0	1	0.440462	0.154049	0.595711	0.325673	homeo_mean=low
7.97	7	0	1	0.440462	0.154049	0.595711	0.325673	homeo_mean=low
8.16	6	0	1	0.440462	0.154049	0.595711	0.325673	homeo_mean=low
8.44	5	0	1	0.440462	0.154049	0.595711	0.325673	homeo_mean=low
8.87	4	1	0	0.330347	0.327207	0.62732	0.173961	homeo_mean=low
10.12	3	0	1	0.330347	0.327207	0.62732	0.173961	homeo_mean=low
10.4	2	1	0	0.165173	0.779143	0.760586	0.03587	homeo_mean=low
10.69	1	0	1	0.165173	0.779143	0.760586	0.03587	homeo_mean=low

## Sheet: (C)
Dataset	HR	CI_Lower	CI_Upper	P_value
Schmitz	1.73794	1.16698	2.58825	0.00653102
Chapuy	2.07914	1.0336	4.18232	0.0401078
Lenz	1.85068	1.18951	2.87934	0.00634323
LoefflerWirth	1.62999	1.15122	2.30787	0.00589341
Reddy	1.84021	1.31908	2.56721	0.000330369

## Sheet: (E)
time	n.risk	n.event	n.censor	surv	std.err	upper	lower	strata
0	249	0	0	1	0	1	1	FDC=high
0	355	0	0	1	0	1	1	FDC=low
0.09	249	1	0	0.995984	0.00402415	1	0.988159	FDC=high
0.12	248	1	0	0.991968	0.00570252	1	0.980943	FDC=high
0.14	247	3	0	0.97992	0.00907174	0.997499	0.96265	FDC=high
0.16	244	2	0	0.971888	0.0107781	0.992637	0.951572	FDC=high
0.18	242	1	0	0.967871	0.0115461	0.990024	0.946215	FDC=high
0.23	241	1	0	0.963855	0.012272	0.98732	0.940949	FDC=high
0.25	240	1	0	0.959839	0.0129629	0.984538	0.93576	FDC=high
0.31	239	1	0	0.955823	0.0136241	0.98169	0.930638	FDC=high
0.32	238	1	0	0.951807	0.0142599	0.978784	0.925574	FDC=high
0.33	237	1	0	0.947791	0.0148736	0.975828	0.92056	FDC=high
0.35	236	1	0	0.943775	0.0154679	0.972825	0.915593	FDC=high
0.36	235	1	0	0.939759	0.0160449	0.969782	0.910666	FDC=high
0.38	234	0	1	0.939759	0.0160449	0.969782	0.910666	FDC=high
0.4	233	1	0	0.935726	0.0166114	0.966692	0.905751	FDC=high
0.44	232	0	1	0.935726	0.0166114	0.966692	0.905751	FDC=high
0.45	231	1	0	0.931675	0.0171686	0.963559	0.900846	FDC=high
0.46	230	0	1	0.931675	0.0171686	0.963559	0.900846	FDC=high
0.55	229	0	1	0.931675	0.0171686	0.963559	0.900846	FDC=high
0.56	228	0	1	0.931675	0.0171686	0.963559	0.900846	FDC=high
0.57	227	0	1	0.931675	0.0171686	0.963559	0.900846	FDC=high
0.59	226	0	1	0.931675	0.0171686	0.963559	0.900846	FDC=high
0.6	225	0	1	0.931675	0.0171686	0.963559	0.900846	FDC=high
0.61	224	2	0	0.923356	0.0183025	0.95708	0.890821	FDC=high
0.69	222	1	0	0.919197	0.0188511	0.953794	0.885855	FDC=high
0.73	221	0	1	0.919197	0.0188511	0.953794	0.885855	FDC=high
0.77	220	0	1	0.919197	0.0188511	0.953794	0.885855	FDC=high
0.78	219	1	0	0.915	0.0193987	0.950459	0.880864	FDC=high
0.82	218	0	1	0.915	0.0193987	0.950459	0.880864	FDC=high
0.85	217	1	0	0.910783	0.019941	0.947085	0.875873	FDC=high
0.88	216	1	0	0.906567	0.0204738	0.943685	0.870908	FDC=high
0.9	215	1	0	0.90235	0.0209979	0.940261	0.865968	FDC=high
0.92	214	0	1	0.90235	0.0209979	0.940261	0.865968	FDC=high
0.93	213	0	1	0.90235	0.0209979	0.940261	0.865968	FDC=high
0.97	212	1	0	0.898094	0.0215236	0.936791	0.860995	FDC=high
0.98	211	1	0	0.893837	0.0220416	0.933298	0.856045	FDC=high
0.99	210	1	0	0.889581	0.0225526	0.929785	0.851116	FDC=high
1.02	209	0	1	0.889581	0.0225526	0.929785	0.851116	FDC=high
1.08	208	1	0	0.885304	0.0230617	0.926238	0.846179	FDC=high
1.09	207	0	1	0.885304	0.0230617	0.926238	0.846179	FDC=high
1.11	206	1	0	0.881007	0.0235696	0.92266	0.841234	FDC=high
1.16	205	0	1	0.881007	0.0235696	0.92266	0.841234	FDC=high
1.2	204	1	1	0.876688	0.0240764	0.919049	0.836279	FDC=high
1.21	202	0	1	0.876688	0.0240764	0.919049	0.836279	FDC=high
1.28	201	0	1	0.876688	0.0240764	0.919049	0.836279	FDC=high
1.31	200	1	0	0.872305	0.0245926	0.91538	0.831256	FDC=high
1.34	199	0	1	0.872305	0.0245926	0.91538	0.831256	FDC=high
1.39	198	1	0	0.867899	0.0251084	0.911678	0.826222	FDC=high
1.45	197	0	2	0.867899	0.0251084	0.911678	0.826222	FDC=high
1.48	195	0	1	0.867899	0.0251084	0.911678	0.826222	FDC=high
1.49	194	0	1	0.867899	0.0251084	0.911678	0.826222	FDC=high
1.59	193	0	1	0.867899	0.0251084	0.911678	0.826222	FDC=high
1.6	192	0	2	0.867899	0.0251084	0.911678	0.826222	FDC=high
1.63	190	2	0	0.858763	0.0261997	0.904013	0.815778	FDC=high
1.68	188	0	1	0.858763	0.0261997	0.904013	0.815778	FDC=high
1.69	187	0	2	0.858763	0.0261997	0.904013	0.815778	FDC=high
1.7	185	1	0	0.854121	0.0267545	0.900105	0.810487	FDC=high
1.72	184	0	1	0.854121	0.0267545	0.900105	0.810487	FDC=high
1.73	183	0	1	0.854121	0.0267545	0.900105	0.810487	FDC=high
1.74	182	0	1	0.854121	0.0267545	0.900105	0.810487	FDC=high
1.75	181	1	1	0.849402	0.0273221	0.896128	0.805113	FDC=high
1.76	179	0	1	0.849402	0.0273221	0.896128	0.805113	FDC=high
1.78	178	0	1	0.849402	0.0273221	0.896128	0.805113	FDC=high
1.8	177	0	2	0.849402	0.0273221	0.896128	0.805113	FDC=high
1.83	175	0	2	0.849402	0.0273221	0.896128	0.805113	FDC=high
1.84	173	0	1	0.849402	0.0273221	0.896128	0.805113	FDC=high
1.9	172	0	1	0.849402	0.0273221	0.896128	0.805113	FDC=high
1.93	171	0	1	0.849402	0.0273221	0.896128	0.805113	FDC=high
1.96	170	1	1	0.844406	0.0279518	0.891957	0.79939	FDC=high
1.97	168	1	1	0.83938	0.0285823	0.887744	0.79365	FDC=high
1.98	166	0	1	0.83938	0.0285823	0.887744	0.79365	FDC=high
2	165	1	0	0.834292	0.0292216	0.88347	0.787852	FDC=high
2.01	164	0	1	0.834292	0.0292216	0.88347	0.787852	FDC=high
2.02	163	0	1	0.834292	0.0292216	0.88347	0.787852	FDC=high
2.03	162	0	1	0.834292	0.0292216	0.88347	0.787852	FDC=high
2.11	161	1	0	0.829111	0.0298784	0.879114	0.781952	FDC=high
2.13	160	0	1	0.829111	0.0298784	0.879114	0.781952	FDC=high
2.17	159	1	1	0.823896	0.0305373	0.874713	0.776031	FDC=high
2.18	157	0	1	0.823896	0.0305373	0.874713	0.776031	FDC=high
2.29	156	0	1	0.823896	0.0305373	0.874713	0.776031	FDC=high
2.32	155	1	1	0.818581	0.0312157	0.870226	0.77	FDC=high
2.42	153	0	1	0.818581	0.0312157	0.870226	0.77	FDC=high
2.45	152	1	0	0.813195	0.0319059	0.865672	0.7639	FDC=high
2.46	151	0	1	0.813195	0.0319059	0.865672	0.7639	FDC=high
2.47	150	1	1	0.807774	0.0325996	0.86107	0.757776	FDC=high
2.48	148	0	1	0.807774	0.0325996	0.86107	0.757776	FDC=high
2.55	147	0	1	0.807774	0.0325996	0.86107	0.757776	FDC=high
2.63	146	0	1	0.807774	0.0325996	0.86107	0.757776	FDC=high
2.64	145	0	1	0.807774	0.0325996	0.86107	0.757776	FDC=high
2.7	144	0	1	0.807774	0.0325996	0.86107	0.757776	FDC=high
2.72	143	0	1	0.807774	0.0325996	0.86107	0.757776	FDC=high
2.75	142	0	1	0.807774	0.0325996	0.86107	0.757776	FDC=high
2.78	141	0	1	0.807774	0.0325996	0.86107	0.757776	FDC=high
2.8	140	0	1	0.807774	0.0325996	0.86107	0.757776	FDC=high
2.83	139	0	1	0.807774	0.0325996	0.86107	0.757776	FDC=high
2.84	138	1	0	0.80192	0.033401	0.856174	0.751104	FDC=high
2.85	137	0	2	0.80192	0.033401	0.856174	0.751104	FDC=high
2.87	135	0	1	0.80192	0.033401	0.856174	0.751104	FDC=high
2.93	134	0	1	0.80192	0.033401	0.856174	0.751104	FDC=high
3.01	133	0	1	0.80192	0.033401	0.856174	0.751104	FDC=high
3.03	132	0	1	0.80192	0.033401	0.856174	0.751104	FDC=high
3.04	131	1	1	0.795799	0.0342687	0.851085	0.744104	FDC=high
3.05	129	0	1	0.795799	0.0342687	0.851085	0.744104	FDC=high
3.07	128	0	1	0.795799	0.0342687	0.851085	0.744104	FDC=high
3.11	127	0	1	0.795799	0.0342687	0.851085	0.744104	FDC=high
3.14	126	0	1	0.795799	0.0342687	0.851085	0.744104	FDC=high
3.18	125	0	1	0.795799	0.0342687	0.851085	0.744104	FDC=high
3.24	124	1	0	0.789381	0.0352124	0.845784	0.736739	FDC=high
3.26	123	1	0	0.782963	0.0361462	0.840445	0.729413	FDC=high
3.28	122	0	1	0.782963	0.0361462	0.840445	0.729413	FDC=high
3.3	121	0	2	0.782963	0.0361462	0.840445	0.729413	FDC=high
3.32	119	0	1	0.782963	0.0361462	0.840445	0.729413	FDC=high
3.35	118	0	1	0.782963	0.0361462	0.840445	0.729413	FDC=high
3.39	117	0	1	0.782963	0.0361462	0.840445	0.729413	FDC=high
3.41	116	0	1	0.782963	0.0361462	0.840445	0.729413	FDC=high
3.44	115	0	1	0.782963	0.0361462	0.840445	0.729413	FDC=high
3.45	114	0	1	0.782963	0.0361462	0.840445	0.729413	FDC=high
3.5	113	0	1	0.782963	0.0361462	0.840445	0.729413	FDC=high
3.53	112	0	1	0.782963	0.0361462	0.840445	0.729413	FDC=high
3.54	111	0	1	0.782963	0.0361462	0.840445	0.729413	FDC=high
3.55	110	0	1	0.782963	0.0361462	0.840445	0.729413	FDC=high
3.56	109	0	1	0.782963	0.0361462	0.840445	0.729413	FDC=high
3.58	108	0	1	0.782963	0.0361462	0.840445	0.729413	FDC=high
3.73	107	0	2	0.782963	0.0361462	0.840445	0.729413	FDC=high
3.75	105	0	1	0.782963	0.0361462	0.840445	0.729413	FDC=high
3.76	104	0	1	0.782963	0.0361462	0.840445	0.729413	FDC=high
3.78	103	0	1	0.782963	0.0361462	0.840445	0.729413	FDC=high
3.79	102	0	1	0.782963	0.0361462	0.840445	0.729413	FDC=high
3.82	101	0	1	0.782963	0.0361462	0.840445	0.729413	FDC=high
3.83	100	0	1	0.782963	0.0361462	0.840445	0.729413	FDC=high
3.85	99	0	1	0.782963	0.0361462	0.840445	0.729413	FDC=high
3.88	98	0	1	0.782963	0.0361462	0.840445	0.729413	FDC=high
3.89	97	0	2	0.782963	0.0361462	0.840445	0.729413	FDC=high
3.92	95	0	1	0.782963	0.0361462	0.840445	0.729413	FDC=high
3.96	94	1	0	0.774634	0.0376954	0.834032	0.719466	FDC=high
3.99	93	1	1	0.766305	0.039215	0.827525	0.709613	FDC=high
4.02	91	0	1	0.766305	0.039215	0.827525	0.709613	FDC=high
4.08	90	0	1	0.766305	0.039215	0.827525	0.709613	FDC=high
4.09	89	0	1	0.766305	0.039215	0.827525	0.709613	FDC=high
4.1	88	0	1	0.766305	0.039215	0.827525	0.709613	FDC=high
4.18	87	0	1	0.766305	0.039215	0.827525	0.709613	FDC=high
4.25	86	1	0	0.757394	0.0409221	0.820644	0.699019	FDC=high
4.3	85	0	1	0.757394	0.0409221	0.820644	0.699019	FDC=high
4.31	84	0	1	0.757394	0.0409221	0.820644	0.699019	FDC=high
4.32	83	1	0	0.748269	0.0426796	0.813554	0.688222	FDC=high
4.34	82	0	1	0.748269	0.0426796	0.813554	0.688222	FDC=high
4.37	81	0	1	0.748269	0.0426796	0.813554	0.688222	FDC=high
4.38	80	0	1	0.748269	0.0426796	0.813554	0.688222	FDC=high
4.39	79	0	1	0.748269	0.0426796	0.813554	0.688222	FDC=high
4.42	78	0	2	0.748269	0.0426796	0.813554	0.688222	FDC=high
4.44	76	0	1	0.748269	0.0426796	0.813554	0.688222	FDC=high
4.46	75	0	1	0.748269	0.0426796	0.813554	0.688222	FDC=high
4.5	74	0	1	0.748269	0.0426796	0.813554	0.688222	FDC=high
4.54	73	0	1	0.748269	0.0426796	0.813554	0.688222	FDC=high
4.62	72	0	1	0.748269	0.0426796	0.813554	0.688222	FDC=high
4.65	71	0	1	0.748269	0.0426796	0.813554	0.688222	FDC=high
4.7	70	2	0	0.72689	0.0473467	0.797572	0.662471	FDC=high
4.77	68	0	1	0.72689	0.0473467	0.797572	0.662471	FDC=high
4.84	67	0	1	0.72689	0.0473467	0.797572	0.662471	FDC=high
4.88	66	0	1	0.72689	0.0473467	0.797572	0.662471	FDC=high
4.91	65	0	1	0.72689	0.0473467	0.797572	0.662471	FDC=high
4.92	64	0	1	0.72689	0.0473467	0.797572	0.662471	FDC=high
4.93	63	1	0	0.715352	0.0499773	0.78897	0.648603	FDC=high
4.94	62	1	0	0.703814	0.0525561	0.780178	0.634924	FDC=high
4.95	61	0	1	0.703814	0.0525561	0.780178	0.634924	FDC=high
5.02	60	0	1	0.703814	0.0525561	0.780178	0.634924	FDC=high
5.06	59	0	1	0.703814	0.0525561	0.780178	0.634924	FDC=high
5.11	58	0	2	0.703814	0.0525561	0.780178	0.634924	FDC=high
5.13	56	0	1	0.703814	0.0525561	0.780178	0.634924	FDC=high
5.16	55	1	0	0.691017	0.0556672	0.770678	0.619591	FDC=high
5.17	54	0	1	0.691017	0.0556672	0.770678	0.619591	FDC=high
5.21	53	0	1	0.691017	0.0556672	0.770678	0.619591	FDC=high
5.23	52	0	1	0.691017	0.0556672	0.770678	0.619591	FDC=high
5.29	51	0	2	0.691017	0.0556672	0.770678	0.619591	FDC=high
5.34	49	0	1	0.691017	0.0556672	0.770678	0.619591	FDC=high
5.36	48	0	1	0.691017	0.0556672	0.770678	0.619591	FDC=high
5.4	47	0	1	0.691017	0.0556672	0.770678	0.619591	FDC=high
5.49	46	0	1	0.691017	0.0556672	0.770678	0.619591	FDC=high
5.54	45	0	1	0.691017	0.0556672	0.770678	0.619591	FDC=high
5.63	44	0	1	0.691017	0.0556672	0.770678	0.619591	FDC=high
5.64	43	0	1	0.691017	0.0556672	0.770678	0.619591	FDC=high
5.67	42	0	2	0.691017	0.0556672	0.770678	0.619591	FDC=high
5.69	40	1	0	0.673742	0.0611544	0.759536	0.597639	FDC=high
5.74	39	0	2	0.673742	0.0611544	0.759536	0.597639	FDC=high
5.8	37	0	1	0.673742	0.0611544	0.759536	0.597639	FDC=high
5.92	36	0	1	0.673742	0.0611544	0.759536	0.597639	FDC=high
5.97	35	0	1	0.673742	0.0611544	0.759536	0.597639	FDC=high
6.02	34	0	1	0.673742	0.0611544	0.759536	0.597639	FDC=high
6.08	33	0	1	0.673742	0.0611544	0.759536	0.597639	FDC=high
6.12	32	0	1	0.673742	0.0611544	0.759536	0.597639	FDC=high
6.13	31	0	1	0.673742	0.0611544	0.759536	0.597639	FDC=high
6.28	30	0	1	0.673742	0.0611544	0.759536	0.597639	FDC=high
6.31	29	0	1	0.673742	0.0611544	0.759536	0.597639	FDC=high
6.34	28	0	1	0.673742	0.0611544	0.759536	0.597639	FDC=high
6.37	27	0	1	0.673742	0.0611544	0.759536	0.597639	FDC=high
6.5	26	0	2	0.673742	0.0611544	0.759536	0.597639	FDC=high
6.65	24	0	1	0.673742	0.0611544	0.759536	0.597639	FDC=high
6.85	23	0	1	0.673742	0.0611544	0.759536	0.597639	FDC=high
6.95	22	0	1	0.673742	0.0611544	0.759536	0.597639	FDC=high
7.26	21	0	1	0.673742	0.0611544	0.759536	0.597639	FDC=high
7.46	20	0	1	0.673742	0.0611544	0.759536	0.597639	FDC=high
7.56	19	0	1	0.673742	0.0611544	0.759536	0.597639	FDC=high
7.62	18	0	1	0.673742	0.0611544	0.759536	0.597639	FDC=high
7.67	17	0	1	0.673742	0.0611544	0.759536	0.597639	FDC=high
7.84	16	1	0	0.631633	0.0889187	0.751887	0.530612	FDC=high
7.86	15	0	1	0.631633	0.0889187	0.751887	0.530612	FDC=high
7.95	14	0	1	0.631633	0.0889187	0.751887	0.530612	FDC=high
8.02	13	0	1	0.631633	0.0889187	0.751887	0.530612	FDC=high
8.59	12	1	0	0.578997	0.124428	0.738906	0.453694	FDC=high
8.83	11	0	1	0.578997	0.124428	0.738906	0.453694	FDC=high
8.84	10	0	1	0.578997	0.124428	0.738906	0.453694	FDC=high
8.87	9	0	1	0.578997	0.124428	0.738906	0.453694	FDC=high
9.19	8	0	1	0.578997	0.124428	0.738906	0.453694	FDC=high
9.25	7	0	1	0.578997	0.124428	0.738906	0.453694	FDC=high
9.85	6	1	0	0.482497	0.220943	0.743981	0.312916	FDC=high
10.47	5	0	1	0.482497	0.220943	0.743981	0.312916	FDC=high
10.48	4	0	1	0.482497	0.220943	0.743981	0.312916	FDC=high
10.97	3	0	1	0.482497	0.220943	0.743981	0.312916	FDC=high
11.14	2	0	1	0.482497	0.220943	0.743981	0.312916	FDC=high
11.69	1	0	1	0.482497	0.220943	0.743981	0.312916	FDC=high
0.01	355	0	1	1	0	1	1	FDC=low
0.04	354	1	1	0.997175	0.00282886	1	0.991662	FDC=low
0.06	352	1	0	0.994342	0.00401201	1	0.986554	FDC=low
0.07	351	2	0	0.988676	0.00569411	0.999772	0.977704	FDC=low
0.08	349	1	1	0.985844	0.00637625	0.998241	0.9736	FDC=low
0.1	347	1	0	0.983003	0.00699897	0.99658	0.96961	FDC=low
0.11	346	1	0	0.980162	0.00757383	0.99482	0.965719	FDC=low
0.12	345	1	0	0.97732	0.00811104	0.992981	0.961907	FDC=low
0.14	344	3	0	0.968797	0.00955843	0.987118	0.950817	FDC=low
0.15	341	1	0	0.965956	0.00999943	0.985074	0.947209	FDC=low
0.16	340	1	0	0.963115	0.0104242	0.982995	0.943637	FDC=low
0.18	339	1	0	0.960274	0.0108348	0.980884	0.940097	FDC=low
0.19	338	2	0	0.954592	0.0116191	0.97658	0.933099	FDC=low
0.22	336	1	0	0.951751	0.0119953	0.974392	0.929636	FDC=low
0.26	335	1	0	0.94891	0.0123622	0.972182	0.926195	FDC=low
0.28	334	0	1	0.94891	0.0123622	0.972182	0.926195	FDC=low
0.29	333	2	0	0.943211	0.0130755	0.967695	0.919346	FDC=low
0.3	331	0	1	0.943211	0.0130755	0.967695	0.919346	FDC=low
0.33	330	1	0	0.940353	0.0134231	0.96542	0.915936	FDC=low
0.36	329	2	0	0.934636	0.0140986	0.960823	0.909163	FDC=low
0.37	327	0	1	0.934636	0.0140986	0.960823	0.909163	FDC=low
0.38	326	2	0	0.928902	0.0147548	0.956157	0.902424	FDC=low
0.39	324	1	0	0.926035	0.0150752	0.953805	0.899074	FDC=low
0.4	323	1	0	0.923168	0.0153908	0.95144	0.895736	FDC=low
0.42	322	0	1	0.923168	0.0153908	0.95144	0.895736	FDC=low
0.44	321	1	0	0.920292	0.0157038	0.949058	0.892398	FDC=low
0.45	320	1	0	0.917416	0.0160127	0.946666	0.889071	FDC=low
0.46	319	1	0	0.914541	0.0163176	0.944262	0.885754	FDC=low
0.47	318	1	1	0.911665	0.0166188	0.941848	0.882448	FDC=low
0.49	316	1	0	0.90878	0.0169184	0.939419	0.879139	FDC=low
0.5	315	1	0	0.905895	0.0172146	0.936981	0.87584	FDC=low
0.52	314	1	0	0.90301	0.0175076	0.934533	0.872549	FDC=low
0.53	313	2	0	0.89724	0.0180849	0.929613	0.865993	FDC=low
0.54	311	1	0	0.894355	0.0183694	0.927141	0.862728	FDC=low
0.55	310	2	0	0.888584	0.018931	0.922174	0.856219	FDC=low
0.57	308	1	0	0.885699	0.0192083	0.919679	0.852975	FDC=low
0.59	307	1	1	0.882814	0.0194834	0.917178	0.849738	FDC=low
0.63	305	1	1	0.87992	0.0197582	0.914664	0.846496	FDC=low
0.67	303	1	0	0.877016	0.0200329	0.912136	0.843248	FDC=low
0.72	302	1	0	0.874112	0.0203056	0.909602	0.840007	FDC=low
0.75	301	1	0	0.871208	0.0205764	0.907061	0.836772	FDC=low
0.76	300	0	1	0.871208	0.0205764	0.907061	0.836772	FDC=low
0.77	299	1	0	0.868294	0.0208474	0.904508	0.833531	FDC=low
0.79	298	1	0	0.86538	0.0211166	0.901948	0.830295	FDC=low
0.8	297	1	0	0.862467	0.0213843	0.899383	0.827066	FDC=low
0.81	296	2	0	0.856639	0.021915	0.894236	0.820623	FDC=low
0.85	294	0	1	0.856639	0.021915	0.894236	0.820623	FDC=low
0.86	293	1	0	0.853716	0.0221801	0.891647	0.817398	FDC=low
0.9	292	1	1	0.850792	0.0224438	0.889053	0.814177	FDC=low
0.93	290	2	0	0.844924	0.0229711	0.883834	0.807727	FDC=low
0.97	288	2	0	0.839057	0.0234937	0.878596	0.801297	FDC=low
0.99	286	1	0	0.836123	0.0237534	0.87597	0.798089	FDC=low
1	285	2	1	0.830255	0.0242697	0.870703	0.791687	FDC=low
1.03	282	0	1	0.830255	0.0242697	0.870703	0.791687	FDC=low
1.04	281	1	0	0.827301	0.0245302	0.868048	0.788467	FDC=low
1.05	280	0	1	0.827301	0.0245302	0.868048	0.788467	FDC=low
1.07	279	1	0	0.824336	0.0247916	0.86538	0.785238	FDC=low
1.08	278	1	0	0.82137	0.0250521	0.862707	0.782014	FDC=low
1.1	277	0	1	0.82137	0.0250521	0.862707	0.782014	FDC=low
1.13	276	0	3	0.82137	0.0250521	0.862707	0.782014	FDC=low
1.14	273	1	0	0.818362	0.0253195	0.859998	0.778742	FDC=low
1.16	272	2	0	0.812344	0.0258516	0.854565	0.77221	FDC=low
1.18	270	1	1	0.809336	0.0261166	0.851842	0.76895	FDC=low
1.19	268	1	0	0.806316	0.0263828	0.849107	0.765681	FDC=low
1.2	267	1	1	0.803296	0.0266483	0.846367	0.762417	FDC=low
1.22	265	1	0	0.800265	0.0269151	0.843614	0.759143	FDC=low
1.25	264	2	1	0.794202	0.027447	0.838096	0.752606	FDC=low
1.26	261	0	1	0.794202	0.027447	0.838096	0.752606	FDC=low
1.28	260	3	1	0.785038	0.0282531	0.829736	0.742748	FDC=low
1.3	256	1	0	0.781971	0.0285229	0.826932	0.739456	FDC=low
1.31	255	1	0	0.778905	0.0287923	0.824124	0.736167	FDC=low
1.32	254	0	1	0.778905	0.0287923	0.824124	0.736167	FDC=low
1.33	253	2	0	0.772748	0.0293341	0.818478	0.729572	FDC=low
1.35	251	1	1	0.769669	0.0296045	0.815649	0.726281	FDC=low
1.36	249	1	0	0.766578	0.0298767	0.812807	0.722978	FDC=low
1.42	248	0	1	0.766578	0.0298767	0.812807	0.722978	FDC=low
1.47	247	0	1	0.766578	0.0298767	0.812807	0.722978	FDC=low
1.49	246	1	0	0.763462	0.0301531	0.809941	0.719649	FDC=low
1.5	245	0	2	0.763462	0.0301531	0.809941	0.719649	FDC=low
1.51	243	1	0	0.76032	0.0304338	0.807052	0.716294	FDC=low
1.54	242	0	1	0.76032	0.0304338	0.807052	0.716294	FDC=low
1.55	241	0	2	0.76032	0.0304338	0.807052	0.716294	FDC=low
1.57	239	0	1	0.76032	0.0304338	0.807052	0.716294	FDC=low
1.58	238	0	2	0.76032	0.0304338	0.807052	0.716294	FDC=low
1.62	236	1	0	0.757098	0.0307286	0.804097	0.712846	FDC=low
1.66	235	1	0	0.753876	0.0310231	0.801138	0.709403	FDC=low
1.68	234	0	1	0.753876	0.0310231	0.801138	0.709403	FDC=low
1.7	233	1	1	0.750641	0.0313198	0.798163	0.705948	FDC=low
1.71	231	0	1	0.750641	0.0313198	0.798163	0.705948	FDC=low
1.73	230	1	1	0.747377	0.0316215	0.795163	0.702463	FDC=low
1.74	228	0	1	0.747377	0.0316215	0.795163	0.702463	FDC=low
1.75	227	1	0	0.744085	0.0319282	0.792136	0.698948	FDC=low
1.76	226	0	1	0.744085	0.0319282	0.792136	0.698948	FDC=low
1.77	225	1	0	0.740778	0.0322374	0.789094	0.69542	FDC=low
1.8	224	0	1	0.740778	0.0322374	0.789094	0.69542	FDC=low
1.83	223	0	1	0.740778	0.0322374	0.789094	0.69542	FDC=low
1.84	222	0	1	0.740778	0.0322374	0.789094	0.69542	FDC=low
1.86	221	1	1	0.737426	0.0325549	0.786012	0.691843	FDC=low
1.87	219	1	1	0.734059	0.032875	0.782914	0.688252	FDC=low
1.88	217	1	0	0.730676	0.0331979	0.779799	0.684647	FDC=low
1.89	216	0	1	0.730676	0.0331979	0.779799	0.684647	FDC=low
1.91	215	0	1	0.730676	0.0331979	0.779799	0.684647	FDC=low
1.92	214	0	2	0.730676	0.0331979	0.779799	0.684647	FDC=low
1.94	212	0	1	0.730676	0.0331979	0.779799	0.684647	FDC=low
1.95	211	1	0	0.727213	0.0335361	0.776618	0.680951	FDC=low
1.96	210	1	1	0.72375	0.0338741	0.773432	0.677259	FDC=low
1.97	208	2	0	0.716791	0.0345562	0.76702	0.669851	FDC=low
1.98	206	0	1	0.716791	0.0345562	0.76702	0.669851	FDC=low
2.03	205	0	1	0.716791	0.0345562	0.76702	0.669851	FDC=low
2.07	204	1	1	0.713277	0.0349038	0.763781	0.666113	FDC=low
2.08	202	1	0	0.709746	0.0352549	0.760523	0.66236	FDC=low
2.09	201	0	2	0.709746	0.0352549	0.760523	0.66236	FDC=low
2.13	199	0	1	0.709746	0.0352549	0.760523	0.66236	FDC=low
2.14	198	0	2	0.709746	0.0352549	0.760523	0.66236	FDC=low
2.16	196	1	0	0.706125	0.035624	0.75719	0.658504	FDC=low
2.17	195	0	1	0.706125	0.035624	0.75719	0.658504	FDC=low
2.2	194	0	1	0.706125	0.035624	0.75719	0.658504	FDC=low
2.21	193	1	1	0.702466	0.0360008	0.753823	0.654608	FDC=low
2.24	191	0	1	0.702466	0.0360008	0.753823	0.654608	FDC=low
2.25	190	1	0	0.698769	0.0363855	0.750421	0.650672	FDC=low
2.26	189	1	1	0.695072	0.0367702	0.747014	0.646742	FDC=low
2.29	187	0	1	0.695072	0.0367702	0.747014	0.646742	FDC=low
2.3	186	0	1	0.695072	0.0367702	0.747014	0.646742	FDC=low
2.31	185	0	2	0.695072	0.0367702	0.747014	0.646742	FDC=low
2.32	183	0	1	0.695072	0.0367702	0.747014	0.646742	FDC=low
2.33	182	0	1	0.695072	0.0367702	0.747014	0.646742	FDC=low
2.35	181	0	2	0.695072	0.0367702	0.747014	0.646742	FDC=low
2.4	179	0	2	0.695072	0.0367702	0.747014	0.646742	FDC=low
2.42	177	0	1	0.695072	0.0367702	0.747014	0.646742	FDC=low
2.48	176	2	1	0.687173	0.0376478	0.739796	0.638294	FDC=low
2.54	173	0	1	0.687173	0.0376478	0.739796	0.638294	FDC=low
2.57	172	0	1	0.687173	0.0376478	0.739796	0.638294	FDC=low
2.6	171	0	3	0.687173	0.0376478	0.739796	0.638294	FDC=low
2.61	168	0	1	0.687173	0.0376478	0.739796	0.638294	FDC=low
2.62	167	0	2	0.687173	0.0376478	0.739796	0.638294	FDC=low
2.64	165	0	1	0.687173	0.0376478	0.739796	0.638294	FDC=low
2.72	164	0	1	0.687173	0.0376478	0.739796	0.638294	FDC=low
2.76	163	0	2	0.687173	0.0376478	0.739796	0.638294	FDC=low
2.77	161	0	1	0.687173	0.0376478	0.739796	0.638294	FDC=low
2.81	160	1	0	0.682879	0.0381663	0.73592	0.63366	FDC=low
2.83	159	1	2	0.678584	0.0386842	0.732034	0.629036	FDC=low
2.84	156	0	1	0.678584	0.0386842	0.732034	0.629036	FDC=low
2.85	155	0	1	0.678584	0.0386842	0.732034	0.629036	FDC=low
2.86	154	0	1	0.678584	0.0386842	0.732034	0.629036	FDC=low
2.9	153	0	1	0.678584	0.0386842	0.732034	0.629036	FDC=low
2.92	152	1	0	0.674119	0.0392433	0.728016	0.624213	FDC=low
2.94	151	0	2	0.674119	0.0392433	0.728016	0.624213	FDC=low
2.95	149	0	3	0.674119	0.0392433	0.728016	0.624213	FDC=low
3	146	0	1	0.674119	0.0392433	0.728016	0.624213	FDC=low
3.02	145	0	1	0.674119	0.0392433	0.728016	0.624213	FDC=low
3.04	144	0	1	0.674119	0.0392433	0.728016	0.624213	FDC=low
3.11	143	0	1	0.674119	0.0392433	0.728016	0.624213	FDC=low
3.12	142	1	0	0.669372	0.0398746	0.723784	0.619051	FDC=low
3.18	141	0	1	0.669372	0.0398746	0.723784	0.619051	FDC=low
3.27	140	0	1	0.669372	0.0398746	0.723784	0.619051	FDC=low
3.28	139	0	2	0.669372	0.0398746	0.723784	0.619051	FDC=low
3.33	137	0	3	0.669372	0.0398746	0.723784	0.619051	FDC=low
3.35	134	0	1	0.669372	0.0398746	0.723784	0.619051	FDC=low
3.36	133	0	1	0.669372	0.0398746	0.723784	0.619051	FDC=low
3.39	132	0	1	0.669372	0.0398746	0.723784	0.619051	FDC=low
3.41	131	0	1	0.669372	0.0398746	0.723784	0.619051	FDC=low
3.45	130	0	1	0.669372	0.0398746	0.723784	0.619051	FDC=low
3.48	129	0	1	0.669372	0.0398746	0.723784	0.619051	FDC=low
3.52	128	0	1	0.669372	0.0398746	0.723784	0.619051	FDC=low
3.54	127	0	1	0.669372	0.0398746	0.723784	0.619051	FDC=low
3.56	126	0	2	0.669372	0.0398746	0.723784	0.619051	FDC=low
3.59	124	0	2	0.669372	0.0398746	0.723784	0.619051	FDC=low
3.6	122	0	1	0.669372	0.0398746	0.723784	0.619051	FDC=low
3.61	121	0	1	0.669372	0.0398746	0.723784	0.619051	FDC=low
3.62	120	1	0	0.663794	0.0407432	0.718975	0.612848	FDC=low
3.63	119	0	1	0.663794	0.0407432	0.718975	0.612848	FDC=low
3.64	118	1	0	0.658169	0.0416226	0.714112	0.606608	FDC=low
3.73	117	0	1	0.658169	0.0416226	0.714112	0.606608	FDC=low
3.74	116	1	0	0.652495	0.0425136	0.709193	0.600329	FDC=low
3.75	115	0	1	0.652495	0.0425136	0.709193	0.600329	FDC=low
3.76	114	0	1	0.652495	0.0425136	0.709193	0.600329	FDC=low
3.84	113	1	0	0.64672	0.0434329	0.704185	0.593945	FDC=low
3.93	112	0	1	0.64672	0.0434329	0.704185	0.593945	FDC=low
3.97	111	0	1	0.64672	0.0434329	0.704185	0.593945	FDC=low
3.98	110	0	1	0.64672	0.0434329	0.704185	0.593945	FDC=low
4.04	109	1	1	0.640787	0.0444001	0.699048	0.587382	FDC=low
4.07	107	0	1	0.640787	0.0444001	0.699048	0.587382	FDC=low
4.17	106	2	0	0.628697	0.0463982	0.68855	0.574047	FDC=low
4.18	104	0	1	0.628697	0.0463982	0.68855	0.574047	FDC=low
4.23	103	1	0	0.622593	0.0474128	0.683222	0.567344	FDC=low
4.24	102	0	1	0.622593	0.0474128	0.683222	0.567344	FDC=low
4.25	101	0	2	0.622593	0.0474128	0.683222	0.567344	FDC=low
4.27	99	0	2	0.622593	0.0474128	0.683222	0.567344	FDC=low
4.29	97	0	1	0.622593	0.0474128	0.683222	0.567344	FDC=low
4.31	96	0	1	0.622593	0.0474128	0.683222	0.567344	FDC=low
4.33	95	0	1	0.622593	0.0474128	0.683222	0.567344	FDC=low
4.35	94	0	1	0.622593	0.0474128	0.683222	0.567344	FDC=low
4.38	93	0	1	0.622593	0.0474128	0.683222	0.567344	FDC=low
4.41	92	0	1	0.622593	0.0474128	0.683222	0.567344	FDC=low
4.43	91	0	1	0.622593	0.0474128	0.683222	0.567344	FDC=low
4.71	90	0	1	0.622593	0.0474128	0.683222	0.567344	FDC=low
4.77	89	0	1	0.622593	0.0474128	0.683222	0.567344	FDC=low
4.85	88	0	1	0.622593	0.0474128	0.683222	0.567344	FDC=low
4.88	87	0	1	0.622593	0.0474128	0.683222	0.567344	FDC=low
4.89	86	0	1	0.622593	0.0474128	0.683222	0.567344	FDC=low
4.94	85	0	1	0.622593	0.0474128	0.683222	0.567344	FDC=low
4.96	84	1	0	0.615181	0.048902	0.677062	0.558956	FDC=low
4.99	83	0	1	0.615181	0.048902	0.677062	0.558956	FDC=low
5	82	0	1	0.615181	0.048902	0.677062	0.558956	FDC=low
5.02	81	0	2	0.615181	0.048902	0.677062	0.558956	FDC=low
5.06	79	0	1	0.615181	0.048902	0.677062	0.558956	FDC=low
5.1	78	0	1	0.615181	0.048902	0.677062	0.558956	FDC=low
5.17	77	0	1	0.615181	0.048902	0.677062	0.558956	FDC=low
5.18	76	0	1	0.615181	0.048902	0.677062	0.558956	FDC=low
5.23	75	0	1	0.615181	0.048902	0.677062	0.558956	FDC=low
5.24	74	0	2	0.615181	0.048902	0.677062	0.558956	FDC=low
5.33	72	0	1	0.615181	0.048902	0.677062	0.558956	FDC=low
5.37	71	0	2	0.615181	0.048902	0.677062	0.558956	FDC=low
5.41	69	0	2	0.615181	0.048902	0.677062	0.558956	FDC=low
5.42	67	0	1	0.615181	0.048902	0.677062	0.558956	FDC=low
5.48	66	0	1	0.615181	0.048902	0.677062	0.558956	FDC=low
5.49	65	0	1	0.615181	0.048902	0.677062	0.558956	FDC=low
5.5	64	0	1	0.615181	0.048902	0.677062	0.558956	FDC=low
5.52	63	0	2	0.615181	0.048902	0.677062	0.558956	FDC=low
5.56	61	1	0	0.605096	0.05162	0.66952	0.546872	FDC=low
5.65	60	0	1	0.605096	0.05162	0.66952	0.546872	FDC=low
5.7	59	0	1	0.605096	0.05162	0.66952	0.546872	FDC=low
5.73	58	0	1	0.605096	0.05162	0.66952	0.546872	FDC=low
5.74	57	0	1	0.605096	0.05162	0.66952	0.546872	FDC=low
5.77	56	0	1	0.605096	0.05162	0.66952	0.546872	FDC=low
5.87	55	0	2	0.605096	0.05162	0.66952	0.546872	FDC=low
5.91	53	1	0	0.593679	0.0550225	0.661283	0.532987	FDC=low
5.96	52	1	0	0.582262	0.0583485	0.652807	0.519341	FDC=low
5.97	51	0	1	0.582262	0.0583485	0.652807	0.519341	FDC=low
6.08	50	0	1	0.582262	0.0583485	0.652807	0.519341	FDC=low
6.18	49	0	1	0.582262	0.0583485	0.652807	0.519341	FDC=low
6.25	48	0	1	0.582262	0.0583485	0.652807	0.519341	FDC=low
6.55	47	1	0	0.569874	0.0621859	0.643741	0.504482	FDC=low
6.56	46	0	1	0.569874	0.0621859	0.643741	0.504482	FDC=low
6.66	45	0	1	0.569874	0.0621859	0.643741	0.504482	FDC=low
6.69	44	1	0	0.556922	0.0662995	0.634204	0.489058	FDC=low
6.89	43	0	1	0.556922	0.0662995	0.634204	0.489058	FDC=low
6.93	42	1	1	0.543662	0.0705432	0.624275	0.473459	FDC=low
6.95	40	0	1	0.543662	0.0705432	0.624275	0.473459	FDC=low
7.05	39	0	1	0.543662	0.0705432	0.624275	0.473459	FDC=low
7.12	38	0	1	0.543662	0.0705432	0.624275	0.473459	FDC=low
7.31	37	0	1	0.543662	0.0705432	0.624275	0.473459	FDC=low
7.32	36	0	1	0.543662	0.0705432	0.624275	0.473459	FDC=low
7.41	35	0	1	0.543662	0.0705432	0.624275	0.473459	FDC=low
7.53	34	0	1	0.543662	0.0705432	0.624275	0.473459	FDC=low
7.56	33	0	1	0.543662	0.0705432	0.624275	0.473459	FDC=low
7.65	32	0	1	0.543662	0.0705432	0.624275	0.473459	FDC=low
7.88	31	1	0	0.526125	0.0777921	0.612781	0.451723	FDC=low
7.97	30	0	1	0.526125	0.0777921	0.612781	0.451723	FDC=low
8.16	29	0	1	0.526125	0.0777921	0.612781	0.451723	FDC=low
8.24	28	0	1	0.526125	0.0777921	0.612781	0.451723	FDC=low
8.44	27	0	1	0.526125	0.0777921	0.612781	0.451723	FDC=low
8.47	26	0	1	0.526125	0.0777921	0.612781	0.451723	FDC=low
8.55	25	0	1	0.526125	0.0777921	0.612781	0.451723	FDC=low
8.58	24	0	1	0.526125	0.0777921	0.612781	0.451723	FDC=low
8.62	23	0	1	0.526125	0.0777921	0.612781	0.451723	FDC=low
8.74	22	0	1	0.526125	0.0777921	0.612781	0.451723	FDC=low
8.79	21	0	1	0.526125	0.0777921	0.612781	0.451723	FDC=low
8.87	20	1	0	0.499818	0.0931836	0.599971	0.416384	FDC=low
9.05	19	0	1	0.499818	0.0931836	0.599971	0.416384	FDC=low
9.14	18	0	1	0.499818	0.0931836	0.599971	0.416384	FDC=low
9.32	17	1	0	0.470417	0.111174	0.584945	0.378314	FDC=low
9.35	16	0	1	0.470417	0.111174	0.584945	0.378314	FDC=low
9.54	15	0	1	0.470417	0.111174	0.584945	0.378314	FDC=low
10.12	14	0	1	0.470417	0.111174	0.584945	0.378314	FDC=low
10.25	13	0	1	0.470417	0.111174	0.584945	0.378314	FDC=low
10.29	12	0	1	0.470417	0.111174	0.584945	0.378314	FDC=low
10.33	11	0	1	0.470417	0.111174	0.584945	0.378314	FDC=low
10.4	10	1	1	0.423376	0.153202	0.571652	0.31356	FDC=low
10.69	8	1	2	0.370454	0.203293	0.551794	0.248709	FDC=low
10.85	5	0	1	0.370454	0.203293	0.551794	0.248709	FDC=low
10.91	4	0	1	0.370454	0.203293	0.551794	0.248709	FDC=low
11.62	3	0	1	0.370454	0.203293	0.551794	0.248709	FDC=low
11.87	2	0	1	0.370454	0.203293	0.551794	0.248709	FDC=low
12.61	1	0	1	0.370454	0.203293	0.551794	0.248709	FDC=low

## Sheet: (F)
Dataset	HR	CI_Lower	CI_Upper	P_value
Schmitz	2.33445	1.41147	3.86098	0.000958377
Chapuy	2.14729	1.06021	4.34902	0.0338101
Lenz	2.41763	1.34239	4.35413	0.00327257
LoefflerWirth	1.62718	1.15236	2.29764	0.00568343
Reddy	1.51144	1.11457	2.04962	0.00786274
