# Supplementary material for: Reprogramming of stroma-derived chemokine networks drives the loss of tissue organization in nodal B cell lymphoma
Source: Nat Cancer. 2026 Mar 25;7(3):538–52. doi: 10.1038/s43018-026-01136-z (PMC13035477; doi:10.1038/s43018-026-01136-z)
Supplement: Supplementary file 8 — Statistical source data. [file 43018_2026_1136_MOESM8_ESM.xlsx]

## Sheet: (B)
Left			Middle			Right
Sample	UMIs		Sample	total_RNA_reads		Sample	n_cells
DLBCL-2	42165		DLBCL-1	14850406		DLBCL-1	2100
DLBCL-2	34880		DLBCL-2	9841559		DLBCL-2	1381
DLBCL-2	32589		DLBCL-3	15331174		DLBCL-3	1655
FL-1	36546		DLBCL-4	6298318		DLBCL-4	1571
DLBCL-8	32309		DLBCL-5	11653599		DLBCL-5	1316
DLBCL-2	31121		DLBCL-6	5209601		DLBCL-6	1234
DLBCL-2	33464		DLBCL-7	5049945		DLBCL-7	906
DLBCL-2	32322		DLBCL-8	14463992		DLBCL-8	1762
DLBCL-8	29552		FL-1	5225070		FL-1	1608
DLBCL-8	31393		FL-2	6044798		FL-2	1859
DLBCL-2	28902		FL-3	5436165		FL-3	1662
DLBCL-2	30514		FL-4	8952619		FL-4	2015
DLBCL-2	31810		FL-5	7756905		FL-5	2222
DLBCL-2	29019		FL-6	1320944		FL-6	295
DLBCL-2	30211		rLN-1	4181714		rLN-1	1548
DLBCL-2	28562		rLN-2	7238493		rLN-2	2303
DLBCL-8	27565		rLN-3	1128178		rLN-3	271
DLBCL-8	27642		rLN-4	3009845		rLN-4	957
DLBCL-2	27749		rLN-5	11865622		rLN-5	3070
DLBCL-2	26677
DLBCL-8	27740
DLBCL-2	28003
DLBCL-2	28389
DLBCL-2	26163
DLBCL-2	25542
DLBCL-8	26890
DLBCL-2	27051
DLBCL-8	25576
DLBCL-2	24798
DLBCL-2	23333
DLBCL-2	25469
DLBCL-2	25729
DLBCL-8	26346
DLBCL-8	25334
DLBCL-8	23941
DLBCL-8	25260
DLBCL-2	23223
DLBCL-2	25961
DLBCL-8	23961
DLBCL-2	23685
DLBCL-2	25653
DLBCL-8	23473
DLBCL-8	27796
DLBCL-2	24315
DLBCL-2	22043
DLBCL-8	26548
DLBCL-8	24296
DLBCL-2	24509
DLBCL-2	24439
DLBCL-2	22488
DLBCL-8	26246
DLBCL-8	21198
DLBCL-8	23157
DLBCL-2	22914
DLBCL-2	23465
DLBCL-2	22505
DLBCL-2	21556
DLBCL-2	22968
DLBCL-8	22328
DLBCL-2	22315
DLBCL-2	22504
DLBCL-8	26060
DLBCL-8	22402
DLBCL-8	21892
DLBCL-2	23942
DLBCL-2	22245
FL-5	23251
DLBCL-2	23963
DLBCL-8	22001
DLBCL-2	21941
DLBCL-8	20409
DLBCL-8	21096
DLBCL-2	23599
DLBCL-8	21722
DLBCL-8	22396
DLBCL-2	23049
DLBCL-8	20221
DLBCL-8	21654
DLBCL-8	24802
DLBCL-8	21510
DLBCL-2	21337
DLBCL-2	19974
DLBCL-2	19977
DLBCL-2	21802
DLBCL-2	21292
FL-1	21803
DLBCL-2	20855
DLBCL-8	19821
DLBCL-2	20344
DLBCL-8	19922
DLBCL-8	20614
DLBCL-8	20865
FL-1	19570
DLBCL-2	19373
DLBCL-2	20627
DLBCL-2	22336
DLBCL-2	19073
FL-5	19666
DLBCL-8	21160
DLBCL-2	21658
FL-1	21695
DLBCL-2	20119
DLBCL-8	20314
DLBCL-2	19219
DLBCL-8	20151
DLBCL-2	19256
DLBCL-8	21481
DLBCL-8	18677
DLBCL-8	21555
DLBCL-2	18606
DLBCL-2	19294
DLBCL-2	19445
DLBCL-2	19070
DLBCL-2	19488
DLBCL-2	19606
DLBCL-2	20429
DLBCL-2	19002
DLBCL-8	20871
DLBCL-2	20594
DLBCL-2	18873
DLBCL-2	20709
DLBCL-8	18572
DLBCL-2	18826
DLBCL-2	18740
DLBCL-8	21076
DLBCL-2	18038
DLBCL-8	20350
DLBCL-2	20524
DLBCL-8	18521
DLBCL-8	18685
DLBCL-2	19329
DLBCL-2	17108
DLBCL-2	22124
DLBCL-8	18895
DLBCL-8	19995
DLBCL-8	19077
DLBCL-2	20004
DLBCL-2	17065
DLBCL-2	22039
DLBCL-8	18580
DLBCL-2	20193
FL-5	19189
DLBCL-2	18553
DLBCL-2	17759
DLBCL-2	18728
DLBCL-2	19002
DLBCL-2	20232
DLBCL-8	20247
DLBCL-8	18108
DLBCL-8	18242
DLBCL-8	20095
DLBCL-2	18446
DLBCL-2	19295
DLBCL-8	17433
FL-5	18196
DLBCL-8	18224
DLBCL-2	19647
DLBCL-8	19050
DLBCL-2	18096
DLBCL-2	17914
DLBCL-8	19606
DLBCL-8	17955
DLBCL-2	17167
DLBCL-8	19239
FL-1	18152
DLBCL-8	18129
DLBCL-8	17199
DLBCL-8	19344
DLBCL-2	20460
DLBCL-2	18284
DLBCL-8	18109
DLBCL-2	17149
DLBCL-2	17509
DLBCL-2	16708
DLBCL-2	17630
DLBCL-8	17624
DLBCL-2	18109
DLBCL-8	17569
DLBCL-8	18318
DLBCL-2	17572
DLBCL-2	17961
DLBCL-8	17346
DLBCL-8	17257
DLBCL-8	17285
DLBCL-8	17548
DLBCL-8	17809
DLBCL-8	15687
DLBCL-2	16768
DLBCL-8	17538
DLBCL-2	16563
DLBCL-8	16157
DLBCL-8	17731
DLBCL-2	18595
DLBCL-2	15552
DLBCL-2	15845
DLBCL-8	16867
DLBCL-2	17080
DLBCL-2	17390
DLBCL-8	16784
FL-1	10260
DLBCL-2	16677
DLBCL-2	16416
DLBCL-2	18606
DLBCL-2	17784
DLBCL-8	17301
DLBCL-8	16977
DLBCL-2	18055
DLBCL-2	16526
DLBCL-2	16995
DLBCL-2	16727
DLBCL-8	16036
DLBCL-8	17865
DLBCL-8	16393
DLBCL-8	18228
DLBCL-8	17705
DLBCL-8	15753
DLBCL-8	16824
DLBCL-2	17058
DLBCL-2	15881
DLBCL-8	17540
DLBCL-2	15992
DLBCL-8	15849
DLBCL-8	15260
DLBCL-8	15540
DLBCL-8	17331
DLBCL-2	16514
DLBCL-2	16277
DLBCL-8	16120
DLBCL-2	16323
DLBCL-8	15833
DLBCL-2	15999
DLBCL-2	15133
DLBCL-8	16213
DLBCL-2	16821
DLBCL-2	17718
FL-1	16411
DLBCL-2	15669
FL-1	15312
DLBCL-8	16934
DLBCL-8	16042
DLBCL-2	16463
DLBCL-2	15728
DLBCL-8	16378
DLBCL-2	15908
FL-5	15650
DLBCL-8	15656
DLBCL-8	14825
DLBCL-8	15788
DLBCL-8	15183
DLBCL-8	15153
DLBCL-8	15529
DLBCL-8	15176
DLBCL-8	17825
DLBCL-2	15741
DLBCL-8	17968
DLBCL-2	15610
DLBCL-8	15908
DLBCL-2	15082
DLBCL-8	16358
DLBCL-8	16416
DLBCL-8	15717
DLBCL-8	14921
DLBCL-8	14526
DLBCL-8	14830
DLBCL-2	14024
DLBCL-8	15638
DLBCL-8	14769
DLBCL-2	14412
DLBCL-8	15509
DLBCL-8	16472
DLBCL-2	15264
DLBCL-2	14003
DLBCL-8	14680
DLBCL-2	15138
DLBCL-8	16202
DLBCL-2	15781
DLBCL-8	15982
DLBCL-8	14925
DLBCL-8	15794
DLBCL-8	15443
DLBCL-8	15338
DLBCL-8	15075
DLBCL-8	16528
DLBCL-8	16473
DLBCL-2	15198
DLBCL-8	14402
DLBCL-8	14157
DLBCL-8	14242
DLBCL-8	15067
DLBCL-8	14797
DLBCL-2	14786
DLBCL-8	14555
DLBCL-2	15655
DLBCL-8	15901
DLBCL-2	14651
DLBCL-8	13974
DLBCL-8	15533
DLBCL-8	14222
DLBCL-8	15260
DLBCL-8	15958
DLBCL-8	16460
DLBCL-8	14403
DLBCL-2	15232
DLBCL-2	15341
DLBCL-2	14248
DLBCL-8	14465
DLBCL-8	15060
DLBCL-8	14936
DLBCL-8	14418
DLBCL-8	14566
DLBCL-8	15269
DLBCL-8	15827
DLBCL-2	17304
DLBCL-8	15051
DLBCL-8	14623
DLBCL-8	16116
DLBCL-8	14885
FL-5	15013
DLBCL-8	15556
DLBCL-8	14888
DLBCL-2	13539
DLBCL-2	15573
DLBCL-2	13628
DLBCL-8	13740
DLBCL-2	15024
DLBCL-8	16171
FL-1	14131
DLBCL-8	14330
DLBCL-8	13842
DLBCL-2	15784
DLBCL-8	14903
FL-1	14831
DLBCL-8	14428
DLBCL-8	13761
DLBCL-8	15419
DLBCL-8	13120
DLBCL-8	13859
DLBCL-8	14059
FL-5	14215
DLBCL-8	14202
DLBCL-8	13737
DLBCL-2	14147
DLBCL-2	14139
DLBCL-8	13678
DLBCL-2	14445
DLBCL-8	14275
DLBCL-8	14483
DLBCL-2	13282
DLBCL-8	15735
DLBCL-8	13473
rLN-2	13590
DLBCL-8	14130
DLBCL-2	13434
DLBCL-8	14502
DLBCL-8	13029
DLBCL-8	13289
DLBCL-8	13888
DLBCL-2	14141
FL-1	14075
DLBCL-2	14272
DLBCL-2	13268
DLBCL-2	14018
DLBCL-2	12707
DLBCL-2	14041
DLBCL-8	15035
DLBCL-8	14461
DLBCL-2	13376
DLBCL-2	14340
DLBCL-8	13897
DLBCL-2	14757
DLBCL-2	13402
DLBCL-8	13588
DLBCL-8	13607
DLBCL-8	13421
DLBCL-2	15202
DLBCL-8	13821
DLBCL-8	14356
DLBCL-8	12897
DLBCL-8	13412
DLBCL-2	13574
DLBCL-8	14045
DLBCL-2	13293
DLBCL-2	13027
DLBCL-8	13239
DLBCL-8	13984
DLBCL-8	13325
DLBCL-2	13179
DLBCL-2	14374
DLBCL-2	13815
DLBCL-2	13165
DLBCL-8	15793
FL-1	13557
DLBCL-2	14866
DLBCL-8	13790
DLBCL-8	14714
DLBCL-8	13170
DLBCL-8	13899
DLBCL-8	13019
DLBCL-8	13293
DLBCL-8	14410
DLBCL-8	12882
DLBCL-8	13080
DLBCL-8	14129
DLBCL-8	14728
DLBCL-2	13314
DLBCL-2	12932
DLBCL-8	13477
DLBCL-8	13913
DLBCL-8	12758
DLBCL-8	13442
DLBCL-8	13364
DLBCL-8	12440
DLBCL-8	12626
DLBCL-8	12488
DLBCL-2	13355
DLBCL-2	13355
DLBCL-2	13981
DLBCL-8	12643
DLBCL-8	13137
DLBCL-8	13334
DLBCL-8	12959
DLBCL-8	13530
DLBCL-8	13007
DLBCL-8	13572
DLBCL-8	13666
FL-5	13090
DLBCL-8	14016
DLBCL-2	12547
DLBCL-8	13214
DLBCL-2	12690
DLBCL-2	14332
DLBCL-2	12200
DLBCL-8	11610
DLBCL-8	13411
DLBCL-2	13097
DLBCL-2	11972
FL-1	13593
DLBCL-2	12561
DLBCL-2	13141
DLBCL-8	12959
DLBCL-2	14506
DLBCL-2	13372
DLBCL-8	13913
DLBCL-8	13291
DLBCL-8	12707
DLBCL-8	13344
DLBCL-8	12776
DLBCL-8	14002
DLBCL-8	12906
DLBCL-2	13182
DLBCL-8	12481
DLBCL-8	12756
DLBCL-8	13478
FL-5	12923
DLBCL-8	14330
DLBCL-2	12964
DLBCL-8	13108
DLBCL-2	14055
DLBCL-2	13529
DLBCL-2	13249
DLBCL-8	13373
FL-1	12464
DLBCL-2	12621
DLBCL-8	12483
DLBCL-2	13567
DLBCL-8	12797
DLBCL-8	13536
DLBCL-2	11681
FL-1	12450
DLBCL-2	12819
DLBCL-8	12186
DLBCL-8	12071
DLBCL-2	12998
DLBCL-8	12280
FL-5	12799
DLBCL-2	14220
DLBCL-8	13023
DLBCL-2	13044
DLBCL-8	12108
DLBCL-8	12622
DLBCL-8	13383
DLBCL-8	11660
DLBCL-2	13119
DLBCL-8	13357
DLBCL-8	12212
DLBCL-8	12684
DLBCL-8	12519
DLBCL-2	12173
DLBCL-8	12751
DLBCL-8	12637
DLBCL-8	11705
DLBCL-8	11915
DLBCL-8	12608
DLBCL-2	12190
DLBCL-8	13823
DLBCL-2	13502
DLBCL-8	12394
DLBCL-8	13037
DLBCL-8	12566
DLBCL-8	11467
DLBCL-2	12629
DLBCL-2	13160
FL-5	12286
DLBCL-8	11932
DLBCL-8	13337
DLBCL-8	11982
FL-5	11396
DLBCL-8	11912
FL-1	12963
DLBCL-8	13410
DLBCL-8	12723
DLBCL-8	12266
DLBCL-8	12527
DLBCL-8	12062
DLBCL-2	12530
DLBCL-8	11527
DLBCL-8	12387
DLBCL-8	11667
DLBCL-8	12099
DLBCL-8	12560
DLBCL-2	11833
DLBCL-2	11770
DLBCL-2	11331
DLBCL-8	12078
DLBCL-8	12026
DLBCL-8	12194
DLBCL-2	11924
DLBCL-8	12239
DLBCL-8	11800
DLBCL-8	12412
DLBCL-8	11872
DLBCL-8	12058
DLBCL-2	11820
DLBCL-2	11554
DLBCL-8	11829
DLBCL-8	12734
DLBCL-8	12077
DLBCL-8	12459
DLBCL-8	12274
FL-5	11633
DLBCL-8	11923
FL-5	11376
DLBCL-2	12660
DLBCL-2	12733
DLBCL-8	11991
rLN-2	11755
DLBCL-8	12690
DLBCL-8	11389
DLBCL-8	11594
DLBCL-8	13005
DLBCL-8	11820
DLBCL-8	11620
DLBCL-2	11491
DLBCL-8	12155
rLN-2	11316
DLBCL-8	11582
DLBCL-2	11619
DLBCL-8	12047
DLBCL-2	11842
DLBCL-2	12290
DLBCL-8	12923
DLBCL-2	10537
DLBCL-8	11673
DLBCL-8	11193
DLBCL-8	11469
DLBCL-8	10997
DLBCL-8	11911
DLBCL-8	11443
DLBCL-8	12410
DLBCL-8	11676
DLBCL-8	12009
DLBCL-8	12113
DLBCL-8	12453
DLBCL-8	11844
DLBCL-8	12407
DLBCL-2	11212
DLBCL-8	11394
DLBCL-2	11012
DLBCL-8	11743
DLBCL-8	11449
DLBCL-8	13180
DLBCL-8	11985
DLBCL-8	11235
DLBCL-8	12641
DLBCL-8	11079
DLBCL-2	12273
DLBCL-2	11189
DLBCL-8	11372
DLBCL-2	11725
DLBCL-8	11805
DLBCL-2	11946
DLBCL-8	11245
DLBCL-8	11393
DLBCL-8	13271
DLBCL-8	11302
DLBCL-2	11302
DLBCL-8	10876
DLBCL-8	11243
DLBCL-8	12707
DLBCL-8	11744
DLBCL-8	11465
DLBCL-8	11093
DLBCL-2	12492
FL-1	12314
rLN-2	11984
DLBCL-2	11715
DLBCL-2	10940
DLBCL-8	11539
rLN-2	12539
DLBCL-8	10784
DLBCL-8	11313
DLBCL-8	11592
DLBCL-8	11999
DLBCL-2	10966
DLBCL-8	10969
DLBCL-2	11253
DLBCL-8	12150
DLBCL-8	10942
rLN-2	12147
DLBCL-8	12152
DLBCL-8	12335
DLBCL-8	11369
DLBCL-8	11538
DLBCL-8	10898
DLBCL-2	11186
DLBCL-8	11478
DLBCL-8	12807
DLBCL-8	11517
DLBCL-8	11989
rLN-2	11186
DLBCL-2	11141
DLBCL-8	11873
DLBCL-2	10931
DLBCL-8	11978
DLBCL-8	12191
DLBCL-2	11625
DLBCL-8	11588
DLBCL-8	12589
DLBCL-2	11171
FL-5	11090
DLBCL-8	10568
DLBCL-8	10837
DLBCL-2	11496
FL-1	11129
DLBCL-2	11777
DLBCL-2	11291
DLBCL-2	10887
DLBCL-8	10949
DLBCL-2	11282
DLBCL-2	10640
DLBCL-2	10497
DLBCL-2	10999
DLBCL-8	10707
DLBCL-8	11104
DLBCL-2	10622
rLN-2	11028
DLBCL-8	11054
DLBCL-2	10386
DLBCL-8	10842
rLN-2	11467
DLBCL-2	11610
DLBCL-8	10358
rLN-2	10510
DLBCL-8	10547
DLBCL-8	11617
DLBCL-8	11380
DLBCL-8	11132
DLBCL-8	10727
DLBCL-2	10121
DLBCL-8	11163
DLBCL-8	11027
DLBCL-8	11240
DLBCL-8	10339
DLBCL-2	10938
DLBCL-2	10631
DLBCL-8	11301
FL-1	11575
DLBCL-8	11255
FL-5	11466
DLBCL-2	11085
DLBCL-8	10573
DLBCL-8	10729
DLBCL-8	10753
DLBCL-2	11657
DLBCL-2	11956
DLBCL-8	10942
DLBCL-8	10960
DLBCL-2	10436
DLBCL-8	10082
DLBCL-8	11902
DLBCL-8	11054
DLBCL-8	10296
FL-1	10257
DLBCL-8	10277
DLBCL-8	11017
DLBCL-8	12491
FL-1	11006
DLBCL-2	10894
DLBCL-8	11030
DLBCL-8	10941
DLBCL-8	11174
DLBCL-8	10726
FL-1	10238
DLBCL-8	12101
DLBCL-2	10530
DLBCL-8	10710
DLBCL-8	11154
DLBCL-8	10230
DLBCL-8	10760
FL-1	11368
DLBCL-8	11188
DLBCL-8	10500
DLBCL-8	11506
DLBCL-8	11444
DLBCL-8	10832
DLBCL-8	10792
DLBCL-2	10721
DLBCL-2	10405
FL-5	11197
DLBCL-2	10673
DLBCL-8	11544
rLN-2	9757
DLBCL-8	10130
DLBCL-8	11397
DLBCL-8	10505
DLBCL-2	10873
FL-5	10409
DLBCL-8	10710
DLBCL-2	10502
DLBCL-8	10350
DLBCL-2	10275
DLBCL-8	10259
DLBCL-8	11429
DLBCL-8	11480
FL-1	10411
DLBCL-8	9833
DLBCL-2	10532
DLBCL-8	10704
DLBCL-8	12267
DLBCL-2	10542
DLBCL-8	10527
DLBCL-8	10546
DLBCL-2	10059
DLBCL-2	10402
DLBCL-2	11042
DLBCL-2	9777
DLBCL-8	10651
DLBCL-2	11051
FL-1	10566
DLBCL-2	11050
DLBCL-8	10156
DLBCL-8	10707
DLBCL-8	10422
DLBCL-8	10224
DLBCL-8	11129
DLBCL-8	10229
DLBCL-8	10273
DLBCL-2	11115
DLBCL-8	10731
DLBCL-8	10038
DLBCL-8	11100
DLBCL-8	10226
DLBCL-8	10516
FL-5	11235
DLBCL-8	9816
DLBCL-8	10126
DLBCL-8	10537
DLBCL-2	10302
FL-5	10479
DLBCL-8	11105
DLBCL-8	9846
DLBCL-2	9379
DLBCL-8	10694
DLBCL-8	10756
DLBCL-2	10152
DLBCL-8	11984
DLBCL-2	10522
DLBCL-8	10468
DLBCL-8	10136
DLBCL-8	10406
DLBCL-2	10578
DLBCL-8	10296
DLBCL-2	9799
DLBCL-8	10690
DLBCL-8	10572
FL-5	10091
DLBCL-2	11790
DLBCL-2	9727
DLBCL-8	10385
DLBCL-8	10271
DLBCL-8	11208
DLBCL-2	10075
DLBCL-8	9709
DLBCL-8	10438
rLN-2	10175
FL-5	11618
DLBCL-2	9387
DLBCL-8	10337
DLBCL-8	10638
DLBCL-8	10177
DLBCL-8	10422
DLBCL-8	9968
DLBCL-2	9595
FL-1	10734
FL-1	10084
FL-1	10077
DLBCL-2	9933
DLBCL-8	10014
DLBCL-2	9775
DLBCL-8	9667
DLBCL-2	11282
DLBCL-2	10723
FL-1	10447
DLBCL-2	11056
DLBCL-8	9996
DLBCL-8	10583
DLBCL-8	9301
DLBCL-2	10706
FL-5	9514
DLBCL-8	10756
FL-5	10066
DLBCL-8	9225
DLBCL-8	10628
DLBCL-2	10599
DLBCL-2	9943
DLBCL-8	10443
DLBCL-8	10517
rLN-2	10047
DLBCL-2	10735
DLBCL-8	9951
DLBCL-8	9559
DLBCL-8	10116
DLBCL-8	9767
DLBCL-8	9824
DLBCL-2	10767
FL-5	9850
DLBCL-8	9410
DLBCL-8	10815
DLBCL-8	9344
DLBCL-8	9903
DLBCL-8	10106
DLBCL-8	10877
DLBCL-2	10632
DLBCL-8	10728
DLBCL-8	10450
DLBCL-8	9964
DLBCL-8	9775
DLBCL-8	9488
FL-5	9826
DLBCL-2	9894
FL-5	9628
DLBCL-2	10025
DLBCL-8	9806
DLBCL-8	9598
DLBCL-8	9845
DLBCL-8	11341
DLBCL-2	10451
DLBCL-8	11308
DLBCL-2	10972
DLBCL-2	9611
DLBCL-8	9753
DLBCL-2	9985
DLBCL-8	10288
DLBCL-2	10604
DLBCL-8	9860
DLBCL-8	9805
FL-5	10095
DLBCL-2	9869
DLBCL-8	9416
DLBCL-2	8977
DLBCL-8	10063
DLBCL-2	10127
DLBCL-8	10516
FL-1	10041
DLBCL-8	9838
DLBCL-2	11234
FL-5	9844
DLBCL-8	9901
DLBCL-2	10030
DLBCL-8	9694
DLBCL-8	9268
DLBCL-8	9412
DLBCL-8	10360
FL-5	9946
DLBCL-8	10941
DLBCL-2	9236
DLBCL-8	9604
DLBCL-2	9702
DLBCL-8	10545
rLN-2	10296
DLBCL-8	9658
DLBCL-2	10158
DLBCL-8	9315
DLBCL-8	9306
DLBCL-8	9716
DLBCL-2	9985
DLBCL-8	9356
DLBCL-2	9941
DLBCL-2	9900
FL-5	9879
DLBCL-8	9694
FL-1	9971
DLBCL-8	9543
DLBCL-8	11277
DLBCL-2	9676
DLBCL-8	10909
DLBCL-8	10360
DLBCL-8	9977
DLBCL-8	9870
FL-1	8971
DLBCL-2	10882
DLBCL-8	9263
DLBCL-8	9566
DLBCL-8	8901
DLBCL-8	10708
DLBCL-8	9212
DLBCL-8	9638
DLBCL-2	9418
FL-1	10252
DLBCL-8	9713
DLBCL-8	9086
DLBCL-8	10097
DLBCL-2	9360
DLBCL-8	9232
DLBCL-8	10036
DLBCL-8	9762
DLBCL-8	10278
rLN-2	9892
FL-1	9863
DLBCL-8	9306
DLBCL-2	10146
DLBCL-2	10253
DLBCL-8	9776
DLBCL-8	9794
DLBCL-2	9675
DLBCL-2	9676
FL-5	9717
DLBCL-8	9765
FL-5	9591
DLBCL-8	9269
DLBCL-8	10294
DLBCL-8	9571
FL-1	9449
DLBCL-2	9330
DLBCL-8	9270
FL-5	9036
DLBCL-8	9154
DLBCL-2	9266
DLBCL-2	10107
DLBCL-8	9399
DLBCL-2	10208
FL-1	10217
DLBCL-8	9565
DLBCL-8	9508
DLBCL-8	9457
DLBCL-8	9536
DLBCL-2	10328
DLBCL-8	9435
DLBCL-8	9095
DLBCL-8	10191
DLBCL-8	9433
DLBCL-2	9099
DLBCL-8	9461
DLBCL-8	10165
DLBCL-8	9759
DLBCL-8	10329
DLBCL-8	9061
DLBCL-8	10068
DLBCL-2	9218
DLBCL-8	9912
DLBCL-2	9128
DLBCL-2	8878
DLBCL-2	9137
DLBCL-8	9667
DLBCL-8	9937
DLBCL-8	8850
DLBCL-2	8914
DLBCL-8	10486
DLBCL-8	9339
DLBCL-8	9177
DLBCL-2	9525
DLBCL-2	9181
DLBCL-8	9384
DLBCL-2	9762
FL-1	9556
FL-5	8867
DLBCL-8	8888
FL-5	8727
DLBCL-2	9826
DLBCL-8	9249
DLBCL-8	9606
DLBCL-8	9697
DLBCL-2	8876
DLBCL-8	9547
DLBCL-8	9672
DLBCL-8	9199
DLBCL-8	10335
FL-1	9546
DLBCL-8	9745
DLBCL-2	9239
DLBCL-8	9338
DLBCL-8	9416
DLBCL-8	9599
DLBCL-8	9091
DLBCL-2	9845
DLBCL-8	9618
DLBCL-2	9211
DLBCL-8	8607
FL-1	9266
DLBCL-8	9037
DLBCL-2	8912
DLBCL-8	9035
FL-1	8581
rLN-2	9110
DLBCL-8	9064
DLBCL-2	9575
DLBCL-8	9380
DLBCL-8	8941
DLBCL-8	9293
DLBCL-8	8709
DLBCL-8	9222
FL-1	9522
DLBCL-8	8502
DLBCL-2	8527
FL-5	8771
DLBCL-8	9307
DLBCL-8	9390
DLBCL-8	9551
DLBCL-8	8655
DLBCL-2	10482
DLBCL-2	7476
DLBCL-8	10039
DLBCL-2	9813
DLBCL-8	9139
FL-1	6676
DLBCL-8	10100
DLBCL-8	9132
DLBCL-8	8744
DLBCL-8	9546
DLBCL-8	8992
DLBCL-8	10695
DLBCL-8	9006
FL-5	8669
DLBCL-8	9414
DLBCL-8	9528
DLBCL-8	9355
DLBCL-8	9339
DLBCL-8	9235
DLBCL-8	9546
FL-5	9310
DLBCL-8	10564
DLBCL-8	8907
DLBCL-2	9642
DLBCL-8	8771
DLBCL-8	8844
DLBCL-2	9024
DLBCL-8	9048
DLBCL-8	9116
DLBCL-2	8375
DLBCL-8	8735
DLBCL-8	8848
DLBCL-8	9143
DLBCL-8	8879
FL-5	8517
DLBCL-8	8757
DLBCL-8	9760
DLBCL-8	8920
DLBCL-2	10290
DLBCL-8	8909
DLBCL-8	8900
DLBCL-8	9136
FL-1	7509
DLBCL-2	8345
DLBCL-8	9304
FL-5	8291
DLBCL-2	9348
DLBCL-8	8481
FL-1	8813
DLBCL-8	8949
DLBCL-8	8599
DLBCL-8	9093
DLBCL-8	8690
DLBCL-8	8616
DLBCL-8	8691
DLBCL-8	9368
FL-5	8904
FL-5	8468
DLBCL-2	9321
DLBCL-8	9625
DLBCL-8	9244
DLBCL-2	8582
FL-5	8830
DLBCL-8	9140
rLN-2	9193
DLBCL-2	8395
DLBCL-8	9038
FL-1	9193
rLN-2	8633
DLBCL-2	9640
DLBCL-2	9095
DLBCL-2	8802
DLBCL-2	9917
DLBCL-8	9594
FL-1	8912
DLBCL-8	9815
DLBCL-8	8272
DLBCL-8	10302
DLBCL-8	8951
DLBCL-8	8582
DLBCL-8	9058
DLBCL-8	8688
DLBCL-8	9135
DLBCL-8	9445
FL-5	8564
DLBCL-2	8211
DLBCL-8	8959
DLBCL-8	8515
DLBCL-8	9251
DLBCL-2	8894
FL-5	9776
DLBCL-8	8611
DLBCL-2	9738
DLBCL-2	9626
DLBCL-8	8624
DLBCL-2	8449
DLBCL-8	9108
DLBCL-8	9555
DLBCL-2	8774
DLBCL-2	8428
DLBCL-8	8858
DLBCL-8	8653
DLBCL-8	8240
DLBCL-2	8546
DLBCL-8	8895
DLBCL-2	8603
DLBCL-8	7951
DLBCL-8	9435
DLBCL-8	8542
DLBCL-8	9461
DLBCL-8	8785
rLN-2	7075
DLBCL-8	8643
DLBCL-2	8106
DLBCL-8	9190
DLBCL-8	8452
rLN-2	8298
DLBCL-8	9510
DLBCL-8	8208
DLBCL-8	8406
DLBCL-8	8804
FL-5	8160
DLBCL-8	8569
FL-5	8355
FL-5	9222
FL-5	8345
DLBCL-8	9389
DLBCL-8	9761
DLBCL-8	8146
DLBCL-2	8544
FL-1	6556
DLBCL-8	8944
DLBCL-2	8756
DLBCL-2	8815
DLBCL-8	8326
DLBCL-8	8790
DLBCL-8	8588
DLBCL-8	9725
DLBCL-8	8391
DLBCL-2	8993
DLBCL-8	9401
DLBCL-8	8878
DLBCL-8	8047
rLN-2	8365
DLBCL-8	8414
DLBCL-8	8889
FL-5	9535
DLBCL-8	8178
DLBCL-8	8087
DLBCL-8	8446
DLBCL-8	8466
DLBCL-2	8009
DLBCL-2	8351
DLBCL-8	8669
FL-5	8717
DLBCL-8	8984
DLBCL-8	8960
rLN-2	8389
DLBCL-2	8610
DLBCL-8	8249
DLBCL-2	8851
DLBCL-2	8580
DLBCL-2	8297
DLBCL-8	8513
DLBCL-8	8047
DLBCL-8	8534
DLBCL-8	9312
DLBCL-2	8427
DLBCL-8	7436
DLBCL-2	8968
DLBCL-8	8285
DLBCL-2	8311
DLBCL-8	8649
rLN-2	8105
DLBCL-2	8367
rLN-2	7865
DLBCL-8	8372
DLBCL-8	8863
DLBCL-2	8900
DLBCL-8	8342
DLBCL-2	8053
DLBCL-8	8634
DLBCL-8	8558
DLBCL-8	8808
DLBCL-2	8175
DLBCL-2	8407
DLBCL-8	8157
FL-5	8374
rLN-2	8851
rLN-2	8402
DLBCL-8	8225
DLBCL-8	8526
DLBCL-8	8486
FL-5	8018
DLBCL-8	8226
FL-1	8685
DLBCL-8	8485
DLBCL-8	8165
FL-5	8279
FL-1	9011
DLBCL-8	8929
DLBCL-8	8030
DLBCL-2	8709
DLBCL-8	8901
rLN-2	8837
DLBCL-8	8110
DLBCL-8	8365
DLBCL-8	8527
DLBCL-8	7969
rLN-2	9779
DLBCL-8	8524
DLBCL-2	7566
rLN-2	7890
DLBCL-2	8283
DLBCL-8	8026
DLBCL-2	8298
DLBCL-8	8624
FL-1	7943
FL-1	7948
DLBCL-8	8308
DLBCL-2	7548
DLBCL-2	8146
rLN-2	8283
DLBCL-8	8846
DLBCL-8	8485
DLBCL-8	8396
DLBCL-8	9349
DLBCL-8	9132
DLBCL-8	7805
DLBCL-2	8737
FL-1	8243
DLBCL-8	7917
DLBCL-8	8133
DLBCL-8	8420
DLBCL-8	8103
FL-1	6858
FL-5	7974
DLBCL-2	8325
FL-5	7962
DLBCL-2	8233
DLBCL-2	7933
DLBCL-2	8639
DLBCL-8	8138
DLBCL-8	8478
DLBCL-8	8304
DLBCL-2	7950
DLBCL-8	8325
DLBCL-8	8719
DLBCL-2	8604
FL-5	8324
DLBCL-8	7947
DLBCL-8	9657
FL-1	8085
FL-1	8295
DLBCL-8	7775
DLBCL-8	8353
rLN-2	7324
DLBCL-2	8423
DLBCL-2	8181
rLN-2	7439
DLBCL-2	9000
DLBCL-2	8040
DLBCL-8	8168
DLBCL-8	7581
DLBCL-8	7816
FL-1	7983
FL-1	8039
DLBCL-8	7881
DLBCL-8	8306
FL-5	8166
DLBCL-8	7823
DLBCL-2	8167
DLBCL-8	7629
DLBCL-8	7983
FL-5	7645
DLBCL-8	7321
DLBCL-2	8115
DLBCL-8	8180
DLBCL-2	8811
DLBCL-2	8560
DLBCL-2	8048
FL-5	8313
DLBCL-8	7794
DLBCL-8	7859
DLBCL-2	8941
DLBCL-2	9003
FL-1	8175
DLBCL-2	7902
DLBCL-2	8537
DLBCL-8	7797
DLBCL-2	8049
FL-5	7734
DLBCL-8	7858
DLBCL-8	7722
FL-1	8385
rLN-2	8333
DLBCL-8	7788
DLBCL-8	7650
DLBCL-8	9285
DLBCL-8	7793
DLBCL-8	8101
DLBCL-2	8183
DLBCL-2	8037
DLBCL-8	8112
FL-1	7709
FL-1	8538
FL-1	8243
DLBCL-2	7263
rLN-2	8139
DLBCL-8	8183
DLBCL-8	7572
DLBCL-8	8318
DLBCL-2	7299
DLBCL-8	8201
DLBCL-8	7729
FL-5	7593
DLBCL-8	8154
DLBCL-8	9000
DLBCL-8	8918
DLBCL-2	7629
DLBCL-2	7631
FL-1	7684
rLN-2	7799
FL-5	7589
DLBCL-8	8283
FL-1	7519
DLBCL-2	7831
FL-1	8009
DLBCL-8	7918
DLBCL-8	8196
DLBCL-8	7498
DLBCL-2	7709
DLBCL-8	7705
FL-1	7842
DLBCL-8	7691
DLBCL-2	8026
DLBCL-2	7527
DLBCL-8	7904
FL-5	7777
DLBCL-8	7842
DLBCL-2	7734
FL-5	7703
FL-5	7623
DLBCL-8	8297
DLBCL-8	8278
DLBCL-8	8417
DLBCL-2	7474
DLBCL-8	7901
FL-5	8790
FL-1	8904
DLBCL-8	7929
DLBCL-8	8026
DLBCL-8	7563
DLBCL-2	6768
FL-5	8210
DLBCL-2	8014
DLBCL-2	7768
DLBCL-8	7622
rLN-2	8093
DLBCL-2	8027
DLBCL-8	7618
DLBCL-2	7696
FL-1	7863
rLN-2	7430
DLBCL-8	8006
DLBCL-2	7572
FL-5	7855
FL-5	7606
rLN-2	7413
DLBCL-8	7489
FL-5	7676
DLBCL-8	8136
rLN-2	8041
DLBCL-8	7874
FL-5	7730
DLBCL-8	7484
DLBCL-2	7819
DLBCL-2	7130
DLBCL-2	7646
DLBCL-8	7540
DLBCL-8	7472
DLBCL-8	7947
DLBCL-2	7956
DLBCL-2	7567
DLBCL-8	7529
FL-1	8129
DLBCL-2	7711
FL-5	8409
DLBCL-8	7492
DLBCL-8	7080
DLBCL-8	7535
DLBCL-2	7986
rLN-2	7339
DLBCL-2	7777
DLBCL-8	7795
rLN-2	7762
rLN-2	7550
DLBCL-8	7428
DLBCL-8	8043
DLBCL-8	7817
DLBCL-8	8121
DLBCL-8	7642
FL-5	7238
DLBCL-8	7967
FL-1	7872
DLBCL-8	8009
DLBCL-8	7279
DLBCL-8	7260
DLBCL-8	7732
rLN-2	8179
rLN-2	7507
DLBCL-8	8297
FL-1	8382
DLBCL-8	7507
DLBCL-8	8105
DLBCL-8	7457
FL-5	8027
DLBCL-8	7470
DLBCL-8	7748
DLBCL-8	7797
DLBCL-8	7240
DLBCL-8	7930
DLBCL-8	7989
DLBCL-2	7100
FL-5	7057
FL-5	7395
FL-1	8059
FL-1	7902
FL-1	7789
DLBCL-8	7452
DLBCL-8	7154
DLBCL-8	7654
DLBCL-8	7001
FL-5	8219
DLBCL-8	7573
DLBCL-8	7853
DLBCL-8	7167
DLBCL-8	7337
FL-5	7333
DLBCL-8	7443
DLBCL-2	7502
FL-5	7519
FL-5	7368
rLN-2	7388
DLBCL-8	7984
DLBCL-8	7333
rLN-2	7095
DLBCL-8	7785
DLBCL-8	8421
FL-5	7441
DLBCL-8	8227
DLBCL-2	7271
DLBCL-2	8450
DLBCL-2	8603
DLBCL-8	7143
DLBCL-8	7847
FL-5	7601
DLBCL-2	6663
DLBCL-8	7595
DLBCL-2	7183
DLBCL-8	7498
DLBCL-8	7578
DLBCL-8	7209
DLBCL-8	7599
DLBCL-8	7320
FL-1	7866
DLBCL-8	7049
rLN-2	7655
DLBCL-8	7199
DLBCL-8	7082
DLBCL-8	7424
rLN-2	7712
FL-1	7225
DLBCL-2	7252
DLBCL-8	7441
DLBCL-2	7139
FL-5	7245
FL-5	7569
rLN-2	7387
DLBCL-2	7720
DLBCL-2	8633
DLBCL-2	7674
DLBCL-8	7381
DLBCL-8	7318
DLBCL-8	7540
DLBCL-8	7969
DLBCL-8	7135
DLBCL-8	6929
DLBCL-8	7780
DLBCL-8	8580
DLBCL-8	7754
DLBCL-2	7022
DLBCL-8	7501
DLBCL-8	7357
DLBCL-2	7466
rLN-2	8094
rLN-2	7479
FL-1	7323
rLN-2	6859
DLBCL-2	6918
DLBCL-8	7274
rLN-2	6681
DLBCL-2	7503
DLBCL-2	7205
FL-5	6977
DLBCL-8	7834
DLBCL-2	7729
rLN-2	7521
DLBCL-8	7441
DLBCL-2	7276
DLBCL-2	7899
FL-5	7081
DLBCL-2	7485
DLBCL-8	7021
DLBCL-8	7206
DLBCL-8	6991
DLBCL-8	6885
DLBCL-8	7526
DLBCL-2	7229
DLBCL-8	6941
FL-5	7521
DLBCL-8	7242
DLBCL-8	7284
DLBCL-8	7625
DLBCL-2	7740
DLBCL-2	7435
DLBCL-8	7698
DLBCL-8	6926
rLN-2	7533
DLBCL-2	7461
DLBCL-2	7558
DLBCL-8	7055
DLBCL-2	6869
DLBCL-2	6716
DLBCL-8	6990
DLBCL-8	7180
DLBCL-8	7518
FL-1	7326
rLN-2	6433
DLBCL-2	8343
FL-5	7312
DLBCL-2	7081
FL-5	7446
DLBCL-8	7289
DLBCL-8	7105
DLBCL-2	7224
DLBCL-8	7355
DLBCL-8	7082
DLBCL-2	6807
DLBCL-8	7175
DLBCL-8	7507
DLBCL-2	6974
DLBCL-8	6869
rLN-2	7304
DLBCL-8	7369
FL-5	7339
DLBCL-8	6569
FL-5	7644
FL-1	7251
DLBCL-2	6970
DLBCL-8	7377
DLBCL-8	7271
DLBCL-2	6847
rLN-2	7655
DLBCL-8	6993
DLBCL-8	7943
rLN-2	7211
FL-5	7033
DLBCL-2	7055
rLN-2	6900
DLBCL-8	7147
rLN-2	6864
DLBCL-2	7207
DLBCL-8	7205
FL-1	7265
FL-1	7293
FL-5	7330
rLN-2	6788
DLBCL-8	7561
DLBCL-8	7496
DLBCL-8	7195
FL-1	6889
DLBCL-2	6964
DLBCL-8	7183
DLBCL-8	7678
DLBCL-2	6856
FL-5	7280
FL-1	6854
DLBCL-8	7049
rLN-2	6765
FL-5	6981
DLBCL-8	7105
rLN-2	6773
DLBCL-2	7224
DLBCL-8	7095
rLN-2	7054
DLBCL-2	7049
DLBCL-8	7204
rLN-2	7269
DLBCL-8	6676
DLBCL-8	7290
FL-5	6932
rLN-2	6710
DLBCL-2	7202
DLBCL-8	6955
FL-5	7219
FL-5	7752
DLBCL-2	6782
FL-5	7532
DLBCL-8	7182
DLBCL-8	6719
DLBCL-2	7212
FL-1	7355
DLBCL-2	7416
rLN-2	6970
FL-5	7373
DLBCL-2	6917
DLBCL-8	7136
rLN-2	7037
DLBCL-8	7191
DLBCL-2	6588
rLN-2	6737
DLBCL-8	7236
rLN-2	6671
DLBCL-8	6979
DLBCL-8	7174
DLBCL-2	6686
FL-5	7557
DLBCL-2	7179
FL-5	6771
DLBCL-8	6884
FL-5	6700
FL-1	6734
DLBCL-8	7349
DLBCL-8	7259
DLBCL-8	7506
DLBCL-8	6662
rLN-2	7708
DLBCL-8	6804
FL-1	7471
DLBCL-2	6915
DLBCL-8	6784
DLBCL-8	6922
FL-5	6398
DLBCL-8	6746
rLN-2	6824
DLBCL-8	6881
FL-5	7479
DLBCL-2	6985
DLBCL-2	7585
DLBCL-8	7351
FL-5	6866
FL-1	7661
DLBCL-2	7799
DLBCL-8	7316
FL-1	6615
DLBCL-8	6993
DLBCL-8	6503
DLBCL-8	7215
rLN-2	7369
FL-1	6634
rLN-2	6978
FL-5	6793
FL-1	6614
FL-5	6855
rLN-2	6802
DLBCL-8	6788
DLBCL-8	6873
DLBCL-8	7081
DLBCL-8	7477
DLBCL-8	6296
DLBCL-2	6642
FL-5	6712
DLBCL-8	6585
DLBCL-2	6830
DLBCL-8	6891
rLN-2	7142
DLBCL-2	6640
DLBCL-2	6686
FL-5	7778
DLBCL-8	7487
FL-1	6629
DLBCL-8	8002
DLBCL-8	7097
FL-5	6687
DLBCL-8	7856
DLBCL-8	6503
DLBCL-2	6664
DLBCL-8	7768
DLBCL-8	6986
DLBCL-8	6410
DLBCL-2	6928
DLBCL-8	6718
DLBCL-2	8204
DLBCL-8	6606
DLBCL-8	6679
DLBCL-8	7143
DLBCL-8	6345
rLN-2	6444
rLN-2	6146
DLBCL-2	6897
DLBCL-8	6622
DLBCL-8	6895
DLBCL-2	6514
FL-1	7099
DLBCL-8	7499
DLBCL-8	7247
DLBCL-2	7362
DLBCL-2	6504
DLBCL-2	6715
rLN-2	7232
DLBCL-2	7387
DLBCL-8	6573
FL-5	6893
FL-1	6673
DLBCL-2	7469
DLBCL-2	6489
DLBCL-8	7148
DLBCL-8	6647
DLBCL-2	6629
DLBCL-8	6458
rLN-2	6409
rLN-2	6553
DLBCL-8	7006
DLBCL-2	6300
rLN-2	6588
DLBCL-2	7163
DLBCL-2	6698
FL-5	6682
DLBCL-2	7660
DLBCL-8	6802
rLN-2	6760
DLBCL-8	6545
DLBCL-8	6860
FL-5	7178
rLN-2	6636
FL-5	7216
FL-1	7559
rLN-2	6863
DLBCL-8	6826
FL-5	7031
DLBCL-8	6541
DLBCL-8	6071
DLBCL-8	7553
DLBCL-8	6855
FL-5	6526
DLBCL-8	7092
DLBCL-2	6570
FL-1	6491
FL-5	6990
FL-5	6862
DLBCL-2	7207
DLBCL-8	6693
DLBCL-8	7011
DLBCL-8	7730
FL-5	7114
FL-5	7134
DLBCL-8	6542
FL-5	6886
DLBCL-2	6230
FL-1	6788
DLBCL-2	6593
DLBCL-8	6899
FL-5	6715
DLBCL-8	7612
DLBCL-2	6224
DLBCL-8	6830
FL-1	6203
rLN-2	7229
DLBCL-8	6894
DLBCL-2	6485
DLBCL-2	7007
DLBCL-8	6495
DLBCL-2	6782
DLBCL-8	6283
FL-1	6947
FL-5	6852
DLBCL-8	6351
DLBCL-8	6691
rLN-2	6510
FL-5	6459
DLBCL-2	6713
DLBCL-8	6258
rLN-2	7247
FL-5	7058
FL-5	6914
DLBCL-8	5932
rLN-2	6420
rLN-2	6479
DLBCL-8	6727
DLBCL-8	6232
DLBCL-8	6405
FL-5	6359
DLBCL-8	6610
FL-1	6533
DLBCL-8	6842
DLBCL-8	7462
DLBCL-2	6819
DLBCL-2	6312
DLBCL-8	6314
DLBCL-8	6919
FL-5	6414
rLN-2	6461
DLBCL-2	6829
DLBCL-2	6778
DLBCL-8	6730
DLBCL-8	7318
rLN-2	6684
DLBCL-8	6487
DLBCL-8	7601
FL-5	6842
FL-5	6356
DLBCL-2	6721
rLN-2	6159
rLN-2	6708
DLBCL-8	7076
DLBCL-8	6601
DLBCL-8	6913
rLN-2	7575
DLBCL-2	6632
DLBCL-2	6577
DLBCL-8	6632
DLBCL-8	6218
DLBCL-2	6472
DLBCL-2	7167
DLBCL-2	6246
rLN-2	6457
FL-5	6521
DLBCL-2	6408
DLBCL-2	6265
DLBCL-8	6992
rLN-2	6819
rLN-2	6671
DLBCL-2	6375
FL-5	6395
FL-5	6083
DLBCL-8	6508
DLBCL-8	6402
DLBCL-2	6954
FL-5	7141
FL-1	6039
FL-5	6271
DLBCL-8	7587
DLBCL-8	6470
DLBCL-2	6499
FL-1	6457
DLBCL-8	6269
DLBCL-2	6250
rLN-2	6067
DLBCL-8	6347
rLN-2	6846
DLBCL-8	6201
DLBCL-8	6810
rLN-2	6255
DLBCL-8	6820
DLBCL-8	6614
DLBCL-2	6098
rLN-2	6357
DLBCL-8	6434
DLBCL-8	6401
DLBCL-8	6548
rLN-2	6376
rLN-2	7036
DLBCL-2	6391
FL-5	6768
DLBCL-2	6631
DLBCL-8	7088
DLBCL-8	7725
DLBCL-8	6185
rLN-2	6642
DLBCL-2	6320
DLBCL-2	7226
DLBCL-2	6499
DLBCL-2	6767
DLBCL-8	6672
DLBCL-2	6467
FL-1	6036
DLBCL-8	7280
DLBCL-8	6450
DLBCL-8	6834
DLBCL-8	5720
FL-5	6419
DLBCL-8	6282
DLBCL-2	6246
DLBCL-8	6402
DLBCL-8	6186
DLBCL-8	5953
DLBCL-2	6078
FL-1	6378
DLBCL-2	6290
FL-5	6224
DLBCL-8	6305
FL-1	6987
FL-5	6330
DLBCL-8	6390
DLBCL-8	6294
DLBCL-8	6021
DLBCL-8	5930
FL-5	6148
DLBCL-8	6255
DLBCL-2	6362
DLBCL-8	6780
DLBCL-8	7169
DLBCL-8	7138
DLBCL-8	6778
DLBCL-8	6284
DLBCL-8	6940
DLBCL-2	6467
FL-5	6241
DLBCL-2	6312
DLBCL-8	6452
DLBCL-8	6822
DLBCL-8	6934
DLBCL-8	5946
DLBCL-8	6334
DLBCL-2	6204
rLN-2	6888
DLBCL-2	5881
FL-5	7140
rLN-2	6124
FL-5	6084
DLBCL-8	6937
DLBCL-2	6463
rLN-2	6919
FL-1	6475
DLBCL-8	6555
FL-5	6003
DLBCL-8	6095
DLBCL-8	5692
DLBCL-8	7163
rLN-2	6337
FL-5	6922
FL-5	6363
DLBCL-8	6130
DLBCL-8	6364
DLBCL-8	6276
DLBCL-2	6008
DLBCL-8	6476
FL-5	5994
DLBCL-8	6411
FL-1	6363
rLN-2	6943
FL-5	6492
rLN-2	6014
FL-1	5710
FL-5	6706
FL-5	6605
rLN-2	6398
DLBCL-8	6444
rLN-2	6181
rLN-2	6363
DLBCL-8	6434
DLBCL-8	6654
DLBCL-2	6882
FL-1	6514
DLBCL-2	6149
DLBCL-2	6448
DLBCL-2	5824
DLBCL-8	6799
DLBCL-8	6140
FL-5	6582
DLBCL-2	6176
DLBCL-8	6482
FL-5	6072
DLBCL-8	6147
DLBCL-8	6210
DLBCL-8	6444
DLBCL-8	6244
DLBCL-8	6508
[truncated: 27,737 more rows]
