# Supplementary material for: Reprogramming of stroma-derived chemokine networks drives the loss of tissue organization in nodal B cell lymphoma
Source: Nat Cancer. 2026 Mar 25;7(3):538–52. doi: 10.1038/s43018-026-01136-z (PMC13035477; doi:10.1038/s43018-026-01136-z)
Supplement: Supplementary file 9 — Statistical source data. [file 43018_2026_1136_MOESM9_ESM.xlsx]

## Sheet: (A) FRC-FDC
Abe cell type	c0	c1	c2	c3	c4	c5	c6	c7	c8	c9	c10	c11	c12	c13	c14	c15	c16	c17
advSC	-0.71818	0.692493	-0.851517	-0.16272	-0.690425	-0.333488	-0.745188	3.50595	0.449075	-0.385619	0.498503	-0.484908	0.283673	0.487426	-0.35068	-0.186209	-0.515608	-0.492581
SFRP4-SC	-0.802744	1.32051	-0.942949	-0.356013	-0.803577	-0.231534	-0.829774	3.08787	0.602527	-0.474657	0.479809	-0.473804	0.476418	0.694296	-0.39561	-0.15839	-0.476698	-0.715688
SFRP2-SC	-0.865595	1.06004	-0.802328	-0.589439	-0.775756	0.0873278	-0.708149	3.56674	-0.0985877	-0.0752203	-0.0207445	-0.138811	0.242398	-0.166124	-0.0594868	-0.370072	-0.157953	-0.128249
PC	2.28561	-0.661955	1.51827	-0.427104	1.72419	-0.472358	1.47925	-0.966036	-0.642378	-0.552764	-0.546347	-0.459783	-0.618513	-0.477682	-0.384518	0.109597	-0.206319	-0.701158
ATF3hi-SMC	1.63551	-0.616878	2.8969	-0.551829	0.880462	-0.315732	1.1962	-0.745373	-0.729324	-0.434473	-0.546057	-0.295135	-0.739035	-0.45444	-0.0477275	-0.122425	-0.507584	-0.503066
ATF3lo-SMC	2.03364	-0.586618	2.69675	-0.433067	0.807666	-0.323677	1.1648	-0.693358	-0.715624	-0.254928	-0.514058	-0.436825	-0.739606	-0.50213	-0.279148	-0.229279	-0.565282	-0.429248
TRC	0.807514	-0.878586	0.903711	-0.482237	2.4157	0.0230816	1.56221	-1.1002	-0.955545	-0.442264	-0.845925	0.431715	-1.00745	-0.563177	0.701274	0.519361	-0.130887	-0.95829
TNF-SC	-1.84164	0.644495	-0.691109	-0.251212	0.177321	0.5262	-0.110469	0.256176	-0.179869	-0.301377	-0.663729	1.48644	-1.02867	-0.0153265	2.55412	0.909548	-0.766147	-0.704748
C7-SC	-1.26966	0.984532	-1.32309	-0.483567	-1.02516	1.61563	-1.0975	2.07808	-0.227403	0.958504	-0.715604	0.857872	-0.372877	-0.346306	0.149118	-0.0933736	0.744223	-0.433421
AGT-SC	0.347534	-0.39755	-0.388933	-0.287577	0.936662	-0.351537	0.176246	-1.13994	-0.55873	-0.79229	-0.191295	0.000236285	0.0206525	0.290187	0.142553	3.47118	-0.315196	-0.962205
MRC	-1.13525	0.270726	-1.16984	1.69562	-0.772108	0.760264	-0.822958	-0.92378	-0.616426	1.54378	-0.71717	1.5172	-0.633789	-0.620168	0.822217	-0.623929	1.0608	0.364797
FDC	-0.865708	0.0921399	-0.988568	1.34464	-0.559458	-0.113263	-0.614604	-0.981482	-0.48699	1.03713	-0.738282	0.750234	-0.776516	-0.282937	0.428154	-0.543537	0.473618	2.82543

## Sheet: (A) LEC
Abe cell type	c0	c1	c2	c3	c4	c5	c6	c7	c8	c9
up-valve	-0.0706048	-0.620373	-0.059993	-0.0386215	0.329981	-0.7357	-0.797364	2.66328	-0.360009	-0.310594
down-valve	0.264077	-0.252582	-0.120005	0.149791	-0.137073	-0.46783	-1.09607	2.62201	-0.318933	-0.643384
collectLEC	0.285789	0.251041	1.26888	0.601452	1.58182	-1.2884	-1.45296	-0.609168	-0.186264	-0.452191
cLEC	0.583119	0.97508	1.25433	0.141759	0.681105	-0.131976	-1.71113	-1.38539	0.39001	-0.796897
bLEC	0.38022	1.18806	-0.415039	1.18823	-0.824492	-0.0728485	-0.162528	-1.4736	1.31222	-1.12022
fLEC	0.0555686	-0.193567	-0.679289	0.190215	-0.85968	-0.317775	2.63258	-0.733128	0.22582	-0.320741
msLEC	0.0307626	-0.48054	0.717616	-0.274543	1.69039	1.45251	-1.36392	-1.03785	-0.325431	-0.408983

## Sheet: (A) BEC
Abe cell type	c0	c1	c2	c3	c4	c5	c6	c7	c8	c9	c10	c11	c12	c13	c14
ABEC	0.215903	0.066782	-0.716298	-0.0748307	-0.497369	-0.082375	-0.760281	-0.443945	-0.285266	3.38773	0.364232	-0.566696	0.218576	-0.40908	-0.417081
caBEC	0.397244	-0.114403	-0.718137	0.307153	-0.409356	-0.187212	-0.830109	-0.552311	0.0171094	3.10892	1.03873	-0.755051	-0.144221	-0.490141	-0.668215
aBEC	1.48685	0.235169	-1.11545	1.00227	-0.871706	0.0388634	-1.04488	-0.993092	-0.0176272	1.39658	1.83483	-0.944884	-0.144234	-0.577535	-0.285153
tBEC	1.00322	2.62554	-0.895246	0.0339651	-1.03951	0.406533	-1.03375	-1.04749	-0.394508	0.0417232	0.0381989	-0.511047	1.14082	-0.403744	0.035301
cBEC	1.54673	-0.439882	-0.900526	1.46657	-0.423662	-0.0654959	-0.773199	-0.740833	0.740252	-0.530337	2.22894	-0.635308	-0.849611	-0.263977	-0.359665
caHEV	-0.348495	-1.11585	0.0683379	0.684181	1.17743	-0.595602	-0.715766	-0.144546	0.677779	0.194769	2.07343	-0.83894	-0.186707	-1.86479	0.934774
aHEV	-1.2184	-1.14004	1.84921	-0.443269	0.697344	-0.135621	0.459268	1.01764	0.0621629	-1.38122	-0.877111	0.861391	-0.305174	-0.766908	1.32073
hHEV	-0.786275	-0.744722	1.25277	-0.533124	0.60961	-0.0606285	2.06617	0.0541237	-0.595225	-1.45853	-1.02948	0.83559	-1.03512	0.715781	0.709052
CXCL10-HEV	-0.391455	-0.194468	-0.499655	-0.512103	-0.408578	0.633874	-0.382545	-0.437654	-0.565953	-0.150866	-0.487562	0.680474	3.33763	-0.393966	-0.227175
VBEC	-1.31949	-0.342532	0.924645	-0.880898	0.959065	-0.616826	-0.607052	2.36485	0.183818	-0.721054	-0.933349	0.0273385	0.574252	-0.648705	1.03593

## Sheet: (B)
Gene	Healthy B	FL-B	DLBCL-B	PC	T-H	T-FH	T-REG	T-TOX	T-PR	Myeloid	BEC	rBEC	LEC	FDC	FRC	rFRC
MS4A1	2.14596	2.70529	0.790858	-0.414875	-0.438597	-0.43313	-0.441439	-0.416342	-0.440621	-0.44655	-0.442895	-0.444103	-0.437496	-0.40577	-0.432968	-0.447314
SDC1	-0.265854	-0.263376	-0.20733	3.74888	-0.263997	-0.265854	-0.252594	-0.261375	-0.257062	-0.259057	-0.265417	-0.237719	-0.257167	-0.265854	-0.248835	-0.177392
CD3E	-0.644465	-0.646883	-0.64413	-0.645754	1.16366	1.29798	1.71341	1.85639	1.0247	-0.590588	-0.646482	-0.643759	-0.64801	-0.654091	-0.645085	-0.646884
CD4	-0.693192	-0.696088	-0.694405	-0.697143	0.228622	1.00081	1.939	-0.128504	0.436962	2.46658	-0.692418	-0.690916	-0.546082	-0.0599323	-0.500879	-0.67242
TOX	-0.48535	0.720969	-0.300647	-0.574698	-0.475663	2.84552	0.663601	1.37737	0.627493	-0.560786	-0.636066	-0.641499	-0.636874	-0.650801	-0.636547	-0.636026
FOXP3	-0.338528	-0.340883	-0.335338	-0.34225	-0.0661827	0.33326	3.68161	-0.249137	0.0337047	-0.340974	-0.33724	-0.340443	-0.341635	-0.34225	-0.338257	-0.335459
CD8A	-0.352454	-0.349341	-0.347091	-0.361859	0.173182	-0.170846	-0.287965	3.62531	0.570158	-0.349977	-0.357144	-0.356022	-0.359874	-0.361859	-0.359264	-0.35495
MKI67	-0.317063	-0.120865	0.176593	-0.275479	-0.312282	-0.27206	-0.265677	-0.238912	3.72117	-0.301384	-0.32031	-0.251576	-0.301247	-0.321969	-0.321455	-0.277485
LYZ	-0.339112	-0.339977	-0.340457	-0.339196	-0.337948	-0.339882	-0.339596	-0.333635	-0.34169	3.53279	-0.336419	-0.339616	-0.154399	1.00769	-0.322243	-0.336308
JAM2	-0.40693	-0.423468	-0.391026	-0.441374	-0.434384	-0.376765	-0.397676	-0.420815	-0.384942	-0.411735	3.02323	1.97304	-0.420847	-0.0741332	-0.314299	-0.0978767
ACKR1	-0.390086	-0.393922	-0.392466	-0.384032	-0.384946	-0.394471	-0.392293	-0.388297	-0.39746	-0.382077	2.46299	2.65085	-0.23381	-0.242833	-0.374455	-0.362693
PECAM1	-0.482427	-0.50611	-0.519225	-0.0911075	-0.505599	-0.502604	-0.526106	-0.26476	-0.415797	-0.378646	2.45065	2.23746	1.09728	-0.531256	-0.529811	-0.531944
PROX1	-0.253803	-0.150418	-0.227338	-0.258159	-0.264455	-0.263661	-0.259445	-0.270054	-0.258664	-0.262689	-0.252802	-0.248059	3.74848	-0.271275	-0.253345	-0.254317
LYVE1	-0.274488	-0.274655	-0.276978	-0.279788	-0.279788	-0.274168	-0.269739	-0.270718	-0.279788	-0.120286	-0.246083	-0.102145	3.74421	-0.279788	-0.240943	-0.274856
CR2	-0.119947	-0.22693	-0.13514	-0.268448	-0.271189	-0.273855	-0.273832	-0.273685	-0.273907	-0.272864	-0.273653	-0.273649	-0.267259	3.74544	-0.268031	-0.273046
CXCL13	-0.292452	-0.293565	-0.274927	-0.290282	-0.29047	-0.0341516	-0.279623	-0.247095	-0.0594265	-0.286767	-0.293206	-0.294213	-0.2937	3.73763	-0.266271	-0.241482
ACTA2	-0.290345	-0.287483	-0.286705	-0.298568	-0.279297	-0.274006	-0.244476	-0.258868	-0.274913	-0.282575	-0.278264	-0.27883	-0.283329	-0.15048	3.73729	0.0308465
CCL21	-0.332147	-0.345218	-0.349272	-0.341967	-0.34622	-0.348219	-0.345893	-0.345816	-0.35221	-0.346754	-0.333699	-0.346847	0.576813	0.18289	3.62574	-0.251184
CXCL12	-0.446878	-0.447599	-0.459178	-0.460956	-0.44501	-0.458074	-0.45722	-0.43865	-0.452983	-0.43708	0.209548	-0.101931	-0.435462	0.192378	3.30177	1.33732
CCL19	-0.40894	-0.410917	-0.414743	-0.413032	-0.396953	-0.413816	-0.410039	-0.397647	-0.391621	-0.312443	-0.402831	-0.412954	-0.397831	0.113007	2.36939	2.70137
TNFSF13B	-0.549776	-0.628905	-0.615229	-0.640053	-0.491533	-0.228451	-0.235711	-0.594663	-0.493923	1.83347	-0.619596	-0.534264	-0.561641	0.343376	1.87603	2.14087

## Sheet: (C)
Cell ID	UMAP1	UMAP2	Entity	Cell type
LN012_728317	10.6397	5.0183	DLBCL	rFRC
LN012_474573	10.8138	5.4414	DLBCL	rFRC
LN012_732950	7.61647	3.3182	DLBCL	rFRC
LN012_807302	10.7702	5.53448	DLBCL	rFRC
LN012_587107	10.6828	5.27674	DLBCL	rFRC
LN012_593951	10.4574	5.25676	DLBCL	rFRC
LN012_520421	10.5763	5.47002	DLBCL	rFRC
LN012_28408	10.3424	5.8811	DLBCL	rFRC
LN012_108229	10.257	5.37954	DLBCL	rFRC
LN012_404607	10.2657	4.76451	DLBCL	rFRC
LN012_722892	10.7768	5.53252	DLBCL	rFRC
LN012_662119	10.2717	5.33178	DLBCL	rFRC
LN012_614987	10.7282	5.41307	DLBCL	rFRC
LN012_179387	10.7922	5.33819	DLBCL	rFRC
LN012_240130	10.4012	5.22752	DLBCL	rFRC
LN012_282337	10.6954	5.50485	DLBCL	rFRC
LN012_357098	10.7527	5.45802	DLBCL	rFRC
LN012_282332	10.3106	5.21713	DLBCL	rFRC
LN012_717772	10.484	5.3709	DLBCL	rFRC
LN012_691433	10.5691	5.12261	DLBCL	rFRC
LN012_270499	10.1345	5.3365	DLBCL	rFRC
LN012_564965	10.6584	5.32567	DLBCL	rFRC
LN012_737486	10.7666	5.31402	DLBCL	rFRC
LN012_417612	10.7829	5.42939	DLBCL	rFRC
LN012_267413	9.32563	4.70798	DLBCL	rFRC
LN012_782379	10.0939	5.22479	DLBCL	rFRC
LN012_444041	9.63876	4.98498	DLBCL	rFRC
LN012_143637	10.3686	5.88606	DLBCL	FRC
LN012_739777	10.2514	4.97935	DLBCL	rFRC
LN012_116904	10.0842	5.14664	DLBCL	rFRC
LN012_536205	7.45667	3.15501	DLBCL	rFRC
LN012_72229	9.31691	4.49295	DLBCL	rFRC
LN012_413223	9.52632	4.75996	DLBCL	rFRC
LN012_433299	10.0862	5.3999	DLBCL	rFRC
LN012_161117	10.4957	5.67223	DLBCL	rFRC
LN012_483574	10.6055	5.42467	DLBCL	rFRC
LN012_248933	6.92111	2.69647	DLBCL	rFRC
LN012_162225	10.1496	6.168	DLBCL	rFRC
LN012_554836	10.0766	5.12174	DLBCL	rFRC
LN012_150214	9.62925	4.92652	DLBCL	rFRC
LN012_361489	10.7035	5.57236	DLBCL	rFRC
LN012_272372	10.0997	5.25737	DLBCL	rFRC
LN012_435571	10.4848	5.15631	DLBCL	rFRC
LN012_725482	9.50583	6.80455	DLBCL	FRC
LN012_654102	10.2314	5.23646	DLBCL	rFRC
LN012_848329	10.4385	5.2613	DLBCL	rFRC
LN012_9875	9.85082	6.45258	DLBCL	FRC
LN012_754757	9.98976	5.24127	DLBCL	rFRC
LN012_419460	10.3038	6.051	DLBCL	rFRC
LN012_692193	10.7288	5.33564	DLBCL	rFRC
LN012_308161	10.3609	5.04255	DLBCL	rFRC
LN012_442717	10.6402	5.15198	DLBCL	rFRC
LN012_248491	10.1263	5.20878	DLBCL	rFRC
LN012_706010	9.22889	6.5812	DLBCL	FRC
LN012_521144	9.70878	4.49896	DLBCL	rFRC
LN012_451163	10.1988	5.15938	DLBCL	rFRC
LN012_270339	9.25022	4.6274	DLBCL	rFRC
LN012_595793	10.125	5.29559	DLBCL	rFRC
LN012_657436	10.7055	5.3423	DLBCL	rFRC
LN012_9098	10.545	4.97946	DLBCL	rFRC
LN012_22886	9.82107	4.83018	DLBCL	rFRC
LN012_613921	10.6192	5.69859	DLBCL	rFRC
LN012_575988	9.33146	6.48719	DLBCL	FRC
LN012_531111	9.60627	4.90391	DLBCL	rFRC
LN012_163662	10.6022	5.23859	DLBCL	rFRC
LN012_464971	10.158	5.30064	DLBCL	rFRC
LN012_163110	10.866	5.52501	DLBCL	rFRC
LN012_559205	9.94961	5.1947	DLBCL	rFRC
LN012_815875	10.0855	5.0232	DLBCL	rFRC
LN012_509038	10.8184	5.48675	DLBCL	rFRC
LN012_821180	10.1591	4.80496	DLBCL	rFRC
LN012_566490	9.47591	4.6028	DLBCL	rFRC
LN012_707541	5.52566	-11.4955	DLBCL	rBEC
LN012_659344	10.7615	5.56238	DLBCL	rFRC
LN012_154676	9.43483	4.7593	DLBCL	rFRC
LN012_375586	10.147	5.30239	DLBCL	rFRC
LN012_752978	10.309	5.26696	DLBCL	rFRC
LN012_575357	2.14323	4.39554	DLBCL	FRC
LN012_705979	7.03039	3.18691	DLBCL	rFRC
LN012_811256	10.1926	4.74664	DLBCL	rFRC
LN012_558727	10.1192	5.29495	DLBCL	rFRC
LN012_576508	10.6317	5.39142	DLBCL	rFRC
LN012_670656	9.64305	6.69849	DLBCL	FRC
LN012_638498	10.0209	6.33733	DLBCL	FRC
LN012_737224	9.71873	4.905	DLBCL	rFRC
LN012_645906	9.42006	6.77294	DLBCL	FRC
LN012_700289	9.03606	4.95963	DLBCL	rFRC
LN012_800476	9.82533	5.06152	DLBCL	rFRC
LN012_179375	10.235	4.98513	DLBCL	rFRC
LN012_550221	6.80732	2.75946	DLBCL	rFRC
LN012_249471	10.4563	5.23305	DLBCL	rFRC
LN012_30616	10.8114	5.44722	DLBCL	rFRC
LN012_16286	9.16114	5.98943	DLBCL	rFRC
LN012_571743	9.37226	4.82581	DLBCL	rFRC
LN012_572406	9.98649	5.30976	DLBCL	rFRC
LN012_21428	9.47356	6.81981	DLBCL	FRC
LN012_33197	7.83593	-3.33233	DLBCL	LEC
LN012_727208	8.89862	7.00167	FL	FRC
LN012_333297	9.65284	5.11938	DLBCL	rFRC
LN012_605504	10.2407	5.37625	DLBCL	rFRC
LN012_682981	10.0078	5.2898	DLBCL	rFRC
LN012_872435	6.99325	-9.58528	FL	BEC
LN012_359850	4.50463	-11.6871	DLBCL	rBEC
LN012_90785	4.75593	-11.6921	DLBCL	rBEC
LN012_777019	10.2396	5.4045	DLBCL	rFRC
LN012_271240	6.52802	-11.2235	DLBCL	rBEC
LN012_137888	5.49049	-4.04254	rLN	LEC
LN012_826924	9.17213	6.32688	DLBCL	FRC
LN012_647467	10.0728	5.30471	DLBCL	rFRC
LN012_730245	8.9499	5.86542	DLBCL	rFRC
LN012_183995	9.27911	6.71483	DLBCL	FRC
LN012_349825	9.74614	5.19267	DLBCL	rFRC
LN012_581525	9.17561	4.8416	DLBCL	rFRC
LN012_784285	6.9129	2.97769	DLBCL	rFRC
LN012_720149	9.63823	4.98991	DLBCL	rFRC
LN012_679453	10.7644	5.44448	DLBCL	rFRC
LN012_864283	9.90422	5.35004	DLBCL	rFRC
LN012_240618	5.4321	-11.6081	DLBCL	rBEC
LN012_614890	10.1627	5.36282	DLBCL	rFRC
LN012_486293	9.5529	4.99864	DLBCL	rFRC
LN012_400898	9.60792	4.13736	DLBCL	rFRC
LN012_201998	9.66063	4.91475	DLBCL	rFRC
LN012_197736	7.26215	2.9326	DLBCL	rFRC
LN012_832845	10.5456	5.3138	DLBCL	rFRC
LN012_717443	9.97174	4.9445	DLBCL	rFRC
LN012_70801	9.35622	6.41547	DLBCL	FRC
LN012_573325	10.1451	5.31277	DLBCL	rFRC
LN012_815906	4.66118	-11.6887	DLBCL	rBEC
LN012_205378	9.95478	5.15081	DLBCL	rFRC
LN012_278850	9.98016	4.64966	DLBCL	rFRC
LN012_569734	9.48939	4.78903	DLBCL	rFRC
LN012_359434	9.42788	4.81466	DLBCL	rFRC
LN012_701026	7.40102	-9.59058	FL	BEC
LN012_474517	10.7516	5.42186	DLBCL	rFRC
LN012_123372	10.2499	5.3312	DLBCL	rFRC
LN012_329762	5.89008	-11.3656	DLBCL	rBEC
LN012_168489	4.23847	-11.6989	DLBCL	rBEC
LN012_803130	10.1751	5.43598	DLBCL	rFRC
LN012_800536	10.217	5.24031	DLBCL	rFRC
LN012_256182	10.4437	5.14246	DLBCL	rFRC
LN012_198899	10.274	5.33058	DLBCL	rFRC
LN012_751104	9.51541	6.89043	DLBCL	FRC
LN012_427881	6.59632	7.56233	FL	FRC
LN012_517920	9.97182	4.94821	DLBCL	rFRC
LN012_228646	7.31619	2.51096	DLBCL	rFRC
LN012_72549	10.3223	4.98545	DLBCL	rFRC
LN012_812456	9.03675	5.06212	DLBCL	rFRC
LN012_782409	9.79436	5.05713	DLBCL	rFRC
LN012_122632	10.1462	5.32378	DLBCL	rFRC
LN012_500066	10.189	5.19688	DLBCL	rFRC
LN012_809051	2.54144	4.29282	DLBCL	FRC
LN012_34909	9.8035	4.62273	DLBCL	rFRC
LN012_136490	9.73452	4.7459	DLBCL	rFRC
LN012_208701	10.1559	5.36449	DLBCL	rFRC
LN012_863428	9.80395	6.58043	DLBCL	FRC
LN012_521203	9.52697	4.91308	DLBCL	rFRC
LN012_138010	7.39822	-9.601	FL	BEC
LN012_553383	9.46617	5.01756	DLBCL	rFRC
LN012_453339	10.3442	4.89534	DLBCL	rFRC
LN012_655259	8.88356	5.29805	DLBCL	rFRC
LN012_423191	10.5342	4.49493	DLBCL	rFRC
LN012_716060	9.33362	5.66681	DLBCL	rFRC
LN012_125578	9.63277	4.83166	DLBCL	rFRC
LN012_47160	2.71555	4.44042	DLBCL	FRC
LN012_732086	10.3785	5.76434	DLBCL	rFRC
LN012_835975	10.0864	5.36114	DLBCL	rFRC
LN012_205128	9.97608	5.31338	DLBCL	rFRC
LN012_812629	6.77662	-11.5347	DLBCL	rBEC
LN012_875593	10.0425	6.36469	DLBCL	FRC
LN012_60809	7.53549	-9.1986	FL	BEC
LN012_334743	6.82203	-11.3449	DLBCL	rBEC
LN012_248633	7.29172	-9.09162	rLN	BEC
LN012_643875	10.3475	5.23272	DLBCL	rFRC
LN012_602580	10.8082	5.52794	DLBCL	rFRC
LN012_572449	6.76527	6.99584	rLN	FDC
LN012_392133	9.45316	4.72636	DLBCL	rFRC
LN012_760999	10.2647	5.18463	DLBCL	rFRC
LN012_408984	10.6365	5.29457	DLBCL	rFRC
LN012_333010	10.0457	5.00812	DLBCL	rFRC
LN012_695688	10.0281	5.2856	DLBCL	rFRC
LN012_59512	6.6886	2.55024	DLBCL	FRC
LN012_353135	4.5021	-11.7087	DLBCL	rBEC
LN012_152133	10.2297	5.18875	DLBCL	rFRC
LN012_248119	5.97296	-10.884	DLBCL	BEC
LN012_365579	8.17749	-4.28774	DLBCL	LEC
LN012_382291	10.4119	5.05294	DLBCL	rFRC
LN012_874261	8.42447	6.14338	rLN	FDC
LN012_301828	6.81093	-11.5924	DLBCL	rBEC
LN012_446938	9.92754	4.90014	DLBCL	rFRC
LN012_187556	5.85824	-3.93736	rLN	LEC
LN012_85746	10.0947	4.8809	DLBCL	rFRC
LN012_588849	10.0403	4.62011	DLBCL	rFRC
LN012_163037	9.38667	6.71939	DLBCL	FRC
LN012_338347	5.59145	-11.5743	DLBCL	rBEC
LN012_805277	10.2863	5.09974	DLBCL	rFRC
LN012_620822	6.15985	-9.75981	rLN	BEC
LN012_472118	9.3586	6.7638	DLBCL	FRC
LN012_533445	10.1911	5.26539	DLBCL	rFRC
LN012_256871	10.0193	5.34683	DLBCL	rFRC
LN012_190017	10.7038	5.45837	DLBCL	rFRC
LN012_724765	5.58962	-3.97629	rLN	LEC
LN012_73712	10.3793	5.20464	DLBCL	rFRC
LN012_237210	9.97288	5.32161	DLBCL	rFRC
LN012_850708	6.92082	-11.5594	DLBCL	rBEC
LN012_829565	7.24645	-9.71506	FL	BEC
LN012_504119	6.75801	-11.4583	DLBCL	rBEC
LN012_573022	6.02397	-9.34786	rLN	BEC
LN012_240969	9.83454	4.84739	DLBCL	rFRC
LN012_320002	3.13389	4.47529	DLBCL	rFRC
LN012_168307	5.43887	-4.05581	rLN	LEC
LN012_665071	7.70204	3.3109	DLBCL	rFRC
LN012_521515	9.47636	4.97344	DLBCL	rFRC
LN012_617473	10.7608	5.52369	DLBCL	rFRC
LN012_765225	9.99241	5.29126	DLBCL	rFRC
LN012_451531	9.19964	4.93524	DLBCL	rFRC
LN012_321785	9.9197	5.34667	DLBCL	rFRC
LN012_259575	10.1557	5.30777	DLBCL	rFRC
LN012_573131	9.86727	4.77226	DLBCL	rFRC
LN012_817560	9.23619	7.16377	FL	FRC
LN012_508595	5.52747	-11.6181	DLBCL	rBEC
LN012_271387	10.1079	5.42059	DLBCL	rFRC
LN012_88770	1.90114	3.9187	DLBCL	FRC
LN012_509417	10.1143	5.32249	DLBCL	rFRC
LN012_620036	10.1058	5.00423	DLBCL	rFRC
LN012_697340	5.77036	-11.6111	DLBCL	rBEC
LN012_68600	6.92063	-9.22262	DLBCL	BEC
LN012_743087	5.52776	-9.29588	FL	BEC
LN012_803818	5.86128	-9.7151	FL	BEC
LN012_578938	6.762	-11.3986	DLBCL	rBEC
LN012_238243	9.85387	5.04856	DLBCL	rFRC
LN012_751270	9.94372	6.41299	FL	FRC
LN012_32649	9.80998	4.61255	DLBCL	rFRC
LN012_131770	10.4253	5.71206	DLBCL	rFRC
LN012_383340	9.92176	5.30084	DLBCL	rFRC
LN012_474450	9.19434	7.29326	FL	FRC
LN012_373017	10.0799	5.25564	DLBCL	rFRC
LN012_464393	10.2028	5.29607	DLBCL	rFRC
LN012_431950	10.0626	5.4045	DLBCL	rFRC
LN012_634611	10.1575	5.19816	DLBCL	rFRC
LN012_527763	10.2705	5.48038	DLBCL	rFRC
LN012_653301	6.51134	-9.61312	FL	BEC
LN012_845211	10.2475	5.27008	DLBCL	rFRC
LN012_209685	1.87774	4.25402	DLBCL	FRC
LN012_336140	9.9654	5.3154	DLBCL	rFRC
LN012_618642	10.1909	5.10802	DLBCL	rFRC
LN012_339653	9.34	4.55385	DLBCL	rFRC
LN012_50039	6.77956	-10.44	FL	BEC
LN012_624297	10.0349	5.25414	DLBCL	rFRC
LN012_232699	9.18299	3.62807	DLBCL	rFRC
LN012_848254	7.40515	-9.273	rLN	BEC
LN012_224020	6.05275	5.29025	FL	FRC
LN012_851283	10.194	5.16121	DLBCL	rFRC
LN012_611165	4.57356	-11.8389	DLBCL	rBEC
LN012_42458	4.9158	-11.441	DLBCL	rBEC
LN012_821344	10.3294	4.50306	DLBCL	rFRC
LN012_543373	6.22158	5.1421	FL	FRC
LN012_693204	10.0128	5.15386	DLBCL	rFRC
LN012_204351	7.2881	-9.77084	FL	BEC
LN012_711464	10.3318	5.76926	DLBCL	rFRC
LN012_559422	6.52923	-11.3488	DLBCL	rBEC
LN012_209846	9.98324	5.32211	DLBCL	rFRC
LN012_311456	4.8814	-11.6349	DLBCL	rBEC
LN012_301815	6.77866	-8.87431	rLN	BEC
LN012_572683	9.93428	5.27902	DLBCL	rFRC
LN012_772674	6.50515	-11.2601	DLBCL	rBEC
LN012_592638	10.8053	5.47241	DLBCL	rFRC
LN012_378895	5.9139	5.04231	FL	FRC
LN012_255073	10.1762	5.41006	DLBCL	rFRC
LN012_6775	4.43784	-11.6306	DLBCL	rBEC
LN012_469416	6.74409	-3.82347	DLBCL	LEC
LN012_813930	6.53921	7.70557	FL	FRC
LN012_857545	5.7934	-11.3809	DLBCL	rBEC
LN012_678176	10.2485	5.30958	DLBCL	rFRC
LN012_572621	10.1082	5.37382	DLBCL	rFRC
LN012_111381	10.1909	5.1087	DLBCL	rFRC
LN012_857499	10.1616	5.43953	DLBCL	rFRC
LN012_745146	6.78742	-11.4835	DLBCL	rBEC
LN012_519540	7.33914	-9.19864	FL	BEC
LN012_166161	9.45628	6.64856	DLBCL	FRC
LN012_14069	7.33227	-10.1766	FL	BEC
LN012_62248	5.16514	-10.9449	DLBCL	rBEC
LN012_494102	5.66567	-10.6877	rLN	BEC
LN012_481029	10.3137	5.04161	DLBCL	rFRC
LN012_406697	9.06205	5.76177	DLBCL	rFRC
LN012_233058	9.76403	5.08137	DLBCL	rFRC
LN012_341021	8.08764	-3.95864	DLBCL	LEC
LN012_313573	10.0126	5.19287	DLBCL	rFRC
LN012_57353	4.2781	-3.1758	FL	LEC
LN012_762289	10.1022	4.84001	DLBCL	rFRC
LN012_299678	5.70537	-11.4674	DLBCL	rBEC
LN012_140550	10.2604	5.15478	DLBCL	rFRC
LN012_72206	8.99318	4.31287	DLBCL	rFRC
LN012_300082	10.0726	4.98951	DLBCL	rFRC
LN012_122617	5.54824	-11.4982	DLBCL	rBEC
LN012_312421	10.1359	5.4426	DLBCL	rFRC
LN012_284674	10.0353	4.9658	DLBCL	rFRC
LN012_812063	7.3545	3.51843	DLBCL	rFRC
LN012_688531	10.2873	5.2392	DLBCL	rFRC
LN012_308991	9.87652	6.49157	DLBCL	FRC
LN012_359499	7.31449	-9.14913	rLN	BEC
LN012_382063	9.02235	7.19558	FL	FRC
LN012_467241	10.0763	5.8959	DLBCL	rFRC
LN012_60954	7.73623	-4.23492	DLBCL	LEC
LN012_322739	9.58417	4.6617	DLBCL	rFRC
LN012_349594	9.39183	4.8505	DLBCL	rFRC
LN012_857573	8.00489	-4.03291	DLBCL	LEC
LN012_860338	7.27798	-9.54434	FL	BEC
LN012_854321	5.8131	-9.02436	FL	BEC
LN012_556019	5.03054	-11.3469	DLBCL	rBEC
LN012_285617	7.89293	-3.9297	DLBCL	LEC
LN012_248471	4.42924	-3.13554	FL	LEC
LN012_191497	4.55934	-11.3465	DLBCL	rBEC
LN012_366566	5.35445	-11.0722	DLBCL	rBEC
LN012_27952	7.92121	-4.35138	DLBCL	LEC
LN012_23118	9.85594	5.25519	DLBCL	rFRC
LN012_677534	9.33682	4.68192	DLBCL	rFRC
LN012_500539	9.79541	5.11433	DLBCL	rFRC
LN012_575600	10.784	5.50538	DLBCL	rFRC
LN012_716998	5.76182	-11.7687	DLBCL	rBEC
LN012_263979	8.98742	3.8315	DLBCL	rFRC
LN012_314423	7.11659	-9.94723	FL	BEC
LN012_479708	6.5232	7.08538	FL	FRC
LN012_620057	2.98014	4.40088	DLBCL	FRC
LN012_825849	9.23872	4.96448	DLBCL	rFRC
LN012_574201	10.2563	6.08244	DLBCL	rFRC
LN012_745310	9.50644	4.9477	DLBCL	rFRC
LN012_765301	6.67694	-11.6672	DLBCL	rBEC
LN012_646982	6.58695	-8.25032	DLBCL	BEC
LN012_822474	9.91436	6.44628	DLBCL	FRC
LN012_868392	2.43998	4.01908	DLBCL	FRC
LN012_650412	6.7372	-11.4799	DLBCL	rBEC
LN012_502893	10.349	5.68589	DLBCL	rFRC
LN012_603542	5.68255	-11.5652	DLBCL	rBEC
LN012_731840	9.14265	7.08221	FL	FRC
LN012_679323	5.28374	-3.38241	rLN	LEC
LN012_862386	4.41119	-11.7839	DLBCL	rBEC
LN012_108617	8.82598	7.22152	FL	FRC
LN012_461874	9.78133	5.23154	DLBCL	rFRC
LN012_61962	5.45521	-9.13542	FL	BEC
LN012_353832	7.22807	3.18357	DLBCL	rFRC
LN012_180739	10.3218	5.48108	DLBCL	rFRC
LN012_355675	10.0384	5.30097	DLBCL	rFRC
LN012_604431	6.39886	8.15563	FL	FRC
LN012_733202	8.77116	4.32412	DLBCL	rFRC
LN012_679049	10.2732	5.18737	DLBCL	rFRC
LN012_621222	6.32325	8.00916	FL	FRC
LN012_290345	9.49461	4.86327	DLBCL	rFRC
LN012_761611	4.45054	-11.8772	DLBCL	rBEC
LN012_64309	9.66824	4.98634	DLBCL	rFRC
LN012_615020	10.1734	5.43078	DLBCL	rFRC
LN012_250962	2.11851	4.33737	DLBCL	FRC
LN012_837813	4.57946	-11.8495	DLBCL	rBEC
LN012_396727	7.14482	-10.0781	FL	BEC
LN012_459099	10.6112	5.47935	DLBCL	rFRC
LN012_89314	9.21155	5.72775	DLBCL	rFRC
LN012_583174	10.798	5.51439	DLBCL	rFRC
LN012_472770	4.63938	-11.8563	DLBCL	rBEC
LN012_839437	5.05947	-10.9968	DLBCL	rBEC
LN012_322191	6.55285	7.54698	FL	FRC
LN012_398897	9.44297	5.22766	DLBCL	rFRC
LN012_829234	6.8549	-9.96499	FL	BEC
LN012_427490	5.94032	6.48275	FL	FRC
LN012_752823	10.1167	5.27993	DLBCL	rFRC
LN012_594347	5.11188	-11.7233	DLBCL	rBEC
LN012_584376	4.37011	-3.09582	FL	LEC
LN012_104830	10.6949	5.33792	DLBCL	rFRC
LN012_646558	5.99261	-4.08729	rLN	LEC
LN012_749324	7.28603	-9.06077	rLN	BEC
LN012_366001	6.65403	-11.353	DLBCL	rBEC
LN012_84932	4.93279	-11.5557	DLBCL	rBEC
LN012_221391	9.04637	5.78589	DLBCL	rFRC
LN012_222308	9.2692	4.76295	DLBCL	rFRC
LN012_333390	10.2181	5.1681	DLBCL	rFRC
LN012_329470	9.73994	5.03519	DLBCL	rFRC
LN012_450379	7.29575	-10.2278	FL	BEC
LN012_272050	6.62729	-10.4696	DLBCL	rBEC
LN012_356068	7.87517	-3.87444	FL	LEC
LN012_649384	4.45504	-11.5793	DLBCL	rBEC
LN012_836792	10.1177	5.38706	DLBCL	rFRC
LN012_160471	1.73883	3.61221	DLBCL	FRC
LN012_600321	10.2044	5.48174	DLBCL	rFRC
LN012_154227	10.2765	5.03803	DLBCL	rFRC
LN012_570614	6.71429	-11.5214	DLBCL	rBEC
LN012_835659	2.28035	3.36706	DLBCL	FRC
LN012_577942	9.42026	6.82673	DLBCL	FRC
LN012_431790	5.87597	-4.67953	FL	LEC
LN012_807894	6.11539	-4.44363	FL	LEC
LN012_713696	5.70165	6.60734	FL	FRC
LN012_658113	10.0435	5.19417	DLBCL	rFRC
LN012_494248	5.22147	-11.6972	DLBCL	rBEC
LN012_71016	10.114	5.31243	DLBCL	rFRC
LN012_700427	9.02753	3.8783	DLBCL	rFRC
LN012_353672	7.06773	-10.7709	DLBCL	rBEC
LN012_737962	10.1165	5.35325	DLBCL	rFRC
LN012_700201	9.45574	4.59375	DLBCL	rFRC
LN012_540994	4.38746	-11.7615	DLBCL	rBEC
LN012_863173	6.67412	-8.63029	rLN	BEC
LN012_204979	4.97371	-10.6667	DLBCL	rBEC
LN012_9491	4.88645	-11.2072	DLBCL	rBEC
LN012_44964	5.75204	-9.02813	FL	BEC
LN012_293279	9.29704	4.7923	DLBCL	rFRC
LN012_78656	9.54881	4.88494	DLBCL	rFRC
LN012_573169	7.28446	-8.89922	FL	BEC
LN012_240421	7.3088	-9.43578	rLN	BEC
LN012_677268	5.38416	-11.4062	DLBCL	rBEC
LN012_861106	9.80512	4.6146	DLBCL	rFRC
LN012_121981	6.8967	-11.1225	DLBCL	rBEC
LN012_559379	10.3613	5.36209	DLBCL	rFRC
LN012_113328	9.40603	5.4114	DLBCL	rFRC
LN012_589591	5.69296	-11.1611	DLBCL	rBEC
LN012_231654	10.0987	5.40286	DLBCL	rFRC
LN012_857480	5.42479	-11.5415	DLBCL	rBEC
LN012_135208	6.25939	-4.53757	rLN	LEC
LN012_387476	6.21089	-4.50447	rLN	LEC
LN012_19553	9.73367	5.25296	DLBCL	rFRC
LN012_333288	9.35222	6.63871	DLBCL	rFRC
LN012_873647	9.97128	6.45923	DLBCL	FRC
LN012_9421	6.53753	-9.44001	DLBCL	rBEC
LN012_240227	5.34358	-11.4882	DLBCL	rBEC
LN012_391223	7.43152	-9.96032	FL	BEC
LN012_10904	6.51494	-9.66805	rLN	BEC
LN012_262161	6.63389	7.43019	FL	FRC
LN012_582719	9.31011	7.12464	FL	FRC
LN012_856349	9.51539	6.72439	DLBCL	FRC
LN012_44712	6.3032	-4.0669	FL	LEC
LN012_492227	10.1491	5.06206	DLBCL	rFRC
LN012_601416	6.54492	-10.3992	DLBCL	rBEC
LN012_846963	9.85468	5.29318	DLBCL	rFRC
LN012_158353	6.9141	7.07007	rLN	FDC
LN012_202746	6.1946	-4.1444	rLN	LEC
LN012_362612	9.99022	5.23658	DLBCL	rFRC
LN012_374317	7.26814	-9.40223	rLN	BEC
LN012_84829	5.632	-11.3526	DLBCL	rBEC
LN012_417894	9.72681	5.09167	DLBCL	rFRC
LN012_818165	8.91681	7.2425	FL	FRC
LN012_459793	9.78802	5.13726	DLBCL	rFRC
LN012_102178	6.05421	-10.8005	DLBCL	rBEC
LN012_549717	7.35071	-9.25471	rLN	BEC
LN012_450366	10.0671	5.32035	DLBCL	rFRC
LN012_353903	10.2242	4.94643	DLBCL	rFRC
LN012_104804	7.76439	-4.34368	DLBCL	LEC
LN012_497841	8.50824	6.25709	FL	FRC
LN012_321041	9.69757	5.15886	DLBCL	rFRC
LN012_406298	10.1496	5.40667	DLBCL	rFRC
LN012_469100	4.08174	-10.0919	FL	BEC
LN012_500890	7.33193	-8.61428	FL	BEC
LN012_148452	9.01359	3.69082	DLBCL	rFRC
LN012_245947	6.48359	7.72319	FL	FRC
LN012_599450	9.80331	5.22181	DLBCL	rFRC
LN012_216044	4.13408	-11.6916	DLBCL	rBEC
LN012_526453	6.8945	7.15086	rLN	FDC
LN012_105196	4.94549	-11.615	DLBCL	rBEC
LN012_89556	6.94822	7.04843	rLN	FDC
LN012_694944	5.59709	-4.54261	FL	LEC
LN012_776047	2.06598	4.26273	DLBCL	FRC
LN012_838342	6.96156	-9.19257	FL	BEC
LN012_832740	4.84419	-11.5014	DLBCL	rBEC
LN012_95874	7.43116	2.72208	DLBCL	rFRC
LN012_704209	5.76503	6.21598	FL	BEC
LN012_271018	6.45856	-11.4273	DLBCL	rBEC
LN012_509917	9.93514	5.22426	DLBCL	rFRC
LN012_224468	7.75045	-3.36718	DLBCL	LEC
LN012_486215	7.38189	-9.6329	FL	BEC
LN012_857616	7.43502	-9.2022	rLN	BEC
LN012_712206	5.38523	-11.5296	DLBCL	rBEC
LN012_722821	6.68354	-10.2108	DLBCL	rBEC
LN012_884298	9.09545	7.20411	FL	FRC
LN012_373620	6.71112	-3.80662	rLN	LEC
LN012_196528	10.2543	5.73068	DLBCL	rFRC
LN012_460908	5.06971	-11.0059	DLBCL	rBEC
LN012_873884	9.48656	5.01724	DLBCL	rFRC
LN012_730676	7.378	-9.8039	FL	BEC
LN012_221388	9.15669	5.69525	DLBCL	rFRC
LN012_255334	5.81121	-4.76697	rLN	LEC
LN012_769496	6.57016	7.92912	FL	FRC
LN012_322254	8.67696	7.24251	FL	FRC
LN012_397738	6.44861	-4.31554	FL	LEC
LN012_363434	6.27259	-11.5488	DLBCL	rBEC
LN012_373996	2.34678	4.43957	DLBCL	FRC
LN012_476783	6.77401	7.22184	FL	FDC
LN012_720354	7.39748	-9.66368	FL	BEC
LN012_804982	4.18313	-10.0472	DLBCL	BEC
LN012_332001	6.57185	7.62618	FL	FRC
LN012_46541	7.41686	2.53776	DLBCL	rFRC
LN012_343272	5.8477	6.44403	rLN	FRC
LN012_217711	7.94927	-4.34867	DLBCL	LEC
LN012_690441	-1.58786	-5.6673	rLN	FRC
LN012_22567	9.92005	5.18676	DLBCL	rFRC
LN012_287510	6.58669	-11.4844	DLBCL	rBEC
LN012_613501	6.62093	7.3753	FL	FRC
LN012_450837	6.16149	7.12277	FL	FRC
LN012_733556	6.04163	-4.43796	rLN	LEC
LN012_443750	8.85687	6.96574	FL	FRC
LN012_677750	9.74545	5.07249	DLBCL	rFRC
LN012_715922	6.79466	-4.48838	rLN	LEC
LN012_810532	4.34043	4.73789	FL	FRC
LN012_432294	3.68928	-10.2968	DLBCL	BEC
LN012_364373	6.11727	-11.4393	DLBCL	rBEC
LN012_169517	9.03569	5.98343	DLBCL	rFRC
LN012_844155	8.92954	7.18788	FL	FRC
LN012_717589	8.26294	-4.43875	DLBCL	LEC
LN012_41513	3.85849	4.52468	FL	FRC
LN012_553539	4.95233	-10.159	DLBCL	rBEC
LN012_842016	7.15008	2.47488	DLBCL	rFRC
LN012_400242	7.5192	-3.91084	rLN	LEC
LN012_134941	7.35996	3.75919	DLBCL	rFRC
LN012_216438	6.38083	-11.3362	rLN	rBEC
LN012_63542	7.24784	-9.19852	rLN	BEC
LN012_71039	4.30872	-11.7744	DLBCL	rBEC
LN012_618435	9.98469	5.48985	DLBCL	rFRC
LN012_126984	7.22908	-10.0752	FL	BEC
LN012_581293	9.76865	5.10729	DLBCL	rFRC
LN012_259208	9.73107	5.20744	DLBCL	rFRC
LN012_646227	8.86944	7.29151	rLN	FRC
LN012_827389	5.63792	-4.69883	rLN	LEC
LN012_681513	4.55638	-11.1692	DLBCL	rBEC
LN012_71748	5.48268	-11.6718	DLBCL	rBEC
LN012_668895	7.19151	-9.44538	FL	BEC
LN012_825835	10.6664	5.41479	DLBCL	rFRC
LN012_672606	5.09947	-11.5622	DLBCL	rBEC
LN012_129484	5.45355	-11.3099	DLBCL	rBEC
LN012_598727	7.11433	-9.98995	FL	BEC
LN012_61554	7.08633	-10.0697	FL	BEC
LN012_847175	9.34292	7.13135	FL	FRC
LN012_796553	9.88627	5.22951	DLBCL	rFRC
LN012_462931	4.92666	-9.51042	DLBCL	BEC
LN012_44466	9.2591	7.10438	FL	FRC
LN012_609575	5.05242	-11.1216	DLBCL	rBEC
LN012_756734	6.63101	7.61648	FL	FRC
LN012_24273	7.45046	-9.70751	FL	BEC
LN012_780712	5.61837	-4.44348	FL	LEC
LN012_712299	6.07689	-4.60181	rLN	LEC
LN012_336470	10.0278	5.25904	DLBCL	rFRC
LN012_415822	5.92304	6.55425	rLN	FRC
LN012_75423	6.35742	-10.7194	FL	BEC
LN012_558564	6.6253	-11.6116	DLBCL	rBEC
LN012_194401	6.66559	-10.8847	DLBCL	rBEC
LN012_790231	8.22816	-4.30032	DLBCL	LEC
LN012_403774	5.49163	-11.4718	DLBCL	rBEC
LN012_329269	10.205	5.34483	DLBCL	rFRC
LN012_51815	5.99582	-10.7202	DLBCL	rBEC
LN012_341050	9.03203	7.1487	FL	FRC
LN012_14515	5.61919	-4.45431	rLN	LEC
LN012_410806	5.44214	-11.2775	DLBCL	rBEC
LN012_341675	4.36961	-3.19457	rLN	LEC
LN012_394050	9.32319	7.23674	FL	FRC
LN012_697367	9.79545	6.67912	DLBCL	FRC
LN012_428852	6.36532	-10.7703	DLBCL	rBEC
LN012_829149	5.63651	-4.50802	FL	LEC
LN012_817634	8.76585	7.12992	rLN	FRC
LN012_455600	4.95751	-10.6047	DLBCL	BEC
LN012_437600	3.21308	4.54099	DLBCL	FRC
LN012_583465	6.7828	-10.7554	DLBCL	BEC
LN012_238928	9.81341	4.88359	DLBCL	rFRC
LN012_544217	9.65663	5.05598	DLBCL	rFRC
LN012_157431	7.49728	-9.47635	rLN	BEC
LN012_409670	6.32842	-4.38231	rLN	LEC
LN012_527299	8.23898	-4.38483	DLBCL	LEC
LN012_397576	6.13481	-9.83956	rLN	BEC
LN012_819272	5.69472	-8.85339	FL	BEC
LN012_611705	9.38946	7.08133	rLN	FRC
LN012_431149	5.26473	-11.4086	DLBCL	rBEC
LN012_455571	7.08558	3.17379	DLBCL	rFRC
LN012_848935	6.6011	7.5647	FL	FRC
LN012_372899	10.2	5.46496	DLBCL	rFRC
LN012_528605	4.67759	-11.7954	DLBCL	rBEC
LN012_123783	3.77521	-10.49	DLBCL	BEC
LN012_877402	6.15713	7.31964	FL	FRC
LN012_635553	5.41909	-11.5295	DLBCL	rBEC
LN012_594327	9.9281	5.23056	DLBCL	rFRC
LN012_541623	7.15792	-3.63817	rLN	LEC
LN012_554251	5.1351	-11.5439	DLBCL	rBEC
LN012_766218	7.69733	-3.31395	rLN	LEC
LN012_146723	5.57537	5.24105	FL	FRC
LN012_868232	6.33951	7.47227	FL	FRC
LN012_835213	9.42447	4.68465	DLBCL	rFRC
LN012_371432	7.75225	-3.41186	DLBCL	LEC
LN012_580179	9.2134	4.06199	DLBCL	rFRC
LN012_818236	7.00233	3.03264	DLBCL	rFRC
LN012_88157	7.01622	-9.43868	rLN	BEC
LN012_383093	9.69787	5.3027	DLBCL	rFRC
LN012_857915	6.78994	7.10543	FL	FDC
LN012_226769	6.659	7.624	FL	FRC
LN012_725784	3.48999	4.66875	DLBCL	FRC
LN012_759582	9.82608	5.00899	DLBCL	rFRC
LN012_626587	7.27793	-9.92216	rLN	BEC
LN012_298966	10.0798	4.57056	DLBCL	rFRC
LN012_15304	5.62927	-4.54577	rLN	LEC
LN012_520869	5.90277	4.89823	FL	FRC
LN012_426682	7.43276	-9.71182	rLN	BEC
LN012_171564	10.2893	5.43565	DLBCL	rFRC
LN012_808902	7.0475	-9.62344	rLN	BEC
LN012_9787	9.79283	4.84649	DLBCL	rFRC
LN012_780970	9.83234	5.43774	DLBCL	rFRC
LN012_473402	6.88943	-10.2205	DLBCL	BEC
LN012_684355	9.03701	3.94638	DLBCL	rFRC
LN012_125332	5.77922	-11.5079	DLBCL	rBEC
LN012_124928	6.4958	-3.76123	rLN	LEC
LN012_187535	6.66271	7.83836	FL	FRC
LN012_231622	5.15628	-11.6349	DLBCL	rBEC
LN012_389635	6.64461	6.87898	rLN	FDC
LN012_757162	7.75577	3.18623	DLBCL	rFRC
LN012_404388	7.51095	-8.80866	rLN	BEC
LN012_460192	6.70213	-11.5326	DLBCL	rBEC
LN012_815124	7.37279	-3.73978	rLN	LEC
LN012_333909	7.20827	-9.79606	FL	BEC
LN012_14751	5.12802	-11.6623	DLBCL	rBEC
LN012_477052	4.46784	-3.15193	FL	LEC
LN012_806293	7.41363	3.12505	DLBCL	rFRC
LN012_350199	7.37734	-9.8366	FL	BEC
LN012_79568	9.78872	5.28699	DLBCL	rFRC
LN012_712772	6.6036	-11.4416	DLBCL	rBEC
LN012_66018	6.06367	-10.0492	FL	BEC
LN012_512445	5.56554	-9.17409	rLN	BEC
LN012_67901	7.30442	-9.74714	FL	BEC
LN012_449336	5.39541	-9.01639	rLN	BEC
LN012_398173	7.25785	-8.95539	rLN	BEC
LN012_800231	6.19471	-8.74534	rLN	BEC
LN012_201850	6.30587	6.66278	FL	FRC
LN012_276657	6.69144	-10.3582	FL	BEC
LN012_662673	7.50752	-9.29244	rLN	BEC
LN012_601547	9.88423	5.34629	DLBCL	rFRC
LN012_572337	2.47926	2.37038	DLBCL	FRC
LN012_248469	7.45401	-9.07969	FL	BEC
LN012_206296	7.36229	-9.17125	rLN	BEC
LN012_260501	9.74345	4.77348	DLBCL	rFRC
LN012_645648	6.96485	-10.2409	FL	BEC
LN012_99072	8.23969	-4.35646	DLBCL	LEC
LN012_447211	7.06381	-9.91508	FL	BEC
LN012_163766	8.58714	6.86453	FL	FRC
LN012_761283	8.92528	7.32681	FL	FRC
LN012_523785	7.47352	-3.73823	DLBCL	LEC
LN012_44169	5.34895	-4.14816	rLN	LEC
LN012_501853	5.55813	-4.45174	rLN	LEC
LN012_62254	6.45822	-4.27214	FL	LEC
LN012_321840	-9.25497	-0.789361	rLN	FRC
LN012_681491	4.57358	-11.7073	DLBCL	rBEC
LN012_356772	9.72857	4.49932	DLBCL	rFRC
LN012_207855	2.6176	4.48488	DLBCL	FRC
LN012_174731	6.65328	7.87399	FL	FRC
LN012_411006	8.24844	-4.36704	DLBCL	LEC
LN012_241332	5.78	-4.41538	rLN	LEC
LN012_80449	7.94869	-4.54337	DLBCL	LEC
LN012_774620	8.18466	-4.18637	DLBCL	LEC
LN012_195139	7.34345	-9.64632	FL	BEC
LN012_643841	10.0553	5.2544	DLBCL	rFRC
LN012_504161	9.85606	5.14068	DLBCL	rFRC
LN012_262531	7.09367	-10.1938	FL	BEC
LN012_641133	9.10987	6.44424	DLBCL	rFRC
LN012_766920	7.36584	-3.52047	DLBCL	LEC
LN012_309366	10.1574	5.39128	DLBCL	rFRC
LN012_521240	6.73315	-9.83082	DLBCL	rBEC
LN012_763890	5.64068	-10.6444	rLN	BEC
LN012_523769	7.19703	-8.7824	rLN	BEC
LN012_57613	1.89173	3.88323	DLBCL	FRC
LN012_74266	7.88859	-4.39547	DLBCL	LEC
LN012_847681	8.84403	7.32249	FL	FRC
LN012_607854	8.89184	6.43716	DLBCL	FRC
LN012_836654	6.82402	6.92476	rLN	FDC
LN012_456884	6.61075	-10.4251	FL	BEC
LN012_518791	9.13973	4.78911	DLBCL	rFRC
LN012_252063	6.09332	-11.6595	DLBCL	rBEC
LN012_475889	10.1982	5.30387	DLBCL	rFRC
LN012_374373	5.52641	6.3081	rLN	FRC
LN012_721420	5.98725	-4.37343	rLN	LEC
LN012_454784	9.58508	4.7244	DLBCL	rFRC
LN012_434493	5.5135	-11.5214	DLBCL	rBEC
LN012_725212	7.26504	-9.08318	rLN	BEC
LN012_22183	6.06216	-4.51291	FL	LEC
LN012_644607	5.45719	-10.7328	DLBCL	rBEC
LN012_431699	8.73627	7.28653	rLN	FRC
LN012_588359	6.59714	-11.072	DLBCL	rBEC
LN012_338834	5.32223	-9.26333	FL	BEC
LN012_204370	7.42145	-9.60839	rLN	BEC
LN012_743136	4.61056	-9.65205	FL	BEC
LN012_683246	5.61308	-4.33578	rLN	LEC
LN012_568531	9.62809	4.87866	DLBCL	rFRC
LN012_228388	5.25914	-11.7248	DLBCL	rBEC
LN012_291417	6.7814	-10.2988	FL	BEC
LN012_667914	10.6823	5.27299	DLBCL	rFRC
LN012_446376	2.27056	4.29527	DLBCL	FRC
LN012_196721	4.98675	-9.62738	FL	BEC
LN012_838985	6.57714	7.97259	FL	FRC
LN012_425662	4.41662	-11.4958	DLBCL	rBEC
LN012_503890	8.60479	7.01413	FL	FRC
LN012_536880	2.69702	2.36583	FL	FRC
LN012_379237	9.88972	5.30177	DLBCL	rFRC
LN012_358404	6.97971	7.20505	rLN	FDC
LN012_633574	1.86412	4.09537	DLBCL	FRC
LN012_590037	7.51962	-4.42828	DLBCL	LEC
LN012_535824	5.07547	-10.4844	DLBCL	BEC
LN012_844392	2.72656	2.40618	FL	FRC
LN012_271198	5.58096	-10.9782	DLBCL	rBEC
LN012_136548	6.33863	-11.5514	DLBCL	rBEC
LN012_583121	8.71266	7.12057	rLN	FRC
LN012_193135	6.33286	8.21232	FL	FRC
LN012_844931	5.95695	5.11466	FL	FRC
LN012_568615	6.67119	7.98871	FL	FRC
LN012_814675	7.12016	-9.02434	rLN	BEC
LN012_807787	5.55467	-8.63404	rLN	BEC
LN012_121826	4.91261	-11.249	DLBCL	rBEC
LN012_676913	4.57811	-11.6521	DLBCL	rBEC
LN012_805737	6.45638	-4.25876	FL	LEC
LN012_866284	3.64853	-10.1339	DLBCL	BEC
LN012_871847	9.05339	7.23246	FL	FRC
LN012_560517	5.41681	-11.1114	DLBCL	rBEC
LN012_536698	8.54509	3.98767	DLBCL	rFRC
LN012_138540	6.45892	7.56616	FL	FRC
LN012_501634	5.6868	-10.7704	rLN	BEC
LN012_756566	6.14901	-11.3815	DLBCL	rBEC
LN012_784692	5.32241	-11.7446	DLBCL	rBEC
LN012_212458	2.68097	2.12201	rLN	FRC
LN012_369573	10.7429	5.31464	DLBCL	rFRC
LN012_359108	5.1978	-9.9972	DLBCL	BEC
LN012_558080	6.60583	-10.4158	FL	BEC
LN012_809237	5.79909	7.05825	rLN	FRC
LN012_706655	6.78132	-9.05376	rLN	BEC
LN012_12899	10.0316	5.25907	DLBCL	rFRC
LN012_229852	5.47743	-4.54531	rLN	LEC
LN012_284829	7.49985	-4.40511	DLBCL	LEC
LN012_361412	7.35157	2.67814	DLBCL	rFRC
LN012_865606	6.59411	-4.34498	rLN	LEC
LN012_776870	7.21824	-10.0365	FL	BEC
LN012_322672	5.9155	-11.4432	DLBCL	rBEC
LN012_409297	5.601	-4.48502	rLN	LEC
LN012_359932	7.06512	-9.35549	rLN	BEC
LN012_236596	6.74275	-10.1589	DLBCL	rBEC
LN012_476619	6.3713	7.54946	FL	FRC
LN012_236969	4.65513	-9.74583	FL	BEC
LN012_505345	9.67744	6.71091	DLBCL	FRC
LN012_60926	10.7254	5.44833	DLBCL	rFRC
LN012_865818	5.8013	6.70721	FL	FRC
LN012_74974	6.99401	-9.30766	FL	BEC
LN012_486822	10.7384	5.42029	DLBCL	rFRC
LN012_327724	9.011	7.33777	rLN	FRC
LN012_149879	5.13399	6.61791	rLN	FRC
LN012_816396	2.38888	4.23433	DLBCL	FRC
LN012_576256	6.07843	7.23121	rLN	FRC
LN012_9853	5.15906	-11.6385	DLBCL	rBEC
LN012_881749	9.06328	3.79144	DLBCL	rFRC
LN012_209093	6.87786	6.83518	rLN	FDC
LN012_688357	10.4237	5.08185	DLBCL	rFRC
LN012_51545	6.8733	6.95695	rLN	FDC
LN012_39111	4.34754	-3.25435	rLN	LEC
LN012_679226	6.40711	-11.1508	DLBCL	rBEC
LN012_413594	7.44982	-8.80815	FL	BEC
LN012_788115	9.68299	4.82928	DLBCL	rFRC
LN012_128106	10.2285	4.72577	DLBCL	rFRC
LN012_872626	6.26442	-4.43404	rLN	LEC
LN012_728560	6.7253	3.3878	DLBCL	rFRC
LN012_233709	5.24488	-10.9704	DLBCL	rBEC
LN012_97251	9.85499	5.20278	DLBCL	rFRC
LN012_527847	9.46528	4.92118	DLBCL	rFRC
LN012_174095	6.38365	-8.64468	FL	BEC
LN012_314442	5.96851	-10.6775	DLBCL	rBEC
LN012_513854	6.52136	8.06902	FL	FRC
LN012_110789	9.16193	7.09456	FL	FRC
LN012_397835	6.27364	-10.2982	FL	BEC
LN012_398789	6.18816	-10.0184	DLBCL	BEC
LN012_418979	9.54452	4.84922	DLBCL	rFRC
LN012_31755	5.58594	-10.9482	DLBCL	BEC
LN012_505014	10.0631	5.01283	DLBCL	rFRC
LN012_718952	4.58927	-11.8166	DLBCL	rBEC
LN012_677825	6.55991	8.04106	FL	FRC
LN012_872758	5.54677	-11.1566	DLBCL	rBEC
LN012_477348	9.60526	4.83846	DLBCL	rFRC
LN012_698763	5.1022	-11.2741	DLBCL	rBEC
LN012_788252	6.34697	-4.24113	rLN	LEC
LN012_356118	6.34774	7.40053	FL	FRC
LN012_754827	7.39509	-9.12716	rLN	BEC
LN012_486515	6.49042	7.58668	FL	FRC
LN012_147792	9.8386	5.32002	DLBCL	rFRC
LN012_95733	6.52805	-9.0748	rLN	BEC
LN012_458769	8.96571	7.32152	FL	FRC
LN012_567911	8.9811	3.90349	DLBCL	rFRC
LN012_105800	6.82704	7.01283	rLN	FDC
LN012_35775	6.89225	6.46215	FL	FRC
LN012_208688	4.38166	4.66516	FL	FRC
LN012_524741	9.96588	5.4183	DLBCL	rFRC
LN012_203285	8.25124	-4.46552	DLBCL	LEC
LN012_316172	6.21905	-9.04155	FL	BEC
LN012_135937	4.3702	-11.6339	DLBCL	rBEC
LN012_170106	5.31681	-10.6352	rLN	BEC
LN012_384176	6.58846	7.14096	FL	FRC
LN012_401922	6.94753	-9.67478	rLN	BEC
LN012_117655	7.10738	-9.59774	FL	BEC
LN012_73325	6.2949	-9.61015	FL	BEC
LN012_687000	6.50439	-9.10786	rLN	BEC
LN012_291348	7.00545	-3.85195	rLN	LEC
LN012_94712	2.42042	4.19136	DLBCL	FRC
LN012_51004	9.35168	7.26035	FL	FRC
LN012_541196	8.03977	-4.46588	DLBCL	LEC
LN012_102948	6.26263	7.55948	FL	FRC
LN012_472130	6.15236	6.87184	FL	FRC
LN012_533342	9.15897	7.12986	DLBCL	FRC
LN012_610253	9.36393	4.54027	DLBCL	rFRC
LN012_399490	9.96041	5.32762	DLBCL	rFRC
LN012_58675	9.2425	7.16654	rLN	FRC
LN012_290055	5.71023	6.50114	rLN	FRC
LN012_467326	5.4034	5.88058	FL	FRC
LN012_760973	8.71468	6.9869	rLN	FRC
LN012_793256	10.391	5.31719	DLBCL	rFRC
LN012_203794	5.25058	-8.91759	rLN	BEC
LN012_454663	6.49347	-10.6972	DLBCL	rBEC
LN012_409771	4.65149	-11.7672	DLBCL	rBEC
LN012_650443	10.6085	5.39172	DLBCL	rFRC
LN012_348887	7.26758	-8.8211	rLN	BEC
LN012_122570	9.70416	4.82927	DLBCL	rFRC
LN012_648529	5.98374	-11.5029	DLBCL	rBEC
LN012_347404	5.09302	-11.5949	DLBCL	rBEC
LN012_725788	7.10544	-8.98667	rLN	BEC
LN012_44815	6.57014	-11.4349	DLBCL	rBEC
LN012_716000	6.83957	6.92065	rLN	FDC
LN012_869121	4.36646	-3.31841	FL	LEC
LN012_258255	7.59855	-4.07191	FL	LEC
LN012_250195	8.9889	7.26746	rLN	FRC
LN012_825320	9.93526	5.34812	DLBCL	rFRC
LN012_725880	10.2132	5.12704	DLBCL	rFRC
LN012_247399	7.29969	-9.02737	rLN	BEC
LN012_720758	7.80647	-3.59126	FL	LEC
LN012_832770	6.20329	-11.2452	DLBCL	rBEC
LN012_732163	3.9767	4.64895	FL	FRC
LN012_432674	7.23421	-9.55135	rLN	BEC
LN012_248126	7.0244	-8.62861	rLN	BEC
LN012_846490	6.41116	-10.579	DLBCL	rBEC
LN012_181395	8.53982	7.08276	rLN	FRC
LN012_617081	4.93092	-11.5157	DLBCL	rBEC
LN012_370834	5.7767	-3.93451	FL	LEC
LN012_613715	7.17829	-8.85276	rLN	BEC
LN012_669800	5.06911	-10.7207	DLBCL	rBEC
LN012_115573	8.76537	6.88312	FL	FRC
LN012_769440	7.75344	-3.38247	rLN	LEC
LN012_853089	5.88239	-10.8253	DLBCL	rBEC
LN012_207414	4.32543	-3.22295	rLN	LEC
LN012_66527	6.92744	-9.25735	rLN	BEC
LN012_179419	6.60128	7.94325	FL	FRC
LN012_375796	6.7257	6.84557	FL	FDC
LN012_630508	4.42048	-11.4702	DLBCL	rBEC
LN012_796426	7.6345	-8.72944	rLN	BEC
LN012_18810	3.14572	4.5861	DLBCL	FRC
LN012_488870	8.60436	7.0521	FL	FRC
LN012_317673	6.63279	-9.1867	rLN	BEC
LN012_33572	6.59475	7.43503	FL	FRC
LN012_380759	8.96046	7.27071	FL	FRC
LN012_84603	2.92773	4.44663	DLBCL	FRC
LN012_79180	2.53908	4.38813	DLBCL	FRC
LN012_452274	4.44407	-11.8156	DLBCL	rBEC
LN012_657761	5.92795	5.14024	FL	FRC
LN012_218150	5.29042	-11.3181	DLBCL	rBEC
LN012_840228	6.65958	-10.1664	DLBCL	rBEC
LN012_111232	7.29233	-8.77866	rLN	BEC
LN012_470167	9.23437	4.68024	DLBCL	rFRC
LN012_328595	4.80961	-8.57237	FL	LEC
LN012_185354	6.03714	-11.3905	DLBCL	rBEC
LN012_816279	6.26807	7.79232	FL	FRC
LN012_647525	8.77506	7.2005	FL	FRC
LN012_393424	10.1179	5.02471	DLBCL	rFRC
LN012_753360	3.49121	3.46198	rLN	FRC
LN012_241477	10.0373	5.11451	DLBCL	rFRC
LN012_405311	2.37857	4.34309	DLBCL	FRC
LN012_869921	6.38739	-9.21101	rLN	BEC
LN012_551674	7.04442	-4.10078	DLBCL	LEC
LN012_239141	6.61201	7.17024	FL	FRC
LN012_505994	9.76165	5.08259	DLBCL	rFRC
LN012_38568	5.63605	6.25541	rLN	FRC
LN012_670489	8.06432	5.59601	DLBCL	rFRC
LN012_300101	6.33944	-11.4206	DLBCL	rBEC
LN012_884163	8.22673	-4.41339	DLBCL	LEC
LN012_382195	6.70791	-9.81522	DLBCL	rBEC
LN012_863917	6.29441	-10.8516	DLBCL	rBEC
LN012_564576	5.9637	-11.4438	DLBCL	rBEC
LN012_829278	7.18576	-8.91078	rLN	BEC
LN012_141373	4.41508	-11.8467	DLBCL	rBEC
LN012_235053	5.45734	-4.11626	rLN	LEC
LN012_386646	9.79151	5.1911	DLBCL	rFRC
LN012_485757	2.22255	3.84957	DLBCL	FRC
LN012_785759	6.77774	6.99984	FL	FDC
LN012_369893	10.4063	5.80469	DLBCL	rFRC
LN012_390875	2.32081	4.28595	DLBCL	FRC
LN012_488762	7.79535	6.57774	DLBCL	FRC
LN012_73287	7.24564	-9.46188	rLN	BEC
LN012_161416	6.47814	7.8541	FL	FRC
LN012_122646	8.83959	7.25739	FL	FRC
LN012_617316	7.12406	-8.83787	rLN	BEC
LN012_729105	7.20883	-3.61112	rLN	LEC
LN012_593311	5.50983	-11.9439	DLBCL	rBEC
LN012_90621	5.25143	-11.2156	DLBCL	rBEC
LN012_662199	9.78164	5.18769	DLBCL	rFRC
LN012_221757	10.0093	5.1396	DLBCL	rFRC
LN012_26936	4.91571	-8.8958	FL	BEC
LN012_861044	5.77466	-4.18074	FL	LEC
LN012_673419	5.01243	-9.44763	FL	BEC
LN012_816494	6.23599	-4.33808	FL	LEC
LN012_235707	6.96125	7.29147	FL	FDC
LN012_545557	2.66666	2.48386	FL	FRC
LN012_336269	9.86573	5.24739	DLBCL	rFRC
LN012_73059	6.07751	-11.1239	DLBCL	rBEC
LN012_49506	6.42424	8.22298	FL	FRC
LN012_125663	6.162	-10.5346	DLBCL	rBEC
LN012_257063	4.14468	-11.6544	DLBCL	rBEC
LN012_52181	5.92582	6.76248	FL	FRC
LN012_811961	2.39286	2.5249	FL	FRC
LN012_41533	4.46641	-10.3017	DLBCL	rBEC
LN012_703292	4.29183	-11.6785	DLBCL	rBEC
LN012_315349	10.4077	5.77177	DLBCL	rFRC
LN012_533860	7.77399	-3.69522	rLN	LEC
LN012_392973	5.99601	-11.532	DLBCL	rBEC
LN012_633782	6.66088	7.65473	FL	FRC
LN012_121996	5.07049	-11.3861	DLBCL	rBEC
LN012_855261	7.30784	-8.70339	rLN	BEC
LN012_96162	8.89922	6.97085	FL	FRC
LN012_725858	5.8363	-4.02016	rLN	LEC
LN012_277025	4.3478	-11.6048	DLBCL	rBEC
LN012_605312	2.03162	4.18912	DLBCL	FRC
LN012_658902	9.70099	5.0487	DLBCL	rFRC
LN012_289377	4.62055	-10.4714	FL	BEC
LN012_582991	7.36486	5.36596	DLBCL	FRC
LN012_220889	9.9933	5.07302	DLBCL	rFRC
LN012_107729	5.32844	-11.574	DLBCL	rBEC
LN012_153423	6.43019	-9.73564	FL	BEC
LN012_681950	5.71262	-10.6431	FL	rBEC
LN012_356795	4.93218	-9.45751	FL	BEC
LN012_574638	9.87143	5.06602	DLBCL	rFRC
LN012_679077	9.49708	4.81785	DLBCL	rFRC
LN012_140878	6.36181	-4.32741	rLN	LEC
LN012_194421	1.9771	4.09299	DLBCL	FRC
LN012_123969	6.41252	-10.4695	FL	BEC
LN012_266854	10.1139	5.16102	DLBCL	rFRC
LN012_589683	8.74763	7.25956	FL	FRC
LN012_118518	5.16612	-9.07103	FL	BEC
LN012_338605	9.15107	7.29379	rLN	FRC
LN012_305975	9.76814	4.3435	DLBCL	rFRC
LN012_330705	9.25816	7.25742	rLN	FRC
LN012_592800	9.15799	4.08775	DLBCL	rFRC
LN012_22320	7.2491	-9.26487	rLN	BEC
LN012_533428	4.00733	4.81668	DLBCL	FRC
LN012_519027	8.74048	6.89365	FL	FRC
LN012_45633	10.1498	5.30052	DLBCL	rFRC
LN012_703075	2.44021	1.95797	FL	FRC
LN012_509803	6.26197	7.29217	FL	FRC
LN012_409507	10.1048	5.4041	DLBCL	rFRC
LN012_450510	8.15008	-4.32797	DLBCL	LEC
LN012_456985	4.41483	-11.5108	DLBCL	rBEC
LN012_827354	7.8069	-3.37428	rLN	LEC
LN012_235912	6.58399	-9.03274	FL	BEC
LN012_360604	9.10609	7.31156	FL	FRC
LN012_377072	8.9265	7.12807	FL	FRC
LN012_173272	5.66355	-11.1219	DLBCL	rBEC
LN012_252653	4.56102	-3.11643	rLN	LEC
LN012_679278	9.76856	5.05854	DLBCL	rFRC
LN012_509824	6.95055	-3.29258	rLN	LEC
LN012_479896	9.90486	5.33108	DLBCL	rFRC
LN012_773910	9.06842	7.33582	FL	FRC
LN012_822508	2.10554	3.71111	DLBCL	FRC
LN012_74739	5.74507	-4.48917	rLN	LEC
LN012_218957	6.39712	7.64787	FL	FRC
LN012_636343	7.13071	-4.55295	DLBCL	LEC
LN012_470750	7.08494	-9.15808	FL	BEC
LN012_566777	8.69082	6.9685	FL	FRC
LN012_39570	7.69689	-3.37056	rLN	LEC
LN012_104385	6.64962	6.47903	FL	FRC
LN012_188954	4.40332	-10.1515	FL	BEC
LN012_200221	2.24359	4.31099	DLBCL	FRC
LN012_581562	7.18623	-4.13429	FL	LEC
LN012_826490	6.91335	-3.88184	rLN	LEC
LN012_139202	7.36728	-9.04879	rLN	BEC
LN012_694351	4.84735	-11.2178	DLBCL	rBEC
LN012_556871	8.44907	6.18922	DLBCL	FRC
LN012_435286	6.45441	-9.53913	rLN	BEC
LN012_555311	7.20711	-8.66145	rLN	BEC
LN012_327198	4.49026	-11.3592	DLBCL	rBEC
LN012_206275	5.94817	5.97319	FL	FRC
LN012_175444	4.22587	-11.8306	DLBCL	rBEC
LN012_838108	5.28677	-11.2591	DLBCL	rBEC
LN012_231560	5.43285	-9.65499	FL	BEC
LN012_74972	6.66392	-9.02206	rLN	BEC
LN012_511276	6.82684	6.98105	rLN	FDC
LN012_125995	6.55715	7.49423	FL	FRC
LN012_562901	7.534	2.80401	DLBCL	rFRC
LN012_606069	8.7903	7.2024	FL	FRC
LN012_34280	6.92092	-9.2258	rLN	BEC
LN012_407083	9.52155	4.65455	DLBCL	rFRC
LN012_201390	9.28534	6.94925	FL	FRC
LN012_267774	5.83798	6.90842	FL	FRC
LN012_586078	6.49932	-4.35492	rLN	LEC
LN012_525214	6.5955	7.16668	FL	FRC
LN012_738516	7.02782	3.35856	DLBCL	rFRC
LN012_797500	6.60078	-10.3563	FL	BEC
LN012_712990	9.74725	5.75214	FL	rFRC
LN012_749409	6.29104	-4.21784	rLN	LEC
LN012_673417	10.1938	5.39277	DLBCL	rFRC
LN012_111896	9.89423	4.88069	DLBCL	rFRC
LN012_768660	6.52083	7.81818	FL	FRC
LN012_343911	6.41397	-4.067	FL	LEC
LN012_73782	6.27321	-10.1059	FL	BEC
LN012_84439	5.47224	-11.4454	DLBCL	rBEC
LN012_814196	6.24728	-10.1863	FL	BEC
LN012_19811	10.6591	5.0125	DLBCL	rFRC
LN012_412884	10.3804	5.40677	DLBCL	rFRC
LN012_648575	7.67343	2.88559	DLBCL	rFRC
LN012_496225	7.02219	7.24703	rLN	FDC
LN012_693148	10.0941	5.23343	DLBCL	rFRC
LN012_121638	5.70435	6.25885	rLN	FRC
LN012_412820	5.8883	-4.16756	rLN	LEC
LN012_159754	6.20065	-3.97067	rLN	LEC
LN012_472841	4.9628	-11.3517	DLBCL	rBEC
LN012_865806	10.1741	5.31974	DLBCL	rFRC
LN012_406500	10.6818	5.62481	DLBCL	rFRC
LN012_670838	5.88753	6.14359	FL	FRC
LN012_81651	6.97884	-4.00997	rLN	LEC
LN012_831912	6.86247	-8.87347	FL	BEC
LN012_448196	5.1544	-10.8303	DLBCL	rBEC
LN012_656987	9.8859	5.30081	DLBCL	rFRC
LN012_832096	8.7774	7.18333	FL	FRC
LN012_828679	9.30576	6.88682	FL	FRC
LN012_710205	9.30608	6.93522	DLBCL	FRC
LN012_792174	10.4836	4.71906	DLBCL	rFRC
LN012_800724	6.59183	7.93849	FL	FRC
LN012_573705	4.85631	-11.6972	DLBCL	rBEC
LN012_258191	5.55171	-10.4406	rLN	BEC
LN012_2101	4.40984	-3.24146	FL	LEC
LN012_264622	-4.25514	-1.11611	FL	LEC
LN012_114006	4.53107	-11.6512	DLBCL	rBEC
LN012_240584	6.55799	-10.3644	FL	BEC
LN012_426338	7.74468	-3.3505	rLN	LEC
LN012_326065	6.28307	7.99321	FL	FRC
LN012_97974	4.15065	-11.542	DLBCL	rBEC
LN012_13656	6.25262	-9.98835	FL	BEC
LN012_812295	7.06475	-4.06025	rLN	LEC
LN012_687247	1.79926	3.73403	DLBCL	FRC
LN012_456283	9.02778	7.14521	FL	FRC
LN012_242570	7.22247	2.65661	DLBCL	rFRC
LN012_504491	7.22349	2.51304	DLBCL	rFRC
LN012_154940	7.87884	-4.23811	DLBCL	LEC
LN012_872354	6.88261	-9.87821	DLBCL	BEC
LN012_741840	6.2585	-8.95731	FL	BEC
LN012_242698	6.96468	-3.56909	rLN	LEC
LN012_622323	7.27042	-8.79559	rLN	BEC
LN012_555476	5.84965	-8.79475	rLN	BEC
LN012_557623	6.84509	-8.48511	FL	BEC
LN012_864244	6.53828	8.02257	FL	FRC
LN012_636225	9.96598	5.40166	DLBCL	rFRC
LN012_252646	10.0373	5.48431	DLBCL	rFRC
LN012_535814	6.58742	-9.8195	DLBCL	BEC
LN012_568808	6.36089	-4.30387	rLN	LEC
LN012_142000	7.75056	-3.38232	rLN	LEC
LN012_53432	5.36636	-8.55869	rLN	BEC
LN012_541207	8.03267	-4.02249	DLBCL	LEC
LN012_424295	4.86355	-11.134	DLBCL	rBEC
LN012_852449	6.302	7.64814	FL	FRC
LN012_573933	1.68421	2.98231	DLBCL	FRC
LN012_81735	6.04025	-4.37372	FL	LEC
LN012_663104	8.81701	7.25768	FL	FRC
LN012_850275	5.50446	-11.3539	DLBCL	rBEC
LN012_846916	5.53759	-8.8798	rLN	BEC
LN012_876621	4.16585	-11.4883	DLBCL	rBEC
LN012_511365	9.09656	7.29922	FL	FRC
LN012_186572	5.57484	-10.5873	rLN	BEC
LN012_326392	5.56577	-10.6293	rLN	BEC
LN012_133651	4.2648	-11.7469	DLBCL	rBEC
LN012_600404	6.54321	7.52329	FL	FRC
LN012_755172	6.68212	-10.3522	FL	BEC
LN012_145155	4.44374	-3.19592	FL	LEC
LN012_43172	6.84973	-8.71515	rLN	BEC
LN012_320077	5.06308	-9.26079	FL	BEC
LN012_654309	7.48968	-3.46637	rLN	LEC
LN012_456730	7.28107	-9.36027	rLN	BEC
LN012_411845	9.90628	5.28727	DLBCL	rFRC
LN012_456432	5.73052	-8.65439	rLN	BEC
LN012_875517	5.67496	-10.4039	DLBCL	BEC
LN012_164896	7.09147	-8.58583	FL	BEC
LN012_413387	8.09218	6.31071	DLBCL	rFRC
LN012_793008	5.37705	-11.5319	DLBCL	rBEC
LN012_653117	5.8453	-10.7153	DLBCL	rBEC
LN012_34182	8.51538	6.93642	rLN	FRC
LN012_526598	10.0823	5.54879	DLBCL	rFRC
LN012_829900	6.50643	-9.10607	FL	BEC
LN012_34507	7.01951	-10.0145	FL	BEC
LN012_48631	6.91492	-4.53814	DLBCL	LEC
LN012_261732	6.37644	-10.7843	DLBCL	rBEC
LN012_260196	4.44869	-10.9047	DLBCL	rBEC
LN012_25430	6.60352	-9.63045	rLN	BEC
LN012_268708	2.41438	4.424	DLBCL	FRC
LN012_194718	7.45399	-9.11954	rLN	BEC
LN012_583776	5.36997	-11.4239	DLBCL	rBEC
LN012_650545	6.83529	-9.76743	FL	BEC
LN012_149321	8.67092	7.13937	FL	FRC
LN012_605022	6.61536	7.26331	FL	FRC
LN012_882176	7.10353	-9.4406	rLN	BEC
LN012_595013	6.3115	-4.00313	FL	LEC
LN012_74099	6.3195	7.81886	FL	FRC
LN012_226438	10.5063	5.42895	DLBCL	rFRC
LN012_317698	8.95161	7.18542	FL	rFRC
LN012_147341	6.25081	-3.97311	rLN	LEC
LN012_70614	4.60364	-11.1351	DLBCL	rBEC
LN012_537309	1.92527	3.99149	DLBCL	FRC
LN012_112417	2.69465	2.16117	FL	FRC
LN012_65301	5.72119	6.46757	rLN	FRC
LN012_261836	9.62162	4.98483	DLBCL	rFRC
LN012_522912	5.54871	-8.94802	FL	BEC
LN012_358095	3.83042	-10.5097	DLBCL	BEC
LN012_753	6.01601	6.87106	FL	FRC
LN012_124839	4.15876	-11.1405	DLBCL	rBEC
LN012_469325	6.22668	-9.5713	rLN	BEC
LN012_13504	9.59149	4.96363	DLBCL	rFRC
LN012_355981	2.3075	4.13994	FL	FRC
LN012_142675	3.57156	4.81838	FL	FRC
LN012_202778	7.46319	-8.85035	rLN	BEC
LN012_614901	8.97202	6.91712	FL	FRC
LN012_519508	9.24035	5.63436	DLBCL	rFRC
LN012_806112	4.63303	-10.8314	DLBCL	rBEC
LN012_298400	5.92839	-11.4839	DLBCL	rBEC
LN012_802351	6.05739	-9.59418	FL	BEC
LN012_702888	1.90938	3.70965	DLBCL	FRC
LN012_496109	7.13591	-3.7637	rLN	LEC
LN012_244459	7.11646	6.36011	FL	FRC
LN012_182950	9.37945	7.04963	rLN	FRC
LN012_162956	7.20168	-9.36548	rLN	BEC
LN012_33804	4.22247	-11.5871	DLBCL	rBEC
LN012_623701	6.54407	7.36933	FL	FRC
LN012_549381	6.67921	-3.65022	rLN	LEC
LN012_506986	5.6201	6.83996	rLN	FRC
LN012_579663	8.89562	7.16955	FL	FRC
LN012_225897	6.04138	6.98205	FL	FRC
LN012_223736	10.25	5.33351	DLBCL	rFRC
LN012_48013	5.3	-10.4743	DLBCL	BEC
LN012_614379	5.83083	6.45031	rLN	FRC
LN012_531233	6.78401	-9.96651	DLBCL	BEC
LN012_713618	3.5477	3.18361	FL	FRC
LN012_37535	5.68808	-4.42184	FL	LEC
LN012_677940	9.93791	5.19054	DLBCL	rFRC
LN012_121822	3.55173	4.59616	FL	FRC
LN012_310644	6.04588	-9.22805	rLN	BEC
LN012_118831	8.1686	-4.1396	DLBCL	LEC
LN012_605571	7.79791	-3.31803	rLN	LEC
LN012_550359	6.14261	-9.09541	FL	BEC
LN012_44038	5.82711	6.38817	FL	FRC
LN012_777705	7.60099	-8.6773	rLN	BEC
LN012_519569	7.14155	-9.60559	rLN	BEC
LN012_62443	9.02709	7.366	FL	FRC
LN012_5050	6.83885	-9.88619	FL	BEC
LN012_710795	6.02411	-3.78356	FL	LEC
LN012_725955	4.97128	-9.16689	rLN	BEC
LN012_776440	4.77814	4.83411	FL	FRC
LN012_534889	7.81198	-3.15952	rLN	LEC
LN012_290428	8.43002	6.27169	FL	rFRC
LN012_236219	6.28868	8.09644	FL	FRC
LN012_823598	6.09828	-9.72486	rLN	BEC
LN012_308746	6.34989	-10.3322	FL	BEC
LN012_813943	7.50009	-3.61311	rLN	LEC
LN012_659841	6.18494	-10.7908	DLBCL	rBEC
LN012_232770	6.17395	7.33586	FL	FRC
LN012_89415	5.74404	-4.30505	rLN	LEC
LN012_618100	6.54899	-9.36	FL	BEC
LN012_340418	6.92871	-3.70417	rLN	LEC
LN012_97668	2.28778	4.28685	DLBCL	FRC
LN012_47032	6.93431	-9.55027	FL	BEC
LN012_50109	6.13923	7.57212	FL	FRC
LN012_775238	5.02102	-9.45278	rLN	BEC
LN012_274855	6.33125	7.51174	FL	FRC
LN012_150557	8.90835	4.85115	DLBCL	rFRC
LN012_377688	6.52513	7.44254	FL	FRC
LN012_671689	6.0123	6.92839	FL	FRC
LN012_468081	5.56332	6.56617	rLN	FRC
LN012_47598	7.9001	-4.40946	DLBCL	LEC
LN012_120040	10.101	4.82576	DLBCL	rFRC
LN012_531467	7.90644	-4.46363	DLBCL	LEC
LN012_129726	5.94226	6.9539	rLN	FRC
LN012_207699	6.13371	-10.5184	rLN	BEC
LN012_236865	6.034	7.64976	FL	FRC
LN012_66051	5.60326	6.61676	rLN	FRC
LN012_522784	6.41785	-8.80147	FL	BEC
LN012_215245	4.62248	-9.63369	FL	BEC
LN012_393799	6.51942	6.96533	FL	FRC
LN012_295437	5.44609	-11.1826	DLBCL	rBEC
LN012_415116	2.1622	4.35699	DLBCL	FRC
LN012_155614	2.09996	3.97818	DLBCL	FRC
LN012_814308	2.50742	2.19574	FL	FRC
LN012_725342	6.15169	-9.86468	FL	BEC
LN012_721840	5.71457	6.66627	FL	FRC
LN012_475457	7.52547	-8.77856	rLN	BEC
LN012_348384	4.52815	-11.4141	DLBCL	rBEC
LN012_351313	7.04034	-3.40297	rLN	LEC
LN012_715391	7.32903	-3.35336	rLN	LEC
LN012_84404	4.27774	-9.6135	FL	BEC
LN012_776451	7.67729	-3.44842	rLN	LEC
LN012_703567	6.12783	-10.8724	DLBCL	BEC
LN012_118471	7.06396	-9.13755	rLN	BEC
LN012_80175	6.63739	7.10052	FL	FRC
LN012_294284	2.34574	4.34866	DLBCL	FRC
LN012_805730	6.02793	-8.69745	FL	BEC
LN012_559989	4.68929	-11.6927	DLBCL	rBEC
LN012_585341	4.82351	-11.497	DLBCL	rBEC
LN012_223512	6.61897	-8.7278	rLN	BEC
LN012_742763	3.90738	-10.098	FL	BEC
LN012_851871	5.58315	6.3315	rLN	FRC
LN012_579304	6.82356	-9.65154	FL	BEC
LN012_387921	7.0328	3.68034	DLBCL	rFRC
LN012_316639	7.61289	-3.32383	rLN	LEC
LN012_822464	6.92358	-3.81103	FL	LEC
LN012_121634	6.51043	7.42906	FL	FRC
LN012_447575	6.45512	-8.84179	FL	BEC
LN012_720331	2.09053	4.0545	DLBCL	FRC
LN012_459232	4.29231	-3.29184	FL	LEC
LN012_186845	1.75786	2.81399	FL	FRC
LN012_830488	7.34373	-3.61585	rLN	LEC
LN012_825567	5.63935	-9.09179	rLN	BEC
LN012_483267	8.97605	7.29134	FL	FRC
LN012_40114	6.05886	7.02705	FL	FRC
LN012_175071	10.0478	5.43457	DLBCL	rFRC
LN012_507832	6.85292	-9.2881	rLN	BEC
LN012_176205	6.1009	-11.0232	DLBCL	rBEC
LN012_45135	2.20002	2.2795	DLBCL	FRC
LN012_143765	8.64765	6.96853	FL	FRC
LN012_652571	6.31218	8.15736	FL	FRC
LN012_535427	6.53491	-4.05712	rLN	LEC
LN012_244523	4.13055	-11.5682	DLBCL	rBEC
LN012_188768	5.8926	-9.39199	rLN	BEC
LN012_504328	4.58772	-9.43246	rLN	BEC
LN012_487076	5.49132	6.44313	rLN	FRC
LN012_649140	6.7819	-3.70307	rLN	LEC
LN012_147259	6.60946	7.69743	FL	FRC
LN012_398848	10.1269	5.13277	DLBCL	rFRC
LN012_449636	6.47375	8.07404	FL	FRC
LN012_322003	5.66828	-9.40537	FL	BEC
LN012_55513	4.30189	-11.7061	DLBCL	rBEC
LN012_666769	10.4457	5.68266	DLBCL	rFRC
LN012_871707	5.90121	6.63668	rLN	FRC
LN012_458208	6.66233	-3.88539	rLN	LEC
LN012_316520	5.72772	6.43925	FL	FRC
LN012_776213	6.50138	-9.11864	rLN	BEC
LN012_484407	6.69676	6.98365	rLN	FRC
LN012_165968	6.57592	-9.45712	FL	BEC
LN012_185003	2.08572	3.39241	DLBCL	FRC
LN012_97188	8.05391	-4.39827	DLBCL	LEC
LN012_451958	5.86048	-9.08474	FL	BEC
LN012_104010	6.84493	-9.20747	rLN	BEC
LN012_118775	5.22556	-9.72103	DLBCL	BEC
LN012_823141	5.9307	7.32021	FL	FRC
LN012_775343	8.81084	7.08618	FL	FRC
LN012_721189	8.72184	7.00589	FL	FRC
LN012_702584	4.01811	-10.6971	DLBCL	BEC
LN012_330387	4.85112	-11.582	DLBCL	rBEC
LN012_674749	6.04523	-11.3712	DLBCL	rBEC
LN012_485761	6.49366	-4.22859	FL	LEC
LN012_519043	6.47189	7.8307	FL	FRC
LN012_163964	7.08202	-8.64142	FL	BEC
LN012_580450	2.68486	2.02443	rLN	FRC
LN012_611807	10.2212	5.25652	DLBCL	rFRC
LN012_218256	5.95208	-4.1475	rLN	LEC
LN012_371326	8.63371	7.07708	rLN	FRC
LN012_203224	8.8277	7.18067	FL	FRC
LN012_325825	6.63735	-10.2786	FL	BEC
LN012_406235	7.18055	-2.72623	rLN	LEC
LN012_83286	5.75005	6.67144	FL	FRC
LN012_27123	5.9837	-4.27818	rLN	LEC
LN012_862012	2.97259	1.94344	DLBCL	FRC
LN012_396165	2.73857	2.8534	FL	FRC
LN012_175461	5.41106	-8.34108	rLN	BEC
LN012_152733	7.4461	-9.07858	FL	BEC
LN012_227037	5.14461	-10.9705	DLBCL	rBEC
LN012_60817	6.31122	-9.27911	FL	BEC
LN012_767167	9.34466	4.35671	DLBCL	rFRC
LN012_772595	7.09693	-8.8898	rLN	BEC
LN012_678697	6.05041	-4.20209	FL	LEC
LN012_158145	9.70185	4.84015	DLBCL	rFRC
LN012_143691	5.85793	-4.03534	FL	LEC
LN012_332905	9.76935	5.15003	DLBCL	rFRC
LN012_404599	5.00617	-10.0271	FL	BEC
LN012_136339	6.07978	-9.95879	FL	BEC
LN012_566865	5.28985	-9.41075	FL	BEC
LN012_659034	6.09302	-4.18136	rLN	LEC
LN012_875998	6.23911	-3.99973	rLN	LEC
LN012_333886	9.14202	7.28722	FL	FRC
LN012_195220	4.4495	-3.26917	FL	LEC
LN012_128420	9.05399	4.47873	DLBCL	rFRC
LN012_25763	4.27376	-10.5661	DLBCL	BEC
LN012_756958	9.86107	4.86963	DLBCL	rFRC
LN012_325019	4.69559	-11.7982	DLBCL	rBEC
LN012_28418	3.09362	4.59902	DLBCL	FRC
LN012_780095	6.88499	-3.71303	rLN	LEC
LN012_754459	7.28855	2.99337	DLBCL	rFRC
LN012_350617	8.83258	7.14927	FL	FRC
LN012_329583	2.98946	1.89071	FL	FRC
LN012_76791	6.73153	7.08114	FL	FRC
LN012_296423	5.70099	6.02443	FL	FRC
LN012_94149	7.33856	-8.68248	rLN	BEC
LN012_454451	8.31566	5.64858	DLBCL	rFRC
LN012_500135	5.88872	-8.53524	rLN	BEC
LN012_449786	6.95381	-9.36667	DLBCL	BEC
LN012_442013	5.41182	-10.6913	rLN	BEC
LN012_380504	5.61485	-4.24964	FL	LEC
LN012_394076	6.6078	-3.81193	rLN	LEC
LN012_386419	5.57722	6.56805	rLN	FRC
LN012_14004	4.85569	-10.9653	DLBCL	rBEC
LN012_598804	6.69363	-3.52661	rLN	LEC
LN012_28602	6.33881	-4.37187	FL	LEC
LN012_53065	4.62671	-3.3486	rLN	LEC
LN012_165561	7.75724	-3.69575	rLN	LEC
LN012_510061	6.31948	8.00325	FL	FRC
LN012_90384	6.79266	-3.69863	rLN	LEC
LN012_262785	5.79986	-10.8517	DLBCL	rBEC
LN012_697341	8.9803	3.81669	DLBCL	rFRC
LN012_595464	6.29428	7.3966	FL	FRC
LN012_430169	2.53401	1.99794	FL	FRC
LN012_676600	9.07256	7.42425	FL	FRC
LN012_478701	5.68034	-4.49767	FL	LEC
LN012_3663	7.27903	-9.59538	rLN	BEC
LN012_491248	9.32636	6.06698	DLBCL	rFRC
LN012_246533	7.07623	-8.47398	rLN	BEC
LN012_499613	6.32391	-9.40001	rLN	BEC
LN012_349398	8.14553	-4.38825	DLBCL	LEC
LN012_420321	6.19846	-10.4981	DLBCL	BEC
LN012_76983	6.62471	-9.17416	rLN	BEC
LN012_831176	6.60748	7.89584	FL	FRC
LN012_727819	5.37976	-8.64259	FL	BEC
LN012_830613	5.51195	-10.9901	DLBCL	rBEC
LN012_389840	8.98318	7.2193	rLN	FRC
LN012_653203	5.8591	7.10633	FL	FRC
LN012_20999	5.47396	-9.51641	FL	BEC
LN012_580878	7.87617	-4.33628	FL	LEC
LN012_533962	5.67666	-4.40216	rLN	LEC
LN012_210682	4.59733	-10.4857	DLBCL	BEC
LN012_324928	6.61983	-9.49881	FL	BEC
LN012_392699	4.42811	-10.7371	DLBCL	rBEC
LN012_17808	6.63841	-3.95768	DLBCL	LEC
LN012_67628	6.26266	-4.14089	FL	LEC
LN012_186163	6.71163	6.90648	rLN	FRC
LN012_281935	6.73277	-3.43962	rLN	LEC
LN012_339563	4.40836	4.86984	FL	FRC
LN012_738822	8.19828	-4.1046	DLBCL	LEC
LN012_744952	5.84013	-10.6804	DLBCL	rBEC
LN012_277995	6.30545	7.40104	FL	FRC
LN012_198933	7.17266	-3.42199	rLN	LEC
LN012_365131	6.65703	7.20249	FL	FRC
LN012_708177	5.54957	-9.61836	FL	BEC
LN012_210924	5.4415	-11.0445	DLBCL	rBEC
LN012_667719	6.13251	7.87174	FL	FRC
LN012_727806	2.22003	3.5906	FL	FRC
LN012_828831	7.37937	-8.6795	FL	BEC
LN012_621953	5.80596	6.79382	FL	FRC
LN012_346163	8.19878	5.69301	FL	rFRC
LN012_47448	3.75939	4.61557	rLN	FRC
LN012_449234	4.12426	-10.9063	DLBCL	BEC
LN012_781675	6.39467	-4.12217	FL	LEC
LN012_709005	7.09451	-9.52393	rLN	BEC
LN012_19977	6.62515	-9.88952	FL	BEC
LN012_164352	4.57712	-3.23648	rLN	LEC
LN012_677562	6.55198	8.01213	FL	FRC
LN012_873237	2.89382	4.49652	DLBCL	FRC
LN012_364994	5.63398	-10.6064	rLN	BEC
LN012_17654	6.00169	-10.9737	FL	BEC
LN012_134403	5.98307	-4.05454	FL	LEC
LN012_514452	2.03615	4.00975	DLBCL	FRC
LN012_880765	7.71097	-3.1216	rLN	LEC
LN012_711809	5.32231	-4.18571	rLN	LEC
LN012_119260	8.08629	-4.26665	DLBCL	LEC
LN012_681729	6.6004	7.94496	FL	FRC
LN012_504097	6.63959	-3.94741	rLN	LEC
LN012_824169	6.38254	7.57692	FL	FRC
LN012_562114	4.93236	-11.4423	DLBCL	rBEC
LN012_734976	4.94917	-8.65538	rLN	BEC
LN012_866305	6.16504	-8.64102	rLN	BEC
LN012_780119	5.63403	-11.4283	DLBCL	rBEC
LN012_285803	5.95153	-9.04442	FL	BEC
LN012_237458	6.71172	-3.78552	rLN	LEC
LN012_767022	7.67128	-3.4745	rLN	LEC
LN012_521971	4.2609	-9.43959	FL	BEC
LN012_71625	8.75331	7.20725	FL	FRC
LN012_352003	6.51496	7.65203	FL	FRC
LN012_337773	7.33595	-8.88106	FL	BEC
LN012_295522	7.25251	-8.77799	rLN	BEC
LN012_448630	7.18865	-3.84186	rLN	LEC
LN012_712985	2.43906	4.08086	DLBCL	FRC
LN012_524966	7.04146	-8.61689	rLN	BEC
LN012_416388	7.23846	-4.01451	FL	LEC
LN012_678477	6.06401	-10.6445	DLBCL	rBEC
LN012_421838	5.94185	-9.13953	FL	BEC
LN012_479053	7.03037	-8.84056	rLN	BEC
LN012_528648	8.21452	-3.76539	DLBCL	LEC
LN012_742599	5.55221	-10.8827	DLBCL	rBEC
LN012_535309	7.17568	-4.29806	rLN	LEC
LN012_221985	2.83555	4.32325	DLBCL	FRC
LN012_304343	9.55679	4.88727	DLBCL	rFRC
LN012_679896	7.13742	2.91628	DLBCL	rFRC
LN012_342944	4.82459	-11.6027	DLBCL	rBEC
LN012_38407	5.72498	-9.40436	rLN	BEC
LN012_689998	4.8679	-9.52457	FL	BEC
LN012_28100	4.52713	-11.7038	DLBCL	rBEC
LN012_458533	4.11897	4.43153	DLBCL	FRC
LN012_775385	9.65153	4.75939	DLBCL	rFRC
LN012_518168	6.53967	7.7718	FL	FRC
LN012_54445	8.78261	6.81715	FL	FRC
LN012_637124	4.14675	-11.6979	DLBCL	rBEC
LN012_106082	3.24402	2.96178	FL	FRC
LN012_56367	4.95334	-11.4156	DLBCL	rBEC
LN012_749522	6.8638	-9.30623	rLN	BEC
LN012_694083	6.75283	-9.40228	FL	BEC
LN012_560373	7.00604	-8.51472	rLN	BEC
LN012_361018	6.54005	7.01875	FL	FRC
LN012_718994	4.92161	-9.05096	FL	BEC
LN012_724912	2.5081	2.7643	FL	FRC
LN012_762598	6.79702	-10.0142	FL	BEC
LN012_775749	9.64705	4.69251	DLBCL	rFRC
LN012_359290	5.99709	7.42117	FL	FRC
LN012_439970	9.9405	4.81564	DLBCL	rFRC
LN012_370788	3.44428	3.39754	FL	FRC
LN012_653480	5.25005	-8.98023	rLN	BEC
LN012_29601	7.68433	-3.39146	rLN	LEC
LN012_823749	8.78807	7.05045	FL	FRC
LN012_4354	2.1912	4.29479	DLBCL	FRC
LN012_607048	2.63758	2.25732	FL	FRC
LN012_368214	9.88866	4.91498	DLBCL	rFRC
LN012_122151	7.21992	-8.68307	rLN	BEC
LN012_468385	6.29069	-9.2575	FL	BEC
LN012_495299	6.12408	6.19421	FL	FRC
LN012_883601	6.64094	-3.9574	rLN	LEC
LN012_382610	7.05316	-4.33344	FL	LEC
LN012_179381	5.38029	-10.5186	DLBCL	BEC
LN012_258613	4.81059	-11.7093	DLBCL	rBEC
LN012_741260	2.94335	1.74949	rLN	FRC
LN012_185426	6.33123	-4.27243	FL	LEC
LN012_733349	7.22903	2.85847	DLBCL	rFRC
LN012_51314	6.73479	7.26415	rLN	FDC
LN012_316927	6.43074	-10.5452	DLBCL	BEC
LN012_249109	6.25843	7.10211	FL	FRC
LN012_799000	6.55214	7.97705	FL	FRC
LN012_56647	5.80592	6.6117	FL	FRC
LN012_132211	5.05846	-11.2881	DLBCL	rBEC
LN012_426859	7.11644	-4.00711	rLN	LEC
LN012_598793	4.86877	-9.31025	rLN	BEC
LN012_23994	4.42023	-11.7336	DLBCL	rBEC
LN012_142258	9.66845	4.63058	DLBCL	rFRC
LN012_119996	9.78554	5.16555	DLBCL	rFRC
LN012_825304	4.93247	-11.2024	DLBCL	rBEC
LN012_681667	3.63337	4.44005	FL	FRC
LN012_415968	6.88626	-9.59216	FL	BEC
LN012_543955	6.51363	7.08609	FL	FRC
LN012_92544	5.67212	6.61849	FL	FRC
LN012_775054	5.90853	-9.17255	FL	BEC
LN012_567745	2.22421	3.88965	DLBCL	FRC
LN012_817397	5.92505	-10.7681	DLBCL	rBEC
LN012_630078	5.85489	5.18686	FL	FRC
LN012_419752	5.79936	6.56801	FL	FRC
LN012_411942	6.34678	-9.54585	DLBCL	BEC
LN012_277684	5.24532	6.23141	FL	FRC
LN012_554687	2.99057	2.35989	rLN	FRC
LN012_137405	3.70365	-10.2928	FL	BEC
LN012_653044	6.64907	-9.18862	rLN	BEC
LN012_703923	2.69365	2.07758	rLN	FRC
LN012_497831	5.90949	6.65515	FL	FRC
LN012_51079	7.12519	-8.5922	rLN	BEC
LN012_878911	2.76229	4.42653	DLBCL	FRC
LN012_250393	7.01062	-9.42288	rLN	BEC
LN012_880149	8.28198	-4.41074	DLBCL	LEC
LN012_203637	4.83659	-9.28221	rLN	BEC
LN012_680307	7.80039	-3.25225	rLN	LEC
LN012_685783	6.19791	-9.05314	rLN	BEC
LN012_287996	2.56608	2.03899	rLN	FRC
LN012_466649	6.51326	7.91672	FL	FRC
LN012_214999	10.0283	5.30117	DLBCL	rFRC
LN012_202779	5.20438	-8.89102	rLN	BEC
LN012_138174	8.95078	4.96465	DLBCL	rFRC
LN012_306557	7.21174	-9.21022	rLN	BEC
LN012_170979	6.14094	-8.68125	FL	BEC
LN012_297761	6.2707	7.38907	FL	FRC
LN012_825781	4.95252	-11.6705	DLBCL	rBEC
LN012_368775	6.48674	-9.32856	FL	BEC
LN012_706660	5.78846	-9.67706	FL	BEC
LN012_267669	6.35994	-9.59635	rLN	BEC
LN012_248756	2.26488	4.00625	DLBCL	FRC
LN012_294947	5.81958	-11.4569	DLBCL	rBEC
LN012_221571	9.7896	4.34543	DLBCL	rFRC
LN012_325002	7.12879	-3.45325	rLN	LEC
LN012_490387	2.17988	3.61095	FL	FRC
LN012_109173	5.80911	6.57422	FL	FRC
LN012_713823	2.18185	4.33306	DLBCL	FRC
LN012_102297	8.2944	-4.38297	DLBCL	LEC
LN012_43845	6.7621	-3.61304	rLN	LEC
LN012_50448	5.17726	-9.4439	FL	BEC
LN012_189192	1.65297	4.23754	DLBCL	FRC
LN012_104559	6.77238	2.98734	DLBCL	rFRC
LN012_543260	7.65013	-3.34811	rLN	LEC
LN012_810439	5.11249	-10.5996	DLBCL	rBEC
LN012_436246	7.31202	-9.37763	rLN	BEC
LN012_315343	6.90602	-9.39747	FL	BEC
LN012_586852	4.5328	-11.6185	DLBCL	rBEC
LN012_78639	5.61894	-10.9128	FL	BEC
LN012_718382	6.15394	-9.83311	FL	BEC
LN012_496412	4.69386	-11.718	DLBCL	rBEC
LN012_819233	6.20582	-8.98108	rLN	BEC
LN012_39014	4.64214	-3.56142	rLN	LEC
LN012_678452	6.01823	-11.4099	DLBCL	BEC
LN012_222312	5.01535	-9.69244	FL	BEC
LN012_581026	4.75821	-9.24384	FL	BEC
LN012_462960	7.2609	-2.98471	DLBCL	LEC
LN012_532613	5.93321	5.15109	FL	FRC
LN012_426761	9.01568	6.93124	FL	FRC
LN012_223033	4.91556	-11.6217	DLBCL	rBEC
LN012_453701	2.37674	4.21006	DLBCL	FRC
LN012_652548	4.22298	4.66939	rLN	FRC
LN012_281792	5.86293	-10.3474	FL	BEC
LN012_728256	10.0884	5.07987	DLBCL	rFRC
LN012_225849	5.27141	-11.0962	DLBCL	rBEC
LN012_570018	5.85786	4.96754	FL	FRC
LN012_202271	5.86322	6.59249	FL	FRC
LN012_105023	6.53548	7.11981	FL	FRC
LN012_631258	5.88418	7.50905	FL	FRC
LN012_50772	2.42006	2.94199	DLBCL	FRC
LN012_341418	2.27034	4.17543	DLBCL	FRC
LN012_98456	6.37715	7.92314	FL	FRC
LN012_8519	6.44276	-3.8667	rLN	LEC
LN012_395491	5.07838	-11.1202	DLBCL	rBEC
LN012_814959	5.51142	-8.58224	FL	BEC
LN012_656318	7.43493	-8.91378	rLN	BEC
LN012_575474	6.55246	7.63377	FL	FRC
LN012_262305	9.19931	6.92079	FL	rFRC
LN012_23784	4.91238	-10.9557	DLBCL	rBEC
LN012_387250	6.24858	-4.09427	FL	LEC
LN012_417073	6.36605	-11.5818	DLBCL	rBEC
LN012_284099	7.81263	-4.27358	DLBCL	LEC
LN012_114973	5.27033	-11.2296	DLBCL	rBEC
LN012_652743	7.50898	-3.01303	rLN	LEC
LN012_548115	8.84847	7.30266	FL	FRC
LN012_225753	6.53552	7.73167	FL	FRC
LN012_219647	5.83794	-3.85054	FL	LEC
LN012_821626	7.20165	-8.70868	rLN	BEC
LN012_465527	4.57285	-8.85201	FL	BEC
LN012_267039	9.18559	7.27972	FL	FRC
LN012_220220	3.04416	3.06577	FL	FRC
LN012_483653	6.89704	-9.51342	rLN	BEC
LN012_217520	6.02171	7.41372	FL	FRC
LN012_6573	7.80722	-3.28648	rLN	LEC
LN012_735643	10.066	5.34908	DLBCL	rFRC
LN012_665807	5.96392	-9.50224	FL	BEC
LN012_118132	6.75404	-9.7669	FL	BEC
LN012_821313	4.6031	-8.68809	FL	LEC
LN012_447901	5.96155	-3.86385	rLN	LEC
LN012_856324	8.28273	6.99463	rLN	FRC
LN012_703924	6.45007	-4.4075	FL	LEC
LN012_286737	9.05543	7.25559	FL	FRC
LN012_511279	5.90513	6.32204	rLN	FRC
LN012_421615	5.34281	-11.011	DLBCL	rBEC
LN012_270317	5.53134	-3.82808	FL	LEC
LN012_881961	6.46516	8.01424	FL	FRC
LN012_27467	7.14743	-8.64866	rLN	BEC
LN012_682461	10.5038	5.12457	DLBCL	rFRC
LN012_391024	6.22134	7.1696	FL	FRC
LN012_465300	5.01462	-9.87805	DLBCL	BEC
LN012_63111	6.79711	-3.44905	rLN	LEC
LN012_338656	7.74144	-3.43421	rLN	LEC
LN012_574475	6.54825	8.0745	FL	FRC
LN012_338326	6.49975	7.85098	rLN	FRC
LN012_113207	8.75144	7.09338	FL	FRC
LN012_387051	4.29751	-3.38854	rLN	LEC
LN012_590029	4.96316	-11.3308	DLBCL	rBEC
LN012_120493	6.76026	-3.53505	rLN	LEC
LN012_768585	1.37283	3.70127	DLBCL	FRC
LN012_633836	9.95922	5.06426	DLBCL	rFRC
LN012_149635	5.33635	-10.9666	DLBCL	rBEC
LN012_441882	7.60172	-3.70763	DLBCL	LEC
LN012_570562	6.95812	-8.49546	FL	BEC
LN012_645701	6.74166	-3.70276	rLN	LEC
LN012_252668	5.56315	-10.2671	FL	BEC
LN012_874291	7.82084	-4.20555	DLBCL	LEC
LN012_198878	5.92132	-4.09676	rLN	LEC
LN012_852556	7.85295	-3.21034	rLN	LEC
LN012_457842	4.97208	-11.413	DLBCL	rBEC
LN012_351399	8.85147	7.2447	rLN	FRC
LN012_486126	6.57553	8.0143	FL	FRC
LN012_431407	5.79071	-10.0245	FL	BEC
LN012_817287	7.03021	-4.13528	rLN	LEC
LN012_332376	8.99031	7.19918	FL	FRC
LN012_796246	2.8546	2.41138	FL	FRC
LN012_645561	4.50331	-10.8787	DLBCL	rBEC
LN012_470067	7.03079	-9.48954	FL	BEC
LN012_102727	2.31601	4.15609	DLBCL	FRC
LN012_118906	2.0789	4.30581	DLBCL	FRC
LN012_326507	5.09638	-11.2096	DLBCL	rBEC
LN012_463047	5.31833	-11.3129	DLBCL	rBEC
LN012_860916	5.72896	-8.30178	rLN	BEC
LN012_707686	8.82431	6.97202	FL	FRC
LN012_399197	6.06168	-4.18845	rLN	LEC
LN012_683912	6.49036	-9.50514	FL	BEC
LN012_614581	3.47249	2.88064	FL	FRC
LN012_827894	7.23085	-3.05859	rLN	LEC
LN012_801622	4.38493	-10.173	FL	BEC
LN012_758028	6.46062	-10.0073	DLBCL	BEC
LN012_716826	6.1921	-3.98289	rLN	LEC
LN012_371166	6.04264	-3.87289	FL	LEC
LN012_802820	5.58048	-11.4023	DLBCL	rBEC
LN012_179527	5.78369	7.24598	FL	FRC
LN012_176092	6.00229	7.63142	FL	FRC
LN012_383112	5.44755	-4.35142	FL	LEC
LN012_852393	6.30707	-8.833	FL	BEC
LN012_5705	4.82784	-8.94349	FL	BEC
LN012_754196	7.62048	-3.42202	rLN	LEC
LN012_618148	6.83722	-8.72807	rLN	BEC
LN012_751948	5.99784	7.75337	FL	FRC
LN012_76132	3.85774	4.70773	DLBCL	FRC
LN012_682312	4.51106	-9.40165	FL	BEC
LN012_844465	1.82985	3.86461	DLBCL	FRC
LN012_423166	6.03466	5.11714	FL	FRC
LN012_374810	6.9102	-3.67081	rLN	LEC
LN012_801166	6.53411	7.95803	FL	FRC
LN012_239272	5.4242	6.84545	rLN	FRC
LN012_68054	7.2504	-9.16684	rLN	BEC
LN012_791032	3.06516	1.81908	rLN	FRC
LN012_814121	5.74463	-3.6849	rLN	LEC
LN012_500674	6.15455	-10.0188	FL	BEC
LN012_425089	6.57956	7.59174	FL	FRC
LN012_176902	6.49829	-10.5733	FL	BEC
LN012_792418	4.3388	-3.16104	FL	LEC
LN012_138680	7.06	-8.83122	FL	BEC
LN012_619249	6.37191	-3.77233	rLN	LEC
LN012_52088	5.41847	-10.7438	DLBCL	rBEC
LN012_826024	5.9692	7.20677	FL	FRC
LN012_144679	5.31255	-9.14483	FL	BEC
LN012_610679	2.50301	4.2949	DLBCL	FRC
LN012_722380	2.20041	4.27999	DLBCL	FRC
LN012_89153	5.80838	-3.72151	FL	LEC
LN012_588311	7.79634	-3.21939	rLN	LEC
LN012_645143	7.79194	-3.24966	rLN	LEC
LN012_228430	4.81402	-11.7556	DLBCL	rBEC
LN012_133484	6.13038	-4.2724	FL	LEC
LN012_521026	4.75789	-8.67143	rLN	BEC
LN012_205719	3.73906	-10.0929	FL	BEC
LN012_249717	5.03214	-10.4824	FL	BEC
LN012_840412	4.44346	-11.8618	DLBCL	rBEC
LN012_442864	6.21195	-9.62329	FL	BEC
LN012_538059	9.01861	7.31072	rLN	FRC
LN012_295865	8.57845	6.98006	FL	FRC
LN012_864739	5.17093	-9.27507	FL	BEC
LN012_646234	5.41017	6.26716	rLN	FRC
LN012_511837	4.44869	4.97208	FL	FRC
LN012_112911	6.1809	-10.5106	rLN	BEC
LN012_831014	5.97996	-8.44613	rLN	BEC
LN012_832690	5.10311	6.60474	rLN	FRC
LN012_551640	5.06019	-11.0782	DLBCL	rBEC
LN012_452543	5.90141	6.95234	FL	FRC
LN012_366857	7.08332	-8.38833	rLN	BEC
LN012_622552	6.08412	-10.2902	FL	BEC
LN012_743458	5.44023	-10.5892	rLN	BEC
LN012_217372	6.70415	-9.18112	FL	BEC
LN012_321257	9.0753	7.29209	FL	FRC
LN012_800319	6.63934	-9.7811	rLN	BEC
LN012_726722	8.60984	7.14182	rLN	FRC
LN012_318987	5.76032	-8.16131	rLN	BEC
LN012_548093	6.84491	-9.29578	FL	BEC
LN012_38843	5.83265	4.91374	FL	FRC
LN012_586155	9.82307	5.24251	DLBCL	rFRC
LN012_395488	7.12062	-8.36751	rLN	BEC
LN012_848938	7.64245	-4.05267	rLN	LEC
LN012_377934	8.78833	7.01008	FL	FRC
LN012_227153	6.61405	7.64492	FL	FRC
LN012_310685	5.92959	6.72844	FL	FRC
LN012_417408	6.17621	-8.73558	rLN	BEC
LN012_759246	9.99536	5.21558	DLBCL	rFRC
LN012_542845	7.68978	-3.25303	rLN	LEC
LN012_137851	5.51849	-11.6645	DLBCL	rBEC
LN012_131001	7.27459	-3.43148	rLN	LEC
LN012_284104	4.83853	-9.77825	FL	BEC
LN012_286948	6.38308	-3.36961	rLN	LEC
LN012_327019	8.82954	7.11631	FL	FRC
LN012_184467	5.67123	-10.7406	DLBCL	rBEC
LN012_843548	6.90095	3.0477	DLBCL	rFRC
LN012_77699	4.80046	-9.34966	FL	BEC
LN012_877482	8.17039	-4.20525	DLBCL	LEC
LN012_155282	6.08784	7.25496	rLN	FRC
LN012_360652	6.07484	-4.25088	rLN	LEC
LN012_490095	4.40392	-11.3089	DLBCL	rBEC
LN012_865469	7.62317	-3.41117	FL	LEC
LN012_544449	7.24536	-3.23118	rLN	LEC
LN012_850872	2.02465	2.96679	FL	FRC
LN012_245895	5.89848	-4.16379	rLN	LEC
LN012_864923	5.9618	7.97493	FL	FRC
LN012_861928	2.91857	1.60884	rLN	FRC
LN012_318732	5.79368	7.74118	FL	FRC
LN012_184715	7.40528	2.8642	DLBCL	rFRC
LN012_301801	5.68499	-4.5004	rLN	LEC
LN012_391872	4.5703	-9.77155	FL	BEC
LN012_588908	7.35253	-9.69188	FL	BEC
LN012_58231	6.70586	-9.2842	rLN	BEC
LN012_153380	3.89181	4.65613	FL	FRC
LN012_20851	8.25703	-4.2179	DLBCL	LEC
LN012_732976	6.00492	-8.54854	FL	BEC
LN012_9135	6.13787	-10.7375	DLBCL	rBEC
LN012_462377	6.23201	6.86856	rLN	FRC
LN012_208789	5.97711	7.53398	FL	FRC
LN012_136609	6.43451	7.57354	rLN	FRC
LN012_256367	5.8289	-11.1086	DLBCL	rBEC
LN012_500282	9.84019	4.87416	DLBCL	rFRC
LN012_156768	6.66367	-8.75095	rLN	BEC
LN012_722751	6.98478	-3.3547	rLN	LEC
LN012_748598	6.19353	-4.09629	rLN	LEC
LN012_710510	7.11168	-8.6768	rLN	BEC
LN012_817977	6.14979	7.55613	rLN	FRC
LN012_11125	4.52986	-8.82824	FL	BEC
LN012_428332	5.55338	6.69231	FL	FRC
LN012_308143	5.8366	-10.8664	FL	BEC
LN012_117195	5.19315	-11.4294	DLBCL	rBEC
LN012_655078	6.53752	-10.0847	FL	BEC
LN012_72172	6.30381	7.84561	FL	FRC
LN012_729027	5.43569	4.87056	rLN	FRC
LN012_729525	4.86359	-8.76845	rLN	BEC
LN012_22373	6.06041	7.5864	rLN	FRC
LN012_517946	4.73364	-8.91055	rLN	BEC
LN012_216297	4.27162	-11.0497	DLBCL	rBEC
LN012_196932	6.24576	7.94906	FL	FRC
LN012_336883	2.11859	4.02773	DLBCL	FRC
LN012_847116	7.7216	-3.37842	rLN	LEC
LN012_57172	6.64004	6.85831	rLN	FRC
LN012_157786	6.5147	-3.46044	DLBCL	LEC
LN012_143680	5.40466	-11.3549	DLBCL	rBEC
LN012_525983	6.84725	-3.57371	rLN	LEC
LN012_862315	5.984	7.48152	FL	FRC
LN012_729407	4.72934	-9.15114	FL	BEC
LN012_531594	3.67223	4.40365	rLN	FRC
LN012_707271	4.99237	-8.87802	rLN	BEC
LN012_328984	5.42743	-4.04381	rLN	LEC
LN012_82872	5.82348	-9.87375	rLN	BEC
LN012_612702	5.45614	-4.05862	rLN	LEC
LN012_363345	3.2669	4.57227	DLBCL	FRC
LN012_815633	7.52842	-3.39904	rLN	LEC
LN012_190787	7.73375	-3.72756	DLBCL	LEC
LN012_123327	6.80874	7.91515	FL	FDC
LN012_336271	8.9156	7.19894	rLN	FRC
LN012_578327	8.96067	7.34304	FL	FRC
LN012_211943	5.39955	-11.0875	DLBCL	rBEC
LN012_7340	6.88142	-3.46576	rLN	LEC
LN012_116272	3.9082	-10.6608	DLBCL	BEC
LN012_270219	5.41003	6.72515	rLN	FRC
LN012_187276	7.03856	-9.60679	FL	BEC
LN012_688950	7.26456	-3.00965	rLN	LEC
LN012_552466	5.39295	-11.4467	DLBCL	rBEC
LN012_455838	6.24026	-4.128	rLN	LEC
LN012_507269	6.22194	7.18765	FL	FRC
LN012_862969	5.01488	-10.4549	FL	BEC
LN012_391104	2.17837	3.46674	FL	FRC
LN012_579047	4.25019	4.73904	rLN	FRC
LN012_843240	6.83322	8.10008	FL	FDC
LN012_443475	2.79027	1.721	rLN	FRC
LN012_176014	7.3406	2.76744	DLBCL	rFRC
LN012_851513	7.04911	-3.53807	rLN	LEC
LN012_827701	6.0491	7.48764	FL	FRC
LN012_861120	6.94583	-9.10763	rLN	BEC
LN012_420080	8.91595	3.90017	DLBCL	rFRC
LN012_424949	4.75822	-8.69597	FL	BEC
LN012_602062	7.45537	-9.19867	rLN	BEC
LN012_296160	10.2106	5.47979	DLBCL	rFRC
LN012_379354	10.1394	4.7935	DLBCL	rFRC
LN012_201454	9.25908	7.10393	rLN	FRC
LN012_502955	7.8858	-3.09056	rLN	LEC
LN012_583985	1.85749	3.31493	DLBCL	FRC
LN012_833670	5.51081	-3.73974	rLN	LEC
LN012_305706	5.92751	-10.5628	DLBCL	BEC
LN012_185762	6.25929	8.02802	FL	FRC
LN012_470628	5.88292	-10.7363	FL	BEC
LN012_396529	4.26031	-11.211	DLBCL	rBEC
LN012_747329	7.21303	-3.22939	rLN	LEC
LN012_381176	5.0886	-10.3687	DLBCL	rBEC
LN012_183707	6.43021	-9.87495	FL	BEC
LN012_69553	9.86431	5.02007	DLBCL	rFRC
LN012_681308	7.0307	-8.47119	rLN	BEC
LN012_652074	6.53649	7.87313	FL	FRC
LN012_584777	5.79537	7.20784	FL	FRC
LN012_788920	9.36827	6.91575	rLN	FRC
LN012_30239	4.66239	-9.42635	rLN	BEC
LN012_615172	5.3253	6.46967	rLN	FRC
LN012_200064	8.98235	7.13274	FL	FRC
LN012_280828	6.05243	-8.37705	FL	BEC
LN012_579747	7.03648	-8.59789	rLN	BEC
LN012_297735	3.475	4.30465	rLN	FRC
LN012_440891	5.7313	-3.51635	rLN	LEC
LN012_230407	7.27864	-3.71774	rLN	LEC
LN012_160658	7.06121	7.26967	rLN	FDC
LN012_220836	5.67929	-10.2297	FL	BEC
LN012_609800	3.4658	2.77429	FL	FRC
LN012_445706	6.37926	8.06688	FL	FRC
LN012_181143	10.3417	5.24624	DLBCL	rFRC
LN012_219805	5.84809	-9.6604	FL	BEC
LN012_785766	6.67234	-9.22986	FL	BEC
LN012_474911	7.42679	-2.93635	rLN	LEC
LN012_148226	5.8335	-9.03163	FL	BEC
LN012_835087	5.78518	6.76973	FL	FRC
LN012_185734	6.44171	-8.9603	FL	BEC
LN012_233668	4.68393	-9.18407	FL	BEC
LN012_13403	4.18174	-11.3235	DLBCL	rBEC
LN012_29902	8.14967	-4.08671	DLBCL	LEC
LN012_506198	5.69438	6.97679	FL	FRC
LN012_733626	5.29065	-9.2559	FL	BEC
LN012_187422	5.526	-4.05854	rLN	LEC
LN012_608280	6.31929	-9.88244	rLN	BEC
LN012_608331	5.26068	-9.23342	FL	BEC
LN012_604507	7.40598	-8.63579	rLN	BEC
LN012_276753	6.07695	7.55924	FL	FRC
LN012_849869	6.24732	-9.35454	FL	BEC
LN012_229664	4.33932	-11.2886	DLBCL	BEC
LN012_529657	6.08994	-8.49511	FL	BEC
LN012_681118	2.45804	3.08318	FL	FRC
LN012_656578	5.90385	6.70779	rLN	FRC
LN012_420613	4.23228	-11.0182	DLBCL	rBEC
LN012_705060	6.225	7.54497	rLN	FRC
LN012_411907	5.75914	-4.1662	rLN	LEC
LN012_163053	7.2994	3.28599	DLBCL	rFRC
LN012_668063	5.5068	-3.9237	rLN	LEC
LN012_199224	7.81032	-3.23328	rLN	LEC
LN012_587440	4.61073	-10.9032	DLBCL	rBEC
LN012_506720	6.10281	7.18983	FL	FRC
LN012_528229	1.90731	3.75283	DLBCL	FRC
LN012_441846	5.72667	-9.06393	rLN	BEC
LN012_187924	4.66907	-9.82651	FL	BEC
LN012_625316	4.35114	4.40913	rLN	FRC
LN012_416150	5.9341	-10.0883	FL	BEC
LN012_438648	8.91818	4.07092	DLBCL	rFRC
LN012_51148	6.11434	8.05156	FL	FRC
LN012_685658	7.14147	-9.02693	rLN	BEC
LN012_847758	6.22377	-4.06427	rLN	LEC
LN012_238780	6.33521	7.38241	FL	FRC
LN012_549251	5.84047	-8.1635	rLN	BEC
LN012_629486	5.01091	6.52901	rLN	FRC
LN012_468838	5.66969	-3.70992	FL	LEC
LN012_483905	2.62533	2.15296	FL	FRC
LN012_519315	10.1288	5.35354	DLBCL	rFRC
LN012_51435	5.0846	6.6901	rLN	FRC
LN012_410402	6.0291	-8.99539	rLN	BEC
LN012_291023	7.03963	-8.48168	rLN	BEC
LN012_249624	7.79947	-3.08382	rLN	LEC
LN012_190179	6.25915	-9.73318	FL	BEC
LN012_645361	8.52578	6.90758	FL	FRC
LN012_47625	2.07816	4.15179	DLBCL	FRC
LN012_77177	7.59621	2.94239	DLBCL	rFRC
LN012_502426	7.63191	-3.41236	FL	LEC
LN012_282932	6.84406	7.94229	FL	FDC
LN012_565350	2.8791	1.67685	rLN	FRC
LN012_27302	4.85555	-11.0307	DLBCL	rBEC
LN012_840171	7.88432	-4.4207	DLBCL	LEC
LN012_436805	7.23466	-8.71678	FL	BEC
LN012_146790	8.48821	6.82798	rLN	FRC
LN012_297806	3.04938	3.89804	rLN	FRC
LN012_380927	9.94752	5.25808	DLBCL	rFRC
LN012_124912	7.30588	3.31073	DLBCL	rFRC
LN012_58261	6.51875	-9.03816	rLN	BEC
LN012_798923	7.72192	-3.12551	rLN	LEC
LN012_846913	6.98623	-3.21418	rLN	LEC
LN012_581068	6.3542	7.75715	FL	FRC
LN012_514214	8.08084	-4.11098	DLBCL	LEC
LN012_135233	5.99559	-9.24838	rLN	BEC
LN012_873089	5.71284	-10.1546	DLBCL	BEC
LN012_445076	3.24081	4.28682	FL	FRC
LN012_193128	3.32999	4.52786	DLBCL	FRC
LN012_265853	6.31572	-8.54475	rLN	BEC
LN012_454981	4.93347	-8.57896	rLN	BEC
LN012_298278	4.51069	-9.95644	FL	BEC
LN012_293401	5.86421	-4.4464	rLN	LEC
LN012_599136	5.32892	-3.751	FL	LEC
LN012_45012	5.63487	-10.44	rLN	BEC
LN012_90573	4.38801	4.7543	FL	FRC
LN012_822153	6.74372	6.40821	FL	FRC
LN012_51719	5.42764	-11.2763	DLBCL	rBEC
LN012_39671	2.90307	2.26752	FL	FRC
LN012_31179	5.62116	-10.4335	DLBCL	BEC
LN012_839043	2.57416	2.88014	FL	FRC
LN012_6840	3.33792	4.08491	FL	FRC
LN012_781398	6.2331	7.92555	FL	FRC
LN012_264493	10.131	5.16884	DLBCL	rFRC
LN012_677189	6.18026	-3.71992	rLN	LEC
LN012_402604	4.32586	-10.8834	DLBCL	BEC
LN012_305877	8.81313	3.98674	DLBCL	rFRC
LN012_327075	4.94367	-11.3081	DLBCL	rBEC
LN012_478008	7.02566	-8.55712	rLN	BEC
LN012_398074	4.77434	-11.6841	DLBCL	rBEC
LN012_488717	5.9893	-8.92914	FL	BEC
LN012_2861	5.42546	-11.4044	DLBCL	rBEC
LN012_350119	7.39514	2.6635	DLBCL	rFRC
LN012_499833	6.95609	7.20855	rLN	FDC
LN012_367454	8.18892	-4.15151	DLBCL	LEC
LN012_773483	3.8098	4.31742	FL	FRC
LN012_449809	7.14538	-8.73902	rLN	BEC
LN012_224227	6.38655	7.53876	FL	FRC
LN012_224024	5.26058	-10.5912	rLN	BEC
LN012_838642	7.74951	-3.50503	FL	LEC
LN012_249842	4.50459	-9.97307	FL	BEC
LN012_374626	5.71476	-8.3817	rLN	BEC
LN012_318451	6.45208	7.9724	rLN	FRC
LN012_810931	6.4431	8.10437	FL	FRC
LN012_176054	7.40939	-3.7728	rLN	LEC
LN012_69070	5.24312	-9.46325	FL	BEC
LN012_214454	5.0302	-11.273	DLBCL	rBEC
LN012_8297	5.33222	7.56713	rLN	FRC
LN012_746912	9.03331	7.17286	FL	FRC
LN012_688019	5.83461	6.96999	rLN	FRC
LN012_151702	10.2524	5.75773	DLBCL	rFRC
LN012_398603	7.57869	-3.23866	rLN	LEC
LN012_375165	6.82968	-2.94178	rLN	LEC
LN012_281725	8.14732	-4.3593	DLBCL	LEC
LN012_658950	7.28522	-3.33677	rLN	LEC
LN012_33610	5.70454	7.1794	FL	FRC
LN012_32617	6.1609	-9.83167	FL	BEC
LN012_605078	5.81039	-10.5784	DLBCL	rBEC
LN012_696396	2.5668	2.09697	rLN	FRC
LN012_408162	4.67995	-10.9793	DLBCL	rBEC
LN012_106061	6.7954	-3.10026	FL	LEC
LN012_427351	2.25716	4.15104	DLBCL	FRC
LN012_87476	7.70026	-3.23579	rLN	LEC
LN012_706985	6.06068	7.05265	rLN	FRC
LN012_214200	7.00811	-8.83425	rLN	BEC
LN012_482717	5.80547	-9.9609	FL	BEC
LN012_96242	5.61349	6.44968	rLN	FRC
LN012_23161	6.88417	-9.09028	FL	BEC
LN012_577309	2.61911	3.54223	DLBCL	FRC
LN012_846692	10.2379	5.26881	DLBCL	rFRC
LN012_520392	5.53942	5.90742	rLN	FRC
LN012_274398	5.59243	6.50132	rLN	FRC
LN012_531579	4.81779	-11.6095	DLBCL	rBEC
LN012_407005	5.66478	6.49731	rLN	FRC
LN012_867307	3.07919	1.84244	FL	FRC
LN012_211696	5.31132	-10.5786	rLN	BEC
LN012_506250	5.08632	-11.2513	DLBCL	rBEC
LN012_90773	8.84535	3.92639	DLBCL	rFRC
LN012_407962	5.9408	7.45998	FL	FRC
LN012_153444	5.84838	6.94088	FL	FRC
LN012_854813	7.02831	-9.60859	FL	BEC
LN012_318247	7.7249	-3.36765	rLN	LEC
LN012_752145	5.77633	-9.3263	rLN	BEC
LN012_725680	6.12001	-9.05126	rLN	BEC
LN012_168718	6.29346	-9.92279	rLN	BEC
LN012_308994	4.10098	-11.3121	DLBCL	rBEC
LN012_774056	6.41134	-8.94698	rLN	BEC
LN012_162356	6.98855	6.39564	rLN	FRC
LN012_717128	6.68618	-3.61232	rLN	LEC
LN012_298946	1.70488	2.7862	FL	FRC
LN012_422769	9.9967	5.3141	DLBCL	rFRC
LN012_33833	5.46347	6.44988	rLN	FRC
LN012_125048	3.50304	3.07931	FL	FRC
LN012_316186	6.32594	-8.71527	FL	BEC
LN012_445529	5.22348	-10.5746	FL	BEC
LN012_102044	6.15607	-8.70244	FL	BEC
LN012_161941	6.2224	-9.38722	rLN	BEC
LN012_66554	6.30861	-3.73691	FL	LEC
LN012_831963	5.74541	7.72997	FL	FRC
LN012_598675	6.05346	6.46617	rLN	FRC
LN012_526167	5.7654	5.98314	FL	FRC
LN012_664319	6.86727	-9.8242	FL	BEC
LN012_840336	5.24803	-8.51083	rLN	BEC
LN012_191523	6.23143	7.21464	FL	FRC
LN012_25181	6.15266	6.60055	rLN	FRC
LN012_37579	5.10407	-9.27215	FL	BEC
LN012_31819	6.31277	-9.21654	rLN	BEC
LN012_881826	7.78216	-3.21292	rLN	LEC
LN012_719207	2.4992	3.06656	FL	FRC
LN012_110081	5.56584	6.85919	rLN	FRC
LN012_218046	6.24123	7.50988	FL	FRC
LN012_292905	5.46941	-11.4445	DLBCL	rBEC
LN012_786185	6.53321	-9.5039	rLN	BEC
LN012_780065	3.42723	2.92943	FL	FRC
LN012_388641	5.34735	-10.3857	DLBCL	rBEC
LN012_606022	4.44048	-3.13629	FL	LEC
LN012_686907	9.5568	4.68547	DLBCL	rFRC
LN012_110860	2.06709	3.5247	DLBCL	FRC
LN012_373064	1.75983	3.61425	DLBCL	FRC
LN012_741717	4.94325	-10.2142	DLBCL	BEC
LN012_699877	5.21637	-10.682	DLBCL	BEC
LN012_814239	3.52471	-9.74008	FL	BEC
LN012_807648	4.59292	4.68294	rLN	FRC
LN012_153453	4.65946	-9.15357	FL	BEC
LN012_727000	2.1476	3.79477	DLBCL	FRC
LN012_801458	5.06364	-11.0259	DLBCL	rBEC
LN012_190452	6.80151	-8.76014	rLN	BEC
LN012_73248	2.26655	4.44727	DLBCL	FRC
LN012_857963	6.24922	-3.36299	rLN	LEC
LN012_472667	5.67366	6.79106	FL	FRC
LN012_131888	4.02956	4.60124	FL	FRC
LN012_721813	6.55232	-8.30249	FL	BEC
LN012_282639	7.0304	-2.88288	rLN	LEC
LN012_37557	8.09499	-4.36917	DLBCL	LEC
LN012_346064	9.45518	6.92542	rLN	FRC
LN012_616916	-2.85709	5.69455	rLN	BEC
LN012_229611	3.64565	3.47069	rLN	FRC
LN012_469860	4.90319	-9.07329	rLN	BEC
LN012_821187	7.66221	-2.83986	rLN	LEC
LN012_472912	6.39918	7.26011	FL	FRC
LN012_248951	9.85719	4.91931	DLBCL	rFRC
LN012_649433	10.3306	5.01912	DLBCL	rFRC
LN012_646681	7.82585	-3.17804	rLN	LEC
LN012_266169	5.78604	7.67065	FL	FRC
LN012_435110	6.44048	-3.92684	FL	LEC
LN012_571335	5.70448	-10.2708	FL	BEC
LN012_848273	3.62384	4.39047	FL	FRC
LN012_665428	2.92549	1.56714	rLN	FRC
LN012_834593	5.70945	6.94537	FL	FRC
LN012_758465	4.74118	-3.64921	rLN	LEC
LN012_230701	7.65179	-3.22779	rLN	LEC
LN012_694594	5.27744	6.78763	rLN	FRC
LN012_383515	9.81974	4.65907	DLBCL	rFRC
LN012_145041	1.64779	4.24154	DLBCL	FRC
LN012_369787	3.43833	1.75809	rLN	FRC
LN012_883370	6.37723	8.10211	FL	FRC
LN012_505177	5.24444	-9.17841	FL	BEC
[truncated: 12,906 more rows]

## Sheet: (D)
Marker	B	B-prol	PC	CD4T-naive	TH-memory	TFH	TREG	CD8T-naive	TTOX-memory	TTOX-PD1	TPR	NKT	NK	Macro	DC	Granulo	MC	BEC	LEC	FRC	FDC
PAX5	2	1.37405	-0.278703	-0.217677	-0.300923	-0.347768	-0.366993	-0.212765	-0.304026	-0.393466	-0.165645	0.49229	-0.123808	1.12716	0.504067	-0.129279	-0.112641	0.166688	0.929251	1.2476	1.123
CD20	2	0.403658	-0.496773	0.403362	0.290614	0.639191	0.33275	0.265575	0.160512	0.0206517	-0.0621977	0.11991	-0.0656102	0.395073	0.609088	-0.142013	-0.272737	0.0551748	0.748608	1.47714	1.25522
CD45RA	1.90347	0.0055751	-0.128521	2	0.587243	0.261452	0.063783	2	0.129741	-0.133239	-0.0849825	1.08372	0.804557	-0.120583	0.429509	-0.0178851	-0.0671433	0.105455	0.893762	0.14382	0.748812
Ki67	0.663635	2	2	-0.434542	-0.322139	0.0457179	0.139532	-0.331173	-0.188576	-0.0327591	2	0.421123	0.352194	2	1.42699	0.0683195	1.53687	0.853355	0.16389	2	2
CD38	-0.0947365	-0.185636	2	0.200544	0.0632197	-0.2098	-0.113791	0.168606	0.0541586	-0.0922889	-0.152229	-0.0167391	0.0196364	0.0426429	-0.133096	-0.183727	-0.137972	-0.289276	-0.127842	-0.283905	-0.251781
lambda	-0.62451	-0.32211	1.36856	-0.623578	-0.688183	-0.673745	-0.725937	-0.543649	-0.492138	-0.648702	-0.331282	-0.876726	-0.608203	-0.740447	-0.791996	-0.43088	-0.662088	-0.762013	-0.695144	-0.725158	-0.523778
kappa	-0.265043	-0.11112	2	-0.330752	-0.234388	-0.502333	-0.423622	-0.146421	-0.176085	-0.411306	-0.201493	-0.587589	-0.279051	-0.147068	-0.368285	-0.355601	-0.0361125	0.0639165	0.0561624	-0.209909	-0.266932
CD3	-0.534227	-0.297703	-0.597654	0.691715	0.556833	0.118918	0.394555	0.326392	0.280185	0.376356	-0.0679971	0.182706	-0.516816	-0.691381	-0.608074	-0.409859	-0.433615	-0.615995	-0.620761	-0.597724	-0.471964
CD4	-0.051046	-0.177852	0.0173792	1.99793	2	1.18937	1.48398	-0.0307125	0.0717454	0.0618624	0.0690664	1.22854	-0.010503	0.27289	0.961589	-0.0889162	0.392452	0.273316	0.269996	0.0191837	-0.204231
CD8	-0.189614	-0.223052	-0.11361	0.0184566	0.209562	-0.281372	-0.00868802	2	2	2	0.269733	1.75578	-0.068882	-0.092753	0.0293203	-0.0998339	0.55821	0.274197	0.053079	-0.17269	-0.322055
PD1	-0.13794	-0.125801	-0.279723	-0.22004	0.470659	2	0.282397	-0.21532	0.247246	0.89203	0.0610956	0.280108	-0.299741	-0.138883	-0.143028	-0.353095	-0.116349	-0.211535	-0.322775	-0.131355	0.013792
CD56	-0.567881	-0.311263	-0.572958	-0.623953	-0.718399	-0.647684	-0.723107	-0.583867	-0.533154	-0.608928	-0.333869	1.00245	1.19289	-0.725665	-0.220827	-0.483371	-0.708842	-0.337604	-0.710551	-0.625797	-0.503361
CD163	-0.567913	-0.29826	-0.362418	-0.552772	-0.485327	-0.499135	-0.430044	-0.44407	-0.285878	-0.229123	-0.278622	-0.618923	-0.409022	2	-0.354036	-0.390838	-0.371753	-0.71265	-0.630974	-0.52205	-0.508774
CD68	-0.328826	-0.163597	-0.116877	-0.373078	-0.329873	-0.448977	-0.403106	-0.327168	-0.282244	-0.333016	-0.23375	-0.441663	-0.269367	1.87839	2	0.154984	0.374915	0.0484553	-0.0708697	-0.111197	-0.320546
CD11b	-0.518909	-0.293606	-0.570042	-0.517479	-0.621055	-0.5887	-0.658589	-0.492495	-0.473545	-0.551964	-0.316928	-0.61211	-0.096593	-0.334691	-0.461826	1.55419	-0.655924	-0.635606	-0.602233	-0.614055	-0.418968
CD15	-0.659307	-0.340607	-0.686182	-0.683298	-0.780476	-0.691482	-0.771568	-0.639229	-0.566341	-0.673003	-0.351201	-0.880885	-0.582005	-0.790097	-0.761089	2	-0.772362	-0.82541	-0.667142	-0.772511	-0.539017
GRZB	-0.623781	-0.322546	-0.615467	-0.599734	-0.590213	-0.607735	-0.707884	-0.514608	-0.237239	0.379207	-0.0136486	-0.658508	0.302816	-0.716311	-0.292743	2	2	-0.71064	-0.756815	-0.605626	-0.526592
CD34	-0.623329	-0.321409	-0.732169	-0.674094	-0.767893	-0.670972	-0.764305	-0.623868	-0.560197	-0.640762	-0.342374	-0.841762	-0.64772	-0.839925	-0.835842	-0.481265	-0.782077	1.94939	-0.839687	-0.782166	-0.520969
CD31	-0.656475	-0.336972	-0.0263585	-0.641235	-0.758589	-0.677111	-0.759372	-0.577411	-0.494853	-0.575437	-0.334658	-0.82412	-0.609491	-0.782142	-0.825862	-0.462015	-0.776927	2	0.271582	-0.771626	-0.543756
CD90	-0.26918	-0.20364	-0.223021	-0.366405	-0.309459	-0.358555	-0.320799	-0.334977	-0.265484	-0.349713	-0.226919	-0.317057	0.487175	-0.326299	-0.145586	-0.230975	0.0272593	2	1.47099	2	-0.116863
PDPN	-0.00254106	-0.171014	-0.224685	-0.198837	-0.128536	0.14762	-0.171891	-0.190296	-0.176322	-0.125993	-0.174251	-0.291603	-0.130331	-0.329477	-0.235679	0.209559	-0.0233143	-0.108165	2	0.70198	1.29489

## Sheet: (E)
Sample	Entity	Cell type	% total cells
DLBCL-10	DLBCL	BEC	1.9317
DLBCL-10	DLBCL	FRC/FDC	2.1796
DLBCL-10	DLBCL	LEC	0.682448
DLBCL-11	DLBCL	BEC	1.38604
DLBCL-11	DLBCL	FRC/FDC	8.78325
DLBCL-11	DLBCL	LEC	0.316229
DLBCL-2	DLBCL	BEC	1.91564
DLBCL-2	DLBCL	FRC/FDC	11.3256
DLBCL-2	DLBCL	LEC	0.491036
DLBCL-9	DLBCL	BEC	1.7158
DLBCL-9	DLBCL	FRC/FDC	0.841545
DLBCL-9	DLBCL	LEC	0.0727609
FL-4	FL	BEC	3.88913
FL-4	FL	FRC/FDC	3.79961
FL-4	FL	LEC	3.34265
FL-5	FL	BEC	2.12231
FL-5	FL	FRC/FDC	3.57473
FL-5	FL	LEC	1.08363
FL-7	FL	BEC	2.55104
FL-7	FL	FRC/FDC	8.58129
FL-7	FL	LEC	0.949474
FL-8	FL	BEC	1.41062
FL-8	FL	FRC/FDC	3.38873
FL-8	FL	LEC	1.2376
FL-9	FL	BEC	2.09405
FL-9	FL	FRC/FDC	4.41912
FL-9	FL	LEC	1.20469
rLN-3	rLN	BEC	1.73567
rLN-3	rLN	FRC/FDC	2.46758
rLN-3	rLN	LEC	3.04613
rLN-5	rLN	BEC	3.05257
rLN-5	rLN	FRC/FDC	2.00484
rLN-5	rLN	LEC	1.11289
rLN-6	rLN	BEC	2.44221
rLN-6	rLN	FRC/FDC	0.875975
rLN-6	rLN	LEC	1.04032
rLN-7	rLN	BEC	4.35058
rLN-7	rLN	FRC/FDC	2.53457
rLN-7	rLN	LEC	2.08611
