# Supplementary material for: Reprogramming of stroma-derived chemokine networks drives the loss of tissue organization in nodal B cell lymphoma
Source: Nat Cancer. 2026 Mar 25;7(3):538–52. doi: 10.1038/s43018-026-01136-z (PMC13035477; doi:10.1038/s43018-026-01136-z)
Supplement: Supplementary file 10 — Statistical source data. [file 43018_2026_1136_MOESM10_ESM.xlsx]

## Sheet: (A)
Gene	pct.rBEC	pct.otherBEC	log2FC	p.val	p.val.adj
TGM2	0.802	0.264	2.2667	7.98116e-290	2.10176e-285
CXCL11	0.536	0.09	4.13006	3.08802e-269	8.132e-265
WARS	0.804	0.395	1.9948	3.47801e-229	9.15898e-225
IFITM3	0.991	0.943	0.959756	1.626e-210	4.2819e-206
APOL1	0.808	0.364	1.52773	2.267e-186	5.96993e-182
IGFBP7	0.998	0.952	0.874267	8.98358e-183	2.36574e-178
FKBP1A	0.981	0.873	0.914323	1.19719e-180	3.15269e-176
C1R	0.615	0.23	2.21116	1.26161e-179	3.32231e-175
GBP5	0.43	0.084	3.44555	1.468e-176	3.86582e-172
PLA1A	0.673	0.284	2.15058	1.89575e-176	4.99228e-172
LGALS9	0.694	0.264	1.82335	1.64099e-172	4.32137e-168
CXCL9	0.391	0.068	4.34511	5.31451e-169	1.39952e-164
IL32	0.696	0.302	2.03851	2.81748e-165	7.41954e-161
IDO1	0.315	0.026	4.22413	5.31111e-165	1.39863e-160
S100A11	0.926	0.628	1.16125	4.40683e-162	1.16049e-157
C1S	0.463	0.112	2.60852	1.23548e-156	3.25352e-152
CXCL10	0.343	0.044	3.95149	2.0495e-156	5.39714e-152
COL4A2	0.944	0.682	1.33941	2.2933e-156	6.03918e-152
HLA-DQA1	0.632	0.47	1.79308	2.61953e-156	6.89828e-152
GBP1	0.72	0.386	1.96241	8.13689e-156	2.14277e-151
LGALS1	0.55	0.167	2.271	3.04156e-152	8.00964e-148
CST3	0.884	0.626	1.23981	5.59907e-152	1.47446e-147
LAMP3	0.254	0.012	4.77233	1.06643e-151	2.80833e-147
IL18BP	0.593	0.204	1.71751	3.70328e-142	9.75221e-138
SOCS3	0.903	0.926	-0.963265	9.84675e-142	2.59304e-137
IGFBP5	0.329	0.051	3.82614	5.23404e-141	1.37833e-136
RARRES3	0.481	0.125	2.10784	5.28242e-141	1.39107e-136
S100A6	0.914	0.658	1.15187	4.60784e-139	1.21343e-134
GOLM1	0.54	0.168	1.67424	8.20963e-137	2.16192e-132
COL4A1	0.897	0.632	1.31447	8.64057e-131	2.27541e-126
SAMHD1	0.76	0.416	1.36159	6.46543e-130	1.70261e-125
LIFR	0.382	0.632	-1.81042	4.70565e-128	1.23919e-123
GADD45B	0.449	0.692	-1.68705	8.28673e-125	2.18223e-120
VCAM1	0.519	0.169	1.62252	4.29842e-122	1.13195e-117
LAMB1	0.841	0.485	1.02474	9.77973e-122	2.57539e-117
ANXA1	0.719	0.342	1.22119	1.58142e-121	4.16452e-117
CEMIP2	0.743	0.382	1.24727	1.44379e-120	3.80207e-116
ZFP36	0.929	0.954	-0.997287	2.33362e-118	6.14535e-114
ATP1B3	0.788	0.429	1.14298	3.11665e-118	8.20739e-114
OAF	0.53	0.187	1.3208	2.65624e-117	6.99495e-113
TXNIP	0.749	0.848	-1.42317	2.39092e-112	6.29626e-108
SCARB1	0.115	0.392	-2.92953	6.20156e-112	1.63312e-107
GSTO1	0.641	0.283	1.17695	4.62828e-111	1.21881e-106
VCAN	0.362	0.084	2.52897	9.27248e-111	2.44182e-106
OAS2	0.493	0.164	1.59051	1.1245e-110	2.96125e-106
MPZL2	0.444	0.133	1.5664	1.28923e-110	3.39505e-106
JUNB	0.969	0.969	-0.786218	3.33711e-110	8.78795e-106
BST2	0.816	0.498	1.08398	4.44408e-108	1.1703e-103
EPSTI1	0.425	0.126	1.49129	2.41822e-107	6.36813e-103
CDKN1A	0.712	0.798	-1.22883	5.86929e-107	1.54562e-102
FAM167B	0.437	0.134	1.55199	4.82956e-105	1.27182e-100
UBE2L6	0.57	0.232	1.20806	1.99263e-104	5.2474e-100
HLA-DPA1	0.874	0.791	1.03646	1.19419e-99	3.14477e-95
GSN	0.715	0.814	-1.30142	2.45545e-99	6.46618e-95
CD276	0.248	0.034	2.85647	3.8856e-99	1.02323e-94
HLA-B	1	0.998	0.51234	2.52702e-98	6.65466e-94
STAT1	0.669	0.339	1.16758	5.79739e-98	1.52668e-93
H3F3B	0.948	0.923	-0.649011	1.38331e-96	3.64282e-92
KCTD12	0.547	0.702	-1.33277	2.91409e-96	7.67398e-92
MARCKS	0.804	0.481	0.855538	1.08684e-95	2.8621e-91
OAS1	0.299	0.063	2.02421	2.8003e-95	7.37431e-91
PSME2	0.589	0.263	1.10978	1.89813e-94	4.99853e-90
CALR	0.959	0.798	0.678512	3.68034e-94	9.6918e-90
MCAM	0.887	0.604	0.846313	7.49686e-94	1.97422e-89
FN1	0.444	0.163	0.885077	7.26964e-93	1.91439e-88
TAP2	0.739	0.422	1.06949	7.67415e-93	2.02091e-88
PKM	0.749	0.425	1.02183	1.35398e-92	3.56558e-88
FBN1	0.47	0.171	1.39946	3.26123e-92	8.58811e-88
CSTB	0.818	0.523	0.905951	6.08553e-92	1.60256e-87
IFI44L	0.672	0.343	1.0796	6.70693e-92	1.7662e-87
HLA-A	0.999	0.997	0.499151	1.90207e-91	5.00892e-87
CAVIN3	0.498	0.199	1.16512	1.04118e-89	2.74184e-85
ENPP2	0.343	0.467	-1.59896	5.47656e-89	1.4422e-84
PDIA3	0.905	0.67	0.721847	9.59967e-89	2.52798e-84
APOL2	0.35	0.1	1.53028	1.57291e-88	4.1421e-84
PPIA	0.986	0.898	0.62167	1.08335e-87	2.85289e-83
APOL6	0.513	0.218	1.06058	2.30152e-85	6.06082e-81
LAP3	0.745	0.446	0.972321	3.20082e-84	8.42904e-80
PSMA4	0.673	0.366	0.704427	5.84199e-84	1.53843e-79
RBCK1	0.479	0.204	0.906743	8.58219e-84	2.26004e-79
HSPA5	0.91	0.7	0.950668	4.8421e-83	1.27512e-78
TSPAN7	0.603	0.771	-0.974892	5.62959e-83	1.4825e-78
IGFBP3	0.459	0.176	1.42031	9.46744e-83	2.49316e-78
SH3BGRL3	0.9	0.66	0.774872	1.42162e-82	3.7437e-78
CTSS	0.666	0.406	1.21783	3.10082e-82	8.1657e-78
ANXA2	0.973	0.865	0.672852	4.39943e-82	1.15855e-77
OAS3	0.444	0.167	1.46724	1.88413e-81	4.96167e-77
ISG15	0.424	0.157	2.18221	2.70257e-81	7.11695e-77
PDIA4	0.528	0.243	0.860391	3.96961e-81	1.04536e-76
ETS2	0.786	0.785	-0.790485	4.67389e-81	1.23082e-76
S100A3	0.205	0.029	2.66857	1.02881e-80	2.70926e-76
ACKR3	0.3	0.075	2.21843	1.03213e-80	2.71802e-76
KLF9	0.487	0.553	-1.09747	2.46002e-79	6.4782e-75
CYR61	0.625	0.331	1.34759	4.02371e-79	1.0596e-74
PFN1	0.949	0.774	0.675735	8.74997e-79	2.30422e-74
RND1	0.557	0.676	-1.32711	2.60967e-78	6.8723e-74
DYNLT1	0.488	0.211	1.02878	3.93893e-77	1.03728e-72
TSC22D1	0.644	0.673	-0.972809	5.56461e-77	1.46538e-72
COPG1	0.465	0.204	0.855843	2.71495e-76	7.14956e-72
PDLIM7	0.433	0.169	1.24162	4.37572e-76	1.1523e-71
PPIB	0.643	0.347	0.825096	1.01617e-75	2.67597e-71
HLA-C	0.998	0.98	0.580361	1.37914e-75	3.63181e-71
KARS	0.508	0.238	0.858047	3.25271e-75	8.56568e-71
MYL12B	0.933	0.746	0.612758	6.40485e-75	1.68665e-70
BATF2	0.167	0.021	2.33009	8.22966e-75	2.1672e-70
IFI6	0.783	0.535	1.66697	1.64946e-74	4.34368e-70
CARHSP1	0.509	0.237	0.880649	2.82583e-74	7.44153e-70
IL15RA	0.371	0.135	1.13498	3.97822e-74	1.04763e-69
CYTL1	0.218	0.407	-2.12955	4.54633e-74	1.19723e-69
CLIC1	0.686	0.392	0.730343	4.64459e-74	1.22311e-69
GRN	0.784	0.499	0.697393	2.2149e-73	5.83272e-69
B2M	1	1	0.368883	2.64099e-73	6.95479e-69
ITPR3	0.35	0.121	1.18724	5.91678e-73	1.55812e-68
SEMA3F	0.503	0.234	0.864688	6.3371e-73	1.66881e-68
PGAM1	0.551	0.266	1.05706	1.32469e-72	3.48843e-68
GBP2	0.654	0.367	1.00126	2.39804e-72	6.31499e-68
IFIT3	0.46	0.192	1.50358	2.82369e-72	7.43589e-68
MANF	0.471	0.204	1.06041	2.84406e-72	7.48956e-68
PSMB9	0.658	0.365	0.808882	3.60138e-72	9.48387e-68
HYAL2	0.744	0.455	0.783246	3.88632e-72	1.02342e-67
SYNPO	0.606	0.339	0.497802	4.27368e-72	1.12543e-67
LAMA4	0.497	0.224	1.05024	5.0548e-72	1.33113e-67
APLN	0.136	0.009	4.13529	5.42996e-72	1.42993e-67
XAF1	0.812	0.535	0.64778	5.98486e-72	1.57605e-67
GAPDH	0.923	0.731	0.667228	7.70069e-72	2.0279e-67
RAB31	0.255	0.063	1.6125	1.17625e-71	3.09754e-67
CFL1	0.996	0.937	0.495058	2.01703e-71	5.31164e-67
SHISA5	0.788	0.508	0.66683	2.10375e-71	5.54001e-67
HLA-DRA	0.884	0.904	0.819206	4.30622e-71	1.134e-66
RNF122	0.437	0.524	-1.17399	5.63828e-71	1.48478e-66
ZFAND5	0.65	0.647	-0.747958	6.85621e-71	1.80551e-66
HLA-DQB1	0.682	0.5	1.01802	9.70157e-71	2.55481e-66
CD99	0.908	0.708	0.674936	1.29773e-70	3.41745e-66
ATP5MC3	0.546	0.283	0.694877	1.38801e-70	3.6552e-66
TNFAIP2	0.623	0.335	0.863987	1.62688e-70	4.28422e-66
LEPR	0.226	0.378	-1.70463	3.59346e-70	9.46302e-66
BTG2	0.614	0.719	-0.999825	1.57503e-69	4.14769e-65
CCND1	0.337	0.11	1.53412	1.98464e-69	5.22634e-65
RAI14	0.817	0.559	0.739616	5.55414e-69	1.46263e-64
KLF4	0.644	0.736	-1.1241	8.52365e-69	2.24462e-64
TMSB4X	0.999	0.993	0.48562	1.83001e-68	4.81916e-64
KLF6	0.893	0.685	0.736209	3.86827e-68	1.01867e-63
C1orf54	0.643	0.373	0.572184	1.2802e-67	3.37129e-63
ITPRID2	0.559	0.546	-0.74486	6.74295e-67	1.77569e-62
EFHD2	0.524	0.281	0.525713	7.96304e-67	2.09699e-62
CALU	0.643	0.369	0.656039	8.09909e-67	2.13282e-62
UQCRQ	0.626	0.362	0.571257	1.11572e-66	2.93815e-62
DDX3X	0.746	0.752	-0.713248	1.25204e-66	3.29711e-62
TAP1	0.825	0.617	0.851948	1.30057e-66	3.42492e-62
PKIG	0.457	0.21	0.817685	1.70279e-66	4.48413e-62
LOXL2	0.471	0.218	0.927481	1.72255e-66	4.53617e-62
EGR1	0.767	0.796	-0.907998	3.35573e-66	8.83697e-62
BANF1	0.719	0.457	0.446784	4.14283e-66	1.09097e-61
ISG20	0.197	0.036	2.36265	5.6596e-66	1.4904e-61
MX2	0.226	0.049	2.28217	6.963e-66	1.83364e-61
NEDD8	0.502	0.257	0.660874	8.47354e-66	2.23142e-61
GSTK1	0.643	0.374	0.582925	9.84328e-66	2.59213e-61
P4HB	0.618	0.346	0.715221	1.64783e-65	4.33939e-61
NID1	0.402	0.159	1.39536	3.01357e-65	7.93592e-61
ITGA5	0.766	0.496	0.607491	3.82053e-65	1.0061e-60
COL18A1	0.516	0.257	0.834638	7.13234e-65	1.87823e-60
RYBP	0.376	0.447	-1.16143	1.00959e-64	2.65866e-60
NDUFB2	0.647	0.383	0.542797	1.05734e-64	2.78441e-60
AHNAK	0.824	0.842	-0.695739	1.13164e-64	2.98007e-60
YBX3	0.814	0.754	-0.525091	1.5024e-64	3.95642e-60
TACC1	0.596	0.599	-0.798796	2.5816e-64	6.79839e-60
SERTAD1	0.308	0.423	-1.38182	3.02533e-64	7.9669e-60
AGRN	0.439	0.196	0.947358	7.56736e-64	1.99279e-59
PSME1	0.69	0.422	0.555741	7.58425e-64	1.99724e-59
DYSF	0.5	0.266	0.509936	9.70009e-64	2.55442e-59
CYP1A1	0.002	0.135	-7.81836	1.74259e-63	4.58894e-59
SERPINH1	0.853	0.607	0.563533	1.80748e-63	4.75981e-59
CNDP2	0.545	0.278	0.990205	2.16562e-63	5.70294e-59
TAPBP	0.729	0.458	0.717323	2.95386e-63	7.7787e-59
HLF	0.022	0.179	-4.11685	3.50961e-63	9.24221e-59
CD34	0.872	0.91	-0.615711	4.64729e-63	1.22382e-58
SLC25A25	0.315	0.412	-1.33414	5.41576e-63	1.42619e-58
HLA-DRB1	0.953	0.941	0.847585	6.76292e-63	1.78095e-58
NT5E	0.324	0.116	1.19215	7.81513e-63	2.05804e-58
MAP1B	0.327	0.114	1.30822	2.67275e-62	7.03842e-58
TMSB10	0.984	0.908	0.470818	4.25005e-62	1.11921e-57
SLIRP	0.496	0.278	0.402625	5.23275e-62	1.37799e-57
PDE2A	0.385	0.506	-1.23614	1.07671e-61	2.83541e-57
ACE	0.138	0.323	-2.34546	1.07815e-61	2.83919e-57
ATP5F1E	0.962	0.837	0.522609	1.15972e-61	3.05401e-57
SAMD9L	0.446	0.203	0.961354	2.4287e-61	6.39573e-57
PDIA6	0.769	0.508	0.551208	2.81253e-61	7.40652e-57
SELENOP	0.423	0.524	-1.14646	3.441e-61	9.06152e-57
OPTN	0.643	0.373	0.771422	3.74488e-61	9.86177e-57
F2R	0.549	0.302	0.586499	4.53637e-61	1.19461e-56
SPTBN1	0.872	0.868	-0.578768	6.50668e-61	1.71347e-56
LIMA1	0.583	0.523	-0.489057	8.44507e-61	2.22392e-56
ANGPTL4	0.136	0.014	3.07261	1.06357e-60	2.80079e-56
SECTM1	0.284	0.086	1.91914	1.27452e-60	3.35632e-56
WNK1	0.532	0.534	-0.771993	1.32212e-60	3.48168e-56
TIE1	0.728	0.467	0.531464	1.38512e-60	3.64758e-56
TIMP3	0.68	0.765	-1.01394	2.09514e-60	5.51734e-56
DDX5	0.969	0.93	-0.403021	2.24575e-60	5.91395e-56
VCP	0.562	0.346	0.325961	6.26979e-60	1.65109e-55
CTSB	0.792	0.539	0.478937	6.31483e-60	1.66295e-55
RAMP3	0.828	0.591	0.633261	6.3493e-60	1.67202e-55
ATP5MF	0.538	0.287	0.741516	7.20299e-60	1.89683e-55
ANXA5	0.813	0.567	0.446573	9.29208e-60	2.44698e-55
UBL5	0.574	0.334	0.494727	1.89326e-59	4.98571e-55
RHOC	0.544	0.295	0.739329	1.96665e-59	5.17897e-55
TCIM	0.614	0.355	0.650539	1.98149e-59	5.21805e-55
ADA	0.252	0.074	1.41954	3.22516e-59	8.49315e-55
IGFBP4	0.911	0.894	-0.544322	3.30815e-59	8.71168e-55
MAP1LC3B	0.538	0.516	-0.649648	3.50236e-59	9.2231e-55
CAVIN2	0.401	0.484	-1.25033	3.60244e-59	9.48668e-55
PARP14	0.696	0.432	0.744174	4.65361e-59	1.22548e-54
ICAM4	0.103	0.263	-2.55976	5.42135e-59	1.42766e-54
RNF213	0.551	0.301	0.672397	6.59502e-59	1.73673e-54
PSMA3	0.561	0.332	0.4527	1.53293e-58	4.03682e-54
TRAFD1	0.318	0.117	1.20354	1.6314e-58	4.29613e-54
POMP	0.785	0.533	0.567922	2.25735e-58	5.94451e-54
PEAK1	0.313	0.13	0.707078	6.33579e-58	1.66847e-53
DYNLL1	0.812	0.569	0.467795	7.89057e-58	2.0779e-53
MESD	0.54	0.305	0.523051	9.11739e-58	2.40097e-53
COX6A1	0.688	0.449	0.402721	1.03114e-57	2.71541e-53
NUB1	0.6	0.341	0.720947	2.04899e-57	5.39581e-53
EHD2	0.498	0.276	0.52575	2.53521e-57	6.67622e-53
PON2	0.472	0.247	0.615119	2.65384e-57	6.98863e-53
GANAB	0.577	0.342	0.472745	2.65915e-57	7.00261e-53
CAPN2	0.539	0.318	0.415441	2.78697e-57	7.33921e-53
ERAP2	0.372	0.161	0.888768	3.0696e-57	8.08348e-53
PSMB8	0.589	0.34	0.60324	3.22075e-57	8.48152e-53
SLC15A3	0.266	0.088	1.21347	3.74458e-57	9.86099e-53
SP110	0.555	0.307	0.65189	3.78987e-57	9.98023e-53
CTTN	0.571	0.338	0.471374	3.98904e-57	1.05047e-52
DBI	0.546	0.31	0.557125	6.26626e-57	1.65016e-52
PSENEN	0.421	0.219	0.51425	7.18569e-57	1.89228e-52
CD47	0.502	0.264	0.743931	7.23026e-57	1.90402e-52
P2RY6	0.167	0.029	2.30976	9.01202e-57	2.37323e-52
GUK1	0.585	0.347	0.504436	9.10979e-57	2.39897e-52
HIPK3	0.542	0.548	-0.657079	1.06641e-56	2.80829e-52
COPE	0.383	0.181	0.686841	1.12114e-56	2.95241e-52
LY6E	0.659	0.403	0.936734	1.41857e-56	3.73565e-52
BCAR1	0.403	0.199	0.638041	1.5884e-56	4.18289e-52
PSMB1	0.723	0.483	0.367107	1.62861e-56	4.28879e-52
CA2	0.15	0.022	2.53262	1.66106e-56	4.37424e-52
PKP4	0.534	0.565	-0.77188	1.81702e-56	4.78494e-52
TRIOBP	0.639	0.408	0.359564	1.96873e-56	5.18446e-52
ENO1	0.748	0.497	0.718696	1.98935e-56	5.23874e-52
SERPINB6	0.579	0.352	0.430578	2.04355e-56	5.38147e-52
NR1D1	0.244	0.068	1.86133	2.42694e-56	6.39111e-52
MLEC	0.413	0.22	0.337959	3.1347e-56	8.25493e-52
TRA2B	0.603	0.587	-0.618617	4.00854e-56	1.05561e-51
CALCRL	0.777	0.528	0.592866	4.1143e-56	1.08346e-51
GDI2	0.698	0.469	0.333786	5.98768e-56	1.5768e-51
RBM8A	0.598	0.517	-0.38292	6.33959e-56	1.66947e-51
BZW1	0.65	0.518	-0.19758	7.16296e-56	1.8863e-51
DLC1	0.591	0.566	-0.645049	8.64017e-56	2.2753e-51
C19orf66	0.495	0.276	0.525764	8.87347e-56	2.33674e-51
CDC42EP3	0.584	0.536	-0.555375	1.03362e-55	2.72194e-51
MMP14	0.368	0.16	0.904856	1.15062e-55	3.03003e-51
SELENON	0.556	0.321	0.589223	1.16503e-55	3.06799e-51
BSG	0.595	0.356	0.526884	1.28457e-55	3.38278e-51
REEP5	0.606	0.385	0.315677	1.28761e-55	3.3908e-51
EIF5A	0.534	0.303	0.572282	1.58108e-55	4.16362e-51
DUSP4	0.185	0.042	1.60026	1.8553e-55	4.88576e-51
RBPMS	0.636	0.41	0.338514	1.87407e-55	4.93518e-51
CNP	0.397	0.182	0.898981	2.59132e-55	6.82398e-51
MYO1B	0.333	0.136	0.923079	3.41128e-55	8.98326e-51
C7	0.138	0.307	-2.02699	3.76873e-55	9.92458e-51
ATP6V1F	0.431	0.244	0.345025	4.79529e-55	1.26279e-50
RAB5C	0.596	0.356	0.529418	4.86864e-55	1.28211e-50
PSMB2	0.582	0.345	0.52376	5.09762e-55	1.34241e-50
NMI	0.385	0.186	0.643412	5.14771e-55	1.3556e-50
ATP6V0E1	0.757	0.513	0.482031	6.23707e-55	1.64247e-50
ZFP36L2	0.607	0.63	-0.807486	7.32834e-55	1.92985e-50
CDC42SE1	0.524	0.379	-0.0861201	9.25891e-55	2.43824e-50
HDAC1	0.502	0.281	0.531864	9.45019e-55	2.48861e-50
CARD16	0.384	0.174	0.863683	1.05397e-54	2.77552e-50
BAX	0.513	0.271	0.785249	1.07973e-54	2.84337e-50
HSBP1	0.491	0.283	0.464503	1.30368e-54	3.4331e-50
TPI1	0.758	0.514	0.50115	1.36573e-54	3.59652e-50
TAX1BP3	0.281	0.101	1.08155	1.47883e-54	3.89436e-50
GJA1	0.604	0.534	-0.593729	1.55067e-54	4.08353e-50
RRBP1	0.698	0.46	0.366102	1.62001e-54	4.26615e-50
CNBP	0.523	0.464	-0.443178	1.73357e-54	4.56519e-50
AP2S1	0.405	0.2	0.678482	1.77957e-54	4.68631e-50
LSM12	0.339	0.159	0.593724	1.90631e-54	5.02008e-50
CTNNAL1	0.448	0.49	-0.950082	1.93132e-54	5.08595e-50
LAMC1	0.731	0.481	0.629396	2.05309e-54	5.40662e-50
PSMB4	0.611	0.383	0.398076	2.09023e-54	5.50441e-50
TLR4	0.315	0.146	0.53781	2.16097e-54	5.69069e-50
CTSL	0.442	0.223	0.719933	2.36211e-54	6.22038e-50
SELENOS	0.505	0.327	0.127014	2.45921e-54	6.4761e-50
PSMC5	0.428	0.253	0.255043	3.24363e-54	8.54179e-50
RGCC	0.477	0.464	-1.28974	3.31415e-54	8.72749e-50
PARK7	0.636	0.418	0.308852	4.09049e-54	1.07719e-49
MCF2L	0.329	0.447	-1.30481	4.0956e-54	1.07854e-49
CASP4	0.539	0.317	0.474161	4.12929e-54	1.08741e-49
GNG5	0.614	0.376	0.489465	4.65432e-54	1.22567e-49
TXN	0.611	0.389	0.369562	5.218e-54	1.37411e-49
DUSP23	0.61	0.358	0.701134	5.45677e-54	1.43699e-49
LMCD1	0.388	0.455	-1.00368	8.19443e-54	2.15792e-49
SERPING1	0.728	0.536	0.933723	9.13385e-54	2.40531e-49
PTBP1	0.665	0.458	0.211188	9.78015e-54	2.57551e-49
APP	0.981	0.887	0.394299	1.05317e-53	2.77342e-49
LRRFIP1	0.691	0.695	-0.58783	1.36479e-53	3.59404e-49
ASPH	0.65	0.438	0.222907	1.63384e-53	4.30257e-49
PALMD	0.678	0.472	0.12457	1.71744e-53	4.5227e-49
TMEM70	0.375	0.374	-0.953033	2.07532e-53	5.46515e-49
CD59	0.954	0.841	0.537986	2.09088e-53	5.50613e-49
PCGF2	0.589	0.372	0.330508	2.502e-53	6.58877e-49
PSMA7	0.638	0.414	0.359584	2.60088e-53	6.84916e-49
ARF3	0.581	0.356	0.44638	2.77639e-53	7.31133e-49
BRD2	0.68	0.632	-0.541888	2.9018e-53	7.64159e-49
EGLN3	0.302	0.108	1.40511	3.02623e-53	7.96927e-49
TRIM22	0.59	0.341	0.808266	3.76391e-53	9.91189e-49
SRSF3	0.73	0.612	-0.24017	3.8242e-53	1.00706e-48
DNAJC15	0.362	0.182	0.498428	4.08825e-53	1.0766e-48
ATP5PD	0.597	0.372	0.390132	4.99588e-53	1.31561e-48
MDH1	0.398	0.196	0.673687	5.68411e-53	1.49685e-48
UTRN	0.658	0.503	-0.212795	7.47515e-53	1.96851e-48
STAT6	0.478	0.295	0.172205	8.74957e-53	2.30411e-48
ARPC4	0.524	0.325	0.276496	9.53724e-53	2.51154e-48
SAV1	0.451	0.45	-0.743126	1.00979e-52	2.65919e-48
PLOD1	0.375	0.176	0.74073	1.23637e-52	3.25587e-48
LMAN2	0.459	0.263	0.386645	1.33963e-52	3.52779e-48
SEC61G	0.504	0.288	0.52754	1.40434e-52	3.69818e-48
MIDN	0.572	0.565	-0.733849	1.62903e-52	4.28988e-48
SOCS2	0.415	0.464	-1.03088	1.68593e-52	4.43974e-48
CAPZA1	0.665	0.423	0.505081	1.79593e-52	4.72939e-48
DECR1	0.4	0.197	0.70807	1.8165e-52	4.78356e-48
MEF2C	0.571	0.512	-0.565174	2.4701e-52	6.50476e-48
SP100	0.713	0.471	0.503234	2.67852e-52	7.05361e-48
RAP1B	0.688	0.512	0.0366995	2.90072e-52	7.63875e-48
EDF1	0.522	0.338	0.208536	3.31532e-52	8.73057e-48
TCN2	0.309	0.123	0.996991	3.45262e-52	9.09213e-48
WAC	0.582	0.522	-0.473255	3.9815e-52	1.04849e-47
ERP44	0.494	0.28	0.511847	4.04711e-52	1.06577e-47
MYDGF	0.36	0.17	0.74232	4.31545e-52	1.13643e-47
NOL7	0.456	0.28	0.22973	4.93956e-52	1.30078e-47
GLUL	0.395	0.453	-1.09372	5.01771e-52	1.32136e-47
SPARC	0.991	0.931	0.501145	5.01982e-52	1.32192e-47
MACF1	0.706	0.609	-0.363307	5.17685e-52	1.36327e-47
CNKSR3	0.442	0.226	0.665775	5.74367e-52	1.51254e-47
ADAMTS4	0.472	0.377	-0.756637	6.48407e-52	1.70752e-47
ELOVL5	0.475	0.264	0.512212	6.69325e-52	1.7626e-47
ACVRL1	0.512	0.33	0.149766	6.71386e-52	1.76803e-47
NFIB	0.781	0.776	-0.572857	7.6393e-52	2.01173e-47
CDC25B	0.344	0.153	0.829469	8.00001e-52	2.10672e-47
MX1	0.481	0.249	1.36949	9.17156e-52	2.41524e-47
SSB	0.641	0.424	0.338756	9.993e-52	2.63156e-47
DAD1	0.634	0.447	0.139508	1.03586e-51	2.72785e-47
TJP1	0.475	0.467	-0.663711	1.04412e-51	2.74957e-47
OS9	0.602	0.453	-0.0506488	1.0779e-51	2.83853e-47
CSRNP1	0.513	0.537	-0.785434	1.37382e-51	3.61783e-47
COLGALT1	0.51	0.281	0.63504	1.40721e-51	3.70575e-47
SNRPD2	0.536	0.346	0.264732	1.44933e-51	3.81667e-47
TMED9	0.687	0.45	0.481341	1.45216e-51	3.82412e-47
SPATS2L	0.419	0.227	0.453544	1.47993e-51	3.89725e-47
TPM4	0.947	0.814	0.479918	1.51041e-51	3.97752e-47
PRCP	0.832	0.622	0.61698	1.51458e-51	3.98849e-47
NAMPT	0.733	0.633	-0.40185	1.63809e-51	4.31374e-47
TMEM258	0.723	0.505	0.274671	1.67986e-51	4.42374e-47
NOP53	0.538	0.535	-0.63717	1.71687e-51	4.52121e-47
GRINA	0.513	0.299	0.49605	2.06022e-51	5.42537e-47
PDAP1	0.404	0.23	0.343667	2.11891e-51	5.57993e-47
CLEC2B	0.621	0.382	0.578193	2.18134e-51	5.74433e-47
TINAGL1	0.752	0.512	0.556485	2.49197e-51	6.56236e-47
ATP5F1B	0.625	0.411	0.337419	2.69043e-51	7.08498e-47
NUTF2	0.614	0.386	0.437954	2.83897e-51	7.47615e-47
SRSF9	0.513	0.31	0.379882	2.84834e-51	7.50082e-47
SRSF2	0.65	0.536	-0.274761	3.07306e-51	8.09259e-47
TMEM245	0.305	0.371	-1.15367	3.40653e-51	8.97077e-47
HLA-DPB1	0.796	0.69	0.750251	3.49218e-51	9.19631e-47
SPCS1	0.487	0.298	0.293585	3.79424e-51	9.99174e-47
SNRPD3	0.441	0.246	0.460899	4.0632e-51	1.07e-46
DDX21	0.631	0.515	-0.28296	4.59071e-51	1.20892e-46
HNRNPF	0.672	0.542	-0.183012	4.65793e-51	1.22662e-46
SUMO3	0.594	0.42	0.0930357	4.68531e-51	1.23383e-46
WDFY1	0.518	0.341	0.138296	5.96587e-51	1.57105e-46
MDK	0.397	0.198	0.663988	7.8879e-51	2.0772e-46
TNFSF10	0.799	0.671	0.830517	8.26224e-51	2.17578e-46
SRGN	0.718	0.528	-0.104736	9.11241e-51	2.39966e-46
OSTC	0.438	0.246	0.464826	9.3838e-51	2.47113e-46
PPP2CA	0.513	0.378	-0.0693263	9.76753e-51	2.57218e-46
CASP8	0.266	0.106	0.829819	1.09294e-50	2.87814e-46
RAB3C	0.259	0.086	1.3732	1.13448e-50	2.98754e-46
PDLIM1	0.915	0.763	0.502339	1.20313e-50	3.16833e-46
HYOU1	0.338	0.164	0.531535	1.31431e-50	3.46109e-46
COPZ1	0.486	0.304	0.255501	1.31765e-50	3.46989e-46
CALD1	0.654	0.437	0.272188	1.56394e-50	4.11847e-46
SEC61B	0.499	0.298	0.391692	1.64786e-50	4.33947e-46
PCDH17	0.598	0.374	0.383645	1.76472e-50	4.64722e-46
RSAD2	0.242	0.074	1.97448	2.24756e-50	5.91873e-46
SEC31A	0.645	0.432	0.31049	2.40138e-50	6.3238e-46
RABGAP1	0.364	0.322	-0.659093	2.47458e-50	6.51656e-46
UBE2E1	0.403	0.211	0.505407	2.51914e-50	6.63391e-46
HSP90B1	0.947	0.818	0.464186	2.59329e-50	6.82918e-46
ESYT2	0.445	0.27	0.25301	2.59654e-50	6.83774e-46
ERH	0.628	0.405	0.43009	2.66525e-50	7.01867e-46
COX8A	0.517	0.295	0.603088	2.74809e-50	7.23681e-46
ERO1A	0.396	0.199	0.66853	3.4945e-50	9.2024e-46
SAMD9	0.281	0.108	1.03062	3.49939e-50	9.2153e-46
ATP5MG	0.531	0.34	0.264353	3.53006e-50	9.29607e-46
H2AFY	0.583	0.377	0.305809	3.58082e-50	9.42972e-46
VAMP5	0.683	0.444	0.529325	3.68118e-50	9.69403e-46
RRAGA	0.518	0.327	0.291929	3.80579e-50	1.00222e-45
SRP72	0.525	0.37	-0.0321363	3.8275e-50	1.00793e-45
CSNK2B	0.501	0.308	0.310173	4.52735e-50	1.19223e-45
CASP1	0.299	0.135	0.613998	4.73795e-50	1.24769e-45
SIAE	0.215	0.061	1.56781	4.75444e-50	1.25203e-45
AK2	0.498	0.311	0.286499	4.77933e-50	1.25859e-45
PARP9	0.492	0.276	0.524002	4.97322e-50	1.30965e-45
RAP1A	0.505	0.367	-0.0635913	4.97537e-50	1.31021e-45
IFNGR1	0.505	0.467	-0.547983	5.33744e-50	1.40556e-45
ARPC3	0.647	0.416	0.470564	5.86233e-50	1.54379e-45
POLR2L	0.469	0.259	0.590784	6.66824e-50	1.75601e-45
EMP1	0.859	0.822	-0.692457	6.67628e-50	1.75813e-45
DUSP6	0.747	0.51	0.64681	6.83848e-50	1.80085e-45
NOP10	0.607	0.387	0.402383	7.66394e-50	2.01822e-45
SWAP70	0.639	0.583	-0.447736	7.73965e-50	2.03816e-45
CFI	0.531	0.32	0.431486	8.23995e-50	2.16991e-45
RASA4	0.411	0.478	-0.974081	8.34089e-50	2.19649e-45
SELENOF	0.574	0.391	0.147222	8.96896e-50	2.36189e-45
HNRNPA0	0.588	0.492	-0.271006	9.43397e-50	2.48434e-45
SH2B3	0.429	0.235	0.484181	9.79549e-50	2.57954e-45
COX7C	0.766	0.542	0.360347	1.01973e-49	2.68536e-45
MALL	0.699	0.458	0.641216	1.13668e-49	2.99334e-45
OST4	0.795	0.566	0.442389	1.14365e-49	3.01169e-45
ENY2	0.621	0.426	0.18506	1.48025e-49	3.89808e-45
SURF4	0.456	0.262	0.41343	1.50208e-49	3.95558e-45
TRMT112	0.716	0.509	0.233296	1.53419e-49	4.04014e-45
RASGRP3	0.397	0.226	0.314265	1.79095e-49	4.71629e-45
NDUFS6	0.385	0.202	0.525789	2.0426e-49	5.37898e-45
AP2M1	0.56	0.37	0.24335	2.11578e-49	5.57171e-45
RHOJ	0.685	0.444	0.600973	2.14096e-49	5.638e-45
ACTN1	0.765	0.533	0.471675	2.48422e-49	6.54194e-45
EIF1	0.968	0.941	-0.388287	2.52251e-49	6.64278e-45
RTN4	0.828	0.612	0.518148	2.58511e-49	6.80763e-45
SNRPF	0.474	0.278	0.416196	2.65128e-49	6.98189e-45
COMT	0.556	0.35	0.317029	2.9692e-49	7.8191e-45
CD40	0.479	0.277	0.461609	3.18057e-49	8.37571e-45
FUS	0.758	0.636	-0.228658	3.39496e-49	8.94029e-45
TMEM50A	0.683	0.475	0.256619	3.40513e-49	8.96706e-45
KDELR1	0.652	0.448	0.248613	3.43616e-49	9.04879e-45
ACSL5	0.412	0.218	0.56935	3.61028e-49	9.50731e-45
MTPN	0.697	0.48	0.313858	4.12992e-49	1.08757e-44
MYOF	0.437	0.245	0.426894	4.21736e-49	1.1106e-44
NUMB	0.476	0.313	0.12321	4.22386e-49	1.11231e-44
COX6C	0.839	0.626	0.381192	4.7937e-49	1.26237e-44
PSMD7	0.412	0.231	0.332868	5.11802e-49	1.34778e-44
ADAM15	0.524	0.298	0.660315	5.12784e-49	1.35037e-44
NASP	0.524	0.522	-0.666498	6.02441e-49	1.58647e-44
SH3BGRL2	0.249	0.318	-1.30686	7.34969e-49	1.93547e-44
DCTD	0.409	0.249	0.180349	8.16564e-49	2.15034e-44
PNPLA2	0.469	0.44	-0.604438	8.34007e-49	2.19627e-44
PPP1R15B	0.409	0.387	-0.696193	9.26364e-49	2.43949e-44
LDLRAD3	0.241	0.092	0.780893	9.90593e-49	2.60863e-44
ICAM1	0.731	0.734	-0.75442	1.04408e-48	2.74948e-44
SLC38A2	0.606	0.391	0.35817	1.08002e-48	2.84412e-44
SYPL1	0.556	0.501	-0.44384	1.28759e-48	3.39075e-44
BTNL9	0.098	0.257	-2.14551	1.47398e-48	3.88157e-44
DTX3L	0.361	0.176	0.668389	1.57421e-48	4.14554e-44
EHD4	0.687	0.605	-0.367131	1.64909e-48	4.34271e-44
OASL	0.159	0.031	2.50445	1.67345e-48	4.40687e-44
BCLAF1	0.653	0.623	-0.577466	1.69934e-48	4.47504e-44
ATP1A1	0.58	0.473	-0.292411	1.71977e-48	4.52885e-44
ZNHIT1	0.521	0.328	0.302379	1.77613e-48	4.67726e-44
CD164	0.475	0.277	0.419343	1.82448e-48	4.80458e-44
NDUFAF3	0.33	0.163	0.557936	1.84782e-48	4.86605e-44
BMP1	0.208	0.075	0.779521	1.85844e-48	4.89401e-44
NECTIN2	0.587	0.394	0.209654	1.99624e-48	5.2569e-44
HNRNPL	0.663	0.457	0.258819	2.09878e-48	5.52694e-44
BTN3A2	0.53	0.321	0.405792	2.24919e-48	5.92301e-44
CCNL1	0.635	0.644	-0.646292	2.33311e-48	6.14401e-44
RBX1	0.537	0.327	0.41428	2.52329e-48	6.64484e-44
GRAMD1A	0.429	0.256	0.22851	2.53994e-48	6.68869e-44
JAM2	0.647	0.617	-0.520636	2.5797e-48	6.79337e-44
ARPC2	0.868	0.666	0.469648	2.66766e-48	7.02501e-44
CD63	0.933	0.788	0.448565	2.83197e-48	7.45772e-44
EIF3H	0.609	0.482	-0.118833	2.85032e-48	7.50604e-44
RBM17	0.537	0.392	-0.1272	3.01222e-48	7.93237e-44
NONO	0.639	0.467	0.0601057	3.18021e-48	8.37477e-44
FXYD5	0.637	0.449	0.148759	3.26332e-48	8.59362e-44
NDUFB4	0.536	0.333	0.384484	3.32063e-48	8.74454e-44
NUDT5	0.333	0.164	0.56235	3.35838e-48	8.84396e-44
NME1	0.321	0.135	0.989215	3.5542e-48	9.35964e-44
LAMTOR2	0.31	0.148	0.592136	3.86489e-48	1.01778e-43
ADGRF5	0.623	0.472	-0.133779	4.01879e-48	1.05831e-43
IFITM2	0.979	0.891	0.416751	4.24154e-48	1.11697e-43
EMC7	0.34	0.178	0.418622	4.67375e-48	1.23079e-43
SH3BGRL	0.537	0.381	0.0398849	4.8292e-48	1.27172e-43
SFPQ	0.772	0.678	-0.303885	5.23526e-48	1.37865e-43
MPV17	0.298	0.141	0.549483	5.62806e-48	1.48209e-43
PSMB5	0.466	0.272	0.433761	5.84939e-48	1.54038e-43
ATF4	0.852	0.792	-0.395776	5.98563e-48	1.57625e-43
MARCKSL1	0.766	0.538	0.507467	6.0366e-48	1.58968e-43
TSPAN3	0.516	0.303	0.534547	6.07924e-48	1.60091e-43
TNFRSF10D	0.264	0.359	-1.38319	7.20129e-48	1.89639e-43
LINC01235	0.266	0.131	0.201478	7.95357e-48	2.09449e-43
YIPF3	0.474	0.305	0.173454	8.27492e-48	2.17912e-43
PRKCSH	0.449	0.28	0.23282	8.29195e-48	2.1836e-43
BRK1	0.625	0.43	0.228812	8.39034e-48	2.20951e-43
UBE2A	0.44	0.252	0.435972	8.72399e-48	2.29737e-43
CLTA	0.669	0.467	0.251627	8.92852e-48	2.35124e-43
CTSC	0.312	0.409	-1.14917	9.10769e-48	2.39842e-43
TIMP1	0.526	0.294	0.899509	9.27626e-48	2.44281e-43
ABLIM1	0.594	0.562	-0.510936	9.77069e-48	2.57301e-43
PFDN5	0.706	0.59	-0.173024	1.18512e-47	3.12088e-43
HECW2	0.281	0.155	0.0469252	1.27638e-47	3.36122e-43
ANGPTL2	0.365	0.164	1.11594	1.32504e-47	3.48937e-43
FXR1	0.485	0.367	-0.185351	1.34186e-47	3.53366e-43
PRDX6	0.529	0.332	0.329049	1.92802e-47	5.07725e-43
SERF2	0.938	0.804	0.450667	1.93857e-47	5.10504e-43
TCP1	0.536	0.422	-0.234278	2.27847e-47	6.00012e-43
RBM3	0.725	0.611	-0.191047	2.30275e-47	6.06406e-43
PUM1	0.497	0.364	-0.095787	2.34674e-47	6.17991e-43
PGK1	0.659	0.435	0.466468	2.43165e-47	6.40351e-43
NDUFB1	0.493	0.303	0.310865	2.49452e-47	6.56907e-43
TES	0.516	0.339	0.148683	2.6891e-47	7.08149e-43
IFIH1	0.465	0.243	0.89366	2.74424e-47	7.22669e-43
NARS	0.443	0.278	0.183906	2.90401e-47	7.64742e-43
VDAC1	0.412	0.236	0.395273	2.98107e-47	7.85036e-43
HIF1A	0.745	0.515	0.509946	3.11181e-47	8.19463e-43
SNX6	0.487	0.299	0.326435	3.36681e-47	8.86616e-43
ARHGDIA	0.614	0.414	0.25647	3.39352e-47	8.93649e-43
ARPC1B	0.312	0.144	0.662812	3.5102e-47	9.24375e-43
TAX1BP1	0.565	0.402	0.0503535	3.54026e-47	9.32292e-43
SERINC1	0.634	0.576	-0.412314	3.5994e-47	9.47865e-43
ATP5PB	0.556	0.348	0.420684	3.72825e-47	9.81796e-43
RTL8C	0.572	0.373	0.304602	3.77132e-47	9.93139e-43
CHMP5	0.537	0.336	0.352744	3.78546e-47	9.96862e-43
ARHGAP23	0.61	0.406	0.299927	3.8185e-47	1.00557e-42
NDUFA1	0.681	0.465	0.32589	4.01448e-47	1.05717e-42
THBS1	0.492	0.266	0.88038	4.32905e-47	1.14001e-42
DNAJC7	0.376	0.198	0.515792	4.43065e-47	1.16677e-42
TEAD4	0.216	0.08	0.788957	4.53038e-47	1.19303e-42
ROCK2	0.631	0.475	-0.0582105	4.61286e-47	1.21475e-42
C1orf115	0.386	0.402	-0.788609	5.25258e-47	1.38321e-42
LYPLA2	0.272	0.126	0.546744	5.5661e-47	1.46578e-42
PLPP1	0.585	0.468	-0.576604	6.02473e-47	1.58655e-42
YPEL5	0.64	0.419	0.433979	6.05708e-47	1.59507e-42
ODF2L	0.509	0.329	0.178427	7.87677e-47	2.07427e-42
CFDP1	0.421	0.219	0.714269	8.25671e-47	2.17432e-42
STC2	0.353	0.162	0.832539	8.45379e-47	2.22622e-42
WASF2	0.627	0.552	-0.393476	8.64683e-47	2.27706e-42
HM13	0.355	0.19	0.402111	9.20784e-47	2.42479e-42
PSMF1	0.45	0.266	0.383666	9.45835e-47	2.49076e-42
AP2B1	0.503	0.348	0.0573169	9.79014e-47	2.57813e-42
MAT2A	0.399	0.415	-0.86225	9.83211e-47	2.58919e-42
MRPL33	0.596	0.379	0.452437	1.21075e-46	3.18839e-42
GNAQ	0.589	0.551	-0.508661	1.34558e-46	3.54344e-42
SSR3	0.482	0.278	0.515784	1.43993e-46	3.79192e-42
SDF4	0.468	0.29	0.285188	1.4478e-46	3.81263e-42
FIS1	0.452	0.287	0.187198	1.55435e-46	4.09323e-42
EEF2	0.827	0.734	-0.220146	1.59341e-46	4.19608e-42
TMED10	0.621	0.429	0.242031	1.76163e-46	4.63909e-42
CDK2AP2	0.385	0.196	0.651496	1.78563e-46	4.70228e-42
SEM1	0.618	0.402	0.431925	1.85058e-46	4.87333e-42
SAP18	0.654	0.482	0.0506654	1.89041e-46	4.9782e-42
MTCH1	0.634	0.446	0.165778	1.95956e-46	5.1603e-42
RAB13	0.637	0.434	0.273185	1.96483e-46	5.17419e-42
TKT	0.35	0.168	0.756371	2.00512e-46	5.28028e-42
WDR1	0.462	0.29	0.260893	2.01625e-46	5.3096e-42
TRIM21	0.239	0.092	0.888033	2.01826e-46	5.31488e-42
SRRM2	0.603	0.522	-0.399412	2.06714e-46	5.44362e-42
SNRPB2	0.471	0.31	0.14821	2.18746e-46	5.76047e-42
TIMP2	0.57	0.434	-0.10558	2.24034e-46	5.8997e-42
ADD1	0.591	0.48	-0.252184	2.24752e-46	5.91863e-42
ELOVL1	0.31	0.147	0.604729	2.28324e-46	6.0127e-42
PRXL2A	0.422	0.41	-0.728104	2.47624e-46	6.52094e-42
ENTPD1	0.556	0.338	0.512574	2.73823e-46	7.21085e-42
FBXO7	0.455	0.27	0.359936	2.87575e-46	7.573e-42
MCFD2	0.384	0.213	0.421319	3.06029e-46	8.05896e-42
ECE1	0.701	0.518	0.143311	3.51731e-46	9.26247e-42
COPB2	0.447	0.269	0.283104	3.57984e-46	9.42716e-42
TGOLN2	0.568	0.439	-0.159721	4.00419e-46	1.05446e-41
TMOD3	0.625	0.469	-0.0115017	4.14699e-46	1.09207e-41
FDPS	0.342	0.171	0.567546	4.28024e-46	1.12716e-41
RAB2A	0.689	0.495	0.201384	4.48632e-46	1.18143e-41
PSMA1	0.277	0.132	0.522839	5.26444e-46	1.38634e-41
TTC39A	0.103	0.011	2.46769	5.46434e-46	1.43898e-41
BCAM	0.57	0.619	-0.687512	5.6144e-46	1.4785e-41
MRPL51	0.38	0.203	0.552206	5.72525e-46	1.50769e-41
VEGFC	0.291	0.124	0.777524	6.08194e-46	1.60162e-41
GTF2A2	0.397	0.242	0.228811	6.20085e-46	1.63293e-41
CCT2	0.534	0.346	0.259637	6.9399e-46	1.82755e-41
TRAPPC1	0.46	0.255	0.595402	7.06018e-46	1.85923e-41
RAB1B	0.482	0.306	0.247074	7.59803e-46	2.00086e-41
PTPRA	0.386	0.249	0.0697806	7.63196e-46	2.0098e-41
UBA1	0.492	0.311	0.230454	7.93618e-46	2.08991e-41
PPM1G	0.482	0.294	0.349016	8.24302e-46	2.17072e-41
TUBB6	0.502	0.305	0.423153	8.32459e-46	2.1922e-41
COX7A2	0.495	0.307	0.328058	9.01434e-46	2.37383e-41
NDUFS5	0.618	0.425	0.234374	9.17147e-46	2.41522e-41
GBP4	0.764	0.571	0.851614	9.50149e-46	2.50212e-41
SNHG7	0.337	0.393	-0.970497	9.63097e-46	2.53622e-41
DNAJA1	0.889	0.826	-0.385591	9.9583e-46	2.62242e-41
POLR2G	0.387	0.25	0.0900542	1.01204e-45	2.66509e-41
PLXND1	0.491	0.283	0.517095	1.05137e-45	2.76868e-41
JPT1	0.255	0.095	1.12742	1.17684e-45	3.09908e-41
TCEAL9	0.564	0.398	0.0593869	1.19267e-45	3.14078e-41
MAP4	0.592	0.438	-0.0654875	1.22287e-45	3.22031e-41
OCIAD1	0.567	0.419	0.000110857	1.22965e-45	3.23815e-41
RPN2	0.622	0.412	0.364507	1.27659e-45	3.36177e-41
RAN	0.773	0.556	0.400323	1.33287e-45	3.50998e-41
FLI1	0.428	0.357	-0.388675	1.46947e-45	3.8697e-41
UBE2K	0.476	0.336	0.0187797	1.50055e-45	3.95156e-41
PML	0.495	0.325	0.143028	1.53447e-45	4.04087e-41
PRRC2C	0.774	0.636	-0.15705	1.61452e-45	4.25167e-41
CNIH1	0.484	0.285	0.480029	1.62756e-45	4.28602e-41
HP1BP3	0.615	0.459	-0.0253335	1.64648e-45	4.33584e-41
CRTAP	0.597	0.548	-0.426974	1.89135e-45	4.98068e-41
SELENOT	0.507	0.322	0.302655	1.93409e-45	5.09324e-41
G3BP1	0.683	0.502	0.0965567	2.03121e-45	5.34898e-41
BTN3A1	0.408	0.252	0.149135	2.0485e-45	5.39453e-41
FLOT1	0.61	0.468	-0.0993412	2.15927e-45	5.68623e-41
FLNA	0.566	0.355	0.433394	2.17561e-45	5.72925e-41
DYNC1I2	0.712	0.509	0.243228	2.24833e-45	5.92076e-41
PLCB1	0.424	0.383	-0.608478	2.29955e-45	6.05564e-41
LEPROTL1	0.412	0.235	0.395049	2.31739e-45	6.10261e-41
RSU1	0.558	0.388	0.13535	2.52421e-45	6.64726e-41
CRK	0.412	0.353	-0.455223	2.60809e-45	6.86814e-41
CEBPD	0.414	0.507	-0.990418	2.76102e-45	7.27087e-41
ARL15	0.287	0.317	-1.20381	3.00073e-45	7.90212e-41
URM1	0.372	0.217	0.275976	3.02113e-45	7.95586e-41
MAP7D1	0.442	0.279	0.169973	3.19071e-45	8.40241e-41
EEA1	0.352	0.185	0.430482	3.28612e-45	8.65368e-41
ARHGEF12	0.6	0.482	-0.199636	3.39089e-45	8.92958e-41
RCN1	0.706	0.507	0.17681	3.40142e-45	8.95729e-41
PPP4R1	0.365	0.238	-0.000837237	3.49556e-45	9.20522e-41
RAPGEF5	0.493	0.325	0.140489	3.85885e-45	1.01619e-40
GDI1	0.486	0.337	-0.0071774	4.00269e-45	1.05407e-40
SERINC3	0.606	0.57	-0.452027	4.03932e-45	1.06372e-40
TPP1	0.645	0.415	0.572241	4.07409e-45	1.07287e-40
PDCD5	0.357	0.19	0.499471	4.37994e-45	1.15341e-40
MAN1A1	0.393	0.214	0.506136	4.87603e-45	1.28405e-40
AAMP	0.443	0.294	0.0701384	5.24602e-45	1.38149e-40
PTPN12	0.588	0.432	-0.0286755	5.32132e-45	1.40132e-40
ANAPC11	0.313	0.166	0.359615	5.54043e-45	1.45902e-40
XRCC6	0.534	0.342	0.344514	5.87134e-45	1.54616e-40
HEXB	0.451	0.275	0.304714	5.98098e-45	1.57503e-40
IFI44	0.432	0.235	0.599869	6.17764e-45	1.62682e-40
UBE2D2	0.507	0.387	-0.114722	6.23381e-45	1.64161e-40
NUCB1	0.681	0.499	0.146039	6.88996e-45	1.8144e-40
EIF4A2	0.795	0.735	-0.367179	6.89687e-45	1.81622e-40
ROMO1	0.464	0.265	0.527654	6.93301e-45	1.82574e-40
RAB10	0.586	0.395	0.227054	8.00317e-45	2.10756e-40
ADGRL2	0.505	0.304	0.468499	8.05273e-45	2.12061e-40
UBE2D3	0.781	0.687	-0.258423	8.05366e-45	2.12085e-40
SUB1	0.671	0.479	0.223717	8.15222e-45	2.14681e-40
SNU13	0.591	0.405	0.237477	8.40667e-45	2.21381e-40
AIDA	0.59	0.405	0.204708	8.58963e-45	2.26199e-40
CTTNBP2NL	0.442	0.338	-0.213316	8.75499e-45	2.30554e-40
ABCE1	0.413	0.264	0.155808	8.93186e-45	2.35211e-40
KDELR2	0.499	0.315	0.325184	8.96542e-45	2.36095e-40
SF1	0.633	0.548	-0.337922	9.17321e-45	2.41567e-40
TRIB1	0.539	0.52	-0.701258	9.28772e-45	2.44583e-40
CASP10	0.316	0.146	0.791192	9.48464e-45	2.49769e-40
VAPA	0.654	0.491	0.0428095	9.52278e-45	2.50773e-40
ARL1	0.394	0.231	0.334518	1.02941e-44	2.71086e-40
G6PC3	0.407	0.225	0.506591	1.08622e-44	2.86044e-40
TNFRSF1A	0.579	0.382	0.311932	1.09838e-44	2.89246e-40
PRPF40A	0.578	0.412	0.0644286	1.11684e-44	2.94109e-40
CAPZA2	0.492	0.394	-0.25739	1.15752e-44	3.04821e-40
RPN1	0.634	0.438	0.271355	1.26255e-44	3.3248e-40
ANKRD29	0.192	0.288	-1.46314	1.28002e-44	3.37082e-40
VKORC1	0.428	0.252	0.356821	1.3457e-44	3.54377e-40
RALA	0.452	0.3	0.131798	1.38731e-44	3.65334e-40
RRAS	0.403	0.217	0.535261	1.50341e-44	3.95908e-40
BACE2	0.621	0.393	0.625234	1.50838e-44	3.97218e-40
CGGBP1	0.414	0.301	-0.138421	1.52512e-44	4.01626e-40
ATP5IF1	0.527	0.341	0.26619	1.53947e-44	4.05405e-40
UBE2L3	0.598	0.396	0.336338	1.54502e-44	4.06866e-40
TFG	0.458	0.277	0.383602	1.59386e-44	4.19727e-40
SHROOM4	0.342	0.19	0.3507	1.63623e-44	4.30884e-40
ARL6IP1	0.565	0.464	-0.24469	1.75991e-44	4.63456e-40
HSPA4	0.446	0.27	0.322472	1.85906e-44	4.89565e-40
TCF25	0.502	0.354	-0.0442883	1.8966e-44	4.99451e-40
CLK1	0.583	0.558	-0.535316	1.96755e-44	5.18134e-40
LTBR	0.379	0.222	0.284816	2.06098e-44	5.42738e-40
H2AFV	0.505	0.335	0.190226	2.13035e-44	5.61007e-40
HMGN1	0.641	0.459	0.159457	2.15192e-44	5.66687e-40
KHDRBS1	0.682	0.538	-0.0665131	2.32748e-44	6.12919e-40
EIF4E2	0.331	0.163	0.61577	2.44547e-44	6.43989e-40
ELOB	0.445	0.261	0.439749	2.44919e-44	6.44971e-40
LAPTM4B	0.596	0.403	0.283936	2.53805e-44	6.68369e-40
PTPRB	0.604	0.569	-0.544185	2.613e-44	6.88108e-40
RDH11	0.458	0.283	0.294829	2.61976e-44	6.89889e-40
PARVB	0.447	0.28	0.261925	2.6577e-44	6.99879e-40
KIAA0355	0.526	0.49	-0.525094	2.936e-44	7.73167e-40
LMO4	0.42	0.284	0.0135302	2.95283e-44	7.77599e-40
S1PR1	0.757	0.575	0.0662841	3.03599e-44	7.99497e-40
SSR1	0.532	0.357	0.146223	3.08545e-44	8.12521e-40
IRF2BP2	0.614	0.52	-0.309155	3.17403e-44	8.35848e-40
LEPROT	0.698	0.626	-0.304864	3.31708e-44	8.73519e-40
PFKP	0.285	0.123	0.832682	3.38919e-44	8.92508e-40
PAM	0.459	0.361	-0.208319	3.5006e-44	9.21848e-40
ICAM2	0.288	0.134	0.596079	3.77559e-44	9.94264e-40
PSMD1	0.408	0.228	0.436772	3.95096e-44	1.04045e-39
PHF11	0.448	0.259	0.455573	4.88567e-44	1.28659e-39
TMEM109	0.445	0.257	0.460765	5.11354e-44	1.3466e-39
ZYX	0.596	0.369	0.684145	5.43085e-44	1.43016e-39
TMEM179B	0.322	0.191	0.179303	5.89588e-44	1.55262e-39
APOL4	0.157	0.046	1.02925	5.96263e-44	1.5702e-39
UBE2H	0.534	0.372	0.10805	6.25476e-44	1.64713e-39
PSMD4	0.485	0.305	0.299489	6.86484e-44	1.80779e-39
NUFIP2	0.462	0.406	-0.499164	7.1335e-44	1.87854e-39
PIK3C2A	0.548	0.358	0.276567	7.41262e-44	1.95204e-39
ECSCR	0.517	0.321	0.385874	7.72243e-44	2.03362e-39
TNPO1	0.48	0.314	0.192885	7.81364e-44	2.05764e-39
ARF4	0.665	0.477	0.170843	7.84014e-44	2.06462e-39
STK25	0.357	0.194	0.446376	8.38905e-44	2.20917e-39
DNAJC8	0.514	0.351	0.121774	8.49683e-44	2.23756e-39
TMEM147	0.284	0.147	0.391776	8.73488e-44	2.30024e-39
UBXN4	0.668	0.482	0.139929	8.79109e-44	2.31505e-39
RCC2	0.391	0.211	0.524105	8.90044e-44	2.34384e-39
CRELD2	0.269	0.121	0.655536	9.29818e-44	2.44858e-39
ANKRD65	0.337	0.446	-1.07457	1.00896e-43	2.65699e-39
ATRAID	0.426	0.275	0.167234	1.05272e-43	2.77224e-39
CSNK1A1	0.703	0.546	0.00556113	1.05759e-43	2.78507e-39
JMJD1C	0.464	0.432	-0.621039	1.0694e-43	2.81615e-39
SNX3	0.77	0.597	0.084854	1.06954e-43	2.81652e-39
AQP1	0.867	0.916	-0.535663	1.07566e-43	2.83264e-39
MAX	0.448	0.301	0.114851	1.08551e-43	2.85858e-39
TMEM255B	0.437	0.293	0.0971243	1.1322e-43	2.98153e-39
SPCS3	0.608	0.432	0.140371	1.17356e-43	3.09046e-39
CIRBP	0.603	0.563	-0.459882	1.20169e-43	3.16452e-39
UBE2I	0.458	0.294	0.214336	1.24701e-43	3.28389e-39
TMEM50B	0.407	0.271	0.0232858	1.26337e-43	3.32695e-39
HINT1	0.781	0.62	0.0266829	1.47155e-43	3.87519e-39
EIF4B	0.707	0.654	-0.346581	1.48453e-43	3.90935e-39
RAB29	0.278	0.135	0.497844	1.67407e-43	4.40849e-39
TUFM	0.458	0.288	0.25033	1.70366e-43	4.48641e-39
PUF60	0.344	0.194	0.343887	1.76156e-43	4.6389e-39
RBBP6	0.476	0.445	-0.645253	1.9021e-43	5.009e-39
EWSR1	0.65	0.503	-0.0965356	1.906e-43	5.01927e-39
NDUFB3	0.41	0.226	0.527245	1.93057e-43	5.08396e-39
SNHG8	0.386	0.421	-0.805451	1.96836e-43	5.18347e-39
IER5	0.342	0.434	-1.07325	2.05744e-43	5.41807e-39
GABARAPL2	0.567	0.414	0.0350287	2.12047e-43	5.58405e-39
EIF3K	0.52	0.366	0.0983155	2.29874e-43	6.05349e-39
ARF6	0.617	0.473	-0.0320061	2.32933e-43	6.13407e-39
SEC14L1	0.656	0.62	-0.521439	2.60157e-43	6.85099e-39
RAB5A	0.445	0.394	-0.496333	2.76747e-43	7.28786e-39
CXorf36	0.7	0.514	0.171907	2.89378e-43	7.62047e-39
PPIC	0.426	0.262	0.30385	2.92373e-43	7.69936e-39
PHACTR4	0.432	0.328	-0.226471	2.95437e-43	7.78005e-39
MAPRE2	0.404	0.261	0.116926	2.95667e-43	7.7861e-39
FZD4	0.527	0.496	-0.553448	3.085e-43	8.12404e-39
SKP1	0.601	0.439	0.088049	3.11157e-43	8.19401e-39
PFDN2	0.33	0.207	0.0776394	3.16476e-43	8.33408e-39
ATP5F1A	0.548	0.373	0.208606	3.1661e-43	8.33761e-39
EMP2	0.411	0.4	-0.675158	3.3145e-43	8.72841e-39
MORF4L2	0.505	0.349	0.0922232	3.38303e-43	8.90886e-39
SGCB	0.274	0.126	0.609287	3.79237e-43	9.98684e-39
MRPL20	0.375	0.217	0.355712	3.95133e-43	1.04054e-38
MVP	0.302	0.158	0.37867	4.00997e-43	1.05599e-38
COMMD6	0.534	0.446	-0.265012	4.17674e-43	1.0999e-38
VPS35	0.382	0.252	0.0501208	4.27449e-43	1.12565e-38
ATP5MPL	0.418	0.245	0.402236	4.46107e-43	1.17478e-38
RSRC2	0.555	0.441	-0.222074	4.71203e-43	1.24087e-38
FAM120A	0.613	0.41	0.360869	4.75752e-43	1.25285e-38
STARD4	0.288	0.13	0.767354	4.89419e-43	1.28884e-38
TPR	0.589	0.466	-0.208911	4.95925e-43	1.30597e-38
RCAN1	0.505	0.438	-0.751751	5.0995e-43	1.3429e-38
ATP1B1	0.143	0.034	1.56494	5.45812e-43	1.43734e-38
GSDMD	0.368	0.197	0.511567	5.49977e-43	1.44831e-38
CDC37	0.766	0.666	-0.27141	5.52414e-43	1.45473e-38
COX4I1	0.662	0.518	-0.0579927	5.62027e-43	1.48004e-38
HIGD2A	0.301	0.153	0.477015	5.78517e-43	1.52347e-38
NDUFC1	0.479	0.305	0.281429	5.78595e-43	1.52367e-38
PSMD13	0.36	0.21	0.262803	5.79367e-43	1.5257e-38
C5orf15	0.262	0.118	0.626236	6.19388e-43	1.6311e-38
ATP5PO	0.325	0.191	0.223527	6.20446e-43	1.63388e-38
ATP6V1A	0.348	0.203	0.259893	6.23065e-43	1.64078e-38
ENSA	0.554	0.432	-0.0969088	6.40864e-43	1.68765e-38
MFSD1	0.369	0.227	0.169463	7.36456e-43	1.93938e-38
DUT	0.562	0.398	0.0937004	7.55843e-43	1.99044e-38
ZFP91	0.38	0.249	0.0206724	7.65127e-43	2.01489e-38
CIITA	0.271	0.139	0.34914	7.77703e-43	2.048e-38
CACYBP	0.404	0.257	0.128018	7.93738e-43	2.09023e-38
CSF3	0.051	0.191	-2.80627	8.16352e-43	2.14978e-38
FAM177A1	0.444	0.307	0.0270973	8.4807e-43	2.23331e-38
EMC4	0.404	0.255	0.133599	8.68739e-43	2.28774e-38
PSIP1	0.476	0.399	-0.377351	8.73752e-43	2.30094e-38
EIF2S3	0.411	0.301	-0.139697	8.78786e-43	2.31419e-38
ABL2	0.356	0.222	0.00987963	9.46858e-43	2.49345e-38
ATP6AP1	0.44	0.264	0.371799	9.57415e-43	2.52126e-38
PPP1R18	0.589	0.429	0.0539382	9.81584e-43	2.5849e-38
BAZ2B	0.418	0.402	-0.662313	9.82622e-43	2.58764e-38
GNG12	0.435	0.396	-0.493108	9.95386e-43	2.62125e-38
CDV3	0.446	0.307	0.052796	1.01289e-42	2.66734e-38
RBM39	0.808	0.715	-0.240114	1.13718e-42	2.99466e-38
ACTR1A	0.321	0.181	0.293725	1.18525e-42	3.12124e-38
COPS9	0.371	0.214	0.355327	1.2691e-42	3.34205e-38
CSNK2A1	0.366	0.233	0.0660281	1.3214e-42	3.47977e-38
NCOA3	0.347	0.264	-0.349566	1.47889e-42	3.89451e-38
ACLY	0.355	0.192	0.436498	1.54014e-42	4.05582e-38
CLTC	0.642	0.441	0.304298	1.54437e-42	4.06693e-38
YWHAG	0.666	0.479	0.216854	1.56502e-42	4.12133e-38
TIPRL	0.362	0.221	0.185962	1.57122e-42	4.13764e-38
SEPT10	0.479	0.406	-0.333063	1.57752e-42	4.15425e-38
RNASE1	0.792	0.586	0.717775	1.60778e-42	4.23393e-38
PSMB6	0.332	0.182	0.417047	1.60929e-42	4.23789e-38
DYNC1H1	0.498	0.327	0.21492	1.6196e-42	4.26505e-38
HNRNPAB	0.512	0.328	0.335503	1.64807e-42	4.34002e-38
PRELID1	0.338	0.174	0.584611	1.68951e-42	4.44915e-38
TMEM248	0.42	0.307	-0.139712	1.7189e-42	4.52654e-38
IFI35	0.207	0.073	1.03075	1.75123e-42	4.61169e-38
EIF4G1	0.5	0.373	-0.0725405	1.82333e-42	4.80156e-38
SPCS2	0.554	0.399	0.0693396	1.92031e-42	5.05694e-38
PPP2R5E	0.458	0.281	0.317685	1.95251e-42	5.14174e-38
NAPA	0.508	0.324	0.346452	2.00211e-42	5.27235e-38
MTUS1	0.48	0.433	-0.515073	2.09479e-42	5.51643e-38
HNRNPH1	0.693	0.595	-0.25919	2.09713e-42	5.52258e-38
TOP1	0.567	0.426	-0.0578978	2.21298e-42	5.82767e-38
PCGF5	0.34	0.175	0.522417	2.29572e-42	6.04556e-38
NOS3	0.414	0.221	0.661148	2.31994e-42	6.10934e-38
CMPK1	0.414	0.325	-0.246839	2.35926e-42	6.21287e-38
ITPKC	0.296	0.378	-1.36517	2.46328e-42	6.48679e-38
NORAD	0.575	0.492	-0.246487	2.57382e-42	6.7779e-38
FOSB	0.809	0.851	-0.709286	2.61083e-42	6.87536e-38
AKAP13	0.534	0.36	0.153438	2.69633e-42	7.10051e-38
STARD3NL	0.369	0.211	0.394808	2.87617e-42	7.5741e-38
MRTFB	0.376	0.429	-0.902596	3.21215e-42	8.45889e-38
SLC25A5	0.549	0.382	0.151501	3.34513e-42	8.80907e-38
PLEKHA1	0.459	0.333	-0.101211	3.41187e-42	8.98483e-38
DPYSL2	0.649	0.578	-0.342248	3.43855e-42	9.05507e-38
DYNLRB1	0.564	0.411	0.0437959	3.48519e-42	9.17791e-38
ISCU	0.546	0.412	-0.0499948	3.61818e-42	9.52812e-38
CLEC14A	0.807	0.616	0.18619	3.62402e-42	9.54351e-38
GPI	0.415	0.237	0.488335	3.75589e-42	9.89077e-38
PHB	0.324	0.167	0.552923	3.93429e-42	1.03606e-37
ATP2A2	0.584	0.385	0.311975	3.95138e-42	1.04056e-37
C1GALT1C1	0.23	0.097	0.713338	3.99889e-42	1.05307e-37
SDHC	0.347	0.213	0.144061	4.45241e-42	1.1725e-37
FKBP2	0.382	0.217	0.381639	4.51361e-42	1.18861e-37
DBN1	0.33	0.154	0.872855	4.52997e-42	1.19292e-37
CAP1	0.702	0.505	0.266454	4.73238e-42	1.24622e-37
SNRPG	0.623	0.409	0.466963	4.92459e-42	1.29684e-37
ACOT7	0.166	0.045	1.46935	5.11465e-42	1.34689e-37
SCP2	0.56	0.441	-0.112592	5.18973e-42	1.36666e-37
UBE2R2	0.539	0.399	-0.0208007	5.2515e-42	1.38293e-37
NR2F2	0.699	0.479	0.636955	5.39607e-42	1.421e-37
TBCA	0.525	0.34	0.303662	5.73058e-42	1.50909e-37
EIF1AX	0.614	0.492	-0.145446	5.94465e-42	1.56546e-37
GTF2I	0.667	0.574	-0.265222	6.23712e-42	1.64248e-37
CTHRC1	0.348	0.164	0.943301	6.62754e-42	1.7453e-37
MLF2	0.503	0.375	-0.0702961	6.80112e-42	1.79101e-37
THBD	0.51	0.547	-0.983259	6.8845e-42	1.81296e-37
PPP4C	0.376	0.202	0.532224	7.44938e-42	1.96172e-37
SHC1	0.578	0.396	0.261693	7.98471e-42	2.10269e-37
ATP5PF	0.59	0.4	0.303582	8.03931e-42	2.11707e-37
DDX24	0.556	0.43	-0.105008	8.15103e-42	2.14649e-37
DEK	0.53	0.457	-0.33287	8.28512e-42	2.1818e-37
C1orf43	0.55	0.384	0.153336	8.32412e-42	2.19207e-37
LPAR6	0.582	0.403	0.153172	8.39244e-42	2.21006e-37
SELL	0.187	0.052	2.08843	8.49584e-42	2.23729e-37
ABRACL	0.231	0.09	0.937682	8.50798e-42	2.24049e-37
BPTF	0.444	0.383	-0.463739	8.74012e-42	2.30162e-37
TMEM205	0.402	0.249	0.206584	1.05873e-41	2.78807e-37
RAB14	0.505	0.377	-0.0654731	1.09624e-41	2.88685e-37
ERG	0.567	0.518	-0.418522	1.12581e-41	2.9647e-37
QKI	0.654	0.509	-0.0341794	1.14047e-41	3.00332e-37
TRIM47	0.335	0.184	0.36467	1.17053e-41	3.08247e-37
RBMS1	0.649	0.506	-0.0475677	1.2367e-41	3.25672e-37
PSMC2	0.331	0.191	0.267909	1.26724e-41	3.33715e-37
ORAI1	0.361	0.209	0.34063	1.31779e-41	3.47026e-37
MRPL9	0.317	0.151	0.716724	1.35648e-41	3.57216e-37
BNIP2	0.509	0.412	-0.221318	1.39972e-41	3.68601e-37
NDUFA4	0.668	0.472	0.268127	1.40373e-41	3.69659e-37
VCL	0.452	0.293	0.176149	1.47604e-41	3.88701e-37
KMT2E	0.529	0.49	-0.585954	1.49443e-41	3.93542e-37
ADAMTS18	0.125	0.022	2.11048	1.54233e-41	4.06158e-37
HADHA	0.513	0.404	-0.131944	1.62957e-41	4.29131e-37
EPHA2	0.288	0.138	0.584545	1.70368e-41	4.48647e-37
MYL12A	0.904	0.733	0.373944	1.73005e-41	4.55592e-37
SEPT9	0.498	0.328	0.241699	1.81396e-41	4.77688e-37
AP3S1	0.389	0.242	0.22805	1.87371e-41	4.93423e-37
LAMTOR5	0.426	0.252	0.432138	1.93571e-41	5.09751e-37
RBM22	0.392	0.344	-0.482021	1.93725e-41	5.10156e-37
MYO6	0.391	0.411	-0.735939	1.95567e-41	5.15006e-37
SSU72	0.484	0.317	0.235425	2.00491e-41	5.27973e-37
CLDND1	0.494	0.377	-0.114638	2.03822e-41	5.36746e-37
UQCRH	0.505	0.366	0.0181522	2.07959e-41	5.47639e-37
DHX9	0.364	0.264	-0.20268	2.11457e-41	5.56851e-37
RBMX	0.579	0.444	-0.0285049	2.12748e-41	5.60251e-37
WSB1	0.777	0.627	-0.0569315	2.15019e-41	5.6623e-37
ATRX	0.606	0.502	-0.307889	2.15804e-41	5.68298e-37
STARD7	0.403	0.321	-0.253881	2.18388e-41	5.75103e-37
PAK2	0.595	0.475	-0.141967	2.18469e-41	5.75315e-37
CTDSP1	0.469	0.369	-0.216196	2.49168e-41	6.56158e-37
CHCHD2	0.752	0.548	0.333667	2.69686e-41	7.10191e-37
HNRNPUL1	0.602	0.444	0.0635846	2.80664e-41	7.39099e-37
EIF3E	0.665	0.567	-0.213354	2.94308e-41	7.7503e-37
TGFB1	0.192	0.07	0.852149	3.09268e-41	8.14427e-37
CALM3	0.442	0.268	0.378038	3.27498e-41	8.62434e-37
CCT6A	0.472	0.357	-0.109961	3.2781e-41	8.63255e-37
MGAT1	0.451	0.323	-0.0646069	3.36531e-41	8.86221e-37
SELENOK	0.462	0.303	0.168064	3.49164e-41	9.1949e-37
NACA	0.864	0.786	-0.23649	3.50456e-41	9.22891e-37
NNMT	0.533	0.364	0.174572	3.52502e-41	9.28278e-37
TNFRSF10B	0.438	0.28	0.238087	3.64571e-41	9.60061e-37
SINHCAF	0.344	0.229	-0.0819194	3.66234e-41	9.64442e-37
PSMB7	0.374	0.215	0.393616	3.73421e-41	9.83367e-37
NCOA4	0.496	0.34	0.119867	3.75538e-41	9.88942e-37
POLR2E	0.347	0.214	0.139553	4.07013e-41	1.07183e-36
SEPT8	0.292	0.14	0.593348	4.46706e-41	1.17636e-36
FUBP1	0.517	0.384	-0.0575938	4.49705e-41	1.18425e-36
RTRAF	0.404	0.236	0.390685	4.57604e-41	1.20506e-36
HCLS1	0.223	0.083	0.999967	4.64472e-41	1.22314e-36
UBE2Q1	0.538	0.375	0.118432	4.65697e-41	1.22637e-36
SH3GL1	0.367	0.193	0.611352	4.70338e-41	1.23859e-36
GOLGA4	0.512	0.391	-0.180326	4.76186e-41	1.25399e-36
EI24	0.5	0.336	0.190678	4.86716e-41	1.28172e-36
MAGT1	0.416	0.254	0.305361	4.89169e-41	1.28818e-36
ERAP1	0.313	0.165	0.471864	4.9998e-41	1.31665e-36
HDGF	0.639	0.449	0.262659	5.06076e-41	1.3327e-36
CTNNA1	0.615	0.484	-0.091834	5.07597e-41	1.33671e-36
RTL8A	0.349	0.227	0.0677607	5.43343e-41	1.43084e-36
ATP6V0D1	0.319	0.171	0.411684	5.5574e-41	1.46349e-36
SSR2	0.491	0.32	0.247794	6.26094e-41	1.64875e-36
HLA-F	0.854	0.673	0.451728	6.27016e-41	1.65118e-36
DDB1	0.38	0.23	0.291862	6.7844e-41	1.7866e-36
FNDC3B	0.431	0.287	0.129977	6.8829e-41	1.81254e-36
PLEKHO1	0.184	0.057	1.32028	6.91286e-41	1.82043e-36
ZEB1	0.49	0.382	-0.168928	7.03039e-41	1.85138e-36
BCAP31	0.557	0.38	0.234481	7.12092e-41	1.87522e-36
RAB11B	0.675	0.504	0.102869	7.13646e-41	1.87932e-36
LMAN1	0.505	0.363	0.0360126	7.60359e-41	2.00233e-36
HNRNPU	0.788	0.682	-0.199029	7.95011e-41	2.09358e-36
BUB3	0.408	0.258	0.178678	8.07752e-41	2.12713e-36
THRAP3	0.439	0.293	0.0668846	8.16678e-41	2.15064e-36
ZNFX1	0.314	0.185	0.193484	8.68064e-41	2.28596e-36
OSBPL1A	0.236	0.298	-1.35011	8.74296e-41	2.30237e-36
SNRNP70	0.365	0.216	0.230585	8.78592e-41	2.31368e-36
LYN	0.286	0.138	0.622401	9.01165e-41	2.37313e-36
SYF2	0.476	0.364	-0.135796	9.03571e-41	2.37946e-36
ZNF207	0.569	0.412	0.0997359	9.16524e-41	2.41357e-36
ACSL4	0.417	0.233	0.554213	9.24133e-41	2.43361e-36
TSC22D3	0.389	0.481	-0.955411	9.69295e-41	2.55254e-36
UGP2	0.322	0.168	0.458056	1.01054e-40	2.66116e-36
PNRC2	0.616	0.53	-0.283466	1.02315e-40	2.69436e-36
MRPL17	0.254	0.109	0.815418	1.03221e-40	2.71823e-36
TPM1	0.408	0.266	0.0880528	1.09093e-40	2.87285e-36
ACTR3	0.759	0.552	0.387519	1.09305e-40	2.87844e-36
VAMP2	0.474	0.474	-0.632374	1.10173e-40	2.90131e-36
FBXL3	0.292	0.207	-0.234872	1.10304e-40	2.90475e-36
PPP6C	0.386	0.269	-0.0476923	1.13e-40	2.97574e-36
PCF11	0.339	0.365	-0.849207	1.13395e-40	2.98615e-36
PDLIM5	0.709	0.541	0.0642593	1.13674e-40	2.9935e-36
LDB2	0.645	0.635	-0.520055	1.13718e-40	2.99466e-36
FAM198B	0.683	0.573	-0.187806	1.1391e-40	2.9997e-36
WTAP	0.563	0.441	-0.130806	1.16603e-40	3.07062e-36
RNF7	0.366	0.2	0.508303	1.17461e-40	3.09321e-36
YES1	0.4	0.321	-0.27587	1.21588e-40	3.20191e-36
MSL1	0.429	0.338	-0.259495	1.26611e-40	3.33417e-36
DNAJC1	0.306	0.165	0.335959	1.3156e-40	3.4645e-36
PA2G4	0.564	0.396	0.140001	1.4123e-40	3.71915e-36
TMED2	0.535	0.364	0.226555	1.53284e-40	4.03659e-36
B4GALT1	0.464	0.331	-0.0532225	1.57412e-40	4.1453e-36
BTBD10	0.277	0.157	0.242868	1.6234e-40	4.27506e-36
CWC15	0.405	0.261	0.144766	1.7385e-40	4.57817e-36
USP14	0.364	0.248	-0.0527061	1.84854e-40	4.86794e-36
ATP5MC2	0.85	0.664	0.290165	1.86744e-40	4.91772e-36
CPXM2	0.466	0.263	0.765907	1.94862e-40	5.13151e-36
RNH1	0.508	0.34	0.219894	1.97442e-40	5.19943e-36
EIF3A	0.639	0.537	-0.223306	2.06819e-40	5.44636e-36
PFDN1	0.316	0.216	-0.12074	2.09881e-40	5.52702e-36
DIAPH2	0.363	0.222	0.131289	2.11835e-40	5.57846e-36
TTC17	0.313	0.271	-0.577856	2.12328e-40	5.59145e-36
SON	0.729	0.599	-0.133688	2.12871e-40	5.60575e-36
TOMM7	0.792	0.707	-0.270487	2.16148e-40	5.69205e-36
DDX23	0.275	0.159	0.135878	2.3106e-40	6.08474e-36
RAD23A	0.566	0.415	0.0345829	2.3639e-40	6.22511e-36
CAV2	0.517	0.38	-0.00886936	2.42418e-40	6.38384e-36
FOSL2	0.672	0.604	-0.383692	2.47918e-40	6.52868e-36
SUN1	0.412	0.382	-0.502588	2.49245e-40	6.56362e-36
HIP1	0.485	0.424	-0.371744	2.51898e-40	6.63348e-36
LAPTM4A	0.864	0.695	0.14399	2.53095e-40	6.66501e-36
STMP1	0.332	0.169	0.60061	2.594e-40	6.83103e-36
SNRPC	0.338	0.187	0.400208	2.62773e-40	6.91987e-36
VDAC2	0.378	0.234	0.232551	2.65031e-40	6.97932e-36
PTGES3	0.634	0.472	0.0534425	2.67916e-40	7.05531e-36
SBNO2	0.4	0.265	0.0797	2.68191e-40	7.06254e-36
KPNB1	0.69	0.522	0.0877848	2.73643e-40	7.20612e-36
TRIM69	0.35	0.195	0.346451	3.12818e-40	8.23776e-36
F11R	0.42	0.249	0.375536	3.2893e-40	8.66204e-36
FAM110D	0.297	0.292	-0.857211	3.31979e-40	8.74234e-36
KBTBD2	0.552	0.511	-0.429935	3.34184e-40	8.8004e-36
SLC25A6	0.695	0.51	0.200464	3.35471e-40	8.8343e-36
POLE4	0.466	0.306	0.178227	3.37023e-40	8.87517e-36
EIF2S2	0.742	0.539	0.343402	3.37424e-40	8.88572e-36
FAM219A	0.341	0.189	0.345009	3.39578e-40	8.94245e-36
ADAMTS9	0.482	0.287	0.521698	3.40207e-40	8.95902e-36
MGST3	0.64	0.454	0.259144	3.47538e-40	9.15207e-36
MCRIP1	0.333	0.182	0.399336	3.56282e-40	9.38232e-36
UBALD2	0.286	0.15	0.366687	3.61209e-40	9.51207e-36
ATXN7L3B	0.339	0.243	-0.210597	3.62818e-40	9.55444e-36
SYNCRIP	0.633	0.498	-0.0811286	3.71499e-40	9.78306e-36
LMO2	0.513	0.459	-0.397362	3.7648e-40	9.91423e-36
PCNP	0.418	0.324	-0.224987	4.05476e-40	1.06778e-35
HNRNPA3	0.829	0.713	-0.131011	4.12546e-40	1.0864e-35
SLC25A3	0.668	0.523	0.0238727	4.15089e-40	1.09309e-35
PLPP3	0.502	0.35	-0.031886	4.36682e-40	1.14996e-35
TMEM127	0.352	0.235	-0.0483606	4.47785e-40	1.1792e-35
PCMTD2	0.216	0.249	-1.08312	4.69972e-40	1.23762e-35
REXO2	0.313	0.173	0.376982	4.74688e-40	1.25004e-35
CCDC50	0.671	0.514	0.0218241	4.9767e-40	1.31056e-35
PJA2	0.462	0.344	-0.106877	4.99185e-40	1.31455e-35
PSMB3	0.342	0.179	0.590233	5.2774e-40	1.38975e-35
SLFN5	0.621	0.592	-0.477527	5.63227e-40	1.4832e-35
ARNTL2	0.311	0.164	0.453101	5.79514e-40	1.52609e-35
ILK	0.277	0.15	0.260153	5.96648e-40	1.57121e-35
NPTN	0.348	0.235	-0.0409864	6.04242e-40	1.59121e-35
WDR26	0.415	0.254	0.327821	6.11727e-40	1.61092e-35
C6orf48	0.498	0.422	-0.345905	6.17264e-40	1.6255e-35
PCBP1	0.829	0.673	0.034067	6.30283e-40	1.65979e-35
ST13	0.68	0.529	0.0198292	6.34988e-40	1.67218e-35
GPRC5B	0.392	0.262	-0.0363503	6.44707e-40	1.69777e-35
RAB6A	0.454	0.315	0.0727247	6.56089e-40	1.72774e-35
NFIC	0.568	0.453	-0.201525	6.82146e-40	1.79636e-35
RAD23B	0.464	0.306	0.205142	6.87012e-40	1.80918e-35
BAZ1B	0.409	0.309	-0.224868	7.00622e-40	1.84502e-35
RAD21	0.594	0.538	-0.369509	7.03483e-40	1.85255e-35
PTP4A2	0.688	0.51	0.146275	7.30266e-40	1.92308e-35
HNRNPH3	0.458	0.385	-0.329042	7.37673e-40	1.94259e-35
MRPS21	0.33	0.198	0.21151	7.48049e-40	1.96991e-35
DOK5	0.132	0.027	1.87413	7.71915e-40	2.03276e-35
PPP2CB	0.434	0.289	0.117585	7.87359e-40	2.07343e-35
VDAC3	0.338	0.206	0.197131	7.97304e-40	2.09962e-35
PRDX5	0.464	0.284	0.391553	8.29425e-40	2.18421e-35
TM9SF3	0.612	0.486	-0.0828772	8.38957e-40	2.20931e-35
LSM14A	0.495	0.371	-0.03813	8.54174e-40	2.24938e-35
HNRNPM	0.679	0.521	0.0324303	9.02064e-40	2.3755e-35
SEPT11	0.312	0.172	0.298212	9.07722e-40	2.39039e-35
TSPO	0.422	0.242	0.535001	9.08309e-40	2.39194e-35
POLR1D	0.426	0.322	-0.133283	9.11116e-40	2.39933e-35
NDUFA2	0.377	0.238	0.160851	9.13239e-40	2.40492e-35
DRAM1	0.318	0.158	0.649035	9.59455e-40	2.52663e-35
ADAR	0.585	0.392	0.353373	9.63852e-40	2.53821e-35
KIF5B	0.666	0.523	-0.0463858	1.00225e-39	2.63933e-35
ANAPC5	0.388	0.257	0.0397186	1.04052e-39	2.74012e-35
CDC123	0.357	0.213	0.311904	1.0651e-39	2.80484e-35
EFR3A	0.335	0.219	0.0194746	1.1426e-39	3.00892e-35
AKR1A1	0.324	0.19	0.244917	1.16427e-39	3.06598e-35
RFLNB	0.369	0.341	-0.604725	1.21774e-39	3.20681e-35
RASIP1	0.444	0.283	0.256953	1.22037e-39	3.21371e-35
C6orf62	0.482	0.379	-0.159715	1.22857e-39	3.23531e-35
CMTM6	0.49	0.34	0.108421	1.34391e-39	3.53905e-35
ZNF24	0.386	0.291	-0.254486	1.35975e-39	3.58077e-35
NCKAP1	0.489	0.367	-0.0574003	1.36255e-39	3.58815e-35
SPTLC2	0.476	0.326	0.109526	1.36794e-39	3.60234e-35
PSMC1	0.455	0.307	0.133951	1.36853e-39	3.60388e-35
GPBP1	0.446	0.368	-0.310916	1.36865e-39	3.6042e-35
BCAP29	0.493	0.35	0.0465575	1.37099e-39	3.61037e-35
NCSTN	0.349	0.226	0.0778355	1.49214e-39	3.9294e-35
CARS	0.246	0.122	0.407041	1.49413e-39	3.93463e-35
SOD1	0.676	0.521	0.0620467	1.5045e-39	3.96195e-35
CYB5A	0.482	0.455	-0.511161	1.54118e-39	4.05854e-35
TMEM219	0.592	0.417	0.192137	1.68369e-39	4.43383e-35
NDUFAB1	0.397	0.242	0.336956	1.74664e-39	4.5996e-35
UFM1	0.47	0.368	-0.202037	1.88323e-39	4.9593e-35
HLA-DOB	0.129	0.031	1.39052	2.05175e-39	5.40308e-35
VAMP3	0.556	0.449	-0.157318	2.09475e-39	5.51632e-35
TMA7	0.759	0.571	0.242117	2.23765e-39	5.89263e-35
MKNK2	0.379	0.38	-0.689278	2.25794e-39	5.94606e-35
PXN	0.538	0.392	0.0416551	2.29034e-39	6.03138e-35
TRIR	0.738	0.589	0.00267944	2.30307e-39	6.06491e-35
HSD17B11	0.391	0.396	-0.658669	2.30711e-39	6.07553e-35
SARAF	0.524	0.368	0.139947	2.35603e-39	6.20438e-35
ZFAND3	0.299	0.171	0.249686	2.47312e-39	6.51273e-35
GOLGB1	0.513	0.391	-0.149098	2.55473e-39	6.72764e-35
SKI	0.483	0.389	-0.263005	2.60725e-39	6.86593e-35
FEZ2	0.532	0.351	0.297982	2.62973e-39	6.92513e-35
CBX4	0.246	0.295	-1.17156	2.70063e-39	7.11185e-35
HTATIP2	0.278	0.151	0.305	3.03614e-39	7.99536e-35
ZBTB7A	0.455	0.351	-0.204275	3.10376e-39	8.17344e-35
PAFAH1B1	0.415	0.315	-0.1452	3.25075e-39	8.56053e-35
CD2AP	0.568	0.401	0.129957	3.31075e-39	8.71852e-35
OLFM1	0.331	0.375	-0.933989	3.43985e-39	9.0585e-35
TAGLN2	0.973	0.881	0.349289	3.48488e-39	9.1771e-35
PTBP3	0.54	0.391	0.0387488	3.60538e-39	9.4944e-35
IL3RA	0.562	0.423	-0.0143062	3.66636e-39	9.65501e-35
NRGN	0.195	0.062	1.45367	3.67134e-39	9.66811e-35
NFE2L3	0.234	0.1	0.772218	3.70608e-39	9.75959e-35
EIF4H	0.682	0.554	-0.078879	3.7537e-39	9.88499e-35
GSTP1	0.531	0.414	-0.134355	3.8309e-39	1.00883e-34
CHURC1	0.27	0.233	-0.604831	3.84551e-39	1.01268e-34
PGRMC1	0.366	0.26	-0.0850939	3.89442e-39	1.02556e-34
EIF2AK1	0.371	0.244	0.0782894	4.1532e-39	1.0937e-34
SEMA6B	0.317	0.157	0.626141	4.30105e-39	1.13264e-34
C11orf58	0.588	0.489	-0.188547	4.36256e-39	1.14884e-34
PAPOLA	0.639	0.528	-0.154545	4.87015e-39	1.28251e-34
TMEM184B	0.387	0.256	0.0571671	4.89153e-39	1.28814e-34
CCT8	0.41	0.249	0.324501	4.98062e-39	1.3116e-34
ETF1	0.386	0.293	-0.234862	5.27807e-39	1.38993e-34
CCDC47	0.4	0.319	-0.291481	5.44e-39	1.43257e-34
TMCC3	0.155	0.219	-1.46684	5.47889e-39	1.44281e-34
KDELC2	0.257	0.131	0.388242	5.81608e-39	1.53161e-34
CAPZB	0.847	0.665	0.236085	5.84769e-39	1.53993e-34
HSPE1	0.462	0.296	0.217826	5.89617e-39	1.5527e-34
ATP6V0B	0.352	0.211	0.286153	5.9106e-39	1.5565e-34
SPOP	0.407	0.279	0.0780928	6.04055e-39	1.59072e-34
VASP	0.451	0.278	0.373365	6.20627e-39	1.63436e-34
TGFBR3	0.442	0.427	-0.613406	6.41116e-39	1.68832e-34
TMEM173	0.65	0.478	0.12865	6.53462e-39	1.72083e-34
EPN1	0.445	0.295	0.170535	6.62659e-39	1.74505e-34
FZD6	0.336	0.288	-0.510861	6.69865e-39	1.76402e-34
JUND	0.965	0.959	-0.432518	6.79943e-39	1.79056e-34
HNRNPH2	0.382	0.26	0.0769632	6.87065e-39	1.80932e-34
SRPRA	0.461	0.342	-0.091811	6.89753e-39	1.8164e-34
ALG5	0.231	0.124	0.216356	7.09285e-39	1.86783e-34
SLTM	0.496	0.398	-0.260207	7.26135e-39	1.9122e-34
IMP3	0.41	0.295	-0.0439539	7.79305e-39	2.05222e-34
SNX1	0.429	0.299	0.0398106	7.85774e-39	2.06926e-34
ANP32B	0.758	0.646	-0.126782	7.90712e-39	2.08226e-34
YWHAQ	0.676	0.482	0.293025	7.91586e-39	2.08456e-34
ANXA4	0.309	0.176	0.296134	8.28119e-39	2.18077e-34
FGD5	0.45	0.404	-0.432302	8.94682e-39	2.35605e-34
PTEN	0.403	0.312	-0.239262	9.52219e-39	2.50757e-34
IL15	0.229	0.101	0.626228	9.81981e-39	2.58595e-34
CWC27	0.274	0.157	0.178817	9.86238e-39	2.59716e-34
SNRK	0.411	0.274	0.0783293	9.91992e-39	2.61231e-34
UBA52	0.828	0.647	0.213206	1.00194e-38	2.63851e-34
RB1	0.438	0.299	0.0217522	1.00373e-38	2.64321e-34
HNRNPR	0.613	0.458	0.0504734	1.05367e-38	2.77474e-34
ATOH8	0.133	0.247	-1.72185	1.09707e-38	2.88903e-34
TNFAIP8L1	0.328	0.161	0.743884	1.10075e-38	2.89871e-34
LGALS3	0.638	0.553	-0.267036	1.10573e-38	2.91182e-34
LIPG	0.171	0.047	2.00615	1.12074e-38	2.95136e-34
RERE	0.357	0.341	-0.613909	1.18469e-38	3.11977e-34
ITIH5	0.16	0.276	-1.69799	1.19681e-38	3.15167e-34
PPA1	0.563	0.424	-0.0361814	1.20637e-38	3.17686e-34
ATXN2L	0.487	0.359	-0.0676206	1.23604e-38	3.25499e-34
PPP2R1A	0.353	0.189	0.5796	1.23739e-38	3.25854e-34
CADPS2	0.33	0.213	0.0553476	1.26969e-38	3.34359e-34
DEGS1	0.343	0.191	0.438183	1.27502e-38	3.35763e-34
MIR4435-2HG	0.195	0.07	0.954078	1.32494e-38	3.48909e-34
CTDSP2	0.509	0.444	-0.345875	1.34084e-38	3.53096e-34
HMOX2	0.203	0.075	1.00502	1.39435e-38	3.67189e-34
GRK5	0.26	0.184	-0.254327	1.4622e-38	3.85056e-34
ACAT1	0.325	0.234	-0.134837	1.46644e-38	3.86173e-34
NBR1	0.403	0.299	-0.105155	1.48486e-38	3.91024e-34
FAM114A1	0.288	0.153	0.356219	1.48749e-38	3.91716e-34
SEC23A	0.339	0.19	0.415018	1.49629e-38	3.94034e-34
GYPC	0.189	0.062	1.28408	1.50913e-38	3.97415e-34
CCT4	0.572	0.419	0.0855658	1.58401e-38	4.17134e-34
MAPK1IP1L	0.444	0.317	-0.00589346	1.65739e-38	4.36458e-34
S100A16	0.714	0.525	0.247204	1.70408e-38	4.48752e-34
XRCC5	0.612	0.465	0.0201379	1.71157e-38	4.50725e-34
SOX17	0.268	0.325	-1.2488	1.7289e-38	4.55288e-34
COX14	0.208	0.089	0.684071	1.74562e-38	4.59692e-34
SRSF4	0.574	0.502	-0.340428	1.77098e-38	4.66369e-34
HDAC7	0.627	0.543	-0.302708	1.77506e-38	4.67443e-34
TECR	0.284	0.157	0.327424	1.81225e-38	4.77237e-34
FUCA2	0.204	0.08	0.789939	1.83839e-38	4.84123e-34
FERMT2	0.469	0.343	-0.04493	1.91793e-38	5.05068e-34
SSBP1	0.538	0.362	0.26532	1.92985e-38	5.08206e-34
CHMP4B	0.488	0.342	0.122451	1.94879e-38	5.13195e-34
PSMD8	0.296	0.176	0.169435	2.00176e-38	5.27142e-34
PSMG2	0.389	0.241	0.250673	2.03406e-38	5.35649e-34
BTN3A3	0.289	0.145	0.560849	2.04635e-38	5.38885e-34
PRDX3	0.47	0.32	0.147428	2.0675e-38	5.44457e-34
C2CD4B	0.625	0.677	-0.744125	2.09623e-38	5.5202e-34
CAMK2D	0.334	0.179	0.438523	2.12477e-38	5.59536e-34
TM9SF2	0.574	0.426	0.0275481	2.13279e-38	5.61649e-34
ZC3H15	0.517	0.376	0.0170969	2.2134e-38	5.82876e-34
STAB1	0.354	0.194	0.426108	2.23297e-38	5.88029e-34
ATOX1	0.342	0.185	0.514416	2.42559e-38	6.38756e-34
RBMS2	0.401	0.279	0.02113	2.45167e-38	6.45623e-34
RIOK3	0.292	0.189	-0.0393034	2.48093e-38	6.53329e-34
UBE2J1	0.487	0.381	-0.144463	2.52768e-38	6.6564e-34
RIPK2	0.274	0.114	1.13415	2.56042e-38	6.74261e-34
TM4SF1	0.932	0.841	-0.464855	2.64063e-38	6.95384e-34
PEBP1	0.574	0.463	-0.1526	2.75459e-38	7.25395e-34
NDUFB10	0.318	0.195	0.183187	2.76936e-38	7.29284e-34
DAPK3	0.187	0.067	0.930708	2.77505e-38	7.30781e-34
IRF2	0.373	0.232	0.202882	2.79023e-38	7.34779e-34
SERP1	0.485	0.357	0.0122452	2.94999e-38	7.76849e-34
OSBPL3	0.163	0.053	0.861959	2.9632e-38	7.80329e-34
ATP5ME	0.574	0.42	0.11409	2.98148e-38	7.85142e-34
NBN	0.297	0.165	0.271811	3.06126e-38	8.06152e-34
ITPRIP	0.438	0.291	0.110134	3.12325e-38	8.22476e-34
RAB5B	0.415	0.296	-0.0314242	3.13986e-38	8.26851e-34
NR5A2	0.265	0.298	-0.948965	3.28205e-38	8.64295e-34
CCT7	0.295	0.156	0.447235	3.30045e-38	8.69142e-34
TMEM123	0.549	0.482	-0.322958	3.36024e-38	8.84886e-34
ELOC	0.459	0.362	-0.167595	3.51547e-38	9.25763e-34
RER1	0.313	0.2	0.0297287	3.58313e-38	9.43581e-34
MYADM	0.684	0.492	0.256099	3.63739e-38	9.57869e-34
ZNF22	0.348	0.235	0.00711726	3.68379e-38	9.70088e-34
SMIM14	0.457	0.306	0.123988	3.84596e-38	1.01279e-33
MAPRE1	0.483	0.338	0.117192	3.88566e-38	1.02325e-33
ZMPSTE24	0.321	0.18	0.327648	3.89066e-38	1.02457e-33
RALGAPA2	0.393	0.316	-0.30358	3.90895e-38	1.02938e-33
SKA2	0.208	0.081	0.886408	3.9479e-38	1.03964e-33
REEP3	0.322	0.187	0.25306	3.98899e-38	1.05046e-33
SPARCL1	0.975	0.984	-0.337048	4.10169e-38	1.08014e-33
PABPN1	0.435	0.312	-0.0292559	4.30172e-38	1.13282e-33
SF3B3	0.329	0.198	0.202476	4.30685e-38	1.13417e-33
RSL1D1	0.476	0.389	-0.22787	4.39337e-38	1.15695e-33
MBD2	0.489	0.316	0.295062	4.48736e-38	1.1817e-33
LY96	0.311	0.149	0.83096	4.5389e-38	1.19528e-33
CCDC90B	0.33	0.201	0.182194	4.56338e-38	1.20172e-33
SF3B1	0.558	0.495	-0.339258	4.5782e-38	1.20562e-33
METAP2	0.549	0.435	-0.140323	4.59543e-38	1.21016e-33
ETFA	0.26	0.153	0.104001	4.66928e-38	1.22961e-33
DDX52	0.281	0.147	0.308212	4.90375e-38	1.29135e-33
TCEA1	0.422	0.309	-0.0476706	4.91193e-38	1.29351e-33
PAPSS1	0.317	0.18	0.344409	5.10363e-38	1.34399e-33
AGFG2	0.233	0.241	-0.965291	5.19159e-38	1.36715e-33
YY1	0.537	0.453	-0.267755	5.30259e-38	1.39638e-33
BAZ2A	0.377	0.284	-0.211516	5.38882e-38	1.41909e-33
NUCB2	0.513	0.341	0.274854	5.51485e-38	1.45228e-33
MRPL41	0.311	0.181	0.302827	5.52544e-38	1.45507e-33
SZRD1	0.337	0.207	0.204382	5.54226e-38	1.4595e-33
PPP2R5C	0.451	0.329	-0.0551107	5.78867e-38	1.52439e-33
LPCAT4	0.338	0.386	-0.844602	5.8426e-38	1.53859e-33
SPAG9	0.42	0.33	-0.280225	6.03633e-38	1.58961e-33
ACTN4	0.888	0.774	-0.111846	6.102e-38	1.6069e-33
ABCF1	0.377	0.236	0.186987	6.16073e-38	1.62237e-33
U2AF2	0.594	0.423	0.164786	6.24085e-38	1.64347e-33
IER3IP1	0.309	0.177	0.303384	6.24332e-38	1.64412e-33
TIMMDC1	0.487	0.34	0.10218	6.37335e-38	1.67836e-33
MRFAP1	0.578	0.439	0.0071764	6.40245e-38	1.68602e-33
RNF10	0.381	0.281	-0.105042	6.46517e-38	1.70254e-33
RAPGEF2	0.303	0.328	-0.957382	6.61287e-38	1.74143e-33
PDCD6	0.446	0.324	-0.0313676	6.64336e-38	1.74946e-33
DDX58	0.366	0.19	0.748702	6.76482e-38	1.78145e-33
PPP1R14B	0.285	0.129	0.881542	6.7776e-38	1.78481e-33
TSPAN14	0.566	0.447	-0.116301	6.89396e-38	1.81546e-33
GIMAP7	0.655	0.472	0.215893	7.02037e-38	1.84874e-33
XPNPEP1	0.257	0.122	0.596097	7.06172e-38	1.85963e-33
CEACAM1	0.136	0.032	1.73268	7.58113e-38	1.99641e-33
EGFL7	0.627	0.485	-0.0737217	7.91638e-38	2.0847e-33
NRP1	0.708	0.598	-0.191457	7.94499e-38	2.09223e-33
TMEM230	0.436	0.283	0.233828	8.0177e-38	2.11138e-33
LARP7	0.422	0.289	0.0064838	8.08262e-38	2.12848e-33
RHEB	0.331	0.201	0.212636	8.41914e-38	2.2171e-33
BEX3	0.422	0.255	0.41708	8.74525e-38	2.30297e-33
TIAL1	0.382	0.306	-0.271207	8.75858e-38	2.30649e-33
ARL5B	0.479	0.496	-0.717042	8.89519e-38	2.34246e-33
SRI	0.426	0.287	0.11358	8.95054e-38	2.35704e-33
GOLGA7	0.463	0.359	-0.152618	9.01829e-38	2.37488e-33
SDF2L1	0.234	0.102	0.73845	9.28194e-38	2.4443e-33
ADAMTSL1	0.107	0.018	2.14027	9.80324e-38	2.58159e-33
RALBP1	0.487	0.354	0.00602564	9.97986e-38	2.6281e-33
LGALS8	0.433	0.374	-0.372183	1.02147e-37	2.68993e-33
ARL4C	0.437	0.259	0.415497	1.02681e-37	2.704e-33
PPP1CC	0.423	0.303	0.0136434	1.0372e-37	2.73135e-33
RBBP4	0.397	0.264	0.103258	1.14294e-37	3.00981e-33
LRRC8A	0.402	0.324	-0.278149	1.18345e-37	3.1165e-33
NMT1	0.254	0.135	0.306894	1.18482e-37	3.12011e-33
RAB27A	0.432	0.294	0.0680413	1.19465e-37	3.146e-33
DDX17	0.913	0.862	-0.307356	1.24539e-37	3.2796e-33
CAST	0.773	0.664	-0.156723	1.26165e-37	3.32243e-33
PPP2R2A	0.493	0.369	-0.057864	1.28706e-37	3.38934e-33
LAMTOR4	0.344	0.224	0.0765473	1.29e-37	3.39708e-33
NDUFS2	0.371	0.231	0.184528	1.32004e-37	3.47619e-33
NDUFA6	0.275	0.145	0.444082	1.34012e-37	3.52908e-33
EIF3L	0.414	0.357	-0.345277	1.34259e-37	3.53556e-33
GYG1	0.263	0.136	0.439938	1.34737e-37	3.54816e-33
ARPC5L	0.473	0.336	0.046426	1.43284e-37	3.77323e-33
MATR3	0.67	0.551	-0.100965	1.47661e-37	3.8885e-33
XIAP	0.404	0.269	0.055302	1.49413e-37	3.93463e-33
RHOG	0.367	0.22	0.28892	1.5051e-37	3.96354e-33
RAB1A	0.665	0.512	0.0688715	1.53205e-37	4.03451e-33
TOMM22	0.328	0.189	0.357077	1.54482e-37	4.06814e-33
HDGFL3	0.482	0.388	-0.180481	1.55062e-37	4.08341e-33
SEPT7	0.724	0.613	-0.138444	1.55799e-37	4.10281e-33
CCT3	0.441	0.275	0.346241	1.57835e-37	4.15643e-33
SH3KBP1	0.252	0.13	0.311597	1.72718e-37	4.54835e-33
PRPF38B	0.474	0.356	-0.116014	1.74763e-37	4.6022e-33
CTDNEP1	0.358	0.223	0.206952	1.76857e-37	4.65735e-33
FKBP9	0.567	0.505	-0.355712	1.8585e-37	4.89417e-33
PRR13	0.408	0.263	0.198146	1.89244e-37	4.98356e-33
HSPH1	0.685	0.534	-0.170175	1.93479e-37	5.09508e-33
HHEX	0.422	0.246	0.493793	1.99063e-37	5.24212e-33
SNHG25	0.263	0.122	0.618637	1.99188e-37	5.24542e-33
IFI27	0.937	0.817	0.492802	1.99373e-37	5.2503e-33
BBX	0.393	0.278	-0.10559	2.04015e-37	5.37252e-33
PUM2	0.291	0.239	-0.449865	2.10687e-37	5.54822e-33
COX7B	0.313	0.169	0.454261	2.13038e-37	5.61014e-33
RFK	0.308	0.181	0.202418	2.15404e-37	5.67245e-33
PCM1	0.424	0.35	-0.353034	2.1713e-37	5.71789e-33
GIMAP4	0.635	0.446	0.288697	2.1978e-37	5.78769e-33
RNF114	0.353	0.199	0.492695	2.23337e-37	5.88135e-33
AES	0.654	0.544	-0.145067	2.25568e-37	5.94011e-33
SF3B5	0.304	0.178	0.255153	2.25849e-37	5.94751e-33
SRRM1	0.524	0.403	-0.116651	2.26513e-37	5.96499e-33
ATP6V1E1	0.437	0.287	0.224211	2.31518e-37	6.09679e-33
DAB2	0.479	0.348	0.00160086	2.36353e-37	6.22412e-33
BRD4	0.494	0.361	0.00690728	2.3949e-37	6.30672e-33
PDCD4	0.393	0.325	-0.394506	2.42276e-37	6.38009e-33
EEF1D	0.817	0.684	-0.0544044	2.44629e-37	6.44205e-33
PMP22	0.523	0.322	0.589596	2.50291e-37	6.59117e-33
POLR2J	0.263	0.146	0.297544	2.55645e-37	6.73216e-33
PICALM	0.681	0.549	-0.0437756	2.57107e-37	6.77067e-33
SP140L	0.232	0.114	0.347519	2.68178e-37	7.06219e-33
MTDH	0.679	0.528	0.0275011	2.6938e-37	7.09386e-33
SCAF11	0.569	0.478	-0.264734	2.71146e-37	7.14035e-33
SUPT5H	0.314	0.206	-0.00828426	2.7262e-37	7.17918e-33
MRPL57	0.249	0.129	0.399636	2.80895e-37	7.3971e-33
PSMD11	0.364	0.22	0.227507	2.82167e-37	7.43058e-33
LAMP1	0.732	0.577	0.0792782	2.84921e-37	7.5031e-33
YPEL3	0.369	0.36	-0.671641	2.8713e-37	7.56129e-33
COPB1	0.373	0.234	0.243076	2.91602e-37	7.67904e-33
CYB5R3	0.755	0.594	0.0476704	3.03122e-37	7.98243e-33
PAIP2	0.513	0.406	-0.112611	3.09443e-37	8.14888e-33
NFIA	0.48	0.432	-0.456014	3.09664e-37	8.15469e-33
COPA	0.456	0.32	0.0741457	3.2766e-37	8.62861e-33
AFF1	0.361	0.288	-0.343995	3.35024e-37	8.82253e-33
ST6GAL1	0.323	0.312	-0.611521	3.41205e-37	8.9853e-33
PTPA	0.324	0.177	0.42125	3.42348e-37	9.01539e-33
KAT6A	0.376	0.325	-0.456616	3.48539e-37	9.17843e-33
VMP1	0.723	0.522	0.368357	3.5045e-37	9.22874e-33
DNAJA2	0.359	0.242	0.0145825	3.54775e-37	9.34263e-33
EPHX1	0.361	0.416	-0.863029	3.66557e-37	9.65292e-33
GTPBP2	0.275	0.155	0.217048	3.75107e-37	9.87806e-33
TMCO1	0.462	0.309	0.21241	4.01129e-37	1.05633e-32
SND1	0.327	0.181	0.466755	4.26669e-37	1.12359e-32
CFH	0.674	0.466	0.586594	4.28962e-37	1.12963e-32
TBC1D15	0.346	0.324	-0.588373	4.3176e-37	1.137e-32
HLA-E	0.996	0.991	-0.283342	4.46819e-37	1.17665e-32
RECQL	0.353	0.222	0.116702	4.79197e-37	1.26192e-32
IWS1	0.313	0.211	-0.11598	4.80965e-37	1.26657e-32
SNX5	0.335	0.274	-0.33418	5.03558e-37	1.32607e-32
NDUFB11	0.317	0.167	0.554209	5.06298e-37	1.33328e-32
C4orf3	0.677	0.505	0.16347	5.20267e-37	1.37007e-32
C1GALT1	0.18	0.069	0.763541	5.40664e-37	1.42378e-32
TLNRD1	0.356	0.219	0.213258	5.47783e-37	1.44253e-32
MEF2A	0.529	0.427	-0.203569	5.50773e-37	1.45041e-32
PRKD2	0.303	0.2	-0.0629402	5.64474e-37	1.48649e-32
ILF2	0.473	0.331	0.126371	5.77772e-37	1.5215e-32
TSPAN13	0.476	0.383	-0.216955	5.88784e-37	1.5505e-32
GLS	0.51	0.35	0.200497	5.98455e-37	1.57597e-32
ARGLU1	0.673	0.605	-0.385161	6.03792e-37	1.59003e-32
COX5A	0.424	0.272	0.26459	6.14425e-37	1.61803e-32
SPTSSA	0.302	0.187	0.122961	6.22806e-37	1.6401e-32
NDUFA3	0.267	0.135	0.520211	6.33096e-37	1.66719e-32
C8orf59	0.338	0.207	0.219726	6.3389e-37	1.66929e-32
ARHGAP31	0.424	0.363	-0.359599	6.48279e-37	1.70718e-32
CYTH1	0.311	0.273	-0.495713	6.809e-37	1.79308e-32
MXRA7	0.433	0.342	-0.198245	6.9598e-37	1.83279e-32
FAM129B	0.514	0.341	0.289936	7.06403e-37	1.86024e-32
COX7A2L	0.485	0.352	0.0213814	7.17518e-37	1.88951e-32
MARCH7	0.346	0.278	-0.277165	7.35083e-37	1.93577e-32
PPP3R1	0.417	0.317	-0.136208	7.48209e-37	1.97033e-32
TBCB	0.361	0.23	0.126908	7.62277e-37	2.00738e-32
PPP1CB	0.505	0.411	-0.207878	7.71917e-37	2.03276e-32
SAR1A	0.4	0.269	0.112184	7.7816e-37	2.04921e-32
LAMTOR1	0.278	0.154	0.306581	7.84891e-37	2.06693e-32
NDUFV3	0.234	0.108	0.556188	7.94025e-37	2.09099e-32
CYCS	0.447	0.337	-0.0851183	8.01574e-37	2.11086e-32
GNA14	0.252	0.12	0.602084	8.02872e-37	2.11428e-32
ELAVL1	0.298	0.179	0.160937	8.32384e-37	2.192e-32
SMAD2	0.356	0.277	-0.261505	8.3296e-37	2.19352e-32
STRN4	0.386	0.259	0.0897833	8.4192e-37	2.21711e-32
SNRPB	0.509	0.373	0.0623856	8.88594e-37	2.34002e-32
FLII	0.262	0.146	0.263469	9.37901e-37	2.46987e-32
CHMP2A	0.393	0.259	0.153529	9.53209e-37	2.51018e-32
EIF4G3	0.457	0.311	0.135023	9.6456e-37	2.54007e-32
MAP4K4	0.639	0.464	0.195774	9.90687e-37	2.60888e-32
UFC1	0.328	0.23	-0.0895803	1.00094e-36	2.63587e-32
TRIM8	0.447	0.335	-0.117265	1.00547e-36	2.64779e-32
DNAJB11	0.262	0.13	0.517541	1.04857e-36	2.7613e-32
CBX3	0.745	0.595	0.0344262	1.10797e-36	2.91774e-32
BCL3	0.467	0.37	-0.252852	1.15353e-36	3.0377e-32
RALB	0.484	0.393	-0.203602	1.17031e-36	3.0819e-32
YME1L1	0.426	0.33	-0.192565	1.18845e-36	3.12967e-32
PITPNC1	0.401	0.277	-0.00127374	1.20329e-36	3.16874e-32
PSMD10	0.223	0.099	0.657577	1.21848e-36	3.20875e-32
XRN2	0.447	0.367	-0.275263	1.22114e-36	3.21575e-32
ZNF385D	0.558	0.414	0.00889675	1.22216e-36	3.21845e-32
ZNF706	0.373	0.247	0.0987387	1.22674e-36	3.2305e-32
FYTTD1	0.41	0.254	0.313873	1.27643e-36	3.36134e-32
ARL2BP	0.484	0.371	-0.091719	1.2774e-36	3.36389e-32
OAZ2	0.436	0.373	-0.376299	1.34542e-36	3.54304e-32
APOLD1	0.439	0.48	-0.910678	1.36153e-36	3.58546e-32
HNRNPDL	0.754	0.613	-0.052306	1.383e-36	3.64198e-32
GNPTG	0.26	0.134	0.416459	1.43046e-36	3.76698e-32
MEOX1	0.439	0.306	0.0760505	1.45357e-36	3.82782e-32
TMEM87A	0.366	0.285	-0.256315	1.48525e-36	3.91125e-32
TMX1	0.386	0.243	0.252384	1.49926e-36	3.94814e-32
MINK1	0.335	0.26	-0.299266	1.50366e-36	3.95974e-32
EIF3D	0.471	0.364	-0.129447	1.53087e-36	4.03138e-32
PRKACA	0.397	0.308	-0.178844	1.53613e-36	4.04525e-32
C1orf21	0.471	0.347	-0.0386243	1.56008e-36	4.10832e-32
FSTL1	0.694	0.492	0.477428	1.56222e-36	4.11396e-32
GPR4	0.331	0.198	0.258255	1.62157e-36	4.27023e-32
NHP2	0.328	0.188	0.355387	1.63341e-36	4.30143e-32
PGM2	0.317	0.176	0.378848	1.69868e-36	4.47329e-32
MAPK3	0.491	0.377	-0.0731172	1.71511e-36	4.51657e-32
KPNA4	0.35	0.251	-0.132327	1.71799e-36	4.52416e-32
PIK3R1	0.305	0.157	0.459677	1.77368e-36	4.6708e-32
NHSL2	0.574	0.438	0.0333514	1.79662e-36	4.73121e-32
TAF15	0.375	0.303	-0.316056	1.80923e-36	4.76442e-32
MPZL1	0.337	0.206	0.228248	1.82274e-36	4.80001e-32
EIF3J	0.449	0.315	0.0717496	1.8419e-36	4.85046e-32
SERPINB1	0.444	0.383	-0.431822	1.84991e-36	4.87156e-32
UHRF2	0.278	0.149	0.365211	1.92803e-36	5.07727e-32
TUBA1C	0.357	0.192	0.652602	2.01168e-36	5.29755e-32
FCGRT	0.46	0.434	-0.494295	2.02832e-36	5.34138e-32
ANXA11	0.428	0.314	-0.0529329	2.04979e-36	5.39791e-32
AHCYL1	0.393	0.281	-0.0480948	2.12128e-36	5.58617e-32
STAT2	0.325	0.168	0.636476	2.216e-36	5.83561e-32
COL4A3BP	0.317	0.234	-0.211106	2.56768e-36	6.76172e-32
KLHL9	0.226	0.121	0.251448	2.61854e-36	6.89566e-32
PPIG	0.607	0.488	-0.129733	2.69248e-36	7.09037e-32
ANKRD12	0.514	0.469	-0.492249	2.72609e-36	7.17888e-32
GSPT1	0.401	0.275	0.0738637	2.78014e-36	7.32123e-32
ARL6IP5	0.569	0.466	-0.195366	2.80797e-36	7.3945e-32
IFIT2	0.23	0.088	1.25827	2.84523e-36	7.49264e-32
FCHO2	0.382	0.275	-0.0933545	3.09684e-36	8.15521e-32
RAB7A	0.785	0.603	0.240321	3.11169e-36	8.19432e-32
PATL1	0.306	0.168	0.36782	3.74745e-36	9.86852e-32
TERF2IP	0.643	0.507	-0.0546264	3.83632e-36	1.01026e-31
PTDSS1	0.295	0.188	0.0507802	3.88701e-36	1.02361e-31
HBEGF	0.4	0.46	-0.9952	3.96348e-36	1.04374e-31
UTP11	0.35	0.252	-0.108447	4.01747e-36	1.05796e-31
BTG1	0.72	0.678	-0.40648	4.09061e-36	1.07722e-31
CCDC25	0.301	0.19	0.069697	4.11347e-36	1.08324e-31
CDC73	0.295	0.208	-0.150044	4.15878e-36	1.09517e-31
CARD8	0.403	0.313	-0.218077	4.16144e-36	1.09587e-31
CALCOCO2	0.501	0.419	-0.289198	4.20222e-36	1.10661e-31
SRP14	0.873	0.721	0.046429	4.53455e-36	1.19413e-31
UQCRB	0.761	0.629	-0.0286312	4.5371e-36	1.1948e-31
SNRPD1	0.473	0.296	0.406784	4.6202e-36	1.21668e-31
ZRANB2	0.462	0.332	-0.03074	4.70079e-36	1.23791e-31
SH2D3C	0.397	0.26	0.126173	4.70752e-36	1.23968e-31
UQCR10	0.264	0.14	0.398153	4.74959e-36	1.25076e-31
USP7	0.347	0.316	-0.53854	4.7622e-36	1.25408e-31
FKBP5	0.301	0.232	-0.325294	4.82932e-36	1.27175e-31
BORCS7	0.259	0.172	-0.104586	4.93722e-36	1.30017e-31
HMGN3	0.472	0.298	0.390997	5.02951e-36	1.32447e-31
GTF3A	0.325	0.231	-0.0924158	5.04108e-36	1.32752e-31
SLFN11	0.342	0.235	-0.0680977	5.2481e-36	1.38203e-31
TMEM59	0.642	0.475	0.123549	5.34731e-36	1.40816e-31
C5orf24	0.377	0.267	-0.0157761	5.44558e-36	1.43404e-31
LRRFIP2	0.418	0.296	0.0196887	5.49048e-36	1.44586e-31
CSNK2A2	0.273	0.168	-0.0184169	5.54452e-36	1.46009e-31
BAZ1A	0.483	0.319	0.20981	5.61197e-36	1.47785e-31
DAZAP1	0.339	0.215	0.155795	5.71752e-36	1.50565e-31
SUMO1	0.461	0.333	0.069796	6.01384e-36	1.58369e-31
CYB5B	0.5	0.335	0.256617	6.3555e-36	1.67366e-31
DDX1	0.334	0.223	0.0413275	6.37763e-36	1.67948e-31
ACADVL	0.4	0.269	0.051847	6.47676e-36	1.70559e-31
BOLA2B	0.226	0.105	0.572603	6.48456e-36	1.70764e-31
MEF2D	0.314	0.197	0.0888209	6.743e-36	1.7757e-31
PTK2	0.379	0.289	-0.204959	6.80201e-36	1.79124e-31
SHOC2	0.4	0.283	-0.0121184	6.80925e-36	1.79315e-31
CCDC88A	0.395	0.263	0.0518567	6.86513e-36	1.80786e-31
CIB1	0.238	0.133	0.212208	7.16663e-36	1.88726e-31
SSRP1	0.406	0.295	-0.0588885	7.32545e-36	1.92908e-31
PDHB	0.28	0.164	0.237307	7.4296e-36	1.95651e-31
ERP29	0.438	0.283	0.271831	7.65546e-36	2.01599e-31
ARHGAP17	0.312	0.252	-0.35158	7.70231e-36	2.02833e-31
RNF167	0.323	0.2	0.15993	7.70592e-36	2.02928e-31
ATP6AP2	0.465	0.345	-0.0233825	7.78549e-36	2.05023e-31
CYFIP1	0.369	0.243	0.0856949	7.90043e-36	2.0805e-31
TNFRSF1B	0.368	0.281	-0.235063	7.91862e-36	2.08529e-31
FYN	0.547	0.441	-0.16744	7.92207e-36	2.0862e-31
DCAF5	0.306	0.208	-0.0947679	8.02798e-36	2.11409e-31
SEC11A	0.644	0.507	-0.00341159	8.17686e-36	2.15329e-31
R3HDM4	0.317	0.202	0.0785103	8.51826e-36	2.2432e-31
HSPD1	0.721	0.597	-0.212542	8.80902e-36	2.31977e-31
VGLL4	0.46	0.32	0.0967953	8.81609e-36	2.32163e-31
CCT5	0.391	0.234	0.426671	8.88498e-36	2.33977e-31
NECAP2	0.423	0.3	0.0595503	8.9653e-36	2.36092e-31
RWDD1	0.438	0.32	-0.0473937	9.37522e-36	2.46887e-31
MKLN1	0.32	0.256	-0.406655	9.44444e-36	2.4871e-31
LTBP1	0.164	0.046	1.917	1.00646e-35	2.6504e-31
STXBP1	0.449	0.302	0.173295	1.01215e-35	2.66539e-31
PITPNB	0.432	0.319	-0.0481695	1.02361e-35	2.69556e-31
GIMAP6	0.377	0.311	-0.364952	1.03049e-35	2.7137e-31
WDR82	0.383	0.313	-0.275584	1.04985e-35	2.76467e-31
CSDE1	0.78	0.68	-0.154717	1.07181e-35	2.82252e-31
ZNF106	0.282	0.244	-0.571188	1.09378e-35	2.88036e-31
ANP32A	0.458	0.387	-0.307103	1.09864e-35	2.89315e-31
TARDBP	0.416	0.279	0.158794	1.10314e-35	2.905e-31
IKBIP	0.335	0.203	0.237438	1.10354e-35	2.90605e-31
HDAC2	0.35	0.24	-0.0302576	1.14593e-35	3.01769e-31
EIF2AK2	0.454	0.29	0.299154	1.16357e-35	3.06414e-31
LATS2	0.366	0.259	-0.0404454	1.18532e-35	3.12143e-31
GINM1	0.433	0.331	-0.086248	1.22621e-35	3.22911e-31
DNAJB6	0.45	0.347	-0.140328	1.25461e-35	3.3039e-31
SLC3A2	0.379	0.348	-0.51578	1.28257e-35	3.37751e-31
GHITM	0.458	0.321	0.114041	1.29584e-35	3.41246e-31
BTF3	0.834	0.734	-0.122335	1.29843e-35	3.41928e-31
GARS	0.263	0.14	0.371302	1.32866e-35	3.49889e-31
CLSTN1	0.304	0.195	0.0508376	1.34535e-35	3.54285e-31
PLP2	0.384	0.223	0.450119	1.35083e-35	3.55727e-31
MAFF	0.431	0.439	-0.607871	1.35765e-35	3.57523e-31
AKAP11	0.303	0.202	-0.0706168	1.36046e-35	3.58264e-31
ARHGAP29	0.656	0.555	-0.250576	1.42825e-35	3.76114e-31
LRRC8C	0.432	0.369	-0.353099	1.45062e-35	3.82005e-31
RBM23	0.357	0.238	0.0698086	1.48135e-35	3.90099e-31
HSPG2	0.905	0.748	0.337584	1.51321e-35	3.9849e-31
LAMA5	0.622	0.437	0.248479	1.52332e-35	4.0115e-31
PSME3	0.343	0.208	0.24285	1.54995e-35	4.08164e-31
ZDHHC5	0.27	0.155	0.220078	1.62183e-35	4.27092e-31
PHB2	0.398	0.285	0.00479105	1.62462e-35	4.27826e-31
CNOT7	0.34	0.236	-0.0486682	1.62504e-35	4.27937e-31
CD151	0.525	0.397	-0.0408902	1.63572e-35	4.30749e-31
ZMAT2	0.404	0.286	0.0106569	1.66821e-35	4.39306e-31
TRIP12	0.403	0.321	-0.259124	1.66984e-35	4.39736e-31
A4GALT	0.407	0.312	-0.151823	1.73212e-35	4.56137e-31
PRKAR1A	0.755	0.588	0.148699	1.74354e-35	4.59143e-31
FKBP3	0.31	0.17	0.462888	1.77352e-35	4.67039e-31
SLC39A7	0.401	0.268	0.151632	1.77928e-35	4.68555e-31
COPS8	0.28	0.182	-0.0395362	1.78073e-35	4.68938e-31
ADAMTS5	0.08	0.008	3.2094	1.82284e-35	4.80026e-31
SPEN	0.373	0.326	-0.513314	1.84418e-35	4.85646e-31
ATP5MD	0.426	0.258	0.446089	1.8606e-35	4.8997e-31
NAA38	0.289	0.204	-0.19012	1.86063e-35	4.89978e-31
MYD88	0.238	0.11	0.666106	1.86668e-35	4.91572e-31
FMNL3	0.363	0.213	0.368315	1.87246e-35	4.93095e-31
CFLAR	0.784	0.61	0.156069	2.09057e-35	5.5053e-31
UBE2Z	0.485	0.323	0.247258	2.10043e-35	5.53127e-31
RDX	0.77	0.726	-0.393752	2.19578e-35	5.78238e-31
FRYL	0.358	0.299	-0.426053	2.19969e-35	5.79268e-31
GTPBP4	0.245	0.156	-0.0425731	2.21575e-35	5.83496e-31
TOR1A	0.25	0.13	0.414012	2.2741e-35	5.98863e-31
ATP5F1C	0.451	0.295	0.261806	2.33608e-35	6.15184e-31
UBE2N	0.433	0.303	0.0825073	2.37331e-35	6.24988e-31
HNRNPD	0.752	0.581	0.169107	2.38246e-35	6.27397e-31
APH1A	0.449	0.329	-0.0295971	2.4179e-35	6.36731e-31
RABGGTB	0.302	0.172	0.343938	2.42807e-35	6.39409e-31
FCHSD2	0.251	0.116	0.679009	2.49142e-35	6.5609e-31
PRMT2	0.342	0.236	-0.0256824	2.49173e-35	6.56171e-31
MAT2B	0.393	0.267	0.084379	2.50871e-35	6.60643e-31
SHE	0.392	0.369	-0.555905	2.54973e-35	6.71445e-31
EGLN1	0.354	0.308	-0.426525	2.57607e-35	6.78381e-31
SUMO2	0.823	0.652	0.197361	2.66531e-35	7.01884e-31
KLF10	0.509	0.541	-0.62319	2.66587e-35	7.02031e-31
JAK1	0.637	0.523	-0.0877291	2.67757e-35	7.05112e-31
MSX1	0.298	0.302	-0.956411	2.68599e-35	7.07329e-31
STAU1	0.564	0.404	0.15164	2.76282e-35	7.27562e-31
OR2I1P	0.078	0.008	2.67707	2.84007e-35	7.47905e-31
PNP	0.635	0.498	-0.102672	2.85822e-35	7.52685e-31
VPS28	0.339	0.199	0.334925	2.92201e-35	7.69483e-31
MSN	0.91	0.761	0.354477	3.05798e-35	8.05288e-31
ENAH	0.331	0.344	-0.806675	3.06319e-35	8.06662e-31
ATF7	0.365	0.247	0.0202339	3.21756e-35	8.47313e-31
EPHB4	0.4	0.246	0.375143	3.23802e-35	8.527e-31
MOB1A	0.527	0.386	0.0399688	3.29673e-35	8.6816e-31
UBLCP1	0.301	0.174	0.322053	3.35271e-35	8.82904e-31
DNAJC21	0.347	0.29	-0.423004	3.38378e-35	8.91084e-31
KLF7	0.459	0.378	-0.263082	3.40183e-35	8.95838e-31
RTN3	0.545	0.406	0.014597	3.47632e-35	9.15454e-31
CYSTM1	0.416	0.346	-0.267934	3.48451e-35	9.17611e-31
EMP3	0.189	0.069	1.05737	3.5515e-35	9.35252e-31
ANAPC16	0.402	0.309	-0.143408	3.61765e-35	9.52672e-31
CDC42EP4	0.334	0.325	-0.639469	3.62979e-35	9.55869e-31
WIPF2	0.355	0.24	0.0363361	3.69624e-35	9.73367e-31
NFKBIZ	0.68	0.662	-0.494608	3.89111e-35	1.02468e-30
CCSER2	0.308	0.239	-0.332219	4.01194e-35	1.0565e-30
TMEM165	0.371	0.251	0.0407375	4.1027e-35	1.08041e-30
CCDC69	0.491	0.358	0.0428355	4.10312e-35	1.08052e-30
DHX15	0.465	0.357	-0.114399	4.12087e-35	1.08519e-30
FAM98A	0.249	0.144	0.170097	4.25291e-35	1.11996e-30
SERBP1	0.806	0.714	-0.186697	4.34757e-35	1.14489e-30
CISD1	0.214	0.097	0.663353	4.59966e-35	1.21127e-30
IK	0.433	0.329	-0.120318	4.6905e-35	1.2352e-30
NDUFB8	0.274	0.155	0.322984	4.79912e-35	1.2638e-30
GGT5	0.133	0.042	0.843859	4.808e-35	1.26614e-30
SNAP23	0.47	0.353	-0.009172	4.88113e-35	1.2854e-30
ECHS1	0.295	0.166	0.382729	4.90431e-35	1.2915e-30
CDK2	0.369	0.312	-0.419427	4.90659e-35	1.2921e-30
FLYWCH2	0.233	0.133	0.153702	4.91734e-35	1.29493e-30
GMPR2	0.212	0.114	0.208912	4.92873e-35	1.29793e-30
TAF1D	0.476	0.332	0.121805	4.93882e-35	1.30059e-30
KDR	0.527	0.418	-0.314539	4.94149e-35	1.30129e-30
UBA6	0.249	0.13	0.363682	5.07659e-35	1.33687e-30
CTNND1	0.72	0.584	-0.0143868	5.31457e-35	1.39954e-30
B4GALT5	0.382	0.227	0.40589	5.59528e-35	1.47346e-30
ENG	0.856	0.685	0.222245	5.65757e-35	1.48987e-30
ATXN10	0.333	0.201	0.30124	5.88793e-35	1.55053e-30
FUNDC2	0.375	0.245	0.153639	5.96829e-35	1.57169e-30
NAA20	0.277	0.144	0.531586	6.07826e-35	1.60065e-30
TRIM44	0.426	0.289	0.11005	6.16094e-35	1.62242e-30
IL4R	0.317	0.234	-0.212667	6.29869e-35	1.6587e-30
SUCLG2	0.345	0.231	0.052332	6.37459e-35	1.67869e-30
CEP170	0.332	0.188	0.379132	6.43535e-35	1.69468e-30
SERPINB9	0.343	0.299	-0.543668	6.71411e-35	1.76809e-30
SNW1	0.364	0.281	-0.211014	6.84937e-35	1.80371e-30
MLKL	0.289	0.166	0.174453	6.89126e-35	1.81474e-30
N4BP2L2	0.496	0.395	-0.15875	6.94724e-35	1.82949e-30
DHX36	0.338	0.259	-0.269562	7.19005e-35	1.89343e-30
NRBP1	0.369	0.233	0.211421	7.26742e-35	1.9138e-30
CPNE1	0.37	0.247	0.0792635	7.31318e-35	1.92585e-30
GGCT	0.257	0.144	0.269068	7.43194e-35	1.95713e-30
TRAF3IP2	0.237	0.122	0.416503	7.60704e-35	2.00324e-30
RAB11A	0.784	0.613	0.199502	8.22763e-35	2.16666e-30
SMIM7	0.241	0.149	0.059256	8.61136e-35	2.26771e-30
DNAJC13	0.261	0.147	0.236626	8.67008e-35	2.28318e-30
PAIP1	0.361	0.228	0.217683	8.91725e-35	2.34827e-30
NFE2L1	0.641	0.55	-0.197759	8.93306e-35	2.35243e-30
CAMSAP2	0.352	0.293	-0.400966	8.99491e-35	2.36872e-30
ARL4A	0.527	0.351	0.329753	9.01711e-35	2.37457e-30
TMEM9B	0.386	0.243	0.266501	9.16475e-35	2.41344e-30
IFNAR1	0.498	0.406	-0.19741	9.17571e-35	2.41633e-30
FAU	0.806	0.694	-0.117902	9.43729e-35	2.48522e-30
ACTR10	0.294	0.17	0.305892	9.93309e-35	2.61578e-30
TRAPPC3	0.295	0.165	0.334247	9.9437e-35	2.61857e-30
ADCY4	0.422	0.324	-0.217874	1.00459e-34	2.64548e-30
ANXA7	0.393	0.304	-0.169916	1.02873e-34	2.70906e-30
NPEPPS	0.291	0.194	-0.100522	1.09052e-34	2.87178e-30
YIPF5	0.312	0.209	-0.0342915	1.09858e-34	2.893e-30
DNM1L	0.289	0.175	0.134855	1.11355e-34	2.93242e-30
TXNDC17	0.284	0.16	0.353081	1.11617e-34	2.93933e-30
SEC62	0.726	0.587	-0.020558	1.13028e-34	2.97647e-30
ERGIC3	0.354	0.242	0.03294	1.13959e-34	3.001e-30
ADIPOR2	0.216	0.247	-1.06327	1.1435e-34	3.01129e-30
RUVBL1	0.248	0.116	0.665664	1.14545e-34	3.01643e-30
ZCRB1	0.399	0.264	0.170278	1.14644e-34	3.01904e-30
CD46	0.553	0.451	-0.165718	1.20837e-34	3.18213e-30
P4HA1	0.247	0.117	0.654463	1.23036e-34	3.24004e-30
NBEAL1	0.396	0.31	-0.20451	1.26319e-34	3.32648e-30
KLF2	0.874	0.874	-0.621716	1.26649e-34	3.33517e-30
PALM	0.216	0.086	1.00342	1.27663e-34	3.36187e-30
CTNNB1	0.661	0.511	0.0276367	1.29648e-34	3.41415e-30
NES	0.408	0.379	-0.687974	1.30641e-34	3.4403e-30
BECN1	0.45	0.328	0.0114973	1.33474e-34	3.51491e-30
PNISR	0.578	0.499	-0.265092	1.34033e-34	3.52962e-30
PPP4R3B	0.346	0.285	-0.328598	1.37479e-34	3.62038e-30
YIPF4	0.32	0.233	-0.192297	1.38776e-34	3.65452e-30
CEBPZ	0.379	0.305	-0.283953	1.39133e-34	3.66392e-30
COL17A1	0.097	0.016	2.12015	1.42496e-34	3.75249e-30
GGNBP2	0.398	0.35	-0.433558	1.42782e-34	3.76002e-30
MYO10	0.306	0.161	0.522259	1.44836e-34	3.81412e-30
PHF3	0.359	0.318	-0.522135	1.4521e-34	3.82395e-30
UBB	0.906	0.761	0.128521	1.48141e-34	3.90115e-30
CHMP1B	0.414	0.274	0.212457	1.53789e-34	4.04987e-30
PPP3CA	0.633	0.482	0.0673042	1.58443e-34	4.17243e-30
MIER1	0.363	0.285	-0.271324	1.59279e-34	4.19445e-30
ADSS	0.286	0.187	0.0210073	1.63847e-34	4.31474e-30
TCF12	0.342	0.228	0.00427761	1.64944e-34	4.34365e-30
TAOK1	0.402	0.319	-0.267145	1.66592e-34	4.38704e-30
RSL24D1	0.345	0.318	-0.495102	1.68743e-34	4.44368e-30
CCDC59	0.35	0.269	-0.255769	1.71143e-34	4.50687e-30
CRYBG3	0.444	0.398	-0.466947	1.73047e-34	4.55702e-30
SPG21	0.34	0.216	0.162577	1.77716e-34	4.67997e-30
MRPL52	0.316	0.197	0.157568	1.78043e-34	4.68858e-30
MBOAT7	0.242	0.114	0.616262	1.7807e-34	4.6893e-30
TAF7	0.41	0.359	-0.413298	1.79888e-34	4.73718e-30
SEMA4C	0.351	0.265	-0.181278	1.8316e-34	4.82335e-30
C16orf72	0.42	0.344	-0.280459	1.8879e-34	4.9716e-30
SENP6	0.353	0.29	-0.343185	1.88835e-34	4.97278e-30
HSPA9	0.4	0.313	-0.204725	1.92264e-34	5.06308e-30
TNFRSF14	0.255	0.156	0.0544282	1.98281e-34	5.22152e-30
COQ10B	0.352	0.274	-0.222022	1.99818e-34	5.26202e-30
GPX8	0.194	0.069	1.2471	2.03153e-34	5.34982e-30
YWHAH	0.615	0.462	0.0567203	2.03603e-34	5.36168e-30
COX5B	0.366	0.245	0.116192	2.10285e-34	5.53765e-30
TM2D2	0.263	0.141	0.360119	2.12649e-34	5.59989e-30
CAPRIN1	0.357	0.234	0.129446	2.15224e-34	5.6677e-30
DDA1	0.205	0.111	0.138841	2.24703e-34	5.91734e-30
ZFAND6	0.358	0.259	-0.0508362	2.25634e-34	5.94184e-30
ATP6V1G1	0.475	0.337	0.106666	2.2608e-34	5.95359e-30
CS	0.362	0.241	0.11418	2.357e-34	6.20693e-30
HDLBP	0.52	0.36	0.209345	2.42872e-34	6.39578e-30
ISOC2	0.173	0.062	0.980948	2.72033e-34	7.16373e-30
ADAM10	0.452	0.337	-0.0543773	2.74499e-34	7.22866e-30
FBXL5	0.297	0.184	0.19956	2.79321e-34	7.35564e-30
LUC7L3	0.557	0.442	-0.16442	2.80599e-34	7.38929e-30
RASGRF2	0.291	0.206	-0.183506	2.92114e-34	7.69253e-30
ARPC5	0.674	0.502	0.184005	2.92623e-34	7.70592e-30
TMEM273	0.43	0.301	0.0702549	2.93041e-34	7.71694e-30
COX6B1	0.463	0.299	0.368867	2.9895e-34	7.87256e-30
RIPOR1	0.346	0.267	-0.219687	3.01293e-34	7.93424e-30
MSANTD3	0.176	0.071	0.734666	3.10079e-34	8.16562e-30
PSMD14	0.265	0.143	0.388274	3.14256e-34	8.27563e-30
SLK	0.557	0.429	-0.0641487	3.27074e-34	8.61316e-30
MRPL54	0.185	0.091	0.362653	3.39711e-34	8.94594e-30
CKAP4	0.343	0.197	0.433572	3.57054e-34	9.40266e-30
ORMDL2	0.296	0.165	0.360578	3.62063e-34	9.53458e-30
RTF1	0.371	0.258	-0.0254458	3.68479e-34	9.70353e-30
SLC50A1	0.275	0.154	0.321578	3.82636e-34	1.00763e-29
MYCT1	0.501	0.389	-0.0896764	3.83502e-34	1.00991e-29
PLEKHB2	0.314	0.188	0.262893	3.87328e-34	1.01999e-29
CTSO	0.375	0.254	0.0638297	3.88725e-34	1.02367e-29
SSBP4	0.27	0.152	0.247799	3.89125e-34	1.02472e-29
CAND1	0.318	0.207	0.0151585	3.91871e-34	1.03195e-29
ESD	0.394	0.275	0.0374828	3.98944e-34	1.05058e-29
TOMM20	0.469	0.369	-0.153452	4.01742e-34	1.05795e-29
QPCT	0.136	0.034	1.74352	4.03484e-34	1.06253e-29
FAS	0.136	0.041	1.1342	4.03884e-34	1.06359e-29
PTPRK	0.351	0.237	-0.00689644	4.13033e-34	1.08768e-29
EIF3G	0.412	0.295	0.0153847	4.19892e-34	1.10574e-29
YTHDF2	0.312	0.215	-0.0312601	4.20324e-34	1.10688e-29
TSHZ2	0.481	0.377	-0.178356	4.33507e-34	1.1416e-29
G3BP2	0.349	0.254	-0.0721523	4.36822e-34	1.15033e-29
IRF3	0.292	0.193	-0.113142	4.52512e-34	1.19165e-29
NDUFA12	0.372	0.238	0.221738	4.5341e-34	1.19401e-29
DNAJC19	0.255	0.161	0.0530669	4.73788e-34	1.24767e-29
NT5C3A	0.299	0.159	0.554182	4.78763e-34	1.26077e-29
COPS6	0.364	0.23	0.200949	4.94344e-34	1.30181e-29
KIF1C	0.379	0.257	0.0739524	5.00842e-34	1.31892e-29
STX4	0.259	0.149	0.212617	5.03815e-34	1.32675e-29
EIF5	0.509	0.467	-0.420965	5.12692e-34	1.35012e-29
OSMR	0.366	0.321	-0.475933	5.20827e-34	1.37155e-29
ACAP2	0.371	0.316	-0.376502	5.47259e-34	1.44115e-29
UBP1	0.314	0.225	-0.139314	5.5255e-34	1.45508e-29
PSMA5	0.255	0.136	0.388512	5.61577e-34	1.47886e-29
OLFML2A	0.22	0.29	-1.23068	5.65009e-34	1.48789e-29
ACIN1	0.373	0.26	-0.00733659	5.68573e-34	1.49728e-29
GNPNAT1	0.205	0.086	0.767209	5.71475e-34	1.50492e-29
SETX	0.426	0.336	-0.220414	5.85904e-34	1.54292e-29
ITGA6	0.733	0.682	-0.396175	5.90104e-34	1.55398e-29
SLC1A5	0.269	0.318	-0.93517	5.98468e-34	1.576e-29
CFAP97	0.368	0.304	-0.378593	6.14267e-34	1.61761e-29
CLEC1A	0.44	0.348	-0.195111	6.17388e-34	1.62583e-29
HACD3	0.467	0.34	0.0323534	6.38762e-34	1.68212e-29
CPEB4	0.23	0.213	-0.75503	6.45852e-34	1.70079e-29
YBX1	0.9	0.76	0.106016	6.46054e-34	1.70132e-29
SEC13	0.329	0.181	0.541306	6.51166e-34	1.71478e-29
VOPP1	0.346	0.275	-0.256823	6.56296e-34	1.72829e-29
IPO11	0.359	0.223	0.303575	6.98073e-34	1.8383e-29
LHFPL6	0.386	0.352	-0.452507	7.25233e-34	1.90983e-29
SLC25A39	0.386	0.232	0.411401	7.35011e-34	1.93558e-29
STAT3	0.654	0.538	-0.110928	7.37026e-34	1.94089e-29
LMNA	0.832	0.655	0.458264	7.48809e-34	1.97191e-29
TMEM167A	0.359	0.229	0.209994	7.52034e-34	1.98041e-29
PRRG1	0.268	0.128	0.765528	7.65233e-34	2.01516e-29
ACTB	0.993	0.973	0.394304	7.98741e-34	2.10341e-29
HNRNPUL2	0.344	0.24	0.00433457	8.15083e-34	2.14644e-29
VAT1	0.402	0.325	-0.228957	8.27517e-34	2.17918e-29
RNF13	0.31	0.243	-0.272556	8.40775e-34	2.2141e-29
YPEL2	0.429	0.297	0.0275813	8.42816e-34	2.21947e-29
CAPNS1	0.775	0.634	0.0509613	8.50733e-34	2.24032e-29
PLEKHG1	0.369	0.272	-0.0790504	9.10368e-34	2.39736e-29
SBDS	0.643	0.509	-0.000603018	9.11561e-34	2.4005e-29
TM2D3	0.302	0.2	0.0379746	9.29557e-34	2.44789e-29
GRASP	0.408	0.35	-0.380791	9.33296e-34	2.45774e-29
SF3B2	0.436	0.325	-0.0545874	9.4144e-34	2.47919e-29
RIN2	0.295	0.203	-0.107266	9.46325e-34	2.49205e-29
LSG1	0.296	0.204	-0.106007	9.71596e-34	2.5586e-29
DHX40	0.264	0.2	-0.323869	9.72226e-34	2.56026e-29
NDFIP1	0.429	0.318	-0.031624	9.75763e-34	2.56957e-29
PCDH1	0.332	0.209	0.117578	9.77245e-34	2.57348e-29
SRSF10	0.455	0.35	-0.0791849	1.02334e-33	2.69485e-29
EIF5B	0.556	0.406	0.0864767	1.03013e-33	2.71275e-29
EXOC3L2	0.309	0.336	-0.847487	1.072e-33	2.823e-29
LRRC59	0.292	0.19	0.0869046	1.07303e-33	2.82571e-29
SELENOM	0.372	0.24	0.213016	1.08054e-33	2.84549e-29
GLO1	0.403	0.344	-0.336257	1.14505e-33	3.01537e-29
GIMAP8	0.377	0.303	-0.325253	1.15093e-33	3.03086e-29
SQOR	0.205	0.101	0.39762	1.16244e-33	3.06117e-29
RAB12	0.562	0.392	0.238413	1.18209e-33	3.11292e-29
MOCS2	0.332	0.214	0.0952324	1.18245e-33	3.11386e-29
IPO7	0.515	0.39	-0.01879	1.18546e-33	3.12179e-29
SPNS2	0.633	0.493	-0.00321691	1.22121e-33	3.21595e-29
RNF5	0.314	0.2	0.147519	1.23599e-33	3.25486e-29
PNN	0.586	0.476	-0.169657	1.23825e-33	3.26081e-29
MED15	0.206	0.104	0.340651	1.35809e-33	3.57641e-29
TRIB2	0.53	0.441	-0.252929	1.36615e-33	3.59761e-29
EPS15	0.351	0.216	0.281278	1.42189e-33	3.74441e-29
IMPAD1	0.326	0.216	0.0512237	1.47681e-33	3.88904e-29
AKT3	0.38	0.335	-0.438383	1.47786e-33	3.8918e-29
SLC29A1	0.605	0.507	-0.18126	1.49074e-33	3.92571e-29
BCL2L1	0.351	0.276	-0.2379	1.49723e-33	3.9428e-29
MRPS14	0.223	0.111	0.450077	1.52253e-33	4.00944e-29
VPS25	0.278	0.144	0.506446	1.53061e-33	4.03071e-29
ERBIN	0.297	0.246	-0.49259	1.55594e-33	4.09742e-29
NSA2	0.561	0.419	0.0699298	1.62037e-33	4.26709e-29
KRT10	0.386	0.306	-0.212735	1.63311e-33	4.30062e-29
CLIP1	0.406	0.271	0.169153	1.64975e-33	4.34446e-29
CIR1	0.323	0.211	0.00167054	1.66716e-33	4.39029e-29
ABI3	0.202	0.09	0.660655	1.68375e-33	4.434e-29
GBP3	0.31	0.164	0.569045	1.70442e-33	4.48841e-29
HSPA12B	0.305	0.171	0.379407	1.76134e-33	4.63832e-29
TSPAN9	0.347	0.242	-0.0540651	1.81286e-33	4.77399e-29
SSR4	0.391	0.242	0.358171	1.81335e-33	4.77528e-29
MRPS18B	0.267	0.182	-0.0610396	1.83625e-33	4.83558e-29
NOSTRIN	0.462	0.474	-0.638993	1.86403e-33	4.90873e-29
EIF4E	0.303	0.21	-0.0754067	1.98791e-33	5.23497e-29
FKBP8	0.313	0.198	0.125691	2.00196e-33	5.27196e-29
LPCAT2	0.292	0.205	-0.173277	2.00619e-33	5.28311e-29
MBD6	0.26	0.159	0.0568108	2.01842e-33	5.31531e-29
BRI3	0.721	0.531	0.362539	2.04361e-33	5.38163e-29
CLPTM1L	0.332	0.204	0.245475	2.06742e-33	5.44434e-29
TAOK2	0.425	0.281	0.184517	2.09298e-33	5.51166e-29
CCNG2	0.281	0.295	-0.756818	2.14616e-33	5.6517e-29
COTL1	0.557	0.395	0.228418	2.15787e-33	5.68254e-29
SRP9	0.444	0.329	-0.0360591	2.16971e-33	5.71371e-29
CORO1C	0.373	0.272	-0.0842065	2.19282e-33	5.77456e-29
TTYH3	0.23	0.092	1.11844	2.19428e-33	5.77842e-29
SF3B6	0.305	0.202	0.0640593	2.19698e-33	5.78554e-29
TNFAIP1	0.494	0.359	0.0710595	2.23166e-33	5.87685e-29
MAPK1	0.325	0.218	0.0111167	2.25152e-33	5.92915e-29
ZNF281	0.344	0.24	-0.0452797	2.25652e-33	5.94231e-29
CERS2	0.476	0.337	0.131542	2.25692e-33	5.94338e-29
EIF1B	0.297	0.239	-0.31382	2.25992e-33	5.95129e-29
SLC6A6	0.204	0.097	0.268107	2.33078e-33	6.13788e-29
ACO2	0.319	0.197	0.181417	2.33926e-33	6.1602e-29
SOS1	0.361	0.33	-0.542047	2.3476e-33	6.18218e-29
MCTP1	0.523	0.382	0.081772	2.41e-33	6.3465e-29
PTTG1IP	0.792	0.633	0.134625	2.46214e-33	6.4838e-29
TIA1	0.342	0.232	0.0228808	2.47264e-33	6.51146e-29
ASAP1	0.451	0.356	-0.174196	2.47634e-33	6.52118e-29
TMTC1	0.394	0.268	0.0561176	2.50028e-33	6.58423e-29
CMPK2	0.144	0.04	1.64069	2.55849e-33	6.73754e-29
PWP1	0.3	0.199	0.0275581	2.56294e-33	6.74924e-29
PCMTD1	0.397	0.329	-0.309517	2.57632e-33	6.78447e-29
LASP1	0.505	0.386	-0.0278475	2.58688e-33	6.81229e-29
SMARCC2	0.302	0.27	-0.574056	2.63462e-33	6.93801e-29
KDM5A	0.309	0.242	-0.35177	2.65972e-33	7.00411e-29
SH3GLB1	0.598	0.514	-0.238274	2.66901e-33	7.02858e-29
EP300	0.382	0.318	-0.324504	2.7808e-33	7.32296e-29
ARID4B	0.549	0.456	-0.246019	2.84359e-33	7.48832e-29
SARS	0.344	0.214	0.262206	3.09395e-33	8.14761e-29
CDIPT	0.418	0.312	-0.0480599	3.13834e-33	8.26451e-29
CTSD	0.234	0.132	0.169945	3.41649e-33	8.99699e-29
GNB4	0.459	0.309	0.242388	3.53841e-33	9.31806e-29
RNPS1	0.48	0.382	-0.171469	3.55842e-33	9.37076e-29
ZNF428	0.252	0.129	0.529105	3.57127e-33	9.40458e-29
ZBTB38	0.373	0.301	-0.261861	3.78251e-33	9.96086e-29
CDC27	0.376	0.303	-0.269741	3.81806e-33	1.00545e-28
TMEM43	0.435	0.33	-0.0897559	3.99759e-33	1.05273e-28
CD9	0.556	0.382	0.296815	4.0777e-33	1.07382e-28
ANKRD17	0.313	0.216	-0.00726033	4.08524e-33	1.07581e-28
ILF3	0.41	0.294	-0.0340297	4.12784e-33	1.08703e-28
PXDN	0.363	0.191	1.25634	4.19351e-33	1.10432e-28
NDUFA5	0.388	0.265	0.10146	4.20942e-33	1.10851e-28
DOC2B	0.438	0.339	-0.163344	4.28076e-33	1.12729e-28
PTPN14	0.346	0.27	-0.324389	4.38178e-33	1.1539e-28
UQCRC2	0.285	0.169	0.259116	4.47824e-33	1.1793e-28
CAMLG	0.364	0.283	-0.206905	4.48284e-33	1.18051e-28
IER2	0.788	0.769	-0.499064	4.50077e-33	1.18523e-28
ITGA1	0.229	0.317	-1.2652	4.57504e-33	1.20479e-28
CHSY1	0.426	0.367	-0.34141	4.90874e-33	1.29267e-28
UFD1	0.252	0.143	0.272759	5.03961e-33	1.32713e-28
NSFL1C	0.285	0.17	0.207775	5.06812e-33	1.33464e-28
AFAP1	0.305	0.203	-0.0263377	5.12125e-33	1.34863e-28
NPDC1	0.806	0.681	-0.0609811	5.28965e-33	1.39298e-28
DGUOK	0.215	0.11	0.354634	5.3131e-33	1.39915e-28
STC1	0.342	0.175	1.36653	5.49306e-33	1.44654e-28
NUDCD1	0.309	0.195	0.146978	5.53881e-33	1.45859e-28
CCPG1	0.406	0.329	-0.214434	5.54766e-33	1.46092e-28
BTN2A2	0.242	0.144	0.137037	5.76417e-33	1.51794e-28
PYURF	0.538	0.416	-0.00961796	5.90427e-33	1.55483e-28
DAZAP2	0.729	0.624	-0.131702	6.25569e-33	1.64737e-28
NBDY	0.324	0.205	0.194559	6.40562e-33	1.68686e-28
LPP	0.348	0.229	0.0734866	6.44739e-33	1.69785e-28
CIAO2B	0.248	0.139	0.243523	6.45576e-33	1.70006e-28
PCYT1A	0.249	0.14	0.28266	6.52479e-33	1.71824e-28
CCNI	0.835	0.711	-0.0601524	6.56753e-33	1.72949e-28
MTA2	0.444	0.321	0.038666	6.63985e-33	1.74854e-28
HPCAL1	0.513	0.403	-0.125298	6.89441e-33	1.81557e-28
C1RL	0.218	0.098	0.694451	6.90307e-33	1.81785e-28
LDHB	0.313	0.171	0.525836	6.94507e-33	1.82892e-28
ELF1	0.409	0.335	-0.257205	6.9478e-33	1.82963e-28
NOLC1	0.391	0.343	-0.420151	7.05647e-33	1.85825e-28
TCEA2	0.298	0.187	0.105515	7.24445e-33	1.90775e-28
XPO1	0.36	0.247	0.0469495	7.27264e-33	1.91518e-28
UBE2B	0.379	0.294	-0.161781	7.34922e-33	1.93534e-28
GGH	0.121	0.028	1.91817	7.39142e-33	1.94646e-28
GRB2	0.464	0.356	-0.104914	7.41713e-33	1.95323e-28
YKT6	0.226	0.108	0.602198	7.49136e-33	1.97278e-28
UPP1	0.307	0.204	0.0151469	7.57604e-33	1.99507e-28
SASH1	0.362	0.344	-0.544014	7.86006e-33	2.06987e-28
HEXIM1	0.179	0.224	-1.286	7.98594e-33	2.10302e-28
TSPAN4	0.266	0.18	-0.0315285	7.99891e-33	2.10643e-28
GIT2	0.288	0.181	0.114862	8.1048e-33	2.13432e-28
PRKD3	0.317	0.207	0.0942064	8.25619e-33	2.17419e-28
GRB10	0.401	0.382	-0.626555	8.29067e-33	2.18327e-28
RBM25	0.629	0.502	-0.0686447	8.38701e-33	2.20864e-28
MRPS34	0.216	0.107	0.477003	8.40798e-33	2.21416e-28
FNTA	0.308	0.229	-0.210577	8.54078e-33	2.24913e-28
DCTN1	0.298	0.185	0.151051	8.58476e-33	2.26071e-28
SDHB	0.261	0.146	0.33914	8.68689e-33	2.28761e-28
CPNE3	0.348	0.289	-0.319316	8.77622e-33	2.31113e-28
TSPAN12	0.258	0.25	-0.636805	8.83785e-33	2.32736e-28
FBL	0.364	0.305	-0.325206	8.87503e-33	2.33715e-28
ZFAS1	0.563	0.479	-0.193719	9.13564e-33	2.40578e-28
TSG101	0.334	0.247	-0.118475	9.46642e-33	2.49289e-28
TROVE2	0.383	0.297	-0.180312	9.69278e-33	2.5525e-28
SCARF1	0.306	0.229	-0.217647	9.81723e-33	2.58527e-28
ADAM17	0.321	0.236	-0.176245	9.93738e-33	2.61691e-28
EFNA1	0.395	0.337	-0.455595	1.00984e-32	2.65932e-28
RSF1	0.473	0.408	-0.372151	1.05464e-32	2.7773e-28
AGPS	0.226	0.133	0.100735	1.08037e-32	2.84504e-28
CLPTM1	0.298	0.181	0.206686	1.08698e-32	2.86245e-28
EMC6	0.223	0.115	0.40651	1.09876e-32	2.89347e-28
SMARCA2	0.542	0.486	-0.355173	1.10155e-32	2.90083e-28
PMF1	0.249	0.138	0.339473	1.16712e-32	3.0735e-28
PODXL	0.413	0.378	-0.557586	1.21628e-32	3.20295e-28
PRMT1	0.4	0.323	-0.257553	1.21757e-32	3.20634e-28
PDS5A	0.331	0.23	-0.0627873	1.35334e-32	3.56388e-28
GABPA	0.31	0.247	-0.299156	1.3695e-32	3.60645e-28
ADD3	0.359	0.264	-0.184596	1.37784e-32	3.6284e-28
SLC4A1AP	0.246	0.136	0.278847	1.38379e-32	3.64408e-28
SMC6	0.297	0.172	0.245263	1.40563e-32	3.70159e-28
APEX1	0.36	0.233	0.162573	1.40896e-32	3.71034e-28
SNRPE	0.419	0.299	0.0143837	1.43219e-32	3.77153e-28
ADH5	0.31	0.22	-0.0557607	1.44687e-32	3.81018e-28
DNAJC3	0.359	0.245	0.0705419	1.45416e-32	3.82938e-28
EMCN	0.694	0.659	-0.422624	1.49234e-32	3.92993e-28
CRBN	0.336	0.242	-0.0961335	1.49849e-32	3.94612e-28
KDM2A	0.365	0.306	-0.391986	1.53366e-32	4.03874e-28
TARS	0.223	0.145	-0.100055	1.598e-32	4.20818e-28
PIK3C2B	0.295	0.173	0.297545	1.60701e-32	4.2319e-28
GLRX	0.15	0.069	0.340269	1.62025e-32	4.26676e-28
DNM2	0.32	0.228	-0.0927455	1.71739e-32	4.52259e-28
ACTR1B	0.296	0.21	-0.151947	1.74495e-32	4.59516e-28
MDH2	0.241	0.126	0.442767	1.75504e-32	4.62173e-28
CYTOR	0.161	0.055	1.0443	1.86339e-32	4.90704e-28
DPYSL3	0.492	0.433	-0.327889	1.92252e-32	5.06277e-28
CLTB	0.232	0.119	0.47192	1.94525e-32	5.12263e-28
DNTTIP2	0.355	0.296	-0.34724	1.9629e-32	5.1691e-28
CAB39	0.294	0.194	0.0468424	1.97801e-32	5.2089e-28
FLOT2	0.335	0.303	-0.507748	2.01822e-32	5.31477e-28
C19orf53	0.327	0.183	0.49926	2.06182e-32	5.42959e-28
PROS1	0.375	0.292	-0.145084	2.07459e-32	5.46322e-28
DYNC1LI2	0.637	0.503	0.00341292	2.10325e-32	5.5387e-28
OTUB1	0.26	0.152	0.165367	2.14085e-32	5.63771e-28
LIMS1	0.549	0.453	-0.189902	2.14334e-32	5.64427e-28
DPAGT1	0.202	0.095	0.503955	2.14933e-32	5.66006e-28
NFAT5	0.39	0.287	-0.0771378	2.15113e-32	5.66479e-28
PLXDC2	0.201	0.287	-1.29824	2.19113e-32	5.77012e-28
FGD5-AS1	0.428	0.317	-0.02824	2.2037e-32	5.80321e-28
PRDX1	0.671	0.496	0.267067	2.2042e-32	5.80453e-28
MYCBP2	0.403	0.321	-0.246751	2.33043e-32	6.13696e-28
ATF6	0.367	0.243	0.144022	2.33813e-32	6.15724e-28
RNF11	0.425	0.298	0.0764085	2.46936e-32	6.50282e-28
SOX18	0.713	0.546	0.143157	2.47602e-32	6.52036e-28
TMEM30A	0.551	0.409	0.0735811	2.53329e-32	6.67116e-28
SNTB2	0.45	0.307	0.174378	2.54936e-32	6.71349e-28
SF3B4	0.293	0.199	-0.0325668	2.55437e-32	6.72668e-28
RAB8B	0.341	0.216	0.187042	2.56711e-32	6.76022e-28
ASCC3	0.234	0.126	0.306011	2.6325e-32	6.93243e-28
SMDT1	0.319	0.241	-0.193865	2.75163e-32	7.24613e-28
KHSRP	0.469	0.338	0.0710512	2.75598e-32	7.25759e-28
PRR5L	0.202	0.124	-0.0247557	2.75704e-32	7.26038e-28
PIM3	0.719	0.596	-0.0853733	2.84207e-32	7.4843e-28
MIA3	0.285	0.198	-0.0765984	2.92668e-32	7.70712e-28
ADIPOR1	0.303	0.206	0.0099605	3.03231e-32	7.9853e-28
SCAMP3	0.363	0.216	0.433626	3.10361e-32	8.17305e-28
NRDC	0.327	0.213	0.0859695	3.19396e-32	8.41097e-28
LPGAT1	0.3	0.224	-0.180685	3.26709e-32	8.60355e-28
PCAT19	0.745	0.61	0.0290046	3.35501e-32	8.83509e-28
PLA2G16	0.273	0.174	0.0669511	3.40518e-32	8.9672e-28
PLOD2	0.271	0.151	0.375636	3.44958e-32	9.08414e-28
FAM3C	0.342	0.215	0.217347	3.50379e-32	9.22689e-28
ARF1	0.906	0.758	0.230702	3.73278e-32	9.82991e-28
NFE2L2	0.475	0.418	-0.330271	3.75261e-32	9.88211e-28
SNX4	0.241	0.146	0.0604029	3.8086e-32	1.00296e-27
SPOCK2	0.084	0.186	-2.0242	3.86608e-32	1.01809e-27
TFDP1	0.331	0.199	0.310471	3.87666e-32	1.02088e-27
SCARB2	0.681	0.512	0.225324	3.98479e-32	1.04935e-27
PRPSAP1	0.269	0.212	-0.330369	4.07142e-32	1.07217e-27
QARS	0.306	0.193	0.162777	4.16284e-32	1.09624e-27
LIPA	0.39	0.326	-0.291892	4.24116e-32	1.11687e-27
DDAH2	0.341	0.202	0.36148	4.24659e-32	1.1183e-27
FOXO1	0.373	0.263	0.0125205	4.29538e-32	1.13114e-27
TEAD2	0.458	0.344	-0.0427559	4.31085e-32	1.13522e-27
EEF1B2	0.845	0.766	-0.16246	4.41023e-32	1.16139e-27
KTN1	0.877	0.734	0.0728173	4.55302e-32	1.19899e-27
MGAT4A	0.357	0.289	-0.306946	4.70733e-32	1.23963e-27
TRA2A	0.396	0.32	-0.268556	4.75681e-32	1.25266e-27
VMA21	0.301	0.193	0.0964357	4.79489e-32	1.26269e-27
HADHB	0.422	0.32	-0.0528882	4.85327e-32	1.27806e-27
AHSA1	0.286	0.175	0.190267	5.33532e-32	1.405e-27
FAM241A	0.485	0.397	-0.172414	5.36906e-32	1.41389e-27
DOCK9	0.349	0.296	-0.423994	5.43384e-32	1.43095e-27
EMC10	0.321	0.194	0.336382	5.55497e-32	1.46285e-27
UQCR11	0.205	0.088	0.858864	5.71372e-32	1.50465e-27
SMAGP	0.279	0.168	0.250615	5.72236e-32	1.50693e-27
HAPLN3	0.553	0.374	0.408802	5.89671e-32	1.55284e-27
HSPB1	0.973	0.89	0.472538	6.06288e-32	1.5966e-27
BZW2	0.371	0.262	0.0302634	6.18269e-32	1.62815e-27
C14orf119	0.279	0.173	0.15708	6.24576e-32	1.64476e-27
ABCG1	0.274	0.304	-0.809799	6.26175e-32	1.64897e-27
STK24	0.33	0.214	0.139103	6.76987e-32	1.78278e-27
FAM210B	0.331	0.237	-0.0845143	7.01563e-32	1.8475e-27
STIP1	0.321	0.202	0.182902	7.07537e-32	1.86323e-27
DDX60	0.245	0.141	0.183774	7.14367e-32	1.88121e-27
ARPC1A	0.292	0.185	0.163142	7.15178e-32	1.88335e-27
STRAP	0.324	0.223	0.00624214	7.38469e-32	1.94468e-27
DENR	0.335	0.242	-0.095773	7.4332e-32	1.95746e-27
MRPL27	0.216	0.1	0.66276	7.43486e-32	1.95789e-27
DCAF7	0.368	0.234	0.175544	7.46715e-32	1.9664e-27
DYNLL2	0.255	0.193	-0.266161	7.55692e-32	1.99004e-27
SAR1B	0.229	0.147	-0.0639478	7.64706e-32	2.01378e-27
SEC63	0.381	0.285	-0.107582	7.75217e-32	2.04146e-27
RABEP1	0.234	0.152	-0.105928	7.76983e-32	2.04611e-27
CNOT9	0.339	0.213	0.204768	7.83006e-32	2.06197e-27
ABL1	0.258	0.147	0.255415	8.11587e-32	2.13723e-27
GALNT1	0.489	0.341	0.151314	8.12986e-32	2.14092e-27
RELA	0.478	0.369	-0.0542963	8.57348e-32	2.25774e-27
APLP2	0.788	0.653	0.0382851	8.8275e-32	2.32463e-27
SEPT6	0.266	0.151	0.29036	8.87846e-32	2.33805e-27
LRP5	0.287	0.347	-1.00463	9.081e-32	2.39139e-27
DPM3	0.232	0.132	0.197002	9.15477e-32	2.41082e-27
RNF145	0.531	0.401	0.0473695	9.15812e-32	2.4117e-27
TRIM38	0.307	0.202	0.0655202	9.36268e-32	2.46557e-27
PLA2G4C	0.201	0.097	0.411543	9.46642e-32	2.49289e-27
PGRMC2	0.295	0.213	-0.158612	9.64059e-32	2.53875e-27
NEDD9	0.569	0.543	-0.443353	9.84155e-32	2.59167e-27
ZCCHC10	0.273	0.206	-0.303294	1.02446e-31	2.69782e-27
[truncated: 10,087 more rows]

## Sheet: (B)
Cell ID	Entity	Cell type	Homeostatic chemokine score	Inflammatory chemokine score
LN012_707541	DLBCL	rBEC	-0.0427862	-0.0135759
LN012_872435	FL	capBEC	-0.158389	-0.387418
LN012_359850	DLBCL	rBEC	0.485513	-0.583486
LN012_90785	DLBCL	rBEC	-0.06342	1.16508
LN012_271240	DLBCL	rBEC	-0.20252	-0.0329025
LN012_240618	DLBCL	rBEC	-0.280978	3.28789
LN012_815906	DLBCL	rBEC	-0.278376	-0.317803
LN012_701026	FL	vnBEC	-0.177871	-0.455519
LN012_329762	DLBCL	rBEC	-0.313612	0.165463
LN012_168489	DLBCL	rBEC	1.01533	-0.328505
LN012_138010	FL	vnBEC	-0.144926	-0.208223
LN012_812629	DLBCL	rBEC	0	1.02487
LN012_60809	FL	vnBEC	0.324146	-0.38153
LN012_334743	DLBCL	rBEC	-0.110651	0.659004
LN012_248633	rLN	vnBEC	-0.0307782	-0.765616
LN012_353135	DLBCL	rBEC	0.0253546	-0.732159
LN012_248119	DLBCL	vnBEC	0.126185	-0.627517
LN012_301828	DLBCL	rBEC	-0.0390389	2.04679
LN012_338347	DLBCL	rBEC	-0.258343	0.340387
LN012_620822	rLN	vnBEC	-0.0372617	-0.53589
LN012_850708	DLBCL	rBEC	-0.193083	2.76092
LN012_829565	FL	vnBEC	-0.181304	-0.491323
LN012_504119	DLBCL	rBEC	-0.198478	2.13861
LN012_573022	rLN	capBEC	-0.148535	-0.467126
LN012_508595	DLBCL	rBEC	0.156265	0.788948
LN012_697340	DLBCL	rBEC	-0.232415	1.29745
LN012_68600	DLBCL	vnBEC	-0.0193299	-0.619805
LN012_743087	FL	vnBEC	-0.210787	-0.685477
LN012_803818	FL	capBEC	-0.134661	0.227041
LN012_578938	DLBCL	rBEC	0.0462453	3.32324
LN012_653301	FL	vnBEC	0	-0.501217
LN012_50039	FL	vnBEC	-0.0890605	-0.34844
LN012_848254	rLN	vnBEC	-0.225696	-0.327862
LN012_611165	DLBCL	rBEC	0.100634	-0.429616
LN012_42458	DLBCL	rBEC	-0.211051	-0.652438
LN012_204351	FL	vnBEC	-0.158191	-0.383777
LN012_559422	DLBCL	rBEC	-0.194323	1.39226
LN012_311456	DLBCL	rBEC	0.325503	-0.543809
LN012_301815	rLN	vnBEC	-0.178629	-0.522503
LN012_772674	DLBCL	rBEC	0.105751	2.20016
LN012_6775	DLBCL	rBEC	0.231418	-0.577022
LN012_857545	DLBCL	rBEC	-0.0405715	0.62564
LN012_745146	DLBCL	rBEC	-0.0479806	1.52182
LN012_519540	FL	vnBEC	-0.12556	-0.147197
LN012_14069	FL	vnBEC	-0.159422	-0.119782
LN012_62248	DLBCL	rBEC	-0.183419	0.846968
LN012_494102	rLN	vnBEC	-0.175793	-0.615861
LN012_299678	DLBCL	rBEC	-0.183044	0.757565
LN012_122617	DLBCL	rBEC	-0.164708	0.599027
LN012_359499	rLN	vnBEC	-0.222914	-0.519848
LN012_860338	FL	vnBEC	0.0594732	-0.384427
LN012_854321	FL	capBEC	0.0508045	-0.360093
LN012_556019	DLBCL	rBEC	-0.220102	-0.436532
LN012_191497	DLBCL	rBEC	-0.0352101	-0.45614
LN012_366566	DLBCL	rBEC	0.216258	-0.43924
LN012_716998	DLBCL	rBEC	-0.0132411	1.25837
LN012_314423	FL	vnBEC	-0.17228	-0.422182
LN012_765301	DLBCL	rBEC	0.157063	2.81525
LN012_646982	DLBCL	vnBEC	-0.326698	-0.365937
LN012_650412	DLBCL	rBEC	-0.140198	1.40465
LN012_603542	DLBCL	rBEC	0.215028	0.525012
LN012_862386	DLBCL	rBEC	0.443342	-0.214585
LN012_61962	FL	vnBEC	-0.0593959	-0.660897
LN012_761611	DLBCL	rBEC	-0.282217	-0.293598
LN012_837813	DLBCL	rBEC	-0.193806	-0.521355
LN012_396727	FL	vnBEC	-0.0992531	-0.235887
LN012_472770	DLBCL	rBEC	-0.16889	-0.513295
LN012_839437	DLBCL	rBEC	-0.145031	-0.492319
LN012_829234	FL	vnBEC	0.0164133	-0.641374
LN012_594347	DLBCL	rBEC	0.0386263	2.86775
LN012_749324	rLN	vnBEC	-0.0769342	-0.604814
LN012_366001	DLBCL	rBEC	-0.063171	0.115929
LN012_84932	DLBCL	rBEC	-0.12773	-0.519614
LN012_450379	FL	vnBEC	0.00212809	0.0515771
LN012_272050	DLBCL	rBEC	0.0577708	-0.323875
LN012_649384	DLBCL	rBEC	0.1061	-0.632622
LN012_570614	DLBCL	rBEC	0.181025	3.03041
LN012_494248	DLBCL	rBEC	0.0761775	2.40838
LN012_353672	DLBCL	rBEC	-0.161942	-0.371383
LN012_540994	DLBCL	rBEC	0.447104	-0.29862
LN012_863173	rLN	vnBEC	-0.179014	-0.529795
LN012_204979	DLBCL	rBEC	-0.117482	-0.45567
LN012_9491	DLBCL	rBEC	-0.171997	-0.578978
LN012_44964	FL	capBEC	-0.17931	-0.266637
LN012_573169	FL	vnBEC	-0.286992	-0.391274
LN012_240421	rLN	vnBEC	-0.276434	-0.656815
LN012_677268	DLBCL	rBEC	0.311926	-0.151207
LN012_121981	DLBCL	rBEC	0.0991069	3.35006
LN012_589591	DLBCL	rBEC	-0.17578	0.300569
LN012_857480	DLBCL	rBEC	0.0476536	0.67713
LN012_9421	DLBCL	rBEC	-0.20926	-0.309723
LN012_240227	DLBCL	rBEC	-0.0392777	2.23534
LN012_391223	FL	vnBEC	-0.200615	-0.613038
LN012_10904	rLN	vnBEC	-0.151207	-0.501018
LN012_601416	DLBCL	rBEC	-0.23953	-0.623315
LN012_374317	rLN	vnBEC	-0.286586	-0.574101
LN012_84829	DLBCL	rBEC	-0.140417	0.220613
LN012_102178	DLBCL	rBEC	-0.182132	-0.349633
LN012_549717	rLN	vnBEC	-0.118765	-0.69651
LN012_469100	FL	artBEC	0.605364	-0.750402
LN012_500890	FL	vnBEC	0.0999073	-0.380093
LN012_216044	DLBCL	rBEC	0.259795	-0.615018
LN012_105196	DLBCL	rBEC	0.820983	1.60324
LN012_838342	FL	vnBEC	-0.163347	-0.156793
LN012_832740	DLBCL	rBEC	-0.0803026	0.904524
LN012_704209	FL	capBEC	2.3308	-0.222631
LN012_271018	DLBCL	rBEC	-0.23319	1.97365
LN012_486215	FL	vnBEC	0.0382682	-0.63909
LN012_857616	rLN	vnBEC	-0.218886	-0.653801
LN012_712206	DLBCL	rBEC	-0.025615	-0.336365
LN012_722821	DLBCL	rBEC	-0.0825579	-0.334657
LN012_460908	DLBCL	rBEC	-0.148802	-0.443441
LN012_730676	FL	vnBEC	-0.168055	-0.222666
LN012_363434	DLBCL	rBEC	-0.202282	0.638839
LN012_720354	FL	vnBEC	-0.17065	-0.39514
LN012_804982	DLBCL	artBEC	0.0623021	-0.493132
LN012_287510	DLBCL	rBEC	-0.286458	2.27556
LN012_432294	DLBCL	artBEC	0.423139	-0.277114
LN012_364373	DLBCL	rBEC	-0.123556	0.776748
LN012_553539	DLBCL	rBEC	-0.209876	-0.0863933
LN012_216438	rLN	rBEC	-0.0827821	2.41814
LN012_63542	rLN	vnBEC	0.088495	0.0824043
LN012_71039	DLBCL	rBEC	0.218318	-0.626833
LN012_126984	FL	vnBEC	-0.0457497	-0.0125022
LN012_681513	DLBCL	rBEC	-0.145365	-0.336844
LN012_71748	DLBCL	rBEC	0.0583827	-0.355854
LN012_668895	FL	vnBEC	-0.210807	-0.731332
LN012_672606	DLBCL	rBEC	-0.248278	-0.548862
LN012_129484	DLBCL	rBEC	0.307644	1.01214
LN012_598727	FL	vnBEC	0.044127	-0.508196
LN012_61554	FL	vnBEC	-0.0855379	-0.201354
LN012_462931	DLBCL	capBEC	-0.129505	-0.385728
LN012_609575	DLBCL	rBEC	-0.0873502	-0.554702
LN012_24273	FL	vnBEC	-0.232695	-0.398553
LN012_75423	FL	vnBEC	-0.215685	-0.491318
LN012_558564	DLBCL	rBEC	-0.109353	2.19774
LN012_194401	DLBCL	rBEC	0.0780898	-0.471116
LN012_403774	DLBCL	rBEC	0.305271	1.83781
LN012_51815	DLBCL	rBEC	-0.109916	-0.116014
LN012_410806	DLBCL	rBEC	-0.215983	0.164107
LN012_428852	DLBCL	rBEC	-0.0824547	-0.687739
LN012_455600	DLBCL	capBEC	-0.067119	-0.447405
LN012_583465	DLBCL	vnBEC	-0.126639	0.591346
LN012_157431	rLN	vnBEC	-0.102445	-0.487707
LN012_397576	rLN	vnBEC	-0.252235	-0.336313
LN012_819272	FL	capBEC	-0.088924	-0.186419
LN012_431149	DLBCL	rBEC	0.378379	1.33679
LN012_528605	DLBCL	rBEC	-0.354707	-0.501739
LN012_123783	DLBCL	artBEC	0.410051	-0.506816
LN012_635553	DLBCL	rBEC	-0.196361	1.92609
LN012_554251	DLBCL	rBEC	0.136781	1.37729
LN012_88157	rLN	vnBEC	-0.0252886	-0.0607536
LN012_626587	rLN	vnBEC	-0.0866618	-0.22697
LN012_426682	rLN	vnBEC	0.313527	-0.298597
LN012_808902	rLN	vnBEC	-0.129776	-0.56612
LN012_473402	DLBCL	vnBEC	-0.153606	-0.290411
LN012_125332	DLBCL	rBEC	-0.179916	1.15432
LN012_231622	DLBCL	rBEC	0.156909	-0.662211
LN012_404388	rLN	vnBEC	-0.155491	-0.45154
LN012_460192	DLBCL	rBEC	-0.3322	2.17481
LN012_333909	FL	vnBEC	-0.112511	-0.447701
LN012_14751	DLBCL	rBEC	-0.172622	0.937075
LN012_350199	FL	vnBEC	-0.0422434	-0.739922
LN012_712772	DLBCL	rBEC	-0.14844	1.27219
LN012_66018	FL	vnBEC	0.0403482	-0.61579
LN012_512445	rLN	vnBEC	-0.179803	-0.358381
LN012_67901	FL	vnBEC	-0.194151	-0.740408
LN012_449336	rLN	capBEC	-0.238759	-0.53473
LN012_398173	rLN	vnBEC	-0.175809	-0.516566
LN012_800231	rLN	capBEC	0.288669	-0.649498
LN012_276657	FL	vnBEC	-0.160458	-0.36532
LN012_662673	rLN	vnBEC	-0.105561	-0.680073
LN012_248469	FL	vnBEC	0.141176	-0.439953
LN012_206296	rLN	vnBEC	-0.158679	-0.362986
LN012_645648	FL	vnBEC	-0.0848901	-0.358239
LN012_447211	FL	vnBEC	0.179744	-0.624561
LN012_681491	DLBCL	rBEC	0.066541	-0.494508
LN012_195139	FL	vnBEC	-0.206666	-0.415528
LN012_262531	FL	vnBEC	-0.160647	-0.36907
LN012_521240	DLBCL	rBEC	-0.395437	-0.410326
LN012_763890	rLN	vnBEC	-0.0936811	-0.334542
LN012_523769	rLN	vnBEC	-0.207195	-0.568736
LN012_456884	FL	vnBEC	-0.0448196	-0.449314
LN012_252063	DLBCL	rBEC	-0.137954	2.78733
LN012_434493	DLBCL	rBEC	0.237654	0.995732
LN012_725212	rLN	vnBEC	-0.293998	-0.432276
LN012_644607	DLBCL	rBEC	-0.003104	-0.0598247
LN012_588359	DLBCL	rBEC	-0.154186	1.5191
LN012_338834	FL	capBEC	0.37423	-0.491753
LN012_204370	rLN	vnBEC	-0.2533	-0.460274
LN012_743136	FL	capBEC	0.157968	-0.460271
LN012_228388	DLBCL	rBEC	-0.106872	0.324661
LN012_291417	FL	vnBEC	-0.233147	-0.0292473
LN012_196721	FL	capBEC	0.09297	-0.206243
LN012_425662	DLBCL	rBEC	0.522227	-0.50826
LN012_535824	DLBCL	vnBEC	-0.0715537	-0.190455
LN012_271198	DLBCL	rBEC	0.0945677	-0.542594
LN012_136548	DLBCL	rBEC	-0.137116	2.54934
LN012_814675	rLN	vnBEC	-0.164643	-0.250422
LN012_807787	rLN	capBEC	1.29075	-0.405026
LN012_121826	DLBCL	rBEC	-0.166038	-0.223457
LN012_676913	DLBCL	rBEC	0.253475	-0.188101
LN012_866284	DLBCL	artBEC	0.507933	-0.545265
LN012_560517	DLBCL	rBEC	-0.231304	-0.352449
LN012_501634	rLN	vnBEC	-0.274272	-0.806463
LN012_756566	DLBCL	rBEC	-0.159334	1.0506
LN012_784692	DLBCL	rBEC	0.200091	1.41524
LN012_359108	DLBCL	vnBEC	0.215931	-0.395857
LN012_558080	FL	vnBEC	-0.0472598	-0.220846
LN012_706655	rLN	vnBEC	-0.138166	-0.396306
LN012_776870	FL	vnBEC	0.115775	-0.341422
LN012_322672	DLBCL	rBEC	0.0940222	-0.502995
LN012_359932	rLN	vnBEC	-0.045795	-0.245834
LN012_236596	DLBCL	rBEC	0.403405	0.548722
LN012_236969	FL	capBEC	0.0730504	-0.04344
LN012_74974	FL	capBEC	0.0713908	-0.562262
LN012_9853	DLBCL	rBEC	-0.0902709	-0.666047
LN012_679226	DLBCL	rBEC	-0.181156	1.18644
LN012_413594	FL	vnBEC	-0.13609	-0.559261
LN012_233709	DLBCL	rBEC	-0.327686	-0.468577
LN012_174095	FL	capBEC	0.400059	-0.40738
LN012_314442	DLBCL	rBEC	-0.0985752	-0.29531
LN012_397835	FL	vnBEC	-0.14907	-0.479004
LN012_398789	DLBCL	capBEC	0.0472309	2.51897
LN012_31755	DLBCL	vnBEC	-0.0437933	-0.411631
LN012_718952	DLBCL	rBEC	-0.214374	-0.307327
LN012_872758	DLBCL	rBEC	0.427252	2.97144
LN012_698763	DLBCL	rBEC	0.189463	0.631017
LN012_754827	rLN	vnBEC	-0.120937	-0.666802
LN012_95733	rLN	vnBEC	-0.32479	-0.329015
LN012_316172	FL	capBEC	0.0981455	-0.555143
LN012_135937	DLBCL	rBEC	0.207917	-0.696711
LN012_170106	rLN	vnBEC	-0.044606	-0.449622
LN012_401922	rLN	vnBEC	-0.244843	-0.553838
LN012_117655	FL	vnBEC	-0.023456	-0.647474
LN012_73325	FL	capBEC	-0.115757	-0.575793
LN012_687000	rLN	capBEC	-0.0476129	-0.408211
LN012_203794	rLN	capBEC	-0.0985541	-0.360953
LN012_454663	DLBCL	rBEC	-0.0929697	0.273523
LN012_409771	DLBCL	rBEC	-0.235098	0.197415
LN012_348887	rLN	vnBEC	-0.116501	-0.279133
LN012_648529	DLBCL	rBEC	0.231776	2.87747
LN012_347404	DLBCL	rBEC	0.318267	-0.549579
LN012_725788	rLN	vnBEC	-0.144609	-0.24644
LN012_44815	DLBCL	rBEC	-0.0691726	2.37647
LN012_247399	rLN	vnBEC	-0.0485163	-0.549712
LN012_832770	DLBCL	rBEC	-0.11953	0.318262
LN012_432674	rLN	vnBEC	-0.194126	-0.161627
LN012_248126	rLN	vnBEC	0	-0.0980388
LN012_846490	DLBCL	rBEC	-0.136051	-0.402468
LN012_617081	DLBCL	rBEC	-0.0944235	-0.462714
LN012_613715	rLN	vnBEC	0.16602	-0.443613
LN012_669800	DLBCL	rBEC	0.13771	0.186657
LN012_853089	DLBCL	rBEC	-0.0480042	-0.708281
LN012_66527	rLN	vnBEC	-0.162044	-0.154521
LN012_630508	DLBCL	rBEC	-0.145415	-0.452803
LN012_796426	rLN	vnBEC	-0.184372	-0.224271
LN012_317673	rLN	vnBEC	-0.151235	-0.414457
LN012_452274	DLBCL	rBEC	-0.0725382	-0.516167
LN012_218150	DLBCL	rBEC	-0.137809	0.927854
LN012_840228	DLBCL	rBEC	-0.386446	-0.216197
LN012_111232	rLN	vnBEC	0.23364	-0.122427
LN012_185354	DLBCL	rBEC	0.200234	-0.231518
LN012_869921	rLN	vnBEC	0	-0.507651
LN012_300101	DLBCL	rBEC	-0.292203	2.08979
LN012_382195	DLBCL	rBEC	-0.0478397	-0.340656
LN012_863917	DLBCL	rBEC	-0.193639	-0.510924
LN012_564576	DLBCL	rBEC	-0.0957584	1.49669
LN012_829278	rLN	vnBEC	-0.122603	-0.360075
LN012_141373	DLBCL	rBEC	0.200605	-0.492568
LN012_73287	rLN	vnBEC	-0.0972469	0.0974247
LN012_617316	rLN	vnBEC	-0.136482	-0.551145
LN012_593311	DLBCL	rBEC	-0.122545	-0.359893
LN012_90621	DLBCL	rBEC	-0.31574	-0.308893
LN012_26936	FL	capBEC	0.325474	-0.333532
LN012_673419	FL	capBEC	-0.0741549	-0.748769
LN012_73059	DLBCL	rBEC	0.24441	0.142959
LN012_125663	DLBCL	rBEC	-0.100698	-0.624451
LN012_257063	DLBCL	rBEC	-0.251405	-0.673039
LN012_41533	DLBCL	rBEC	0.508706	-0.30708
LN012_703292	DLBCL	rBEC	0.627044	-0.476296
LN012_392973	DLBCL	rBEC	-0.0997267	1.12956
LN012_121996	DLBCL	rBEC	-0.157259	-0.256838
LN012_855261	rLN	vnBEC	-0.168786	-0.439485
LN012_277025	DLBCL	rBEC	-0.22442	-0.465166
LN012_289377	FL	capBEC	0.443818	0.0305819
LN012_107729	DLBCL	rBEC	0.35549	1.92462
LN012_153423	FL	vnBEC	-0.117435	-0.469738
LN012_681950	FL	rBEC	-0.101465	-0.0676433
LN012_356795	FL	capBEC	0.330426	-0.68238
LN012_123969	FL	vnBEC	-0.0745724	-0.254766
LN012_118518	FL	capBEC	0.143786	-0.437125
LN012_22320	rLN	vnBEC	0.200496	-0.50052
LN012_456985	DLBCL	rBEC	-0.349137	-0.634156
LN012_235912	FL	capBEC	-0.210189	0.152967
LN012_173272	DLBCL	rBEC	-0.121368	-0.637039
LN012_470750	FL	vnBEC	-0.198124	-0.330207
LN012_188954	FL	capBEC	-0.225935	-0.346898
LN012_139202	rLN	vnBEC	0	-0.407006
LN012_694351	DLBCL	rBEC	-0.26999	0.103092
LN012_435286	rLN	vnBEC	-0.201996	-0.372072
LN012_555311	rLN	vnBEC	0	-0.36708
LN012_327198	DLBCL	rBEC	0.104713	-0.478777
LN012_175444	DLBCL	rBEC	0.695528	-0.329605
LN012_838108	DLBCL	rBEC	-0.251056	-0.603888
LN012_231560	FL	capBEC	-0.125368	0.0344145
LN012_74972	rLN	vnBEC	0.330728	-0.481765
LN012_34280	rLN	capBEC	-0.0957386	-0.191477
LN012_797500	FL	vnBEC	-0.242442	-0.425559
LN012_73782	FL	vnBEC	-0.155326	-0.640685
LN012_84439	DLBCL	rBEC	0.110531	0.793395
LN012_814196	FL	vnBEC	-0.261692	-0.452049
LN012_472841	DLBCL	rBEC	0.07951	-0.367404
LN012_831912	FL	capBEC	-0.335065	-0.68121
LN012_448196	DLBCL	rBEC	0.198829	-0.153202
LN012_573705	DLBCL	rBEC	-0.051294	-0.293251
LN012_258191	rLN	vnBEC	-0.0525855	-0.35057
LN012_114006	DLBCL	rBEC	-0.0234895	-0.299196
LN012_240584	FL	vnBEC	0.242727	-0.628212
LN012_97974	DLBCL	rBEC	-0.195118	-0.39619
LN012_13656	FL	vnBEC	-0.124891	-0.200715
LN012_872354	DLBCL	vnBEC	0	0.641834
LN012_741840	FL	capBEC	-0.265569	-0.0965263
LN012_622323	rLN	vnBEC	-0.0496324	-0.550106
LN012_555476	rLN	vnBEC	0	-0.424868
LN012_557623	FL	vnBEC	-0.0937498	-0.45086
LN012_535814	DLBCL	vnBEC	-0.0561112	-0.40844
LN012_53432	rLN	capBEC	0.278944	-0.415527
LN012_424295	DLBCL	rBEC	0.264667	-0.0705779
LN012_850275	DLBCL	rBEC	-0.155627	2.64036
LN012_846916	rLN	capBEC	-0.0508223	-0.459457
LN012_876621	DLBCL	rBEC	0.128862	-0.582459
LN012_186572	rLN	vnBEC	-0.154414	-0.242208
LN012_326392	rLN	vnBEC	0.212648	-0.302018
LN012_133651	DLBCL	rBEC	-0.130512	-0.618631
LN012_755172	FL	vnBEC	-0.0929028	-0.467523
LN012_43172	rLN	vnBEC	-0.118775	-0.316256
LN012_320077	FL	capBEC	-0.156656	-0.311808
LN012_456730	rLN	vnBEC	-0.203741	-0.343239
LN012_456432	rLN	capBEC	-0.150094	-0.564963
LN012_875517	DLBCL	vnBEC	-0.139314	-0.754306
LN012_164896	FL	vnBEC	-0.232631	-0.517887
LN012_793008	DLBCL	rBEC	-0.0505149	0.525031
LN012_653117	DLBCL	rBEC	-0.249249	0.367792
LN012_829900	FL	capBEC	-0.13211	-0.427492
LN012_34507	FL	vnBEC	-0.146875	-0.228175
LN012_261732	DLBCL	rBEC	-0.229185	-0.600141
LN012_260196	DLBCL	rBEC	0.339584	-0.21347
LN012_25430	rLN	vnBEC	-0.0760192	-0.136662
LN012_194718	rLN	vnBEC	-0.270522	-0.841197
LN012_583776	DLBCL	rBEC	0.265717	0.309556
LN012_650545	FL	capBEC	-0.0997159	-0.264664
LN012_882176	rLN	vnBEC	-0.178645	-0.0880712
LN012_70614	DLBCL	rBEC	0.0521056	-0.277897
LN012_522912	FL	capBEC	-0.10656	-0.351373
LN012_358095	DLBCL	artBEC	0.547661	-0.331301
LN012_124839	DLBCL	rBEC	-0.242472	-0.490361
LN012_469325	rLN	vnBEC	-0.245376	-0.727612
LN012_202778	rLN	vnBEC	0.212251	-0.487935
LN012_806112	DLBCL	rBEC	-0.0781176	1.37694
LN012_298400	DLBCL	rBEC	-0.2143	1.48216
LN012_802351	FL	capBEC	0.399633	-0.1416
LN012_162956	rLN	vnBEC	-0.226341	-0.100039
LN012_33804	DLBCL	rBEC	-0.152602	-0.507679
LN012_48013	DLBCL	vnBEC	-0.158948	-0.282574
LN012_531233	DLBCL	vnBEC	0.161342	-0.215955
LN012_310644	rLN	capBEC	0	-0.13683
LN012_550359	FL	capBEC	0.13226	-0.279619
LN012_777705	rLN	vnBEC	-0.0522486	-0.554286
LN012_519569	rLN	vnBEC	-0.163189	-0.441057
LN012_5050	FL	vnBEC	-0.102006	-0.19092
LN012_725955	rLN	capBEC	-0.166287	-0.534293
LN012_823598	rLN	capBEC	1.32916	-0.304495
LN012_308746	FL	vnBEC	0.102645	-0.306771
LN012_659841	DLBCL	rBEC	-0.197811	-0.198637
LN012_618100	FL	capBEC	-0.20595	-0.605955
LN012_47032	FL	capBEC	0.31521	-0.214174
LN012_775238	rLN	capBEC	0.483797	-0.504
LN012_207699	rLN	vnBEC	-0.131108	-0.386741
LN012_522784	FL	capBEC	-0.21935	-0.326497
LN012_215245	FL	capBEC	0.609064	-0.243702
LN012_295437	DLBCL	rBEC	-0.352058	-0.38019
LN012_725342	FL	capBEC	-0.175117	-0.359113
LN012_475457	rLN	vnBEC	-0.181159	-0.416157
LN012_348384	DLBCL	rBEC	-0.0524526	-0.276559
LN012_84404	FL	capBEC	0.588186	-0.213997
LN012_703567	DLBCL	vnBEC	-0.148115	-0.425097
LN012_118471	rLN	vnBEC	-0.102199	-0.573654
LN012_805730	FL	capBEC	-0.234457	-0.329846
LN012_559989	DLBCL	rBEC	-0.220633	-0.470069
LN012_585341	DLBCL	rBEC	-0.282937	-0.393014
LN012_223512	rLN	capBEC	-0.188895	-0.461151
LN012_742763	FL	artBEC	0.873685	-0.415086
LN012_579304	FL	capBEC	-0.215366	-0.392704
LN012_447575	FL	capBEC	0	-0.104888
LN012_825567	rLN	vnBEC	-0.21534	-0.614588
LN012_507832	rLN	vnBEC	0	-0.572959
LN012_176205	DLBCL	rBEC	0.152585	0.662812
LN012_244523	DLBCL	rBEC	-0.273962	-0.454612
LN012_188768	rLN	capBEC	0.216006	-0.216006
LN012_504328	rLN	capBEC	0.371999	-0.426833
LN012_322003	FL	capBEC	0	-0.460189
LN012_55513	DLBCL	rBEC	-0.106548	-0.582846
LN012_776213	rLN	vnBEC	-0.185748	-0.176332
LN012_165968	FL	capBEC	-0.158267	-0.440799
LN012_451958	FL	capBEC	0.129566	-0.260948
LN012_104010	rLN	vnBEC	-0.0555516	-0.547071
LN012_118775	DLBCL	capBEC	-0.186356	-0.391645
LN012_702584	DLBCL	artBEC	0.93716	-0.1816
LN012_330387	DLBCL	rBEC	0	-0.432499
LN012_674749	DLBCL	rBEC	0.292338	2.60872
LN012_163964	FL	vnBEC	-0.158487	-0.337419
LN012_325825	FL	vnBEC	-0.136558	-0.58551
LN012_175461	rLN	vnBEC	0.263019	-0.347387
LN012_152733	FL	vnBEC	-0.178056	-0.169267
LN012_227037	DLBCL	rBEC	-0.049627	0.130184
LN012_60817	FL	capBEC	-0.216987	0.216987
LN012_772595	rLN	vnBEC	-0.168334	-0.14963
LN012_404599	FL	capBEC	0.716534	-0.538563
LN012_136339	FL	capBEC	0.264379	-0.646447
LN012_566865	FL	capBEC	-0.132723	-0.606678
LN012_25763	DLBCL	artBEC	0.661971	-0.563854
LN012_325019	DLBCL	rBEC	-0.246588	-0.27759
LN012_94149	rLN	vnBEC	-0.231962	-0.51636
LN012_500135	rLN	capBEC	0.19504	0.0391219
LN012_449786	DLBCL	vnBEC	-0.148961	-0.303625
LN012_442013	rLN	vnBEC	-0.162333	-0.466722
LN012_14004	DLBCL	rBEC	-0.129643	-0.348803
LN012_262785	DLBCL	rBEC	-0.241847	-0.178149
LN012_3663	rLN	vnBEC	-0.158121	-0.384826
LN012_246533	rLN	vnBEC	-0.189971	-0.399475
LN012_499613	rLN	vnBEC	-0.108093	-0.36031
LN012_420321	DLBCL	vnBEC	-0.161962	-0.320237
LN012_76983	rLN	vnBEC	0	-0.689293
LN012_727819	FL	capBEC	0.500209	-0.601969
LN012_830613	DLBCL	rBEC	0.165961	-0.437119
LN012_20999	FL	capBEC	-0.164274	-0.579091
LN012_210682	DLBCL	capBEC	0.0850217	-0.221281
LN012_324928	FL	vnBEC	-0.0549706	-0.361308
LN012_392699	DLBCL	rBEC	0.555721	0.148192
LN012_744952	DLBCL	rBEC	0.156368	0.915368
LN012_708177	FL	capBEC	-0.0551381	-0.147035
LN012_210924	DLBCL	rBEC	-0.0562303	0.417079
LN012_828831	FL	vnBEC	0.285652	-0.43817
LN012_449234	DLBCL	artBEC	0.480083	-0.280617
LN012_709005	rLN	vnBEC	-0.108819	-0.273924
LN012_19977	FL	vnBEC	-0.109133	-0.397735
LN012_364994	rLN	vnBEC	-0.110008	-0.180752
LN012_17654	FL	vnBEC	-0.0775344	-0.383352
LN012_562114	DLBCL	rBEC	-0.0999037	-0.303845
LN012_734976	rLN	capBEC	-0.0980138	-0.295947
LN012_866305	rLN	vnBEC	-0.165052	-0.423302
LN012_780119	DLBCL	rBEC	-0.0550241	0.762269
LN012_285803	FL	capBEC	-0.11489	-0.341078
LN012_521971	FL	artBEC	0.493707	-0.59758
LN012_337773	FL	vnBEC	-0.162916	-0.362035
LN012_295522	rLN	vnBEC	-0.0572542	-0.0763389
LN012_524966	rLN	vnBEC	-0.239358	-0.354434
LN012_678477	DLBCL	rBEC	-0.177609	1.10477
LN012_421838	FL	capBEC	0	-0.126124
LN012_479053	rLN	vnBEC	0.0297286	-0.550806
LN012_742599	DLBCL	rBEC	-0.110142	-0.440568
LN012_342944	DLBCL	rBEC	-0.113396	-0.469646
LN012_38407	rLN	vnBEC	-0.0775344	-0.39103
LN012_689998	FL	capBEC	0.616743	-0.458912
LN012_28100	DLBCL	rBEC	-0.17619	-0.537208
LN012_637124	DLBCL	rBEC	0.0752444	-0.635197
LN012_56367	DLBCL	rBEC	-0.199878	-0.365732
LN012_749522	rLN	vnBEC	0.138508	-0.502392
LN012_694083	FL	vnBEC	-0.171043	-0.221232
LN012_560373	rLN	vnBEC	0.227595	-0.44846
LN012_718994	FL	capBEC	-0.0557574	-0.257303
LN012_762598	FL	vnBEC	-0.221434	-0.411613
LN012_653480	rLN	capBEC	-0.244538	-0.438063
LN012_122151	rLN	vnBEC	-0.218502	-0.38931
LN012_468385	FL	capBEC	-0.116126	-0.686216
LN012_179381	DLBCL	vnBEC	0	0.752859
LN012_258613	DLBCL	rBEC	0.111584	1.11199
LN012_316927	DLBCL	vnBEC	0.809711	0.305668
LN012_132211	DLBCL	rBEC	-0.116111	-0.421893
LN012_598793	rLN	capBEC	0.402346	-0.152853
LN012_23994	DLBCL	rBEC	-0.110142	-0.384344
LN012_825304	DLBCL	rBEC	-0.112997	-0.468193
LN012_415968	FL	vnBEC	-0.222152	-0.148101
LN012_775054	FL	capBEC	-0.0569276	-0.501653
LN012_817397	DLBCL	rBEC	-0.118831	-0.22882
LN012_411942	DLBCL	capBEC	0.0877155	-0.0757499
LN012_137405	FL	artBEC	0.171685	-0.536952
LN012_653044	rLN	vnBEC	-0.219669	-0.603106
LN012_51079	rLN	vnBEC	-0.137402	-0.0744536
LN012_250393	rLN	vnBEC	-0.111213	-0.222425
LN012_203637	rLN	capBEC	-0.173401	-0.36581
LN012_685783	rLN	capBEC	0.172644	-0.571846
LN012_202779	rLN	capBEC	0.383081	-0.225597
LN012_306557	rLN	vnBEC	-0.0568987	-0.30346
LN012_170979	FL	capBEC	-0.0562584	-0.812715
LN012_825781	DLBCL	rBEC	0	0.295687
LN012_368775	FL	capBEC	0.374842	-0.403224
LN012_706660	FL	capBEC	-0.112125	-0.298999
LN012_267669	rLN	capBEC	-0.205526	-0.238779
LN012_294947	DLBCL	rBEC	-0.159334	1.56713
LN012_50448	FL	capBEC	0	-0.293239
LN012_810439	DLBCL	rBEC	-0.217021	-0.30143
LN012_436246	rLN	vnBEC	-0.141193	-0.188258
LN012_315343	FL	capBEC	0.10569	-0.459249
LN012_586852	DLBCL	rBEC	-0.253159	-0.1515
LN012_78639	FL	vnBEC	0.453794	-0.294327
LN012_718382	FL	vnBEC	-0.055668	0.299327
LN012_496412	DLBCL	rBEC	-0.166348	-0.403854
LN012_819233	rLN	vnBEC	-0.143384	-0.382358
LN012_678452	DLBCL	vnBEC	-0.0843509	2.34106
LN012_222312	FL	capBEC	0.0828439	-0.289766
LN012_581026	FL	capBEC	-0.0587113	-0.383165
LN012_223033	DLBCL	rBEC	0.428726	1.21159
LN012_281792	FL	vnBEC	-0.197314	0.692377
LN012_225849	DLBCL	rBEC	0.160498	-0.213997
LN012_395491	DLBCL	rBEC	-0.170649	-0.15735
LN012_814959	FL	capBEC	0.149696	-0.156399
LN012_656318	rLN	vnBEC	-0.0541949	-0.45136
LN012_23784	DLBCL	rBEC	-0.140056	-0.373482
LN012_417073	DLBCL	rBEC	-0.168439	1.01803
LN012_114973	DLBCL	rBEC	-0.111117	-0.478688
LN012_821626	rLN	vnBEC	0.305358	-0.492504
LN012_465527	FL	artBEC	0.628899	-0.351499
LN012_483653	rLN	vnBEC	0.174256	-0.456967
LN012_665807	FL	capBEC	0	-0.256426
LN012_118132	FL	vnBEC	-0.110048	-0.581718
LN012_421615	DLBCL	rBEC	0.00513662	-0.145266
LN012_27467	rLN	vnBEC	-0.170667	-0.236057
LN012_465300	DLBCL	capBEC	-0.0579651	0.197025
LN012_590029	DLBCL	rBEC	-0.0587113	-0.496466
LN012_149635	DLBCL	rBEC	-0.172733	0.0960787
LN012_570562	FL	vnBEC	-0.113985	-0.0759901
LN012_252668	FL	vnBEC	0.176366	0.0638456
LN012_457842	DLBCL	rBEC	-0.116201	1.70423
LN012_431407	FL	vnBEC	-0.320384	-0.155826
LN012_645561	DLBCL	rBEC	-0.196324	-0.208664
LN012_470067	FL	capBEC	-0.139408	-0.190365
LN012_326507	DLBCL	rBEC	-0.181451	-0.358021
LN012_463047	DLBCL	rBEC	0.183254	-0.244338
LN012_860916	rLN	capBEC	-0.138119	-0.477588
LN012_683912	FL	vnBEC	-0.117608	-0.32815
LN012_801622	FL	capBEC	0.152574	-0.318244
LN012_758028	DLBCL	vnBEC	-0.230473	-0.0789995
LN012_802820	DLBCL	rBEC	-0.058874	1.05624
LN012_852393	FL	capBEC	0.176739	-0.619989
LN012_5705	FL	capBEC	1.95662	-0.480674
LN012_618148	rLN	capBEC	-0.0572834	-0.0693302
LN012_682312	FL	capBEC	0.363919	-0.498866
LN012_68054	rLN	vnBEC	-0.11351	-0.539126
LN012_500674	FL	vnBEC	-0.305403	-0.592483
LN012_176902	FL	vnBEC	-0.057123	-0.339281
LN012_138680	FL	vnBEC	-0.085892	-0.193839
LN012_52088	DLBCL	rBEC	-0.199874	-0.348275
LN012_144679	FL	capBEC	0.402337	-0.26606
LN012_228430	DLBCL	rBEC	-0.219598	-0.700658
LN012_521026	rLN	capBEC	-0.12278	-0.48057
LN012_205719	FL	artBEC	0.769908	-0.267817
LN012_249717	FL	vnBEC	0.178199	-0.272785
LN012_840412	DLBCL	rBEC	-0.31807	-0.45903
LN012_442864	FL	capBEC	0.17446	-0.0775379
LN012_864739	FL	capBEC	0	-0.240427
LN012_112911	rLN	vnBEC	-0.0573713	-0.627541
LN012_831014	rLN	capBEC	0.0764059	-0.240296
LN012_551640	DLBCL	rBEC	0	-0.128984
LN012_366857	rLN	vnBEC	-0.116186	-0.189782
LN012_622552	FL	vnBEC	-0.17376	-0.343731
LN012_743458	rLN	vnBEC	0.204595	-0.153777
LN012_217372	FL	vnBEC	-0.143434	-0.448457
LN012_800319	rLN	vnBEC	-0.060229	-0.401527
LN012_318987	rLN	capBEC	0.378468	-0.280528
LN012_548093	FL	vnBEC	-0.176739	-0.314202
LN012_395488	rLN	vnBEC	-0.266772	-0.275608
LN012_417408	rLN	capBEC	-0.0593998	-0.524465
LN012_137851	DLBCL	rBEC	-0.173784	-0.0784158
LN012_284104	FL	capBEC	0.526414	0.501244
LN012_184467	DLBCL	rBEC	-0.174801	-0.1126
LN012_77699	FL	capBEC	0.565709	0.130872
LN012_490095	DLBCL	rBEC	0.304791	0.292741
LN012_391872	FL	capBEC	0.6733	-0.218423
LN012_588908	FL	vnBEC	0.303787	0.126514
LN012_58231	rLN	vnBEC	-0.0606658	-0.404439
LN012_732976	FL	capBEC	-0.148054	-0.161909
LN012_9135	DLBCL	rBEC	-0.157634	-0.569521
LN012_256367	DLBCL	rBEC	-0.182698	1.02377
LN012_156768	rLN	vnBEC	-0.118578	-0.0790521
LN012_710510	rLN	vnBEC	-0.142057	-0.266696
LN012_11125	FL	capBEC	0.459949	-0.0792209
LN012_308143	FL	vnBEC	-0.178509	0.0653339
LN012_117195	DLBCL	rBEC	0.214192	1.69822
LN012_655078	FL	vnBEC	0	-0.351892
LN012_729525	rLN	capBEC	0	-0.39539
LN012_517946	rLN	capBEC	0.243297	-0.359917
LN012_216297	DLBCL	rBEC	0.237917	-0.396528
LN012_143680	DLBCL	rBEC	0.239132	1.45124
LN012_729407	FL	capBEC	0.391647	-0.377311
LN012_707271	rLN	capBEC	-0.061484	-0.622005
LN012_82872	rLN	capBEC	0	-0.282153
LN012_211943	DLBCL	rBEC	-0.186349	-0.367103
LN012_116272	DLBCL	artBEC	0.486415	-0.170144
LN012_187276	FL	capBEC	-0.12222	-0.547544
LN012_552466	DLBCL	rBEC	-0.148199	-0.0710233
LN012_862969	FL	vnBEC	-0.293672	-0.231474
LN012_861120	rLN	vnBEC	0.0343078	-0.1626
LN012_424949	FL	capBEC	0.161396	-0.51377
LN012_602062	rLN	vnBEC	-0.107761	-0.373413
LN012_305706	DLBCL	vnBEC	-0.146552	-0.35547
LN012_470628	FL	vnBEC	0.0936388	0.160198
LN012_396529	DLBCL	rBEC	0.406459	-0.247419
LN012_381176	DLBCL	rBEC	0.076677	-0.160611
LN012_183707	FL	vnBEC	-0.142816	-0.536344
LN012_681308	rLN	vnBEC	-0.205659	0.290159
LN012_30239	rLN	capBEC	0.497964	-0.39422
LN012_280828	FL	vnBEC	-0.121448	-0.301435
LN012_579747	rLN	vnBEC	-0.183609	-0.408019
LN012_220836	FL	vnBEC	-0.122237	-0.583203
LN012_219805	FL	vnBEC	-0.290791	0.270033
LN012_785766	FL	vnBEC	0.588917	-0.187635
LN012_148226	FL	capBEC	0.30791	-0.450082
LN012_185734	FL	capBEC	-0.12054	-0.16072
LN012_233668	FL	capBEC	-0.179886	-0.117638
LN012_13403	DLBCL	rBEC	0.340048	-0.426641
LN012_733626	FL	capBEC	-0.084757	1.0535
LN012_608280	rLN	vnBEC	-0.0610255	-0.442405
LN012_608331	FL	capBEC	0.642385	-0.444742
LN012_604507	rLN	vnBEC	-0.224282	-0.0353689
LN012_849869	FL	capBEC	-0.37633	-0.397192
LN012_229664	DLBCL	artBEC	0.0895319	-0.500527
LN012_529657	FL	capBEC	0.652043	-0.161665
LN012_420613	DLBCL	rBEC	0.650862	0.202235
LN012_587440	DLBCL	rBEC	0.245049	-0.303764
LN012_441846	rLN	vnBEC	0	-0.637754
LN012_187924	FL	capBEC	0.315613	-0.324306
LN012_416150	FL	capBEC	-0.284766	-0.299362
LN012_685658	rLN	vnBEC	0	-0.163775
LN012_549251	rLN	capBEC	-0.29134	-0.318663
LN012_410402	rLN	capBEC	-0.0889991	-0.0828451
LN012_291023	rLN	vnBEC	0	-0.539029
LN012_190179	FL	vnBEC	-0.151019	-0.3311
LN012_27302	DLBCL	rBEC	-0.246226	-0.085285
LN012_436805	FL	vnBEC	-0.223228	-0.274682
LN012_58261	rLN	vnBEC	-0.213824	-0.474448
LN012_135233	rLN	capBEC	0.410301	-0.502179
LN012_873089	DLBCL	vnBEC	-0.182272	-0.324039
LN012_265853	rLN	vnBEC	0.250018	-0.4526
LN012_454981	rLN	capBEC	-0.122203	-0.325874
LN012_298278	FL	capBEC	0.388706	-0.379733
LN012_45012	rLN	vnBEC	-0.170999	-0.361253
LN012_51719	DLBCL	rBEC	-0.125941	0.23703
LN012_31179	DLBCL	vnBEC	0	-0.317011
LN012_402604	DLBCL	artBEC	0.863544	0.671543
LN012_327075	DLBCL	rBEC	0.733379	-0.168623
LN012_478008	rLN	vnBEC	-0.123398	-0.322792
LN012_398074	DLBCL	rBEC	0	-0.374073
LN012_488717	FL	capBEC	-0.087289	-0.301219
LN012_2861	DLBCL	rBEC	-0.147603	1.2303
LN012_449809	rLN	capBEC	-0.211343	-0.386943
LN012_224024	rLN	vnBEC	-0.174528	-0.387841
LN012_249842	FL	capBEC	-0.16869	-0.165901
LN012_374626	rLN	capBEC	0.481882	-0.638179
LN012_69070	FL	capBEC	0.245389	-0.562063
LN012_214454	DLBCL	rBEC	0.302501	-0.322667
LN012_32617	FL	capBEC	-0.116322	-0.232644
LN012_605078	DLBCL	rBEC	-0.124672	0.984269
LN012_408162	DLBCL	rBEC	0.126104	-0.0840692
LN012_214200	rLN	vnBEC	-0.0623716	-0.415811
LN012_482717	FL	vnBEC	-0.127017	-0.374838
LN012_23161	FL	vnBEC	0.0965274	-0.246623
LN012_531579	DLBCL	rBEC	-0.065661	-0.386774
LN012_211696	rLN	vnBEC	-0.17208	-0.206121
LN012_506250	DLBCL	rBEC	-0.238919	-0.295155
LN012_854813	FL	vnBEC	-0.217184	-0.289578
LN012_752145	rLN	capBEC	0	-0.257098
LN012_725680	rLN	capBEC	-0.0636473	-0.326898
LN012_168718	rLN	capBEC	0.618894	-0.406144
LN012_308994	DLBCL	rBEC	0.692358	-0.0110404
LN012_774056	rLN	vnBEC	-0.152673	-0.335169
LN012_316186	FL	capBEC	-0.127202	-0.254404
LN012_445529	FL	vnBEC	-0.258545	-0.381094
LN012_102044	FL	capBEC	0	-0.485306
LN012_161941	rLN	capBEC	-0.246073	-0.0820244
LN012_664319	FL	vnBEC	-0.177131	0.0449679
LN012_840336	rLN	capBEC	0.184196	-0.520861
LN012_37579	FL	capBEC	0.827576	-0.485679
LN012_31819	rLN	capBEC	-0.0606991	-0.278289
LN012_292905	DLBCL	rBEC	0.388606	0.892758
LN012_786185	rLN	vnBEC	-0.118389	-0.543828
LN012_388641	DLBCL	rBEC	-0.280174	-0.348545
LN012_741717	DLBCL	vnBEC	-0.0890914	1.24525
LN012_699877	DLBCL	vnBEC	0	-0.519432
LN012_814239	FL	artBEC	0.429991	-0.525527
LN012_153453	FL	capBEC	-0.0593998	-0.422355
LN012_801458	DLBCL	rBEC	-0.125959	-0.167945
LN012_190452	rLN	vnBEC	-0.124619	-0.451258
LN012_721813	FL	vnBEC	-0.0918783	-0.404331
LN012_616916	rLN	capBEC	0	-0.503636
LN012_469860	rLN	artBEC	0.361895	-0.169062
LN012_571335	FL	vnBEC	-0.0907633	-0.254589
LN012_505177	FL	capBEC	0.157407	-0.304279
LN012_222209	DLBCL	capBEC	0.409573	-0.400007
LN012_560809	rLN	capBEC	-0.0648191	-0.528352
LN012_683532	DLBCL	vnBEC	-0.0905059	-0.451004
LN012_289025	DLBCL	rBEC	-0.0933392	-0.300107
LN012_536385	FL	artBEC	0.548419	-0.0864254
LN012_617570	DLBCL	rBEC	-0.0891531	0
LN012_457222	FL	capBEC	-0.0632611	0.253045
LN012_207757	rLN	capBEC	-0.0643502	-0.353386
LN012_96235	FL	vnBEC	0	-0.334834
LN012_546564	rLN	capBEC	-0.0914808	-0.514119
LN012_460709	FL	capBEC	0.325292	-0.832071
LN012_32737	DLBCL	rBEC	0	-0.0818647
LN012_845699	rLN	vnBEC	-0.0623627	-0.166301
LN012_225236	rLN	vnBEC	0	-0.606593
LN012_500503	DLBCL	rBEC	-0.129445	-0.690376
LN012_519893	DLBCL	vnBEC	0.261813	-0.523625
LN012_151910	DLBCL	rBEC	0.187941	-0.453582
LN012_503700	FL	vnBEC	0.0674384	-0.351888
LN012_129521	DLBCL	rBEC	-0.132567	0
LN012_688333	FL	capBEC	0	-0.20851
LN012_474172	FL	capBEC	-0.0901549	-0.371109
LN012_761452	FL	vnBEC	-0.129696	0.259392
LN012_521731	FL	capBEC	-0.19879	-0.603519
LN012_739277	FL	capBEC	0.157576	-0.386459
LN012_536687	FL	vnBEC	-0.0666926	-0.355694
LN012_196800	DLBCL	rBEC	-0.12077	-0.677278
LN012_638839	FL	vnBEC	-0.181898	-0.429804
LN012_617827	FL	capBEC	-0.154311	-0.0848013
LN012_612125	DLBCL	rBEC	-0.128852	0.866685
LN012_770157	FL	capBEC	0.393685	-0.525191
LN012_784118	DLBCL	vnBEC	-0.0854261	-0.23637
LN012_699061	rLN	capBEC	-0.0666412	-0.392202
LN012_634988	DLBCL	rBEC	0.265595	0.839505
LN012_789338	DLBCL	rBEC	-0.120116	-0.350946
LN012_672032	FL	capBEC	-0.216117	0.216115
LN012_471028	rLN	vnBEC	-0.0643123	-0.342999
LN012_139540	FL	capBEC	0.201353	-0.447452
LN012_475136	rLN	capBEC	0.0641893	-0.427929
LN012_826406	FL	capBEC	-0.0660713	0
LN012_564565	rLN	capBEC	-0.126195	-0.252389
LN012_127814	DLBCL	capBEC	-0.207618	-0.276825
LN012_314870	rLN	capBEC	-0.197671	-0.41155
LN012_512280	DLBCL	rBEC	-0.197611	-0.351309
LN012_251847	rLN	vnBEC	-0.136885	-0.0912567
LN012_866293	FL	artBEC	0.480519	-0.0854602
LN012_735763	rLN	capBEC	-0.0656015	-0.510482
LN012_695425	FL	capBEC	0.234447	-0.261852
LN012_358797	FL	capBEC	-0.21099	-0.245662
LN012_882891	DLBCL	artBEC	1.07265	-0.476936
LN012_142648	rLN	vnBEC	-0.260362	0.260362
LN012_21519	FL	capBEC	-0.0667029	-0.21467
LN012_775441	rLN	capBEC	-0.067317	-0.179512
LN012_119881	DLBCL	rBEC	-0.0670136	-0.178703
LN012_153010	rLN	capBEC	-0.0646843	-0.38136
LN012_585790	FL	capBEC	0.265216	-0.442027
LN012_864801	FL	capBEC	-0.064512	-0.258048
LN012_681454	FL	artBEC	0.400348	-0.715478
LN012_324773	DLBCL	capBEC	-0.193336	-0.171854
LN012_877715	FL	capBEC	0.105035	-0.390223
LN012_620062	rLN	capBEC	0.354142	-0.0865027
LN012_717306	FL	capBEC	-0.236473	-0.206712
LN012_362642	rLN	capBEC	-0.0635641	-0.496034
LN012_431344	FL	capBEC	-0.1332	-0.326738
LN012_545073	DLBCL	capBEC	0	-0.182805
LN012_282875	FL	capBEC	0.197942	-0.439872
LN012_774996	FL	capBEC	0.0984084	-0.417886
LN012_715930	FL	capBEC	-0.292414	-0.213292
LN012_883920	FL	capBEC	0	-0.496427
LN012_435498	DLBCL	rBEC	0.324579	2.49756
LN012_39277	DLBCL	capBEC	0	-0.0361467
LN012_122318	DLBCL	vnBEC	-0.089588	1.02314
LN012_132511	DLBCL	rBEC	-0.13275	-0.464187
LN012_869644	FL	vnBEC	-0.065071	-0.616921
LN012_314069	DLBCL	vnBEC	-0.135695	2.6866
LN012_146481	DLBCL	rBEC	-0.0675917	-0.548201
LN012_883475	FL	vnBEC	0	-0.500507
LN012_430832	DLBCL	rBEC	0.226729	-0.357517
LN012_105248	DLBCL	rBEC	-0.225238	-0.424847
LN012_479619	FL	capBEC	-0.203094	0.636291
LN012_682055	DLBCL	rBEC	-0.134382	-0.0895881
LN012_703626	DLBCL	rBEC	-0.133633	-0.178177
LN012_171325	FL	capBEC	-0.064512	-0.43008
LN012_2427	rLN	vnBEC	-0.129909	-0.519636
LN012_614147	DLBCL	rBEC	-0.382231	-0.633496
LN012_368446	FL	capBEC	-0.123364	-0.261537
LN012_380806	rLN	capBEC	-0.225396	-0.0879609
LN012_449394	DLBCL	rBEC	-0.0947768	2.92105
LN012_368739	DLBCL	rBEC	0.281111	0.988823
LN012_542639	FL	artBEC	0.602686	-0.35123
LN012_670973	DLBCL	rBEC	0	0.437829
LN012_384504	FL	capBEC	-0.13411	-0.328688
LN012_542229	DLBCL	capBEC	0	-0.311094
LN012_252662	rLN	capBEC	-0.132486	-0.264972
LN012_351747	DLBCL	rBEC	0.315305	-0.456433
LN012_389597	rLN	vnBEC	0.268555	-0.521357
LN012_570013	DLBCL	rBEC	-0.202998	0.233677
LN012_622723	FL	capBEC	-0.224859	-0.424157
LN012_215817	FL	capBEC	0.425526	-0.162117
LN012_176453	FL	artBEC	0.409256	-0.48863
LN012_111604	FL	capBEC	-0.263482	1.05335
LN012_668352	FL	capBEC	-0.250744	-0.435501
LN012_190540	rLN	vnBEC	-0.181828	-0.660304
LN012_759711	DLBCL	rBEC	0.273247	1.91101
LN012_491039	rLN	vnBEC	-0.129715	0.0266457
LN012_594994	DLBCL	rBEC	0	-0.180784
LN012_297275	DLBCL	capBEC	-0.0678262	-0.254909
LN012_119313	DLBCL	artBEC	0.432039	-0.0892405
LN012_222409	DLBCL	rBEC	-0.306756	1.23674
LN012_691916	DLBCL	rBEC	-0.0679442	-0.362369
LN012_292044	DLBCL	capBEC	-0.209728	-0.354478
LN012_125939	rLN	vnBEC	0.279821	-0.186547
LN012_199739	DLBCL	rBEC	-0.191863	-0.504039
LN012_47062	FL	capBEC	0.148432	0.331295
LN012_54217	FL	artBEC	0.376719	-0.356851
LN012_619226	FL	capBEC	-0.065071	-0.0364587
LN012_750895	rLN	vnBEC	-0.0689272	-0.367612
LN012_399740	DLBCL	rBEC	-0.0682683	2.64213
LN012_631330	FL	capBEC	0.477035	-0.360886
LN012_338102	rLN	vnBEC	-0.0669096	-0.522118
LN012_455350	rLN	capBEC	0.0670344	-0.483758
LN012_37463	rLN	vnBEC	-0.154691	-0.206255
LN012_60381	DLBCL	capBEC	-0.0952484	-0.577185
LN012_135776	DLBCL	rBEC	-0.068388	-0.371517
LN012_152814	DLBCL	rBEC	0.194776	2.53419
LN012_443896	FL	capBEC	-0.0684863	-0.352265
LN012_671143	FL	capBEC	0.461481	-0.17619
LN012_598729	FL	capBEC	-0.317947	-0.181587
LN012_600224	DLBCL	rBEC	0	2.54751
LN012_241467	rLN	capBEC	-0.0675281	0.0294382
LN012_205761	FL	capBEC	0.598129	-0.445153
LN012_334456	DLBCL	vnBEC	-0.249334	-0.550641
LN012_702094	FL	artBEC	0.136471	-0.272943
LN012_858748	FL	capBEC	0.334341	-0.256116
LN012_584499	FL	capBEC	-0.245583	-0.356079
LN012_489393	rLN	capBEC	0.362402	0.0159389
LN012_269069	DLBCL	rBEC	-0.0957137	0
LN012_760020	DLBCL	capBEC	-0.0679549	-0.218258
LN012_369136	rLN	capBEC	-0.355336	-0.606172
LN012_775960	FL	capBEC	0.134993	-0.277535
LN012_391243	DLBCL	rBEC	0.208395	-0.27786
LN012_506914	FL	capBEC	0.275887	0.214893
LN012_43290	FL	vnBEC	-0.318914	-0.366278
LN012_547692	DLBCL	rBEC	-0.0685959	0.816061
LN012_782631	FL	capBEC	-0.299782	-0.635507
LN012_620182	rLN	vnBEC	-0.136602	0.145023
LN012_236848	rLN	vnBEC	-0.0692286	-0.498815
LN012_520362	rLN	capBEC	-0.279316	-0.0931055
LN012_765350	FL	capBEC	-0.14072	-0.187627
LN012_115976	FL	capBEC	-0.0942281	-0.520483
LN012_800623	DLBCL	rBEC	0.0860121	-0.554217
LN012_44099	DLBCL	rBEC	1.14298	-0.168843
LN012_245272	FL	capBEC	0.946143	-0.223453
LN012_145895	FL	capBEC	-0.0701744	-0.187132
LN012_192918	DLBCL	rBEC	0	-0.276645
LN012_648191	rLN	vnBEC	0.33764	-0.270112
LN012_857880	DLBCL	rBEC	-0.13645	-0.400963
LN012_377161	FL	capBEC	-0.0697149	-0.470388
LN012_756291	rLN	capBEC	0.28489	-0.474817
LN012_253725	FL	capBEC	-0.0676342	0.365265
LN012_342696	rLN	capBEC	0.474666	0.0896719
LN012_280297	FL	capBEC	0.72749	-0.399471
LN012_318055	rLN	capBEC	-0.0692062	-0.337882
LN012_40151	FL	capBEC	0.66416	-0.427692
LN012_417632	FL	capBEC	0.539239	-0.441066
LN012_404831	FL	capBEC	-0.0693635	-0.222286
LN012_708784	rLN	capBEC	0.137655	-0.27531
LN012_216414	FL	vnBEC	-0.136558	-0.219186
LN012_511733	rLN	capBEC	-0.190683	-0.192424
LN012_268444	DLBCL	rBEC	0.280512	-0.411478
LN012_730699	rLN	capBEC	0.21136	-0.413274
LN012_609595	FL	capBEC	-0.0981187	-0.224206
LN012_19546	rLN	vnBEC	-0.0716812	-0.348424
LN012_90668	DLBCL	rBEC	-0.205854	3.15539
LN012_360857	rLN	capBEC	0.477388	-0.368622
LN012_193262	rLN	capBEC	-0.19633	-0.261773
LN012_183805	FL	capBEC	0.667338	-0.177957
LN012_38254	FL	vnBEC	0.0791849	-0.3588
LN012_153848	FL	vnBEC	-0.0668785	0.356686
LN012_439292	rLN	capBEC	-0.279271	-0.279271
LN012_136204	DLBCL	vnBEC	0	-0.283603
LN012_175802	rLN	capBEC	0	-0.527444
LN012_763984	FL	capBEC	0.530294	-0.342257
LN012_269844	rLN	capBEC	-0.165163	-0.311738
LN012_520647	DLBCL	rBEC	-0.175654	0
LN012_657222	DLBCL	rBEC	-0.0664977	-0.326299
LN012_774441	FL	artBEC	0.0413275	-0.129716
LN012_26128	DLBCL	rBEC	-0.0709363	-0.0945817
LN012_291142	rLN	vnBEC	-0.0711746	-0.132554
LN012_800361	rLN	capBEC	-0.100129	-0.561768
LN012_613796	FL	rBEC	-0.135503	-0.217675
LN012_318840	rLN	capBEC	0	-0.287603
LN012_324211	rLN	capBEC	-0.143168	0
LN012_676435	FL	capBEC	-0.386903	-0.0956236
LN012_808468	DLBCL	rBEC	-0.0698978	-0.186394
LN012_728254	rLN	vnBEC	1.24806	-0.0938291
LN012_737817	rLN	capBEC	-0.095603	-0.180898
LN012_673290	rLN	capBEC	0.595872	-0.190247
LN012_492155	FL	capBEC	-0.232327	-0.30977
LN012_226093	FL	rBEC	-0.120638	-0.262963
LN012_691850	rLN	capBEC	-0.0701975	-0.0935967
LN012_97807	FL	capBEC	-0.137127	-0.400365
LN012_855560	DLBCL	rBEC	-0.170208	-0.629491
LN012_168975	rLN	vnBEC	0	-0.543749
LN012_411653	FL	capBEC	-0.0703252	-0.412566
LN012_212769	DLBCL	rBEC	-0.068214	-0.309951
LN012_388298	FL	capBEC	0	0
LN012_529198	rLN	capBEC	-0.0737558	-0.431477
LN012_131151	rLN	capBEC	-0.0723574	-0.28943
LN012_131751	FL	capBEC	-0.145164	-0.328235
LN012_123167	rLN	capBEC	0.779928	0.246315
LN012_558766	DLBCL	rBEC	-0.144047	-0.353442
LN012_483498	FL	capBEC	-0.0709838	-0.283935
LN012_794016	FL	capBEC	-0.143289	-0.348269
LN012_273736	DLBCL	capBEC	-0.219528	-0.233148
LN012_589623	DLBCL	rBEC	-0.136841	1.33035
LN012_252737	FL	vnBEC	-0.0720113	-0.325851
LN012_828928	DLBCL	artBEC	0.762676	-0.791315
LN012_473821	FL	capBEC	0.65089	-0.378074
LN012_561931	FL	capBEC	-0.216626	-0.326676
LN012_547599	DLBCL	rBEC	0.454771	-0.477037
LN012_878133	FL	capBEC	0.345203	-0.455316
LN012_739898	FL	capBEC	0	-0.0942036
LN012_53141	FL	capBEC	-0.0713065	-0.251755
LN012_553265	DLBCL	rBEC	-0.146429	-0.330876
LN012_243427	rLN	capBEC	-0.146891	-0.565753
LN012_430463	DLBCL	rBEC	0	-0.437727
LN012_471898	FL	artBEC	0.113522	-0.379981
LN012_585279	FL	vnBEC	-0.142902	-0.190536
LN012_125560	DLBCL	capBEC	-0.145743	-0.426606
LN012_493641	rLN	capBEC	-0.141258	-0.282517
LN012_150800	DLBCL	rBEC	0.282658	1.14868
LN012_139236	FL	artBEC	0.991533	-0.460654
LN012_639518	DLBCL	rBEC	-0.131402	-0.0876011
LN012_879385	DLBCL	rBEC	-0.13991	-0.186547
LN012_575114	rLN	capBEC	-0.143217	-0.190955
LN012_142062	FL	capBEC	-0.284507	-0.189671
LN012_785308	DLBCL	artBEC	0.202362	-0.613524
LN012_263617	rLN	capBEC	0.756807	0
LN012_261202	FL	capBEC	-0.102709	-0.395107
LN012_718432	DLBCL	vnBEC	-0.217075	0
LN012_707490	rLN	vnBEC	-0.142757	-0.0951715
LN012_369513	rLN	capBEC	-0.074267	-0.297068
LN012_718929	FL	capBEC	0	-0.331143
LN012_424396	DLBCL	vnBEC	-0.07403	-0.29612
LN012_250276	FL	capBEC	0	0
LN012_498533	FL	capBEC	-0.142613	0
LN012_883984	rLN	capBEC	-0.0998257	-0.190762
LN012_691263	rLN	capBEC	-0.0726698	-0.328602
LN012_307979	DLBCL	rBEC	-0.0715114	-0.190697
LN012_93513	FL	capBEC	-0.0683335	-0.0911113
LN012_226083	FL	capBEC	0.0691166	-0.55908
LN012_608202	rLN	vnBEC	-0.0747866	-0.276006
LN012_542201	FL	capBEC	0.289629	-0.193086
LN012_392552	rLN	capBEC	0.659852	-0.0977558
LN012_697257	FL	capBEC	-0.462927	-0.327557
LN012_736189	FL	capBEC	0.920761	-0.193185
LN012_487943	rLN	capBEC	-0.174916	-0.0976022
LN012_563489	FL	capBEC	-0.173222	-0.0965429
LN012_866023	DLBCL	vnBEC	-0.118188	0
LN012_717262	FL	capBEC	0.581731	-0.303464
LN012_840296	DLBCL	rBEC	-0.0708296	-0.476832
LN012_182035	rLN	vnBEC	-0.128059	-0.720216
LN012_319758	rLN	capBEC	0.375486	-0.300388
LN012_709450	FL	capBEC	-0.099104	-0.0945342
LN012_42996	rLN	capBEC	0.573085	-0.0907645
LN012_350874	rLN	capBEC	-0.260128	-0.173419
LN012_535663	rLN	capBEC	-0.0757273	-0.201939
LN012_818531	FL	capBEC	0.516482	0.285418
LN012_118958	FL	artBEC	0.774984	-0.0368013
LN012_716332	FL	capBEC	-0.0725445	-0.424805
LN012_873451	FL	capBEC	0	-0.195034
LN012_778171	DLBCL	rBEC	-0.0710314	-0.284126
LN012_494032	FL	vnBEC	-0.144889	-0.703337
LN012_304175	FL	capBEC	0.261783	-0.294919
LN012_860925	FL	capBEC	0.28403	-0.378707
LN012_786968	FL	vnBEC	0.134173	0.0525764
LN012_435675	DLBCL	capBEC	0.399138	-0.361424
LN012_662671	rLN	capBEC	0	-0.190439
LN012_592963	DLBCL	rBEC	0.226685	-0.201498
LN012_452491	rLN	capBEC	-0.0729726	-0.270546
LN012_222125	rLN	capBEC	-0.140674	-0.37513
LN012_840084	FL	capBEC	0.508036	-0.498277
LN012_504991	rLN	capBEC	-0.0738079	-0.469884
LN012_422027	FL	capBEC	-0.145541	-0.194054
LN012_421098	DLBCL	artBEC	0.363479	-0.468485
LN012_172499	DLBCL	rBEC	-0.14806	-0.471146
LN012_56119	FL	capBEC	-0.149708	-0.19961
LN012_616560	DLBCL	vnBEC	0	1.01011
LN012_467335	FL	capBEC	0.374067	-0.276087
LN012_282022	FL	capBEC	0.274291	-0.442628
LN012_331253	DLBCL	capBEC	0	-0.234831
LN012_214476	FL	capBEC	0.42976	-0.191997
LN012_755694	rLN	capBEC	0	-0.201645
LN012_75122	DLBCL	vnBEC	-0.0739384	-0.136728
LN012_496856	DLBCL	vnBEC	-0.214353	-0.365021
LN012_95814	rLN	capBEC	-0.211501	-0.282001
LN012_38834	rLN	capBEC	-0.135481	-0.180642
LN012_494779	FL	capBEC	0.141447	-0.697657
LN012_588064	rLN	capBEC	0.453543	0
LN012_84976	DLBCL	rBEC	-0.0746258	-0.36092
LN012_52619	FL	capBEC	-0.180997	-0.587565
LN012_50412	FL	capBEC	-0.102947	-0.335378
LN012_261237	FL	vnBEC	-0.252615	-0.298557
LN012_712992	DLBCL	capBEC	-0.0750293	-0.400157
LN012_98069	DLBCL	vnBEC	-0.0709244	-0.189132
LN012_694439	FL	capBEC	0	-0.404027
LN012_511581	rLN	capBEC	0.22292	-0.0990756
LN012_455985	rLN	capBEC	-0.146276	-0.466079
LN012_424739	rLN	capBEC	0	0
LN012_402905	FL	capBEC	0	-0.242483
LN012_304855	FL	capBEC	0	-0.197344
LN012_855359	rLN	capBEC	-0.0734711	-0.429909
LN012_472109	rLN	capBEC	-0.0742274	-0.434072
LN012_546748	FL	capBEC	-0.104701	-0.404544
LN012_238435	rLN	capBEC	-0.0764833	-0.203956
LN012_688962	rLN	capBEC	-0.403547	-0.238215
LN012_426834	FL	capBEC	0.40635	-0.242925
LN012_519789	rLN	capBEC	-0.151123	-0.302247
LN012_415152	rLN	capBEC	-0.103669	-0.199826
LN012_46954	FL	capBEC	-0.356692	-0.199503
LN012_147599	FL	capBEC	0.0900497	-0.294349
LN012_708292	FL	capBEC	0.295753	-0.375676
LN012_296074	FL	capBEC	-0.0752194	-0.300878
LN012_498750	rLN	capBEC	-0.150821	-0.340035
LN012_129953	FL	capBEC	0	-0.100639
LN012_616751	FL	capBEC	0.738186	0.297439
LN012_153711	rLN	capBEC	-0.192019	-0.194054
LN012_696375	DLBCL	rBEC	-0.0732912	-0.624362
LN012_734862	DLBCL	capBEC	-0.149118	0
LN012_549490	FL	capBEC	-0.0737168	-0.393156
LN012_503833	rLN	vnBEC	-0.0732784	-0.293114
LN012_16199	FL	capBEC	0	-0.199574
LN012_220613	DLBCL	artBEC	0	-0.301533
LN012_118888	rLN	vnBEC	-0.151316	-0.40351
LN012_784894	rLN	capBEC	0.257292	-0.285563
LN012_124269	DLBCL	rBEC	0	1.31801
LN012_790181	rLN	capBEC	0.67183	0.429482
LN012_623448	rLN	capBEC	-0.292909	-0.602244
LN012_266198	DLBCL	rBEC	-0.252239	-0.298076
LN012_754070	FL	capBEC	-0.0760332	-0.40551
LN012_330174	FL	capBEC	0.424976	-0.102971
LN012_59523	FL	capBEC	0	-0.242925
LN012_361714	rLN	capBEC	0	-0.200006
LN012_176765	rLN	capBEC	0	-0.420583
LN012_796409	FL	artBEC	0.448681	-0.101433
LN012_527118	rLN	capBEC	-0.0789857	-0.210628
LN012_348485	FL	capBEC	-0.196297	-0.0996439
LN012_738316	rLN	capBEC	0.0906555	-0.402409
LN012_367686	FL	capBEC	-0.0758104	-0.467013
LN012_121858	rLN	capBEC	-0.184276	-0.387926
LN012_358000	DLBCL	capBEC	0.21869	-0.485977
LN012_83810	DLBCL	rBEC	-0.184587	-0.103673
LN012_170383	FL	artBEC	0.841388	-0.33721
LN012_393743	rLN	capBEC	-0.152599	-0.469734
LN012_133037	rLN	capBEC	0	-0.141594
LN012_543540	FL	capBEC	0	0
LN012_393818	FL	capBEC	0	-0.758832
LN012_801566	rLN	capBEC	-0.121833	-0.262393
LN012_359325	rLN	capBEC	0	-0.226741
LN012_197114	FL	capBEC	0.357496	-0.190665
LN012_453488	DLBCL	artBEC	0.652185	-0.2992
LN012_638604	DLBCL	capBEC	-0.177156	-0.0990051
LN012_252818	DLBCL	rBEC	0	-0.201682
LN012_369836	FL	capBEC	0	-0.103418
LN012_352899	rLN	capBEC	0.507059	-0.353749
LN012_296175	FL	artBEC	0.160243	-0.252792
LN012_629567	FL	vnBEC	-0.0749752	-0.462366
LN012_869319	FL	capBEC	-0.261427	-0.206563
LN012_507852	FL	capBEC	0	-0.208413
LN012_662147	rLN	capBEC	-0.149412	-0.436707
LN012_193117	FL	capBEC	0.097928	-0.494072
LN012_584045	FL	capBEC	-0.10576	-0.486818
LN012_714712	FL	capBEC	0.310196	-0.516993
LN012_533061	rLN	vnBEC	-0.107547	-0.666026
LN012_561269	rLN	capBEC	0.747815	-0.167558
LN012_864268	rLN	capBEC	0.314482	-0.104827
LN012_386626	FL	capBEC	-0.105985	-0.205326
LN012_280060	FL	capBEC	-0.0759634	-0.241052
LN012_248105	FL	artBEC	0.232735	-0.310313
LN012_654497	FL	artBEC	0.681058	-0.0970272
LN012_18954	rLN	capBEC	-0.0783944	-0.456974
LN012_519872	FL	capBEC	0	-0.252658
LN012_132733	rLN	capBEC	-0.155923	-0.519744
LN012_733943	FL	artBEC	0.798533	-0.311314
LN012_117306	DLBCL	vnBEC	-0.173408	-0.0966593
LN012_100387	FL	capBEC	0.298189	-0.102281
LN012_505012	DLBCL	artBEC	0.737672	-0.163793
LN012_835200	rLN	capBEC	0.313698	-0.481534
LN012_655375	rLN	capBEC	0.666249	-0.504664
LN012_383829	FL	capBEC	0.38607	-0.450493
LN012_319105	FL	capBEC	-0.156849	-0.313698
LN012_651904	rLN	capBEC	-0.20184	-0.141745
LN012_735794	rLN	capBEC	0.608963	-0.447337
LN012_566564	FL	capBEC	-0.0735356	-0.196095
LN012_517563	DLBCL	capBEC	-0.108241	-0.105355
LN012_510077	DLBCL	rBEC	0.396543	-0.211489
LN012_371924	rLN	capBEC	-0.0806484	0.626184
LN012_33513	FL	capBEC	0.514212	-0.197869
LN012_658604	rLN	capBEC	0	-0.240032
LN012_99371	FL	capBEC	0	-0.514163
LN012_631393	rLN	capBEC	-0.0784546	-0.313818
LN012_217351	rLN	capBEC	-0.0776076	-0.310431
LN012_381704	rLN	capBEC	-0.21533	-0.24822
LN012_548031	rLN	capBEC	-0.160085	-0.213447
LN012_171285	DLBCL	rBEC	-0.217898	-0.353011
LN012_684043	FL	capBEC	0.109341	-0.104526
LN012_316593	FL	capBEC	-0.162301	-0.108201
LN012_492461	rLN	capBEC	-0.279587	-0.206486
LN012_573183	FL	capBEC	-0.0788635	-0.144095
LN012_122029	FL	capBEC	0.404048	-0.279262
LN012_416993	FL	capBEC	0	-0.350403
LN012_703617	FL	capBEC	-0.158803	-0.529342
LN012_350423	FL	capBEC	0	-0.19801
LN012_385388	rLN	capBEC	-0.0788635	-0.522913
LN012_310891	DLBCL	capBEC	-0.0801217	0
LN012_197005	FL	capBEC	-0.0774175	-0.348388
LN012_666608	rLN	vnBEC	-0.185372	0.416667
LN012_47937	rLN	capBEC	0	-0.363079
LN012_407447	FL	capBEC	0.395081	-0.565742
LN012_452582	rLN	capBEC	-0.161522	-0.107682
LN012_36849	rLN	vnBEC	-0.105061	-0.381727
LN012_168983	FL	capBEC	0.321568	-0.68231
LN012_761755	rLN	vnBEC	-0.0782744	-0.208732
LN012_787305	FL	capBEC	-0.0751107	-0.13849
LN012_659422	rLN	capBEC	-0.198039	-0.264052
LN012_777578	rLN	capBEC	-0.187582	0.617189
LN012_378423	FL	capBEC	-0.107901	-0.209897
LN012_220961	rLN	vnBEC	-0.162269	0
LN012_323992	DLBCL	capBEC	0	-0.328244
LN012_287519	rLN	capBEC	0	-0.394393
LN012_150418	FL	capBEC	-0.204042	-0.247668
LN012_721786	FL	capBEC	0.804879	-0.107317
LN012_666348	FL	capBEC	0.715185	-0.108859
LN012_309990	DLBCL	rBEC	0.320614	-0.680366
LN012_140590	FL	capBEC	1.32657	-0.109169
LN012_383990	rLN	capBEC	-0.0797283	-0.492544
LN012_477158	rLN	capBEC	-0.0816442	-0.217718
LN012_180918	rLN	vnBEC	0	-0.411114
LN012_594283	rLN	capBEC	-0.374806	-0.108947
LN012_848778	FL	capBEC	-0.0809554	-0.255138
LN012_727057	rLN	capBEC	0	-0.109258
LN012_522063	rLN	capBEC	0.249769	-0.444033
LN012_155622	rLN	capBEC	-0.1266	-0.210792
LN012_379363	FL	capBEC	0.32618	-0.217453
LN012_153678	FL	capBEC	0.541036	-0.105314
LN012_129885	FL	capBEC	-0.0804559	-0.107275
LN012_542392	FL	capBEC	-0.0820275	-0.258152
LN012_602896	FL	artBEC	0.327308	-0.366691
LN012_282478	rLN	capBEC	0.678061	-0.319792
LN012_183217	FL	vnBEC	-0.152431	0
LN012_453817	rLN	capBEC	0	-0.244671
LN012_742640	rLN	vnBEC	0.156669	0
LN012_202400	rLN	capBEC	-0.0800901	-0.427147
LN012_876869	rLN	capBEC	0	-0.320044
LN012_364153	DLBCL	rBEC	-0.0802169	0.962602
LN012_21021	rLN	vnBEC	-0.110669	-0.108266
LN012_880037	rLN	capBEC	0.70868	2.80074
LN012_530722	rLN	capBEC	-0.169026	-0.450735
LN012_539329	FL	artBEC	-0.0828588	-0.150009
LN012_376111	FL	artBEC	0.478979	-0.556213
LN012_326440	FL	capBEC	0	-0.110731
LN012_413539	rLN	vnBEC	0	-0.109842
LN012_108188	FL	vnBEC	-0.0801376	-0.252836
LN012_648276	DLBCL	capBEC	-0.0789093	-0.50206
LN012_847774	rLN	capBEC	-0.0806645	-0.533165
LN012_679367	FL	capBEC	0.581836	-0.33514
LN012_483325	rLN	capBEC	-0.0837815	-0.374785
LN012_331802	FL	capBEC	0.32144	-0.428587
LN012_478661	FL	capBEC	0.242477	-0.323303
LN012_488355	FL	capBEC	-0.0830138	-0.592977
LN012_493555	rLN	capBEC	-0.193791	-0.258388
LN012_403340	FL	capBEC	-0.145063	-0.484286
LN012_92642	FL	artBEC	0.445902	0
LN012_471870	DLBCL	capBEC	0.308655	-0.338484
LN012_876066	FL	vnBEC	-0.0821787	-0.438286
LN012_574979	FL	capBEC	-0.0811671	-0.255734
LN012_499796	rLN	capBEC	-0.0838699	-0.447306
LN012_216024	rLN	capBEC	1.07632	0
LN012_501969	FL	capBEC	0.162301	-0.108201
LN012_173793	DLBCL	capBEC	0	-0.360213
LN012_665528	DLBCL	capBEC	-0.0799166	-0.252214
LN012_424997	rLN	capBEC	0.340378	-0.113459
LN012_217043	FL	capBEC	0	-0.328984
LN012_643039	DLBCL	rBEC	-0.189694	-0.106892
LN012_340659	DLBCL	capBEC	-0.0827046	-0.220546
LN012_171773	FL	capBEC	0.244784	-0.326378
LN012_759534	rLN	capBEC	0.335267	-0.151419
LN012_688087	FL	capBEC	-0.0845308	-0.112708
LN012_703765	rLN	capBEC	-0.164156	-0.297713
LN012_114930	rLN	artBEC	0.568561	-0.36787
LN012_844722	FL	artBEC	0.315884	-0.222995
LN012_224088	FL	capBEC	-0.0797439	-0.318976
LN012_805497	FL	capBEC	0	-0.483049
LN012_307347	FL	capBEC	1.02599	-0.108332
LN012_340872	rLN	capBEC	0.332747	0
LN012_90545	rLN	capBEC	0.866978	-0.491383
LN012_367792	rLN	vnBEC	-0.0806967	-0.386533
LN012_283369	rLN	capBEC	-0.0833084	-0.333233
LN012_64492	rLN	capBEC	0.72962	-0.336474
LN012_107173	rLN	capBEC	-0.168344	-0.112229
LN012_700626	rLN	capBEC	0	-0.265176
LN012_241060	FL	capBEC	0.191365	-0.111474
LN012_319444	FL	capBEC	0.432487	-0.581384
LN012_394309	rLN	capBEC	0	-0.226723
LN012_584035	rLN	capBEC	0.884448	-0.371893
LN012_460255	rLN	capBEC	-0.0817937	-0.693728
LN012_770886	rLN	vnBEC	0	0
LN012_452333	FL	capBEC	0.297835	-0.109125
LN012_214691	rLN	capBEC	-0.249873	-0.111055
LN012_790923	rLN	capBEC	0	-0.143307
LN012_833429	FL	capBEC	0.854601	-0.231838
LN012_274276	rLN	capBEC	-0.0866505	-0.462136
LN012_552182	FL	capBEC	0	-0.109909
LN012_393211	rLN	capBEC	0	-0.152283
LN012_212822	rLN	capBEC	0.411399	-0.258861
LN012_783214	rLN	capBEC	0	-0.11579
LN012_481908	FL	capBEC	-0.084172	0
LN012_682118	FL	capBEC	-0.0855002	-0.381892
LN012_621538	FL	capBEC	-0.198958	-0.338268
LN012_708887	FL	capBEC	0.374545	0.566808
LN012_698925	DLBCL	rBEC	-0.0832562	-0.444033
LN012_323507	FL	capBEC	0	-0.117094
LN012_479507	FL	artBEC	-0.087172	-0.272567
LN012_878554	FL	capBEC	0	-0.381662
LN012_68298	FL	capBEC	0.336545	-0.112182
LN012_483993	rLN	capBEC	-0.0850396	-0.340158
LN012_135028	rLN	capBEC	-0.0849482	-0.113264
LN012_561394	FL	capBEC	-0.172273	-0.114849
LN012_518601	FL	capBEC	-0.0880588	-0.234823
LN012_772079	FL	capBEC	-0.118553	-0.117813
LN012_254129	FL	artBEC	0.754894	-0.336106
LN012_142870	FL	capBEC	-0.0865357	-0.230762
LN012_329353	rLN	capBEC	0.580277	-0.269514
LN012_373174	FL	capBEC	-0.0870749	0
LN012_728610	rLN	capBEC	-0.087172	-0.272567
LN012_412193	DLBCL	capBEC	0.572744	-0.334633
LN012_425106	rLN	capBEC	-0.0862882	-0.115051
LN012_406064	FL	capBEC	-0.202135	-0.459094
LN012_292002	DLBCL	capBEC	0	1.42495
LN012_816782	FL	capBEC	0.494188	-0.224506
LN012_319897	rLN	artBEC	-0.177488	-0.23665
LN012_258391	FL	capBEC	-0.172085	0
LN012_804417	FL	capBEC	0.436836	-0.181499
LN012_49669	rLN	capBEC	-0.117596	1.12832
LN012_660611	FL	capBEC	0.472221	-0.324865
LN012_863444	FL	capBEC	-0.177528	-0.236705
LN012_10133	rLN	capBEC	1.09389	0.190107
LN012_27774	DLBCL	artBEC	0.134527	-0.109392
LN012_48831	FL	capBEC	0.71308	-0.272404
LN012_287490	rLN	capBEC	-0.207505	-0.236379
LN012_635123	FL	capBEC	0	-0.22687
LN012_80251	DLBCL	capBEC	-0.0860612	0
LN012_650511	rLN	capBEC	0.585054	-0.154054
LN012_78385	FL	capBEC	-0.0872305	-0.505345
LN012_284087	rLN	capBEC	0.799895	-0.11959
LN012_787419	rLN	vnBEC	-0.129465	-0.172619
LN012_814368	DLBCL	capBEC	-0.204875	-0.233031
LN012_467290	FL	capBEC	-0.0891943	-0.356777
LN012_367039	FL	capBEC	-0.175601	-0.117067
LN012_90289	DLBCL	capBEC	0	0
LN012_733727	rLN	capBEC	0.332347	-0.604587
LN012_249753	FL	vnBEC	-0.202572	-0.385147
LN012_549952	DLBCL	capBEC	0.351598	-0.117199
LN012_529371	FL	artBEC	0.798393	-0.117279
LN012_855339	rLN	capBEC	0.0572319	-0.273003
LN012_621177	rLN	capBEC	0.339428	-0.113143
LN012_638918	DLBCL	vnBEC	-0.0850396	-0.113386
LN012_631535	DLBCL	capBEC	-0.0894217	0
LN012_455535	rLN	capBEC	-0.0877212	-0.350885
LN012_590851	rLN	capBEC	0	0
LN012_627226	FL	capBEC	-0.0878003	-0.234134
LN012_721978	DLBCL	capBEC	0	0.359607
LN012_380777	rLN	capBEC	0.352795	-0.117598
LN012_274761	rLN	capBEC	-0.212051	0
LN012_190469	rLN	capBEC	0	-0.118761
LN012_312209	DLBCL	capBEC	0	1.72065
LN012_340788	FL	capBEC	-0.0851863	-0.267012
LN012_834186	DLBCL	rBEC	0	1.27106
LN012_416192	rLN	capBEC	-0.0895255	-0.238735
LN012_563197	rLN	capBEC	0.270096	-0.43917
LN012_503822	FL	capBEC	0	-0.497828
LN012_346083	FL	capBEC	0	-0.235625
LN012_92020	rLN	capBEC	0.302849	-0.391881
LN012_474480	rLN	capBEC	-0.0882991	-0.117732
LN012_574137	rLN	capBEC	0	-0.475923
LN012_553010	FL	capBEC	-0.177285	-0.276673
LN012_851433	rLN	capBEC	-0.0891326	-0.35653
LN012_35767	DLBCL	capBEC	-0.219348	-0.267684
LN012_19618	rLN	capBEC	0.518446	-0.122018
LN012_709412	rLN	capBEC	0	-0.118001
LN012_864900	rLN	capBEC	0	-0.242987
LN012_294801	FL	capBEC	0	-0.249213
LN012_734833	FL	capBEC	0.274739	-0.122106
LN012_159847	rLN	capBEC	-0.172652	-0.385304
LN012_102825	FL	capBEC	0	0
LN012_383735	rLN	vnBEC	-0.271614	-0.796967
LN012_2785	FL	capBEC	-0.0886423	-0.11819
LN012_403928	FL	capBEC	-0.0909468	-0.404358
LN012_642735	FL	capBEC	-0.171821	-0.179297
LN012_753049	DLBCL	vnBEC	0	-0.121552
LN012_800607	rLN	capBEC	-0.214615	-0.368181
LN012_270197	FL	capBEC	0.528376	0.500041
LN012_693601	FL	capBEC	-0.0910551	0
LN012_149655	FL	capBEC	-0.0871331	-0.116178
LN012_461659	rLN	capBEC	-0.441974	-0.241606
LN012_824470	DLBCL	rBEC	-0.0921345	2.34333
LN012_377356	FL	artBEC	0	-0.124761
LN012_765197	rLN	capBEC	0.377219	-0.162465
LN012_100254	FL	capBEC	0.352315	-0.117438
LN012_223137	rLN	vnBEC	-0.172957	-0.115305
LN012_421349	rLN	capBEC	0	1.16141
LN012_785092	rLN	capBEC	-0.149388	-0.464606
LN012_50560	FL	capBEC	-0.183734	-0.285658
LN012_311787	rLN	vnBEC	0	-0.122906
LN012_490855	rLN	vnBEC	0.130291	-0.399105
LN012_430592	FL	capBEC	0.685597	-0.123446
LN012_774022	DLBCL	rBEC	0.368896	-0.598396
LN012_125887	rLN	capBEC	0	-0.372895
LN012_852876	FL	capBEC	0.934946	-0.241892
LN012_178237	DLBCL	rBEC	-0.0895671	-0.119423
LN012_576590	DLBCL	capBEC	-0.178306	-0.237742
LN012_196129	rLN	artBEC	0.49068	-0.366319
LN012_796068	FL	capBEC	0.710827	-0.164436
LN012_599148	rLN	capBEC	-0.0955048	-0.12734
LN012_41921	DLBCL	rBEC	0	1.73173
LN012_437634	rLN	capBEC	-0.0915138	-0.122018
LN012_696744	rLN	capBEC	0	0
LN012_366170	rLN	capBEC	0.305822	-0.122519
LN012_564454	DLBCL	artBEC	0.869898	0.0814342
LN012_459028	DLBCL	rBEC	-0.0904738	0
LN012_28074	DLBCL	capBEC	-0.0903034	-0.361214
LN012_636949	FL	capBEC	0.363096	-0.446837
LN012_76321	rLN	capBEC	0	-0.13006
LN012_496575	rLN	capBEC	-0.367735	-0.245157
LN012_561735	FL	capBEC	-0.0952849	-0.742571
LN012_357426	rLN	capBEC	0.180141	-0.120094
LN012_678664	DLBCL	capBEC	-0.0972869	-0.259432
LN012_526790	rLN	capBEC	0	-0.435671
LN012_772228	DLBCL	capBEC	0.434619	-0.331805
LN012_291983	rLN	vnBEC	-0.195609	-0.130406
LN012_801419	DLBCL	rBEC	-0.126502	-0.127569
LN012_388152	rLN	capBEC	-0.190472	-0.253963
LN012_295472	rLN	artBEC	0.638851	-0.17036
LN012_437793	rLN	capBEC	0.366319	0.776346
LN012_345245	rLN	capBEC	0.377102	-0.3333
LN012_633569	rLN	capBEC	0.466119	-0.372895
LN012_290814	DLBCL	rBEC	0	3.22612
LN012_266983	rLN	capBEC	-0.0954803	-0.254614
LN012_198831	FL	vnBEC	-0.0913821	-0.121843
LN012_389288	FL	capBEC	0.407726	-0.253445
LN012_579121	rLN	capBEC	0.465315	0
LN012_640210	FL	vnBEC	-0.0898598	-0.585128
LN012_807066	rLN	capBEC	0.518544	-0.488191
LN012_812173	rLN	capBEC	-0.0958743	0
LN012_142594	DLBCL	rBEC	0	0.981015
LN012_288319	FL	capBEC	-0.100956	0
LN012_761870	DLBCL	rBEC	0.923363	2.55578
LN012_99634	rLN	capBEC	-0.0923138	-0.409985
LN012_658382	FL	capBEC	-0.0886017	0.798655
LN012_30067	rLN	capBEC	0.649967	-0.414869
LN012_774613	rLN	capBEC	0.483881	-0.387105
LN012_426653	rLN	capBEC	0.488243	0
LN012_262967	rLN	capBEC	0	-0.382117
LN012_817341	FL	capBEC	0.63532	-0.341213
LN012_345540	rLN	capBEC	0.474848	0
LN012_635183	rLN	capBEC	-0.194677	-0.129785
LN012_739149	DLBCL	capBEC	-0.123649	1.74129
LN012_815185	rLN	capBEC	-0.194215	0
LN012_745041	rLN	capBEC	-0.0952362	-0.193254
LN012_109807	FL	capBEC	0.191551	-0.168811
LN012_274543	rLN	capBEC	0.297555	-0.132247
LN012_380985	FL	capBEC	-0.0946089	-0.126145
LN012_115457	DLBCL	capBEC	0	-0.126917
LN012_65239	rLN	capBEC	-0.097133	-0.259021
LN012_226917	FL	capBEC	0.780892	0
LN012_748568	FL	artBEC	0.493241	-0.394592
LN012_791785	FL	artBEC	0.456037	-0.24322
LN012_359090	rLN	capBEC	0	-0.248658
LN012_293682	DLBCL	rBEC	0	-0.445106
LN012_744256	FL	artBEC	0.788414	-0.251718
LN012_348466	DLBCL	capBEC	-0.0971586	-0.3416
LN012_226583	rLN	capBEC	0.69128	-0.250145
LN012_247071	rLN	capBEC	0	-0.133266
LN012_541109	FL	capBEC	0	-0.136297
LN012_676612	rLN	capBEC	-0.100116	-0.133487
LN012_313437	FL	capBEC	0	0.524143
LN012_289877	DLBCL	vnBEC	-0.132636	-0.312026
LN012_766322	FL	capBEC	0	-0.132717
LN012_359558	DLBCL	capBEC	0.296425	-0.173166
LN012_342353	rLN	capBEC	-0.100899	0.672662
LN012_878674	FL	capBEC	-0.099867	-0.307838
LN012_420715	FL	capBEC	-0.0980925	-0.39237
LN012_316262	rLN	capBEC	0.836112	-0.346209
LN012_193652	FL	capBEC	0	-0.130302
LN012_491260	FL	capBEC	0.498511	0
LN012_558094	FL	capBEC	0	-0.578683
LN012_849515	DLBCL	capBEC	0.408074	-0.272049
LN012_140936	FL	artBEC	0.824502	-0.403371
LN012_762703	FL	capBEC	0.416081	-0.319299
LN012_486887	rLN	capBEC	-0.103776	-0.138368
LN012_336250	FL	capBEC	0	-0.410184
LN012_27232	rLN	capBEC	-0.103291	0
LN012_75897	DLBCL	vnBEC	-0.166366	2.27612
LN012_423924	FL	capBEC	0.493908	-0.131709
LN012_348537	rLN	capBEC	0.748174	-0.26529
LN012_489734	rLN	capBEC	0.664549	-0.137362
LN012_36190	FL	capBEC	-0.098356	0
LN012_195291	rLN	capBEC	0	-0.477033
LN012_645914	FL	capBEC	-0.100171	-0.267123
LN012_184173	FL	capBEC	0	-0.132536
LN012_405609	rLN	capBEC	-0.101126	-0.404505
LN012_6938	rLN	capBEC	-0.101269	-0.405075
LN012_209822	FL	capBEC	0	-0.532152
LN012_675890	FL	capBEC	-0.207918	-0.63826
LN012_647486	DLBCL	capBEC	0.406682	0
LN012_460209	rLN	vnBEC	0	0
LN012_228647	FL	artBEC	0.770954	-0.132536
LN012_417557	FL	capBEC	0	0
LN012_664003	FL	capBEC	0	0
LN012_328298	rLN	capBEC	0.582658	0
LN012_387026	rLN	artBEC	0.574717	0.417436
LN012_120699	rLN	capBEC	-0.106001	0
LN012_875192	DLBCL	capBEC	-0.209028	-0.278704
LN012_832852	DLBCL	capBEC	0	0
LN012_62574	FL	capBEC	0.694087	-0.285814
LN012_604732	rLN	artBEC	0.697825	-0.287692
LN012_246855	FL	capBEC	0.59677	0.583851
LN012_202601	rLN	capBEC	0	-0.270355
LN012_521903	FL	capBEC	0.619026	-0.358153
LN012_458272	rLN	capBEC	0	-0.141984
LN012_261091	FL	capBEC	0	-0.143936
LN012_467879	FL	artBEC	-0.109684	-0.146245
LN012_321485	FL	artBEC	0.700353	-0.620204
LN012_786079	rLN	capBEC	-0.235818	-0.272672
LN012_364845	FL	capBEC	0.68391	-0.140355
LN012_174649	rLN	capBEC	0	-0.471175
LN012_197981	FL	capBEC	0	-0.140992
LN012_153645	FL	capBEC	-0.136547	0
LN012_34052	DLBCL	capBEC	0	0
LN012_255803	FL	artBEC	0.439161	0
LN012_157475	FL	artBEC	0.794394	-0.330119
LN012_667144	FL	capBEC	0.859439	-0.623944
LN012_339893	FL	capBEC	0	-0.188182
LN012_616324	rLN	capBEC	1.00284	-0.144573
LN012_222370	FL	capBEC	-0.13753	-0.700523
LN012_239071	FL	capBEC	0	0
LN012_849204	DLBCL	rBEC	-0.112773	1.36908
LN012_268334	FL	artBEC	0.978304	-0.485806
LN012_110606	FL	capBEC	-0.276652	-0.28458
LN012_596347	FL	capBEC	0	-0.342827
LN012_642200	FL	capBEC	0	-0.142072
LN012_226644	DLBCL	capBEC	0	1.92949
LN012_464887	rLN	capBEC	0.581211	-0.15499
LN012_749278	DLBCL	capBEC	-0.226392	0
LN012_440634	FL	artBEC	0.552532	0.399576
LN012_561777	rLN	capBEC	0.570667	-0.499254
LN012_878609	FL	capBEC	-0.115869	0
LN012_672631	rLN	capBEC	0.460859	-0.503656
LN012_815290	FL	capBEC	0	0
LN012_866599	FL	capBEC	-0.113312	0
LN012_611493	rLN	vnBEC	0	-0.152974
LN012_539685	FL	capBEC	0	0
LN012_295041	rLN	artBEC	0.504158	-0.152814
LN012_14721	rLN	capBEC	-0.116998	0
LN012_741234	DLBCL	capBEC	-0.111494	-0.148659
LN012_43721	FL	capBEC	-0.114133	-0.347076
LN012_800209	FL	capBEC	0	-0.201525
LN012_91826	FL	capBEC	0	-0.308875
LN012_559629	FL	vnBEC	0.63258	-0.357255
LN012_554003	rLN	capBEC	0	-0.158779
LN012_259667	FL	capBEC	0	-0.63823
LN012_835636	FL	capBEC	-0.237459	0
LN012_647378	FL	capBEC	-0.118553	-0.158071
LN012_140233	FL	capBEC	-0.154122	-0.32455
LN012_12767	FL	capBEC	0	0
LN012_668569	rLN	capBEC	0	-0.473159
LN012_267173	DLBCL	capBEC	0	-0.16375
LN012_738198	FL	capBEC	-0.236056	-0.157371
LN012_650081	FL	capBEC	-0.123401	-0.164535
LN012_258956	rLN	capBEC	0.512621	-0.214464
LN012_256618	DLBCL	capBEC	0	0
LN012_383375	FL	capBEC	0	0.701676
LN012_429586	DLBCL	capBEC	0	0
LN012_141522	FL	capBEC	0	0
LN012_293425	DLBCL	capBEC	-0.135618	-0.431871
LN012_17896	rLN	capBEC	-0.129674	0
LN012_131480	DLBCL	capBEC	0	0
LN012_282637	DLBCL	capBEC	0	-0.180127
LN012_120544	DLBCL	capBEC	0	-0.370935
LN012_644766	rLN	capBEC	-0.173525	-0.561595
LN012_145512	DLBCL	capBEC	0	-0.196473
LN012_269707	DLBCL	rBEC	-0.127271	-0.407184
LN012_422060	DLBCL	rBEC	0.0642409	2.28941
LN012_781837	DLBCL	rBEC	-0.294136	2.34464
LN012_367517	FL	rBEC	0.101285	0.505641
LN012_119302	DLBCL	rBEC	-0.304903	3.89568
LN012_822983	FL	vnBEC	0.113127	-0.433591
LN012_193624	DLBCL	rBEC	-0.21734	-0.674589
LN012_774187	DLBCL	artBEC	0.540678	-0.535449
LN012_394319	DLBCL	rBEC	-0.0515261	-0.632474
LN012_796981	DLBCL	rBEC	-0.144008	2.34692
LN012_528207	DLBCL	rBEC	-0.124933	-0.352378
LN012_690637	DLBCL	rBEC	-0.188185	1.61413
LN012_776383	DLBCL	artBEC	0.549271	0.152346
LN012_879346	FL	rBEC	-0.146975	-0.639131
LN012_579692	DLBCL	rBEC	0.583204	1.95536
LN012_225368	FL	vnBEC	0.159786	-0.589793
LN012_587414	DLBCL	rBEC	0.170848	0.14126
LN012_622986	rLN	vnBEC	-0.0709121	-0.432963
LN012_810811	DLBCL	rBEC	0.154566	-0.401893
LN012_732208	FL	rBEC	-0.164383	0.200437
LN012_518859	FL	vnBEC	-0.187483	-0.479169
LN012_2219	DLBCL	artBEC	0.863475	-0.262386
LN012_63653	DLBCL	artBEC	0.128514	2.60079
LN012_836762	DLBCL	artBEC	0.481032	1.09055
LN012_382625	FL	vnBEC	0.151373	-0.361057
LN012_573336	DLBCL	rBEC	-0.225953	-0.383972
LN012_103768	DLBCL	rBEC	-0.127881	1.43737
LN012_816798	DLBCL	rBEC	-0.115459	-0.705497
LN012_678030	DLBCL	artBEC	0.163653	-0.384351
LN012_40940	DLBCL	rBEC	-0.081057	2.95711
LN012_694979	DLBCL	rBEC	-0.106959	2.29623
LN012_37787	DLBCL	rBEC	-0.180044	0.456188
LN012_521085	FL	vnBEC	-0.172745	-0.50209
LN012_447598	DLBCL	rBEC	-0.18372	-0.629579
LN012_557129	rLN	rBEC	-0.110825	0.731003
LN012_156955	FL	vnBEC	0.014856	0.0122748
LN012_776039	DLBCL	rBEC	-0.221049	-0.476059
LN012_402571	DLBCL	rBEC	-0.229726	-0.601675
LN012_398031	DLBCL	rBEC	-0.0376704	3.7494
LN012_90760	FL	vnBEC	0.0563048	0.539017
LN012_446098	DLBCL	rBEC	0.0532984	2.16392
LN012_401583	FL	vnBEC	-0.252295	-0.111424
LN012_74662	FL	rBEC	-0.139587	0.0234148
LN012_856195	DLBCL	artBEC	0.306528	0.331227
LN012_698274	rLN	vnBEC	-0.099663	-0.23691
LN012_51024	DLBCL	rBEC	-0.173303	-0.472775
LN012_59061	FL	rBEC	0.166732	-0.452863
LN012_513115	DLBCL	rBEC	-0.174859	1.58814
LN012_235601	DLBCL	rBEC	-0.160076	1.20954
LN012_202566	DLBCL	rBEC	-0.169038	2.91238
LN012_124244	DLBCL	artBEC	0.733418	-0.549444
LN012_271678	DLBCL	rBEC	-0.205061	0.793
LN012_219564	DLBCL	rBEC	-0.101547	1.14519
LN012_575364	DLBCL	rBEC	0.0563701	0.71793
LN012_453042	DLBCL	rBEC	0.293739	-0.349917
LN012_691402	DLBCL	rBEC	-0.203649	1.40758
LN012_635422	FL	vnBEC	-0.278781	-0.407375
LN012_379858	DLBCL	rBEC	-0.197288	2.69224
LN012_555760	DLBCL	rBEC	-0.139327	1.89902
LN012_56256	FL	rBEC	0.0194242	-0.425035
LN012_521161	DLBCL	rBEC	0	-0.492681
LN012_267704	DLBCL	artBEC	0.421087	-0.258341
LN012_305332	DLBCL	rBEC	-0.043874	-0.475541
LN012_6007	DLBCL	rBEC	-0.0781411	-0.0961678
LN012_281011	DLBCL	rBEC	-0.251027	-0.472753
LN012_671323	FL	vnBEC	-0.247887	-0.4934
LN012_824491	FL	rBEC	-0.134384	0.28
LN012_608827	FL	vnBEC	-0.0818362	0.530615
LN012_474630	DLBCL	rBEC	0.151171	0.231106
LN012_233718	DLBCL	rBEC	-0.127335	-0.599825
LN012_799534	DLBCL	rBEC	-0.185375	3.19923
LN012_267307	DLBCL	artBEC	0.630738	-0.634818
LN012_564507	DLBCL	rBEC	0.476919	1.19823
LN012_42950_2	DLBCL	rBEC	-0.219985	-0.433801
LN012_94599	rLN	vnBEC	-0.162409	-0.378953
LN012_573897	FL	rBEC	-0.149445	0.409241
LN012_883118	DLBCL	rBEC	0.0811347	4.02635
LN012_801803	FL	rBEC	-0.195816	0.00638684
LN012_650569	rLN	vnBEC	-0.145711	-0.333482
LN012_475940	DLBCL	rBEC	-0.167741	2.12829
LN012_479705	rLN	vnBEC	-0.247256	-0.532207
LN012_871861	rLN	vnBEC	-0.131147	-0.496917
LN012_681686	DLBCL	rBEC	-0.350212	1.85686
LN012_781933	DLBCL	rBEC	0.130733	2.7719
LN012_418849	DLBCL	rBEC	-0.27826	-0.611718
LN012_401764	FL	vnBEC	0.154771	-0.177933
LN012_869608	FL	rBEC	-0.088571	-0.295237
LN012_775220	FL	vnBEC	0.136928	-0.81404
LN012_21873	DLBCL	rBEC	0.111069	-0.472155
LN012_591394	FL	vnBEC	-0.249029	0.646483
LN012_775796	FL	vnBEC	-0.15817	-0.463986
LN012_726470	DLBCL	rBEC	-0.0457546	-0.0355067
LN012_856523	FL	rBEC	-0.227594	-0.678358
LN012_638518	DLBCL	rBEC	-0.179087	-0.165685
LN012_397819	rLN	capBEC	0.134531	-0.664977
LN012_277828	DLBCL	rBEC	0.353179	-0.569091
LN012_760407	DLBCL	artBEC	0.309856	2.81394
LN012_252594	DLBCL	rBEC	-0.113747	2.11089
LN012_529642	DLBCL	vnBEC	0	-0.217756
LN012_773257	DLBCL	vnBEC	-0.138514	-0.639588
LN012_796937	DLBCL	rBEC	0.907291	0.514955
LN012_826772	DLBCL	rBEC	-0.116981	0.22636
LN012_661406	DLBCL	rBEC	-0.232001	0.111748
LN012_739040	rLN	vnBEC	0.129223	-5.55112e-17
LN012_677158	DLBCL	rBEC	-0.20085	2.13339
LN012_221121_2	DLBCL	rBEC	-0.172422	4.34046
LN012_282146_2	DLBCL	rBEC	-0.206618	2.53118
LN012_659028	DLBCL	rBEC	0.101685	0.692114
LN012_382340	DLBCL	rBEC	-0.169085	2.71197
LN012_803007	DLBCL	rBEC	-0.184704	-0.555452
LN012_609251	DLBCL	rBEC	-0.182983	2.65987
LN012_156722	DLBCL	artBEC	0.0270835	-0.383879
LN012_695651	DLBCL	rBEC	-0.136289	0.0806388
LN012_472074	FL	rBEC	0.0461486	-0.154507
LN012_378591	FL	vnBEC	-0.185016	-0.401511
LN012_721377	DLBCL	rBEC	-0.165697	2.79239
LN012_613110	DLBCL	rBEC	0.0462586	-0.527473
LN012_81314	DLBCL	rBEC	-0.215961	-0.277556
LN012_763902	DLBCL	rBEC	-0.142885	1.22766
LN012_777847	DLBCL	rBEC	-0.163332	0.894937
LN012_419132	FL	vnBEC	-0.164046	-0.249439
LN012_48977	DLBCL	rBEC	-0.265648	-0.000132227
LN012_720562	FL	rBEC	-0.0475162	-0.399401
LN012_271465	FL	artBEC	1.21235	-0.788753
LN012_84405	DLBCL	rBEC	-0.210896	1.65335
LN012_831659	DLBCL	rBEC	-0.167369	-0.579787
LN012_141206	DLBCL	rBEC	-0.179103	-0.63885
LN012_501223	DLBCL	rBEC	-0.0864339	-0.582687
LN012_392122	DLBCL	rBEC	-0.0955413	-0.446105
LN012_730130	DLBCL	rBEC	-0.0698234	-0.423843
LN012_744260	DLBCL	rBEC	-0.0449575	-0.375105
LN012_499330	rLN	vnBEC	-0.14485	-0.289644
LN012_518529	FL	capBEC	-0.243578	-0.194863
LN012_779875	DLBCL	rBEC	0.213434	-0.283995
LN012_782597	DLBCL	rBEC	0.215006	-0.529977
LN012_226006	FL	rBEC	-0.161071	-0.420966
LN012_272828	DLBCL	rBEC	0.123941	0.0993401
LN012_691138	DLBCL	rBEC	0.556588	0.506479
LN012_342140	FL	rBEC	-0.246415	-0.419871
LN012_578365	FL	artBEC	1.60566	-0.411145
LN012_536160	DLBCL	rBEC	0.664027	-0.00586706
LN012_875986	DLBCL	rBEC	-0.143995	4.42273
LN012_257641	DLBCL	artBEC	0.535467	-0.412099
LN012_447546	FL	rBEC	0.0705969	-0.346603
LN012_221059	DLBCL	rBEC	0.286676	-0.260521
LN012_293687	DLBCL	rBEC	-0.149752	-0.320673
LN012_61676	DLBCL	rBEC	-0.0501185	-0.421352
LN012_16155	DLBCL	artBEC	0.612743	-0.68694
LN012_356222	DLBCL	rBEC	-0.22655	3.68532
LN012_4941	DLBCL	artBEC	0.69949	0.218586
LN012_456793	DLBCL	artBEC	0.518194	-0.133916
LN012_463684	FL	vnBEC	0.0501513	-0.0668684
LN012_579695	DLBCL	rBEC	-0.322798	-0.269093
LN012_121345	FL	vnBEC	-0.237187	0.164937
LN012_854315	DLBCL	rBEC	-0.292738	2.3616
LN012_235421	DLBCL	rBEC	0.666712	-0.864867
LN012_332056	DLBCL	rBEC	-0.122731	-0.660221
LN012_467604	DLBCL	rBEC	-0.0489894	3.18678
LN012_681794	DLBCL	rBEC	0	4.68266
LN012_82243	FL	rBEC	-0.226154	-0.36873
LN012_43928	FL	vnBEC	-0.0952079	0.126944
LN012_148186	FL	vnBEC	-0.120017	-0.555116
LN012_680925	DLBCL	rBEC	-0.187394	1.41038
LN012_342284	DLBCL	rBEC	0.693293	-0.406102
LN012_802508	DLBCL	rBEC	0.548574	-0.31784
LN012_364459	FL	vnBEC	-0.148593	-0.494807
LN012_278022	DLBCL	rBEC	-0.151063	2.93135
LN012_386256	DLBCL	rBEC	-0.0976785	-0.476991
LN012_812079	DLBCL	rBEC	0.281076	0.480426
LN012_499394	FL	artBEC	0.0549716	-0.625269
LN012_349261	DLBCL	rBEC	0.849271	-0.529725
LN012_825767	FL	vnBEC	-0.0784922	-0.530947
LN012_2777_2	DLBCL	rBEC	-0.0725507	2.76415
LN012_644078	DLBCL	rBEC	0.00710786	2.00403
LN012_160905	FL	rBEC	0.253837	-0.332135
LN012_704054	DLBCL	rBEC	-0.100808	0.955758
LN012_698859	DLBCL	rBEC	0	0.506144
LN012_640123	FL	artBEC	1.03111	-0.400123
LN012_806306	rLN	vnBEC	-0.0770406	-0.644236
LN012_245803	DLBCL	rBEC	0.0528782	-0.723715
LN012_163349	DLBCL	rBEC	0.0857438	-0.56923
LN012_595775_2	DLBCL	rBEC	0.54304	-0.266416
LN012_823733	DLBCL	rBEC	-0.176837	-0.477078
LN012_701641	DLBCL	rBEC	0.69091	-0.438969
LN012_804492	DLBCL	rBEC	-0.284836	-0.207925
LN012_307179	DLBCL	rBEC	-0.282032	4.94022
LN012_597970	DLBCL	rBEC	-0.22002	-0.545055
LN012_331911	FL	rBEC	-0.102691	-0.191977
LN012_776103	DLBCL	rBEC	-0.231987	1.85849
LN012_476063	DLBCL	rBEC	-0.0991154	1.35783
LN012_800004	DLBCL	rBEC	-0.20433	-0.50975
LN012_165855	DLBCL	rBEC	0.677192	-0.396121
LN012_772661	rLN	capBEC	-0.312651	-0.52442
LN012_801429	FL	rBEC	-0.183441	-0.6521
LN012_686513	DLBCL	rBEC	-0.222571	-0.413449
LN012_588376	DLBCL	rBEC	-0.258836	-0.194666
LN012_435893	DLBCL	rBEC	-0.271432	0.759958
LN012_512007	DLBCL	rBEC	-0.131408	3.36273
LN012_784758	DLBCL	rBEC	-0.191794	1.79266
LN012_492953	rLN	capBEC	-0.103974	-0.379822
LN012_606874	FL	rBEC	0.0802881	-0.47262
LN012_508718	DLBCL	rBEC	-0.205533	-0.274044
LN012_709078	rLN	capBEC	0.346727	-0.311372
LN012_544113	DLBCL	rBEC	-0.0519222	-0.276918
LN012_359688	rLN	capBEC	-0.236659	-0.424868
LN012_555942	DLBCL	rBEC	-0.0522008	2.35062
LN012_321647	DLBCL	vnBEC	-0.109199	-0.129159
LN012_151837	DLBCL	rBEC	-0.268228	2.4923
LN012_448438	FL	vnBEC	0.108845	-0.396735
LN012_759922	FL	rBEC	0.106881	-0.284961
LN012_606873	DLBCL	rBEC	0.16317	-0.396509
LN012_161712	DLBCL	rBEC	-0.300829	-0.368346
LN012_158241	DLBCL	rBEC	0.46977	-0.372032
LN012_617490	FL	capBEC	0.264207	-0.174394
LN012_275021	FL	rBEC	-0.350513	-0.45065
LN012_147594	FL	vnBEC	-0.129657	0.559467
LN012_639238	DLBCL	rBEC	-0.331159	-0.340475
LN012_87197	DLBCL	rBEC	0.105638	1.15708
LN012_764934	DLBCL	rBEC	0.22158	0.14772
LN012_3253	DLBCL	rBEC	-0.213501	-0.528858
LN012_440626	DLBCL	rBEC	-0.106623	3.54394
LN012_181899	rLN	vnBEC	0.253631	-0.409212
LN012_605298	DLBCL	rBEC	-0.167231	-0.131118
LN012_564567	FL	capBEC	-0.236272	-0.630059
LN012_429483	DLBCL	rBEC	-0.081777	-0.177952
LN012_871723	DLBCL	rBEC	-0.013393	-0.484579
LN012_3819	DLBCL	rBEC	0.011622	-0.606602
LN012_794762	FL	vnBEC	-0.19044	-0.146571
LN012_192486	DLBCL	rBEC	-0.054672	-0.32557
LN012_677048	DLBCL	rBEC	-0.401294	4.97844
LN012_87215	FL	rBEC	-0.162974	-0.396057
LN012_593082	FL	rBEC	0.215238	-0.215238
LN012_343887	DLBCL	rBEC	-0.133427	2.0912
LN012_869884	FL	capBEC	-0.054705	0.826077
LN012_478837	FL	rBEC	-0.151484	-0.359169
LN012_276176	DLBCL	rBEC	0.393943	-0.367002
LN012_334018	DLBCL	rBEC	-0.297552	-0.290253
LN012_121081	DLBCL	rBEC	-0.0585957	1.59038
LN012_847641	rLN	vnBEC	-0.311679	-0.325237
LN012_52883	DLBCL	vnBEC	-0.195344	-0.0817317
LN012_50459	DLBCL	rBEC	-0.11331	0.377699
LN012_365019	DLBCL	artBEC	0.803533	1.45349
LN012_564905	DLBCL	rBEC	-0.158322	3.98903
LN012_248706	DLBCL	rBEC	-0.282266	-0.151175
LN012_591221	DLBCL	rBEC	-0.39306	1.53459
LN012_735883	FL	capBEC	0.566269	-0.628784
LN012_771252	DLBCL	artBEC	0.55151	-0.3684
LN012_417632_2	FL	rBEC	0.281116	-0.409216
LN012_77780	FL	vnBEC	-0.0578079	1.00666
LN012_381092	FL	vnBEC	-0.176682	-0.308235
LN012_504986	DLBCL	rBEC	0.488907	-0.618383
LN012_421202	DLBCL	rBEC	-0.27011	-0.708369
LN012_784319	DLBCL	rBEC	0.180393	3.40654
LN012_861771	DLBCL	rBEC	-0.0560554	3.967
LN012_332777	FL	rBEC	-0.114275	1.8356
LN012_815340	DLBCL	rBEC	-0.140838	-0.474818
LN012_515575	DLBCL	rBEC	-0.227624	-0.227624
LN012_315980	FL	vnBEC	0.176552	1.00606
LN012_780929	DLBCL	rBEC	-0.0559511	-0.258128
LN012_238284	rLN	capBEC	0	-0.60147
LN012_389764	DLBCL	rBEC	-0.0575776	-0.453329
LN012_600979	DLBCL	rBEC	-0.286333	3.15224
LN012_307627	rLN	capBEC	-0.158807	0.0195485
LN012_827241	DLBCL	rBEC	0.511704	-0.3684
LN012_464401	FL	rBEC	0.158632	0.0190643
LN012_480813	FL	vnBEC	-0.214177	-0.40822
LN012_826532	FL	artBEC	0.19802	-0.332846
LN012_845779	DLBCL	rBEC	0.134371	-0.481588
LN012_167236	FL	rBEC	-0.171369	-0.526233
LN012_455509	DLBCL	rBEC	-0.195685	-0.109966
LN012_10275	FL	artBEC	0.701649	-0.49536
LN012_550972	DLBCL	rBEC	-0.1624	1.06408
LN012_520772	DLBCL	rBEC	0.867573	-0.431546
LN012_31698	DLBCL	rBEC	-0.0970818	3.50614
LN012_274310	DLBCL	rBEC	-0.222263	-0.502671
LN012_334896	DLBCL	rBEC	-0.112643	4.04025
LN012_167342	rLN	capBEC	-0.189677	-0.218688
LN012_179602	DLBCL	rBEC	0.00376041	-0.433261
LN012_49651	DLBCL	vnBEC	-0.173738	-0.266473
LN012_235539	rLN	capBEC	-0.0580855	-0.665081
LN012_287297	rLN	capBEC	-0.175121	-0.268431
LN012_168220	FL	capBEC	-0.19487	-0.594787
LN012_535419	DLBCL	rBEC	0.984972	-0.366917
LN012_358381	DLBCL	rBEC	0.329559	-0.549957
LN012_725176	DLBCL	rBEC	-0.0578228	-0.477834
LN012_520290	DLBCL	rBEC	-0.2023	3.68103
LN012_713911	DLBCL	rBEC	0.80419	-0.314868
LN012_735355	FL	capBEC	0	0.0186333
LN012_373947	rLN	capBEC	-0.0854909	-0.394316
LN012_542219_2	FL	capBEC	0.427982	-0.350796
LN012_698625	DLBCL	rBEC	-0.197361	-0.491669
LN012_166104	FL	rBEC	-0.111913	-0.260368
LN012_764391	rLN	capBEC	-0.265388	-0.0796464
LN012_64983	FL	vnBEC	-0.257329	-0.454979
LN012_190719	DLBCL	rBEC	-0.0587809	-0.0783745
LN012_341736	DLBCL	rBEC	-0.255163	-0.229163
LN012_407471	rLN	vnBEC	-0.058161	-0.500172
LN012_126242	DLBCL	rBEC	-0.120246	-0.436177
LN012_130182	DLBCL	rBEC	-0.175695	1.85299
LN012_482987	FL	vnBEC	-0.0602945	-0.160785
LN012_361927	DLBCL	rBEC	0	-0.382671
LN012_627372	DLBCL	rBEC	-0.114713	2.82165
LN012_580538	FL	rBEC	-0.115705	0.0075216
LN012_600612	DLBCL	rBEC	-0.142634	0.527798
LN012_543836	FL	capBEC	-0.145396	-0.431842
LN012_869671	rLN	capBEC	-0.142024	-0.478759
LN012_811066	FL	vnBEC	0.591059	-0.439351
LN012_389262	DLBCL	rBEC	0.310951	-0.168597
LN012_526705	FL	rBEC	-0.146924	-0.321047
LN012_718580	FL	rBEC	-0.203886	-0.329868
LN012_247547	FL	rBEC	0.310331	-0.396316
LN012_233104	FL	rBEC	-0.0602372	-0.401581
LN012_113640	rLN	capBEC	0.616569	-0.401037
LN012_744028	DLBCL	rBEC	-0.139739	0.86798
LN012_288295	rLN	vnBEC	-0.0608827	0.126819
LN012_838763	FL	rBEC	-0.118028	0.236057
LN012_165286	rLN	vnBEC	-0.237346	-0.228571
LN012_449959	DLBCL	rBEC	0	-0.193562
LN012_569697	DLBCL	rBEC	-0.11658	-0.310879
LN012_650627	DLBCL	rBEC	-0.200936	0.795886
LN012_323036	DLBCL	rBEC	0.299116	-0.194815
LN012_531723	DLBCL	rBEC	0.245697	-0.434574
LN012_81251	DLBCL	rBEC	-0.201566	3.83517
LN012_852866	FL	rBEC	-0.11795	-0.235901
LN012_675494	rLN	capBEC	-0.123226	-0.164301
LN012_365431	DLBCL	rBEC	-0.201566	-0.346688
LN012_501138	FL	rBEC	0	-0.15996
LN012_169817	DLBCL	rBEC	0.713931	-0.269733
LN012_697049	DLBCL	rBEC	0	1.70557
LN012_578199	DLBCL	rBEC	-0.0589206	-0.270752
LN012_591257	DLBCL	vnBEC	-0.17566	1.61793
LN012_222776	DLBCL	rBEC	0	1.18214
LN012_599844	FL	artBEC	0.548731	-0.615037
LN012_400200	FL	rBEC	-0.146693	-0.160241
LN012_600254	DLBCL	rBEC	-0.266399	-0.413489
LN012_754602	DLBCL	rBEC	-0.222575	1.52593
LN012_100223	DLBCL	rBEC	0.864337	-0.507532
LN012_708366	DLBCL	rBEC	-0.146853	-0.516676
LN012_830334	FL	rBEC	-0.0610423	-0.361131
LN012_584298	FL	vnBEC	-0.253587	-0.31505
LN012_123359	DLBCL	rBEC	-0.0609414	2.87065
LN012_7768	DLBCL	rBEC	0.675482	-0.446686
LN012_180552	FL	rBEC	-0.0571958	-0.339687
LN012_611336	DLBCL	rBEC	-0.119986	-0.413585
LN012_562148	DLBCL	rBEC	-0.174596	0.237089
LN012_609222	DLBCL	rBEC	-0.14926	1.30402
LN012_113919	rLN	rBEC	-0.178461	0.0653007
LN012_237456	DLBCL	rBEC	-0.120067	2.40226
LN012_384350	DLBCL	rBEC	0.00738504	2.71282
LN012_187881	DLBCL	rBEC	-0.289446	0.5391
LN012_458492	FL	rBEC	-0.118879	-0.272953
LN012_127664	rLN	vnBEC	-0.0627007	-0.167202
LN012_873553	FL	rBEC	0	-0.322184
LN012_368260	rLN	vnBEC	-0.06163	-0.477118
LN012_175135	FL	vnBEC	0.236652	-0.0788841
LN012_711518	FL	vnBEC	0.0618287	-0.741944
LN012_696812	rLN	vnBEC	-0.0623981	-0.249592
LN012_330639	DLBCL	rBEC	-0.16822	4.61467
LN012_430242	FL	rBEC	-0.334796	-0.282117
LN012_332904	DLBCL	rBEC	-0.363002	-0.0824961
LN012_42658	FL	rBEC	-0.34675	-0.431239
LN012_341770	DLBCL	rBEC	0.435423	-0.317544
LN012_780283	FL	rBEC	-0.241165	-0.32755
LN012_604084	FL	vnBEC	-0.0621777	0.14122
LN012_633374	DLBCL	rBEC	-0.205884	1.56179
LN012_668340	DLBCL	rBEC	0.233433	0.0778112
LN012_625541	rLN	vnBEC	0.154963	-0.568264
LN012_854512	FL	rBEC	-0.213378	-0.248676
LN012_337970	DLBCL	rBEC	0.242697	-0.161798
LN012_879081	DLBCL	artBEC	0.543942	-0.495812
LN012_638273	rLN	vnBEC	0.364056	-0.233129
LN012_334021	DLBCL	rBEC	-0.213295	-0.36725
LN012_749854	rLN	capBEC	-0.189674	-0.168599
LN012_630261	FL	capBEC	-0.209788	0.0836846
LN012_594678_2	rLN	capBEC	0.254293	-0.496099
LN012_50414	DLBCL	rBEC	-0.0601555	2.28167
LN012_77846	DLBCL	capBEC	-0.125151	-0.333737
LN012_149710	FL	vnBEC	-0.237917	-0.375345
LN012_80439	FL	vnBEC	-0.152207	-0.453459
LN012_325509	FL	vnBEC	0	-0.311295
LN012_757208	DLBCL	rBEC	-0.124514	-0.0830091
LN012_16782	FL	capBEC	-0.122968	1.26463
LN012_679770	FL	vnBEC	-0.122729	-0.245458
LN012_295553	FL	rBEC	-0.216981	-0.458126
LN012_594333	FL	artBEC	0.816622	-0.451258
LN012_440407	rLN	capBEC	-0.0621075	0
LN012_302522	FL	capBEC	0.168257	-0.471205
LN012_407375	rLN	vnBEC	-0.127369	-0.460725
LN012_435948	DLBCL	rBEC	0.593426	-0.423588
LN012_647557	FL	rBEC	0	-0.166301
LN012_16830	DLBCL	rBEC	0	-0.165364
LN012_138599	FL	vnBEC	-0.026996	-0.539325
LN012_192282	FL	vnBEC	-0.0605911	0.258124
LN012_326673	FL	vnBEC	-0.175301	-0.347618
LN012_817558	FL	rBEC	0.328703	-0.650178
LN012_682593	DLBCL	rBEC	-0.0618027	1.43987
LN012_868656	DLBCL	rBEC	0.437572	-0.244304
LN012_751698	DLBCL	rBEC	-0.0645502	0.221852
LN012_323149	DLBCL	rBEC	0.257819	-0.615671
LN012_773055	rLN	capBEC	0.266159	-0.28637
LN012_831454	DLBCL	rBEC	-0.192511	-0.635192
LN012_291391	FL	vnBEC	-0.0643692	1.16712
LN012_99414	DLBCL	rBEC	-0.126304	4.66847
LN012_622012	FL	rBEC	-0.188641	-0.371348
LN012_356477	rLN	vnBEC	-0.294096	-0.437078
LN012_384693	FL	vnBEC	-0.219772	-0.658731
LN012_621875	DLBCL	artBEC	0.160159	-0.534701
LN012_410983	FL	vnBEC	-0.0644834	-0.403631
LN012_869153	DLBCL	rBEC	0.131376	1.59592
LN012_618754	FL	vnBEC	0.331896	0.223788
LN012_7752	FL	rBEC	0.321167	-0.771517
LN012_647408	FL	artBEC	0.0605868	-0.760262
LN012_457188	rLN	vnBEC	-0.127165	-0.411388
LN012_866741	FL	vnBEC	0	-0.262446
LN012_663266	rLN	capBEC	-0.189401	-0.456933
LN012_534901	FL	capBEC	-0.195301	-0.320304
LN012_231941	DLBCL	rBEC	-0.064598	2.37639
LN012_172894	DLBCL	rBEC	-0.12804	0.222593
LN012_789248	rLN	vnBEC	-0.0615955	-0.410637
LN012_571348	FL	rBEC	-0.125045	-0.333452
LN012_740047_2	DLBCL	rBEC	-0.150096	1.37768
LN012_558357	rLN	vnBEC	-0.130709	-0.174279
LN012_344623	FL	capBEC	0.79978	-0.256871
LN012_606847	rLN	capBEC	0	-0.176865
LN012_280970	FL	capBEC	-0.131701	-0.175601
LN012_41053	DLBCL	rBEC	-0.274092	-0.200603
LN012_38123	FL	vnBEC	-0.186888	-0.430398
LN012_322216	rLN	capBEC	0.176087	-0.737138
LN012_817751	FL	vnBEC	-0.296913	-0.44871
LN012_694965	FL	artBEC	0.722584	-0.260596
LN012_127251	DLBCL	rBEC	-0.0655322	1.52395
LN012_705332	FL	artBEC	0.682627	-0.298476
LN012_376312	rLN	capBEC	-0.32688	-0.271348
LN012_144972	FL	capBEC	0.105298	-0.177136
LN012_316288	DLBCL	rBEC	0.157046	-0.150585
LN012_467947	FL	vnBEC	0.20842	-0.458997
LN012_750704	FL	capBEC	0.0114745	-0.727486
LN012_299174	FL	rBEC	0.401083	-0.257302
LN012_649561	FL	vnBEC	-0.128435	-0.378772
LN012_471972	DLBCL	rBEC	-0.132689	-0.176919
LN012_699137	FL	vnBEC	-0.0656809	-0.29931
LN012_667291	DLBCL	rBEC	0.194284	-0.468135
LN012_548170	FL	artBEC	0.270454	-0.619407
LN012_616874	FL	capBEC	0.269732	-0.359642
LN012_534444	rLN	capBEC	-0.0691726	0.27669
LN012_699620	DLBCL	artBEC	0.546422	-0.294067
LN012_785143	DLBCL	rBEC	-0.39837	-0.253704
LN012_26374	DLBCL	vnBEC	0.338704	0.546296
LN012_577087	DLBCL	rBEC	0.197882	-0.212539
LN012_510722	FL	capBEC	0	0.361398
LN012_170246	DLBCL	rBEC	-0.283569	-0.328883
LN012_532341	FL	capBEC	-0.30368	-0.442143
LN012_540655	FL	rBEC	0.200636	-0.356686
LN012_695175	rLN	capBEC	0.246489	-0.307965
LN012_762804	DLBCL	rBEC	-0.129311	-0.0862074
LN012_389689	rLN	vnBEC	-0.163417	-0.549876
LN012_160511	rLN	vnBEC	0.329636	-0.526644
LN012_197662	FL	rBEC	-0.253685	-0.406969
LN012_279952	FL	artBEC	0.42919	-0.359305
LN012_749187	DLBCL	rBEC	0.481892	-0.0371123
LN012_42985	DLBCL	rBEC	-0.0645598	-0.172159
LN012_706154	DLBCL	rBEC	0.797498	-0.308369
LN012_547118	DLBCL	rBEC	0.10296	-0.173757
LN012_316845	FL	rBEC	-0.276755	-0.241552
LN012_861736	rLN	capBEC	0.205788	-0.585937
LN012_870470	FL	capBEC	-0.298229	-0.0901648
LN012_654796	FL	vnBEC	-0.131801	-0.351469
LN012_876329	rLN	capBEC	-0.161447	-0.252099
LN012_486914	FL	vnBEC	-0.139089	0.41126
LN012_833050	DLBCL	capBEC	-0.0973899	0.4906
LN012_670828	DLBCL	rBEC	0.0395479	0.35852
LN012_286340_2	FL	capBEC	-0.135205	-0.450682
LN012_639959	FL	vnBEC	-0.131481	-0.423813
LN012_793108	FL	artBEC	0.292286	-0.220407
LN012_129043	FL	capBEC	-0.0967129	-0.24443
LN012_615389	DLBCL	artBEC	0.0915618	-0.365962
LN012_45722	FL	capBEC	-0.230572	-0.450753
LN012_517721	rLN	capBEC	-0.168352	-0.187008
LN012_212070	DLBCL	rBEC	-0.130025	1.92451
LN012_695195	FL	rBEC	0.550531	-0.367021
LN012_443480	rLN	vnBEC	0.210211	-0.551252
LN012_94411	FL	capBEC	-0.0969542	0.359802
LN012_658248	DLBCL	rBEC	-0.112393	-0.394436
LN012_258463	rLN	vnBEC	0	-0.189767
LN012_107411	rLN	capBEC	-0.0682357	-0.181962
LN012_758194	DLBCL	rBEC	-0.071079	-0.379088
LN012_744098	rLN	capBEC	-0.0961601	-0.492601
LN012_882662	DLBCL	rBEC	-0.281394	1.60428
LN012_502340	rLN	vnBEC	-0.0960977	-0.0910243
LN012_191628	rLN	capBEC	0.182421	-0.411733
LN012_729344	FL	rBEC	-0.0725945	2.79729
LN012_101510	FL	capBEC	-0.138704	-0.184939
LN012_259295	FL	vnBEC	0.140072	-0.691111
LN012_759853	FL	capBEC	0.494377	-0.4522
LN012_790717	FL	capBEC	-0.0945253	0
LN012_663621	FL	vnBEC	-0.34276	0.0914027
LN012_58588	DLBCL	rBEC	-0.142134	-0.41666
LN012_111071	FL	rBEC	0.269521	0.17968
LN012_803382	FL	capBEC	-0.263078	-0.385245
LN012_571128_2	DLBCL	rBEC	0	-0.186977
LN012_779406	DLBCL	rBEC	-0.139819	-0.279637
LN012_395455	FL	capBEC	-0.0719131	-0.287652
LN012_453008	FL	vnBEC	0.353326	-0.226369
LN012_611909	rLN	artBEC	0.442534	-0.320367
LN012_497328	DLBCL	rBEC	0.182454	-0.224635
LN012_760427	FL	capBEC	-0.241915	-0.51248
LN012_777193	FL	vnBEC	-0.0717786	-0.287114
LN012_600805	rLN	capBEC	0.519426	-0.651189
LN012_851366	rLN	capBEC	0.291132	-0.391048
[truncated: 2,933 more rows]

## Sheet: (C)
Gene	pct.FL	pct.rLN	log2FC	p.val	p.val.adj
C3	0.607	0.325	2.71178	6.26999e-199	1.65114e-194
FN1	0.596	0.21	2.09239	2.38226e-168	6.27344e-164
RARRES1	0.37	0.054	3.73864	4.39596e-167	1.15763e-162
B2M	0.998	0.996	0.66301	2.98382e-161	7.85759e-157
MXRA5	0.433	0.132	3.02537	3.08824e-145	8.13257e-141
APOL1	0.433	0.114	2.56595	1.04307e-140	2.74681e-136
IFI27	0.457	0.127	2.17179	8.47688e-136	2.2323e-131
CD74	0.73	0.515	1.82956	1.96872e-135	5.18443e-131
LTBP2	0.446	0.126	2.38839	4.58692e-134	1.20792e-129
PLA2G2A	0.322	0.054	3.31134	2.39482e-130	6.30653e-126
STAT1	0.61	0.267	1.65136	1.51845e-128	3.9987e-124
HOXC10	0.022	0.256	-4.07554	4.2622e-124	1.12241e-119
JUNB	0.884	0.938	-0.952603	4.12677e-123	1.08674e-118
VCAN	0.444	0.152	2.25744	6.82199e-119	1.7965e-114
IL32	0.629	0.311	1.57158	1.1576e-115	3.04843e-111
MFAP5	0.317	0.062	1.64331	5.27142e-115	1.38818e-110
ZFP36	0.84	0.916	-1.122	1.68507e-114	4.43746e-110
SOCS3	0.708	0.836	-1.22109	1.15086e-113	3.03067e-109
EGR1	0.816	0.925	-1.07209	8.78801e-113	2.31424e-108
CXCL14	0.564	0.317	2.07803	1.10807e-112	2.91799e-108
FDCSP	0.4	0.12	1.91602	1.40724e-106	3.70583e-102
CXCL9	0.37	0.124	2.82272	5.19436e-106	1.36788e-101
MMP2	0.506	0.273	2.18829	1.64677e-104	4.3366e-100
C11orf96	0.655	0.768	-1.54992	7.81933e-102	2.05914e-97
CPXM2	0.236	0.03	2.85213	4.93473e-99	1.29951e-94
CTSB	0.621	0.382	1.68152	8.17883e-99	2.15381e-94
HLA-DRB1	0.482	0.196	1.85078	1.08726e-98	2.86319e-94
FBN1	0.519	0.237	1.68199	1.39406e-98	3.67113e-94
PPP1R15A	0.755	0.841	-1.02136	1.29856e-97	3.41963e-93
HLA-A	0.984	0.939	0.664155	1.06889e-96	2.81481e-92
LRRC15	0.175	0.01	4.826	2.48508e-96	6.5442e-92
FAP	0.25	0.04	2.84306	1.16659e-94	3.07211e-90
C1R	0.846	0.738	1.01699	1.43407e-94	3.77647e-90
PDPN	0.308	0.072	2.29976	8.28349e-93	2.18137e-88
HLA-DRA	0.444	0.166	1.7385	8.12198e-92	2.13884e-87
SEMA3C	0.231	0.034	2.10236	2.29616e-91	6.04671e-87
GBP1	0.411	0.145	1.82509	8.58406e-89	2.26053e-84
BASP1	0.312	0.079	2.02219	8.65192e-88	2.2784e-83
CCL2	0.534	0.677	-1.59444	8.46231e-87	2.22846e-82
SULF1	0.358	0.13	2.46063	8.41185e-86	2.21518e-81
NR2F2	0.745	0.888	-0.820429	1.01049e-84	2.66101e-80
LUM	0.584	0.428	1.52981	1.01637e-84	2.67651e-80
JUND	0.923	0.951	-0.688098	4.76876e-84	1.25581e-79
NR4A1	0.544	0.716	-1.33704	2.53293e-82	6.67023e-78
ATF3	0.503	0.676	-1.21883	3.59825e-82	9.47562e-78
CDKN1A	0.447	0.589	-1.44016	6.21412e-82	1.63643e-77
HLA-DPA1	0.361	0.118	1.58347	8.0925e-80	2.13108e-75
GBP2	0.483	0.215	1.56315	2.04985e-79	5.39806e-75
GBP4	0.433	0.181	1.84804	5.76518e-79	1.5182e-74
IFI6	0.541	0.264	1.14811	6.98453e-79	1.83931e-74
DPYSL3	0.592	0.372	1.25277	1.34032e-77	3.5296e-73
SCARA5	0.235	0.05	1.61077	2.04355e-77	5.38149e-73
LXN	0.159	0.013	3.33567	6.93284e-77	1.82569e-72
CYP1B1	0.529	0.262	1.27464	1.03255e-75	2.71913e-71
H3F3B	0.872	0.932	-0.668491	2.24281e-75	5.90621e-71
ISLR	0.629	0.381	1.20213	1.44846e-74	3.81438e-70
ADAM12	0.249	0.056	2.37987	1.79234e-74	4.71995e-70
HTRA3	0.253	0.058	2.29583	3.18435e-74	8.38567e-70
APOE	0.197	0.423	-1.83995	8.80036e-74	2.31749e-69
C1S	0.836	0.755	0.949862	1.00219e-73	2.63918e-69
TMSB4X	0.982	0.972	0.57505	1.18044e-73	3.10858e-69
LGALS3BP	0.708	0.479	0.954734	7.53181e-73	1.98343e-68
PTGIS	0.2	0.033	2.37018	1.4492e-72	3.81632e-68
HLA-C	0.934	0.874	0.820013	1.81511e-72	4.77991e-68
HES1	0.381	0.603	-1.33115	2.02457e-71	5.33151e-67
SLC12A8	0.13	0.007	4.815	7.74518e-71	2.03962e-66
C2	0.275	0.075	1.90471	1.45773e-69	3.83879e-65
C7	0.328	0.513	-1.57306	2.20835e-68	5.81546e-64
PRSS23	0.489	0.238	1.28306	3.70979e-68	9.76936e-64
ANXA1	0.459	0.209	1.14668	6.41872e-68	1.69031e-63
SLC2A3	0.361	0.562	-1.28802	1.30583e-67	3.43877e-63
CLU	0.638	0.53	1.83303	2.47349e-67	6.5137e-63
TNFSF10	0.463	0.22	1.33973	4.18464e-67	1.10198e-62
HLA-B	0.99	0.972	0.472811	3.42509e-65	9.01964e-61
HLA-DQA1	0.213	0.045	2.34464	4.03097e-65	1.06151e-60
PI16	0.193	0.036	2.02393	5.39611e-65	1.42101e-60
CTHRC1	0.228	0.053	2.14779	5.45633e-65	1.43687e-60
FOSB	0.715	0.845	-0.891367	2.53089e-64	6.66484e-60
ITGBL1	0.181	0.033	3.26086	3.40106e-64	8.95634e-60
IGF1	0.237	0.06	1.93197	9.69113e-64	2.55206e-59
LHFPL6	0.561	0.721	-0.843349	4.46502e-63	1.17582e-58
CILP	0.233	0.062	2.76079	3.96486e-62	1.04411e-57
THBS2	0.321	0.115	1.63177	6.0952e-62	1.60511e-57
LGI2	0.201	0.042	2.11196	1.74446e-61	4.59386e-57
MTRNR2L1	0.408	0.351	-0.861786	4.43275e-61	1.16732e-56
FNDC1	0.263	0.08	1.5242	6.08851e-61	1.60335e-56
ITGA8	0.096	0.281	-1.93924	1.21799e-60	3.20746e-56
LOXL1	0.359	0.146	1.51829	2.46858e-60	6.50076e-56
RARRES2	0.535	0.365	1.25745	8.24826e-60	2.1721e-55
CCDC80	0.599	0.447	1.37472	8.46015e-60	2.2279e-55
CIRBP	0.645	0.704	-0.680187	1.97259e-59	5.19462e-55
SERPINE2	0.361	0.148	1.54721	2.10618e-59	5.5464e-55
ETS2	0.15	0.328	-1.68457	2.51844e-59	6.63207e-55
WISP2	0.242	0.07	1.38305	5.02113e-59	1.32226e-54
FBLN2	0.381	0.167	0.87615	1.06016e-58	2.79183e-54
GALNT1	0.405	0.186	1.45646	1.14613e-58	3.01822e-54
TIMP1	0.652	0.464	1.50573	1.25343e-58	3.30078e-54
WARS	0.288	0.098	1.47021	3.99479e-58	1.05199e-53
COL5A2	0.569	0.33	0.961317	5.59568e-58	1.47357e-53
CST3	0.817	0.701	0.973484	1.16185e-57	3.05961e-53
CLSTN2	0.086	0.247	-2.22564	1.39832e-57	3.68233e-53
EGFL6	0.16	0.027	3.149	3.4213e-57	9.00965e-53
S100A11	0.677	0.478	0.918562	3.65153e-57	9.61595e-53
BTG1	0.581	0.704	-0.843787	5.66744e-57	1.49246e-52
CYGB	0.32	0.452	-1.19509	2.22068e-56	5.84795e-52
FAM198B	0.197	0.045	2.06751	3.44725e-56	9.07798e-52
CTSK	0.572	0.385	1.18456	5.98897e-56	1.57713e-51
CTSS	0.438	0.214	0.986693	1.40255e-55	3.69349e-51
SKAP2	0.287	0.103	1.30493	1.70111e-55	4.47971e-51
GADD45B	0.516	0.691	-0.924166	6.20046e-55	1.63283e-50
PLXDC2	0.289	0.103	1.53471	2.59863e-54	6.84322e-50
HAS1	0.164	0.03	2.53832	2.71862e-54	7.15921e-50
LTBP1	0.365	0.158	1.24319	6.13367e-54	1.61524e-49
BRD2	0.502	0.598	-0.890144	9.49927e-54	2.50154e-49
DRAM1	0.334	0.137	1.20846	1.48004e-53	3.89753e-49
SFRP2	0.208	0.056	1.26939	1.98652e-53	5.23131e-49
GOLM1	0.238	0.072	1.88563	2.10852e-53	5.55257e-49
STEAP4	0.177	0.343	-1.9278	5.20045e-53	1.36949e-48
CXCL12	0.62	0.652	-1.22746	6.08139e-53	1.60147e-48
PSMB9	0.283	0.108	1.06816	7.07841e-53	1.86403e-48
POSTN	0.25	0.081	1.84854	1.26357e-52	3.32748e-48
PARP14	0.406	0.193	1.11829	2.11952e-52	5.58154e-48
RUNX1	0.268	0.093	1.4503	3.21848e-52	8.47555e-48
NT5E	0.189	0.045	2.10468	1.20506e-51	3.1734e-47
EPSTI1	0.226	0.068	1.57032	1.86393e-51	4.90847e-47
SFRP4	0.253	0.086	2.03457	2.43026e-51	6.39984e-47
ID4	0.278	0.467	-1.30877	3.35619e-51	8.8382e-47
RGS16	0.523	0.66	-0.952923	9.00729e-50	2.37198e-45
RARRES3	0.288	0.112	1.24357	5.99725e-49	1.57932e-44
CALU	0.531	0.317	0.948617	8.25425e-49	2.17367e-44
COL1A2	0.875	0.769	0.519416	1.33505e-48	3.51573e-44
IL18BP	0.17	0.043	1.56986	1.67483e-48	4.41051e-44
BTG2	0.501	0.667	-0.943621	2.03671e-48	5.36348e-44
MIDN	0.288	0.41	-1.15757	3.55746e-48	9.3682e-44
A2M	0.418	0.609	-0.963718	7.46882e-48	1.96684e-43
TAPBP	0.461	0.25	0.932287	5.15936e-47	1.35867e-42
THY1	0.593	0.385	0.826449	7.02173e-47	1.8491e-42
MAT2A	0.31	0.413	-1.2534	9.89111e-47	2.60473e-42
ZFP36L1	0.953	0.957	-0.572763	1.05566e-46	2.77997e-42
CXCL13	0.166	0.05	-0.711633	1.18216e-46	3.11309e-42
CHI3L1	0.126	0.02	3.75325	1.98447e-46	5.22591e-42
CLMP	0.355	0.172	0.810636	3.06689e-46	8.07636e-42
PSAP	0.862	0.765	0.519933	3.38626e-46	8.91737e-42
BMP1	0.247	0.088	1.31661	4.37879e-46	1.15311e-41
XAF1	0.391	0.197	0.812966	1.01e-45	2.65972e-41
CLSTN3	0.514	0.312	0.960488	1.54586e-45	4.07086e-41
SH3BP5	0.265	0.102	1.27463	3.69136e-45	9.72084e-41
MXRA8	0.412	0.213	0.920257	4.81046e-45	1.26679e-40
GAS7	0.303	0.127	1.27925	5.22156e-45	1.37505e-40
FBLN1	0.443	0.273	1.09679	5.51571e-45	1.45251e-40
HLA-DPB1	0.324	0.143	1.23444	5.61963e-45	1.47987e-40
UBE2L6	0.279	0.113	1.13151	5.80927e-45	1.52981e-40
GFPT2	0.264	0.1	1.4311	9.97612e-45	2.62711e-40
KLF2	0.617	0.727	-0.837539	7.14503e-44	1.88157e-39
TMEM119	0.388	0.196	1.12642	7.84386e-44	2.0656e-39
THBS1	0.366	0.482	-1.14358	8.1441e-44	2.14467e-39
S100A10	0.438	0.237	1.02588	1.00672e-43	2.6511e-39
C5orf15	0.35	0.169	0.91402	1.13484e-43	2.98849e-39
COLEC12	0.297	0.127	1.08392	1.27967e-43	3.36989e-39
PLBD1	0.156	0.037	1.89426	1.99136e-43	5.24406e-39
TIMP3	0.749	0.817	-0.603743	2.14514e-43	5.64901e-39
SERPINF1	0.694	0.542	0.898049	4.55497e-43	1.19951e-38
CFI	0.153	0.036	1.79204	1.13045e-42	2.97693e-38
ANXA2	0.712	0.611	0.728317	1.36932e-42	3.60596e-38
HSD11B1	0.11	0.015	2.66309	2.85301e-42	7.51312e-38
TMSB10	0.725	0.556	0.663735	2.92026e-42	7.69021e-38
BCL3	0.227	0.313	-1.19427	4.36267e-42	1.14886e-37
TAP1	0.413	0.22	0.874576	6.99502e-42	1.84207e-37
TMEM163	0.12	0.022	1.84025	7.0437e-42	1.85489e-37
CALR	0.739	0.566	0.664263	1.13127e-41	2.97908e-37
LAP3	0.412	0.22	0.99696	1.28741e-41	3.39028e-37
SRSF3	0.499	0.583	-0.762911	1.4996e-41	3.94904e-37
SPARC	0.954	0.87	0.432538	2.01487e-41	5.30596e-37
DEPP1	0.459	0.262	0.955531	4.17964e-41	1.10067e-36
OLFML3	0.379	0.2	0.81138	5.9155e-41	1.55779e-36
APOL6	0.423	0.236	0.740306	6.58359e-41	1.73372e-36
PLOD2	0.243	0.092	1.50562	1.18293e-40	3.11514e-36
CADM3	0.335	0.16	0.97287	1.42781e-40	3.76001e-36
FIBIN	0.131	0.028	1.88444	1.46283e-40	3.85221e-36
PCSK6	0.091	0.009	3.26133	1.56883e-40	4.13136e-36
ADD3	0.478	0.286	0.950818	1.7276e-40	4.54945e-36
LY6E	0.351	0.173	0.940264	1.89167e-40	4.98152e-36
ADAMTS1	0.412	0.567	-1.02621	2.49463e-40	6.56935e-36
ALDH1A3	0.118	0.02	2.56286	2.51329e-40	6.6185e-36
VDR	0.134	0.028	2.13712	2.9356e-40	7.7306e-36
MFAP2	0.144	0.033	2.09853	3.20781e-40	8.44745e-36
APP	0.772	0.601	0.574731	3.60229e-40	9.48627e-36
FSTL1	0.663	0.496	0.851689	5.3836e-40	1.41772e-35
LRP1	0.422	0.234	1.00936	6.2407e-40	1.64342e-35
HMGN2	0.595	0.665	-0.575911	6.26939e-40	1.65098e-35
FAM20A	0.178	0.053	1.51526	6.98347e-40	1.83903e-35
NDUFA4	0.591	0.387	0.66805	8.91327e-40	2.34722e-35
ATF4	0.677	0.672	-0.445493	9.47086e-40	2.49406e-35
NPC2	0.622	0.434	0.760544	2.87079e-39	7.55995e-35
DDX17	0.808	0.812	-0.425414	3.32609e-39	8.75891e-35
NAMPT	0.298	0.405	-1.23163	7.20139e-39	1.89641e-34
GAS1	0.272	0.116	1.22806	7.79579e-39	2.05294e-34
IER2	0.627	0.774	-0.676934	1.03353e-38	2.72169e-34
NFIL3	0.245	0.361	-1.08981	1.15493e-38	3.0414e-34
OAF	0.397	0.214	0.986085	1.9299e-38	5.08219e-34
PLEKHH2	0.17	0.261	-1.4603	2.29355e-38	6.03984e-34
TAPBPL	0.183	0.058	1.43849	3.60037e-38	9.48121e-34
PPIC	0.28	0.127	0.95576	5.88929e-38	1.55088e-33
RCN3	0.234	0.096	1.04694	6.10339e-38	1.60727e-33
LY96	0.165	0.049	1.47794	6.14867e-38	1.61919e-33
JUN	0.879	0.919	-0.618308	6.77524e-38	1.78419e-33
DDX3X	0.492	0.507	-0.606189	7.12238e-38	1.87561e-33
WNT2	0.085	0.008	3.39408	7.72988e-38	2.03559e-33
PDIA4	0.318	0.152	1.0566	8.48309e-38	2.23394e-33
CDH11	0.445	0.256	0.824134	8.97035e-38	2.36225e-33
PSME2	0.302	0.144	0.870511	1.1388e-37	2.99891e-33
COL4A4	0.175	0.057	1.16164	1.20116e-37	3.16314e-33
COL3A1	0.832	0.713	0.392132	2.06833e-37	5.44675e-33
SSR4	0.315	0.171	0.521102	2.12597e-37	5.59852e-33
GLIPR1	0.226	0.086	1.27834	2.367e-37	6.23325e-33
CST1	0.064	0.002	6.46209	3.0947e-37	8.14958e-33
CSRNP1	0.302	0.419	-0.961344	4.32109e-37	1.13792e-32
NR2F1	0.155	0.273	-1.43305	5.05782e-37	1.33193e-32
STAT2	0.283	0.135	0.790584	7.38108e-37	1.94373e-32
IL15RA	0.218	0.094	0.766606	8.30465e-37	2.18695e-32
IGFBP5	0.662	0.732	-0.713023	8.70804e-37	2.29318e-32
VEGFA	0.423	0.473	-0.78195	9.73759e-37	2.5643e-32
F2R	0.218	0.084	1.81146	1.04411e-36	2.74956e-32
RNF19B	0.289	0.135	1.43604	1.08379e-36	2.85406e-32
CCL21	0.316	0.506	-0.802013	1.9253e-36	5.07008e-32
ELN	0.335	0.17	0.904672	2.54643e-36	6.70577e-32
APOL2	0.164	0.052	1.28321	3.54568e-36	9.33721e-32
NFKBIZ	0.534	0.625	-0.72636	3.78608e-36	9.97025e-32
MDK	0.378	0.207	0.725005	4.22231e-36	1.1119e-31
PSME1	0.474	0.288	0.702489	4.6371e-36	1.22114e-31
PAPLN	0.328	0.164	0.931524	7.707e-36	2.02956e-31
COL14A1	0.605	0.415	0.735238	8.47641e-36	2.23218e-31
ITGAV	0.431	0.249	0.866984	8.80595e-36	2.31896e-31
AZIN2	0.082	0.008	3.46742	1.34005e-35	3.52887e-31
TAP2	0.277	0.132	0.816009	1.36866e-35	3.60423e-31
YBX3	0.598	0.603	-0.498967	1.49826e-35	3.94553e-31
DAB2	0.338	0.172	1.06718	1.78027e-35	4.68817e-31
COL1A1	0.858	0.744	0.299335	2.89617e-35	7.62678e-31
OLFML2B	0.364	0.199	0.755461	2.90983e-35	7.66275e-31
UBE2S	0.164	0.254	-1.35635	5.6939e-35	1.49943e-30
VIM	0.994	0.989	0.340139	5.84372e-35	1.53888e-30
PLCXD3	0.034	0.135	-2.39995	7.1492e-35	1.88267e-30
ARL5B	0.211	0.314	-1.24791	9.90385e-35	2.60808e-30
SLC44A1	0.384	0.215	0.67036	1.08511e-34	2.85754e-30
EPHX1	0.358	0.457	-0.822916	1.11471e-34	2.93548e-30
NNMT	0.481	0.298	0.606292	1.60497e-34	4.22653e-30
IFITM1	0.2	0.082	1.00857	2.08274e-34	5.48468e-30
ADAMTS2	0.251	0.108	1.19084	2.14602e-34	5.65132e-30
IFI44L	0.16	0.051	1.22113	2.4029e-34	6.32779e-30
PTGFRN	0.214	0.089	0.966893	2.78856e-34	7.3434e-30
TOB1	0.271	0.374	-1.04776	2.97621e-34	7.83756e-30
S100A4	0.723	0.542	0.412314	5.35627e-34	1.41052e-29
TPST1	0.187	0.067	1.30105	7.65962e-34	2.01708e-29
CCPG1	0.389	0.218	0.811083	9.82727e-34	2.58791e-29
ADAMTS4	0.293	0.349	-1.20277	1.08983e-33	2.86996e-29
MRC2	0.196	0.076	1.07412	1.45757e-33	3.83837e-29
MGST1	0.133	0.036	1.54045	1.47318e-33	3.87948e-29
LTF	0.06	0.003	7.13381	2.41135e-33	6.35005e-29
RGS5	0.35	0.471	0.177	2.44213e-33	6.4311e-29
IL11RA	0.202	0.231	-1.00495	2.95165e-33	7.77286e-29
PLXNC1	0.181	0.064	1.23907	3.35243e-33	8.82829e-29
MPZL1	0.391	0.225	0.670385	4.32526e-33	1.13901e-28
KLF11	0.119	0.236	-1.49891	4.36512e-33	1.14951e-28
SYNPO2	0.461	0.485	-0.803633	4.62835e-33	1.21883e-28
BST2	0.505	0.323	0.704231	5.65945e-33	1.49036e-28
HAPLN3	0.274	0.129	1.00014	5.6628e-33	1.49124e-28
DNM1	0.166	0.063	0.799652	5.86324e-33	1.54402e-28
ARL6IP5	0.603	0.438	0.675124	1.21181e-32	3.19119e-28
HCFC1R1	0.478	0.306	0.507058	1.32795e-32	3.49702e-28
TYMP	0.28	0.137	0.893729	1.41331e-32	3.7218e-28
PSMA3	0.338	0.199	0.460816	1.46705e-32	3.86333e-28
KIAA0930	0.328	0.196	0.318458	1.79618e-32	4.73007e-28
S100A13	0.421	0.251	0.65336	2.89961e-32	7.63583e-28
PARP9	0.234	0.11	0.787628	3.14059e-32	8.27044e-28
EFEMP1	0.406	0.237	0.982403	3.4705e-32	9.13921e-28
HOXC6	0.164	0.268	-1.20512	4.24277e-32	1.11729e-27
ANXA4	0.255	0.12	0.914598	4.40815e-32	1.16084e-27
RAB13	0.331	0.176	0.857338	6.17607e-32	1.62641e-27
CDC42EP3	0.165	0.054	1.52766	6.57397e-32	1.73119e-27
ATP5F1E	0.795	0.67	0.513499	7.29733e-32	1.92168e-27
TGFBI	0.285	0.413	-0.936692	7.91732e-32	2.08495e-27
CSF2RB	0.137	0.044	1.03808	1.07072e-31	2.81963e-27
ID1	0.151	0.26	-1.56237	1.7318e-31	4.56053e-27
TMED9	0.469	0.297	0.586658	1.97825e-31	5.20953e-27
RHOB	0.756	0.819	-0.601096	2.03392e-31	5.35612e-27
CYB561	0.15	0.047	1.42993	2.3274e-31	6.12899e-27
BTN3A2	0.257	0.122	0.897128	3.42127e-31	9.00956e-27
SELENOF	0.479	0.313	0.47034	3.63808e-31	9.58053e-27
RTN4	0.646	0.468	0.52903	3.8389e-31	1.01093e-26
C1GALT1	0.154	0.056	1.03154	6.37264e-31	1.67817e-26
ROBO1	0.314	0.167	0.742777	6.58534e-31	1.73418e-26
LGR4	0.162	0.054	1.5509	6.76306e-31	1.78098e-26
RPN2	0.448	0.291	0.416445	6.91632e-31	1.82134e-26
PALLD	0.747	0.58	0.480117	9.36878e-31	2.46718e-26
PPP1R18	0.413	0.382	-0.389651	1.05655e-30	2.78232e-26
EGR3	0.156	0.263	-1.37265	1.17629e-30	3.09764e-26
VCAM1	0.492	0.335	0.195293	1.19976e-30	3.15945e-26
ABI3BP	0.524	0.355	0.790999	1.26822e-30	3.33973e-26
NDRG1	0.377	0.227	0.559769	1.71996e-30	4.52935e-26
GEM	0.379	0.466	-0.850608	2.01466e-30	5.3054e-26
HSPB6	0.347	0.419	-0.911147	2.15876e-30	5.68487e-26
APOL3	0.31	0.165	0.772381	2.48011e-30	6.53111e-26
NUB1	0.443	0.277	0.577224	2.66134e-30	7.00836e-26
ACTG1	0.954	0.885	0.293963	2.68522e-30	7.07125e-26
PAPSS1	0.297	0.154	0.768853	2.97935e-30	7.84581e-26
SDK1	0.17	0.068	0.905299	3.30826e-30	8.71197e-26
ITM2B	0.889	0.802	0.399857	3.35631e-30	8.83851e-26
EPHB2	0.147	0.049	1.27271	3.49592e-30	9.20615e-26
BMP7	0.062	0.005	3.29067	4.30702e-30	1.13421e-25
NCOA7	0.345	0.348	-0.903379	4.36868e-30	1.15045e-25
H1FX	0.307	0.32	-0.668463	4.63279e-30	1.22e-25
MESD	0.313	0.174	0.65947	4.85207e-30	1.27774e-25
NUCB1	0.398	0.242	0.568941	4.92007e-30	1.29565e-25
IGKC	0.111	0.228	-2.67646	5.16904e-30	1.36122e-25
ZNHIT1	0.336	0.195	0.581008	5.41856e-30	1.42692e-25
CAPZA1	0.426	0.269	0.481548	7.5404e-30	1.98569e-25
PPIB	0.463	0.3	0.522032	7.79937e-30	2.05389e-25
IL27RA	0.114	0.028	1.91761	7.83495e-30	2.06326e-25
NDRG2	0.458	0.603	-0.626007	8.84727e-30	2.32984e-25
BSG	0.441	0.284	0.495369	9.13393e-30	2.40533e-25
SNX10	0.078	0.011	2.69881	1.08879e-29	2.86721e-25
TRIM22	0.335	0.187	0.72034	1.37553e-29	3.62233e-25
SLC25A25	0.131	0.248	-1.2952	1.92138e-29	5.05976e-25
HLA-DRB5	0.14	0.043	1.99124	1.97382e-29	5.19785e-25
WDFY1	0.259	0.126	0.901943	2.06233e-29	5.43093e-25
CD81	0.804	0.794	-0.356017	2.12469e-29	5.59517e-25
SERTAD1	0.177	0.287	-1.15577	2.21646e-29	5.83682e-25
PDGFRL	0.154	0.057	0.998888	2.31079e-29	6.08523e-25
CD47	0.472	0.303	0.650595	2.38818e-29	6.28902e-25
HINT1	0.554	0.387	0.43472	3.78569e-29	9.96924e-25
SERPING1	0.906	0.833	0.414491	4.21175e-29	1.10912e-24
KIAA1217	0.164	0.059	1.32718	7.02031e-29	1.84873e-24
MT1E	0.404	0.243	0.884684	7.91818e-29	2.08517e-24
GPRC5B	0.218	0.099	0.96392	9.14241e-29	2.40756e-24
HMCN1	0.111	0.027	2.07445	1.12552e-28	2.96393e-24
IFITM3	0.924	0.857	0.372959	1.28874e-28	3.39376e-24
YIPF5	0.219	0.106	0.682893	1.33379e-28	3.51241e-24
MFAP4	0.575	0.408	0.595769	1.93327e-28	5.09107e-24
TPM3	0.464	0.299	0.587256	2.50533e-28	6.59754e-24
INHBA	0.179	0.069	1.70593	2.60068e-28	6.84863e-24
S100A16	0.21	0.093	0.988895	2.66518e-28	7.01849e-24
FILIP1L	0.711	0.596	-0.145777	3.24576e-28	8.5474e-24
GPX8	0.23	0.107	0.980659	3.26332e-28	8.59364e-24
OLFML1	0.332	0.2	0.500209	3.26674e-28	8.60263e-24
CLIC2	0.221	0.116	0.557997	3.6378e-28	9.57979e-24
FBLN5	0.384	0.244	0.402441	3.70803e-28	9.76472e-24
KRT10	0.312	0.178	0.593741	3.93857e-28	1.03718e-23
COX6B1	0.368	0.246	0.259994	4.83696e-28	1.27376e-23
CASP4	0.226	0.111	0.740027	5.72096e-28	1.50656e-23
NDUFA1	0.542	0.385	0.342267	6.23847e-28	1.64284e-23
IKBIP	0.192	0.083	0.997024	6.60676e-28	1.73982e-23
SEPT2	0.744	0.583	0.385095	7.28663e-28	1.91886e-23
IFI27L2	0.249	0.15	0.323506	7.48363e-28	1.97074e-23
G6PC3	0.223	0.119	0.515273	9.15662e-28	2.4113e-23
VMP1	0.546	0.38	0.733008	9.1814e-28	2.41783e-23
PDIA3	0.654	0.5	0.550076	1.00998e-27	2.65967e-23
C17orf58	0.154	0.055	1.2271	1.1146e-27	2.93519e-23
CYB5R3	0.609	0.526	-0.123574	1.19613e-27	3.14988e-23
TRIM69	0.226	0.105	0.910572	1.20085e-27	3.16233e-23
UBE2L3	0.386	0.26	0.299349	1.47701e-27	3.88957e-23
ZEB2	0.576	0.632	-0.477542	1.52652e-27	4.01993e-23
IFIH1	0.152	0.062	0.865553	1.59494e-27	4.20013e-23
SRPRB	0.182	0.078	0.947748	1.89682e-27	4.99509e-23
MYADM	0.687	0.706	-0.484647	1.98813e-27	5.23554e-23
IER5L	0.121	0.2	-1.46258	2.16703e-27	5.70667e-23
MARCKS	0.589	0.423	0.350222	2.18173e-27	5.74538e-23
HEXIM1	0.213	0.277	-1.08065	2.42906e-27	6.39668e-23
CTGF	0.367	0.217	0.908844	2.8783e-27	7.57971e-23
TM2D2	0.15	0.061	0.820884	3.36875e-27	8.87125e-23
TIMMDC1	0.297	0.175	0.481681	3.83947e-27	1.01109e-22
COPG1	0.289	0.17	0.455739	3.85017e-27	1.0139e-22
ATP6V0E1	0.53	0.365	0.510449	3.93066e-27	1.0351e-22
PHPT1	0.209	0.116	0.41971	4.05099e-27	1.06679e-22
HEG1	0.326	0.196	0.516004	4.20281e-27	1.10677e-22
KIFAP3	0.259	0.144	0.524632	4.6171e-27	1.21587e-22
TMEM150C	0.254	0.141	0.399285	4.93773e-27	1.3003e-22
SCD5	0.177	0.078	0.775322	5.05417e-27	1.33096e-22
ARNTL2	0.088	0.018	2.04535	5.06394e-27	1.33354e-22
PLPP3	0.563	0.398	0.401836	5.08782e-27	1.33983e-22
ALDH9A1	0.274	0.171	0.290411	5.11257e-27	1.34634e-22
COL8A1	0.086	0.017	2.7518	5.38607e-27	1.41837e-22
AGTRAP	0.092	0.024	1.30153	5.39157e-27	1.41981e-22
HSPA6	0.151	0.052	1.56705	5.42028e-27	1.42738e-22
SRPRA	0.38	0.245	0.380215	5.74786e-27	1.51364e-22
APOC1	0.045	0.115	-2.42936	6.73359e-27	1.77322e-22
HSPG2	0.327	0.187	0.711523	6.82156e-27	1.79639e-22
FGFR1	0.499	0.336	0.516006	7.61254e-27	2.00469e-22
MFSD1	0.248	0.132	0.634926	7.77239e-27	2.04678e-22
FAT1	0.259	0.129	1.12203	1.03796e-26	2.73337e-22
TPBG	0.202	0.107	0.4629	1.05245e-26	2.77153e-22
NCEH1	0.151	0.052	1.66856	1.05639e-26	2.78191e-22
ERAP1	0.214	0.103	0.755072	1.06955e-26	2.81656e-22
FMNL2	0.178	0.078	0.83168	1.07146e-26	2.82158e-22
TMEM167A	0.262	0.152	0.444335	1.10111e-26	2.89967e-22
PSENEN	0.264	0.144	0.61964	1.117e-26	2.9415e-22
SCARA3	0.235	0.125	0.583194	1.34647e-26	3.5458e-22
SLAMF8	0.065	0.008	2.80819	1.4709e-26	3.87348e-22
CPXM1	0.119	0.038	1.27443	1.54145e-26	4.05927e-22
ENPEP	0.182	0.091	1.53485	1.56176e-26	4.11274e-22
PAPSS2	0.296	0.162	0.72324	1.61912e-26	4.2638e-22
SELENOS	0.387	0.249	0.423571	1.83483e-26	4.83185e-22
ANXA7	0.355	0.217	0.519362	2.00666e-26	5.28434e-22
ARPC3	0.338	0.223	0.275149	2.14753e-26	5.65529e-22
IFNGR2	0.322	0.193	0.493475	2.17571e-26	5.7295e-22
CD34	0.216	0.099	0.958351	2.18564e-26	5.75566e-22
LINC02384	0.117	0.036	1.30582	2.76626e-26	7.28467e-22
NR4A3	0.075	0.163	-1.84741	2.93841e-26	7.738e-22
IFIT3	0.199	0.088	0.830646	3.19856e-26	8.42309e-22
NCALD	0.14	0.05	1.19255	3.23826e-26	8.52762e-22
CYCS	0.311	0.304	-0.854391	3.4873e-26	9.18345e-22
HSPB8	0.339	0.218	0.223493	4.15461e-26	1.09407e-21
SNRPE	0.302	0.187	0.367761	4.7234e-26	1.24386e-21
PKM	0.495	0.339	0.727305	5.65046e-26	1.48799e-21
KLF10	0.285	0.382	-0.877106	5.6764e-26	1.49482e-21
BICC1	0.214	0.1	0.899357	6.56034e-26	1.7276e-21
TNFSF13B	0.396	0.251	0.502246	6.69577e-26	1.76327e-21
ROMO1	0.308	0.189	0.47568	7.00029e-26	1.84346e-21
GSTM5	0.063	0.129	-1.7766	7.01532e-26	1.84741e-21
NFE2L3	0.155	0.06	1.16167	7.89145e-26	2.07814e-21
NFKBIA	0.783	0.784	-0.414159	9.47842e-26	2.49605e-21
SLC39A14	0.235	0.113	1.10009	1.24572e-25	3.28047e-21
SIRPA	0.106	0.032	1.28257	1.34511e-25	3.54221e-21
COLGALT1	0.319	0.183	0.696467	1.46651e-25	3.86191e-21
MAFF	0.24	0.347	-0.949301	1.47789e-25	3.89189e-21
SEM1	0.447	0.357	-0.00802153	1.61906e-25	4.26363e-21
ATP5PD	0.463	0.33	0.281454	1.71606e-25	4.51908e-21
PLA1A	0.153	0.057	1.19904	1.91305e-25	5.03784e-21
BTN3A3	0.139	0.051	1.13172	2.14507e-25	5.64883e-21
PSMA4	0.38	0.235	0.636942	2.16418e-25	5.69916e-21
MAOB	0.146	0.055	1.18162	2.20359e-25	5.80294e-21
TMEM179B	0.18	0.093	0.47581	2.20964e-25	5.81885e-21
SCPEP1	0.262	0.148	0.521857	2.26128e-25	5.95487e-21
PDE4DIP	0.259	0.143	0.629584	2.61717e-25	6.89207e-21
ARPC1B	0.115	0.036	1.40322	2.75691e-25	7.26004e-21
SNX3	0.533	0.382	0.360001	3.04057e-25	8.00704e-21
ZEB1	0.258	0.137	0.735109	3.12991e-25	8.24231e-21
PRNP	0.297	0.338	-0.645887	3.23687e-25	8.52397e-21
FOS	0.889	0.919	-0.530588	3.26923e-25	8.60919e-21
UBA1	0.384	0.256	0.36598	3.73669e-25	9.84021e-21
RAB14	0.362	0.264	0.111093	4.30504e-25	1.13369e-20
EIF3E	0.577	0.515	-0.165926	4.30522e-25	1.13374e-20
SLC40A1	0.159	0.262	-1.09917	5.24503e-25	1.38122e-20
ATP6AP2	0.504	0.347	0.515404	5.31975e-25	1.4009e-20
PHACTR2	0.27	0.151	0.608115	5.50047e-25	1.44849e-20
SRSF5	0.684	0.592	-0.110773	5.77403e-25	1.52053e-20
ATP2B1	0.337	0.199	0.638968	5.77842e-25	1.52169e-20
CD82	0.403	0.253	0.71393	5.92879e-25	1.56129e-20
HSBP1	0.315	0.192	0.478126	6.697e-25	1.76359e-20
RSPO3	0.203	0.103	0.560996	6.8292e-25	1.7984e-20
SOX4	0.367	0.274	-0.0687415	6.9661e-25	1.83445e-20
UBE2Z	0.31	0.179	0.688723	7.17617e-25	1.88977e-20
RAB2A	0.553	0.398	0.401356	7.81084e-25	2.05691e-20
HLA-F	0.537	0.378	0.507241	7.88603e-25	2.07671e-20
ATRAID	0.364	0.232	0.472178	8.39366e-25	2.21039e-20
GANAB	0.413	0.306	0.124288	9.52916e-25	2.50941e-20
ZNF331	0.116	0.174	-1.78588	1.06299e-24	2.79928e-20
DCN	0.605	0.506	0.773847	1.20042e-24	3.16118e-20
APH1A	0.249	0.157	0.249564	1.25027e-24	3.29245e-20
GNPTAB	0.154	0.06	1.14941	1.25075e-24	3.29373e-20
FOSL2	0.325	0.33	-0.58843	1.31048e-24	3.45102e-20
CELF2	0.227	0.11	0.97772	1.5551e-24	4.0952e-20
EPHA2	0.115	0.213	-1.28862	1.69082e-24	4.45259e-20
ATP5MF	0.386	0.25	0.4706	1.74764e-24	4.60223e-20
FAM107B	0.35	0.212	0.602954	1.9457e-24	5.12379e-20
LPAR1	0.311	0.178	0.690502	1.98282e-24	5.22155e-20
UGCG	0.521	0.498	-0.398442	2.14277e-24	5.64276e-20
AKR1A1	0.212	0.12	0.434618	2.29513e-24	6.04399e-20
APOL4	0.102	0.027	1.96561	2.71742e-24	7.15606e-20
PTGES	0.239	0.128	0.609073	2.73802e-24	7.21029e-20
OPTN	0.463	0.314	0.476854	2.93437e-24	7.72736e-20
PLA2G5	0.074	0.015	1.64508	3.22594e-24	8.49519e-20
P4HB	0.459	0.306	0.577373	3.74958e-24	9.87415e-20
CTSO	0.368	0.235	0.475336	3.87623e-24	1.02077e-19
RSRP1	0.406	0.32	-0.0247692	3.95533e-24	1.0416e-19
MTRNR2L3	0.217	0.165	-0.232868	4.11839e-24	1.08454e-19
PTTG1IP	0.485	0.331	0.563054	4.15645e-24	1.09456e-19
C6orf48	0.549	0.547	-0.364421	4.33356e-24	1.1412e-19
RCN1	0.398	0.268	0.344909	4.71967e-24	1.24288e-19
CD302	0.238	0.297	-0.845047	4.80917e-24	1.26645e-19
PDGFC	0.095	0.024	1.8148	4.92625e-24	1.29728e-19
SARAF	0.436	0.301	0.349081	4.96843e-24	1.30839e-19
CSF1	0.573	0.42	0.357596	5.07526e-24	1.33652e-19
NOX4	0.063	0.008	2.64182	5.1252e-24	1.34967e-19
PDGFRB	0.454	0.498	-0.529178	5.29486e-24	1.39435e-19
SND1	0.263	0.164	0.349885	6.62367e-24	1.74428e-19
IFI44	0.13	0.047	1.18464	6.99993e-24	1.84336e-19
DDX24	0.447	0.347	0.0706812	7.45377e-24	1.96287e-19
FMO1	0.105	0.029	1.57045	7.45786e-24	1.96395e-19
SRGAP1	0.15	0.067	0.773812	7.49695e-24	1.97425e-19
CHIC2	0.211	0.112	0.595547	7.50667e-24	1.97681e-19
GBP3	0.149	0.064	0.794948	8.61896e-24	2.26972e-19
CLIC6	0.089	0.021	1.82354	8.68101e-24	2.28606e-19
B4GALT5	0.209	0.105	0.692025	9.17235e-24	2.41545e-19
IRF3	0.228	0.148	0.163801	9.72937e-24	2.56213e-19
GOLIM4	0.403	0.263	0.502064	1.01315e-23	2.66803e-19
NAV1	0.203	0.101	0.674825	1.05751e-23	2.78484e-19
TINAGL1	0.296	0.446	-0.57553	1.09693e-23	2.88866e-19
HTRA1	0.501	0.347	0.533133	1.20862e-23	3.18277e-19
CHMP4B	0.39	0.264	0.34449	1.27048e-23	3.34568e-19
VAMP5	0.263	0.153	0.511115	1.48115e-23	3.90047e-19
MVP	0.196	0.102	0.626115	1.50465e-23	3.96236e-19
HDGF	0.439	0.309	0.308272	1.55675e-23	4.09956e-19
PIGT	0.218	0.119	0.548398	1.57163e-23	4.13873e-19
DBI	0.445	0.298	0.513593	1.76557e-23	4.64945e-19
PGRMC1	0.384	0.274	0.218273	1.91167e-23	5.03419e-19
HS3ST3A1	0.147	0.062	0.888499	1.98387e-23	5.22434e-19
NOP10	0.228	0.127	0.513936	2.03795e-23	5.36674e-19
SUB1	0.465	0.328	0.326363	2.35497e-23	6.20158e-19
MYL12A	0.558	0.423	0.222005	2.38298e-23	6.27533e-19
CRTAP	0.717	0.705	-0.289491	2.396e-23	6.30963e-19
MORF4L2	0.357	0.266	0.0592523	2.42064e-23	6.37452e-19
TLR4	0.069	0.012	2.21124	2.48134e-23	6.53436e-19
UQCRQ	0.466	0.334	0.292762	2.58976e-23	6.81987e-19
KDELR2	0.355	0.225	0.517258	2.66212e-23	7.01042e-19
TCF7L2	0.321	0.197	0.511735	3.37747e-23	8.89423e-19
MAN1A2	0.427	0.34	-0.00253013	3.46597e-23	9.12729e-19
MAF	0.372	0.231	0.67832	3.5024e-23	9.22323e-19
CFLAR	0.431	0.31	0.219075	3.67564e-23	9.67942e-19
CXCL1	0.111	0.034	2.29565	4.03233e-23	1.06187e-18
OST4	0.604	0.457	0.324491	4.05235e-23	1.06715e-18
HSP90B1	0.829	0.715	0.353379	4.07319e-23	1.07263e-18
CAPN1	0.3	0.187	0.437413	4.31448e-23	1.13618e-18
GFRA1	0.149	0.232	-1.17678	4.31655e-23	1.13672e-18
RRBP1	0.468	0.32	0.495586	4.33846e-23	1.14249e-18
ZMAT3	0.289	0.163	0.753222	4.97799e-23	1.3109e-18
MALAT1	0.98	0.995	-0.361682	5.2208e-23	1.37485e-18
PLAUR	0.167	0.075	0.875273	5.47285e-23	1.44122e-18
GTF3C6	0.114	0.054	0.393209	5.93303e-23	1.5624e-18
TRAM1	0.564	0.413	0.377426	6.04635e-23	1.59225e-18
ATP5MC2	0.689	0.671	-0.288385	6.10599e-23	1.60795e-18
ANGPTL4	0.055	0.138	-1.74901	6.40563e-23	1.68686e-18
TMED10	0.556	0.41	0.318862	6.64092e-23	1.74882e-18
C12orf57	0.551	0.476	-0.119053	6.73347e-23	1.77319e-18
GJA1	0.218	0.117	0.564858	7.02169e-23	1.84909e-18
TRIOBP	0.27	0.163	0.422866	7.37762e-23	1.94282e-18
SLITRK4	0.057	0.007	3.13421	7.91675e-23	2.0848e-18
IQGAP1	0.559	0.438	0.115448	8.67641e-23	2.28484e-18
CPQ	0.316	0.195	0.510385	9.00201e-23	2.37059e-18
WBP1L	0.249	0.15	0.407084	9.30403e-23	2.45012e-18
HACD3	0.276	0.171	0.421316	9.36938e-23	2.46733e-18
TMEM59	0.553	0.419	0.235872	9.39344e-23	2.47367e-18
PARVA	0.448	0.327	0.251198	9.50707e-23	2.50359e-18
ERRFI1	0.24	0.317	-0.908268	1.01818e-22	2.68128e-18
ARL2BP	0.285	0.183	0.300279	1.12153e-22	2.95343e-18
TFPI	0.399	0.408	-0.45672	1.13062e-22	2.97737e-18
SRP19	0.199	0.11	0.479133	1.19561e-22	3.14852e-18
CALHM5	0.125	0.049	0.982092	1.21499e-22	3.19956e-18
EEA1	0.336	0.224	0.300229	1.24583e-22	3.28077e-18
RAD23B	0.33	0.219	0.323617	1.4274e-22	3.75891e-18
BGN	0.654	0.538	0.586143	1.49086e-22	3.92604e-18
HM13	0.243	0.143	0.458889	1.50508e-22	3.96349e-18
MYOF	0.226	0.124	0.605765	1.52766e-22	4.02293e-18
SERPINB1	0.258	0.165	0.238552	1.55351e-22	4.09102e-18
PCOLCE	0.624	0.473	0.349433	1.59889e-22	4.21051e-18
OSTC	0.337	0.219	0.369646	1.60804e-22	4.23461e-18
EGLN3	0.133	0.051	1.17921	1.63767e-22	4.31264e-18
TMEM258	0.545	0.424	0.128191	1.67483e-22	4.41049e-18
TNPO1	0.311	0.234	0.0114853	1.72965e-22	4.55487e-18
TES	0.249	0.147	0.437124	1.76475e-22	4.64728e-18
ITPR3	0.105	0.033	1.4109	1.78362e-22	4.69698e-18
SSR3	0.409	0.279	0.380927	1.81143e-22	4.77022e-18
LSAMP	0.19	0.127	-0.00654481	1.95116e-22	5.13819e-18
ATP5F1A	0.421	0.296	0.314978	1.96015e-22	5.16185e-18
STK38	0.163	0.076	0.771774	2.09649e-22	5.52089e-18
COL8A2	0.125	0.052	0.861366	2.15406e-22	5.6725e-18
NDUFB3	0.232	0.137	0.46662	2.17484e-22	5.72722e-18
HYOU1	0.172	0.084	0.643608	2.24158e-22	5.90298e-18
NEGR1	0.135	0.194	-1.08429	2.33323e-22	6.14433e-18
CD44	0.579	0.516	-0.232566	2.37162e-22	6.24541e-18
CXCL11	0.077	0.019	1.2531	2.40387e-22	6.33034e-18
SEPT11	0.38	0.246	0.520414	2.42679e-22	6.39071e-18
CNP	0.264	0.15	0.625259	2.59473e-22	6.83296e-18
LMAN2	0.285	0.184	0.334162	2.59552e-22	6.83503e-18
CLEC2B	0.16	0.095	0.217391	2.61499e-22	6.88632e-18
SLC26A7	0.062	0.143	-1.6102	2.6421e-22	6.95769e-18
SPTAN1	0.463	0.318	0.502211	2.6753e-22	7.04513e-18
MID1	0.126	0.052	0.794637	2.69013e-22	7.08418e-18
CXCL10	0.107	0.032	1.23799	2.72508e-22	7.17624e-18
ANK2	0.321	0.221	0.17382	2.79241e-22	7.35353e-18
PCOLCE2	0.172	0.076	0.908592	3.04379e-22	8.01552e-18
COMT	0.441	0.314	0.307955	3.34655e-22	8.81282e-18
VGLL3	0.287	0.175	0.470281	3.45433e-22	9.09664e-18
GSTO1	0.275	0.164	0.51884	3.48259e-22	9.17106e-18
NHSL2	0.309	0.221	0.120122	3.57332e-22	9.40997e-18
OMD	0.141	0.053	1.43828	3.63284e-22	9.56671e-18
PSMB5	0.284	0.177	0.4296	3.64456e-22	9.59757e-18
ACTR3	0.511	0.372	0.343435	3.79092e-22	9.98301e-18
COMMD6	0.561	0.428	0.240171	3.96135e-22	1.04318e-17
CAPG	0.082	0.019	2.26745	4.04183e-22	1.06437e-17
POGLUT1	0.194	0.094	0.876039	4.24022e-22	1.11662e-17
PPA1	0.453	0.314	0.370635	4.55498e-22	1.19951e-17
NDN	0.467	0.366	0.0547165	4.6312e-22	1.21958e-17
TMF1	0.266	0.175	0.168947	4.79464e-22	1.26262e-17
SVIL	0.229	0.125	0.607003	5.11442e-22	1.34683e-17
PLTP	0.295	0.217	-0.00628035	5.21702e-22	1.37385e-17
CAST	0.631	0.497	0.188638	5.32056e-22	1.40112e-17
MDH1	0.368	0.257	0.247173	5.93927e-22	1.56405e-17
FAM114A1	0.24	0.133	0.580061	6.00264e-22	1.58073e-17
TMEM123	0.471	0.331	0.392639	6.23491e-22	1.6419e-17
TMEM50A	0.56	0.422	0.274411	6.97056e-22	1.83563e-17
CCL11	0.041	0.002	4.88813	7.20182e-22	1.89653e-17
COPE	0.234	0.137	0.482232	7.21288e-22	1.89944e-17
KDELR1	0.508	0.416	-0.0296899	7.29314e-22	1.92057e-17
SNRPD2	0.44	0.355	-0.00383757	7.3988e-22	1.9484e-17
ARPC2	0.623	0.48	0.282678	7.57073e-22	1.99368e-17
PLS3	0.579	0.431	0.443076	7.62781e-22	2.00871e-17
CHPF	0.11	0.039	1.12584	7.67158e-22	2.02023e-17
ITGA7	0.202	0.331	-0.792347	8.01032e-22	2.10944e-17
C4orf3	0.56	0.419	0.310888	8.17471e-22	2.15273e-17
TMEM219	0.364	0.247	0.347593	8.40661e-22	2.2138e-17
EIF2S3	0.32	0.334	-0.493743	8.84792e-22	2.33001e-17
NRIP1	0.285	0.165	0.668429	9.65814e-22	2.54337e-17
TMED2	0.445	0.321	0.280071	1.00221e-21	2.63923e-17
P3H4	0.095	0.029	1.319	1.00319e-21	2.6418e-17
CCDC90B	0.2	0.113	0.486183	1.00837e-21	2.65543e-17
FXYD1	0.213	0.272	-0.844826	1.01362e-21	2.66926e-17
STMP1	0.227	0.131	0.435305	1.02427e-21	2.69732e-17
SDC2	0.519	0.371	0.511332	1.03383e-21	2.72248e-17
SSB	0.42	0.298	0.278468	1.13367e-21	2.98541e-17
ACADVL	0.392	0.286	0.177293	1.16119e-21	3.05788e-17
SOD3	0.812	0.696	0.395756	1.24539e-21	3.27962e-17
MRPL33	0.297	0.188	0.406916	1.24985e-21	3.29136e-17
CTSL	0.298	0.22	0.0941565	1.30973e-21	3.44905e-17
NREP	0.354	0.229	0.477893	1.43373e-21	3.77557e-17
TMEM230	0.338	0.218	0.47117	1.44099e-21	3.79471e-17
FKBP9	0.337	0.213	0.523012	1.44322e-21	3.80059e-17
STAT3	0.492	0.353	0.345579	1.46462e-21	3.85692e-17
TM9SF2	0.395	0.31	0.0424209	1.50563e-21	3.96491e-17
PYURF	0.4	0.284	0.263386	1.67361e-21	4.40728e-17
MDFIC	0.239	0.149	0.283951	1.742e-21	4.58738e-17
SVEP1	0.294	0.181	0.510157	1.78381e-21	4.69749e-17
GXYLT2	0.181	0.087	0.860573	1.82014e-21	4.79315e-17
DAD1	0.427	0.298	0.35649	1.86666e-21	4.91567e-17
MEDAG	0.168	0.079	0.731583	2.01253e-21	5.29978e-17
CISD1	0.123	0.045	1.23252	2.01438e-21	5.30468e-17
ZBED6CL	0.045	0.004	3.23262	2.1192e-21	5.5807e-17
COPB2	0.288	0.182	0.397799	2.14237e-21	5.64171e-17
SCARB2	0.543	0.419	0.163605	2.16447e-21	5.69991e-17
AES	0.495	0.491	-0.31792	2.20386e-21	5.80364e-17
DPT	0.528	0.437	-0.0427025	2.3222e-21	6.11528e-17
DSTN	0.782	0.67	-0.0253527	2.33702e-21	6.15431e-17
SSBP3	0.301	0.303	-0.479477	2.36377e-21	6.22475e-17
SSR2	0.427	0.304	0.301905	2.36741e-21	6.23433e-17
CTTN	0.346	0.24	0.243488	2.49472e-21	6.5696e-17
AP2M1	0.395	0.281	0.274302	2.49846e-21	6.57945e-17
PRDX5	0.37	0.27	0.208183	2.56011e-21	6.74179e-17
SEC61G	0.347	0.235	0.343323	2.57455e-21	6.77982e-17
ATP6AP1	0.29	0.207	0.154018	2.77472e-21	7.30696e-17
PRDX4	0.239	0.144	0.464703	2.79283e-21	7.35465e-17
BIRC3	0.395	0.274	0.22436	2.88047e-21	7.58543e-17
BTN3A1	0.2	0.103	0.692129	2.91398e-21	7.67368e-17
SEC24D	0.251	0.147	0.539162	3.28508e-21	8.65093e-17
TMCO1	0.356	0.266	0.0590471	3.5791e-21	9.4252e-17
KMT2E	0.425	0.39	-0.274496	3.87924e-21	1.02156e-16
DYNC1H1	0.355	0.261	0.0914541	3.98571e-21	1.0496e-16
SF1	0.509	0.493	-0.309961	4.07963e-21	1.07433e-16
MXRA7	0.449	0.454	-0.401888	4.21022e-21	1.10872e-16
CEBPD	0.623	0.649	-0.549364	4.24183e-21	1.11704e-16
RNF213	0.281	0.165	0.571717	4.28737e-21	1.12904e-16
YPEL3	0.413	0.297	0.234902	4.50078e-21	1.18523e-16
TIAL1	0.268	0.189	0.135797	4.54488e-21	1.19685e-16
SURF4	0.35	0.234	0.365342	4.57914e-21	1.20587e-16
MAP4	0.52	0.384	0.327159	4.70037e-21	1.2378e-16
OS9	0.477	0.361	0.194656	5.49895e-21	1.44809e-16
IDS	0.398	0.422	-0.49531	5.73351e-21	1.50986e-16
SLC15A3	0.092	0.038	0.598568	6.02148e-21	1.5857e-16
ABRACL	0.076	0.018	1.7875	6.63622e-21	1.74758e-16
DAAM1	0.355	0.245	0.263971	6.79499e-21	1.78939e-16
RAI14	0.264	0.166	0.32225	6.85657e-21	1.80561e-16
PEG10	0.092	0.162	-1.47038	7.45276e-21	1.96261e-16
EIF4G2	0.73	0.627	0.0319891	7.51136e-21	1.97804e-16
ARHGAP28	0.104	0.039	0.940004	7.51202e-21	1.97822e-16
ACYP1	0.1	0.034	1.16156	7.5941e-21	1.99983e-16
PLEKHA6	0.06	0.011	1.69884	8.38823e-21	2.20896e-16
ODF2L	0.192	0.095	0.789478	8.60182e-21	2.2652e-16
CTNNB1	0.395	0.275	0.358077	8.9796e-21	2.36469e-16
IFITM2	0.819	0.791	-0.304256	9.00052e-21	2.3702e-16
ZDHHC9	0.14	0.073	0.463868	9.22154e-21	2.4284e-16
NOP53	0.53	0.552	-0.404747	9.69216e-21	2.55233e-16
RNF19A	0.269	0.159	0.595023	9.69739e-21	2.55371e-16
SDF4	0.316	0.215	0.284936	9.83886e-21	2.59096e-16
CNN3	0.812	0.686	0.229075	1.03015e-20	2.7128e-16
SNU13	0.293	0.225	-0.0102091	1.03964e-20	2.73778e-16
EFNA5	0.101	0.033	1.30019	1.04304e-20	2.74673e-16
TNFAIP3	0.566	0.446	-0.0226105	1.10336e-20	2.9056e-16
MYL9	0.67	0.695	-0.434437	1.10738e-20	2.91618e-16
XPNPEP1	0.153	0.084	0.391696	1.11033e-20	2.92395e-16
IDO1	0.047	0.005	3.17714	1.20345e-20	3.16918e-16
ABCC9	0.193	0.315	-0.807689	1.24795e-20	3.28634e-16
CYBRD1	0.505	0.376	0.285298	1.26499e-20	3.33122e-16
PRPF40A	0.375	0.282	0.101815	1.31664e-20	3.46725e-16
PSMD7	0.247	0.15	0.421205	1.34898e-20	3.5524e-16
PSMA7	0.4	0.289	0.214444	1.35765e-20	3.57523e-16
ENY2	0.278	0.19	0.206645	1.3616e-20	3.58564e-16
APOD	0.328	0.215	-0.121372	1.37488e-20	3.62061e-16
CDON	0.127	0.053	0.820097	1.39431e-20	3.67178e-16
TAGLN	0.678	0.775	-0.447905	1.40725e-20	3.70586e-16
TTC14	0.185	0.104	0.372741	1.41785e-20	3.73377e-16
TMEM43	0.398	0.268	0.482336	1.46231e-20	3.85085e-16
EIF3I	0.45	0.335	0.229342	1.51358e-20	3.98587e-16
NSA2	0.551	0.444	0.0584282	1.54499e-20	4.06856e-16
RBPMS	0.451	0.482	-0.44791	1.58232e-20	4.16689e-16
SFPQ	0.548	0.494	-0.168971	1.58303e-20	4.16875e-16
SAMD9L	0.147	0.065	0.820751	1.62245e-20	4.27255e-16
NOTCH2	0.22	0.124	0.642562	1.64079e-20	4.32084e-16
PDIA6	0.477	0.336	0.437882	1.67061e-20	4.39939e-16
ERLEC1	0.272	0.17	0.416693	1.72764e-20	4.54956e-16
MMADHC	0.211	0.125	0.421968	1.73018e-20	4.55625e-16
ARPC5	0.668	0.526	0.445902	1.73628e-20	4.57233e-16
MIR4435-2HG	0.154	0.066	1.16243	1.78282e-20	4.69487e-16
APOBEC3C	0.344	0.248	0.154822	1.965e-20	5.17464e-16
PGAM1	0.346	0.237	0.311638	1.98625e-20	5.23058e-16
SLIT2	0.295	0.19	0.334168	2.01689e-20	5.31127e-16
KCND3	0.101	0.036	1.00644	2.16537e-20	5.70228e-16
CA12	0.108	0.036	1.49085	2.22799e-20	5.86718e-16
NDUFB11	0.222	0.173	-0.0936127	2.28021e-20	6.00472e-16
CD55	0.162	0.071	1.44821	2.28776e-20	6.02458e-16
TGOLN2	0.464	0.328	0.438127	2.3797e-20	6.26671e-16
SMARCA2	0.419	0.31	0.16989	2.42165e-20	6.37717e-16
TGM2	0.165	0.073	1.18031	2.43282e-20	6.40658e-16
FAM120A	0.462	0.332	0.362239	2.46001e-20	6.47819e-16
UXT	0.219	0.146	0.198	2.50845e-20	6.60574e-16
SSC5D	0.167	0.098	0.260935	2.50988e-20	6.60953e-16
TCEAL9	0.418	0.298	0.292107	2.68899e-20	7.0812e-16
DAZAP2	0.55	0.493	-0.126871	2.69905e-20	7.10767e-16
ANKRD10	0.281	0.196	0.231247	2.73902e-20	7.21293e-16
MGST3	0.568	0.44	0.243075	2.78104e-20	7.32359e-16
CERCAM	0.131	0.054	0.962143	2.79582e-20	7.36251e-16
APBB1IP	0.101	0.031	1.58892	2.81934e-20	7.42444e-16
CNDP2	0.141	0.061	0.955352	2.96846e-20	7.81713e-16
PABPC1	0.901	0.896	-0.280852	3.10521e-20	8.17727e-16
KIF26B	0.076	0.019	1.54516	3.14064e-20	8.27055e-16
GRN	0.327	0.223	0.30367	3.16124e-20	8.3248e-16
SGCB	0.259	0.158	0.455166	3.17603e-20	8.36376e-16
CFH	0.468	0.434	-0.513715	3.28355e-20	8.6469e-16
GTF2I	0.563	0.423	0.351452	3.4652e-20	9.12525e-16
BZW1	0.425	0.317	0.200795	3.46862e-20	9.13426e-16
LAMP1	0.585	0.452	0.272885	3.50043e-20	9.21804e-16
TMEM9B	0.196	0.103	0.688373	3.70945e-20	9.76847e-16
SFT2D1	0.187	0.102	0.550826	3.82154e-20	1.00636e-15
RAB1A	0.477	0.348	0.315662	3.85177e-20	1.01432e-15
FMNL1	0.079	0.023	1.22069	3.85472e-20	1.0151e-15
PPDPF	0.673	0.637	-0.24204	3.94866e-20	1.03984e-15
PTGS2	0.085	0.153	-1.69281	4.02228e-20	1.05923e-15
KLHDC7B	0.035	0.001	5.21507	4.53631e-20	1.19459e-15
FRMD6	0.242	0.136	0.656456	4.57758e-20	1.20546e-15
LARP7	0.317	0.22	0.211303	4.58649e-20	1.20781e-15
CTSH	0.543	0.401	0.407096	4.72222e-20	1.24355e-15
ID3	0.452	0.509	-0.633325	4.91695e-20	1.29483e-15
BRI3	0.402	0.315	0.0492237	4.97164e-20	1.30923e-15
AHCYL1	0.458	0.328	0.327212	5.32995e-20	1.40359e-15
UQCR10	0.232	0.139	0.454704	5.58456e-20	1.47064e-15
LTBP4	0.276	0.311	-0.654776	5.61488e-20	1.47862e-15
SLCO2B1	0.165	0.098	0.131606	5.97888e-20	1.57448e-15
ZYX	0.505	0.366	0.438329	6.43794e-20	1.69537e-15
GALNT2	0.254	0.157	0.439744	6.47835e-20	1.70601e-15
ACSL5	0.083	0.024	1.40437	6.74306e-20	1.77572e-15
TOB2	0.179	0.244	-0.929998	6.80822e-20	1.79288e-15
DSP	0.085	0.023	2.02806	7.01768e-20	1.84804e-15
EMILIN1	0.187	0.102	0.53361	7.19033e-20	1.8935e-15
CNTFR	0.01	0.056	-3.28233	7.26674e-20	1.91362e-15
ACO1	0.19	0.104	0.551699	7.28207e-20	1.91766e-15
YWHAB	0.757	0.626	0.283731	7.31014e-20	1.92505e-15
MAN1A1	0.288	0.197	0.230209	7.57128e-20	1.99382e-15
JAM3	0.262	0.192	0.072913	7.59644e-20	2.00045e-15
TMEM200C	0.119	0.049	0.858504	7.83019e-20	2.062e-15
LITAF	0.37	0.367	-0.450987	7.99857e-20	2.10634e-15
ARHGAP1	0.396	0.337	-0.132056	8.1164e-20	2.13737e-15
SQOR	0.118	0.048	1.00981	8.37316e-20	2.20499e-15
FLRT2	0.217	0.143	0.162854	8.46383e-20	2.22887e-15
GNAI2	0.492	0.37	0.248528	8.60128e-20	2.26506e-15
COPA	0.37	0.256	0.310499	8.87215e-20	2.33639e-15
DYNLT1	0.256	0.155	0.502645	8.87436e-20	2.33697e-15
ECM1	0.182	0.088	0.951223	9.3578e-20	2.46428e-15
SOS1	0.296	0.188	0.381924	9.76794e-20	2.57229e-15
SNHG7	0.185	0.23	-0.840623	9.81383e-20	2.58437e-15
ISCU	0.535	0.406	0.270258	9.85047e-20	2.59402e-15
TSPO	0.226	0.149	0.241203	1.00033e-19	2.63426e-15
P4HA1	0.229	0.137	0.483603	1.03483e-19	2.72513e-15
TMED3	0.197	0.105	0.665541	1.15146e-19	3.03226e-15
FAM13C	0.076	0.168	-1.19585	1.15938e-19	3.05312e-15
BHLHE41	0.087	0.024	2.12426	1.17622e-19	3.09745e-15
ERGIC3	0.305	0.21	0.251815	1.18371e-19	3.11719e-15
CCDC34	0.118	0.047	0.96262	1.19433e-19	3.14514e-15
FUS	0.593	0.584	-0.329463	1.20714e-19	3.17889e-15
B4GALT1	0.358	0.229	0.673027	1.21135e-19	3.18998e-15
NET1	0.413	0.281	0.456183	1.21351e-19	3.19565e-15
EMC7	0.235	0.173	-0.00902042	1.22558e-19	3.22744e-15
FOXO3	0.467	0.341	0.28656	1.26492e-19	3.33104e-15
CCNL1	0.45	0.504	-0.525347	1.27626e-19	3.36091e-15
SPNS2	0.101	0.181	-1.28211	1.31994e-19	3.47593e-15
ERP44	0.308	0.208	0.269628	1.43289e-19	3.77338e-15
ATP5F1B	0.435	0.347	0.0838463	1.54435e-19	4.0669e-15
TAX1BP3	0.182	0.095	0.701292	1.54529e-19	4.06937e-15
TXNDC15	0.297	0.217	0.117375	1.55998e-19	4.10806e-15
GLG1	0.423	0.309	0.259437	1.60883e-19	4.2367e-15
CD200	0.23	0.146	0.32862	1.67886e-19	4.42111e-15
GABARAPL2	0.341	0.236	0.290575	1.70634e-19	4.49348e-15
UBE2I	0.334	0.265	-0.0300561	1.75556e-19	4.62308e-15
EPDR1	0.178	0.107	0.33273	1.77457e-19	4.67315e-15
SBDS	0.458	0.422	-0.220412	1.79046e-19	4.715e-15
SSR1	0.396	0.31	0.0472404	1.8045e-19	4.75196e-15
GLT8D1	0.146	0.087	0.165465	1.81193e-19	4.77154e-15
ADGRA2	0.436	0.3	0.602865	2.17621e-19	5.73083e-15
EBLN3P	0.246	0.172	0.0851033	2.19549e-19	5.78159e-15
ELOB	0.337	0.235	0.27229	2.21929e-19	5.84428e-15
ARL4C	0.136	0.063	0.688244	2.25017e-19	5.9256e-15
DDOST	0.194	0.106	0.618859	2.31955e-19	6.10831e-15
CCL5	0.102	0.033	1.81471	2.3526e-19	6.19533e-15
CCL8	0.061	0.138	-1.87338	2.47181e-19	6.50927e-15
SEPT8	0.371	0.271	0.201093	2.54273e-19	6.69604e-15
CUTA	0.272	0.189	0.204231	2.60867e-19	6.86967e-15
MYDGF	0.214	0.121	0.547301	2.65059e-19	6.98005e-15
ZCRB1	0.302	0.213	0.204299	2.88404e-19	7.59482e-15
DNAJA1	0.624	0.569	-0.213502	2.91779e-19	7.6837e-15
FKBP2	0.289	0.207	0.176394	3.07081e-19	8.08668e-15
SPSB1	0.24	0.144	0.460745	3.07385e-19	8.09467e-15
MRPS33	0.17	0.087	0.636598	3.14315e-19	8.27717e-15
SUCLG2	0.336	0.254	0.0871178	3.151e-19	8.29785e-15
TMEM165	0.223	0.132	0.506878	3.22289e-19	8.48715e-15
SQSTM1	0.564	0.438	0.223654	3.35163e-19	8.82618e-15
GOLGA2	0.271	0.18	0.309992	3.35754e-19	8.84174e-15
TSPAN3	0.474	0.364	0.181181	3.43579e-19	9.04781e-15
SRSF7	0.414	0.42	-0.432941	3.48567e-19	9.17916e-15
SPPL2A	0.31	0.215	0.247049	3.64196e-19	9.59073e-15
RPA2	0.203	0.151	-0.0168386	3.70842e-19	9.76577e-15
CLEC11A	0.276	0.18	0.337531	3.71764e-19	9.79004e-15
SSU72	0.273	0.209	-0.00124207	3.79042e-19	9.9817e-15
IFNGR1	0.314	0.218	0.275373	3.9678e-19	1.04488e-14
TSHZ2	0.247	0.148	0.418097	4.08555e-19	1.07589e-14
RBX1	0.303	0.228	0.0548649	4.22119e-19	1.11161e-14
ZNF706	0.262	0.163	0.450869	4.39928e-19	1.15851e-14
TMBIM1	0.37	0.266	0.242153	4.45001e-19	1.17187e-14
TWIST2	0.156	0.077	0.723472	4.76799e-19	1.2556e-14
SHISA3	0.04	0.1	-1.88071	4.81568e-19	1.26816e-14
PLSCR1	0.375	0.283	0.0977774	4.97314e-19	1.30963e-14
DPY30	0.184	0.124	0.133926	5.05029e-19	1.32994e-14
DYNC1I2	0.517	0.394	0.258265	5.10329e-19	1.3439e-14
EBF3	0.175	0.201	-0.793783	5.15215e-19	1.35677e-14
ABLIM1	0.155	0.069	1.24106	5.22795e-19	1.37673e-14
ELK3	0.246	0.159	0.303262	5.35426e-19	1.40999e-14
UBE2D2	0.38	0.322	-0.0900089	5.57102e-19	1.46707e-14
CD46	0.347	0.242	0.315075	5.7338e-19	1.50994e-14
TYK2	0.177	0.117	0.108964	5.86964e-19	1.54571e-14
ARF1	0.665	0.605	-0.138077	6.15276e-19	1.62027e-14
CD164	0.469	0.351	0.279393	6.22836e-19	1.64018e-14
TPM4	0.815	0.695	0.321571	6.26754e-19	1.65049e-14
SHISA5	0.412	0.302	0.244817	6.28748e-19	1.65575e-14
GNG2	0.132	0.155	-0.85441	6.36141e-19	1.67521e-14
SNAI1	0.039	0.109	-1.63835	6.78098e-19	1.7857e-14
MAT2B	0.229	0.152	0.248033	7.2801e-19	1.91714e-14
COL12A1	0.37	0.253	0.295306	7.50848e-19	1.97728e-14
EGFR	0.331	0.23	0.285685	7.50928e-19	1.97749e-14
TUBB4B	0.228	0.287	-0.793035	8.01654e-19	2.11108e-14
CNIH1	0.247	0.166	0.217298	8.07409e-19	2.12623e-14
H6PD	0.295	0.204	0.271411	8.10614e-19	2.13467e-14
CD38	0.05	0.008	1.71104	8.29007e-19	2.18311e-14
AEBP1	0.344	0.22	0.740812	8.39998e-19	2.21205e-14
IGFBP6	0.218	0.118	0.780971	8.47447e-19	2.23167e-14
PTPN12	0.265	0.288	-0.589006	8.52308e-19	2.24447e-14
PPIF	0.14	0.161	-0.831666	8.58342e-19	2.26036e-14
SNHG8	0.392	0.298	0.1269	8.58873e-19	2.26176e-14
PDCD5	0.222	0.137	0.364391	8.73253e-19	2.29962e-14
ZFAS1	0.559	0.479	-0.0497308	8.82406e-19	2.32373e-14
GTF3A	0.207	0.124	0.368722	8.93206e-19	2.35217e-14
CTDSP2	0.535	0.43	0.104961	8.93393e-19	2.35266e-14
BTBD2	0.183	0.151	-0.25258	9.1389e-19	2.40664e-14
MAGED1	0.246	0.152	0.414964	9.16327e-19	2.41306e-14
NECAP2	0.169	0.095	0.481615	9.35932e-19	2.46468e-14
PPP1R10	0.142	0.193	-1.00224	9.60537e-19	2.52948e-14
CXCL16	0.198	0.111	0.587372	9.70447e-19	2.55557e-14
SESTD1	0.177	0.095	0.548642	9.73962e-19	2.56483e-14
ABCC1	0.099	0.04	0.793984	9.74523e-19	2.56631e-14
EIF5B	0.376	0.278	0.139111	1.07234e-18	2.82389e-14
LAMTOR4	0.257	0.164	0.380164	1.09889e-18	2.89382e-14
FAM3C	0.316	0.236	0.0697798	1.12463e-18	2.96161e-14
ALDH2	0.33	0.241	0.159857	1.15071e-18	3.03029e-14
ITGB1	0.858	0.748	0.247376	1.17574e-18	3.0962e-14
PSMB2	0.356	0.242	0.400822	1.19709e-18	3.15242e-14
TMEM205	0.257	0.193	-0.00193339	1.23394e-18	3.24945e-14
PA2G4	0.416	0.355	-0.102179	1.23746e-18	3.25872e-14
TAGLN2	0.737	0.607	0.267077	1.25745e-18	3.31136e-14
UBE2R2	0.355	0.288	-0.0649347	1.28923e-18	3.39507e-14
SGCE	0.489	0.428	-0.0872623	1.31788e-18	3.47051e-14
C3orf80	0.046	0.006	3.13589	1.31839e-18	3.47184e-14
TNFRSF12A	0.123	0.054	0.884247	1.34447e-18	3.54052e-14
DST	0.526	0.422	0.0840134	1.3569e-18	3.57326e-14
FAM192A	0.169	0.094	0.450474	1.38009e-18	3.63434e-14
MRPS21	0.231	0.168	0.0254924	1.43552e-18	3.78031e-14
MYLIP	0.24	0.316	-0.782589	1.468e-18	3.86583e-14
LGI4	0.171	0.26	-1.12077	1.47286e-18	3.87862e-14
TMA7	0.539	0.451	-0.00243163	1.53422e-18	4.04021e-14
NRBP1	0.239	0.163	0.203275	1.56147e-18	4.11197e-14
MED4	0.231	0.16	0.158366	1.60912e-18	4.23747e-14
RNF207	0.082	0.023	1.79025	1.65285e-18	4.35262e-14
CIR1	0.284	0.189	0.284039	1.65807e-18	4.36637e-14
DR1	0.246	0.18	0.07743	1.69825e-18	4.47217e-14
NCOA4	0.304	0.201	0.406659	1.7338e-18	4.5658e-14
DCLK1	0.361	0.259	0.203704	1.736e-18	4.57158e-14
ATN1	0.514	0.524	-0.346784	1.75513e-18	4.62197e-14
CAVIN1	0.861	0.754	0.322803	1.78479e-18	4.70006e-14
THOC7	0.235	0.17	0.0505812	1.79883e-18	4.73703e-14
XPNPEP2	0.052	0.008	2.6014	1.81042e-18	4.76755e-14
CAP1	0.472	0.344	0.366785	1.83098e-18	4.8217e-14
SNX5	0.22	0.169	-0.0890816	1.85893e-18	4.89532e-14
PLAU	0.197	0.1	1.24637	1.93028e-18	5.0832e-14
GNG5	0.257	0.156	0.504789	1.97337e-18	5.19668e-14
SP110	0.214	0.126	0.489593	1.97379e-18	5.19778e-14
PTCH2	0.064	0.132	-1.55446	1.97707e-18	5.20643e-14
TNFSF14	0.061	0.013	1.95001	1.98206e-18	5.21955e-14
MRPL52	0.174	0.108	0.283416	2.03131e-18	5.34925e-14
PGM3	0.108	0.047	0.743053	2.08847e-18	5.49978e-14
FCGRT	0.222	0.256	-0.66826	2.16296e-18	5.69594e-14
RNF187	0.304	0.216	0.212192	2.19909e-18	5.79107e-14
JDP2	0.217	0.144	0.172645	2.20149e-18	5.79742e-14
MARCKSL1	0.274	0.275	-0.491164	2.23428e-18	5.88376e-14
OSMR	0.385	0.272	0.317934	2.3351e-18	6.14924e-14
ESD	0.373	0.319	-0.094117	2.43603e-18	6.41505e-14
TRAM2	0.157	0.084	0.530373	2.44202e-18	6.4308e-14
LAMA4	0.456	0.379	-0.0401142	2.46011e-18	6.47844e-14
PSMB4	0.397	0.3	0.140366	2.50589e-18	6.59901e-14
PSMD2	0.225	0.146	0.297721	2.60454e-18	6.85881e-14
NUFIP2	0.27	0.256	-0.35834	2.65017e-18	6.97896e-14
SPCS1	0.372	0.266	0.281952	2.65175e-18	6.98311e-14
PLPP5	0.137	0.091	-0.0723326	2.65621e-18	6.99487e-14
GJA4	0.185	0.242	-1.01128	2.65716e-18	6.99736e-14
TRIM56	0.339	0.239	0.203222	2.74393e-18	7.22587e-14
PSMG2	0.243	0.183	-0.0161501	2.85608e-18	7.52121e-14
FYN	0.244	0.156	0.35323	2.94728e-18	7.76136e-14
CITED2	0.212	0.223	-0.764503	2.96466e-18	7.80713e-14
LTBP3	0.349	0.281	-0.0108273	2.97905e-18	7.84502e-14
HNRNPA0	0.483	0.434	-0.159801	2.9943e-18	7.88519e-14
ATP5MD	0.313	0.216	0.312008	3.00259e-18	7.90702e-14
C2orf40	0.05	0.116	-1.85215	3.03055e-18	7.98065e-14
PRR13	0.23	0.171	0.0273286	3.12208e-18	8.22168e-14
TMEM126B	0.164	0.094	0.411356	3.12684e-18	8.23421e-14
PLD3	0.307	0.209	0.331573	3.13326e-18	8.25113e-14
SEC63	0.423	0.328	0.115075	3.14104e-18	8.27162e-14
LINC00924	0.066	0.143	-1.52081	3.21113e-18	8.45619e-14
PLAC9	0.421	0.3	0.370785	3.21184e-18	8.45806e-14
TCP1	0.295	0.309	-0.476434	3.27457e-18	8.62325e-14
AC007952.4	0.164	0.093	0.339896	3.31006e-18	8.7167e-14
MMP23B	0.102	0.041	0.88633	3.32315e-18	8.75119e-14
NFIB	0.677	0.607	-0.133921	3.3619e-18	8.85322e-14
ACKR3	0.213	0.113	1.18023	3.38521e-18	8.9146e-14
NUTF2	0.371	0.292	0.0517352	3.48566e-18	9.17915e-14
GRINA	0.404	0.297	0.239806	3.54349e-18	9.33144e-14
CNIH4	0.207	0.128	0.36909	3.54496e-18	9.33529e-14
TLCD1	0.077	0.022	1.32418	3.60831e-18	9.50213e-14
TSPYL2	0.207	0.266	-0.772101	3.62135e-18	9.53646e-14
COX5A	0.203	0.113	0.683897	3.67922e-18	9.68885e-14
RHOU	0.096	0.127	-1.16311	3.71975e-18	9.79558e-14
ETHE1	0.171	0.087	0.759144	4.05897e-18	1.06889e-13
BCLAF1	0.541	0.492	-0.193667	4.11834e-18	1.08452e-13
AAMP	0.312	0.257	-0.095927	4.27541e-18	1.12589e-13
RPN1	0.395	0.273	0.448138	4.4029e-18	1.15946e-13
MLF2	0.384	0.331	-0.0890018	4.41265e-18	1.16203e-13
FGD6	0.126	0.054	1.0167	4.42794e-18	1.16605e-13
ARL8B	0.332	0.237	0.241473	4.55215e-18	1.19876e-13
CMTM6	0.367	0.252	0.373531	4.58912e-18	1.2085e-13
MGAT1	0.226	0.146	0.330212	4.66644e-18	1.22886e-13
NUCB2	0.279	0.176	0.472999	4.78458e-18	1.25997e-13
MRPS10	0.14	0.07	0.611079	4.80981e-18	1.26662e-13
SRRM2	0.54	0.48	-0.0982976	4.92904e-18	1.29801e-13
CLK1	0.473	0.438	-0.195267	5.01062e-18	1.3195e-13
FREM1	0.055	0.011	1.98278	5.12385e-18	1.34931e-13
FKBP1A	0.549	0.447	0.0464558	5.49011e-18	1.44577e-13
PLBD2	0.144	0.073	0.567387	5.49791e-18	1.44782e-13
SMIM15	0.144	0.077	0.501138	5.56655e-18	1.4659e-13
COPZ1	0.292	0.192	0.354549	5.68027e-18	1.49584e-13
TCEAL4	0.384	0.336	-0.239949	5.75497e-18	1.51551e-13
CST2	0.024	0	7.49234	5.77016e-18	1.51951e-13
MCTS1	0.124	0.062	0.535178	5.86435e-18	1.54432e-13
SP100	0.356	0.252	0.283033	5.86479e-18	1.54443e-13
GPR68	0.034	0.002	4.64385	5.88086e-18	1.54867e-13
CTDNEP1	0.274	0.211	0.0308335	5.94691e-18	1.56606e-13
LSM8	0.166	0.11	0.133298	6.09005e-18	1.60375e-13
AKR1B1	0.126	0.067	0.341613	6.27364e-18	1.6521e-13
ATP5ME	0.485	0.399	0.0333537	6.62656e-18	1.74504e-13
HOXA4	0.074	0.022	1.38524	6.65151e-18	1.75161e-13
PCNP	0.383	0.343	-0.163467	6.86231e-18	1.80712e-13
ELMO2	0.15	0.08	0.53311	7.13113e-18	1.87791e-13
CYP7B1	0.126	0.056	0.862687	7.23311e-18	1.90477e-13
NDUFAB1	0.273	0.186	0.284877	7.36852e-18	1.94042e-13
ARL1	0.352	0.255	0.205462	7.37321e-18	1.94166e-13
UBXN4	0.487	0.369	0.258366	7.62194e-18	2.00716e-13
SUN2	0.351	0.255	0.245907	7.7462e-18	2.03988e-13
PLIN3	0.215	0.128	0.453655	7.83177e-18	2.06242e-13
HDLBP	0.514	0.386	0.326358	7.88603e-18	2.07671e-13
RTN3	0.504	0.405	0.0834177	7.95771e-18	2.09558e-13
PVALB	0.028	0	5.2046	8.42456e-18	2.21852e-13
RASSF4	0.119	0.058	0.554847	8.9008e-18	2.34394e-13
FTL	0.769	0.788	-0.393969	9.02704e-18	2.37718e-13
BANF1	0.503	0.399	0.13502	9.04236e-18	2.38122e-13
HSPE1	0.302	0.19	0.610837	9.09013e-18	2.39379e-13
EEF1B2	0.763	0.639	0.289741	9.41696e-18	2.47986e-13
CCNL2	0.36	0.278	0.0495367	9.59569e-18	2.52693e-13
UFM1	0.315	0.25	-0.00526585	9.73033e-18	2.56239e-13
PDGFD	0.12	0.047	1.41796	9.80725e-18	2.58264e-13
ATXN10	0.22	0.168	-0.0274647	1.02851e-17	2.70848e-13
PRKAR1A	0.585	0.488	0.0488742	1.03076e-17	2.71439e-13
WDR82	0.301	0.221	0.155904	1.03191e-17	2.71743e-13
LSP1	0.171	0.087	0.777574	1.05558e-17	2.77977e-13
SPG21	0.203	0.122	0.442468	1.08459e-17	2.85616e-13
PPID	0.125	0.065	0.484566	1.12248e-17	2.95593e-13
LMAN1	0.362	0.253	0.329101	1.13874e-17	2.99875e-13
CYB5A	0.367	0.251	0.442888	1.14554e-17	3.01667e-13
PTHLH	0.09	0.029	2.27817	1.14932e-17	3.02661e-13
LEPROT	0.588	0.476	0.162957	1.15961e-17	3.05371e-13
FOXC1	0.128	0.167	-1.05734	1.16423e-17	3.06588e-13
LDHA	0.656	0.633	-0.284137	1.17581e-17	3.09637e-13
UQCRH	0.412	0.307	0.248238	1.19897e-17	3.15735e-13
ABL1	0.257	0.176	0.231565	1.20145e-17	3.16391e-13
BOD1L1	0.35	0.3	-0.227071	1.2246e-17	3.22486e-13
CHCHD2	0.606	0.535	-0.0528908	1.24065e-17	3.26712e-13
POLR2E	0.221	0.147	0.232196	1.28027e-17	3.37145e-13
SUMO3	0.41	0.306	0.223595	1.28107e-17	3.37356e-13
TRIR	0.501	0.446	-0.139025	1.29208e-17	3.40256e-13
TMEM54	0.093	0.038	0.679106	1.30899e-17	3.44709e-13
PABPC4	0.334	0.283	-0.104035	1.3183e-17	3.47162e-13
PCYOX1	0.421	0.405	-0.296638	1.32976e-17	3.50178e-13
IGDCC4	0.105	0.055	0.157056	1.33713e-17	3.52119e-13
MAGT1	0.244	0.163	0.272165	1.35897e-17	3.57871e-13
SLFN11	0.22	0.24	-0.795155	1.36602e-17	3.59728e-13
ATP5MC3	0.478	0.388	0.0654241	1.37151e-17	3.61173e-13
CCT5	0.236	0.152	0.378289	1.4072e-17	3.70571e-13
WISP1	0.114	0.052	0.556628	1.42866e-17	3.76222e-13
IL33	0.299	0.246	-0.180674	1.46561e-17	3.85953e-13
CDC42EP1	0.349	0.257	0.202928	1.55698e-17	4.10015e-13
ERF	0.089	0.152	-1.30932	1.56603e-17	4.12397e-13
BCAT1	0.073	0.024	1.05719	1.58026e-17	4.16145e-13
SLC9A3R2	0.099	0.157	-1.20058	1.58206e-17	4.16621e-13
EIF2S2	0.402	0.309	0.104809	1.59359e-17	4.19657e-13
IL13RA1	0.269	0.223	-0.132478	1.59588e-17	4.20259e-13
GDE1	0.162	0.09	0.487376	1.65731e-17	4.36435e-13
DPP9	0.129	0.056	0.988826	1.68825e-17	4.44583e-13
DSE	0.275	0.201	0.0788493	1.71153e-17	4.50713e-13
COX7C	0.617	0.52	0.0553273	1.83727e-17	4.83827e-13
DNAJC10	0.308	0.215	0.275007	1.83801e-17	4.84021e-13
TBCA	0.412	0.314	0.193784	1.85016e-17	4.87221e-13
EFEMP2	0.233	0.154	0.278125	1.8806e-17	4.95236e-13
FRZB	0.445	0.578	-0.31338	1.90484e-17	5.01621e-13
CMTM3	0.259	0.166	0.42756	1.95142e-17	5.13887e-13
CAPNS1	0.462	0.34	0.357901	1.95836e-17	5.15716e-13
CCDC50	0.398	0.368	-0.254517	2.02168e-17	5.32388e-13
PDCD6	0.279	0.222	-0.0383595	2.05449e-17	5.4103e-13
PML	0.227	0.139	0.468322	2.09814e-17	5.52525e-13
CWC15	0.293	0.204	0.253175	2.10388e-17	5.54036e-13
MRPL20	0.224	0.148	0.25801	2.11742e-17	5.57602e-13
PDGFRA	0.335	0.235	0.276304	2.13728e-17	5.62831e-13
CREG1	0.409	0.295	0.327057	2.16392e-17	5.69846e-13
ACVRL1	0.15	0.09	0.230841	2.16986e-17	5.71411e-13
SERF2	0.76	0.653	0.347488	2.22813e-17	5.86757e-13
EIF3K	0.434	0.333	0.14975	2.25013e-17	5.92549e-13
TACC1	0.504	0.516	-0.371392	2.25202e-17	5.93047e-13
PRKCSH	0.329	0.235	0.279899	2.26662e-17	5.96893e-13
TAF10	0.171	0.102	0.367203	2.30138e-17	6.06044e-13
DYNLL1	0.546	0.43	0.175456	2.30421e-17	6.06792e-13
AGPS	0.151	0.074	0.768908	2.30518e-17	6.07045e-13
EDF1	0.366	0.288	0.0417139	2.36218e-17	6.22057e-13
POMP	0.398	0.298	0.217178	2.37566e-17	6.25606e-13
HNRNPL	0.471	0.378	0.103644	2.40533e-17	6.3342e-13
MDH2	0.162	0.113	0.00986075	2.50101e-17	6.58615e-13
TRIO	0.16	0.078	0.889162	2.50461e-17	6.59563e-13
ACVR1	0.168	0.096	0.482096	2.58284e-17	6.80166e-13
TCTN3	0.118	0.057	0.610211	2.59676e-17	6.83832e-13
RECQL	0.23	0.133	0.612524	2.63218e-17	6.93158e-13
CGNL1	0.089	0.033	0.914362	2.63843e-17	6.94804e-13
CEBPB	0.508	0.544	-0.478498	2.83883e-17	7.47576e-13
RBPJ	0.421	0.338	0.0592535	2.89544e-17	7.62485e-13
NDUFS5	0.461	0.403	-0.108164	2.94251e-17	7.74881e-13
SFT2D2	0.203	0.112	0.708599	2.99229e-17	7.87991e-13
HADHA	0.396	0.32	0.0366881	3.09263e-17	8.14413e-13
APRT	0.163	0.088	0.568648	3.14578e-17	8.2841e-13
PCF11	0.224	0.266	-0.663576	3.17971e-17	8.37345e-13
CRISPLD2	0.452	0.373	-0.16966	3.18487e-17	8.38704e-13
CHI3L2	0.033	0.002	4.45952	3.26438e-17	8.59641e-13
DYNLRB1	0.405	0.322	0.0751994	3.31802e-17	8.73769e-13
PLIN2	0.204	0.185	-0.385235	3.35019e-17	8.82239e-13
GGT5	0.277	0.274	-0.443643	3.37764e-17	8.89467e-13
STX4	0.155	0.086	0.453283	3.38076e-17	8.90289e-13
SDCBP	0.441	0.373	-0.0407809	3.44966e-17	9.08434e-13
ATXN2L	0.33	0.256	0.0591126	3.47749e-17	9.15761e-13
PRG4	0.071	0.019	2.04479	3.5153e-17	9.25718e-13
COX7B	0.206	0.121	0.53119	3.62751e-17	9.55269e-13
LSM5	0.187	0.114	0.334238	3.77432e-17	9.93931e-13
C19orf53	0.232	0.148	0.408738	3.78838e-17	9.97632e-13
STEAP2	0.094	0.034	1.13842	3.78903e-17	9.97802e-13
PSMD1	0.249	0.156	0.469425	4.0295e-17	1.06113e-12
SRI	0.344	0.256	0.169554	4.02951e-17	1.06113e-12
CDC42EP4	0.296	0.341	-0.621549	4.18147e-17	1.10115e-12
PRDX2	0.217	0.144	0.269868	4.18538e-17	1.10218e-12
CDKN1C	0.254	0.226	-0.35711	4.19898e-17	1.10576e-12
RTL8C	0.484	0.404	0.0471557	4.28844e-17	1.12932e-12
YTHDF2	0.144	0.079	0.443858	4.29077e-17	1.12993e-12
APMAP	0.24	0.161	0.266652	4.38974e-17	1.156e-12
SEC31A	0.563	0.438	0.286163	4.39784e-17	1.15813e-12
PAM	0.325	0.234	0.18278	4.73745e-17	1.24756e-12
ACTR2	0.544	0.421	0.276463	4.84036e-17	1.27466e-12
SH3GLB1	0.38	0.298	0.115078	4.84087e-17	1.27479e-12
ANKIB1	0.204	0.127	0.351721	5.0016e-17	1.31712e-12
PRELID1	0.169	0.091	0.654646	5.01372e-17	1.32031e-12
RAD21	0.481	0.363	0.318037	5.03136e-17	1.32496e-12
CTSZ	0.242	0.164	0.243486	5.03268e-17	1.32531e-12
THBS3	0.091	0.032	1.1762	5.04631e-17	1.32889e-12
SAP18	0.479	0.462	-0.291456	5.07081e-17	1.33535e-12
SORCS2	0.048	0.008	2.17102	5.10397e-17	1.34408e-12
EMD	0.231	0.234	-0.450039	5.30295e-17	1.39648e-12
GPC6	0.103	0.038	1.22914	5.41103e-17	1.42494e-12
JAK2	0.192	0.102	0.799765	5.45189e-17	1.4357e-12
OCIAD1	0.386	0.279	0.314239	5.45534e-17	1.43661e-12
QKI	0.444	0.374	-0.0341967	5.75025e-17	1.51427e-12
FMO2	0.129	0.204	-1.06271	5.78016e-17	1.52215e-12
KREMEN1	0.173	0.097	0.538027	5.81743e-17	1.53196e-12
ERGIC2	0.241	0.15	0.465416	5.86388e-17	1.54419e-12
HNRNPH3	0.394	0.341	-0.106768	5.99784e-17	1.57947e-12
TMEM181	0.145	0.069	0.843318	6.24388e-17	1.64426e-12
IRF1	0.494	0.541	-0.497646	6.25645e-17	1.64757e-12
LRIG1	0.174	0.099	0.440348	6.28029e-17	1.65385e-12
SNRPD3	0.271	0.2	0.138263	6.30764e-17	1.66105e-12
NCSTN	0.194	0.128	0.140835	6.41981e-17	1.69059e-12
SEC61B	0.295	0.212	0.230494	6.47922e-17	1.70624e-12
COX5B	0.239	0.154	0.409037	6.56815e-17	1.72966e-12
EMC4	0.298	0.228	0.0494237	6.5866e-17	1.73451e-12
SIX2	0.052	0.01	2.06256	6.59221e-17	1.73599e-12
AP2B1	0.226	0.149	0.238013	6.67108e-17	1.75676e-12
CBX7	0.237	0.279	-0.627961	6.74334e-17	1.77579e-12
ENDOD1	0.109	0.165	-1.12313	6.7823e-17	1.78605e-12
KIAA1755	0.099	0.036	1.23781	6.83823e-17	1.80078e-12
NUCKS1	0.778	0.749	-0.195589	7.04747e-17	1.85588e-12
XRCC6	0.355	0.271	0.110037	7.05612e-17	1.85816e-12
HLA-DMB	0.068	0.019	1.40774	7.23072e-17	1.90414e-12
SLTM	0.348	0.264	0.113601	7.32244e-17	1.92829e-12
SNRPB2	0.286	0.202	0.246712	7.35305e-17	1.93635e-12
CALCOCO1	0.305	0.214	0.271002	7.42302e-17	1.95478e-12
MRPL51	0.257	0.18	0.193278	7.5756e-17	1.99496e-12
SERP1	0.336	0.257	0.122897	7.81043e-17	2.0568e-12
HMGN1	0.383	0.308	0.0388948	7.95456e-17	2.09475e-12
EIF2AK1	0.243	0.171	0.102956	7.99517e-17	2.10545e-12
CSDE1	0.698	0.636	-0.0934036	8.06988e-17	2.12512e-12
EIF3F	0.353	0.31	-0.171705	8.09515e-17	2.13178e-12
NIPBL	0.285	0.226	-0.0594044	8.23266e-17	2.16799e-12
ARL6IP1	0.348	0.322	-0.251081	8.38368e-17	2.20776e-12
MBD2	0.264	0.201	0.00160502	8.50718e-17	2.24028e-12
DUT	0.446	0.35	0.1379	8.55742e-17	2.25351e-12
UNC50	0.153	0.084	0.472876	8.65638e-17	2.27957e-12
FLNA	0.638	0.518	0.198714	8.84774e-17	2.32996e-12
TUBB	0.599	0.469	0.366054	9.0077e-17	2.37209e-12
PSMB3	0.206	0.121	0.552567	9.02845e-17	2.37755e-12
MINDY2	0.237	0.191	-0.147792	9.12769e-17	2.40369e-12
PLP2	0.283	0.239	-0.133685	9.18011e-17	2.41749e-12
YME1L1	0.336	0.27	0.032603	9.36268e-17	2.46557e-12
ERGIC1	0.322	0.225	0.30792	9.44791e-17	2.48801e-12
SPCS3	0.288	0.212	0.131155	9.46671e-17	2.49296e-12
TNIP1	0.183	0.111	0.404015	9.69195e-17	2.55228e-12
CARHSP1	0.168	0.103	0.327047	9.70159e-17	2.55482e-12
HLA-DMA	0.089	0.032	1.24662	9.73803e-17	2.56441e-12
ADGRD1	0.077	0.024	1.33221	9.90663e-17	2.60881e-12
DDR2	0.65	0.522	0.305772	1.00196e-16	2.63855e-12
TMEM259	0.208	0.177	-0.215011	1.00562e-16	2.64819e-12
RBBP6	0.314	0.341	-0.547943	1.01286e-16	2.66727e-12
AC245297.3	0.134	0.07	0.452818	1.023e-16	2.69396e-12
NFE2L1	0.521	0.42	0.120406	1.02981e-16	2.7119e-12
RASL11A	0.147	0.232	-1.04028	1.03738e-16	2.73183e-12
FAM118A	0.096	0.036	1.12577	1.04548e-16	2.75318e-12
CSNK2A1	0.236	0.179	-0.00346025	1.05932e-16	2.78962e-12
NRP2	0.092	0.036	0.967189	1.07276e-16	2.82499e-12
TSPAN15	0.093	0.037	0.897749	1.09927e-16	2.89482e-12
LAMA2	0.152	0.086	0.327191	1.1116e-16	2.92728e-12
CHST15	0.166	0.153	-0.394317	1.13083e-16	2.97794e-12
GNS	0.292	0.211	0.19324	1.13115e-16	2.97877e-12
FKBP14	0.167	0.093	0.512927	1.1526e-16	3.03526e-12
EI24	0.309	0.231	0.105826	1.17817e-16	3.10259e-12
TRIM47	0.178	0.12	0.0452806	1.18522e-16	3.12116e-12
SYNJ2	0.1	0.039	0.980979	1.19644e-16	3.15071e-12
EPN1	0.229	0.163	0.134122	1.20635e-16	3.17681e-12
SCP2	0.363	0.262	0.274089	1.20816e-16	3.18156e-12
CFAP97	0.296	0.261	-0.208563	1.25909e-16	3.31569e-12
ILF2	0.243	0.193	-0.0570899	1.26506e-16	3.33142e-12
PAIP2	0.368	0.309	-0.033286	1.26847e-16	3.3404e-12
AHR	0.303	0.294	-0.400222	1.27922e-16	3.3687e-12
SMARCA5	0.311	0.279	-0.251869	1.2806e-16	3.37234e-12
CLSTN1	0.254	0.169	0.372279	1.36453e-16	3.59336e-12
METTL9	0.235	0.167	0.169216	1.38625e-16	3.65054e-12
PPP1R14B	0.151	0.093	0.286931	1.40474e-16	3.69925e-12
BIVM	0.106	0.046	0.833816	1.41402e-16	3.72368e-12
EIF5	0.419	0.377	-0.18663	1.41999e-16	3.73939e-12
ERP29	0.282	0.212	0.138526	1.43578e-16	3.78098e-12
PMEPA1	0.382	0.348	-0.318056	1.4408e-16	3.79419e-12
CD276	0.256	0.157	0.529159	1.44571e-16	3.80712e-12
TMEM184B	0.181	0.104	0.5201	1.48516e-16	3.91102e-12
F3	0.217	0.135	0.291769	1.51081e-16	3.97857e-12
NDUFC1	0.282	0.218	0.0265007	1.51146e-16	3.98027e-12
DNAJC8	0.328	0.261	-0.0283376	1.52742e-16	4.02232e-12
SNRNP70	0.252	0.231	-0.330982	1.53016e-16	4.02953e-12
FAM32A	0.216	0.15	0.162835	1.53894e-16	4.05263e-12
RDH10	0.127	0.063	0.637559	1.58163e-16	4.16507e-12
FHL2	0.138	0.189	-1.03032	1.60565e-16	4.22831e-12
MTIF3	0.251	0.164	0.321851	1.63293e-16	4.30016e-12
TEF	0.074	0.135	-1.31172	1.64056e-16	4.32025e-12
RBM3	0.553	0.53	-0.237779	1.69411e-16	4.46128e-12
BAALC	0.075	0.022	1.93902	1.71455e-16	4.51508e-12
DPYSL2	0.458	0.408	-0.182757	1.76776e-16	4.65523e-12
SH3BGRL3	0.494	0.366	0.533317	1.77558e-16	4.67581e-12
RHOC	0.201	0.127	0.331921	1.7871e-16	4.70614e-12
TP53I11	0.222	0.136	0.463687	1.79959e-16	4.73903e-12
PPFIBP1	0.237	0.168	0.201999	1.80324e-16	4.74866e-12
SNRPG	0.305	0.216	0.209869	1.80794e-16	4.76103e-12
PSMD4	0.329	0.246	0.156224	1.93783e-16	5.10307e-12
ADAMTS10	0.21	0.135	0.29363	1.9484e-16	5.13091e-12
HMGB2	0.189	0.201	-0.571544	1.95571e-16	5.15017e-12
GSTM3	0.172	0.184	-0.61124	1.96119e-16	5.16459e-12
ZMPSTE24	0.204	0.121	0.511816	1.99202e-16	5.2458e-12
CD40	0.22	0.126	0.696672	1.99643e-16	5.25741e-12
RAB10	0.377	0.297	0.0811276	2.00124e-16	5.27007e-12
GRB2	0.276	0.195	0.206687	2.02012e-16	5.31979e-12
ID2	0.342	0.372	-0.599818	2.06161e-16	5.42903e-12
GSTK1	0.368	0.262	0.359371	2.07296e-16	5.45894e-12
IFI16	0.565	0.436	0.385882	2.10489e-16	5.54301e-12
FAS	0.251	0.156	0.516576	2.12612e-16	5.59891e-12
NFIC	0.584	0.561	-0.290282	2.18153e-16	5.74484e-12
KARS	0.204	0.154	0.00723445	2.22967e-16	5.87161e-12
IL15	0.099	0.04	0.975852	2.31736e-16	6.10254e-12
NEDD8	0.25	0.214	-0.201353	2.35363e-16	6.19806e-12
TRIM8	0.444	0.352	0.096304	2.40362e-16	6.32968e-12
AL136454.1	0.204	0.132	0.330676	2.4097e-16	6.3457e-12
SNAP23	0.161	0.1	0.246169	2.43756e-16	6.41906e-12
C19orf12	0.164	0.094	0.479181	2.4516e-16	6.45605e-12
MRPL34	0.24	0.162	0.265633	2.52144e-16	6.63996e-12
PTBP1	0.396	0.323	0.0262072	2.52453e-16	6.64809e-12
C6orf132	0.04	0.006	2.19141	2.55527e-16	6.72904e-12
UBP1	0.202	0.168	-0.16916	2.57703e-16	6.78635e-12
UBD	0.074	0.033	0.500418	2.57965e-16	6.79326e-12
IMP3	0.232	0.166	0.0739074	2.62905e-16	6.92333e-12
AZIN1	0.208	0.16	-0.0502548	2.65271e-16	6.98566e-12
RALBP1	0.346	0.238	0.412004	2.67339e-16	7.04009e-12
ADI1	0.294	0.248	-0.132264	2.7149e-16	7.14942e-12
AK3	0.441	0.335	0.204073	2.73177e-16	7.19386e-12
ENAH	0.411	0.356	-0.10772	2.73893e-16	7.2127e-12
C1GALT1C1	0.125	0.06	0.770979	2.78734e-16	7.34019e-12
HLA-DQB1	0.089	0.04	0.555089	2.79931e-16	7.3717e-12
RETREG2	0.191	0.154	-0.169268	2.87485e-16	7.57063e-12
KCNAB1	0.124	0.053	1.45474	2.87657e-16	7.57516e-12
ATP5MG	0.406	0.348	-0.0722323	2.92866e-16	7.71235e-12
RAB5C	0.263	0.203	0.0147466	2.94701e-16	7.76067e-12
GDI1	0.409	0.361	-0.14423	2.99333e-16	7.88262e-12
RNF146	0.152	0.092	0.294955	3.1351e-16	8.25598e-12
SOD1	0.628	0.537	0.0156563	3.14017e-16	8.26933e-12
SH3PXD2A	0.325	0.229	0.304634	3.14434e-16	8.2803e-12
FABP4	0.07	0.146	-1.53094	3.15067e-16	8.29696e-12
ATP2A2	0.46	0.357	0.195095	3.1869e-16	8.39239e-12
NTM	0.107	0.042	1.20852	3.2325e-16	8.51248e-12
WDR1	0.288	0.194	0.392757	3.29576e-16	8.67906e-12
GDI2	0.466	0.388	0.0210806	3.43343e-16	9.04158e-12
HNRNPDL	0.646	0.583	-0.0963225	3.51951e-16	9.26826e-12
SPHK1	0.117	0.05	1.08637	3.53258e-16	9.3027e-12
GNPTG	0.194	0.149	-0.0700343	3.56813e-16	9.39631e-12
RNF145	0.258	0.203	-0.0328788	3.57744e-16	9.42083e-12
DNAJC15	0.243	0.167	0.245416	3.6553e-16	9.62586e-12
MAN2A1	0.183	0.11	0.319367	3.76359e-16	9.91103e-12
CNN2	0.468	0.352	0.312782	3.7648e-16	9.91423e-12
LAMB2	0.326	0.229	0.362694	3.90648e-16	1.02873e-11
CCNDBP1	0.188	0.121	0.285931	3.97092e-16	1.0457e-11
NINJ2	0.043	0.006	2.43023	4.18369e-16	1.10173e-11
ARNTL	0.091	0.041	0.595357	4.27624e-16	1.12611e-11
SNX6	0.318	0.217	0.417677	4.36649e-16	1.14987e-11
DYNC1LI2	0.483	0.381	0.174358	4.41812e-16	1.16347e-11
TMEM106B	0.271	0.203	0.0902282	4.48702e-16	1.18161e-11
YIPF3	0.262	0.182	0.239151	4.512e-16	1.18819e-11
IFNAR1	0.377	0.293	0.14801	4.79137e-16	1.26176e-11
GALNT10	0.078	0.027	1.14373	4.92622e-16	1.29727e-11
GNL3	0.215	0.144	0.226951	4.99302e-16	1.31486e-11
AC245595.1	0.072	0.024	1.10129	5.01479e-16	1.3206e-11
AFAP1	0.182	0.102	0.584037	5.01556e-16	1.3208e-11
HSPA8	0.663	0.631	-0.29317	5.06277e-16	1.33323e-11
SMYD3	0.103	0.04	1.17229	5.25364e-16	1.38349e-11
SNRPF	0.236	0.185	-0.00354926	5.27535e-16	1.38921e-11
ARHGAP21	0.248	0.185	0.0228296	5.3137e-16	1.39931e-11
CLIP3	0.241	0.19	-0.0407807	5.34082e-16	1.40645e-11
ZC3HAV1	0.274	0.226	-0.15071	5.34919e-16	1.40866e-11
APLP2	0.502	0.49	-0.273109	5.42232e-16	1.42791e-11
MASP1	0.016	0.065	-2.08398	5.50808e-16	1.4505e-11
H2AFV	0.365	0.283	0.135325	5.63642e-16	1.4843e-11
REXO2	0.187	0.111	0.50256	5.7247e-16	1.50754e-11
ICAM4	0.04	0.091	-1.86337	5.76779e-16	1.51889e-11
FERMT2	0.445	0.326	0.400176	6.16817e-16	1.62433e-11
MSN	0.529	0.421	0.18028	6.28543e-16	1.6552e-11
PGK1	0.353	0.283	0.0457929	6.29826e-16	1.65858e-11
BNC2	0.144	0.072	0.726532	6.30546e-16	1.66048e-11
SLC39A13	0.141	0.082	0.417275	6.32691e-16	1.66613e-11
ACTN4	0.655	0.554	0.175284	6.33792e-16	1.66903e-11
NBEAL1	0.437	0.339	0.2084	6.44876e-16	1.69822e-11
DTX3	0.233	0.24	-0.469914	6.49733e-16	1.71101e-11
KIF5B	0.482	0.397	0.0436807	6.49842e-16	1.71129e-11
MMP19	0.146	0.076	0.657893	6.64279e-16	1.74931e-11
FAM43A	0.084	0.131	-1.27923	6.64343e-16	1.74948e-11
FAU	0.726	0.727	-0.247835	6.75423e-16	1.77866e-11
PLPP1	0.474	0.362	0.252249	6.75978e-16	1.78012e-11
CCDC102B	0.205	0.315	-0.666898	6.86047e-16	1.80664e-11
RETREG1	0.049	0.009	2.09441	6.86108e-16	1.8068e-11
BLMH	0.166	0.1	0.371131	6.8721e-16	1.8097e-11
PHF20L1	0.253	0.176	0.230351	6.9536e-16	1.83116e-11
HNRNPK	0.68	0.628	-0.10764	7.01307e-16	1.84682e-11
RHOBTB3	0.243	0.176	0.11324	7.13318e-16	1.87845e-11
SMAD3	0.164	0.11	0.0920112	7.35118e-16	1.93586e-11
SETD7	0.281	0.208	0.142161	7.59953e-16	2.00126e-11
VKORC1	0.339	0.243	0.262509	7.64923e-16	2.01435e-11
COX17	0.219	0.154	0.147454	7.67625e-16	2.02146e-11
SUMF2	0.186	0.127	0.162667	7.83128e-16	2.06229e-11
ATP5MPL	0.28	0.199	0.239424	7.88293e-16	2.07589e-11
RRAS	0.364	0.325	-0.173384	7.92894e-16	2.08801e-11
MEG3	0.128	0.064	0.551608	8.03948e-16	2.11712e-11
TMEM214	0.185	0.105	0.633428	8.04871e-16	2.11955e-11
FNTA	0.214	0.139	0.3414	8.13985e-16	2.14355e-11
SF3B4	0.241	0.208	-0.182839	8.23188e-16	2.16778e-11
TERF2IP	0.52	0.426	0.0908227	8.24274e-16	2.17064e-11
EIF4G1	0.287	0.203	0.236986	8.27481e-16	2.17909e-11
ADAR	0.354	0.25	0.36314	8.5913e-16	2.26243e-11
CLTC	0.456	0.35	0.237912	8.64536e-16	2.27667e-11
SLC6A6	0.085	0.028	1.8426	8.67212e-16	2.28372e-11
VAT1	0.18	0.115	0.277955	8.71448e-16	2.29487e-11
SH3BGRL	0.52	0.434	0.0591275	8.76691e-16	2.30868e-11
TIA1	0.272	0.188	0.275496	8.98601e-16	2.36638e-11
MAZ	0.238	0.157	0.300065	9.36298e-16	2.46565e-11
KCTD11	0.14	0.086	0.222612	9.56027e-16	2.5176e-11
TCF7L1	0.243	0.281	-0.599633	9.59142e-16	2.5258e-11
DECR1	0.18	0.108	0.425342	9.69515e-16	2.55312e-11
LAMTOR5	0.228	0.152	0.287935	9.93952e-16	2.61747e-11
PRPF38B	0.349	0.281	-0.0323059	1.00161e-15	2.63763e-11
LAMP2	0.372	0.279	0.228459	1.0077e-15	2.65368e-11
EIF3L	0.387	0.394	-0.33631	1.01757e-15	2.67966e-11
BRK1	0.422	0.339	0.104367	1.02134e-15	2.68958e-11
COX8A	0.31	0.244	0.0350413	1.03096e-15	2.71492e-11
RHOQ	0.424	0.371	-0.125558	1.036e-15	2.72821e-11
SELENOM	0.434	0.328	0.249915	1.05662e-15	2.78249e-11
ROR2	0.051	0.012	1.49319	1.05699e-15	2.78347e-11
TM4SF1	0.142	0.153	-0.925928	1.07542e-15	2.83201e-11
TRAFD1	0.145	0.08	0.507314	1.10585e-15	2.91215e-11
RABGAP1L	0.168	0.097	0.459568	1.1323e-15	2.98179e-11
C8orf59	0.243	0.181	0.120892	1.15955e-15	3.05356e-11
ATP5F1C	0.288	0.213	0.149116	1.17208e-15	3.08655e-11
TEX261	0.181	0.137	-0.0507323	1.1726e-15	3.08794e-11
SLC25A3	0.592	0.481	0.18608	1.19126e-15	3.13708e-11
EIF4G3	0.264	0.185	0.23101	1.19315e-15	3.14203e-11
CD248	0.279	0.174	0.732433	1.20749e-15	3.17979e-11
MSC	0.312	0.218	0.304871	1.22741e-15	3.23226e-11
COL5A1	0.366	0.256	0.353834	1.23346e-15	3.24819e-11
RYK	0.217	0.181	-0.150775	1.26125e-15	3.32138e-11
SLC35A1	0.121	0.064	0.480247	1.28236e-15	3.37697e-11
HNRNPH1	0.489	0.449	-0.183177	1.28462e-15	3.38292e-11
PTS	0.113	0.056	0.614619	1.32763e-15	3.49618e-11
WAC	0.467	0.399	-0.0033855	1.33655e-15	3.51968e-11
GLUL	0.332	0.35	-0.421357	1.34995e-15	3.55497e-11
RELA	0.297	0.247	-0.098979	1.3606e-15	3.58299e-11
TXN	0.415	0.305	0.315829	1.36645e-15	3.59842e-11
PSMB8	0.201	0.124	0.427184	1.38173e-15	3.63864e-11
PRDX3	0.314	0.232	0.201081	1.39446e-15	3.67216e-11
TMEM39A	0.133	0.076	0.380471	1.40635e-15	3.70347e-11
DAP3	0.17	0.105	0.321006	1.40832e-15	3.70867e-11
PLAT	0.101	0.038	1.45893	1.41043e-15	3.71423e-11
CSTB	0.386	0.292	0.195042	1.41542e-15	3.72737e-11
SMIM19	0.131	0.101	-0.218179	1.41894e-15	3.73664e-11
TNS1	0.572	0.537	-0.202524	1.42262e-15	3.74632e-11
CTNND1	0.288	0.215	0.125264	1.42933e-15	3.76401e-11
SREBF1	0.123	0.165	-0.929832	1.43948e-15	3.79072e-11
YIF1A	0.121	0.067	0.382985	1.45323e-15	3.82695e-11
RALA	0.177	0.114	0.229866	1.45969e-15	3.84395e-11
NRXN3	0.058	0.014	2.2133	1.48214e-15	3.90308e-11
CCDC47	0.246	0.2	-0.0518581	1.49176e-15	3.92841e-11
H2AFZ	0.283	0.316	-0.527055	1.50924e-15	3.97442e-11
TNS3	0.308	0.21	0.355343	1.51852e-15	3.99888e-11
SRSF10	0.315	0.241	0.0826514	1.51965e-15	4.00185e-11
GPAT4	0.151	0.093	0.304206	1.52448e-15	4.01456e-11
CDIPT	0.278	0.224	-0.0364535	1.52849e-15	4.02512e-11
JCAD	0.072	0.024	1.19433	1.55642e-15	4.09867e-11
MOXD1	0.127	0.058	0.965926	1.57361e-15	4.14395e-11
ACSL4	0.199	0.118	0.508169	1.57672e-15	4.15214e-11
PDLIM7	0.374	0.261	0.489747	1.57895e-15	4.15801e-11
FILIP1	0.273	0.169	0.761161	1.58836e-15	4.18279e-11
CALCOCO2	0.349	0.284	0.0368602	1.61553e-15	4.25433e-11
CHSY1	0.172	0.214	-0.779879	1.62237e-15	4.27234e-11
LMCD1	0.177	0.106	0.463068	1.62757e-15	4.28605e-11
CKB	0.043	0.101	-1.67066	1.66214e-15	4.37709e-11
EPB41L3	0.139	0.081	0.364477	1.67739e-15	4.41723e-11
RSL1D1	0.442	0.408	-0.172827	1.68691e-15	4.44231e-11
ARL6IP4	0.216	0.168	-0.0356965	1.6945e-15	4.4623e-11
REEP5	0.407	0.333	0.0670356	1.6948e-15	4.46308e-11
IFI35	0.078	0.03	0.927714	1.70953e-15	4.50186e-11
SF3B2	0.359	0.29	0.0375391	1.70991e-15	4.50287e-11
CHMP5	0.292	0.222	0.138955	1.73585e-15	4.57119e-11
PSMF1	0.294	0.267	-0.229473	1.74741e-15	4.60163e-11
SRSF9	0.287	0.215	0.12942	1.76133e-15	4.63828e-11
DCTD	0.317	0.239	0.165464	1.77224e-15	4.66701e-11
TNFSF4	0.046	0.008	2.5752	1.82922e-15	4.81706e-11
CKAP4	0.346	0.247	0.310107	1.86877e-15	4.92121e-11
HIC1	0.287	0.318	-0.566054	1.89873e-15	5.00011e-11
ACTR1A	0.144	0.092	0.207667	1.9185e-15	5.05218e-11
ASPH	0.37	0.317	-0.0714469	1.95795e-15	5.15606e-11
PTDSS1	0.159	0.099	0.306046	2.00327e-15	5.27542e-11
ANKFY1	0.156	0.106	0.0788006	2.0159e-15	5.30867e-11
SNRPC	0.166	0.126	-0.0251184	2.04005e-15	5.37226e-11
SNHG9	0.139	0.101	-0.0817044	2.0451e-15	5.38557e-11
TMEM248	0.346	0.263	0.156133	2.07358e-15	5.46056e-11
SGMS2	0.124	0.055	1.12211	2.08369e-15	5.48719e-11
TPGS2	0.177	0.112	0.312724	2.08675e-15	5.49524e-11
SMDT1	0.275	0.19	0.332776	2.14809e-15	5.65679e-11
NARS	0.297	0.221	0.158968	2.15296e-15	5.66961e-11
TENT5C	0.028	0.08	-1.94074	2.19033e-15	5.76801e-11
HBP1	0.279	0.242	-0.170725	2.19051e-15	5.7685e-11
ANTXR1	0.447	0.33	0.42183	2.20077e-15	5.79551e-11
POLR2L	0.244	0.158	0.414308	2.21323e-15	5.82832e-11
SH3BP4	0.092	0.039	0.865136	2.29916e-15	6.0546e-11
MAPK3	0.216	0.144	0.29132	2.33149e-15	6.13975e-11
THBS4	0.081	0.027	1.62229	2.36826e-15	6.23659e-11
PSMB1	0.535	0.446	0.0499692	2.40421e-15	6.33125e-11
PDLIM5	0.522	0.407	0.30712	2.43741e-15	6.41867e-11
AK2	0.253	0.186	0.0907249	2.46878e-15	6.50128e-11
OGN	0.137	0.067	0.808357	2.50424e-15	6.59466e-11
CCAR1	0.296	0.201	0.406482	2.63373e-15	6.93567e-11
EWSR1	0.45	0.386	-0.0328228	2.64348e-15	6.96135e-11
SNHG25	0.187	0.114	0.438766	2.6522e-15	6.9843e-11
RAB7A	0.569	0.472	0.0856936	2.65271e-15	6.98564e-11
ERICH1	0.185	0.121	0.214331	2.65545e-15	6.99286e-11
GLTP	0.168	0.096	0.500568	2.656e-15	6.99432e-11
EPS15	0.248	0.19	0.0283961	2.72411e-15	7.17367e-11
DHRS7	0.327	0.277	-0.0738866	2.79685e-15	7.36523e-11
SEC22B	0.241	0.159	0.318669	2.86044e-15	7.53269e-11
DRAM2	0.107	0.053	0.56628	2.8991e-15	7.63448e-11
STT3A	0.166	0.103	0.343169	2.94831e-15	7.76408e-11
MCUB	0.096	0.046	0.587493	2.96228e-15	7.80088e-11
BMPR2	0.357	0.257	0.305314	2.99519e-15	7.88752e-11
VDAC1	0.217	0.165	0.023758	3.0266e-15	7.97024e-11
SUMO2	0.693	0.622	-0.044264	3.02917e-15	7.97703e-11
SEC13	0.202	0.131	0.348738	3.05007e-15	8.03206e-11
BHLHE40	0.461	0.505	-0.492937	3.08567e-15	8.1258e-11
CST4	0.027	0.001	4.9643	3.10866e-15	8.18634e-11
KDELR3	0.077	0.026	1.27445	3.1238e-15	8.22621e-11
ZNF667-AS1	0.131	0.085	0.137911	3.13214e-15	8.24818e-11
LAPTM4B	0.239	0.298	-0.671099	3.16829e-15	8.34338e-11
SRF	0.248	0.193	0.0260209	3.19392e-15	8.41086e-11
MYL12B	0.634	0.512	0.291942	3.27981e-15	8.63706e-11
SF3B5	0.2	0.133	0.25592	3.29998e-15	8.69018e-11
CNBP	0.491	0.429	-0.0532006	3.32046e-15	8.74409e-11
ANKRD11	0.379	0.306	0.0274545	3.32699e-15	8.76129e-11
TBCB	0.231	0.176	0.0249639	3.3374e-15	8.7887e-11
CAMK2D	0.34	0.257	0.109014	3.39135e-15	8.93079e-11
OAS2	0.064	0.02	1.13515	3.39336e-15	8.93608e-11
TFDP1	0.138	0.075	0.549324	3.41546e-15	8.99428e-11
NCOR2	0.296	0.268	-0.219857	3.42161e-15	9.01047e-11
CALM3	0.334	0.288	-0.097983	3.43327e-15	9.04117e-11
PDLIM3	0.298	0.239	-0.0983357	3.47719e-15	9.15684e-11
OTUB1	0.15	0.103	0.0476118	3.56417e-15	9.38588e-11
GPI	0.356	0.266	0.245478	3.65123e-15	9.61515e-11
HIST1H4C	0.155	0.103	0.0765866	3.68685e-15	9.70894e-11
SLC39A7	0.295	0.196	0.472217	3.71183e-15	9.77473e-11
PPP2CB	0.303	0.247	-0.0159938	3.75096e-15	9.87778e-11
PABPN1	0.335	0.304	-0.21272	3.82634e-15	1.00763e-10
UBE2E1	0.267	0.209	0.0522293	3.82756e-15	1.00795e-10
LAMC1	0.583	0.478	0.162423	3.84333e-15	1.0121e-10
CAPZB	0.68	0.568	0.170001	3.86025e-15	1.01656e-10
IL3RA	0.078	0.027	1.26008	3.97064e-15	1.04563e-10
LUC7L3	0.459	0.397	-0.132644	3.99681e-15	1.05252e-10
HSPH1	0.386	0.275	0.345269	3.99783e-15	1.05279e-10
RSL24D1	0.318	0.299	-0.245353	4.0013e-15	1.0537e-10
USP48	0.193	0.136	0.0688691	4.00929e-15	1.05581e-10
PKD2	0.397	0.303	0.186797	4.04568e-15	1.06539e-10
PRKDC	0.235	0.16	0.242751	4.0464e-15	1.06558e-10
PCMTD1	0.274	0.193	0.256409	4.05807e-15	1.06865e-10
LENG8	0.385	0.304	0.0471519	4.0954e-15	1.07848e-10
ACOT7	0.12	0.061	0.619572	4.11962e-15	1.08486e-10
SSRP1	0.287	0.235	-0.0430044	4.1567e-15	1.09463e-10
DYRK2	0.196	0.115	0.568664	4.30066e-15	1.13254e-10
ARF3	0.374	0.275	0.298618	4.36549e-15	1.14961e-10
FUBP1	0.281	0.214	0.105822	4.39402e-15	1.15712e-10
NLGN2	0.27	0.204	0.0899498	4.42593e-15	1.16553e-10
EIF5A	0.321	0.255	0.0255622	4.42622e-15	1.1656e-10
SEC11A	0.502	0.389	0.294659	4.42904e-15	1.16634e-10
FGF2	0.155	0.105	0.0982799	4.46345e-15	1.1754e-10
OLFML2A	0.3	0.207	0.855567	4.5085e-15	1.18727e-10
PCBP1	0.564	0.515	-0.0916247	4.55042e-15	1.19831e-10
ACAP2	0.255	0.209	-0.0830004	4.57259e-15	1.20415e-10
SUSD6	0.203	0.138	0.16819	4.65199e-15	1.22505e-10
ABCD4	0.128	0.073	0.293393	4.65642e-15	1.22622e-10
FZD7	0.242	0.197	-0.105469	4.76744e-15	1.25546e-10
NPTN	0.406	0.323	0.119942	4.77905e-15	1.25851e-10
RAB3GAP1	0.238	0.166	0.201073	4.85317e-15	1.27803e-10
RBMX	0.464	0.427	-0.176843	4.8562e-15	1.27883e-10
CTSA	0.14	0.072	0.622583	4.8718e-15	1.28294e-10
CD4	0.089	0.166	-1.09333	4.96169e-15	1.30661e-10
KDM5C	0.258	0.19	0.132704	4.96227e-15	1.30676e-10
ORMDL2	0.111	0.052	0.700626	4.96849e-15	1.3084e-10
COX7A2L	0.343	0.297	-0.0802678	5.05359e-15	1.33081e-10
SF3B1	0.477	0.408	-0.0522152	5.06852e-15	1.33474e-10
AOX1	0.168	0.092	0.657266	5.08797e-15	1.33987e-10
RARG	0.185	0.136	-0.0126199	5.40328e-15	1.4229e-10
CAPRIN1	0.263	0.186	0.263784	5.47794e-15	1.44256e-10
LYRM2	0.177	0.104	0.550498	5.52966e-15	1.45618e-10
RNPS1	0.304	0.25	-0.0268632	5.57102e-15	1.46707e-10
DIAPH1	0.19	0.116	0.423372	5.59941e-15	1.47455e-10
IRF8	0.272	0.264	-0.346887	5.66662e-15	1.49225e-10
FNBP4	0.219	0.182	-0.132717	5.76413e-15	1.51793e-10
RBMS1	0.514	0.411	0.148494	6.11735e-15	1.61094e-10
PSMB7	0.244	0.167	0.281099	6.19362e-15	1.63103e-10
MCC	0.153	0.094	0.27455	6.26456e-15	1.64971e-10
IRS2	0.243	0.213	-0.290792	6.31032e-15	1.66176e-10
RHEB	0.195	0.13	0.257446	6.31172e-15	1.66213e-10
ATP5PB	0.379	0.3	0.0989815	6.31983e-15	1.66426e-10
TNFRSF1A	0.308	0.24	0.049702	6.33048e-15	1.66707e-10
FUNDC2	0.296	0.253	-0.113717	6.35446e-15	1.67338e-10
NDUFB5	0.192	0.131	0.204038	6.36942e-15	1.67732e-10
TMEM14B	0.174	0.128	-0.0291425	6.39355e-15	1.68368e-10
RBCK1	0.205	0.143	0.183483	6.46019e-15	1.70123e-10
CACYBP	0.243	0.169	0.245595	6.66713e-15	1.75572e-10
SPRYD3	0.117	0.058	0.662475	6.71901e-15	1.76938e-10
CPNE1	0.292	0.241	-0.0724236	6.76674e-15	1.78195e-10
GYPC	0.194	0.139	0.0882817	6.76727e-15	1.78209e-10
PSMC1	0.281	0.22	0.0172572	6.77455e-15	1.78401e-10
CERS2	0.303	0.22	0.212673	6.77462e-15	1.78403e-10
SLC7A2	0.239	0.276	-0.660538	6.91152e-15	1.82008e-10
HDAC2	0.233	0.187	-0.0551468	6.92415e-15	1.82341e-10
SNX9	0.321	0.231	0.252514	6.99159e-15	1.84117e-10
CACNB4	0.051	0.011	1.74141	7.05588e-15	1.8581e-10
ARF4	0.492	0.373	0.369296	7.06998e-15	1.86181e-10
RAB11B	0.5	0.426	0.0135801	7.09306e-15	1.86789e-10
MCFD2	0.214	0.176	-0.0753358	7.26974e-15	1.91441e-10
H2AFY	0.336	0.25	0.232976	7.35444e-15	1.93672e-10
ITM2C	0.263	0.314	-0.605531	7.64548e-15	2.01336e-10
TMED7	0.208	0.141	0.252444	7.65184e-15	2.01503e-10
TMEM256	0.235	0.198	-0.173415	7.69626e-15	2.02673e-10
SPATS2L	0.459	0.36	0.155466	7.75828e-15	2.04307e-10
FKBP3	0.192	0.117	0.471868	7.94489e-15	2.09221e-10
UBA7	0.079	0.031	0.904904	7.98235e-15	2.10207e-10
TWF1	0.223	0.162	0.110649	8.00566e-15	2.10821e-10
ADGRG2	0.118	0.052	0.961472	8.01728e-15	2.11127e-10
ZNF90	0.202	0.146	0.130089	8.08467e-15	2.12902e-10
TRMT112	0.521	0.489	-0.16093	8.15532e-15	2.14762e-10
FIS1	0.242	0.17	0.23269	8.46159e-15	2.22827e-10
ARHGDIA	0.318	0.274	-0.0895317	8.51723e-15	2.24293e-10
H2AFJ	0.22	0.169	0.00208162	8.53288e-15	2.24705e-10
ANAPC16	0.262	0.227	-0.194529	8.73794e-15	2.30105e-10
LIPG	0.045	0.008	2.38768	8.85471e-15	2.3318e-10
MPV17	0.15	0.096	0.180456	8.89264e-15	2.34179e-10
POLR2G	0.235	0.166	0.157937	8.97806e-15	2.36428e-10
C1orf54	0.295	0.209	0.27666	9.05395e-15	2.38427e-10
CDC16	0.196	0.13	0.221483	9.1875e-15	2.41944e-10
MRPS15	0.137	0.075	0.567394	9.23927e-15	2.43307e-10
ILF3	0.291	0.231	0.00286513	9.27665e-15	2.44291e-10
ZNF428	0.172	0.134	-0.0882433	9.46961e-15	2.49373e-10
DNAJB9	0.159	0.187	-0.756704	9.8694e-15	2.59901e-10
TTC17	0.259	0.218	-0.133777	9.95683e-15	2.62203e-10
APEX1	0.28	0.241	-0.17205	9.99226e-15	2.63136e-10
ECH1	0.236	0.204	-0.197469	1.00104e-14	2.63613e-10
RAD23A	0.398	0.321	0.0832391	1.00578e-14	2.64863e-10
VASN	0.244	0.283	-0.614202	1.01053e-14	2.66113e-10
ANXA11	0.348	0.297	-0.0634753	1.01119e-14	2.66288e-10
PHF14	0.235	0.15	0.372877	1.03008e-14	2.71261e-10
TTC37	0.23	0.166	0.116646	1.03657e-14	2.72971e-10
SERINC1	0.556	0.493	-0.0620065	1.04228e-14	2.74473e-10
UBQLN2	0.223	0.163	0.086434	1.05577e-14	2.78026e-10
ANKH	0.146	0.075	0.731029	1.06123e-14	2.79463e-10
PLAGL1	0.153	0.097	0.203568	1.06157e-14	2.79555e-10
RHOA	0.785	0.691	0.0523666	1.07648e-14	2.83481e-10
VSIR	0.154	0.084	0.625901	1.07919e-14	2.84194e-10
SWAP70	0.227	0.164	0.115808	1.08331e-14	2.85279e-10
EIF4B	0.635	0.627	-0.22922	1.08502e-14	2.85729e-10
FGD5-AS1	0.344	0.281	-0.0240041	1.11202e-14	2.9284e-10
GCC2	0.276	0.215	-0.0273444	1.12324e-14	2.95793e-10
MANF	0.201	0.124	0.470513	1.12518e-14	2.96306e-10
CARM1	0.144	0.096	0.0935606	1.14816e-14	3.02356e-10
FLOT1	0.283	0.201	0.262841	1.172e-14	3.08634e-10
GCH1	0.049	0.014	0.962538	1.18149e-14	3.11133e-10
GHITM	0.339	0.289	-0.0821491	1.18318e-14	3.11579e-10
COX4I1	0.529	0.433	0.139177	1.18364e-14	3.11701e-10
TRAPPC1	0.227	0.149	0.372518	1.21308e-14	3.19453e-10
APPL2	0.166	0.103	0.328168	1.21707e-14	3.20502e-10
ZC2HC1A	0.191	0.144	-0.0749974	1.2369e-14	3.25725e-10
WASHC4	0.192	0.15	-0.108603	1.2411e-14	3.26832e-10
DNAJC1	0.157	0.098	0.303628	1.2593e-14	3.31625e-10
BTBD1	0.186	0.127	0.211916	1.27188e-14	3.34937e-10
GTF2H5	0.155	0.091	0.442804	1.27727e-14	3.36357e-10
TMEM87A	0.317	0.224	0.283772	1.27953e-14	3.36952e-10
MAX	0.28	0.226	-0.0697277	1.28597e-14	3.38649e-10
CLPTM1	0.215	0.155	0.153196	1.29748e-14	3.41679e-10
RCC2	0.191	0.124	0.269373	1.29771e-14	3.41738e-10
C11orf68	0.153	0.101	0.174671	1.30543e-14	3.43772e-10
SEC23A	0.217	0.147	0.255445	1.31094e-14	3.45222e-10
CDC42SE1	0.26	0.207	0.0219576	1.31552e-14	3.4643e-10
RFTN1	0.315	0.258	-0.0661763	1.32447e-14	3.48787e-10
CTBP1	0.195	0.134	0.21058	1.32775e-14	3.49651e-10
CASC4	0.331	0.246	0.233615	1.33413e-14	3.51331e-10
EFR3A	0.27	0.193	0.216393	1.33773e-14	3.52279e-10
SPON2	0.15	0.085	0.462469	1.40978e-14	3.71252e-10
TSG101	0.23	0.146	0.492751	1.41023e-14	3.7137e-10
TSPAN4	0.143	0.098	0.054319	1.41037e-14	3.71406e-10
WDR45	0.199	0.133	0.240092	1.41336e-14	3.72194e-10
PIK3R3	0.075	0.024	1.6277	1.42259e-14	3.74624e-10
EIF3H	0.54	0.455	0.0358852	1.43374e-14	3.7756e-10
LIMA1	0.563	0.472	0.0569526	1.45427e-14	3.82969e-10
ZRANB2	0.416	0.336	0.0386561	1.46117e-14	3.84784e-10
COPS9	0.236	0.183	0.0234042	1.46202e-14	3.85008e-10
MBP	0.081	0.028	1.32975	1.49514e-14	3.93731e-10
ZNF83	0.178	0.115	0.279455	1.49802e-14	3.94488e-10
SNX33	0.15	0.113	-0.100016	1.49857e-14	3.94632e-10
MRPL27	0.138	0.092	0.108477	1.49939e-14	3.9485e-10
FOXO1	0.17	0.117	0.0627298	1.52969e-14	4.0283e-10
UBE2D3	0.507	0.443	-0.0497815	1.52991e-14	4.02887e-10
MAD2L2	0.115	0.079	0.0150051	1.54063e-14	4.05709e-10
BHLHE22	0.099	0.041	1.04769	1.54215e-14	4.06109e-10
PNRC2	0.461	0.421	-0.152607	1.54677e-14	4.07327e-10
STXBP1	0.151	0.116	-0.166432	1.55628e-14	4.09832e-10
SNRPD1	0.235	0.171	0.118724	1.5836e-14	4.17024e-10
COPB1	0.229	0.151	0.345793	1.58574e-14	4.17589e-10
NFIX	0.494	0.391	0.172679	1.61006e-14	4.23993e-10
FLNB	0.212	0.141	0.297878	1.61103e-14	4.2425e-10
EIF2AK2	0.233	0.162	0.178252	1.62176e-14	4.27075e-10
TRIB2	0.181	0.123	0.130238	1.65171e-14	4.34962e-10
ECM2	0.311	0.213	0.394417	1.66323e-14	4.37994e-10
TAF1D	0.269	0.198	0.165737	1.66799e-14	4.39249e-10
VEGFC	0.132	0.067	0.72507	1.69534e-14	4.46451e-10
C16orf58	0.162	0.131	-0.163777	1.71041e-14	4.50419e-10
MTA2	0.172	0.13	-0.0332818	1.72056e-14	4.53092e-10
MMP14	0.393	0.303	0.173133	1.73413e-14	4.56665e-10
YWHAG	0.349	0.339	-0.302942	1.74172e-14	4.58665e-10
DDX60	0.093	0.046	0.507778	1.75186e-14	4.61334e-10
CHST14	0.18	0.116	0.295281	1.75322e-14	4.61693e-10
CCDC25	0.204	0.137	0.266337	1.7643e-14	4.64612e-10
IFT57	0.226	0.15	0.336745	1.80003e-14	4.74021e-10
LRP10	0.361	0.275	0.199015	1.84061e-14	4.84707e-10
PRDX6	0.424	0.312	0.391157	1.87602e-14	4.94031e-10
SDAD1	0.178	0.11	0.358094	1.8865e-14	4.96791e-10
AUP1	0.132	0.072	0.509773	1.91835e-14	5.05178e-10
HDAC7	0.272	0.212	0.00560081	1.95638e-14	5.15193e-10
TAOK3	0.232	0.165	0.203363	2.04576e-14	5.38732e-10
N4BP2L2	0.378	0.29	0.191742	2.06199e-14	5.43003e-10
ZNF521	0.084	0.035	0.785774	2.07784e-14	5.47179e-10
ELOC	0.255	0.199	-4.43236e-05	2.09974e-14	5.52946e-10
NHP2	0.201	0.138	0.204699	2.11757e-14	5.57641e-10
MTCH1	0.506	0.4	0.224039	2.14925e-14	5.65984e-10
CSPG4	0.114	0.052	1.38527	2.19881e-14	5.79034e-10
WWC1	0.077	0.027	1.22492	2.22704e-14	5.86468e-10
SHOX2	0.177	0.225	-0.841293	2.25648e-14	5.94222e-10
TRIM16	0.077	0.028	1.11443	2.27277e-14	5.98511e-10
PARVB	0.086	0.031	1.32731	2.27327e-14	5.98643e-10
RCL1	0.129	0.067	0.691193	2.28851e-14	6.02656e-10
GINM1	0.355	0.274	0.165467	2.29174e-14	6.03507e-10
SLC16A4	0.117	0.055	0.828926	2.29505e-14	6.04378e-10
COMP	0.036	0.005	3.53716	2.31334e-14	6.09195e-10
MFGE8	0.74	0.629	0.224801	2.35807e-14	6.20974e-10
AKT2	0.244	0.186	0.0589236	2.37761e-14	6.26119e-10
DDAH2	0.321	0.248	0.0973415	2.37841e-14	6.26331e-10
RBBP4	0.284	0.201	0.305951	2.38228e-14	6.2735e-10
FGD5	0.089	0.041	0.680995	2.45129e-14	6.45523e-10
DAG1	0.175	0.111	0.35537	2.46968e-14	6.50366e-10
RAB11A	0.277	0.222	0.0183453	2.47595e-14	6.52017e-10
MOCS2	0.262	0.201	0.0660174	2.49166e-14	6.56154e-10
ADD1	0.553	0.501	-0.0769803	2.49348e-14	6.56634e-10
ATP6V0B	0.185	0.147	-0.0951351	2.58155e-14	6.79825e-10
PRKACA	0.243	0.231	-0.289709	2.58982e-14	6.82003e-10
TRIP6	0.221	0.168	0.0376081	2.64489e-14	6.96504e-10
RGS11	0.056	0.016	1.28293	2.7007e-14	7.11202e-10
RXRA	0.299	0.312	-0.426157	2.72419e-14	7.17389e-10
USP14	0.225	0.152	0.260171	2.72466e-14	7.17511e-10
MINK1	0.137	0.085	0.21025	2.73735e-14	7.20855e-10
TSPAN11	0.066	0.02	1.45307	2.73895e-14	7.21274e-10
ECHDC1	0.121	0.064	0.565236	2.7712e-14	7.29769e-10
RBM8A	0.325	0.32	-0.347072	2.78271e-14	7.32798e-10
HIGD1A	0.14	0.079	0.514746	2.8132e-14	7.40828e-10
ALDH1A1	0.163	0.12	-0.0457019	2.86964e-14	7.5569e-10
YWHAE	0.634	0.532	0.119424	2.89587e-14	7.62597e-10
BPTF	0.4	0.342	-0.0816088	2.90176e-14	7.64149e-10
CYTOR	0.144	0.074	0.888403	2.94509e-14	7.75559e-10
UBE2N	0.221	0.176	-0.020178	2.96842e-14	7.81705e-10
MAGEH1	0.168	0.111	0.23024	2.97525e-14	7.83503e-10
VWA5A	0.16	0.116	0.0523826	2.98938e-14	7.87224e-10
SRSF6	0.308	0.249	-0.0339803	3.03485e-14	7.99198e-10
SELENBP1	0.211	0.252	-0.622033	3.07695e-14	8.10283e-10
KCTD20	0.262	0.198	0.0781047	3.1067e-14	8.18117e-10
USP22	0.335	0.315	-0.261071	3.15355e-14	8.30457e-10
MRPL57	0.153	0.097	0.262142	3.16834e-14	8.34351e-10
HNRNPF	0.32	0.311	-0.255656	3.16878e-14	8.34466e-10
ITM2A	0.15	0.091	0.226907	3.23028e-14	8.50663e-10
ZFR	0.259	0.189	0.159414	3.23176e-14	8.51052e-10
SLC25A37	0.211	0.148	0.137942	3.2428e-14	8.53958e-10
HOXB4	0.053	0.017	0.911223	3.28294e-14	8.64529e-10
PDAP1	0.251	0.194	0.0243219	3.30881e-14	8.71343e-10
TM2D3	0.185	0.135	0.0521509	3.32871e-14	8.76582e-10
ACO2	0.247	0.172	0.278796	3.32991e-14	8.76898e-10
CLN5	0.162	0.104	0.245699	3.33336e-14	8.77807e-10
NDUFS4	0.232	0.188	-0.0496872	3.33983e-14	8.79511e-10
LPIN1	0.133	0.091	0.0553306	3.35816e-14	8.84337e-10
GBA	0.102	0.042	1.18818	3.42497e-14	9.01932e-10
CLIC1	0.295	0.207	0.342094	3.4479e-14	9.07971e-10
PITPNB	0.267	0.209	0.0264401	3.5397e-14	9.32146e-10
PRTFDC1	0.101	0.055	0.293241	3.69044e-14	9.71841e-10
C19orf66	0.266	0.18	0.378936	3.70937e-14	9.76825e-10
ASAP1	0.231	0.212	-0.259684	3.71157e-14	9.77404e-10
GGCT	0.137	0.088	0.15269	3.71356e-14	9.77928e-10
C6orf62	0.312	0.262	-0.0734361	3.75159e-14	9.87944e-10
SLIRP	0.298	0.231	0.0916227	3.80642e-14	1.00238e-09
ZC3H15	0.284	0.221	0.0164116	3.88519e-14	1.02313e-09
DDIT4	0.226	0.316	-0.721666	3.92322e-14	1.03314e-09
SUCLG1	0.229	0.147	0.417973	3.92406e-14	1.03336e-09
NAV2	0.13	0.066	0.632583	3.94038e-14	1.03766e-09
LRRC59	0.183	0.113	0.456477	3.95844e-14	1.04242e-09
AKAP9	0.338	0.26	0.099069	3.9988e-14	1.05304e-09
SLC39A6	0.229	0.15	0.403928	4.00565e-14	1.05485e-09
IGFBP4	0.672	0.584	0.464747	4.01872e-14	1.05829e-09
CCT2	0.29	0.231	0.0317585	4.0317e-14	1.06171e-09
UBE2Q1	0.298	0.237	-0.00735188	4.03841e-14	1.06347e-09
SAA1	0.019	0	8.7714	4.10437e-14	1.08084e-09
DBN1	0.211	0.125	0.680686	4.1736e-14	1.09908e-09
IRF2BPL	0.289	0.3	-0.40302	4.18379e-14	1.10176e-09
KDELC2	0.24	0.195	-0.0948572	4.1968e-14	1.10519e-09
GSTP1	0.548	0.457	0.111316	4.29555e-14	1.13119e-09
HNRNPA3	0.655	0.591	-0.0463113	4.31988e-14	1.1376e-09
AGPAT1	0.099	0.079	-0.305498	4.33876e-14	1.14257e-09
HSP90AA1	0.957	0.914	-0.187317	4.34829e-14	1.14508e-09
MSL1	0.311	0.305	-0.32348	4.35836e-14	1.14773e-09
PPP1CC	0.369	0.289	0.100818	4.38456e-14	1.15463e-09
SAR1A	0.295	0.201	0.413081	4.38457e-14	1.15463e-09
GLIPR2	0.173	0.103	0.473833	4.41013e-14	1.16136e-09
PTGES3	0.421	0.368	-0.101876	4.41017e-14	1.16138e-09
ADM	0.112	0.176	-1.3364	4.43717e-14	1.16848e-09
TMEM138	0.108	0.062	0.258245	4.57955e-14	1.20598e-09
SYAP1	0.222	0.164	0.103933	4.68094e-14	1.23268e-09
PODNL1	0.026	0.001	4.61238	4.68525e-14	1.23381e-09
PALM	0.126	0.063	0.702996	4.71533e-14	1.24174e-09
CBX3	0.497	0.424	0.00767894	4.72313e-14	1.24379e-09
MSX1	0.134	0.197	-0.974143	4.80155e-14	1.26444e-09
MBNL2	0.315	0.267	-0.0874017	4.85238e-14	1.27783e-09
ITGB5	0.218	0.136	0.52622	4.86926e-14	1.28227e-09
DZIP1	0.212	0.154	0.0792932	4.90457e-14	1.29157e-09
INO80C	0.096	0.052	0.296882	4.91703e-14	1.29485e-09
ATP5MC1	0.216	0.154	0.148297	4.91906e-14	1.29538e-09
BMP2K	0.176	0.143	-0.308245	4.95796e-14	1.30563e-09
ZNF24	0.261	0.234	-0.217255	4.97141e-14	1.30917e-09
P4HA2	0.124	0.072	0.373343	5.00384e-14	1.31771e-09
DYNLL2	0.236	0.256	-0.470862	5.02892e-14	1.32432e-09
SV2B	0.047	0.012	1.37563	5.03616e-14	1.32622e-09
STOM	0.576	0.493	0.0387039	5.08647e-14	1.33947e-09
ADK	0.121	0.063	0.640387	5.09616e-14	1.34202e-09
TMEM50B	0.256	0.224	-0.199805	5.19119e-14	1.36705e-09
HNRNPUL2	0.302	0.234	0.107276	5.21899e-14	1.37437e-09
KPNB1	0.493	0.395	0.174555	5.32167e-14	1.40141e-09
ERH	0.434	0.342	0.173279	5.41337e-14	1.42556e-09
ARFIP1	0.162	0.099	0.403178	5.42374e-14	1.42829e-09
SRSF11	0.652	0.536	0.245086	5.44624e-14	1.43421e-09
NTN4	0.211	0.126	0.668975	5.45533e-14	1.43661e-09
CBX4	0.171	0.227	-0.826841	5.46975e-14	1.4404e-09
CIAO2A	0.094	0.054	0.266291	5.54636e-14	1.46058e-09
SBNO2	0.144	0.084	0.449998	5.61378e-14	1.47833e-09
PTPRA	0.337	0.253	0.178559	5.70676e-14	1.50282e-09
MTPN	0.398	0.31	0.148173	5.80945e-14	1.52986e-09
ATP5PF	0.376	0.3	0.0949497	5.91864e-14	1.55862e-09
SDHC	0.234	0.163	0.267014	5.92031e-14	1.55905e-09
MMP9	0.041	0.009	0.797323	6.06354e-14	1.59677e-09
ZMAT2	0.297	0.24	0.0098349	6.15987e-14	1.62214e-09
NKTR	0.297	0.24	-0.0348955	6.16145e-14	1.62256e-09
FKBP11	0.116	0.058	0.672648	6.18817e-14	1.62959e-09
LEPROTL1	0.177	0.11	0.437462	6.20104e-14	1.63298e-09
MFSD14B	0.181	0.107	0.538752	6.315e-14	1.66299e-09
RBM17	0.315	0.259	-0.0850168	6.42142e-14	1.69102e-09
PAFAH1B2	0.208	0.141	0.269842	6.43348e-14	1.69419e-09
FAM171A1	0.149	0.088	0.412838	6.48115e-14	1.70675e-09
GOLGB1	0.425	0.344	0.0572265	6.56475e-14	1.72876e-09
CRY1	0.085	0.035	0.979487	6.65217e-14	1.75178e-09
FKBP10	0.27	0.19	0.28498	6.72341e-14	1.77054e-09
SRGN	0.189	0.107	1.53753	6.76259e-14	1.78086e-09
ATP6V1E1	0.272	0.204	0.147581	6.81472e-14	1.79459e-09
DNAJB6	0.266	0.195	0.221441	6.82172e-14	1.79643e-09
SHE	0.052	0.013	1.63405	6.87e-14	1.80915e-09
TGFB3	0.173	0.107	0.390575	6.98086e-14	1.83834e-09
ZFP36L2	0.629	0.606	-0.318497	7.00254e-14	1.84405e-09
BROX	0.123	0.082	0.0797434	7.20243e-14	1.89669e-09
NEDD9	0.112	0.058	0.568821	7.21397e-14	1.89973e-09
THOC2	0.326	0.262	-0.0077482	7.31407e-14	1.92609e-09
YWHAZ	0.77	0.691	0.0338682	7.39056e-14	1.94623e-09
ADAM9	0.227	0.144	0.517363	7.41299e-14	1.95214e-09
ATP2C1	0.164	0.106	0.296833	7.44892e-14	1.9616e-09
NCKAP1	0.334	0.259	0.146493	7.48379e-14	1.97078e-09
MYO1B	0.382	0.381	-0.360077	7.63974e-14	2.01185e-09
TPP1	0.355	0.266	0.232088	7.65811e-14	2.01669e-09
ANAPC5	0.294	0.215	0.219012	7.66457e-14	2.01839e-09
MTLN	0.102	0.051	0.578726	7.85575e-14	2.06873e-09
SELENOW	0.373	0.372	-0.334371	7.88217e-14	2.07569e-09
SF3A1	0.219	0.174	-0.0185875	7.91446e-14	2.08419e-09
RAN	0.535	0.427	0.236608	7.96616e-14	2.09781e-09
BNIP3L	0.295	0.281	-0.297216	8.08049e-14	2.12792e-09
MAGEF1	0.166	0.13	-0.120805	8.17331e-14	2.15236e-09
RDH11	0.316	0.221	0.401506	8.2294e-14	2.16713e-09
PFDN4	0.112	0.062	0.382705	8.3123e-14	2.18896e-09
RHBDD2	0.15	0.107	-0.0171616	8.31709e-14	2.19022e-09
RAB31	0.383	0.275	0.449587	8.37021e-14	2.20421e-09
AMOTL2	0.345	0.254	0.241712	8.46435e-14	2.229e-09
MLEC	0.241	0.161	0.395603	8.46721e-14	2.22976e-09
PDCD6IP	0.253	0.17	0.368338	8.57184e-14	2.25731e-09
OSBPL8	0.444	0.35	0.173754	8.61302e-14	2.26815e-09
COPS7A	0.197	0.132	0.230092	8.61761e-14	2.26936e-09
COA4	0.112	0.08	-0.0622096	8.65452e-14	2.27908e-09
HSD17B4	0.173	0.119	0.187569	9.12413e-14	2.40275e-09
BCAS3	0.099	0.041	1.51373	9.1602e-14	2.41225e-09
VAMP2	0.523	0.477	-0.111441	9.18416e-14	2.41856e-09
TMX3	0.237	0.185	-0.0270726	9.20994e-14	2.42534e-09
NDUFB4	0.337	0.264	0.145928	9.33526e-14	2.45835e-09
ACTN1	0.596	0.478	0.413187	9.46305e-14	2.492e-09
REX1BD	0.181	0.128	0.135422	9.55489e-14	2.51618e-09
CCT4	0.367	0.294	0.0953616	9.5549e-14	2.51619e-09
TRIM14	0.071	0.027	0.855861	9.68042e-14	2.54924e-09
HP1BP3	0.54	0.47	-0.0189063	9.71338e-14	2.55792e-09
ATG12	0.218	0.145	0.352624	9.7804e-14	2.57557e-09
EVL	0.146	0.098	0.125746	9.87617e-14	2.60079e-09
HMGN3	0.322	0.241	0.225251	1.00149e-13	2.63732e-09
NBR1	0.294	0.234	0.0317679	1.00383e-13	2.64349e-09
ATP6V1D	0.114	0.053	0.906898	1.00827e-13	2.65518e-09
ENO1	0.47	0.397	0.0204632	1.01215e-13	2.6654e-09
FHL1	0.445	0.408	-0.235397	1.02413e-13	2.69694e-09
SYVN1	0.107	0.058	0.384542	1.02876e-13	2.70914e-09
CNOT2	0.241	0.166	0.285722	1.03408e-13	2.72315e-09
AP3B1	0.173	0.106	0.410124	1.04091e-13	2.74112e-09
NDFIP2	0.12	0.069	0.346127	1.04954e-13	2.76386e-09
FBL	0.314	0.263	-0.0560289	1.05076e-13	2.76707e-09
PRAF2	0.11	0.063	0.285423	1.05718e-13	2.78398e-09
NDUFB10	0.214	0.171	-0.0648044	1.05753e-13	2.78491e-09
SMIM14	0.414	0.308	0.331516	1.06356e-13	2.80077e-09
ANGPTL2	0.257	0.187	0.158998	1.09237e-13	2.87665e-09
WT1	0.023	0.001	5.37966	1.09465e-13	2.88266e-09
TMOD3	0.309	0.225	0.279418	1.10304e-13	2.90473e-09
C1QTNF6	0.099	0.041	1.17359	1.1202e-13	2.94993e-09
SLC7A6	0.073	0.026	1.03944	1.13326e-13	2.98432e-09
RSU1	0.386	0.319	0.00382085	1.13684e-13	2.99375e-09
RND1	0.046	0.103	-1.30622	1.15623e-13	3.04481e-09
CHMP2B	0.223	0.154	0.251126	1.15677e-13	3.04623e-09
SRSF2	0.444	0.422	-0.204476	1.17875e-13	3.10411e-09
PKDCC	0.157	0.094	0.372669	1.18522e-13	3.12115e-09
SLC15A4	0.156	0.095	0.34718	1.19561e-13	3.14851e-09
MFSD10	0.171	0.118	0.112576	1.2075e-13	3.17984e-09
TMX4	0.272	0.231	-0.153191	1.24306e-13	3.27349e-09
GLB1	0.117	0.074	0.0967114	1.2444e-13	3.277e-09
DNAJC21	0.237	0.176	0.096099	1.24631e-13	3.28203e-09
XBP1	0.262	0.24	-0.272689	1.2545e-13	3.3036e-09
SAMD9	0.085	0.036	0.676667	1.27432e-13	3.35579e-09
PON2	0.149	0.089	0.351473	1.28779e-13	3.39128e-09
RAC1	0.774	0.675	0.137847	1.29356e-13	3.40646e-09
RNH1	0.326	0.274	-0.036005	1.32013e-13	3.47643e-09
FMOD	0.354	0.274	0.142446	1.3286e-13	3.49873e-09
ZFP91	0.259	0.204	0.00791883	1.33813e-13	3.52382e-09
RIC8A	0.169	0.126	-0.0209829	1.36032e-13	3.58225e-09
TKT	0.232	0.16	0.304883	1.38787e-13	3.65481e-09
RAB32	0.122	0.058	0.853656	1.40693e-13	3.705e-09
HNRNPU	0.609	0.574	-0.191812	1.41828e-13	3.7349e-09
DESI2	0.195	0.129	0.23607	1.43634e-13	3.78247e-09
ACLY	0.175	0.108	0.443333	1.4364e-13	3.78262e-09
PCBP2	0.763	0.722	-0.131835	1.46547e-13	3.85917e-09
SBSPON	0.021	0.063	-2.17974	1.46549e-13	3.85921e-09
GABARAPL1	0.218	0.162	0.0425523	1.46633e-13	3.86142e-09
CHPT1	0.193	0.172	-0.303827	1.48457e-13	3.90947e-09
ATP1B3	0.256	0.202	-0.080383	1.49249e-13	3.93032e-09
SLC35C2	0.099	0.059	0.162461	1.5027e-13	3.9572e-09
LSM3	0.206	0.149	0.151303	1.52068e-13	4.00455e-09
HNRNPD	0.52	0.493	-0.177509	1.52652e-13	4.01995e-09
CYP27A1	0.07	0.035	0.356777	1.52739e-13	4.02222e-09
UQCRB	0.67	0.559	0.237043	1.53356e-13	4.03847e-09
CTSC	0.239	0.26	-0.526586	1.59656e-13	4.20439e-09
RAB27A	0.114	0.058	0.652846	1.59777e-13	4.20757e-09
ANTXR2	0.239	0.173	0.205279	1.6043e-13	4.22477e-09
DDX58	0.103	0.06	0.22808	1.65285e-13	4.35262e-09
TRIM28	0.289	0.25	-0.115814	1.65699e-13	4.36352e-09
EEF1D	0.811	0.78	-0.173838	1.65736e-13	4.3645e-09
SMC3	0.29	0.215	0.162949	1.66945e-13	4.39632e-09
PPM1G	0.22	0.173	-0.00796188	1.68082e-13	4.42626e-09
COMMD3	0.111	0.061	0.427041	1.69881e-13	4.47365e-09
ICAM1	0.365	0.384	-0.487354	1.70078e-13	4.47884e-09
FNDC3B	0.32	0.234	0.303214	1.74269e-13	4.58921e-09
TUFM	0.339	0.259	0.171244	1.75257e-13	4.61522e-09
RTL8A	0.227	0.219	-0.327297	1.77497e-13	4.6742e-09
RBM23	0.223	0.154	0.263523	1.78764e-13	4.70756e-09
RND3	0.3	0.304	-0.546201	1.83941e-13	4.8439e-09
NDUFA12	0.181	0.124	0.259987	1.84038e-13	4.84646e-09
SCAMP2	0.178	0.12	0.220714	1.84811e-13	4.86681e-09
ZDHHC14	0.161	0.091	0.545937	1.85049e-13	4.87309e-09
METAP2	0.375	0.34	-0.157928	1.86723e-13	4.91717e-09
GATA6	0.065	0.098	-1.23198	1.87358e-13	4.93388e-09
MICU1	0.17	0.116	0.179012	1.89001e-13	4.97715e-09
OSTM1	0.169	0.102	0.487431	1.89915e-13	5.00122e-09
SH3PXD2B	0.097	0.044	0.73167	1.89934e-13	5.00173e-09
PPP3CB	0.239	0.197	-0.058495	1.90343e-13	5.0125e-09
ABCA9	0.14	0.07	1.04884	1.90752e-13	5.02325e-09
NDUFB9	0.215	0.145	0.325079	1.91011e-13	5.03008e-09
POPDC2	0.116	0.053	0.977514	1.92015e-13	5.05651e-09
TGFBR2	0.352	0.264	0.245218	1.93482e-13	5.09516e-09
ANO3	0.004	0.033	-3.68437	1.98196e-13	5.2193e-09
ATP6V1G1	0.339	0.257	0.193069	2.07181e-13	5.45589e-09
TUBA1A	0.496	0.416	0.0249434	2.08026e-13	5.47816e-09
FOXN3	0.289	0.248	-0.163916	2.1888e-13	5.76398e-09
RTF2	0.226	0.168	0.137166	2.19016e-13	5.76758e-09
TNK1	0.062	0.027	0.505928	2.19225e-13	5.77306e-09
CEP152	0.056	0.015	1.49839	2.21532e-13	5.83382e-09
MGP	0.717	0.711	0.541144	2.22715e-13	5.86498e-09
UBAC1	0.168	0.112	0.216312	2.23629e-13	5.88904e-09
TXN2	0.188	0.12	0.396724	2.24017e-13	5.89925e-09
PIGC	0.134	0.082	0.30488	2.24993e-13	5.92497e-09
UBXN1	0.225	0.209	-0.295359	2.2748e-13	5.99047e-09
CFAP20	0.122	0.104	-0.305896	2.28079e-13	6.00624e-09
LMNA	0.656	0.575	0.00872138	2.30448e-13	6.06862e-09
IRF2BP2	0.634	0.595	-0.143055	2.30494e-13	6.06983e-09
R3HDM2	0.192	0.157	-0.130472	2.35232e-13	6.1946e-09
VGLL4	0.265	0.19	0.216543	2.35376e-13	6.19839e-09
PPCS	0.16	0.102	0.311188	2.35614e-13	6.20467e-09
SEMA4B	0.099	0.154	-0.986424	2.37116e-13	6.24423e-09
SPEN	0.331	0.355	-0.401668	2.39953e-13	6.31891e-09
AGPAT3	0.111	0.07	0.170799	2.42694e-13	6.39112e-09
AAGAB	0.101	0.045	0.943644	2.42716e-13	6.39167e-09
GIGYF1	0.248	0.213	-0.170498	2.49918e-13	6.58134e-09
TOMM20	0.4	0.37	-0.171515	2.51789e-13	6.63062e-09
UGP2	0.264	0.191	0.259614	2.54717e-13	6.70773e-09
SMAD5	0.336	0.271	0.0507943	2.5599e-13	6.74124e-09
PJA2	0.406	0.367	-0.139023	2.71589e-13	7.15202e-09
GOPC	0.192	0.135	0.176136	2.72005e-13	7.16299e-09
RAB1B	0.267	0.218	0.0169503	2.72891e-13	7.18631e-09
SETD5	0.237	0.195	-0.163383	2.75323e-13	7.25035e-09
PSMD13	0.181	0.129	0.0783369	2.77203e-13	7.29985e-09
ZDHHC20	0.165	0.091	0.735584	2.78872e-13	7.34381e-09
POLR2J3	0.12	0.06	0.792688	2.8264e-13	7.44304e-09
LRRN3	0.018	0.057	-2.276	2.83263e-13	7.45944e-09
PSMD11	0.174	0.129	-0.0187781	2.93026e-13	7.71654e-09
ZNF423	0.154	0.088	0.56178	2.94923e-13	7.7665e-09
RNPEP	0.157	0.1	0.303011	2.98918e-13	7.87171e-09
ZBTB7A	0.393	0.341	-0.0688116	2.99723e-13	7.8929e-09
H1F0	0.373	0.381	-0.406551	2.99734e-13	7.89321e-09
E2F4	0.116	0.075	0.0716842	3.02728e-13	7.97205e-09
TMEM14C	0.269	0.188	0.342838	3.04329e-13	8.0142e-09
GLUD1	0.261	0.201	0.0546029	3.10774e-13	8.18393e-09
LPCAT4	0.116	0.075	0.117583	3.19452e-13	8.41245e-09
PGM1	0.119	0.072	0.312695	3.19728e-13	8.41971e-09
NDFIP1	0.352	0.335	-0.220935	3.22899e-13	8.50322e-09
CCNG1	0.217	0.146	0.273786	3.32483e-13	8.75561e-09
XRN2	0.31	0.237	0.184253	3.33948e-13	8.79419e-09
NINJ1	0.161	0.09	0.662269	3.35204e-13	8.82725e-09
ILK	0.293	0.209	0.303052	3.35437e-13	8.8334e-09
ANAPC11	0.209	0.144	0.228879	3.35938e-13	8.84659e-09
TEAD1	0.314	0.236	0.222107	3.37652e-13	8.89172e-09
VEZT	0.169	0.13	-0.0757185	3.38075e-13	8.90287e-09
RFC1	0.256	0.19	0.133185	3.38745e-13	8.92052e-09
NCK1	0.121	0.066	0.548438	3.4181e-13	9.00123e-09
SKP1	0.506	0.429	0.0584804	3.43444e-13	9.04426e-09
HEXB	0.292	0.221	0.163813	3.44853e-13	9.08137e-09
MUM1	0.149	0.103	0.0960726	3.48115e-13	9.16727e-09
KHSRP	0.359	0.324	-0.16252	3.49525e-13	9.2044e-09
FGF10	0.021	0.063	-2.02921	3.49933e-13	9.21514e-09
FUT4	0.078	0.036	0.704433	3.52027e-13	9.27027e-09
ACKR4	0.047	0.011	2.21962	3.57816e-13	9.42271e-09
ZMIZ2	0.148	0.096	0.214322	3.59428e-13	9.46519e-09
AIDA	0.408	0.319	0.19201	3.60076e-13	9.48225e-09
ELF2	0.235	0.176	0.0989282	3.60472e-13	9.49267e-09
TRIP11	0.249	0.182	0.162564	3.60517e-13	9.49385e-09
BACE2	0.233	0.16	0.292588	3.65572e-13	9.62696e-09
ARPC4	0.29	0.219	0.133198	3.70133e-13	9.74709e-09
KLHL5	0.187	0.129	0.214076	3.7271e-13	9.81495e-09
FKBP8	0.243	0.194	0.0135595	3.72902e-13	9.82001e-09
P3H1	0.091	0.041	0.776061	3.75445e-13	9.88696e-09
ARL2	0.176	0.117	0.274908	3.77953e-13	9.953e-09
NDUFB6	0.177	0.123	0.17085	3.80312e-13	1.00151e-08
TSNAX	0.119	0.082	0.0220968	3.83506e-13	1.00992e-08
WASF2	0.528	0.473	-0.0658861	3.83913e-13	1.011e-08
ADCY7	0.046	0.01	2.4964	3.89889e-13	1.02673e-08
COX6A1	0.443	0.35	0.219238	3.91874e-13	1.03196e-08
JKAMP	0.137	0.077	0.507597	4.00538e-13	1.05478e-08
PLXNB2	0.245	0.17	0.27796	4.00551e-13	1.05481e-08
CTNNA1	0.342	0.268	0.164599	4.01756e-13	1.05798e-08
SLC25A5	0.369	0.329	-0.130223	4.09775e-13	1.0791e-08
STAT6	0.32	0.236	0.275619	4.18301e-13	1.10155e-08
GPAA1	0.228	0.179	-0.0201665	4.19453e-13	1.10459e-08
SDCCAG8	0.136	0.085	0.289968	4.20529e-13	1.10742e-08
SPRY4	0.153	0.232	-0.820564	4.24493e-13	1.11786e-08
GSDMD	0.125	0.073	0.407303	4.3059e-13	1.13392e-08
RNF150	0.257	0.219	-0.169173	4.31577e-13	1.13651e-08
SEC62	0.534	0.455	0.0383579	4.32711e-13	1.1395e-08
PICALM	0.42	0.391	-0.176435	4.32958e-13	1.14015e-08
HNRNPUL1	0.526	0.468	-0.0780951	4.37332e-13	1.15167e-08
SPOP	0.28	0.227	0.0136673	4.45508e-13	1.1732e-08
SLC29A1	0.234	0.145	0.71445	4.45547e-13	1.1733e-08
TMEM173	0.459	0.369	0.15683	4.46446e-13	1.17567e-08
VCL	0.483	0.455	-0.189197	4.49697e-13	1.18423e-08
SAT1	0.414	0.336	-0.0162568	4.53799e-13	1.19504e-08
TOR1AIP1	0.224	0.176	0.0118182	4.54984e-13	1.19816e-08
MFF	0.174	0.133	-0.000490633	4.58137e-13	1.20646e-08
STT3B	0.249	0.19	0.0640375	4.64274e-13	1.22262e-08
NSFL1C	0.14	0.137	-0.466095	4.69693e-13	1.23689e-08
PNISR	0.543	0.466	-0.0392616	4.76002e-13	1.2535e-08
MIA3	0.223	0.151	0.31801	4.79041e-13	1.26151e-08
TXNL4A	0.143	0.085	0.414926	4.80267e-13	1.26473e-08
CREBZF	0.214	0.175	-0.107034	4.90557e-13	1.29183e-08
PCMT1	0.231	0.181	0.0131051	4.91311e-13	1.29382e-08
LINC01426	0.029	0.003	2.8088	5.01367e-13	1.3203e-08
EIF4EBP2	0.271	0.233	-0.109186	5.07629e-13	1.33679e-08
LAMB1	0.401	0.297	0.398712	5.0781e-13	1.33727e-08
CMPK1	0.295	0.223	0.179498	5.0796e-13	1.33766e-08
TCF25	0.403	0.342	-0.0412904	5.16674e-13	1.36061e-08
HECW2	0.047	0.013	1.22284	5.24556e-13	1.38137e-08
[truncated: 10,406 more rows]

## Sheet: (D)
Cell ID	Entity	Homeostatic chemokine score	Inflammatory chemokine score
LN012_728317	DLBCL	-0.691973	-0.700284
LN012_474573	DLBCL	-0.712775	-0.852562
LN012_732950	DLBCL	0.188267	2.1131
LN012_807302	DLBCL	-0.9882	0.0991964
LN012_587107	DLBCL	-0.852652	0.0565595
LN012_593951	DLBCL	-0.629186	0.289945
LN012_520421	DLBCL	-0.487867	-0.896837
LN012_28408	DLBCL	-0.763817	-0.764384
LN012_108229	DLBCL	-0.698674	0.45684
LN012_404607	DLBCL	-0.54425	-0.578181
LN012_722892	DLBCL	-0.849218	-0.534571
LN012_662119	DLBCL	-0.857983	1.88287
LN012_614987	DLBCL	-0.995095	-0.943135
LN012_179387	DLBCL	-0.619064	-0.379848
LN012_240130	DLBCL	-0.44709	-0.0360321
LN012_282337	DLBCL	-0.524753	-0.765592
LN012_357098	DLBCL	-0.984287	-0.765738
LN012_282332	DLBCL	-1.05865	-0.661651
LN012_717772	DLBCL	-0.781585	-0.711881
LN012_691433	DLBCL	-0.856029	-0.401203
LN012_270499	DLBCL	-0.603476	-0.688538
LN012_564965	DLBCL	-0.622006	-0.061109
LN012_737486	DLBCL	-0.622706	-0.63712
LN012_417612	DLBCL	-0.512615	-0.759779
LN012_267413	DLBCL	0.00108643	3.0703
LN012_782379	DLBCL	-0.578666	0.306135
LN012_444041	DLBCL	-0.697286	1.45903
LN012_143637	DLBCL	-0.964919	0.253126
LN012_739777	DLBCL	-0.441337	-0.567247
LN012_116904	DLBCL	-0.549182	-0.261962
LN012_536205	DLBCL	0.188794	2.08154
LN012_72229	DLBCL	0.141156	2.36078
LN012_413223	DLBCL	-0.202557	1.24398
LN012_433299	DLBCL	-0.497606	-0.889677
LN012_161117	DLBCL	-0.745209	-0.234982
LN012_483574	DLBCL	-0.902452	-0.707573
LN012_248933	DLBCL	0.552404	3.40443
LN012_162225	DLBCL	-0.926282	-0.659471
LN012_554836	DLBCL	-0.687301	2.56098
LN012_150214	DLBCL	-0.566985	2.56734
LN012_361489	DLBCL	-1.09167	-0.846852
LN012_272372	DLBCL	-0.637788	0.0717887
LN012_435571	DLBCL	-0.596255	-0.623599
LN012_725482	DLBCL	-0.652461	-0.648023
LN012_654102	DLBCL	-0.457873	0.744596
LN012_848329	DLBCL	-0.854973	-0.992442
LN012_9875	DLBCL	-0.804486	-0.948111
LN012_754757	DLBCL	-0.511301	-0.730384
LN012_419460	DLBCL	-1.0414	-0.589627
LN012_692193	DLBCL	-0.724119	0.483003
LN012_308161	DLBCL	-0.575795	-0.339167
LN012_442717	DLBCL	-0.722619	-0.271355
LN012_248491	DLBCL	-0.64659	0.503239
LN012_706010	DLBCL	-0.732048	-0.84711
LN012_521144	DLBCL	-0.149044	0.285471
LN012_451163	DLBCL	-0.712114	0.763839
LN012_270339	DLBCL	0.325495	2.45505
LN012_595793	DLBCL	-0.302952	-0.762668
LN012_657436	DLBCL	-0.81206	-0.556068
LN012_9098	DLBCL	-0.314652	-0.653325
LN012_22886	DLBCL	-0.362701	1.11507
LN012_613921	DLBCL	-0.712343	-0.393746
LN012_575988	DLBCL	-0.663734	-0.78474
LN012_531111	DLBCL	-0.558374	0.882294
LN012_163662	DLBCL	-1.06622	0.0246796
LN012_464971	DLBCL	-0.79459	-0.312094
LN012_163110	DLBCL	-0.555416	-0.766105
LN012_559205	DLBCL	-0.456277	0.348161
LN012_815875	DLBCL	-0.526028	-0.771362
LN012_509038	DLBCL	-0.87552	-0.65527
LN012_821180	DLBCL	-0.20961	0.183498
LN012_566490	DLBCL	0.499339	2.73749
LN012_659344	DLBCL	-0.936038	-0.532423
LN012_154676	DLBCL	-0.639807	1.44478
LN012_375586	DLBCL	-0.562164	-1.081
LN012_752978	DLBCL	-0.430778	-0.777163
LN012_575357	DLBCL	-0.128093	2.71595
LN012_705979	DLBCL	-0.470242	2.49093
LN012_811256	DLBCL	-0.871717	-0.939514
LN012_558727	DLBCL	-0.587878	-0.628901
LN012_576508	DLBCL	-0.762096	-0.566487
LN012_670656	DLBCL	-0.922642	-0.567033
LN012_638498	DLBCL	-0.789526	-0.33979
LN012_737224	DLBCL	-0.752796	1.37606
LN012_645906	DLBCL	-0.543983	-0.944245
LN012_700289	DLBCL	0.589578	1.35745
LN012_800476	DLBCL	-0.48819	0.198135
LN012_179375	DLBCL	-0.887817	2.68564
LN012_550221	DLBCL	-0.474145	4.69902
LN012_249471	DLBCL	-0.424776	0.689277
LN012_30616	DLBCL	-0.896239	-0.629177
LN012_16286	DLBCL	-0.362149	-0.713834
LN012_571743	DLBCL	-0.063797	0.33858
LN012_572406	DLBCL	-0.903048	-0.0404157
LN012_21428	DLBCL	-0.836587	-0.988547
LN012_727208	FL	-0.409599	-0.771567
LN012_333297	DLBCL	-0.636043	0.278388
LN012_605504	DLBCL	-0.248422	1.15273
LN012_682981	DLBCL	-0.842151	1.13107
LN012_777019	DLBCL	-0.47926	-0.429401
LN012_826924	DLBCL	-0.127592	-0.759184
LN012_647467	DLBCL	-0.61584	-0.863497
LN012_730245	DLBCL	-0.338237	-0.735588
LN012_183995	DLBCL	-0.812006	-0.668629
LN012_349825	DLBCL	-0.507589	1.3912
LN012_581525	DLBCL	0.710857	1.36078
LN012_784285	DLBCL	0.0163697	3.17123
LN012_720149	DLBCL	0.0330276	0.805977
LN012_679453	DLBCL	-0.816979	-0.762736
LN012_864283	DLBCL	-0.368416	-0.816699
LN012_614890	DLBCL	-0.408033	-0.00324481
LN012_486293	DLBCL	-0.504848	1.91882
LN012_400898	DLBCL	0.130689	1.3567
LN012_201998	DLBCL	-0.60951	-1.05939
LN012_197736	DLBCL	0.629599	2.45977
LN012_832845	DLBCL	-0.572057	0.119307
LN012_717443	DLBCL	-0.693773	2.17646
LN012_70801	DLBCL	-0.752175	-0.727451
LN012_573325	DLBCL	-0.0508168	-0.401852
LN012_205378	DLBCL	-0.277409	0.408582
LN012_278850	DLBCL	-0.523989	-1.16774
LN012_569734	DLBCL	-0.354954	0.57192
LN012_359434	DLBCL	-0.434659	1.78845
LN012_474517	DLBCL	-0.568712	-0.80606
LN012_123372	DLBCL	-0.940232	-0.761608
LN012_803130	DLBCL	-0.233574	-0.769751
LN012_800536	DLBCL	-0.63911	-0.614288
LN012_256182	DLBCL	-0.545683	-0.237315
LN012_198899	DLBCL	-0.894718	-0.678621
LN012_751104	DLBCL	-1.079	-1.00215
LN012_427881	FL	1.94422	-0.55958
LN012_517920	DLBCL	-0.556767	-0.323462
LN012_228646	DLBCL	0.192834	3.31941
LN012_72549	DLBCL	-0.476894	-0.420856
LN012_812456	DLBCL	0.292424	1.45064
LN012_782409	DLBCL	-0.383502	0.991793
LN012_122632	DLBCL	-0.663088	2.26879
LN012_500066	DLBCL	-0.403726	-0.759294
LN012_809051	DLBCL	-0.597489	3.12677
LN012_34909	DLBCL	-0.328903	1.17543
LN012_136490	DLBCL	-0.368364	2.12501
LN012_208701	DLBCL	-0.0129785	-0.331377
LN012_863428	DLBCL	-0.828204	-0.592885
LN012_521203	DLBCL	-0.205208	1.35685
LN012_553383	DLBCL	-0.413944	0.729735
LN012_453339	DLBCL	-0.820291	-0.830901
LN012_655259	DLBCL	0.524277	0.228101
LN012_423191	DLBCL	-0.296712	0.493679
LN012_716060	DLBCL	-0.618447	-0.739598
LN012_125578	DLBCL	-1.11158	0.965861
LN012_47160	DLBCL	-0.793954	1.53736
LN012_732086	DLBCL	-0.359027	-0.594633
LN012_835975	DLBCL	-0.316253	-0.926284
LN012_205128	DLBCL	-0.501446	0.935273
LN012_875593	DLBCL	-1.06716	-0.815395
LN012_643875	DLBCL	-0.715264	-0.765953
LN012_602580	DLBCL	-1.04626	-0.249264
LN012_572449	rLN	1.10758	-0.664161
LN012_392133	DLBCL	-1.07894	3.33043
LN012_760999	DLBCL	-0.540028	0.169124
LN012_408984	DLBCL	-0.967487	-0.597688
LN012_333010	DLBCL	-0.873261	0.805475
LN012_695688	DLBCL	-0.157955	-0.380921
LN012_59512	DLBCL	0.28408	4.35038
LN012_152133	DLBCL	-0.6115	-0.95682
LN012_382291	DLBCL	-0.331266	-0.76048
LN012_874261	rLN	0.926675	-0.615135
LN012_446938	DLBCL	-0.746425	-0.560667
LN012_85746	DLBCL	-0.834733	-0.980911
LN012_588849	DLBCL	-0.131895	0.908112
LN012_163037	DLBCL	-0.70133	-0.831349
LN012_805277	DLBCL	-0.680968	0.322538
LN012_472118	DLBCL	-0.509076	-0.122113
LN012_533445	DLBCL	-0.302114	-0.41157
LN012_256871	DLBCL	-0.69546	2.80269
LN012_190017	DLBCL	-1.00995	-0.625938
LN012_73712	DLBCL	-1.22114	-0.756336
LN012_237210	DLBCL	-0.803989	-0.414863
LN012_240969	DLBCL	0.261991	0.642499
LN012_320002	DLBCL	0.150484	2.24522
LN012_665071	DLBCL	-0.124028	1.82753
LN012_521515	DLBCL	-0.0798561	1.05115
LN012_617473	DLBCL	-0.605754	-0.74718
LN012_765225	DLBCL	-0.341723	-0.756189
LN012_451531	DLBCL	0.0082704	1.39925
LN012_321785	DLBCL	-0.277063	-0.633404
LN012_259575	DLBCL	-0.532715	-0.639498
LN012_573131	DLBCL	-0.248407	1.47052
LN012_817560	FL	-0.792938	-0.12129
LN012_271387	DLBCL	-0.497179	-0.811964
LN012_88770	DLBCL	-0.790722	-0.538511
LN012_509417	DLBCL	-0.525387	-0.496163
LN012_620036	DLBCL	-0.470403	0.265475
LN012_238243	DLBCL	0.265755	-0.77432
LN012_751270	FL	-0.940229	-0.804493
LN012_32649	DLBCL	-0.312173	2.00134
LN012_131770	DLBCL	-0.897876	-0.729588
LN012_383340	DLBCL	-0.965312	-0.0615284
LN012_474450	FL	-0.640543	-0.810822
LN012_373017	DLBCL	-0.753288	1.05215
LN012_464393	DLBCL	-0.739246	0.380523
LN012_431950	DLBCL	-0.101113	-0.849872
LN012_634611	DLBCL	-0.131137	0.97475
LN012_527763	DLBCL	-0.435654	-0.509113
LN012_845211	DLBCL	-0.788766	1.09567
LN012_209685	DLBCL	0.39555	1.45325
LN012_336140	DLBCL	-0.538276	-0.147798
LN012_618642	DLBCL	-0.378836	-0.497072
LN012_339653	DLBCL	-0.544978	3.60511
LN012_624297	DLBCL	-0.718188	-0.924843
LN012_232699	DLBCL	-0.688394	-0.69058
LN012_224020	FL	-0.151394	-0.403368
LN012_851283	DLBCL	-0.717304	-0.929831
LN012_821344	DLBCL	-0.994617	-0.764269
LN012_543373	FL	0.279254	0.487272
LN012_693204	DLBCL	-0.25428	-0.959775
LN012_711464	DLBCL	-0.364512	-0.17478
LN012_209846	DLBCL	-0.11833	0.416495
LN012_572683	DLBCL	-0.349533	-0.650272
LN012_592638	DLBCL	-0.799588	-0.509309
LN012_378895	FL	0.124647	-0.860637
LN012_255073	DLBCL	-0.597593	-0.558976
LN012_813930	FL	2.15801	-0.783194
LN012_678176	DLBCL	-0.396288	-0.700721
LN012_572621	DLBCL	-0.666171	0.130394
LN012_111381	DLBCL	-0.361591	-0.754143
LN012_857499	DLBCL	-0.543698	-0.632832
LN012_166161	DLBCL	-0.714587	-0.897759
LN012_481029	DLBCL	-1.10992	-0.634457
LN012_406697	DLBCL	-0.529003	1.05412
LN012_233058	DLBCL	-0.271693	3.77901
LN012_313573	DLBCL	-0.845125	-1.0029
LN012_762289	DLBCL	-0.54883	-0.330355
LN012_140550	DLBCL	-0.609963	-0.845762
LN012_72206	DLBCL	0.0392071	1.8238
LN012_300082	DLBCL	-0.963831	2.59369
LN012_312421	DLBCL	-0.247112	-0.0302239
LN012_284674	DLBCL	-1.1092	0.818185
LN012_812063	DLBCL	1.77041	1.0068
LN012_688531	DLBCL	-0.312777	0.423889
LN012_308991	DLBCL	-0.830066	-0.668751
LN012_382063	FL	-0.741981	-0.79649
LN012_467241	DLBCL	-0.955316	-0.437139
LN012_322739	DLBCL	-0.177652	3.57661
LN012_349594	DLBCL	-0.323952	1.79746
LN012_23118	DLBCL	-0.0979553	1.12817
LN012_677534	DLBCL	-0.785535	3.10207
LN012_500539	DLBCL	-0.243111	0.87612
LN012_575600	DLBCL	-0.820643	-0.856895
LN012_263979	DLBCL	-0.279548	-0.946472
LN012_479708	FL	0.665386	0.414652
LN012_620057	DLBCL	0.704885	3.02735
LN012_825849	DLBCL	-0.574672	-0.526177
LN012_574201	DLBCL	-1.01552	-0.474513
LN012_745310	DLBCL	-0.426621	1.67009
LN012_822474	DLBCL	-0.888011	-0.739058
LN012_868392	DLBCL	-0.890445	-0.736221
LN012_502893	DLBCL	-0.626494	-0.558811
LN012_731840	FL	-0.992026	-0.867383
LN012_108617	FL	-0.521047	-0.861309
LN012_461874	DLBCL	-0.54918	1.9574
LN012_353832	DLBCL	0.676719	2.20779
LN012_180739	DLBCL	-0.54992	-0.642065
LN012_355675	DLBCL	-0.440044	-0.585498
LN012_604431	FL	2.01208	-0.550146
LN012_733202	DLBCL	0.677442	3.23631
LN012_679049	DLBCL	-0.304124	-0.506177
LN012_621222	FL	1.43921	-0.132097
LN012_290345	DLBCL	0.143893	0.191186
LN012_64309	DLBCL	-0.251245	0.0735032
LN012_615020	DLBCL	-0.873591	-0.132694
LN012_250962	DLBCL	0.389258	2.32827
LN012_459099	DLBCL	-0.338354	-0.775165
LN012_89314	DLBCL	-0.389702	-0.540385
LN012_583174	DLBCL	-0.960224	-0.691686
LN012_322191	FL	2.39883	-0.376091
LN012_398897	DLBCL	-0.483479	0.292694
LN012_427490	FL	1.11456	1.09738
LN012_752823	DLBCL	-0.396411	-0.96455
LN012_104830	DLBCL	-0.78826	-0.647287
LN012_221391	DLBCL	-0.237192	-0.797405
LN012_222308	DLBCL	-0.416863	3.54461
LN012_333390	DLBCL	-0.879975	-0.930609
LN012_329470	DLBCL	-0.447925	-1.32407
LN012_836792	DLBCL	-0.664573	0.964355
LN012_160471	DLBCL	-1.16732	-0.598758
LN012_600321	DLBCL	-0.411577	-0.577055
LN012_154227	DLBCL	-0.316024	-0.622648
LN012_835659	DLBCL	-0.761477	-0.563286
LN012_577942	DLBCL	-0.658916	-0.804871
LN012_713696	FL	2.10687	-0.777851
LN012_658113	DLBCL	-0.244982	2.27456
LN012_71016	DLBCL	-0.602978	-0.727617
LN012_700427	DLBCL	-0.485045	-0.755179
LN012_737962	DLBCL	-0.356435	-0.541754
LN012_700201	DLBCL	-0.465256	0.0740292
LN012_293279	DLBCL	-0.380011	0.92349
LN012_78656	DLBCL	-0.75939	-1.1025
LN012_861106	DLBCL	-0.0259308	0.172563
LN012_559379	DLBCL	-0.634384	-0.363949
LN012_113328	DLBCL	-0.088785	0.246876
LN012_231654	DLBCL	-0.777258	1.90127
LN012_19553	DLBCL	-0.28165	-0.2514
LN012_333288	DLBCL	-0.758214	-0.898495
LN012_873647	DLBCL	-1.22571	-0.523978
LN012_262161	FL	2.09671	0.661999
LN012_582719	FL	-0.904676	-0.861121
LN012_856349	DLBCL	-0.794158	-1.02734
LN012_492227	DLBCL	-0.773214	-0.910335
LN012_846963	DLBCL	-0.482961	1.17235
LN012_158353	rLN	1.03463	-0.517113
LN012_362612	DLBCL	-0.368361	-0.390997
LN012_417894	DLBCL	-0.622369	0.574995
LN012_818165	FL	-0.639423	-1.09584
LN012_459793	DLBCL	-0.599233	-0.783024
LN012_450366	DLBCL	-0.491168	-0.500276
LN012_353903	DLBCL	-0.829199	-0.934193
LN012_497841	FL	-0.180785	-0.979221
LN012_321041	DLBCL	-0.21851	-1.01662
LN012_406298	DLBCL	-1.02063	-0.00187057
LN012_148452	DLBCL	0.288408	0.335138
LN012_245947	FL	1.01455	-0.421352
LN012_599450	DLBCL	-0.450571	-0.253928
LN012_526453	rLN	1.27732	-0.803467
LN012_89556	rLN	0.992581	-0.543537
LN012_776047	DLBCL	-0.406749	1.06768
LN012_95874	DLBCL	0.92594	1.0494
LN012_509917	DLBCL	-0.226113	-0.675112
LN012_884298	FL	-0.68178	-1.32034
LN012_196528	DLBCL	-0.535544	0.0240131
LN012_873884	DLBCL	-1.15996	-0.353573
LN012_221388	DLBCL	-0.455471	1.42012
LN012_769496	FL	2.28864	-0.172096
LN012_322254	FL	-0.483716	-0.902382
LN012_373996	DLBCL	0.48364	2.74328
LN012_476783	FL	2.09596	0.163277
LN012_332001	FL	2.17238	-0.265539
LN012_46541	DLBCL	1.66118	3.26943
LN012_343272	rLN	0.836578	-0.15916
LN012_690441	rLN	1.10643	-0.438034
LN012_22567	DLBCL	-0.159623	-0.240072
LN012_613501	FL	1.03332	-0.0034222
LN012_450837	FL	1.7538	0.874156
LN012_443750	FL	-0.170002	-0.866053
LN012_677750	DLBCL	0.191369	0.12389
LN012_810532	FL	0.958965	-0.843886
LN012_169517	DLBCL	-0.865155	-0.790447
LN012_844155	FL	-0.186244	-0.505315
LN012_41513	FL	0.819825	-0.753655
LN012_842016	DLBCL	0.97317	3.03598
LN012_134941	DLBCL	1.42056	2.0383
LN012_618435	DLBCL	-0.431531	-0.675645
LN012_581293	DLBCL	-0.393375	0.299952
LN012_259208	DLBCL	-0.414308	-0.0630129
LN012_646227	rLN	-0.304178	-0.494408
LN012_825835	DLBCL	-0.711624	-0.6359
LN012_847175	FL	-0.301663	-0.674257
LN012_796553	DLBCL	-0.465117	-0.802824
LN012_44466	FL	-0.123477	-0.97525
LN012_756734	FL	2.7062	0.937854
LN012_336470	DLBCL	-0.256314	-0.70916
LN012_415822	rLN	1.09705	-0.954921
LN012_329269	DLBCL	-1.01181	-0.119297
LN012_341050	FL	-0.500623	-0.865186
LN012_394050	FL	-0.70467	-0.765376
LN012_697367	DLBCL	-0.90039	-0.674857
LN012_817634	rLN	-0.220036	-0.137077
LN012_437600	DLBCL	0.446211	2.31164
LN012_238928	DLBCL	-0.356875	0.988976
LN012_544217	DLBCL	-0.40225	-0.717303
LN012_611705	rLN	-0.882171	-0.762519
LN012_455571	DLBCL	0.859316	0.506926
LN012_848935	FL	2.45295	1.01206
LN012_372899	DLBCL	-0.919809	0.0642082
LN012_877402	FL	1.41907	0.345933
LN012_594327	DLBCL	-0.602326	-0.772238
LN012_146723	FL	-0.232305	-0.730574
LN012_868232	FL	2.31526	0.333652
LN012_835213	DLBCL	-0.583997	3.53832
LN012_580179	DLBCL	-0.233438	-0.975672
LN012_818236	DLBCL	1.60118	3.24655
LN012_383093	DLBCL	-0.376466	-1.08986
LN012_857915	FL	2.12785	-0.510583
LN012_226769	FL	1.8864	-0.570786
LN012_725784	DLBCL	-0.410592	-0.727377
LN012_759582	DLBCL	-0.472746	0.0975473
LN012_298966	DLBCL	-0.324927	1.81308
LN012_520869	FL	-0.0252296	-0.513751
LN012_171564	DLBCL	-0.71085	-0.411311
LN012_9787	DLBCL	-0.411156	-0.604878
LN012_780970	DLBCL	-0.17839	0.461356
LN012_684355	DLBCL	-0.0927276	-0.301203
LN012_187535	FL	1.90447	0.298616
LN012_389635	rLN	0.839925	-0.264873
LN012_757162	DLBCL	-1.04523	3.35187
LN012_806293	DLBCL	1.86897	0.92556
LN012_79568	DLBCL	-0.760557	1.95097
LN012_201850	FL	0.284767	-0.802655
LN012_601547	DLBCL	-0.31372	-0.653842
LN012_572337	DLBCL	-0.205016	-0.950867
LN012_260501	DLBCL	-0.158407	3.01846
LN012_163766	FL	-0.529211	-0.579387
LN012_761283	FL	-0.969667	-0.921842
LN012_321840	rLN	1.56391	-0.862118
LN012_356772	DLBCL	-0.843302	-0.349054
LN012_207855	DLBCL	1.58157	1.01169
LN012_174731	FL	1.30953	-0.12099
LN012_643841	DLBCL	-1.0292	-0.869998
LN012_504161	DLBCL	-0.556035	-0.884086
LN012_641133	DLBCL	-1.04593	-0.574322
LN012_309366	DLBCL	-0.795312	-0.531088
LN012_57613	DLBCL	-0.826977	-0.740476
LN012_847681	FL	-0.519217	-0.938171
LN012_607854	DLBCL	-0.188543	-0.523584
LN012_836654	rLN	0.692669	-0.732806
LN012_518791	DLBCL	-0.144769	2.1946
LN012_475889	DLBCL	-0.140125	-0.321144
LN012_374373	rLN	1.29557	-0.607369
LN012_454784	DLBCL	-0.70183	-0.861099
LN012_431699	rLN	-1.00283	-1.08197
LN012_568531	DLBCL	-0.262006	0.0173877
LN012_667914	DLBCL	-0.481428	-0.595906
LN012_446376	DLBCL	-0.824324	0.287064
LN012_838985	FL	2.24047	1.3129
LN012_503890	FL	-0.0154374	-0.901138
LN012_536880	FL	-0.71826	-1.0858
LN012_379237	DLBCL	-0.32017	-0.914005
LN012_358404	rLN	1.21727	-0.430554
LN012_633574	DLBCL	-0.942063	-0.7426
LN012_844392	FL	-0.720498	-0.861238
LN012_583121	rLN	-0.452882	-1.06501
LN012_193135	FL	1.62355	0.551996
LN012_844931	FL	-0.218586	-0.651641
LN012_568615	FL	0.757195	0.621071
LN012_871847	FL	-0.677341	-0.413801
LN012_536698	DLBCL	0.470284	1.03686
LN012_138540	FL	2.28552	-0.546173
LN012_212458	rLN	-0.703782	-0.828476
LN012_369573	DLBCL	-1.06213	-0.55249
LN012_809237	rLN	2.31899	0.0489909
LN012_12899	DLBCL	-0.0517231	-0.833813
LN012_361412	DLBCL	0.501657	3.29581
LN012_476619	FL	1.64523	-0.147866
LN012_505345	DLBCL	-0.949228	-0.57042
LN012_60926	DLBCL	-0.669236	-0.559722
LN012_865818	FL	2.3401	-0.43342
LN012_486822	DLBCL	-0.946659	-0.725676
LN012_327724	rLN	-0.958146	-1.00425
LN012_149879	rLN	1.89088	-0.724744
LN012_816396	DLBCL	-1.00757	-0.469867
LN012_576256	rLN	1.95335	-0.318599
LN012_881749	DLBCL	-0.267798	-0.512982
LN012_209093	rLN	0.823934	-0.398079
LN012_688357	DLBCL	-0.400431	-0.666732
LN012_51545	rLN	0.729041	-0.540107
LN012_788115	DLBCL	-0.0648925	0.972027
LN012_128106	DLBCL	0.350528	0.104502
LN012_728560	DLBCL	0.345199	2.60533
LN012_97251	DLBCL	0.237282	-0.605457
LN012_527847	DLBCL	1.12706	1.07881
LN012_513854	FL	1.94256	-0.415396
LN012_110789	FL	-0.831111	1.09906
LN012_418979	DLBCL	-0.569311	2.65317
LN012_505014	DLBCL	-0.924724	1.02939
LN012_677825	FL	0.917833	0.673559
LN012_477348	DLBCL	-0.397347	3.22759
LN012_356118	FL	1.88905	-0.238424
LN012_486515	FL	2.721	1.66536
LN012_147792	DLBCL	-0.374919	-0.683847
LN012_458769	FL	-0.965844	-0.844401
LN012_567911	DLBCL	-0.876186	-0.227976
LN012_105800	rLN	0.814438	-0.629663
LN012_35775	FL	-0.174111	-0.327454
LN012_208688	FL	-1.02676	-0.473401
LN012_524741	DLBCL	-1.13919	0.690505
LN012_384176	FL	2.04431	0.619636
LN012_94712	DLBCL	-0.336611	0.545741
LN012_51004	FL	-0.829404	-0.696463
LN012_102948	FL	2.83908	0.85137
LN012_472130	FL	1.44436	-0.411024
LN012_533342	DLBCL	-0.619083	-0.482903
LN012_610253	DLBCL	-0.663445	-1.04902
LN012_399490	DLBCL	-0.0393385	0.0450123
LN012_58675	rLN	-0.441833	-0.785639
LN012_290055	rLN	1.21425	-0.8744
LN012_467326	FL	0.857564	-0.359149
LN012_760973	rLN	-0.111848	-0.808483
LN012_793256	DLBCL	-0.816288	-0.569891
LN012_650443	DLBCL	-0.958282	-0.59497
LN012_122570	DLBCL	-0.475809	-0.868356
LN012_716000	rLN	1.34825	-0.378277
LN012_250195	rLN	-0.275235	-0.787827
LN012_825320	DLBCL	-0.536062	-0.516468
LN012_725880	DLBCL	-0.254887	1.0902
LN012_732163	FL	0.223204	-0.725239
LN012_181395	rLN	0.0419163	-0.97349
LN012_115573	FL	-0.260806	0.313828
LN012_179419	FL	1.20154	-0.498384
LN012_375796	FL	1.84238	-0.642361
LN012_18810	DLBCL	-0.910559	2.05046
LN012_488870	FL	-0.741615	-0.953703
LN012_33572	FL	1.48625	-0.381782
LN012_380759	FL	-1.00569	-1.01416
LN012_84603	DLBCL	-0.146659	0.474799
LN012_79180	DLBCL	-0.731848	-0.593725
LN012_657761	FL	-0.683657	-0.752824
LN012_470167	DLBCL	-0.00134696	2.59092
LN012_816279	FL	1.79007	0.0700574
LN012_647525	FL	-0.422984	-1.09571
LN012_393424	DLBCL	-0.403304	-0.609459
LN012_753360	rLN	-0.431418	-0.556389
LN012_241477	DLBCL	0.155985	-0.480638
LN012_405311	DLBCL	-0.54828	-0.681667
LN012_239141	FL	1.74348	-0.424584
LN012_505994	DLBCL	0.294694	-0.660666
LN012_38568	rLN	1.96142	0.416769
LN012_670489	DLBCL	0.504905	0.0209519
LN012_386646	DLBCL	-0.793477	-0.602922
LN012_485757	DLBCL	-1.06358	-0.60753
LN012_785759	FL	1.17545	-0.618104
LN012_369893	DLBCL	-0.252116	-0.201878
LN012_390875	DLBCL	-0.451816	-0.690749
LN012_488762	DLBCL	-0.0588578	-0.676826
LN012_161416	FL	2.64245	-0.191675
LN012_122646	FL	-0.896609	-0.912961
LN012_662199	DLBCL	-0.922089	-0.673465
LN012_221757	DLBCL	-0.17367	0.319247
LN012_235707	FL	0.0272966	0.41146
LN012_545557	FL	-0.575274	-0.766075
LN012_336269	DLBCL	-0.673887	0.356133
LN012_49506	FL	1.755	0.978447
LN012_52181	FL	1.471	-0.438838
LN012_811961	FL	-0.780007	-0.551845
LN012_315349	DLBCL	-0.448785	-0.342482
LN012_633782	FL	1.77377	0.00441549
LN012_96162	FL	-0.291032	-0.540818
LN012_605312	DLBCL	-0.632009	2.59217
LN012_658902	DLBCL	-0.286783	-1.15352
LN012_582991	DLBCL	-0.670764	0.729283
LN012_220889	DLBCL	-0.124382	0.995686
LN012_574638	DLBCL	-0.639517	0.55601
LN012_679077	DLBCL	-0.287556	-0.151028
LN012_194421	DLBCL	-0.648826	1.80112
LN012_266854	DLBCL	-0.236992	-1.12548
LN012_589683	FL	-0.384199	-0.886256
LN012_338605	rLN	-0.968728	-0.530944
LN012_305975	DLBCL	-0.416819	0.220998
LN012_330705	rLN	-0.542272	-0.839859
LN012_592800	DLBCL	0.180916	-0.684942
LN012_533428	DLBCL	1.09373	-0.777578
LN012_519027	FL	0.248573	-0.766466
LN012_45633	DLBCL	-0.492705	0.264657
LN012_703075	FL	-0.67226	-0.600318
LN012_509803	FL	1.52368	-0.458594
LN012_409507	DLBCL	-0.159114	-0.585893
LN012_360604	FL	-0.993271	-0.820209
LN012_377072	FL	-0.604433	-0.79258
LN012_679278	DLBCL	-0.115991	2.06263
LN012_479896	DLBCL	-0.0143561	-0.764436
LN012_773910	FL	0.00893132	-0.686119
LN012_822508	DLBCL	-0.601777	-0.899879
LN012_218957	FL	2.00844	0.958953
LN012_566777	FL	-0.345196	-0.498729
LN012_104385	FL	0.122817	-0.618925
LN012_200221	DLBCL	-0.917116	0.751828
LN012_556871	DLBCL	-0.688887	-0.790128
LN012_206275	FL	-0.222598	0.278578
LN012_511276	rLN	0.844421	-0.248237
LN012_125995	FL	3.38991	0.249056
LN012_562901	DLBCL	0.203693	3.67561
LN012_606069	FL	-0.527556	-0.885313
LN012_407083	DLBCL	-0.206233	2.90299
LN012_201390	FL	-0.750814	-0.163287
LN012_267774	FL	1.15948	-0.608792
LN012_525214	FL	2.14152	0.443701
LN012_738516	DLBCL	0.313579	1.65989
LN012_712990	FL	-0.746926	-0.49061
LN012_673417	DLBCL	-0.832724	0.563807
LN012_111896	DLBCL	-0.130307	-0.967519
LN012_768660	FL	2.57407	1.07714
LN012_19811	DLBCL	-0.604542	0.823815
LN012_412884	DLBCL	-0.666904	-0.757026
LN012_648575	DLBCL	0.678596	3.6724
LN012_496225	rLN	0.18123	0.338509
LN012_693148	DLBCL	-0.074689	0.0638598
LN012_121638	rLN	1.62257	-0.870327
LN012_865806	DLBCL	-0.277933	-0.769875
LN012_406500	DLBCL	-0.556384	-0.342453
LN012_670838	FL	1.08731	-0.264621
LN012_656987	DLBCL	-0.100911	0.67765
LN012_832096	FL	-0.820845	-0.644655
LN012_828679	FL	-0.314007	-0.818246
LN012_710205	DLBCL	-0.732395	-0.65188
LN012_792174	DLBCL	-1.02837	-0.467742
LN012_800724	FL	1.5399	-0.386447
LN012_326065	FL	2.25569	0.113426
LN012_687247	DLBCL	-1.02065	-0.497408
LN012_456283	FL	-0.604908	-1.03116
LN012_242570	DLBCL	-0.457547	3.08161
LN012_504491	DLBCL	-0.338367	3.69757
LN012_864244	FL	2.38556	0.401424
LN012_636225	DLBCL	-0.311727	-0.399626
LN012_252646	DLBCL	-0.534898	-0.631156
LN012_852449	FL	1.38902	-0.783546
LN012_573933	DLBCL	-0.477221	-0.789047
LN012_663104	FL	-0.547831	-0.854647
LN012_511365	FL	-0.64742	-0.663479
LN012_600404	FL	2.39273	-0.554603
LN012_411845	DLBCL	-0.392562	1.47188
LN012_413387	DLBCL	-0.0529724	-0.65788
LN012_34182	rLN	-0.115503	-1.09492
LN012_526598	DLBCL	-0.316736	-0.315014
LN012_268708	DLBCL	1.11042	2.9327
LN012_149321	FL	-0.42298	-0.657133
LN012_605022	FL	1.91197	-0.453095
LN012_74099	FL	0.858007	-0.582117
LN012_226438	DLBCL	-0.603638	-0.687705
LN012_317698	FL	-1.45343	-0.850101
LN012_537309	DLBCL	-0.686794	-0.821007
LN012_112417	FL	-0.465627	-0.661025
LN012_65301	rLN	2.10406	-0.562344
LN012_261836	DLBCL	-0.647157	2.45951
LN012_753	FL	2.10681	-0.784946
LN012_13504	DLBCL	-0.445124	1.58841
LN012_355981	FL	-1.09907	1.54411
LN012_142675	FL	1.87916	0.607485
LN012_614901	FL	-0.653359	-0.713782
LN012_519508	DLBCL	0.190574	1.80098
LN012_702888	DLBCL	-0.684176	-0.770592
LN012_244459	FL	-0.367004	-0.416687
LN012_182950	rLN	-0.454968	-0.387531
LN012_623701	FL	2.38292	-0.45493
LN012_506986	rLN	2.11767	-0.364174
LN012_579663	FL	-0.0880849	-0.622928
LN012_225897	FL	1.26125	-0.237359
LN012_223736	DLBCL	-0.207121	-0.480087
LN012_614379	rLN	2.24534	-0.861817
LN012_713618	FL	-0.708037	-0.636519
LN012_677940	DLBCL	-0.245426	0.0460615
LN012_121822	FL	1.01214	0.107051
LN012_44038	FL	1.31067	-0.406865
LN012_62443	FL	-0.997934	-0.268591
LN012_776440	FL	0.169428	-0.95489
LN012_290428	FL	-0.277416	-0.55949
LN012_236219	FL	1.69829	-0.281848
LN012_232770	FL	1.32351	0.225207
LN012_97668	DLBCL	-0.164872	0.815306
LN012_50109	FL	1.86655	-0.561597
LN012_274855	FL	2.78904	0.439794
LN012_150557	DLBCL	0.988522	1.11426
LN012_377688	FL	2.0705	-0.845776
LN012_671689	FL	1.95565	-0.671312
LN012_468081	rLN	-0.516091	-0.646051
LN012_120040	DLBCL	-0.553862	2.01713
LN012_129726	rLN	1.77319	-0.287974
LN012_236865	FL	2.02202	0.353352
LN012_66051	rLN	2.26497	-0.660306
LN012_393799	FL	2.16153	0.785294
LN012_415116	DLBCL	1.90853	2.43621
LN012_155614	DLBCL	-0.703368	-0.778011
LN012_814308	FL	-0.876304	-0.961848
LN012_721840	FL	1.68638	-0.843008
LN012_80175	FL	0.345235	-0.539876
LN012_294284	DLBCL	-0.660118	1.41865
LN012_851871	rLN	1.65694	-0.862442
LN012_387921	DLBCL	1.26942	1.97103
LN012_121634	FL	1.64538	-0.838659
LN012_720331	DLBCL	0.174477	3.51422
LN012_186845	FL	1.45731	-0.748535
LN012_483267	FL	-0.105707	-0.830136
LN012_40114	FL	2.60006	-0.496505
LN012_175071	DLBCL	-0.313086	0.110844
LN012_45135	DLBCL	-0.732136	-0.990107
LN012_143765	FL	-0.260352	-0.886199
LN012_652571	FL	1.2695	0.0372701
LN012_487076	rLN	1.75833	-0.602013
LN012_147259	FL	2.4521	-0.243236
LN012_398848	DLBCL	-0.639166	-0.0979321
LN012_449636	FL	1.54324	-0.375481
LN012_666769	DLBCL	-0.274903	0.676156
LN012_871707	rLN	2.04669	-0.541444
LN012_316520	FL	1.35682	-0.555391
LN012_484407	rLN	1.77713	0.668819
LN012_185003	DLBCL	-0.654358	-0.33522
LN012_823141	FL	1.45158	-0.660812
LN012_775343	FL	-0.267293	-0.692731
LN012_721189	FL	-0.0944771	-0.421333
LN012_519043	FL	2.03829	-0.436487
LN012_580450	rLN	1.37826	-0.953263
LN012_611807	DLBCL	-0.738654	0.268091
LN012_371326	rLN	-0.0461425	-0.679234
LN012_203224	FL	-0.27023	-0.830841
LN012_83286	FL	1.67316	-0.837409
LN012_862012	DLBCL	-0.439495	-0.768307
LN012_396165	FL	-0.701381	-0.770862
LN012_767167	DLBCL	0.125698	-0.227262
LN012_158145	DLBCL	-0.00755434	-0.367835
LN012_332905	DLBCL	0.0157404	-0.759727
LN012_333886	FL	-0.585435	-0.68861
LN012_128420	DLBCL	-0.00344211	-0.79513
LN012_756958	DLBCL	-0.70964	-0.826291
LN012_28418	DLBCL	2.008	1.7887
LN012_754459	DLBCL	0.122854	1.09045
LN012_350617	FL	0.0128167	-0.33189
LN012_329583	FL	-0.847608	-0.802166
LN012_76791	FL	0.784415	-0.456746
LN012_296423	FL	0.0251897	-0.946424
LN012_454451	DLBCL	0.360718	-0.135009
LN012_386419	rLN	1.38441	-0.620423
LN012_510061	FL	1.36639	-0.400239
LN012_697341	DLBCL	-0.107436	-0.957566
LN012_595464	FL	2.63521	-0.258989
LN012_430169	FL	-1.01701	-0.817745
LN012_676600	FL	-0.381076	-0.775437
LN012_491248	DLBCL	-0.900047	-0.649567
LN012_831176	FL	1.65668	1.18415
LN012_389840	rLN	-0.425875	-0.536768
LN012_653203	FL	1.91158	-0.24686
LN012_186163	rLN	1.47856	-0.624761
LN012_339563	FL	1.82358	-0.511257
LN012_277995	FL	2.5493	-0.829473
LN012_365131	FL	1.87951	-0.147774
LN012_667719	FL	2.19302	0.124893
LN012_727806	FL	-0.350622	-0.859227
LN012_621953	FL	2.19305	-0.463809
LN012_346163	FL	0.560914	-0.842893
LN012_47448	rLN	1.2303	-0.842122
LN012_677562	FL	2.51922	-0.351624
LN012_873237	DLBCL	0.99559	2.04284
LN012_514452	DLBCL	-0.769757	-0.730301
LN012_681729	FL	2.27808	-0.596085
LN012_824169	FL	1.09571	1.49567
LN012_71625	FL	-0.584769	-0.806554
LN012_352003	FL	1.9861	-0.448954
LN012_712985	DLBCL	0.434791	1.10804
LN012_221985	DLBCL	-0.602206	-0.453487
LN012_304343	DLBCL	-0.293995	3.12388
LN012_679896	DLBCL	0.550632	1.77246
LN012_458533	DLBCL	0.165336	-0.834433
LN012_775385	DLBCL	-0.772131	-0.485102
LN012_518168	FL	1.96994	-0.230993
LN012_54445	FL	-0.456413	-0.511641
LN012_106082	FL	-0.812409	-0.584798
LN012_361018	FL	2.53855	0.853638
LN012_724912	FL	-0.422396	-0.709699
LN012_775749	DLBCL	-0.456499	1.44059
LN012_359290	FL	1.5106	-0.664006
LN012_439970	DLBCL	-0.251991	0.204923
LN012_370788	FL	0.245251	-0.434945
LN012_823749	FL	-0.0249817	-0.285295
LN012_4354	DLBCL	-0.557627	1.11214
LN012_607048	FL	-0.737721	-0.573035
LN012_368214	DLBCL	-0.355932	-0.75363
LN012_495299	FL	0.64867	-0.242525
LN012_741260	rLN	-0.809123	-0.670338
LN012_733349	DLBCL	0.907892	2.27862
LN012_51314	rLN	2.65151	-0.443807
LN012_249109	FL	2.31741	-0.573313
LN012_799000	FL	2.45022	-0.664858
LN012_56647	FL	2.07135	-0.555404
LN012_142258	DLBCL	-0.324237	1.96432
LN012_119996	DLBCL	-1.21905	-0.512665
LN012_681667	FL	0.883264	-0.925261
LN012_543955	FL	1.27871	1.0323
LN012_92544	FL	1.50503	-0.27118
LN012_567745	DLBCL	-0.870681	-0.407909
LN012_630078	FL	0.116255	-0.689039
LN012_419752	FL	2.20364	-0.490931
LN012_277684	FL	1.43496	-0.504503
LN012_554687	rLN	-0.763907	-0.951634
LN012_703923	rLN	-0.459606	-0.666285
LN012_497831	FL	1.72105	-0.435835
LN012_878911	DLBCL	-0.377722	-1.10226
LN012_287996	rLN	-0.742879	-0.969041
LN012_466649	FL	2.30015	-0.675167
LN012_214999	DLBCL	0.290769	-0.74849
LN012_138174	DLBCL	-0.784508	0.534433
LN012_297761	FL	0.921294	-0.902369
LN012_248756	DLBCL	-0.666255	-0.270711
LN012_221571	DLBCL	-0.369857	-0.846019
LN012_490387	FL	-0.664146	-0.715254
LN012_109173	FL	2.14553	0.681808
LN012_713823	DLBCL	-0.73298	1.25111
LN012_189192	DLBCL	0.305939	-0.568612
LN012_104559	DLBCL	-0.58277	1.38684
LN012_532613	FL	-0.731088	-0.331682
LN012_426761	FL	-0.531102	-0.623851
LN012_453701	DLBCL	0.787482	3.27913
LN012_652548	rLN	0.904276	-0.862322
LN012_728256	DLBCL	-0.294466	1.35735
LN012_570018	FL	-0.766131	-0.688693
LN012_202271	FL	1.46675	-0.558529
LN012_105023	FL	1.05634	0.0542262
LN012_631258	FL	1.92498	-0.497941
LN012_50772	DLBCL	-0.91485	-0.928953
LN012_341418	DLBCL	-0.469691	0.624024
LN012_98456	FL	1.12336	-0.280583
LN012_575474	FL	2.70422	1.54179
LN012_262305	FL	-0.640758	-0.712296
LN012_548115	FL	-0.861335	-0.562107
LN012_225753	FL	2.04607	0.355949
LN012_267039	FL	-0.431545	-0.636975
LN012_220220	FL	0.257797	-0.826272
LN012_217520	FL	1.67773	-0.702596
LN012_735643	DLBCL	-0.249264	-0.416359
LN012_856324	rLN	-0.0434651	-0.0698092
LN012_286737	FL	-0.568087	-0.615096
LN012_511279	rLN	2.37877	-0.489223
LN012_881961	FL	1.39446	0.534798
LN012_682461	DLBCL	-0.328957	0.334954
LN012_391024	FL	0.933446	0.555109
LN012_574475	FL	2.36072	-0.314826
LN012_338326	rLN	2.62964	2.10072
LN012_113207	FL	-0.180855	-0.774537
LN012_768585	DLBCL	-0.371042	-0.733148
LN012_633836	DLBCL	0.109947	0.963594
LN012_351399	rLN	-0.950356	-0.977985
LN012_486126	FL	1.87693	0.198988
LN012_332376	FL	-1.38298	-1.05888
LN012_796246	FL	-0.372802	-0.833241
LN012_102727	DLBCL	-0.756101	-0.577997
LN012_118906	DLBCL	0.0446334	1.62762
LN012_707686	FL	-0.280482	-0.830588
LN012_614581	FL	-0.598543	-0.63046
LN012_179527	FL	1.89252	-0.347887
LN012_176092	FL	2.15572	-0.179301
LN012_751948	FL	2.13342	-0.241795
LN012_76132	DLBCL	2.21528	-0.918154
LN012_844465	DLBCL	-0.873905	0.452976
LN012_423166	FL	-0.569091	-0.485838
LN012_801166	FL	1.79561	-0.415123
LN012_239272	rLN	0.238116	-0.744766
LN012_791032	rLN	0.588897	-0.240723
LN012_425089	FL	2.98603	1.77803
LN012_826024	FL	2.18759	-0.672625
LN012_610679	DLBCL	0.100911	0.803244
LN012_722380	DLBCL	0.563331	3.26469
LN012_538059	rLN	-0.885636	-0.843075
LN012_295865	FL	0.136649	-0.703321
LN012_646234	rLN	2.01191	-0.698232
LN012_511837	FL	1.31181	-0.433551
LN012_832690	rLN	1.17695	-0.292042
LN012_452543	FL	1.80681	-0.780878
LN012_321257	FL	-0.166372	-0.850828
LN012_726722	rLN	-0.089093	-0.398018
LN012_38843	FL	-0.760132	-0.922409
LN012_586155	DLBCL	0.000135633	-0.781417
LN012_377934	FL	-0.097368	-0.926392
LN012_227153	FL	1.69042	-0.720409
LN012_310685	FL	2.07564	1.01994
LN012_759246	DLBCL	-0.372017	-1.07956
LN012_327019	FL	-0.615082	-0.908255
LN012_843548	DLBCL	-0.770421	3.35107
LN012_155282	rLN	2.73704	-0.526295
LN012_850872	FL	-0.819191	-0.651492
LN012_864923	FL	2.11866	-0.47469
LN012_861928	rLN	-0.479309	-0.767449
LN012_318732	FL	1.97044	-0.704862
LN012_184715	DLBCL	0.468367	1.72993
LN012_153380	FL	-0.240208	0.298839
LN012_462377	rLN	2.0408	-0.76633
LN012_208789	FL	2.1879	-0.410894
LN012_136609	rLN	1.97989	-0.571543
LN012_500282	DLBCL	-0.0226292	1.66612
LN012_817977	rLN	2.41173	-0.607185
LN012_428332	FL	1.8701	-0.891623
LN012_72172	FL	1.02269	-0.278183
LN012_729027	rLN	-0.442303	-0.259165
LN012_22373	rLN	1.64878	-0.0354865
LN012_196932	FL	0.994186	-0.449082
LN012_336883	DLBCL	-0.688093	-0.316228
LN012_57172	rLN	-0.754665	-0.6497
LN012_862315	FL	1.80559	-0.0961061
LN012_531594	rLN	1.17549	-0.517001
LN012_363345	DLBCL	0.990102	1.35724
LN012_123327	FL	0.599071	0.172364
LN012_336271	rLN	-0.444453	-0.723254
LN012_578327	FL	-0.629252	-0.830203
LN012_270219	rLN	0.092501	-0.585522
LN012_507269	FL	0.803578	-0.734906
LN012_391104	FL	-0.104888	-0.847254
LN012_579047	rLN	0.70484	-0.531246
LN012_843240	FL	0.553425	-0.223154
LN012_443475	rLN	-0.65753	-0.648586
LN012_176014	DLBCL	0.157291	2.01377
LN012_827701	FL	1.9597	0.0453211
LN012_420080	DLBCL	-0.284142	-0.65761
LN012_296160	DLBCL	-0.301722	-0.477457
LN012_379354	DLBCL	-0.67897	-0.357328
LN012_201454	rLN	-0.815949	-0.729519
LN012_583985	DLBCL	-0.505411	-0.825171
LN012_185762	FL	2.24064	1.39672
LN012_69553	DLBCL	-0.40764	-0.479745
LN012_652074	FL	2.35498	1.75665
LN012_584777	FL	1.20572	-0.358989
LN012_788920	rLN	-0.47405	-0.431886
LN012_615172	rLN	1.461	-0.334379
LN012_200064	FL	-0.19846	-0.644385
LN012_297735	rLN	-0.807832	-0.691862
LN012_160658	rLN	0.974169	-0.417264
LN012_609800	FL	-0.704065	-0.8882
LN012_445706	FL	1.39994	0
LN012_181143	DLBCL	-0.774826	0.371915
LN012_835087	FL	1.38158	-0.605432
LN012_506198	FL	2.46705	-0.273744
LN012_276753	FL	2.11409	0.051975
LN012_681118	FL	-0.885579	-0.505637
LN012_656578	rLN	2.38529	-0.18998
LN012_705060	rLN	2.73655	-0.619101
LN012_163053	DLBCL	0.351346	3.34203
LN012_506720	FL	2.33743	-0.359531
LN012_528229	DLBCL	-0.779993	0.462194
LN012_625316	rLN	1.41736	-0.714114
LN012_438648	DLBCL	-0.877232	-0.692363
LN012_51148	FL	1.06404	0.477233
LN012_238780	FL	2.24138	1.66131
LN012_629486	rLN	1.61899	-0.434407
LN012_483905	FL	-0.875469	-0.713435
LN012_519315	DLBCL	-0.650943	-0.603098
LN012_51435	rLN	1.80996	-0.419106
LN012_645361	FL	0.092395	-0.501993
LN012_47625	DLBCL	-0.301117	0.946499
LN012_77177	DLBCL	1.31681	1.48889
LN012_282932	FL	0.451647	-0.413155
LN012_565350	rLN	-0.860098	-0.696497
LN012_146790	rLN	-0.534561	-0.672851
LN012_297806	rLN	-0.276245	-0.233182
LN012_380927	DLBCL	-0.1346	-0.656083
LN012_124912	DLBCL	1.28647	2.28798
LN012_581068	FL	2.51377	-0.35777
LN012_445076	FL	1.52	-0.559841
LN012_193128	DLBCL	0.909361	-0.661814
LN012_90573	FL	1.61431	-0.683914
LN012_822153	FL	0.838921	-0.365265
LN012_39671	FL	-0.853202	-0.692139
LN012_839043	FL	-0.664974	-0.865062
LN012_6840	FL	-0.68089	-0.895021
LN012_781398	FL	2.22205	-0.54315
LN012_264493	DLBCL	-0.0270815	-0.0252646
LN012_305877	DLBCL	-0.549225	0.837358
LN012_350119	DLBCL	2.61366	2.0401
LN012_499833	rLN	1.63448	-0.663833
LN012_773483	FL	0.755518	0.0140046
LN012_224227	FL	2.53518	-0.959868
LN012_318451	rLN	2.22391	1.13045
LN012_810931	FL	2.01209	0.280833
LN012_8297	rLN	2.49584	-0.418561
LN012_746912	FL	-0.729983	-0.817418
LN012_688019	rLN	1.25392	-0.389055
LN012_151702	DLBCL	-0.677664	0
LN012_33610	FL	2.64765	-0.554527
LN012_696396	rLN	-0.755287	-0.80274
LN012_427351	DLBCL	-0.850104	-0.768369
LN012_706985	rLN	2.98856	-0.634063
LN012_96242	rLN	2.18762	-0.374345
LN012_577309	DLBCL	-0.707404	-0.590169
LN012_846692	DLBCL	-0.846016	1.4092
LN012_520392	rLN	0.704338	-0.620669
LN012_274398	rLN	2.53714	-0.589608
LN012_407005	rLN	2.40489	-0.633803
LN012_867307	FL	-0.6588	-1.06083
LN012_90773	DLBCL	-0.138398	0.5155
LN012_407962	FL	1.78444	-0.857437
LN012_153444	FL	1.61317	-0.868484
LN012_162356	rLN	0.0416522	-0.281863
LN012_298946	FL	-0.872171	-0.750154
LN012_422769	DLBCL	-0.552601	-0.77878
LN012_33833	rLN	1.83878	-0.188555
LN012_125048	FL	-0.588949	-0.835932
LN012_831963	FL	1.40544	-0.513156
LN012_598675	rLN	2.43843	-0.372604
LN012_526167	FL	0.53715	-0.145402
LN012_191523	FL	1.5484	-0.957641
LN012_25181	rLN	1.81991	-0.755626
LN012_719207	FL	-0.5842	-0.645185
LN012_110081	rLN	0.818821	-0.704466
LN012_218046	FL	2.01232	-0.762615
LN012_780065	FL	-0.57252	-0.596955
LN012_686907	DLBCL	-0.319278	-0.76941
LN012_110860	DLBCL	-0.0191784	-0.726111
LN012_373064	DLBCL	-0.918789	-0.652065
LN012_807648	rLN	1.59086	-0.862651
LN012_727000	DLBCL	-0.784283	-0.494988
LN012_73248	DLBCL	0.806976	2.19616
LN012_472667	FL	1.26064	-0.412725
LN012_131888	FL	0.831307	-0.566569
LN012_346064	rLN	-1.00164	-1.10035
LN012_229611	rLN	-0.816683	-0.553205
LN012_472912	FL	0.829706	-0.598144
LN012_248951	DLBCL	-0.382374	-1.03567
LN012_649433	DLBCL	-0.664472	-0.389527
LN012_266169	FL	2.17485	-0.379384
LN012_848273	FL	0.791883	0.376772
LN012_665428	rLN	-0.933166	-0.790709
LN012_834593	FL	2.77692	-0.227746
LN012_694594	rLN	0.388602	-0.674166
LN012_383515	DLBCL	-0.446534	2.73397
LN012_145041	DLBCL	1.36126	-0.036302
LN012_369787	rLN	-0.429718	-0.473637
LN012_883370	FL	2.18693	-0.378929
LN012_600073	FL	-0.686863	-0.131142
LN012_498042	DLBCL	-0.862882	-0.809441
LN012_489431	DLBCL	0.998194	3.07905
LN012_456372	rLN	-0.779735	-0.957349
LN012_674521	DLBCL	0.151708	-0.345963
LN012_849428	FL	0.692594	-0.32372
LN012_595075	DLBCL	-0.605601	1.34198
LN012_824894	FL	-0.0247821	-0.496892
LN012_361890	rLN	-0.14955	-0.781623
LN012_341421	rLN	1.38236	-0.83194
LN012_831632	FL	-0.0776223	-0.818445
LN012_529582	rLN	1.92199	-1.06034
LN012_827079	DLBCL	0.0871849	-0.18814
LN012_490640	rLN	2.39594	-0.537144
LN012_390504	FL	0.198947	-0.732841
LN012_806860	FL	-0.711045	-0.277331
LN012_491846	FL	1.60755	-0.262692
LN012_759018	DLBCL	-0.63895	-0.708467
LN012_50537	FL	-0.0646678	-0.199272
LN012_857314	FL	2.57943	-0.296661
LN012_843371	rLN	2.65967	-0.503694
LN012_302696	rLN	-0.418718	-0.594108
LN012_82616	FL	-0.0910639	-0.459111
LN012_260626	rLN	-0.497556	-1.26707
LN012_435381	FL	1.49753	-0.468381
LN012_848566	rLN	1.64504	-0.545143
LN012_628348	rLN	2.54919	-0.344109
LN012_560040	rLN	-0.946097	-0.645074
LN012_768079	rLN	0.145315	-0.508524
LN012_233228	rLN	0.74917	0.0516966
LN012_707310	FL	-0.282197	-0.549419
LN012_413343	FL	2.48164	-0.668298
LN012_325255	FL	1.15748	-0.43732
LN012_824822	DLBCL	-0.078508	0
LN012_29067	FL	2.2411	0.31279
LN012_356184	FL	2.80103	-0.485743
LN012_820670	FL	1.44635	-0.321566
LN012_508609	FL	0.773544	2.50073
LN012_348741	FL	2.25303	-0.334213
LN012_115777	FL	1.72221	-0.4341
LN012_402958	FL	-0.727145	-0.876377
LN012_207965	rLN	1.31823	-0.463242
LN012_82036	rLN	1.7619	-0.426037
LN012_444372	rLN	2.65108	-0.00505041
LN012_653871	DLBCL	-0.591471	-0.41982
LN012_756985	FL	2.41418	0.14161
LN012_746249	FL	1.41022	-0.364208
LN012_624877	rLN	0.209158	-0.454675
LN012_261056	DLBCL	-0.880804	-0.31406
LN012_614955	FL	-0.724815	-0.421766
LN012_414824	rLN	2.3847	-0.173264
LN012_379885	DLBCL	-0.587183	-0.664509
LN012_627045	FL	2.01062	-0.0130254
LN012_821624	FL	1.05502	-0.528536
LN012_705963	FL	-0.79759	0.606806
LN012_10762	DLBCL	-0.561421	0.245294
LN012_434670	rLN	0.447486	-0.697838
LN012_649599	DLBCL	-0.404431	2.02364
LN012_869497	FL	-0.501307	-0.835787
LN012_848252	rLN	-0.17543	-0.846781
LN012_180673	FL	-0.632904	-1.11567
LN012_714149	FL	-0.876377	-0.780189
LN012_22458	rLN	-0.690497	-0.643897
LN012_744152	FL	0.0174528	-0.450677
LN012_713026	rLN	2.41339	-0.400383
LN012_830925	FL	1.99333	-0.26083
LN012_64066	FL	1.33263	-0.415531
LN012_419989	FL	0.847305	-0.274293
LN012_374385	rLN	-0.140001	-0.637519
LN012_287326	DLBCL	-0.344439	-0.684913
LN012_504237	rLN	1.71021	-0.313088
LN012_223561	FL	-0.570719	-0.891555
LN012_575162	rLN	2.67446	0.690148
LN012_590130	FL	2.16986	-0.475912
LN012_556360	rLN	1.62355	-0.572244
LN012_666923	DLBCL	-0.866348	-0.481454
LN012_711507	rLN	1.85077	0.656312
LN012_510932	FL	2.43169	-0.533122
LN012_846236	FL	1.94444	-0.319055
LN012_293300	FL	-0.129667	-0.882459
LN012_829299	FL	0.436529	-0.714725
LN012_37564	FL	2.1679	-0.472493
LN012_793906	rLN	-0.452534	-0.566691
LN012_798825	rLN	1.71314	-0.736621
LN012_31773	DLBCL	1.9785	2.2487
LN012_744330	rLN	-0.823045	-0.654436
LN012_594945	rLN	2.42099	-0.495478
LN012_527172	FL	1.34897	-0.460251
LN012_718680	rLN	-0.259651	-0.67969
LN012_14893	FL	2.01456	-0.539186
LN012_320976	FL	-0.657073	-0.829255
LN012_104022	FL	-0.560855	0.949424
LN012_608762	FL	0.131457	-0.56729
LN012_446714	FL	1.91452	-0.0588241
LN012_185300	FL	1.20186	-0.26538
LN012_315034	FL	1.89191	0.0698114
LN012_452175	FL	-0.696009	-0.596915
LN012_809680	FL	-0.978554	-0.714782
LN012_798653	rLN	-0.763507	-0.964267
LN012_346255	FL	-0.202982	-0.423128
LN012_578219	FL	2.03313	0.749925
LN012_283643	FL	1.53453	-0.392068
LN012_466929	FL	-0.540047	-0.784202
LN012_620849	rLN	-0.232281	1.9834
LN012_170462	rLN	1.69808	-0.893465
LN012_541	rLN	0.466284	-0.81627
LN012_531437	FL	2.16618	0.163343
LN012_610526	FL	2.29683	0.173601
LN012_846163	FL	2.02329	-0.390504
LN012_611481	FL	-0.352875	-0.552518
LN012_463830	FL	1.75945	0.0916815
LN012_106809	DLBCL	-0.2243	-0.342217
LN012_758179	rLN	2.7227	-0.590766
LN012_229733	FL	-0.865262	-0.846668
LN012_514855	DLBCL	-0.107144	-0.687875
LN012_557488	DLBCL	-0.397851	1.9693
LN012_660411	FL	1.96546	-0.548935
LN012_42615	FL	1.70236	-0.34109
LN012_282202	FL	-0.682166	-1.01468
LN012_328532	rLN	1.29967	-0.629342
LN012_881700	rLN	2.12928	-0.535317
LN012_117366	rLN	-1.03066	-0.666361
LN012_881616	rLN	2.33548	-0.717044
LN012_355046	rLN	2.40303	2.37936
LN012_863936	rLN	-0.0625032	-0.555822
LN012_597678	FL	2.58168	-0.345205
LN012_341020	rLN	1.54712	-0.552025
LN012_13717	rLN	1.43277	-0.644162
LN012_481544	FL	1.92275	-0.30627
LN012_707920	rLN	2.80263	-0.888247
LN012_373768	FL	1.90781	0.205606
LN012_58201	rLN	1.70057	-0.655142
LN012_749953	FL	2.32388	-0.676249
LN012_677229	rLN	1.28243	-0.506768
LN012_760501	rLN	0.485032	-0.558473
LN012_494676	FL	1.36086	-0.381893
LN012_71464	rLN	2.46799	0.241302
LN012_345417	FL	-0.649922	-0.863587
LN012_496315	FL	-0.953135	-0.929708
LN012_187907	DLBCL	0.569095	3.89174
LN012_258086	FL	-0.0283178	-0.703106
LN012_390428	DLBCL	-0.583263	-0.667376
LN012_94366	FL	0.542822	-0.513381
LN012_457085	DLBCL	-0.186353	-0.175795
LN012_572577	DLBCL	-0.300071	-0.805996
LN012_321627	FL	-0.681026	-0.717896
LN012_846690	FL	1.70796	-0.449482
LN012_468375	FL	2.64289	-0.649071
LN012_730553	rLN	-0.663214	-0.870711
LN012_283990	FL	2.78953	-0.343119
LN012_406800	rLN	0.776565	-0.351497
LN012_595948	rLN	-0.70848	-0.474794
LN012_383717	rLN	-0.363516	-0.653381
LN012_224434	FL	0.276539	-0.575084
LN012_55151	rLN	1.27135	-0.624759
LN012_830343	rLN	2.12674	1.79919
LN012_626978	FL	-0.596257	-0.829488
LN012_461509	rLN	2.57034	-0.0932124
LN012_621972	FL	1.86402	-0.498223
LN012_839689	FL	2.56409	-0.40176
LN012_822668	FL	2.61767	-0.680091
LN012_271503	rLN	1.82449	-0.0944869
LN012_224581	DLBCL	0.03126	3.45996
LN012_388710	rLN	2.71836	-0.452429
LN012_690585	DLBCL	-0.455231	-0.706263
LN012_527467	rLN	-0.310601	-0.766569
LN012_554827	FL	1.46171	-0.093289
LN012_389747	FL	-0.152466	-0.633917
LN012_744618	FL	2.73963	0.707357
LN012_12433	FL	-0.709495	-0.487948
LN012_865890	rLN	-0.0289314	-0.668916
LN012_163871	DLBCL	0.888772	-1.12711
LN012_569481	FL	2.42382	0.0523761
LN012_12436	FL	2.07143	-0.089644
LN012_67725	rLN	2.11371	-0.674853
LN012_205733	rLN	-0.0703718	-0.554695
LN012_55674	rLN	-0.265217	-0.589505
LN012_564622	DLBCL	-0.871832	-0.396494
LN012_105277	rLN	1.59996	-0.705989
LN012_499162	rLN	1.48154	-0.546965
LN012_618402	rLN	2.51182	-0.487148
LN012_71238	DLBCL	-0.921287	-0.447442
LN012_608722	FL	2.16334	-0.388459
LN012_312614	rLN	2.5885	0.905901
LN012_304285	FL	2.10682	-0.277634
LN012_616189	rLN	1.63167	-0.393206
LN012_306092	FL	2.1032	-0.576563
LN012_328257	FL	-0.718805	-0.594292
LN012_821080	DLBCL	-0.130035	0.590484
LN012_448883	FL	-0.689603	-0.628253
LN012_507650	FL	-1.26828	-0.877305
LN012_49373	rLN	-0.949247	-0.326938
LN012_158395	FL	-1.05211	-0.831178
LN012_782157	DLBCL	-0.532584	1.70934
LN012_73718	FL	-0.73993	-0.781903
LN012_29638	DLBCL	0.521255	0.386947
LN012_18703	FL	2.29701	-0.225165
LN012_863289	FL	-0.253735	-0.553688
LN012_198217	DLBCL	-0.48536	-1.19323
LN012_604673	DLBCL	-0.468523	-0.655702
LN012_313167	FL	-0.605168	-0.19202
LN012_431099	FL	0.853098	-0.52454
LN012_259073	rLN	-0.511847	-0.256489
LN012_142059	rLN	-0.0012095	-0.475607
LN012_378046	rLN	2.36319	-0.767489
LN012_417525	rLN	-0.701122	-0.478333
LN012_147580	rLN	0.963296	-0.430347
LN012_383538	FL	2.45537	-0.607566
LN012_34484	DLBCL	-0.346631	0.159614
LN012_165350	rLN	-0.670247	-0.533513
LN012_363333	FL	-0.64788	-0.733318
LN012_546077	rLN	-0.153941	-0.591583
LN012_392512	FL	0.606904	-0.286871
LN012_834937	DLBCL	-0.326073	-0.620685
LN012_340653	rLN	1.82211	-0.642096
LN012_334774	FL	1.75536	0.189417
LN012_841354	rLN	-0.675425	-0.714067
LN012_308310	rLN	2.12253	0
LN012_208645	rLN	0.264144	-0.725253
LN012_817808	rLN	2.42153	-0.190568
LN012_673814	rLN	-0.677697	-0.466603
LN012_731834	FL	1.75427	-0.319385
LN012_23500	FL	2.69587	-0.223845
LN012_141748	rLN	1.86118	-0.889831
LN012_370223	DLBCL	0.845976	0.43749
LN012_704045	FL	0.500897	-0.00524769
LN012_382910	rLN	1.34138	-0.483952
LN012_696561	FL	-0.81716	-0.348153
LN012_82742	rLN	2.46583	-0.288834
LN012_717765	FL	-0.0226041	-0.717281
LN012_304260	rLN	1.56818	-0.561346
LN012_199049	DLBCL	0.0268348	-0.0654477
LN012_357173	rLN	2.37905	-0.454832
LN012_413551	rLN	2.57492	0.0934582
LN012_561517	FL	1.36886	-0.0946926
LN012_232612	FL	-0.533699	-0.43787
LN012_833626	FL	0.806831	-0.963724
LN012_804911	FL	1.25594	-0.292501
LN012_859888	FL	-0.545752	-0.645695
LN012_383628	rLN	-0.246218	-0.483232
LN012_456692	FL	-0.779392	-0.665004
LN012_148678	rLN	-0.0375811	-0.4516
LN012_485821	rLN	-0.383468	-0.43966
LN012_402132	rLN	2.3102	-0.810731
LN012_553417	rLN	2.17151	-0.415013
LN012_430056	rLN	-0.486775	-0.328392
LN012_707462	FL	-0.510526	-0.646984
LN012_752672	rLN	2.69744	-0.694993
LN012_251371	rLN	1.28017	-0.175853
LN012_581135	rLN	0.160139	-1.10779
LN012_614548	rLN	-0.254437	-0.431797
LN012_79508	rLN	2.091	-0.526504
LN012_521748	rLN	1.45008	-0.651426
LN012_694614	rLN	1.06444	-0.914613
LN012_263065	FL	0.520019	-0.25179
LN012_101366	FL	0.783233	-0.47439
LN012_767376	rLN	0.0475745	-0.32811
LN012_111287	FL	-0.804174	0.409341
LN012_439785	FL	-0.047935	-0.598933
LN012_834737	FL	-0.710527	-0.371459
LN012_735480	DLBCL	-1.0468	-0.849188
LN012_711467	DLBCL	-0.305272	-1.11897
LN012_141689	rLN	2.91521	-0.663484
LN012_858049	rLN	2.59865	-0.350246
LN012_816381	rLN	2.00697	-0.942243
LN012_205407	rLN	2.72266	-0.568021
LN012_521534	rLN	1.10268	-0.32709
LN012_28700	FL	1.70014	-0.389512
LN012_146918	rLN	0.554511	-0.524894
LN012_107732	rLN	2.19068	0.457702
LN012_26267	rLN	1.23099	-0.327038
LN012_228666	FL	1.07577	-0.716946
LN012_440467	FL	1.84098	-0.474657
LN012_519034	rLN	-0.510577	0.0176045
LN012_429829	rLN	2.39294	0.402547
LN012_89885	rLN	-0.420427	-0.671894
LN012_588138	DLBCL	-0.768663	-0.545136
LN012_329061	FL	-0.231757	0.0550613
LN012_441132	rLN	1.88697	-0.747003
LN012_135002	DLBCL	0.984095	3.70558
LN012_771561	rLN	2.06861	-0.530281
LN012_862255	rLN	1.71209	-0.436369
LN012_632017	rLN	-0.104594	-0.627822
LN012_169403	DLBCL	0.00716591	-0.921871
LN012_639224	FL	1.50524	-0.177518
LN012_504982	FL	-0.0927952	-0.661604
LN012_144823	rLN	1.14985	-0.755684
LN012_393690	DLBCL	-0.459219	0.515443
LN012_741103	FL	1.41276	-0.633539
LN012_636166	DLBCL	0.255785	1.58717
LN012_401976	DLBCL	-0.53552	-0.290122
LN012_484448	DLBCL	-0.926389	-0.19703
LN012_382171	DLBCL	0.42348	3.74399
LN012_830112	rLN	2.04157	-0.39164
LN012_555824	FL	1.92173	-0.836154
LN012_297168	FL	2.06165	-0.273949
LN012_208111	FL	1.59973	0.353257
LN012_114386	rLN	-0.828749	-1.0437
LN012_721549	DLBCL	0.0856635	2.08447
LN012_835789	FL	1.21671	-0.777733
LN012_112663	DLBCL	-0.0584521	-0.499401
LN012_665266	DLBCL	-0.130852	-0.717487
LN012_315122	rLN	2.31877	-0.19154
LN012_839352	rLN	0.436889	-0.478134
LN012_37503	FL	1.95935	-0.603215
LN012_721971	rLN	1.54855	-0.416901
LN012_127780	FL	2.39474	-0.182986
LN012_718988	FL	-0.742863	-0.471391
LN012_603669	FL	2.86476	-0.437816
LN012_38860	FL	1.44785	-0.176279
LN012_548139	rLN	2.30145	-0.15809
LN012_65500	rLN	2.84889	-0.662929
LN012_491673	rLN	-0.38784	-0.683216
LN012_80164	DLBCL	-0.285726	0.829352
LN012_568101	rLN	-0.43439	-0.815877
LN012_432161	FL	-0.731511	-1.1154
LN012_58726	FL	-0.223637	-0.752948
LN012_203983	rLN	2.23266	-0.23617
LN012_641151	rLN	1.09274	-0.231801
LN012_700374	rLN	-0.524376	-0.981609
LN012_412528	rLN	-1.12259	-0.672193
LN012_267528	rLN	1.53604	-0.579942
LN012_178356	FL	2.41464	-0.149639
LN012_174826	rLN	1.94342	0.180494
LN012_784348	FL	1.48778	-0.185603
LN012_299607	rLN	-0.674307	-0.685098
LN012_262923	FL	-0.821026	-0.683732
LN012_651496	rLN	1.52825	-0.463561
LN012_792841	FL	1.57534	-0.326469
LN012_559138	FL	-0.797674	-0.538194
LN012_425975	FL	-0.747959	-0.183216
LN012_875103	FL	1.43278	-0.353397
LN012_612402	DLBCL	0.399028	2.39155
LN012_179083	FL	1.4474	-0.459341
LN012_165588	rLN	1.52113	-0.757965
LN012_306158	DLBCL	-0.769613	1.49849
LN012_883173	rLN	0.320382	-0.0778929
LN012_166784	DLBCL	-0.229784	-0.530794
LN012_315308	rLN	1.6278	-0.632399
LN012_39230	rLN	1.48008	-0.499813
LN012_636264	rLN	-0.0645521	-0.185603
LN012_872887	rLN	1.23226	-0.478414
LN012_233729	FL	-0.607564	-0.33474
LN012_41323	FL	2.45008	1.44717
LN012_436107	FL	2.99502	-0.334773
LN012_104707	FL	-0.220837	-0.599014
LN012_814310	rLN	1.89863	-0.690274
LN012_277105	FL	1.35567	-0.428496
LN012_540887	rLN	1.09576	-0.538524
LN012_590589	rLN	1.60882	-0.392955
LN012_444902	FL	1.83779	-0.297365
LN012_275764	rLN	1.76775	-0.418784
LN012_528293	rLN	1.25583	-0.650252
LN012_813783	FL	2.19504	-0.754705
LN012_795854	FL	1.64118	-0.7784
LN012_559149	rLN	-0.78109	-0.606109
LN012_660951	rLN	1.91974	-0.537587
LN012_105423	FL	2.3543	-0.0701045
LN012_666306	DLBCL	0.113026	-0.297623
LN012_198326	FL	1.80472	-0.449137
LN012_707835	rLN	1.73866	-0.58321
LN012_28677	rLN	-0.226508	-0.826064
LN012_361480	rLN	2.69474	-0.54188
LN012_381274	FL	1.91039	-0.671911
LN012_707629	DLBCL	0.0471825	2.82024
LN012_783185	DLBCL	-0.493775	0.78689
LN012_579313	rLN	2.30936	-0.383555
LN012_78734	FL	-0.498672	-0.467023
LN012_714193	rLN	1.86099	0.455594
LN012_143436	FL	2.31822	-0.552658
LN012_577133	DLBCL	-0.110922	-0.964437
LN012_829897	FL	2.55684	-0.444312
LN012_150729	DLBCL	-0.907827	-0.385575
LN012_780293	rLN	2.70367	0.189992
LN012_214247	DLBCL	-0.284959	-0.719614
LN012_12787	DLBCL	0.086567	0.557778
LN012_534138	DLBCL	-0.303592	-0.633791
LN012_60827	rLN	1.69077	-0.357436
LN012_825330	FL	-0.353083	-0.468505
LN012_817585	FL	0.124108	-0.447259
LN012_651029	rLN	3.02969	-0.801115
LN012_557893	rLN	1.91712	-0.301972
LN012_443974	rLN	-1.1206	-0.638557
LN012_280240	DLBCL	-1.19611	-0.00121313
LN012_564157	FL	-0.62457	-0.792012
LN012_89495	rLN	1.43566	-0.610931
LN012_37061	rLN	2.56769	-0.323206
LN012_400214	FL	-0.625591	-0.846999
LN012_153916	FL	1.1939	1.03189
LN012_276331	FL	-0.585333	-0.429089
LN012_387969	rLN	-0.558414	-0.541849
LN012_456830	rLN	2.67705	-0.421257
LN012_388792	rLN	0.779297	0.198138
LN012_440558	DLBCL	-0.210874	-0.802959
LN012_485225	DLBCL	0.0538946	-1.1006
LN012_794373	DLBCL	-0.595657	-0.774696
LN012_714070	DLBCL	-0.0996714	-0.658449
LN012_601011	FL	-0.094534	-0.26912
LN012_877004	FL	1.90411	-0.301041
LN012_337538	FL	-0.635173	-0.131999
LN012_149073	rLN	0.364502	-0.97977
LN012_751611	rLN	0.698069	-0.821106
LN012_614335	DLBCL	-0.125021	-0.967251
LN012_753477	rLN	-0.509228	-0.536086
LN012_748639	DLBCL	-0.0104197	0.729579
LN012_81266	FL	-0.528308	-0.691479
LN012_702779	rLN	1.43531	-0.941367
LN012_280652	DLBCL	0.89378	0.35734
LN012_848905	DLBCL	-0.952009	-0.437172
LN012_373586	rLN	0.522652	-0.409505
LN012_348695	rLN	2.54207	-0.162635
LN012_238880	rLN	1.61531	-0.830736
LN012_702140	rLN	2.16858	-0.687318
LN012_341040	FL	1.2061	-0.397157
LN012_406627	rLN	1.97844	-0.268119
LN012_240377	rLN	2.29602	-0.452777
LN012_761663	rLN	-0.509826	-0.205595
LN012_645163	FL	2.08628	-0.303297
LN012_276288	rLN	2.14641	-0.493821
LN012_536741	rLN	1.62942	0.754615
LN012_456187	rLN	1.38769	-0.402576
LN012_510597	FL	-0.693224	-0.736164
LN012_607994	rLN	-0.00487813	-0.591322
LN012_549159	rLN	-0.168065	-0.974373
LN012_65210	DLBCL	0.705809	0.397933
LN012_385139	rLN	0.886202	-0.512756
LN012_220616	FL	-0.990654	-0.57984
LN012_874730	FL	-0.15058	-0.600141
LN012_308223	rLN	0.964437	-0.806526
LN012_217753	FL	1.85761	-0.363837
LN012_815220	FL	1.80839	-0.502899
LN012_197115	rLN	0.797384	-0.420002
LN012_195002	rLN	2.51669	-0.549999
LN012_561432	rLN	2.68729	-0.664795
LN012_400397	rLN	-0.516117	-0.144095
LN012_133307	rLN	1.85025	-0.577281
LN012_520986	FL	-0.289464	-0.50041
LN012_786524	FL	1.72412	-0.435935
LN012_437279	rLN	1.5453	-0.663074
LN012_566572	rLN	-0.502309	-0.523606
LN012_805748	rLN	-0.687059	-0.720822
LN012_194483	rLN	-0.527368	-0.891585
LN012_543797	rLN	2.74211	-0.532856
LN012_439973	FL	-0.456212	-0.362792
LN012_378854	DLBCL	-0.745572	-0.0841251
LN012_336727	DLBCL	-0.0869535	-0.472425
LN012_806967	FL	-0.472569	-0.811
LN012_677912	FL	-0.802416	-0.849102
LN012_169295	FL	0.265223	-0.969903
LN012_551241	DLBCL	-0.769588	-0.660447
LN012_645197	FL	-0.503838	-0.76987
LN012_240066	DLBCL	-0.129678	1.30282
LN012_346512	FL	1.88698	-0.44609
LN012_740452	FL	2.02117	-0.42759
LN012_412902	FL	3.13826	-0.100456
LN012_296895	rLN	2.17135	-0.611662
LN012_511618	FL	1.84831	-0.255917
LN012_454037	rLN	1.75377	-0.785701
LN012_308869	rLN	1.92367	-0.274372
LN012_725079	DLBCL	-0.795382	-0.968461
LN012_425026	rLN	2.64066	-0.255504
LN012_591897	FL	-0.807772	-0.680659
LN012_116036	FL	-0.643005	-0.706503
LN012_617635	rLN	1.83002	-0.140609
LN012_339082	rLN	2.12956	-0.142356
LN012_184082	rLN	2.37791	-0.775938
LN012_874853	FL	-0.728821	0.199616
LN012_567405	rLN	-0.946287	-0.738148
LN012_862013	FL	1.40985	-1.05071
LN012_628806	DLBCL	-0.585974	-0.785298
LN012_782930	FL	-0.819174	-0.345388
LN012_451653	DLBCL	-0.488515	2.0525
LN012_794528	DLBCL	1.35348	1.4812
LN012_769787	FL	1.21506	-0.210751
LN012_107421	rLN	2.6713	1.34305
LN012_694811	rLN	2.58687	0
LN012_566597	rLN	2.12884	-0.4854
LN012_478466	rLN	3.21379	-0.598029
LN012_617692	rLN	1.51642	-0.51136
LN012_104361	rLN	2.20658	-0.597062
LN012_705795	rLN	2.90108	-0.25248
LN012_818422	FL	0.942809	-0.802865
LN012_800002	rLN	1.0212	-0.7396
LN012_268123	rLN	2.01721	-0.958848
LN012_359147	rLN	2.46183	-0.51403
LN012_343476	rLN	2.15538	-0.874355
LN012_479009	FL	-1.16045	-0.585439
LN012_613250	rLN	2.78055	-0.799659
LN012_485058	rLN	1.86398	-0.23008
LN012_221967	rLN	1.52436	-0.496496
LN012_21305	rLN	1.50358	-0.415331
LN012_63106	rLN	2.62487	-0.295798
LN012_664610	FL	-0.760914	-0.941809
LN012_142545	rLN	0.16719	-0.432585
LN012_649497	FL	-0.587279	-0.548983
LN012_20473	FL	1.39607	-0.608041
LN012_200260	rLN	0.375185	-0.460536
LN012_483269	rLN	1.80432	-0.508114
LN012_570416	FL	1.39825	-0.360941
LN012_132815	DLBCL	-0.654699	-0.801096
LN012_17236	FL	2.37604	0.17927
LN012_109200	DLBCL	-0.133012	0.732171
LN012_192868	FL	2.38024	-0.366003
LN012_364960	rLN	2.25712	0.367787
LN012_573075	rLN	2.17147	-0.896876
LN012_459299	FL	-0.965715	-0.532885
LN012_596192	FL	-0.567067	-0.938899
LN012_105959	FL	-0.633739	-0.213195
LN012_635693	FL	2.47515	-0.492
LN012_103318	rLN	2.52376	-0.639013
LN012_714264	rLN	0.716624	-0.489895
LN012_589409	FL	3.08047	0.3221
LN012_500173	rLN	1.25989	-0.658771
LN012_101245	rLN	1.83064	-0.492733
LN012_341786	FL	1.70405	0.213157
LN012_169204	rLN	2.97162	-0.688329
LN012_804628	rLN	2.03013	1.13267
LN012_757269	rLN	-0.809562	-0.295206
LN012_577627	rLN	2.19233	-0.353892
LN012_29560	FL	1.96627	-0.388794
LN012_875124	FL	1.87584	-0.401821
LN012_427725	rLN	2.00736	-0.796801
LN012_328133	FL	-0.601065	-0.592901
LN012_351570	rLN	2.34239	-0.239837
LN012_827458	FL	2.87384	-0.641739
LN012_820857	rLN	0.19357	-0.642182
LN012_485636	FL	-0.700441	-0.633152
LN012_618448	rLN	2.83734	-0.319101
LN012_186887	rLN	2.47359	-0.473978
LN012_327702	rLN	-0.829297	-0.625445
LN012_494963	rLN	-0.387451	-0.424877
LN012_82728	rLN	1.46867	0.428672
LN012_15657	rLN	1.7393	0.217782
LN012_416546	DLBCL	-0.477931	0.671577
LN012_75080	FL	0.810428	-0.32858
LN012_842216	rLN	2.05388	-0.393078
LN012_879697	rLN	2.59457	-0.661027
LN012_164560	rLN	2.78642	-0.706924
LN012_827834	DLBCL	-0.311708	-0.525959
LN012_866073	FL	2.30644	-0.358573
LN012_402556	rLN	2.47846	-0.532637
LN012_112336	rLN	2.3087	-0.444774
LN012_69898	rLN	-0.170447	-0.280007
LN012_448245	rLN	2.19541	-0.299474
LN012_440569	FL	1.90458	-0.459205
LN012_472904	FL	0.778673	-0.533928
LN012_48203	rLN	2.4311	0.99299
LN012_481731	rLN	2.8987	-0.435292
LN012_563465	FL	2.46988	-0.150288
LN012_623322	rLN	0.635736	-0.571502
LN012_135782	FL	-0.215102	-0.633879
LN012_509934	FL	2.29607	-0.369058
LN012_362366	rLN	2.08782	-0.56875
LN012_24241	rLN	0.843478	-0.77969
LN012_267813	rLN	2.49933	-0.651686
LN012_161322	rLN	3.13475	-0.486312
LN012_880891	FL	1.89006	-0.422403
LN012_111891	rLN	2.60562	-0.422613
LN012_46331	rLN	2.77131	0
LN012_84232	rLN	0.0142224	-0.419408
LN012_432486	DLBCL	-0.494729	-0.960415
LN012_341423	rLN	2.02424	-0.441274
LN012_839291	FL	2.15256	-0.608877
LN012_515272	FL	2.30143	-0.38633
LN012_254719	rLN	1.66722	-0.259337
LN012_679592	rLN	2.70285	-0.368358
LN012_856893	rLN	2.49106	-0.681133
LN012_460933	rLN	0.402089	-0.524182
LN012_701332	FL	2.29499	-0.315044
LN012_253631	rLN	2.01993	-0.494933
LN012_410409	FL	1.49174	0.330136
LN012_870115	rLN	1.91022	-0.218383
LN012_864763	rLN	2.27936	0.833882
LN012_859159	rLN	0.513185	0.220091
LN012_814074	FL	1.25936	-0.467669
LN012_418719	rLN	-0.830855	-0.699065
LN012_528206	FL	-0.66448	-0.686896
LN012_492098	rLN	2.33215	0.178822
LN012_366138	rLN	3.27412	-0.313397
LN012_8339	DLBCL	0.238341	-0.822646
LN012_622197	rLN	2.24678	-0.451439
LN012_530492	FL	-0.589092	-0.379362
LN012_501645	rLN	2.38474	-0.397279
LN012_333850	FL	-0.748628	-0.696802
LN012_219302	FL	-0.992419	-0.867565
LN012_381779	rLN	1.83973	-0.64901
LN012_726215	rLN	1.71995	-0.550316
LN012_620860	rLN	2.58526	-0.372461
LN012_760904	rLN	0.920076	-0.530209
LN012_314369	FL	0.408245	-0.617451
LN012_339233	FL	0.767178	-1.00088
LN012_776095	DLBCL	-0.678377	-0.788338
LN012_293167	FL	0.5417	-0.51507
LN012_839259	FL	1.51664	-0.107424
LN012_743226	rLN	-0.420818	-0.208892
LN012_162416	FL	1.56997	-0.487293
LN012_451511	DLBCL	0.200959	-1.01685
LN012_286013	FL	-0.0314154	-0.489525
LN012_240861	rLN	2.01107	-0.460545
LN012_636620	FL	1.936	0.51141
LN012_691133	FL	1.29454	-0.457303
LN012_853985	FL	-0.135161	0.0796356
LN012_796488	FL	2.47983	-0.221278
LN012_31741	FL	-0.580971	-0.957248
LN012_773668	FL	2.35811	-0.323332
LN012_602125	rLN	2.1818	-0.306969
LN012_84607	FL	2.61147	-0.449119
LN012_276173	FL	-0.667258	-0.803571
LN012_821430	rLN	1.99418	-0.326641
LN012_503713	FL	1.2701	-0.440136
LN012_309670	rLN	1.32063	-0.531435
LN012_312082	DLBCL	0.782323	1.89674
LN012_555717	FL	2.23361	-0.336831
LN012_159595	rLN	-0.339703	-0.712488
LN012_241825	DLBCL	0.396128	0.311814
LN012_18035	FL	-0.975865	-0.830711
LN012_399650	FL	-0.459512	-0.630754
LN012_589431	FL	-0.498685	-0.635162
LN012_237162	rLN	1.75063	-0.266858
LN012_833533	FL	1.7995	1.08568
LN012_233524	FL	-0.230146	-0.641493
LN012_328442	rLN	1.92207	-0.334915
LN012_113168	DLBCL	-1.00185	-0.541379
LN012_493292	FL	-0.460079	-0.408955
LN012_345817	FL	-0.425197	-0.643606
LN012_548757	rLN	2.92627	-0.112612
LN012_349006	rLN	0.354342	-0.827708
LN012_306129	FL	2.37481	0.77821
LN012_739054	rLN	-0.26097	-0.736677
LN012_166143	FL	-0.394688	-0.0753574
LN012_356001	rLN	2.24131	-0.752291
LN012_9081	rLN	1.77577	-0.539391
LN012_307933	FL	-0.510686	-0.689936
LN012_158159	FL	-0.496732	-0.828659
LN012_244232	rLN	2.68458	-0.419895
LN012_848035	rLN	2.66748	-0.309958
LN012_673927	rLN	-0.359513	-0.464493
LN012_519928	rLN	2.73218	-0.788264
LN012_560903	FL	1.44683	-0.608509
LN012_641298	rLN	2.55931	-0.11
LN012_848797	DLBCL	0.467733	3.3011
LN012_382997	DLBCL	-0.690042	-0.71806
LN012_242466	rLN	2.1109	-0.348067
LN012_226284	DLBCL	-0.220936	-0.359216
LN012_734403	rLN	-0.491038	-0.596819
LN012_13247	DLBCL	-0.643806	1.91429
LN012_562603	DLBCL	-0.583195	-0.505026
LN012_752789	FL	1.39184	-0.383898
LN012_770107	rLN	2.22167	-0.72685
LN012_756282	FL	-0.384935	0.310754
LN012_690077	rLN	2.78624	-0.470623
LN012_108446	FL	-0.588196	-0.24112
LN012_283720	FL	1.12782	-0.529837
LN012_411828	DLBCL	0.267345	2.30074
LN012_558645	rLN	1.90934	-0.349234
LN012_496233	rLN	0.116088	-0.497112
LN012_78048	FL	1.99765	-0.116281
LN012_742012	FL	-0.213961	-0.663283
LN012_555144	FL	2.79064	-0.50386
LN012_660903	DLBCL	0.275974	1.4016
LN012_383248	rLN	2.21543	-0.570301
LN012_642138	FL	-0.708805	-0.697881
LN012_686843	rLN	2.38926	-0.228347
LN012_111076	rLN	-0.61401	-0.765105
LN012_318171	rLN	2.48608	-0.537064
LN012_436990	rLN	1.61226	-0.426588
LN012_156593	rLN	0.7942	-0.647406
LN012_102656	rLN	1.73446	-0.578167
LN012_492295	FL	2.13441	-0.432131
LN012_644122	rLN	1.55466	-0.525745
LN012_791190	rLN	0.693994	-0.665752
LN012_178807	rLN	0.0935682	-0.697245
LN012_429316	rLN	2.74958	-0.112949
LN012_721372	rLN	0.0531163	-0.500237
LN012_4359	FL	2.50602	-0.536765
LN012_475271	rLN	1.73903	-0.581024
LN012_218891	FL	-0.0914315	-0.899552
LN012_505790	DLBCL	1.48346	1.24898
LN012_174160	DLBCL	-0.220322	0.673752
LN012_790768	FL	1.6448	-0.22114
LN012_661441	rLN	0.531321	-0.0688968
LN012_561960	rLN	0.513485	-0.554579
LN012_523130	rLN	-0.488222	-0.769149
LN012_276747	FL	0.845163	-0.581017
LN012_257234	DLBCL	-0.0872305	0
LN012_604799	rLN	2.72872	-0.464188
LN012_770993	rLN	1.59346	-0.518394
LN012_36423	FL	1.4813	-0.154851
LN012_4771	DLBCL	0.199224	0.204732
LN012_605200	rLN	2.22306	-0.119757
LN012_427817	rLN	0.358008	-0.336358
LN012_847503	FL	1.70949	-0.396207
LN012_703652	rLN	2.38991	-0.27768
LN012_347562	rLN	2.52313	-0.350175
LN012_142811	rLN	2.82726	-0.349547
LN012_112809	rLN	1.82544	-0.269725
LN012_575025	rLN	-0.479524	-0.808402
LN012_733162	FL	-0.747059	-0.357025
LN012_717970	rLN	-0.2383	-0.687159
LN012_467496	rLN	1.18222	-0.24115
LN012_422450	rLN	2.95674	-0.419861
LN012_243832	FL	1.37511	-0.515875
LN012_303851	rLN	2.40767	0.442905
LN012_333293	rLN	2.56776	-0.271539
LN012_268921	rLN	2.72633	-0.239124
LN012_225151	rLN	2.25349	-0.37714
LN012_827446	rLN	1.4546	-0.597253
LN012_418955	FL	1.79389	-0.362024
LN012_568308	FL	2.28139	-0.388315
LN012_176711	DLBCL	-0.526634	-0.234558
LN012_481608	DLBCL	-0.79919	-0.386484
LN012_499823	rLN	2.38877	-0.520497
LN012_393745	FL	-0.954917	-0.594034
LN012_390988	FL	2.88075	-0.240131
LN012_574370	rLN	-0.513696	-0.6444
LN012_378259	rLN	0.303496	-0.365879
LN012_214032	rLN	2.88419	-0.481543
LN012_652943	FL	-0.259499	-0.549585
LN012_469947	FL	1.93766	-0.119785
LN012_179988	rLN	2.00057	-0.483108
LN012_395768	rLN	2.65319	-0.644982
LN012_279663	FL	1.38978	-0.242122
LN012_763838	rLN	-0.356366	-0.480137
LN012_156987	FL	-0.508728	-0.183054
LN012_317066	FL	-0.561706	-0.640151
LN012_351404	rLN	1.8674	-0.551649
LN012_164244	rLN	1.41073	0.471773
LN012_322667	rLN	1.72295	0.181502
LN012_313736	rLN	-0.416514	-0.369401
LN012_125008	rLN	2.12099	-0.121147
LN012_446277	FL	0.547399	-0.121176
LN012_391383	rLN	1.76495	-0.502822
LN012_550765	rLN	1.93785	-0.424786
LN012_584913	FL	1.9262	0.116993
LN012_645726	rLN	1.97607	-0.77186
LN012_45880	rLN	0.101238	-0.30904
LN012_10912	rLN	1.41166	-0.236271
LN012_430307	rLN	2.76472	-0.512263
LN012_805605	rLN	1.26919	-0.438866
LN012_307154	FL	-0.855792	-0.540979
LN012_180313	DLBCL	0.52294	-0.779175
LN012_271250	rLN	1.6387	-0.397328
LN012_119736	rLN	2.52008	-0.115406
LN012_414037	FL	1.27484	-0.534505
LN012_296702	rLN	0.583627	-0.720654
LN012_42745	FL	2.00565	2.09082
LN012_556373	DLBCL	-0.60353	-0.665377
LN012_482295	rLN	2.61508	-0.453688
LN012_628037	FL	2.02022	-0.242756
LN012_137450	rLN	-0.80642	-0.720164
LN012_760698	FL	-0.0300887	-0.602714
LN012_285420	FL	-0.735384	-0.808717
LN012_476662	FL	-0.00636845	0.507926
LN012_386947	rLN	2.77616	0.643599
LN012_816938	rLN	2.21996	-0.28759
LN012_792757	rLN	1.61391	-0.122906
LN012_477674	FL	-0.934191	-1.03036
LN012_283134	FL	2.85135	-0.45727
LN012_156755	rLN	1.32947	-0.426102
LN012_642857	FL	-0.682251	-0.460878
LN012_671012	FL	1.8798	0.290685
LN012_392722	rLN	0.999846	-0.596813
LN012_805760	FL	-0.174134	-0.541698
LN012_126739	rLN	1.93772	-0.478329
LN012_548876	rLN	1.79115	-0.124792
LN012_765994	rLN	2.82117	-0.408971
LN012_77284	rLN	-0.751531	-0.416693
LN012_443213	rLN	2.81405	-0.284981
LN012_225454	FL	0.4106	-0.879719
LN012_781445	FL	-0.24321	-0.707582
LN012_209545	rLN	1.46947	-0.839726
LN012_695986	FL	-0.217168	-0.24872
LN012_445590	DLBCL	-0.73168	0.997472
LN012_787096	rLN	2.5489	-0.76444
LN012_770928	rLN	2.77806	0
LN012_101017	FL	1.69207	-0.359523
LN012_562869	rLN	1.02253	-0.554018
LN012_333516	FL	-0.15477	-0.630569
LN012_547562	FL	-0.746117	-0.359491
LN012_194196	rLN	-0.726415	-0.668731
LN012_90919	rLN	1.12261	0.167493
LN012_550874	rLN	2.47255	-0.374937
LN012_832017	DLBCL	-0.510163	0.808069
LN012_701007	DLBCL	-0.753569	-0.383935
LN012_178630	FL	2.0696	-0.539717
LN012_22800	DLBCL	-0.846836	0.239458
LN012_339005	FL	0.00982226	-0.631065
LN012_502113	rLN	0.450263	-0.464318
LN012_204017	DLBCL	-0.51068	-0.256927
LN012_16298	rLN	2.86161	-0.547344
LN012_445160	FL	2.22664	-0.449957
LN012_804025	rLN	2.07396	-0.413634
LN012_403602	FL	1.57689	-0.127898
LN012_102981	DLBCL	-0.914654	-0.295755
LN012_362661	FL	-0.935547	-0.499199
LN012_493426	rLN	3.05321	-0.661331
LN012_96285	rLN	1.21052	-0.446412
LN012_563378	rLN	2.50591	-0.362835
LN012_616855	DLBCL	-0.124154	-0.397731
LN012_104966	rLN	0.425227	-0.551109
LN012_573278	rLN	2.50511	-0.326249
LN012_597802	FL	2.31894	-0.61852
LN012_543170	rLN	3.04731	0.216142
LN012_545190	rLN	1.21825	-0.723799
LN012_701185	rLN	-0.459312	-0.419913
LN012_29473	FL	-0.708345	-1.06216
LN012_848155	rLN	0.606135	-0.441082
LN012_169035	rLN	2.72029	-0.191936
LN012_156895	rLN	1.53587	-0.914319
LN012_609193	rLN	2.39383	-0.660613
LN012_641024	rLN	0.265874	-0.521208
LN012_309855	rLN	1.53357	-0.536776
LN012_300951	rLN	2.05042	-0.540551
LN012_198738	rLN	2.26274	-0.24659
LN012_641228	rLN	-0.896081	-0.78397
LN012_199968	rLN	2.33543	0.481103
LN012_1279	rLN	1.74809	-0.788406
LN012_758200	rLN	0.624448	-0.57756
LN012_860194	FL	1.98094	-0.423202
LN012_573950	DLBCL	0.250416	2.24989
LN012_492734	FL	-0.234733	-0.435142
LN012_759537	FL	-0.289571	-0.257396
LN012_842716	rLN	1.58983	-0.48108
LN012_42297	rLN	2.27452	-0.608194
LN012_252768	rLN	2.77263	-0.169599
LN012_325126	DLBCL	-0.288778	0.853632
LN012_288666	rLN	1.0663	-0.608655
LN012_599983	rLN	2.27704	-1.01881
LN012_497856	DLBCL	-0.341726	0.546957
LN012_658235	rLN	2.87261	-0.516016
LN012_28657	rLN	-0.0510076	0.0428637
LN012_309965	rLN	3.01851	-0.352944
LN012_489888	rLN	0.123082	-0.938714
LN012_30898	rLN	2.11735	-0.248168
LN012_141576	rLN	2.83095	0
LN012_270090	rLN	2.56492	-0.133561
LN012_825657	rLN	1.83706	-0.53782
LN012_720943	rLN	3.20571	-0.341527
LN012_170659	rLN	2.97951	-0.497317
LN012_149350	FL	2.11164	-0.984594
LN012_26303	rLN	1.19636	-0.416004
LN012_654754	rLN	0.190603	-0.557895
LN012_691437	rLN	2.55329	-0.26982
LN012_800575	rLN	2.80277	-0.672797
LN012_370128	rLN	2.54271	0.324982
LN012_443908	FL	-0.427175	-0.721509
LN012_379366	DLBCL	0.576294	2.5163
LN012_346358	FL	0.158985	0
LN012_179489	FL	0.743361	-0.685168
LN012_376615	rLN	1.19821	-0.993981
LN012_440362	rLN	1.87504	-0.466786
LN012_811948	rLN	2.58042	-0.483562
LN012_788701	rLN	2.31623	-0.283821
LN012_233798	rLN	0.192827	-0.733114
LN012_816419	rLN	1.60067	-0.328702
LN012_644041	DLBCL	-0.772942	-0.563558
LN012_456711	rLN	1.98523	-0.129374
LN012_853691	FL	0.354136	-0.442126
LN012_155447	FL	-0.479991	-0.681123
LN012_354379	rLN	0.199459	-0.791232
LN012_572070	rLN	-0.439496	-0.430839
LN012_260251	rLN	2.66142	-0.39237
LN012_234870	rLN	2.08118	-0.500137
LN012_593070	rLN	2.89087	0
LN012_51046	rLN	0.683186	-0.710484
LN012_516939	FL	0.829113	0.191496
LN012_223580	rLN	-0.476912	-0.533247
LN012_588366	rLN	2.63314	-0.523795
LN012_362563	DLBCL	1.03559	2.02312
LN012_679626	rLN	-0.334439	-0.512995
LN012_558208	FL	0.361078	-0.471798
LN012_58913	rLN	2.46259	-0.402246
LN012_333892	rLN	2.16508	-0.634693
LN012_430819	rLN	0.790213	-0.622476
LN012_354225	rLN	2.41586	-0.579992
LN012_487577	rLN	3.01267	-0.268914
LN012_683804	rLN	0.813246	-0.556605
LN012_485346	DLBCL	-0.643263	1.77015
LN012_636770	FL	2.0102	-0.194308
LN012_539341	rLN	-0.0113293	-0.515047
LN012_807812	rLN	-0.0309632	-0.389766
LN012_225004	FL	2.75318	-0.256593
LN012_659741	rLN	2.24553	-0.171318
LN012_93416	DLBCL	0.170724	-0.648804
LN012_498517	DLBCL	-0.742294	0.914151
LN012_562849	rLN	0.913274	-0.394496
LN012_777991	rLN	-0.907697	-0.171653
LN012_600109	rLN	2.39919	-0.139809
LN012_464851	rLN	-0.102753	-0.812506
LN012_340982	rLN	2.5934	-0.393002
LN012_754179	rLN	2.706	-0.26967
LN012_585585	rLN	0.729954	-0.709385
LN012_120422	rLN	0.912426	-0.433493
LN012_70029	rLN	2.12152	-0.132031
LN012_245925	rLN	1.76592	-0.377322
LN012_869302	DLBCL	-0.685688	-0.402807
LN012_49777	rLN	1.26928	-0.486658
LN012_236627	rLN	1.28592	-0.276816
LN012_645632	rLN	0.912455	-0.479772
LN012_752596	rLN	3.00376	-0.315643
LN012_266716	rLN	-0.132667	-0.811294
LN012_139184	rLN	2.05339	-0.136571
LN012_497828	rLN	1.68799	-0.691809
LN012_430894	rLN	0.0922661	-0.829767
LN012_159211	rLN	2.32559	-0.676042
LN012_744734	FL	1.20838	-0.602913
LN012_412811	rLN	1.00595	-0.357958
LN012_285043	FL	-0.336452	-0.714695
LN012_36907	rLN	2.23832	-0.263418
LN012_509679	rLN	1.48744	-0.277633
LN012_632132	DLBCL	-0.359007	-0.4764
LN012_128585	rLN	3.04244	-0.600206
LN012_303022	FL	3.06636	-1.00135
LN012_554007	rLN	1.44817	-0.34769
LN012_9221	rLN	2.18407	-0.36999
LN012_535123	rLN	1.95417	0.762216
LN012_779608	rLN	-1.00167	-0.319299
LN012_551777	rLN	2.50149	-0.583784
LN012_59844	FL	0.908994	0
LN012_296521	FL	2.02519	0
LN012_792929	rLN	2.88782	-0.136493
LN012_302643	DLBCL	-0.312245	0.555102
LN012_788594	rLN	1.47573	-0.301773
LN012_703196	rLN	2.46527	-0.631776
LN012_642351	DLBCL	-0.550369	-0.40013
LN012_755005	rLN	-0.761533	-0.731612
LN012_417156	rLN	1.84379	-0.135599
LN012_331592	DLBCL	-0.740619	0.773541
LN012_106706	rLN	2.97274	0
LN012_627959	FL	1.70944	-0.181263
LN012_793327	rLN	2.26128	0.306309
LN012_823369	rLN	1.93231	-0.379318
LN012_88508	FL	1.69133	-0.140229
LN012_265419	rLN	-0.218686	-0.737203
LN012_816975	rLN	1.74113	-0.323255
LN012_173620	DLBCL	-0.0382312	-0.322011
LN012_808274	FL	1.19841	-0.721657
LN012_380943	FL	2.29775	-0.140779
LN012_828324	rLN	2.94341	-0.139187
LN012_784090	rLN	0.112913	-0.709135
LN012_45167	rLN	1.54715	-0.511596
LN012_562475	DLBCL	-0.791669	0.23516
LN012_786697	rLN	2.38056	1.08365
LN012_621851	FL	1.6771	-0.795543
LN012_871798	FL	2.24998	-0.142554
LN012_167878	rLN	-0.426346	-0.610594
LN012_350695	rLN	2.24903	-0.218298
LN012_675995	rLN	1.76727	-0.183971
LN012_696421	DLBCL	-0.498769	-0.349903
LN012_170613	rLN	1.55584	-0.142863
LN012_811633	rLN	2.18236	-0.498323
LN012_128446	rLN	0.336646	0.748277
LN012_471581	rLN	2.02781	-0.14251
LN012_145799	rLN	1.42246	-0.395527
LN012_539410	rLN	2.39418	-0.188282
LN012_872437	DLBCL	-0.0829102	-0.661204
LN012_636104	rLN	1.80456	-0.697961
LN012_562891	rLN	1.28721	-0.396864
LN012_560338	DLBCL	0.617438	2.32246
LN012_253168	rLN	0.190905	-0.352435
LN012_491564	rLN	2.62118	0.428987
LN012_31908	rLN	1.881	-0.182286
LN012_81473	rLN	2.5537	-0.334294
LN012_134881	FL	-0.500141	-0.547003
LN012_630306	FL	-0.361601	-0.857687
LN012_266093	rLN	-0.502605	-0.61997
LN012_519180	rLN	2.50346	-0.441737
LN012_452026	rLN	1.63252	0
LN012_862480	rLN	2.25737	-0.48477
LN012_132884	rLN	2.6985	0
LN012_223587	rLN	2.48729	-0.556416
LN012_547254	rLN	2.36046	-0.146624
LN012_182058	rLN	-0.244033	-0.5648
LN012_12269	FL	2.51132	-0.595625
LN012_703058	rLN	2.19481	-0.629677
LN012_329222	FL	0.343952	-0.152867
LN012_192238	rLN	2.69313	0
LN012_237133	rLN	2.1868	0.453402
LN012_821166	FL	-0.29268	-0.152389
LN012_34618	rLN	0.685844	-0.329747
LN012_340147	rLN	2.33509	0
LN012_816582	rLN	0.599875	-0.15011
LN012_167813	rLN	2.66585	-0.62929
LN012_708916	rLN	2.13256	-0.340148
LN012_627631	DLBCL	-0.478321	4.54486
LN012_482483	rLN	-0.958715	-0.637413
LN012_363331	DLBCL	-0.634344	-0.152073
LN012_850271	FL	0.380251	0.54162
LN012_687349	FL	-0.377866	0.619758
LN012_751534	rLN	2.13957	0.46151
LN012_169686	rLN	2.68532	-0.295652
LN012_210075	FL	2.86917	-0.765578
LN012_362550	FL	-0.939538	-0.32722
LN012_621009	DLBCL	-0.376019	0
LN012_586981	rLN	2.41727	-0.467823
LN012_81859	rLN	-0.215201	-0.63158
LN012_175639	rLN	2.91995	0
LN012_670116	rLN	2.76019	-0.40978
LN012_383545	DLBCL	-0.730866	-0.155268
[truncated: 5,326 more rows]

## Sheet: (E)
Cell type	CXCL13	CXCL12	CCL21	CCL19	CXCL9	CXCL10	CXCL11
Healthy B	-0.292452	-0.446878	-0.332147	-0.40894	-0.387334	-0.503467	-0.372611
FL-B	-0.293565	-0.447599	-0.345218	-0.410917	-0.389727	-0.501182	-0.371204
DLBCL-B	-0.274927	-0.459178	-0.349272	-0.414743	-0.387628	-0.483202	-0.367922
PC	-0.290282	-0.460956	-0.341967	-0.413032	-0.379315	-0.323744	-0.355843
T-H	-0.29047	-0.44501	-0.34622	-0.396953	-0.379184	-0.490107	-0.36457
T-FH	-0.0341516	-0.458074	-0.348219	-0.413816	-0.385127	-0.502411	-0.369016
T-REG	-0.279623	-0.45722	-0.345893	-0.410039	-0.380525	-0.50584	-0.374064
T-TOX	-0.247095	-0.43865	-0.345816	-0.397647	-0.361074	-0.480444	-0.364143
T-PR	-0.0594265	-0.452983	-0.35221	-0.391621	-0.338417	-0.502792	-0.37239
Myeloid	-0.286767	-0.43708	-0.346754	-0.312443	0.202069	0.74184	-0.271992
LEC	-0.2937	-0.435462	0.576813	-0.397831	-0.24213	-0.311576	-0.145161
rBEC	-0.294213	-0.101931	-0.346847	-0.412954	0.353668	2.74267	3.53201
BEC	-0.293206	0.209548	-0.333699	-0.402831	-0.35936	-0.315613	-0.154801
rFRC	-0.241482	1.33732	-0.251184	2.70137	3.64839	2.09652	0.991221
FRC	-0.266271	3.30177	3.62574	2.36939	0.0247081	-0.185379	-0.318124
FDC	3.73763	0.192378	0.18289	0.113007	-0.23901	-0.475276	-0.321388
