# Supplementary material for: Reprogramming of stroma-derived chemokine networks drives the loss of tissue organization in nodal B cell lymphoma
Source: Nat Cancer. 2026 Mar 25;7(3):538–52. doi: 10.1038/s43018-026-01136-z (PMC13035477; doi:10.1038/s43018-026-01136-z)
Supplement: Supplementary file 11 — Statistical source data. [file 43018_2026_1136_MOESM11_ESM.xlsx]

## Sheet: (A)
Sample	PC	T.H	T.FH	T.REG	T.TOX	T.PR	Myeloid	BEC	rBEC	LEC	FDC	FRC	rFRC
MPI-178	0.154829	0	0	0	0.219733	0.380476	0.475989	0.0347221	0	0	0.217883	0.0613624	0
MPI-088	0.528941	0	0.0106274	0.0762104	0.13411	0.229745	0.288662	0	0.194431	0	0.153677	0.103921	0.0892297
MPI-160	0.613022	0	0.416615	0	0.293073	0.112164	0.389779	0.0710824	0	0	0.360957	0.291886	0.0530583
MPI-288	0.368174	0.225076	0.344065	0	0.0937703	0.232949	0.342709	0.12806	0.0775471	0	0.368896	0.250728	0.047337
MPI-401	0.629469	0	0.300843	0	0.237082	0.400986	0.194877	0	0.149054	0	0.14423	0.27241	0.121492
MPI-692	0.497159	0.182942	0	0.333914	0	0.104771	0.336793	0.12645	0	0	0.489768	0.0431364	0.173838
MPI-695	0.413114	0.432335	0.130269	0	0.117523	0.449737	0.360731	0.157894	0	0	0.267813	0.344841	0.170241
MPI-696	0.16548	0.396095	0	0	0.00379564	0.42332	0.330233	0	0.404614	0	0.0330812	0.054946	0.17488
MPI-705	0.252713	0.211834	0	0	0.00566938	0.372184	0.372281	0.0471598	0.253892	0	0.121751	0.176522	0.0922746
MPI-182	0.369306	0	0	0	0	0.296034	0.205115	0.855256	0	0	0.145219	0.102368	0.0743864
MPI-289	0.27054	0	0.171391	0.1374	0.1782	0.0517145	0.289755	0.19398	0	0	0.499025	0.0342941	0.449786
MPI-133	0.36017	0	0	0	0	0.37272	0.249762	0.309512	0	0.00858922	0	0.173008	0.100093
MPI-146	0.0151883	0	0	0	0	0.341104	0.339961	0.114468	0	0	0.025516	0	0.163272
MPI-015	0.393919	0	0	0	0	0.243679	0.203583	0.180127	0	0	0.379083	0.217298	0.0738005
MPI-045	0.184925	0	0	0.102496	0	0.339981	0.199969	0	0.0144158	0	0.204343	0.057315	0.123756
MPI-100	0.370931	0	0	0.322533	0	0.157558	0.260295	0.135463	0	0	0.247975	0.11882	0.0659659
MPI-597	0.436814	0	0.0607109	0.173798	0.209654	0.0591561	0.48784	0	0.626099	0.302539	0.311507	0.60978	0.497317
MPI-190	0.299787	0	0.187225	0	0.174449	0.0218329	0.333884	0.368337	0	0	0.490488	0.0422667	0.167133
MPI-791	0.16014	0.0710701	0	0.43891	0.262436	0.111677	0.537964	0	0	0	0.118392	0	0.350587
MPI-794	0.23156	0.215889	0	0	0.00501531	0.426756	0.263713	0.00625453	0	0	0.104493	0.125245	0.105302
MPI-833	0.615584	0	0.111898	0.166262	0.474675	0.110434	0.263105	0	0.0030405	0	0.652013	0.413427	0.116242
MPI-047	0.445703	0.0110215	0.150913	0	0	0.402349	0.333188	0	0.2731	0	0.093985	0.243628	0.144392
MPI-110	0.195433	0.122298	0	0.0343071	0	0.3601	0.271395	0.189279	0	0	0.253457	0	0.0935328
MPI-130	0.0702244	0	0	0	0	0.31194	0.461909	0.328267	0	0	0.292631	0.126524	0.0267387
MPI-149	0.0855475	0.180333	0	0	0	0.344154	0.188515	0.0785466	0	0	0.124751	0.156631	0.0513358
MPI-179	0.416623	0	0.0359956	0.317859	0.0316697	0.0620783	0.286148	0	0	0	0.503115	0.0948389	0.237369
MPI-239	0.18111	0.145185	0	0	0	0.420054	0.373823	0.00919371	0	0	0.203025	0.0384821	0.167617
MPI-277	0.409573	0	0.0808912	0	0.148386	0.505172	0.47407	0.100457	0	0	0.187019	0.1902	0.19635
MPI-279	0.000248445	0.686302	0	0	0	1	0	0	0.231087	0	0.122606	0.0215731	0.345448
MPI-343	0.662747	0	0.328778	0	0.531037	0.115649	0.576572	0	0.216615	0	0.0908289	0.332611	0.28763
MPI-349	0.0422021	0	0.317847	0.406951	0.383012	0.0618649	0.392917	0	0	0	0.246562	0.303262	0
MPI-419	0.244907	0	0.0958436	0	0.342799	0.190023	0.265727	0	0.0487967	0	0.0325357	0.137116	0.131735
MPI-745	0.19616	0	0	0.299684	0.0378215	0.0719246	0.287652	0.0516327	0	0	0.319633	0.088643	0.271374
MPI-764	0.109906	0	0	0	0.370185	0.225545	0.635734	0	0.0683697	0	0.0185031	0	0.106375
MPI-857	0.209246	0	0.391317	0.110418	0.068557	0.12347	0.331453	0	0.153731	0	0.179116	0.198756	0.211571
MPI-881	0.063069	0.20271	0.00204923	0	0	0.246427	0.381786	0	0.0466947	0	0.106049	0.0109651	0.136131
MPI-230	0.171948	0	0	0	0	0.395178	0.465639	0	0.400475	0	0	0.0506305	0.200531
MPI-366	0	0	0	0	0	0.331939	0.195569	0	0	0	0.0779441	0.131962	0.069474
MPI-864	0.123638	0	0	0.348228	0.196999	0.167498	0.354217	0.0511168	0	0	0.3262	0.0395941	0.0925715
MPI-031	0.0804432	0.107046	0	0	0	0.34525	0.403662	0.088092	0	0	0.0382958	0.150872	0.0833047
MPI-836	0.273792	0.198939	0	0.0366471	0	0.410666	0.285451	0.115045	0.0374067	0	0.223232	0.0970497	0.185577
MPI-135	0.287203	0	0	0	0	0.312961	0.322491	0	0.222938	0	0.396679	0.0133229	0.0789778
MPI-820	0.783252	0	0	0	0.0955356	0.158827	0.444517	0	0.372616	0	0.397818	0.216481	0.126499
MPI-858	0.178835	0	0.14728	0	0.00739204	0.43425	0.354993	0	0.107942	0	0.0613499	0	0.247861
MPI-688	0.4399	0.154931	0.0472663	0	0.206989	0.161202	0.495224	0	0.159415	0	0.678232	0.0997024	0.19325
MPI-892	0.162095	0.0429014	0	0.0972055	0	0.287873	0.442104	0	0.307301	0	0.113079	0.317866	0.151314
MPI-790	0.597693	0	0	0.206556	0.130184	0.151562	0.414965	0.476715	0	0	0.374752	0.277111	0.29817
MPI-834	0.577069	0	0.00575944	0	0	0.407541	0.365434	0	0.0864285	0	0.216985	0.132092	0.164725
MPI-855	0.181147	0	0.0734657	0.534096	0	0.0395178	0.327303	0	0.186673	0	0.171501	0.216653	0.290367
MPI-168	0.262093	0.10011	0.0627421	0	0	0.427974	0.270015	0.270802	0	0	0	0.015882	0.120587
MPI-008	0.287124	0	0.0868367	0	0.168257	0.240756	0.410999	0	0.149908	0	0.0195167	0.0169517	0.233462
MPI-009	0.126812	0	0	0	0.428362	0.156013	0.511349	0.0137039	0	0	0.195954	0.0673759	0.259138
MPI-014	0.302532	0	0	0.270865	0	0.240953	0.225279	0.168186	0	0	0.0061102	0	0.119619
MPI-029	0.373225	0	0	0.256428	0.0639437	0.179146	0.466417	0.134728	0	0	0.589124	0.0109284	0.202621
MPI-040	0.382815	0	0.184873	0.15579	0	0.21128	0.338897	0.105671	0	0	0.0384135	0.0025633	0.0633396
MPI-042	0.000132286	0	0	0	0	0.328316	0.342589	0.0225737	0	0	0	0	0.223621
MPI-062	0.433906	0	0.344384	0.31755	0	0.164975	0.339993	0.0654404	0	0	0.103796	0.0808076	0.114517
MPI-083	0.41856	0	0.0581347	0.121518	0	0.166375	0.329824	0	0.0284892	0	0.353702	0.166512	0.254428
MPI-098	0.173638	0.138526	0	0	0.0368569	0.312104	0.312502	0	0.111508	0	0.318839	0.20738	0.134881
MPI-108	0.466864	0	0.257955	0	0	0.167103	0.32955	0	0.0392091	0	0.364282	0.135979	0.169901
MPI-118	0.162063	0	0.0853756	0.303403	0.0547425	0.145794	0.335921	0	0	0	0.182638	0	0.132458
MPI-132	0.144212	0	0.0051112	0.288531	0	0.350759	0.497026	0	0	0	0.144751	0.0539766	0.168462
MPI-152	0.593643	0	0.24717	0.0490111	0	0.184776	0.37575	0	0	0	0.387019	0.0479504	0.217975
MPI-159	0.212843	0.332891	0.0214028	0	0.0270193	0.339951	0.310907	0	0.0180526	0.174945	0.00704861	0.204208	0.0195459
MPI-164	0.225944	0.169066	0	0	0	0.407224	0.230115	0	0	0	0.283394	0	0.0946501
MPI-170	0.386166	0	0.104693	0.295393	0	0.185625	0.161778	0	0	0	0.320402	0.198578	0.0518881
MPI-174	0.399223	0	0.304508	0.0920091	0	0.161625	0.450819	0.159154	0	0	0.0773937	0.0534196	0.12367
MPI-180	0.286741	0	0.0472142	0.19945	0.111092	0.14804	0.473449	0	0.377659	0	0.167363	0.197239	0.0969588
MPI-181	0.0293301	0.114643	0.00812085	0	0	0.396531	0.300405	0	0.144192	0	0	0	0.0967527
MPI-183	0.31486	0	0	0.669101	0	0.103929	0.282981	0	0	0	0.159398	0.216653	0.121623
MPI-199	0	0	0.110373	0	0.310061	0.0881571	0.445969	0.148752	0	0	0	0.170015	0.176208
MPI-240	0.229816	0	0.0118493	0	0.253738	0.310228	0.439697	0	0	0	0.323248	0.0553582	0.112859
MPI-269	0.262098	0	0.145507	0	0.123763	0.250615	0.484958	0.292936	0	0	0.228458	0	0.310587
MPI-278	0.0818951	0	0.00926327	0	0.436363	0.334398	0.420806	0	0	0	0.358959	0.100989	0.137007
MPI-305	0.289791	0	0.181518	0	0	0.371622	0.293712	0	0.0172458	0	0.109401	0.105768	0.0388625
MPI-306	0.188243	0.367005	0	0	0	0.322625	0.288476	0.221745	0	0	0.0908417	0.00910398	0.190634
MPI-319	0.313109	0.100033	0	0	0	0.42342	0.273782	0.0509372	0	0	0.110948	0.119967	0.165105
MPI-328	0.325306	0	0.123588	0	0.234606	0.267397	0.414305	0.198154	0	0	0	0.052969	0.276805
MPI-337	0.0771191	0.0584123	0	0	0.0641135	0.384823	0.330976	0.0531476	0	0	0.130212	0.0561042	0.0713132
MPI-340	0.206331	0	0.1004	0	0	0.253389	0.311947	0.3496	0	0	0.134134	0.182068	0.215714
MPI-346	0.461536	0	0.180296	0	0.453239	0.309895	0.473193	0	0.159317	0	0.0906628	0.399256	0.151501
MPI-352	0.0952102	0.113634	0	0	0	0.428115	0.296444	0	0.120087	0	0.110428	0	0.0995852
MPI-357	0.119873	0.161646	0	0	0	0.563672	0.186293	0	0.0752044	0	0.118958	0.331439	0.0393906
MPI-359	0.175902	0	0.0486218	0.142149	0.257398	0.265662	0.348698	0	0	0	0.359389	0.0850849	0.0200334
MPI-374	0.16959	0	0	0	0.0956726	0.272617	0.352679	0	0.431568	0	0.0498589	0.0454524	0.200478
MPI-380	0.278685	0	0.237811	0	0.191806	0.252202	0.379421	0.0401896	0	0	0.145894	0.140468	0.05535
MPI-395	0.489166	0	0	0	0.453037	0.280035	0.331048	0	0.0634287	0	0.127901	0.0570286	0.428208
MPI-415	0.657136	0	0	0.633081	0.21125	0.024473	0.476003	0.705642	0	0	0.553914	0.451802	0.313362
MPI-416	0.469587	0	0	0	0.134226	0.150504	0.382635	0	0.301829	0	0.177482	0.156324	0.230115
MPI-418	0.0630133	0	0	0.000653289	0	0.271159	0.240611	0.269151	0	0	0	0	0.31374
MPI-550	0.467475	0	0.152321	0.105905	0	0.248437	0.732303	0.207977	0	0	0.104722	0.247181	0.564551
MPI-552	0.242531	0	0.179431	0.538123	0.195142	0	0.270882	0	0.185766	0	0	0.00742064	0.235463
MPI-566	0.235293	0	0.0782901	0.373386	0.154736	0.0975036	0.365082	0.163119	0	0	0.59571	0.113136	0.0952952
MPI-594	0.170727	0	0	0	0.492544	0.382748	0.404213	0	0.0919214	0	0.0640292	0.00243556	0.1487
MPI-731	0.400967	0	0	0	0.183621	0.27752	0.465657	0	0.0329091	0	0.199445	0.0260602	0.207008
MPI-856	0.21862	0	0.112811	0	0	0.376387	0.222434	0	0.327371	0	0	0.0832253	0.353063
MPI-865	0.120541	0	0	0.190524	0	0.275468	0.315887	0	0.0172726	0	0.171076	0.0711893	0.213559
MPI-883	0.098144	0	0	0	0.331287	0.288722	0.351752	0	0.102677	0	0.229604	0.00425413	0.139719
MPI-373	0.570435	0	0.0963732	0	0	0.303414	0.326983	0.180115	0	0	0.151587	0.30829	0.410089
MPI-734	0.530661	0	0	0.369404	0	0.224942	0.215845	0.604223	0	0	0.425121	0.20572	0.234124
MPI-013	0.295401	0	0.049376	0	0	0.338943	0.212739	0	0.0402772	0	0.0712206	0.185289	0.135785
MPI-270	0.316296	0	0.292902	0	0.326689	0.231087	0.374621	0	0.119848	0	0.321897	0.114801	0.268375
MPI-286	0.377641	0	0.182267	0	0.226139	0.260635	0.314461	0	0.137558	0	0.0784923	0.12557	0.195547
MPI-327	0.292075	0.0660203	0	0	0	0.422905	0.290161	0.220303	0	0	0	0.0713208	0.14239
MPI-795	0.253422	0	0.15082	0.226452	0.14435	0.0788512	0.335846	0.215668	0	0	0.263757	0.107721	0.280869
MPI-812	0.252747	0	0.257309	0	0.476588	0.0116345	0.362198	0	0.0295762	0	0.550083	0.429247	0.145927
MPI-821	0.504859	0	0	0.286496	0	0.191045	0.465572	0.0432049	0.160351	0	0.142915	0	0.277175
MPI-822	0.217664	0	0	0.16394	0.327858	0.152462	0.40132	0.0895847	0	0	0.0866075	0	0.00350411
MPI-841	0.425285	0	0	0.18118	0.0595373	0.177667	0.332825	0.367396	0	0	0.438953	0.147562	0.175781
MPI-842	0.359102	0.0950755	0	0	0.0884677	0.230321	0.312921	0	0.386404	0	0.0375992	0.179076	0.174625
MPI-424	0.285874	0.0892245	0	0	0	0.279411	0.321084	0.285599	0	0	0.0333533	0.0718901	0.110622
MPI-832	0.251055	0	0	0.18676	0.693999	0.0266227	0.505779	0	0	0	0.327491	0.00941529	0.150286
MPI-304	0.14502	0.103306	0	0	0	0.334913	0.354183	0.147756	0.0320363	0	0	0.321375	0.269254
MPI-167	0.292209	0	0.135495	0	0.140349	0.229059	0.316971	0.471574	0	0	0	0.233218	0.0292836
MPI-177	0.152513	0.41286	0.141676	0	0	0.500535	0.242455	0.260454	0	0	0	0.0638587	0.0366038
MPI-347	0.558722	0	0	0.621423	0.0487793	0.218405	0.382562	0.0981336	0	0	0.252385	0.159018	0.00906119
MPI-442	0.246155	0.0453268	0	0	0.0211395	0.365406	0.360689	0.177127	0	0	0.102848	0.0640452	0.181785
MPI-699	0.153247	0	0	0	0.295761	0.138208	0.40386	0.116329	0	0	0.00879925	0.032743	0.203924
MPI-718	0.908301	0	0.449881	0	0.102379	0.0501063	0.4035	0	0.31154	0	0.274375	0.641284	0.226345
MPI-782	0.510817	0	0.0919258	0.459276	0.589115	0.0177002	0.371981	0.391329	0	0	0.497886	0.788031	0.0689402
MPI-806	0.247935	0.100762	0	0	0.0311888	0.490945	0.353683	0	0	0	0.00405888	0.0624597	0.107332
MPI-377	0.350427	0	0.16468	0.287418	0.0529489	0.200705	0.301672	0.199057	0	0	0.15938	0.106316	0.189925
MPI-115	0.307198	0	0.0473674	0.366203	0.203319	0.100762	0.228132	0	0	0	0.0728698	0.14916	0.188997
MPI-185	0.250849	0	0	0	0	0.372689	0.215897	0.0932684	0	0	0	0.0911923	0.146353
MPI-192	0.592722	0	0.312922	0.196516	0	0.22407	0.253352	0.169801	0	0	0.249794	0.149614	0.116331
MPI-194	0.215034	0	0	0	0.247932	0.39473	0.480708	0.0360912	0	0	0.211228	0	0.0354468
MPI-244	0.586391	0	0	0.265797	0	0.333992	0.569529	0.152469	0	0	0.124992	0.194558	0.112204
MPI-737	0.241984	0	0	0	0.037088	0.354441	0.296484	0.129214	0	0	0	0.0795857	0.224081
MPI-761	0.545638	0	0.412546	0.201892	0	0.0660838	0.370518	0.0691401	0.08952	0	0.307264	0.480151	0.0783411
MPI-274	0.209082	0	0.04376	0	0.132218	0.32598	0.417132	0	0	0	0.0520733	0.0265037	0.119169
MPI-769	0.170087	0	0	0	0.159681	0.357661	0.363909	0	0.490418	0	0.0993671	0.101688	0.162377
MPI-763	0.462505	0	0.358757	0.0141924	0.32891	0	0.35444	0	0.410398	0	0.268122	0.232655	0.142468
MPI-827	0.0832285	0	0	0	0.441636	0.200427	0.493377	0	0.0795339	0	0.112212	0.0475079	0.302649
MPI-893	0.497164	0.409146	0.0230612	0	0	0.117604	0.408326	0	0.94956	0	0.172894	0.421409	0.521399
MPI-628	0.285416	0.384347	0	0.0181586	0.0450216	0.130625	0.176348	0.0879904	0	0	0.48608	0.145557	0.226047
MPI-173	0.102658	0.183629	0	0	0.267693	0.263401	0.50475	0	0.332621	0	0.068421	0	0.351833
MPI-207	0.184376	0.330665	0.049046	0	0	0.376106	0.474909	0	0.0357667	0	0.0496169	0.151161	0.303334
MPI-227	0.322196	0.136022	0.186647	0	0	0.413975	0.25707	0.0774775	0	0	0.0782385	0.25999	0.156783
MPI-287	0.169664	0	0	0	0.209323	0.264224	0.342037	0.398753	0	0	0.0523794	0.22858	0.345919
MPI-861	0.132934	0	0.410972	0	0.665413	0.19925	0.541564	0	0.0568631	0	0.171591	0.0481286	0.205173
MPI-209	0.397742	0.373008	0	0	0.0912402	0.371326	0.319121	0	0	0	0.162939	0.135893	0.0985449
MPI-202	0.0577276	0.252973	0	0.238708	0	0.142331	0.303172	0.15706	0	0	0.348072	0.0681775	0.276223
MPI-241	0.452877	0	0	0.173262	0.0297489	0.195526	0.195098	0	0.000453009	0	0.171681	0	0.393581
MPI-537	0.196712	0.432105	0.166252	0	0.0123511	0.280417	0.415012	0.10207	0	0	0	0	0.0867549
MPI-025	0.112484	0.253273	0.0489001	0	0.260653	0.0243029	0.219485	0.0525021	0	0	0.305851	0.0551617	0.340462
MPI-679	0.0567163	0.244195	0	0	0	0.455973	0.222505	0.0424951	0	0	0.262331	0.0508461	0.34932
MPI-290	0.244351	0	0	0.066445	0	0.172278	0.216612	0.305734	0	0	0.661812	0.208465	0.0672203
MPI-638	0.085169	0	0.120927	0.179412	0.200486	0.277954	0.323745	0	0.0428051	0	0.387522	0.270994	0.157111
MPI-792	0.395724	0	0.423904	0.277348	0.0305917	0.0612491	0.351888	0.411025	0	0	0.233542	0.24826	0.42395
MPI-851	0.0618265	0.0655571	0	0	0.244396	0.188954	0.311111	0	0.197526	0	0.167833	0	0.459958
MPI-261	0.00633309	0.0166142	0.0372701	0	0.210703	0.200087	0.226787	0.190565	0	0	0.464543	0.122232	0.504393
MPI-212	0.211211	0.144675	0.0973029	0	0.527964	0.149847	0.546441	0.139129	0	0	0.193977	0.183097	0.474226
MPI-441	0.0146919	0.205097	0	0	0.385413	0.352334	0.526287	0	0.150796	0	0.200727	0.0841398	0.450685
MPI-746	0.364316	0.0818517	0	0	0.136345	0.304443	0.368006	0	0.288745	0	0.0929709	0.0781958	0.320291
MPI-223	0.598191	0	0.0313239	0.063511	0.229397	0.0474178	0.581924	0.0108598	0.0980783	0	0.442679	0.367728	0.452352
MPI-780	0.225517	0	0.133789	0	0.547052	0.102377	0.278607	0	0.322159	0	0.0966105	0.453874	0.581966
MPI-781	0.101022	0.137608	0.0662476	0	0.533979	0.106113	0.573352	0	0.435567	0	0	0.0726596	0.416213
MPI-901	0.273177	0.167895	0	0	0.231844	0.139195	0.422067	0	0.062162	0	0.0899878	0.178556	0.572876
MPI-166	0.195934	0.243808	0	0.255589	0	0.142798	0.0654658	0.170567	0	0	0.279412	0.199146	0.275873
MPI-404	0.141835	0.323489	0	0	0.0557931	0.202323	0.299057	0.0479709	0	0	0.108161	0.0032591	0.30915
MPI-475	0.496936	0.188437	0.422294	0	0	0.265143	0.165305	0.0617744	0	0	0.334281	0.52122	0.0465711
MPI-324	0.219997	0.121325	0	0	0.409536	0.378994	0.516583	0.0625873	0	0	0.0560847	0.0441075	0.275849
MPI-339	0.267099	0.114139	0.0826435	0	0.437282	0.219664	0.49631	0	0.0756033	0	0.129945	0.00697219	0.25223
MPI-354	0.331985	0	0.14799	0.1292	0	0.177532	0.21248	0.0978998	0	0	0.451133	0.263036	0.113654
MPI-367	0.12215	0.226923	0	0	0.0286825	0.257006	0.456624	0	0.292542	0	0.0970145	0.0982578	0.296247
MPI-129	0.38249	0.177688	0	0	0.31341	0.0567078	0.612161	0	0.669304	0	0.195629	0.278761	0.710042
MPI-694	0.715494	0	0.528498	0	0.369875	0	0.404663	0	1	0.853681	0.0503861	0.922833	0.349572
MPI-766	0.187331	0	0	0	0.925088	0.198554	0.573734	0	0.306242	0	0.150725	0	0.440822
MPI-335	0.456271	0.00992846	0.18307	0	0.372223	0.228342	0.529084	0.399687	0	0.112896	0.158242	0.391901	0.305715
MPI-669	0.399719	0.170922	0	0	0.442583	0.307521	0.396595	0	0.157823	0	0.14523	0.0528733	0.27631
MPI-396	0.111406	0.0926295	0	0	0.198224	0.392672	0.227092	0.171422	0	0	0.0695593	0	0.402596
MPI-596	0.236917	0.233553	0	0	0.0147118	0.450567	0.330452	0	0	0	0.239859	0.0522327	0.0751259
MPI-122	0.167516	0.151729	0	0.0408266	0.102754	0.279007	0.335515	0.0626892	0	0	0.409832	0.20407	0.0939056
MPI-030	0.371671	0.0223736	0.0153522	0	0.242027	0.215882	0.605923	0	0	0	0.165472	0.149802	0.0681183
MPI-092	0.24523	0	0	0	0.426839	0.229219	0.357688	0	0	0	0.254047	0.156568	0.112973
MPI-109	0.181181	0.0774128	0	0	0.140133	0.356825	0.387814	0	0.153881	0	0.0716992	0	0.163541
MPI-127	0.356609	0.336167	0.062723	0	0.0809807	0.374838	0.303722	0.398197	0	0	0.021044	0.213279	0.181021
MPI-128	0.205473	0.0916247	0	0	0.239165	0.336443	0.377721	0	0.0936502	0	0.160154	0	0.172778
MPI-134	0.0784416	0.546103	0	0	0	0.361667	0.403995	0.18577	0	0	0	0.0592859	0.298615
MPI-136	0.309513	0.266297	0	0	0.400701	0.220575	0.498693	0	0.109063	0	0.112068	0.0626955	0.328442
MPI-142	0.23311	0	0	0	0.123219	0.462517	0.340558	0	0.135509	0	0.0820025	0.0187464	0.0903668
MPI-163	0.203204	0.157499	0	0	0	0.328209	0.23873	0	0.0257867	0	0.176477	0.129458	0.0496334
MPI-198	0	0.247669	0.082561	0	0.0582267	0.418618	0.32697	0	0	0	0.327986	0.154151	0.0571265
MPI-221	0.106633	0.682907	0	0	0	0.369837	0.361472	0.350719	0	0	0.387595	0.0908641	0.32683
MPI-272	0.0549534	0	0	0	0.0995927	0.33813	0.483779	0	0.065639	0	0	0.0504722	0.214163
MPI-295	0.235795	0.213131	0	0	0.18478	0.393645	0.207606	0	0.00190721	0	0.0879627	0.127658	0.181968
MPI-316	0.186995	0.20154	0	0	0	0.382541	0.291507	0	0.21025	0	0.0698804	0.108675	0.336679
MPI-318	0.359825	0.298947	0.142985	0	0	0.274042	0.217098	0.463014	0	0.020718	0.160697	0.390615	0.256064
MPI-330	0.152839	0	0	0	0.442161	0.101389	0.484876	0	0.358734	0	0.338422	0.108598	0.348339
MPI-332	0.233379	0.410092	0.0195785	0	0	0.114052	0.464104	0	0.0438814	0	0.493888	0.337264	0.576111
MPI-338	0.119729	0.432502	0	0	0	0.426754	0.435118	0.467086	0	0	0.103909	0.191381	0.459031
MPI-344	0.212144	0	0	0	0.278862	0.333746	0.418573	0	0.168846	0	0.148567	0.0449396	0.144411
MPI-350	0.359837	0.0386464	0.188605	0	0.222681	0.177605	0.481371	0.0815038	0	0	0.253049	0.257591	0.0892955
MPI-358	0.266518	0.0581729	0.0437606	0	0	0.427609	0.274174	0.0319974	0	0	0	0.046615	0.31302
MPI-360	0.608761	0	0.274203	0	0.199539	0.315487	0.527148	0	0.0234368	0	0.0390516	0.144898	0.252131
MPI-364	0.168764	0	0	0.358655	0.260417	0.128049	0.43972	0.142226	0	0	0.319064	0.144726	0.458293
MPI-371	0.224763	0.28923	0.127153	0	0.130548	0.383459	0.374186	0	0	0	0.380585	0.159325	0.301387
MPI-379	0.00939296	0.192672	0	0	0.177631	0.401332	0.415655	0	0.142366	0	0	0	0.459444
MPI-381	0.388253	0	0	0.0936802	0.162086	0.274484	0.358821	0.058076	0	0	0.163389	0	0.439621
MPI-383	0.0425503	0	0	0	0.170612	0.222527	0.393422	0.301796	0	0	0.142216	0.000768189	0.412933
MPI-386	0.292157	0.367732	0	0	0	0.344011	0.266484	0.0269183	0	0	0.00902244	0.0356982	0.17509
MPI-399	0.589275	0	0	0	0.296504	0.241775	0.284967	0	0	0	0.546163	0.0534502	0.259492
MPI-406	0.321553	0.263585	0	0	0	0.455771	0.408855	0.024661	0	0	0.149151	0.295376	0.103903
MPI-408	0.388754	0	0.54143	0.280551	0.21083	0.172265	0.181364	0.40029	0	0	0.243841	0.474328	0.222778
MPI-410	0.0883816	0	0	0	0.476251	0.280341	0.366121	0	0	0	0.089883	0.00740026	0.107848
MPI-411	0.493947	0.328994	0.0423678	0	0.516125	0.0695631	0.42188	0.36298	0	0	0.385122	0.153085	0.333194
MPI-413	0.428492	0	0	0	0.0569785	0.163113	0.272673	0.12141	0	0	0.328836	0.100229	0.398115
MPI-435	0.384185	0.251915	0	0	0.435338	0.0925096	0.337667	0	0.163847	0	0.315469	0.121692	0.495684
MPI-436	0.130799	0.340978	0	0.169748	0	0.299318	0.385047	0	0.241382	0	0	0.104931	0.260523
MPI-539	0.35624	0	0.14562	0	0.0984493	0.114224	0.476699	0	0.094608	0	0.467451	0.118162	0.16945
MPI-546	0.37889	0.130526	0	0	0.113469	0.378506	0.448752	0	0.0501071	0	0.0469077	0	0.263441
MPI-548	0.0537164	0.0908162	0.135395	0	0.452363	0.436247	0.719441	0	0.188894	0	0.0759954	0	0.25131
MPI-551	0.115857	0.202851	0	0	0.383562	0.451368	0.372402	0	0.56362	0	0.0715729	0.0742805	0.382601
MPI-556	0.138904	0.452976	0	0	0	0.343369	0.350979	0.350971	0	0	0	0.0112426	0.317936
MPI-558	0.181502	0.16884	0.00181298	0	0.456732	0.267781	0.586948	0	0.270563	0	0.169464	0.260793	0.643588
MPI-573	0	0.223556	0.416795	0	0.910054	0	1	0.220163	0.310009	0	0	0.887019	0.824369
MPI-624	0	0	0.39705	0	0.99034	0.126699	0.679973	0	0.606661	0	0.0477789	0.0613928	0.543391
MPI-730	0.460719	0.328704	0	0	0	0.190409	0.282532	0.0608803	0	0	0.36974	0.000872428	0.311671
MPI-735	0.298331	0.308798	0	0	0	0.393718	0.192948	0	0.0291116	0	0.0730442	0.0712471	0.21256
MPI-756	0.127152	0.241127	0	0	0	0.396104	0.361692	0	0	0	0.0772301	0	0.361051
MPI-796	0.670393	0.580825	0	0	0	0.258658	0.609591	0	0.264969	0	0.182015	0.105055	0.417771
MPI-798	0	0.162317	0	0	0.520409	0.257213	0.54039	0	0.375343	0	0.100016	0.0932964	0.254337
MPI-801	0.406347	1	0.274411	0	0	0.0513676	0.435506	0.566901	0.554111	0	0	0.721885	0.969165
MPI-802	0.102518	0.384132	0	0	0.243925	0.401913	0.397096	0	0	0	0.261517	0.11084	0.136356
MPI-830	0.381607	0.0470556	0	0	0.735574	0.0865944	0.479818	0.459603	0	0	0.199006	0.286281	0.252594
MPI-847	0.0231077	0	0.00577174	0	0.556277	0	0.822664	0	0.675857	0	0	0.394481	0.823461
MPI-869	0.28676	0.166623	0.0966411	0.269101	0	0.200974	0.30728	0	0	0	0.437821	0.267886	0.241989
MPI-876	0.210837	0	0.275246	0	0.530066	0.0817481	0.476378	0	0	0	0.53758	0.262778	0.176898
MPI-900	0.0596175	0	0.00576887	0.216556	0.301494	0	0.150623	0.0851597	0	0	0.273406	0.307786	0.309941
MPI-904	0.265718	0.271773	0	0	0	0.387679	0.214606	0	0.343198	0	0.111685	0.235539	0.292464
MPI-053	0.154794	0.435452	0	0	0	0.26581	0.286799	0.415236	0	0	0.145084	0.0667018	0.26386
MPI-119	0.186343	0.135493	0	0	0.112013	0.263821	0.450136	0.0126361	0.0698111	0	0.229847	0.145491	0.396599
MPI-150	0.226852	0.215995	0.114085	0	0.409746	0.0446771	0.374236	0	0	0	0.277628	0.17828	0.336566
MPI-203	0.183962	0.234769	0.2469	0	0.0211414	0.274637	0.349102	0.189319	0	0	0.0204348	0.266848	0.139852
MPI-231	0	0.262962	0	0	0.0638643	0.0956167	0.271908	0.327491	0	0	0.367471	0	0.350138
MPI-285	0.20367	0.0607049	0.00877824	0	0	0.38884	0.238392	0.282395	0	0	0.265304	0.138187	0.179559
MPI-329	0.0817849	0.400962	0	0	0	0.321361	0.270149	0.291611	0	0	0.117116	0.111706	0.0611058
MPI-341	0.40096	0	0.24976	0	0.392055	0.293037	0.473938	0.129928	0	0	0.254454	0	0.296351
MPI-393	0.300823	0.252761	0	0	0.03357	0.241095	0.237004	0	0.107382	0	0.0365664	0.195369	0.16529
MPI-437	0.395695	0.228856	0	0	0	0.319397	0.204044	0.477859	0	0	0.0821372	0.403836	0.284456
MPI-686	0	0.628066	0	0	0.309816	0.03319	0.351246	0	0.424585	0	0.156312	0.109348	0.632063
MPI-749	0.111303	0.0929118	0	0	0	0.467049	0.190882	0	0.217836	0	0	0.162668	0.169351
MPI-799	0.414931	0	0.0134092	0	0.321409	0.0424072	0.426263	0.0941214	0	0	0.0372305	0.178967	0.227507
MPI-815	0.26275	0.240386	0.276045	0	0	0.274455	0.240282	0.335832	0	0	0.173515	0.369048	0.131568
MPI-873	0.50461	0.147864	0.0230195	0	0.302559	0.27224	0.406878	0	0.254399	0	0.294996	0.145537	0.276367
MPI-010	0.267595	0.305737	0	0	0	0.340436	0.218169	0.348629	0	0	0.23209	0.19309	0.0617835
MPI-022	0.33892	0.164554	0.0588709	0	0.130874	0.333635	0.431675	0	0.0436269	0	0	0.0926142	0.184496
MPI-039	0.189002	0.468442	0	0	0	0.360219	0.31994	0.350742	0	0	0.0559697	0.0867845	0.24718
MPI-105	0.294542	0.0460073	0	0	0.143005	0.327186	0.410522	0.176464	0	0	0.0311256	0.12929	0.267094
MPI-113	0.0359492	0	0	0.103289	0	0.264839	0.180301	0.350355	0	0	0.129953	0	0.163271
MPI-153	0.178551	0.159083	0	0	0	0.275899	0.280177	0	0	0	0.225379	0.181598	0.150077
MPI-154	0.234073	0.403736	0	0	0	0.285404	0.164445	0	0.0431528	0	0	0.181684	0.151702
MPI-255	0.163739	0.206731	0	0	0	0.389806	0.251323	0.252809	0	0	0	0.0424001	0.27538
MPI-309	0.178948	0.183035	0.0682804	0	0	0.309951	0.190954	0.161532	0	0	0.0951552	0.102964	0.177297
MPI-312	0.356639	0.581748	0	0	0.00064666	0.272603	0.353614	0	0	0	0.245427	0.0467675	0.177109
MPI-314	0.0917052	0.125152	0.0409303	0	0.335721	0.054383	0.248192	0	0.0638486	0	0.360378	0.139844	0.119538
MPI-351	0.122158	0.335708	0	0	0	0.365145	0.365948	0	0	0	0.176313	0.0449617	0.190287
MPI-355	0.22036	0.0495702	0	0	0	0.294023	0.452967	0.0381632	0.0327077	0	0	0.10919	0.557989
MPI-394	0.330035	0	0.151054	0	0.538507	0.364417	0.526757	0.185865	0	0	0.325744	0	0.449099
MPI-398	0.246708	0.0170266	0	0	0.184251	0.325252	0.34854	0	0	0	0.299874	0.133638	0.0751731
MPI-402	0.457086	0.363162	0	0.0454351	0	0.350589	0.271576	0	0	0	0.484401	0.059919	0.197749
MPI-427	0.256937	0.173365	0	0	0	0.316167	0.230055	0.249543	0.129591	0	0.153326	0.184122	0.460653
MPI-547	0.129083	0.415357	0.349544	0	0	0	0.609602	0.999493	0	0	0	0.88177	0.814212
MPI-554	0.252248	0.308135	0.198751	0	0	0.351397	0.283166	0.059299	0.1308	0	0.3412	0.549005	0.264231
MPI-585	0	0	0.0919652	0	0.278157	0.376008	0.544024	0	0.199885	0	0.0625389	0.02691	0.212044
MPI-800	0.133829	0	0	0	0	0.460554	0.269457	0	0.104931	0	0	0.0370104	0.157114
MPI-813	0.363348	0.13971	0	0.197402	0.152451	0.0574046	0.51124	0	0	0	0.333801	0	0.143769
MPI-844	0.0560222	0	0	0.154247	0	0.137952	0.287968	0.428255	0	0	0.288919	0.164109	0.325487
MPI-874	0.21125	0.0963205	0	0	0	0.370349	0.287842	0	0	0	0.120366	0.150181	0.266017
MPI-385	0.151945	0.175006	0	0.257953	0	0.250704	0.130699	0.0762921	0	0	0.117001	0.0307108	0.0712431
MPI-875	0.252397	0.0910258	0	0	0.481699	0.219292	0.381939	0	0	0	0.236544	0.223114	0.294317
MPI-702	0.390092	0.159879	0.20323	0	0	0.149006	0.304918	0.326406	0	0	0.313853	0.0427899	0.479278
MPI-704	0.21993	0	0.209617	0	0.445246	0.154574	0.694899	0	0	0.00667358	0	0.191219	0.195857
MPI-757	0.380452	0.127169	0.119973	0	0	0.304659	0.333104	0	0	0	0	0.182802	0.153649
MPI-689	0.342449	0.36817	0.125302	0	0.0100278	0.112681	0.197542	0.0996944	0	0	0.240212	0.0076683	0.102342
MPI-012	0.226415	0	0.120498	0.125959	0	0.166127	0.193789	0.231846	0	0	0.00427238	0	0.0921373
MPI-299	0.161991	0	0.128953	0	0	0.417973	0.310399	0.435907	0	0	0.345434	0.0720695	0.105155
MPI-219	0.0493143	0.00956504	0	0.278433	0	0.27548	0.307158	0.17089	0	0	0.298752	0.0154221	0.308879
MPI-282	0.337256	0.0758806	0.0202516	0	0.111052	0.459789	0.278378	0	0.14221	0	0.212079	0.179887	0.153377
MPI-531	0.308838	0	0	0.0902395	0	0.249258	0.187243	0	0	0	0.142251	0.0792081	0.116148
MPI-543	1	0	0.818142	0	0.174029	0.245045	0.5436	0	0.351037	0	0.481889	0.501115	0.0509746
MPI-818	0.67461	0	0	0.385783	0.149256	0.194234	0.507076	0	0	0	0.788645	0.224748	0.0844607
MPI-879	0.130374	0	0.198795	0.110786	0.6601	0.12847	0.346768	0.699804	0	0	0.381772	0.264459	0.465397
MPI-905	0.475335	0	0.301653	0.446993	0.383255	0.0141631	0.425725	0	0.143907	0	0.7198	0.498744	0.165629
MPI-390	0.235186	0.00753984	0	0	0.143572	0.409318	0.402699	0	0.139751	0	0.0766903	0.115948	0.116504
MPI-845	0.24426	0.198069	0	0	0	0.247713	0.284656	0.458879	0	0	0.142395	0.0639768	0.231544
MPI-291	0.300873	0.19083	0	0	0	0.159262	0.183813	0.144345	0	0	0.217171	0.146741	0.200935
MPI-186	0.504826	0.0798862	0.00183862	0	0	0.310964	0.245254	0.0655385	0	0	0.373251	0.0610673	0.179501
MPI-157	0.455932	0.48047	0	0	0	0.310766	0.333337	0.180819	0	0.0127324	0.0414908	0.144409	0.244481
MPI-234	0.347211	0	0.193845	0	0.030592	0.396278	0.29689	0	0.131863	0	0.424447	0.221613	0.0351872
MPI-063	0.144464	0.291407	0	0.094073	0	0.260978	0.361399	0.361734	0	0	0.427364	0.102881	0.132164
MPI-073	0.340522	0	0.106711	0	0	0.182275	0.296704	0.100165	0.00769885	0	0.312406	0.0675613	0.135156
MPI-141	0.4717	0.386768	0	0	0.0788146	0.414107	0.401337	0	0.164005	0	0.11438	0.0322776	0.29437
MPI-196	0.135393	0	0.301435	0	0	0.379683	0.303146	0.640884	0	0	0.127042	0.395755	0.0229266
MPI-213	0.552416	0.594914	0.135741	0	0	0.000336015	0.432986	0.713879	0	0	0.418569	0.35676	0.33945
MPI-224	0.0831266	0	0	0	0	0.267941	0.257716	0	0.143462	0	0.0678239	0	0.204678
MPI-559	0.102382	0.184334	0.182585	0	0.429597	0.190938	0.696967	0	0.474319	0	0.323694	0	0.272046
MPI-733	0.528024	0	0	0.0204043	0.00729373	0.26947	0.464623	0.015784	0.0220067	0	0.272127	0.336541	0.379432
MPI-765	0.479094	0	0.267282	0.0530216	0.524382	0.0981016	0.239606	0.311084	0	1	0.182095	0.42388	0.0864638
MPI-797	0.257441	0	0	0	0.497274	0.250527	0.470545	0	0.0941746	0	0.13019	0.0394364	0.0906221
MPI-839	0.613577	0	0.270771	0	0.243386	0.223049	0.417444	0.16998	0	0	0.487034	0.191773	0.148472
MPI-902	0.0418815	0	0.0374612	0.282203	0.0476594	0.0916246	0.493385	0.276995	0	0	0.0944667	0.100466	0.45739
MPI-388	0.656187	0	0.0687182	0	0.0509506	0.355409	0.595265	0.062788	0.087983	0	0	0.207074	0.276432
MPI-200	0.441434	0	0.313233	0	0.721146	0.117735	0.542951	0	0.267355	0	0.28816	0.224103	0.280929
MPI-365	0.320945	0	0.113691	0.202889	0.126969	0.337022	0.426875	0	0.123838	0	0.414387	0.3183	0.0537456
MPI-378	0.296546	0	0.0747477	0.262296	0	0.218247	0.370651	0.359168	0	0	0.00137295	0.0534097	0.343243
MPI-434	0.294213	0	0.0186674	0.242739	0.0481311	0.226078	0.322197	0.0261564	0	0	0.105231	0.0131927	0.264906
MPI-809	0.135652	0	0.497974	0	0.533798	0.100078	0.468837	0	0.387549	0	0.622722	0.351424	0.256123
MPI-810	0.563198	0.044	0.19685	0	0.407183	0.274023	0.533943	0	0	0	0.249879	0.324857	0.179493
MPI-208	0.65193	0.171608	0.0838516	0.00836333	0	0.217092	0.366624	0	0.0312305	0	0.474139	0.0945269	0.262368
MPI-326	0.491398	0.0693032	0	0	0.176671	0.261347	0.369761	0	0	0	0.379472	0.227954	0.271497
MPI-789	0.252281	0	0.118013	0	0.121298	0.389175	0.366614	0	0.129378	0	0.389403	0.107932	0.203091
MPI-236	0.578335	0	0.345124	0	0.0660441	0.193129	0.420627	0	0	0	0.159452	0.238828	0.236141
MPI-021	0.186067	0.179986	0.00970857	0	0.00341389	0.252584	0.497368	0	0.410339	0	0.0775378	0.10565	0.355069
MPI-052	0.129351	0	0	0.0263945	0.293583	0.124661	0.297758	0	0	0	0.232448	0.0422623	0.153228
MPI-069	0.269738	0.025019	0.087364	0.106258	0	0.137428	0.24088	0.18369	0	0	0.363877	0.0808499	0.162404
MPI-076	0.114238	0.246579	0	0	0	0.395229	0.288282	0.093635	0	0	0	0.0771896	0.230256
MPI-145	0.201463	0.0575707	0	0	0.0182131	0.245814	0.403994	0.071642	0.038731	0	0.0659908	0.067778	0.361659
MPI-155	0.184631	0.227125	0	0	0	0.376666	0.352428	0.0415977	0	0	0.21574	0	0.130072
MPI-201	0.0615811	0.00605	0	0	0	0.482821	0.0882208	0	0	0	0.284735	0	0.067293
MPI-204	0.277621	0	0.15806	0	0	0.136814	0.190547	0	0.0621731	0	0.115305	0.153495	0.145164
MPI-206	0.111564	0	0	0	0	0.267881	0.400529	0	0.18808	0	0.135493	0.0066127	0.0380244
MPI-232	0.20352	0	0	0	0.287997	0.327676	0.380481	0	0.0447204	0	0.346564	0.0346559	0.315261
MPI-243	0.130206	0	0.44984	0	0.445992	0.240526	0.357127	0	0	0	0.733208	0.405915	0.19576
MPI-246	0.168743	0.134444	0	0	0	0.546433	0.387927	0.14322	0	0	0.152963	0.0187363	0.171253
MPI-273	0.194854	0	0.0307445	0.131827	0	0.191196	0.15688	0.118013	0	0	0.233052	0.121012	0.304002
MPI-293	0.324251	0	0	0.162876	0.27586	0.0951509	0.377776	0.0833234	0	0	0.581843	0.169127	0.276249
MPI-321	0.186688	0.0364932	0	0	0	0.189975	0.352936	0	0	0	0.0628453	0.00689385	0.13091
MPI-348	0.329811	0	0.0712864	0.126349	0.160704	0.286365	0.318455	0.531945	0	0	0.283201	0.111779	0.121572
MPI-361	0.00614523	0	0.153864	0	0.354184	0.187477	0.329282	0.190754	0	0	0.189109	0.127891	0.14986
MPI-363	0.448789	0	0.299841	0	0.521452	0.0441215	0.510792	0	0.322969	0	0.145099	0.45552	0.362838
MPI-376	0.0970574	0	0.0786759	0	0.0907585	0.533603	0.29309	0	0.182632	0	0	0.0541165	0.115328
MPI-438	0	0	0.3293	0	0.732315	0.135502	0.637648	0.0590344	0	0	0.74303	0.140755	0.217929
MPI-440	0.28205	0	0.146481	0	0	0.262068	0.181962	0.182764	0	0	0.676257	0.103258	0.0584725
MPI-541	0.170081	0	0.0577676	0.328378	0	0.149179	0.342065	0.711111	0	0	0.787917	0.141458	0.0957085
MPI-557	0.18894	0.4962	0.209586	0	0	0.186363	0.427749	0.0716437	0	0	0.300141	0.0144958	0.415726
MPI-578	0.559297	0	0.224874	0	0.365762	0.0588844	0.52129	0.177821	0	0.11948	0.019125	0.43172	0.336851
MPI-599	0	0.128418	0.135757	0	0	0.357785	0.326044	0.308889	0.0892753	0	0	0	0.421198
MPI-848	0.21616	0	0	0.126543	0.231122	0.301222	0.518839	0	0.628006	0	0	0.151133	0.241116
MPI-899	0.443431	0	0	0	0.275901	0.409614	0.589559	0	0.378454	0	0.254574	0.181095	0.122005
MPI-023	0.485386	0	0	0	0.120159	0.233138	0.310123	0.0536804	0	0	0.125649	0.20019	0.154072
MPI-035	0.285052	0	0	0	0	0.326096	0.261938	0.210634	0	0	0.246411	0.120977	0.154156
MPI-111	0.240809	0.197777	0.0159501	0	0	0.43703	0.401891	0.181448	0	0	0.207277	0.0151983	0.180324
MPI-151	0.368525	0	0	0	0	0.342822	0.107836	0.310909	0	0	0.321174	0.297216	0.0622184
MPI-188	0.292243	0.0908221	0.0705316	0	0	0.294867	0.100224	0	0	0	0.294544	0.0665384	0.0855575
MPI-247	0.000790259	0.205004	0	0	0	0.350006	0.125216	0.333796	0	0	0.0186678	0.064856	0.269
MPI-345	0.43395	0	0	0.0821119	0	0.102087	0.291799	0	0.787723	0	0.144091	0.32073	0.10953
MPI-370	0.455162	0	0	0	0.391106	0.311358	0.466768	0	0.0174366	0	0	0.0583312	0.354931
MPI-391	0.79462	0	0.629426	0.334426	0.150825	0.0162449	0.408228	0.187436	0	0	0.324628	0.180979	0.478532
MPI-397	0.289431	0	0.0870733	0	0.151013	0.250551	0.413673	0	0.273542	0	0.337255	0.261377	0.42781
MPI-403	0.423363	0.0574518	0.203042	0.195959	0.257048	0	0.476234	0	0.0942329	0	0.450222	0.115715	0.535722
MPI-542	0.0401341	0	0	0	0.341498	0.626337	0.584684	0	0.375713	0	0.134401	0	0.310923
MPI-553	0.230776	0.0761228	0	0.20041	0	0.163734	0.385784	0.236748	0	0	0.0583893	0.196825	0.272358
MPI-685	0.656827	0	0.206257	0.193784	0.377944	0	0.438113	0	0.615488	0	0.0368804	0.437131	0.533593
MPI-807	0.231154	0.005575	0	0	0.215415	0.194728	0.594839	0.138485	0	0	0.0933013	0.0301582	0.12913
MPI-831	0.178495	0.212798	0	0	0	0.232371	0.284326	0	0	0	0.148375	0.0694296	0.163193
MPI-840	0.117703	0	0	0.404593	0.168961	0.224715	0.394182	0.0181636	0	0	0.0582879	0.0685837	0.312505
MPI-846	0.112479	0	0	0	0	0.409067	0.482255	0.161764	0	0	0.276232	0.0714203	0.0628755
MPI-860	0.229751	0	0	0.102511	0	0.308024	0.29399	0	0	0	0.0588308	0.0569063	0.185519
MPI-863	0.277996	0	0	0	0.144912	0.473582	0.245462	0.180824	0	0	0	0.0224572	0.121275
MPI-369	0.374096	0	0.177072	0.276449	0.0798631	0	0.225555	0.10585	0	0	0.126169	0.137621	0.163665
MPI-538	0.179225	0.315737	0	0	0	0.408725	0.238059	0.209309	0	0	0	0.240185	0.0580362
MPI-205	0.0353209	0.0149618	0.116516	0	0	0.220807	0.351045	0.285448	0	0	0.0320847	0.238516	0.195013
MPI-684	0.1572	0	0	0.0099651	0	0.286311	0.338946	0.0119318	0	0	0.0456216	0.260211	0.0310644
MPI-703	0.168749	0.204616	0.0833701	0	0.187194	0.190787	0.369778	0	0	0	0.212302	0.376495	0.115612
MPI-762	0.568958	0	0.19759	0.20856	0.54216	0.188274	0.579231	0	0.0264374	0	0.535417	0.302316	0.263774
MPI-714	0.752184	0	0.215026	0	0	0.445896	0.639236	0.0153296	0	0	0	0.225855	0.226475
MPI-184	0.202512	0.116819	0	0	0	0.255058	0.243382	0	0.161926	0	0.225328	0.112001	0.176561
MPI-191	0.227272	0.0960263	0	0	0.191806	0.315357	0.457686	0	0	0	0.368193	0	0.266328
MPI-195	0.0246595	0	0.272003	0	0	0.448982	0.216111	0.861236	0.0156945	0	0	0.425987	0.306448
MPI-342	0.0273254	0	0.118702	0	0.756735	0.195766	0.68036	0	0	0	0.17104	0.00988633	0.179781
MPI-598	0.0811484	0	0.206058	0	0.722607	0.429601	0.603158	0	0.26119	0	0.229313	0.166546	0.160564
MPI-215	0.134292	0.251602	0	0	0	0.477601	0.364966	0	0.169028	0	0.175904	0.150046	0.220481
MPI-331	0.324577	0	0.0594141	0	0	0.395002	0.190839	0.0267954	0	0	0	0	0.148843
MPI-210	0.30048	0.0122309	0.215664	0.428513	0.0211773	0	0.329499	0	0.262167	0	0.0861063	0.163019	0.109565
MPI-334	0.206467	0	0.093094	0	0	0.239572	0.288882	0.0422303	0	0	0.0796436	0	0.260243
MPI-074	0.369098	0.0997875	0	0	0	0.389727	0.308292	0.0942961	0	0	0.129961	0.102991	0.0847754
MPI-228	0.439881	0.00347802	0.248044	0	0.00429372	0.100214	0.211839	0.0755133	0	0	0.131825	0	0.289749
MPI-235	0.212729	0	0.37773	0	0.0959968	0.325918	0.320547	0.117137	0	0	0.614096	0.429774	0.278159
MPI-237	0.432136	0	0	0.0154859	0	0.312154	0.368586	0.495524	0	0	0.496002	0.244154	0.169652
MPI-096	0.199607	0	0.227427	0	0.255247	0.179147	0.281841	0	0	0	0.202975	0.047655	0.650186
MPI-353	0.191935	0	0	0.228608	0.110221	0.223924	0.298448	0.241212	0	0	0.74134	0.197971	0.318839
MPI-748	0.200578	0.0313923	0.598606	0	0.24776	0.00474823	0.188561	0.648531	0	0	0.41846	0.524044	0.0739736
MPI-229	0.0217862	0.369365	0	0	0	0.410189	0.267147	0	0	0	0	0	0.132169
MPI-768	0.12938	0.0238158	0	0	0.280579	0.117181	0.434802	0.174377	0	0	0	0	0.314285
MPI-176	0.246529	0.0499016	0.168333	0	0	0.249891	0.224301	0.0258122	0	0	0.128522	0.116272	0.0748633
MPI-389	0.103138	0	0.173752	0	0.353521	0.192256	0.371517	0.208957	0	0	0.219501	0.0349146	0.0962137
MPI-687	0.103398	0.282407	0	0	0	0.264377	0.394732	0	0.255814	0	0.344245	0	0.346785
MPI-706	0.250301	0	0.129812	0	0	0.296724	0.454424	0	0.28243	0	0.194736	0.0764764	0.291426
MPI-414	0.138934	0	0	0	0.113466	0.441294	0.465848	0	0.0464302	0	0.227064	0.0937357	0.19984
MPI-560	0.110197	0	0	0	0.393683	0.369013	0.403046	0	0.582573	0	0	0.0427819	0.287405
MPI-880	0.198911	0.23576	0	0	0	0.209944	0.399979	0	0.710082	0	0.247614	0.252051	0.630279
MPI-884	0.181155	0.476296	0	0	0	0.274028	0.00717018	0.134927	0	0	0.056175	0.256442	0.0314395
MPI-866	0.334509	0.306819	0.232081	0.320695	0.273307	0	0.305913	0	0	0	0.639194	0.545559	0.19372
MPI-870	0	0.29305	0.0266966	0.438979	0	0	0.302978	0	0	0	0.25326	0.257874	0.592175
MPI-409	0.212822	0.45557	0	0	0.112528	0	0.442865	0	0.112139	0	0.16336	0.129477	0.459975
MPI-189	0.242252	0.0149826	0.211989	0	0	0.2465	0.237208	0.217596	0	0	0.0657998	0	0.310348
MPI-634	0.469168	0.224386	0.12745	0	0.0784136	0.343528	0.454085	0.339158	0	0	0.155677	0.143478	0.446078
MPI-302	0.377815	0.338675	0.356661	0	0.155785	0	0.309337	0.418254	0	0	0.226347	0.428757	0.0499692
MPI-885	0.00931657	0.33973	0	0	0	0.532198	0.0971806	0.043884	0.00562355	0	0	0	0.144102
MPI-652	0.0360796	0.0193727	0	0	0	0.403789	0.0407927	0.00107228	0	0	0	0.0313997	0.140706
MPI-028	0.0637991	0.610101	0	0	0	0.474063	0.021951	0.205837	0	0	0	0.0558066	0.147271
MPI-120	0.0982913	0.443195	0	0	0	0.249647	0.275937	0	0.121587	0	0	0.00192137	0.153475
MPI-690	0.222016	0.456318	0	0	0	0.474937	0.0709511	0.118881	0	0	0	0.17545	0.155076
MPI-187	0.114081	0.0526298	0	0	0.0138034	0.346961	0.346332	0.19893	0	0	0	0.0360369	0.292228
MPI-046	0.0373394	0.627117	0.0108186	0	0	0.363997	0.134431	0.188443	0	0	0.155465	0.0462776	0.164887
MPI-320	0.449883	0	0.179211	0	0.0940371	0.334258	0.166157	0.246988	0	0	0.186975	0.480639	0
MPI-165	0	0.349633	0	0	0	0.335018	0	0.226515	0	0	0	0	0.142037
MPI-826	0.295526	0.479807	0	0	0	0.381174	0.139457	0.0842756	0	0	0.164076	0.306743	0.0652921
MPI-020	0.0994911	0.18641	0	0	0	0.430546	0.213319	0.257133	0	0	0	0.00292108	0.167023
MPI-036	0.0546008	0.579226	0	0	0	0.332632	0.084103	0	0	0	0.0243988	0.115839	0.366685
MPI-407	0.155432	0	0.105272	0.208384	0.191784	0	0.145408	0.281125	0	0	0.00765497	0	0.126767
MPI-051	0.13564	0.0908932	0	0	0	0.254535	0.012861	0	0.273044	0	0	0	0.244893
MPI-058	0.0941079	0.306391	0	0	0	0.36665	0.19108	0	0	0	0.108099	0.0724074	0.0518912
MPI-112	0.10455	0.0576558	0	0	0	0.319112	0.315777	0.111905	0.145534	0	0	0.0138661	0.285302
MPI-565	0.0877143	0.157227	0	0	0	0.474401	0.391668	0	0.00114518	0	0.00403276	0	0.102822
MPI-162	0.202258	0.477785	0	0	0	0.283188	0.0959917	0.112979	0	0	0	0.0302732	0.216924
MPI-308	0.212889	0.0608599	0.231165	0.141204	0	0.24909	0.169134	0.296451	0	0	0.186693	0.371087	0.192737
MPI-635	0.204687	0.0904794	0	0	0.207466	0.258825	0.345506	0	0.519972	0	0.318167	0.372357	0.0749323
MPI-356	0.195321	0.244684	0	0	0	0.39227	0.219582	0	0	0	0	0.0848866	0.282364
MPI-121	0.275398	0.12483	0.0317506	0	0	0.350679	0.26063	0.157958	0	0	0.137143	0.149302	0.0760276
MPI-423	0.272561	0.519751	0.124752	0	0	0.294981	0.124365	0.225696	0	0	0.0974873	0.310629	0.0494639
MPI-104	0.0706053	0	0.138128	0	0	0.256402	0.0991396	0	0.245112	0	0	0.115579	0.188641
MPI-387	0.175163	0.436054	0	0	0	0.521884	0.187098	0	0.0481061	0	0	0	0.336507
MPI-698	0.167212	0.316751	0	0	0	0.282651	0.00517838	0.176459	0	0	0	0	0.113666
MPI-701	0.163139	0.49279	0.0762145	0	0	0.156536	0.210013	0	0.181658	0	0.148755	0.162029	0.314772
MPI-700	0.238402	0.417107	0	0	0	0.212065	0.21322	0.415792	0.0334065	0	0.0964378	0.146282	0.170857
MPI-248	0.322079	0.0521278	0.270153	0.0135272	0	0	0.226476	0	0.172433	0	0.209841	0	0.196595
MPI-271	0.0930105	0.0822473	0	0	0	0.531856	0.0885716	0	0.113917	0	0	0.0303156	0.178969
MPI-727	0.157096	0	0.362295	0.262174	0	0	0.0776162	0	0.148811	0	0.167127	0.24232	1
MPI-267	0.358704	0.151421	0.338485	0.161973	0.197469	0	0.0609862	0.320962	0	0	0.548344	0.468013	0.0504302
MPI-258	0.324944	0.058245	0.13054	0.0443217	0.34844	0.163851	0.303173	0	0.221235	0	0.602816	0.467291	0.0594493
MPI-431	0.388869	0.230275	0.416534	0	0	0.0910398	0.21642	0.764773	0	0	0.458064	0.281941	0.37004
MPI-450	0.67426	0	0.33999	0.37006	0.125546	0	0.197616	0.328657	0	0	0.727202	0.590145	0.357702
MPI-457	0.200469	0.295432	0.554042	0.0385635	0.200133	0	0.310815	0.204964	0	0	0.725392	0.681767	0.0535426
MPI-464	0.290372	0.0364795	0.30437	0.713126	0.00672078	0	0.0137407	0.392456	0	0	0.564449	0.227486	0.0785103
MPI-517	0.212557	0.697063	0	0	0	0.243711	0.149535	0.536031	0	0	0.0798901	0.0569372	0.233147
MPI-519	0.772975	0.0561585	0.632796	0	0.457451	0	0.213836	0.264419	0	0	0.871902	0.822208	0.067007
MPI-602	0.321857	0.279547	0.534792	0.159723	0.112325	0	0.0473497	0.177177	0	0	0.65007	0.597349	0.0731231
MPI-631	0.599249	0.0178034	0.642595	0	0.491918	0	0.35544	0.689	0	0	0.794641	0.91823	0.0250325
MPI-886	0.514662	0	0.546458	0	0.436271	0.164397	0.199592	0	0.15198	0	0.378117	0.798764	0.24848
MPI-878	0.396892	0.158421	0	0.126419	0.298857	0.198613	0.187147	0.296468	0	0	0.230818	0.0553686	0.212624
MPI-392	0.518523	0.0422052	0.24874	0.168291	0	0.192254	0.209315	0.300908	0	0	0.439909	0.341069	0.110597
MPI-522	0.342119	0	0.412317	0.358492	0.210953	0.0209829	0.182282	0.106424	0	0	0.604562	0.35092	0.16312
MPI-561	0.0952184	0.362489	0	0	0	0.358457	0.149026	0.209351	0	0	0.0874893	0.0935606	0.0443168
MPI-601	0.24662	0.211429	0.454704	0	0	0.131364	0.117512	0.102283	0	0	0.238837	0.131711	0.07765
MPI-603	0.305899	0.181572	0.651849	0	0.0956288	0.0436123	0.251933	0.072089	0.0526617	0	0.246431	0.542418	0.132824
MPI-707	0.269375	0	0.21475	0.308419	0.00680436	0	0.102071	0.176661	0	0	0.365731	0.0880995	0.107395
MPI-710	0.489097	0	0.554487	0.426057	0.363394	0	0.227554	0	0.447059	0	0.359919	0.691944	0.365866
MPI-653	0.416468	0.0868359	0.4874	0	0.00966187	0.139384	0.161758	0	0.0701432	0	0.564995	0.470604	0.0914056
MPI-657	0.595555	0	0.281722	0.0884049	0.489624	0	0.367098	0	0.20411	0	0.433618	0.601846	0.712826
MPI-666	0.308939	0.156796	0.46829	0	0	0.41693	0.0345165	0.303365	0	0	0.331394	0.387683	0.0911355
MPI-711	0.349652	0	0.4551	0.0905444	0	0.0749167	0.10366	0.343778	0	0	0.497272	0.182116	0.32332
MPI-720	0.398023	0	0.218178	0.138424	0.108814	0.110222	0.26404	0.0805501	0	0	0.26362	0.304342	0.0777495
MPI-882	0.193295	0	0.279048	0	0.577536	0.0641294	0.432883	0.142714	0	0	0.567964	0.462711	0.079272
MPI-451	0.311354	0	0.332706	0	0	0.278797	0.273681	0	0	0	0.37741	0.302069	0
MPI-575	0.0701694	0.288329	0.0353823	0.354737	0	0.234068	0.130146	0.488687	0	0	0.240512	0.246406	0.371484
MPI-664	0.260864	0.0921796	0	0	0.534861	0.145305	0.302012	0	0	0	0.260879	0.338882	0.191616
MPI-728	0.232876	0	0.51083	0.131569	0.137942	0.0539099	0.119316	0.448223	0	0	0.34309	0.440553	0.165256
MPI-819	0.350753	0	0.403938	0.655122	0.17241	0.00926617	0.154081	0	0.208229	0	0.765587	0.630487	0.040422
MPI-897	0.234739	0	0.194808	0.322903	0.283246	0.227975	0.341698	0	0	0	0.43094	0.327099	0.117697
MPI-256	0.327723	0	0.545117	0.142493	0.153384	0	0.0171181	0.672873	0	0	0.577526	0.570903	0.0226202
MPI-257	0.278903	0	0.461417	0.0765928	0.437952	0	0.0456718	0.779746	0	0	0.536915	0.514689	0.0810271
MPI-260	0.0747189	0	0.420955	0.310306	0.21897	0	0.101076	0.786498	0	0	0.726722	0.444072	0
MPI-263	0.530344	0.00715363	0.630554	0	0.242687	0	0.197641	0.648836	0	0	0.560309	0.6514	0.246161
MPI-264	0.348258	0	0.728994	0	0.690265	0	0.145424	0	0	0	0.572067	0.454847	0.193656
MPI-265	0.169696	0.0117559	0.453505	0.0489687	0.0985983	0	0.0571751	0.434405	0	0	0.560903	0.524167	0.0583085
MPI-266	0.24595	0.0870942	0.470205	0	0.0636742	0.154891	0.176411	0.408622	0	0	0.193535	0.305825	0.047418
MPI-268	0.637766	0	0.402408	0.108315	0.576783	0	0.255841	0.134485	0	0	0.557513	1	0.0951675
MPI-283	0.688616	0	0.802447	0.00300145	0.703989	0	0.217197	0.0519219	0	0	0.75527	0.674871	0.0904364
MPI-307	0.28718	0.247737	0.382558	0.0230387	0.0777543	0	0.120798	0.244345	0	0	0.439257	0.460452	0
MPI-425	0.169056	0.30603	0.448822	0	0.0801101	0	0.0753772	0.481968	0	0	0.316953	0.473426	0.18031
MPI-428	0.67481	0.206577	0.367619	0.0925572	0.0570248	0.0226209	0	0.0183792	0	0	0.71517	0.444244	0.0307497
MPI-429	0.343085	0	0.628677	0.0649587	0.0662127	0	0.114411	0.518407	0	0	0.467428	0.497554	0.0821156
MPI-432	0.314905	0.145453	0.342138	0	0.429997	0.157691	0.145118	0	0.212091	0	0.38844	0.276203	0.271351
MPI-444	0.626125	0	0.384143	0	0.641167	0.113711	0.259661	0	0.417581	0	0.453429	0.384475	0.108083
MPI-445	0.354311	0.0576652	0.928641	0	0	0.0156101	0	0.883391	0	0	0.51421	0.426107	0.0233433
MPI-446	0.352601	0.329965	0.446234	0	0.283662	0	0.144205	0	0.0281117	0	0.617152	0.590719	0.0490343
MPI-447	0.524335	0	0.19197	0	0.19896	0.153731	0.318342	0	0.26251	0	0.616255	0.214176	0.423995
MPI-448	0.506457	0	0.4948	0.363852	0.0304229	0	0.21643	0.391691	0	0	0.547119	0.67204	0.0821414
MPI-449	0.229724	0.211411	1	0	0	0	0.0926398	0.293007	0	0	0.462454	0.37092	0.0265827
MPI-454	0.250337	0.267075	0.322414	0.366725	0.235084	0	0.271642	0.251031	0	0	0.649001	0.519565	0.0356119
MPI-455	0.371787	0.27121	0.426968	0	0.285819	0	0.154352	0	0.169583	0	0.349763	0.452172	0.10254
MPI-456	0.250537	0	0.285676	0	0.732527	0.0453934	0.31153	0	0.188422	0	0.862331	0.465854	0.081239
MPI-458	0.159983	0	0.791044	0	0.419445	0	0.215729	0.513135	0	0	0.455596	0.488006	0.0474661
MPI-459	0.248402	0	0.875816	0	0.0952185	0.151719	0.221955	0.194244	0	0	0.263687	0.363707	0.0776454
MPI-460	0.530066	0.0547903	0.623669	0.0952499	0.332591	0	0.159465	0.722005	0	0	0.5438	0.515631	0.0268488
MPI-462	0.28325	0	0.57917	0	0.0104833	0.122149	0.113336	0.45056	0	0	0.330028	0.428642	0.151711
MPI-463	0.405831	0.0566006	0.624771	0	0.419352	0	0.188801	0.301984	0	0	0.398219	0.528658	0
MPI-465	0.567548	0.0296154	0.478839	0.117969	0.0166077	0	0.0941929	0.829072	0	0	0.562399	0.551813	0.0801256
MPI-478	0.395749	0.120162	0.561158	0	0	0.149138	0.124486	0.186287	0	0	0.396794	0.489775	0.00562328
MPI-480	0.503211	0.27474	0.485595	0	0.120397	0	0.171177	0.32268	0	0	0.584913	0.679942	0.075461
MPI-481	0.191884	0	0.587813	0	0.191585	0.0271611	0.0813103	0.522965	0	0	0.394285	0.447679	0.0526462
MPI-482	0.497915	0	0.747499	0	0.523095	0	0.186769	0.256079	0	0	0.49788	0.54985	0.348554
MPI-504	0.370164	0.548301	0.244747	0	0.10055	0.190302	0.00344292	0.141515	0	0	0.350855	0.341916	0.122233
MPI-506	0.354152	0.303435	0.192394	0	0.193036	0	0.162131	0.0523737	0	0	0.598795	0.519492	0.107952
MPI-516	0.376272	0.187965	0.421968	0.0938918	0.27877	0	0.15898	0.400656	0	0	0.573274	0.48893	0.00439848
MPI-518	0.274781	0.120212	0.239478	0	0	0.259932	0.150332	0.333299	0	0	0.191066	0.543873	0.0397528
MPI-520	0.383	0.384409	0.32286	0	0.431193	0	0.152151	0.376554	0	0	0.445129	0.444236	0.250896
MPI-521	0.409202	0	0.470351	0	0.216664	0.15128	0.134	0	0	0	0.360197	0.469709	0.127914
MPI-523	0.351845	0	0.44954	0	0.179073	0.0804397	0.194571	0.264914	0	0	0.392236	0.527528	0
MPI-524	0.39736	0.436793	0.396787	0	0	0.129494	0.029693	0.109947	0.0312956	0	0.336398	0.664889	0.066456
MPI-525	0.441018	0	0.585489	0	0.54022	0	0	0.384447	0	0	0.381935	0.553438	0.032298
MPI-535	0.53072	0	0.621665	0	0.244906	0	0.224065	0.654441	0	0	0.437106	0.646253	0.0450459
MPI-604	0.0832979	0	0.579661	0	0.752976	0	0.140234	0	0	0	1	0.731492	0.0590923
MPI-633	0.293608	0.466084	0.247014	0.00531886	0.569135	0	0.175029	0	0	0	0.383606	0.560424	0
MPI-770	0.56062	0	0.35951	0	0.499016	0.152571	0.545332	0	0.284358	0	0.346851	0.39339	0.165107
MPI-772	0.554363	0	0.396943	0.195766	0.398897	0	0.214476	0.428414	0	0	0.600182	0.827693	0.174838
MPI-773	0.35364	0.164907	0.352556	0.289782	0.100034	0	0.188287	0.302724	0	0	0.522895	0.63305	0.0993671
MPI-775	0.245035	0	0.529345	0.0191878	0.345695	0	0.181624	0.190071	0	0	0.630249	0.527778	0.172412
MPI-777	0.380353	0	0.445809	0	0.236891	0.114206	0.24592	0.489313	0	0	0.494935	0.566225	0.0847275
MPI-784	0.276914	0	0.246642	0.14402	0.192057	0.0442499	0.0251012	0.338019	0	0	0.361737	0.51035	0.229728
MPI-785	0.0858871	0	0.448572	0.12469	0	0	0.0221412	0.452426	0	0	0.548347	0.823771	0.207236
MPI-786	0.328671	0	0.325575	0.611089	0.563604	0	0.0384665	0.238866	0	0	0.59825	0.534675	0.0181818
MPI-787	0.366227	0	0.466778	0	0.310351	0.0327419	0.0624813	0.331414	0	0	0.537243	0.502478	0.0218477
MPI-872	0.354678	0.550226	0.511197	0	0.0654237	0.118866	0.156621	0.191755	0	0	0.419798	0.479608	0.0513319
MPI-887	0.349534	0	0.467697	0.0955064	0.661613	0	0.238105	0.673495	0	0	0.542238	0.494091	0.182987
MPI-891	0.223187	0	0.416569	0.36266	0.614837	0	0.307992	0	0	0	0.478819	0.538614	0.0493653
MPI-908	0.325427	0	0.131321	0.756612	0.492233	0	0.281951	0.204082	0	0	0.519715	0.577444	0.112524
MPI-909	0.463498	0	0.644596	0	0.259629	0.0155786	0.106334	0	0	0	0.519224	0.500309	0.0641304
MPI-103	0.267796	0.164418	0.0193815	0	0.141779	0.410421	0.217748	0.208888	0	0	0.14116	0	0.10072
MPI-510	0.22837	0.308882	0	0	0	0.328404	0.225048	0.109214	0	0	0.178733	0.281735	0.0743218
MPI-774	0.361088	0	0.508197	0	0.511594	0.104256	0.156756	0	0	0	0.436866	0.438414	0.114986
MPI-906	0.611466	0	0.447547	0	0.447765	0	0.173378	0.0433925	0	0	0.561745	0.447117	0.123023
MPI-907	0.282874	0	0.0960036	0.150852	0.17392	0.128917	0.395148	0.154685	0	0	0.705287	0.34422	0.300938
MPI-259	0.483554	0	0.625385	0	0.607759	0	0.275558	0	0	0	0.694813	0.630206	0.0489032
MPI-296	0.44186	0	0.808197	0.0248988	0.2717	0	0.0889341	0	0	0	0.804895	0.516223	0.0824835
MPI-297	0.594782	0	0.629217	0	0.189675	0	0.220017	0.280028	0	0	0.725397	0.510356	0.302947
MPI-426	0.391371	0	0.544372	0	0.289223	0.150884	0.0818522	0.117201	0	0	0.381721	0.54807	0.16999
MPI-433	0.330975	0.00417479	0.430499	0	0.0994131	0.305087	0.165049	0	0	0	0.403274	0.437944	0.112304
MPI-505	0.501153	0	0.346787	0.312195	0.498962	0	0.265791	0.249247	0.176297	0	0.507894	0.490445	0.0289033
MPI-507	0.268418	0.0175766	0.065036	0.151877	0.203723	0.0703428	0.397399	0.211186	0	0	0.573106	0.406038	0.148652
MPI-508	0.21956	0.325281	0.473357	0	0.307179	0	0.307283	0.316977	0	0	0.222787	0.28535	0.268232
MPI-515	0.319423	0.215668	0.448188	0	0.116021	0.113126	0.526461	0.149475	0.0863559	0	0.639754	0.199417	0.571992
MPI-526	0.444708	0	0	0	0.539705	0.378006	0.308366	0	0.0504648	0	0.272959	0.279954	0.141163
MPI-533	0.428187	0.261582	0.658449	0	0.344212	0.0562415	0.127196	0.306975	0	0	0.402034	0.21125	0.181479
MPI-536	0.276867	0	0.487955	0.114931	0.273689	0.00712618	0.0986063	0.333808	0	0	0.811336	0.388281	0.300927
MPI-600	0.407772	0.11887	0.468164	0	0.167459	0	0	0.204067	0	0	0.536212	0.617063	0.0744382
MPI-629	0.169238	0	0.0603004	0.60073	0.315344	0	0.186085	0.0170519	0	0	0.516174	0.503238	0.212632
MPI-668	0.273602	0.407725	0.494931	0	0	0.182744	0.099798	0.152269	0.306857	0	0.173086	0.160309	0.576135
MPI-709	0.45546	0	0.632195	0	0.591813	0.0709576	0.312247	0.433323	0	0	0.541754	0.588743	0.0989746
MPI-771	0.512706	0	0.332667	0.437892	0.415234	0	0.217627	0.203509	0	0	0.484994	0.592166	0.0777955
MPI-776	0.451734	0	0.271466	0.362803	0.182082	0.000243164	0	0	0	0	0.612364	0.537691	0.232917
MPI-778	0.512127	0.024704	0.665589	0	0.11613	0.00243529	0.107715	0.375198	0	0	0.32624	0.35354	0.146538
MPI-779	0.615261	0	0.113629	0.193025	0.354085	0.130772	0.233632	0.0702211	0	0	0.694499	0.367521	0.319301
MPI-828	0.641752	0.285339	0.0953873	0	0.333552	0.110253	0.399821	0	0.125978	0	0.335881	0.591097	0.343061
MPI-868	0.395866	0	0.614866	0.116788	0.345262	0.0162643	0.214308	0.301123	0	0	0.697802	0.490765	0.171689
MPI-889	0.209825	0	0.487533	0.162159	0.512163	0	0.147432	0	0	0.0204528	0.598794	0.347835	0.0495104
MPI-903	0.164658	0.117952	0.171824	0	0.110225	0.231464	0.4136	0	0.262185	0	0.143788	0.110563	0.56372
MPI-301	0.0628655	0.0802454	0.615034	0.0179117	0.210293	0.0626753	0.0637553	0.0537796	0	0	0.431858	0.410897	0.152671
MPI-461	0.215084	0.477633	0.67579	0	0.28185	0	0.20224	0	0	0	0.435864	0.508457	0.0081402
MPI-476	0.356271	0.338024	0.537102	0	0.30556	0	0.196167	0.303881	0	0	0.368532	0.623233	0.0836768
MPI-534	0.295708	0	0.573763	0	0.371434	0	0.25422	0.281596	0	0	0.600821	0.768529	0.0359773
MPI-097	0.36695	0.0655706	0.398774	0	0.276255	0.14839	0.31127	0.152536	0	0	0.464244	0.222734	0.408803
MPI-511	0.228326	0.273054	0	0.13728	0.172438	0.218886	0.248157	0	0	0	0.317751	0.395942	0.0281256
MPI-632	0.411353	0.100268	0.255393	0	0	0.163505	0.0765763	0	0	0	0.431859	0.131158	0.177962
MPI-639	0.291489	0	0.210682	0	0.123969	0.181246	0.186233	0.354337	0	0	0.654062	0.502777	0.114667
MPI-640	0.236466	0.0892129	0.243616	0	0.107828	0.190564	0.271523	0.0513839	0.053491	0	0.763076	0.596354	0.107282
MPI-642	0.272715	0.471797	0.0992292	0	0.0107321	0.244888	0.128057	0.311681	0	0	0.104146	0.401158	0.112169
MPI-643	0.444489	0.211243	0.350701	0	0.311776	0.0261417	0.386069	0	0	0	0.600373	0.292688	0.281999
MPI-658	0.303949	0.384367	0.283768	0	0.0663951	0.313282	0.177517	0	0.167472	0	0.307828	0.355273	0.134632
MPI-659	0.265957	0.26945	0	0	0.133202	0.310108	0.138659	0.190104	0	0	0.193947	0.184732	0.220994
MPI-712	0.468576	0.186345	0.174421	0	0.485212	0	0.317712	0.0584711	0	0	0.419916	0.523671	0.23127
MPI-719	0.267337	0.20144	0.328561	0.330174	0.0902198	0	0.203198	0.488246	0	0	0.535298	0.451733	0.264281
MPI-738	0.27371	0.0873392	0.291616	0	0.233745	0.210136	0.361764	0	0	0	0.533526	0.382076	0.0299357
MPI-867	0.279928	0	0.389551	0	0.496816	0.0576294	0.265231	0	0	0	0.308458	0.352051	0.215067
MPI-722	0.23878	0	0.560482	0.0658997	0	0.0855014	0.0890837	0.181963	0	0	0.686419	0.512082	0.122503
MPI-420	0.208309	0.0298835	0.0897815	0.46434	0	0.0834819	0.0761907	0.462037	0	0	0.425305	0.418281	0.0616699
MPI-477	0.0684068	0.0612508	0.719594	0	0.198068	0.179966	0.186744	0.260497	0	0	0.440361	0.469316	0.177641
MPI-479	0.0958052	0	0.63469	0	0.551193	0.193882	0.108706	0.227637	0	0	0.285885	0.195745	0.284269
MPI-636	0.57079	0	0.398406	0	0.529697	0.0285676	0.207694	0.0366779	0	0	0.561821	0.528076	0.177805
MPI-729	0.14115	0	0.343426	0	1	0	0.381976	0	0.503551	0	0.552716	0.717394	0.228567
MPI-888	0.353576	0	0.536193	0	0.253366	0.04027	0.181068	0.105735	0	0	0.5889	0.627389	0.114902
MPI-896	0.380336	0	0.45573	1	0.340828	0	0.363506	0.0664725	0	0	0.869811	0.70461	0.307639
MPI-871	0.268237	0	0.602474	0.475004	0.196132	0	0.221249	0	0	0	0.723183	0.6737	0.0728425
MPI-648	0.185479	0	0	0.427098	0.0697869	0.220756	0.370571	0	0	0	0.478069	0.243449	0.391914
MPI-650	0.239594	0.265379	0.149998	0	0.0566093	0.274378	0.246711	0.060227	0	0	0.124101	0.180772	0.191839
MPI-655	0.270917	0.091422	0	0	0	0.408786	0.257512	0.021982	0	0	0.146223	0.188863	0.194513
MPI-656	0.197608	0.261148	0	0	0.00840451	0.365216	0.140343	0	0.040935	0	0.0307561	0.0190244	0.192667
MPI-811	0.398729	0.162683	0.402521	0	0.0510237	0.281487	0.230235	0.197021	0	0	0.26494	0.360533	0.0783438
MPI-412	0.199704	0	0.0302429	0	0.0428489	0.343689	0.39351	0	0	0	0.0146513	0.137631	0.321716
MPI-627	0.241582	0.357538	0	0	0	0.570971	0.117099	0	0	0	0.00878956	0	0.112359
MPI-724	0.169909	0.22998	0	0	0	0.319045	0.151892	0.274175	0	0	0.550283	0.115056	0.125998
MPI-760	0.672114	0	0.309264	0.193929	0.175025	0	0.370818	0	0.0656987	0	0.294744	0.589729	0.48287
MPI-853	0.454274	0	0.030365	0.104865	0.202982	0.0831539	0.154679	0.267074	0	0	0.478141	0.494058	0
MPI-252	0.226692	0	0.098546	0.196768	0	0.0701933	0.296208	0.359902	0	0	0.186231	0.40343	0.421013
MPI-262	0.12106	0	0.537944	0	0	0.0541468	0	0.763722	0	0	0.553548	0.39306	0.149209
MPI-513	0.572069	0.085255	0	0.149617	0	0.178088	0.327853	0.448587	0	0	0.326311	0.207305	0.215791
MPI-567	0.0997483	0.29536	0.157399	0	0	0.312247	0.110649	0.143877	0	0	0.395397	0.23426	0.0246646
MPI-649	0.538459	0.285964	0.16054	0.090235	0.453786	0	0.403278	0	0.136967	0	0.510262	0.560058	0.354854
MPI-660	0.377574	0.229433	0.272973	0	0.618661	0.04969	0.490628	0	0	0	0.667297	0.307918	0.100235
MPI-663	0.431667	0.235254	0.0788025	0	0	0.200091	0.240101	0.145278	0	0	0.293201	0.300499	0.0769719
MPI-665	0.492095	0	0.353014	0	0.137994	0.160322	0.251728	0.152269	0	0	0.220718	0.271351	0.0508576
MPI-667	0.441458	0.166023	0	0.0289397	0	0.398708	0.224687	0.381784	0	0	0.266994	0.10287	0.60237
MPI-721	0.396088	0.505021	0	0	0.120342	0.196768	0.176703	0	0.0168781	0	0.340591	0.310433	0.112376
MPI-744	0.623307	0.0716887	0.267182	0.18043	0	0	0.259015	0	0	0	0.706777	0.465798	0.0966338
MPI-817	0.254136	0.299745	0	0.0608418	0	0.244887	0.230751	0	0	0	0.201071	0.200754	0.115796
MPI-854	0.205831	0	0	0	0.178374	0.210766	0.157925	0.0200346	0	0	0.269133	0.0598176	0.0106639
MPI-644	0.275605	0.352544	0.214284	0	0	0.223668	0.226488	0.163215	0	0	0.171994	0.373475	0.215391
MPI-708	0.504203	0	0.241471	0	0.296386	0.0186409	0.4673	0	0.390138	0	0.208971	0.373236	0.528624
MPI-723	0.242413	0.159304	0	0	0.0237185	0.200568	0.233711	0	0.0318299	0	0.240015	0.259034	0.115034
MPI-890	0.527036	0	0.439841	0	0.242802	0.144744	0.462339	0	0.119964	0	0.375076	0.457082	0.193215
MPI-788	0.308506	0	0.0179364	0	0.4568	0.372639	0.112701	0	0.0526809	0	0.164361	0.403419	0.147807
MPI-894	0.613218	0	0.440416	0	0.164817	0	0.144231	0.00324082	0	0	0.366613	0.970629	0.308532
MPI-453	0.394736	0	0.150672	0.376568	0	0.161875	0.287677	0.413399	0	0	0.142223	0.112607	0.0568129
MPI-298	0.516524	0.0715788	0.163389	0	0	0.292008	0.295279	0.665575	0	0	0.38728	0.491317	0.204601
MPI-251	0.263531	0	0.382367	0.0410095	0.0747606	0	0.0361183	0.261131	0	0	0.642437	0.321034	0.268207
MPI-503	0.69999	0	0.745608	0.266363	0.311847	0	0.245113	0.445551	0	0.0710103	0.372807	0.650174	0.0377881
MPI-713	0.347319	0	0	0.323367	0.173247	0.104331	0.404659	0.153492	0	0	0.459532	0	0.423614
MPI-443	0.463048	0.131434	0.218888	0.0874539	0	0.0949356	0.289344	0	0.197269	0	0.548164	0.431078	0.335271
MPI-400	0.240432	0.271442	0	0	0.0989665	0.211608	0.41797	0	0.0189889	0	0.0846726	0.192041	0.351582
MPI-637	0.246608	0.459041	0	0	0	0.208959	0.238923	0.111836	0	0	0.0276694	0.387761	0.35128
MPI-646	0.150246	0.24589	0	0	0	0.346834	0.152743	0.120502	0	0	0.157502	0.0837301	0.140898
MPI-804	0.13555	0.0290253	0.276487	0	0	0.303189	0.224494	0.226659	0	0	0.214902	0.303493	0.178803
MPI-647	0.449834	0	0	0	0.591205	0.268614	0.479379	0	0.342663	0	0.505089	0.38668	0.344151
MPI-630	0.359069	0.0800713	0.120308	0	0.475932	0.0110207	0.320932	0.29073	0	0	0.423035	0.445093	0
MPI-814	0.209592	0.267935	0	0	0	0.228281	0.237723	0.201483	0	0	0	0.0720013	0.134981
MPI-281	0.22261	0	0	0	0.272191	0.324719	0.308597	0	0	0	0.0822	0.0604097	0.102458
MPI-555	0.092328	0	0	0	0	0.451258	0.37675	0.0588111	0.188248	0	0.0586787	0.188261	0.476647
MPI-651	0.127194	0.0268463	0	0	0	0.29869	0.194668	0.00138944	0	0	0.265867	0.412222	0.252621
MPI-898	0.238587	0.153036	0.421872	0.268594	0.524456	0	0.380731	0.00174728	0	0	0.478912	0.408234	0.321531
MPI-641	0.102345	0.0680714	0	0	0.280449	0.326947	0.20539	0	0.0265751	0	0.275614	0.100823	0.184994
MPI-193	0.148201	0.349074	0.13272	0	0	0.270386	0.213712	0.387877	0	0	0.0556827	0	0.0516559
MPI-739	0.80268	0.191739	0.398949	0.139685	0.429295	0	0.506125	0	0.137326	0	0.638287	0.619278	0.12944
MPI-740	0.633459	0.58505	0.126404	0.396764	0	0.0622796	0.193683	0.198981	0	0	0.537152	0.397741	0.176899
MPI-741	0.579243	0.693419	0.00504912	0.0231158	0	0.217485	0.0738355	0	0.0581413	0	0.493305	0.494858	0.082454
MPI-742	0.79631	0.0896553	0.194533	0	0.190477	0.268187	0.192738	0.00957206	0	0	0.865428	0.249584	0.198093
MPI-743	0.561285	0.62284	0.325014	0	0.0378313	0.11551	0.276293	0.178911	0	0	0.675245	0.47197	0.0818384
MPI-750	0.56836	0.275136	0.222976	0	0	0.355648	0.0401852	0.378514	0	0	0.429242	0.347278	0.236026
MPI-751	0.525805	0.543341	0.169815	0	0	0.346364	0.056879	0.331389	0	0	0.32293	0.316484	0.0809742
MPI-752	0.616126	0.0324624	0.640812	0	0	0.23808	0.203865	0.330458	0	0	0.4927	0.119964	0.180775
MPI-753	0.570298	0.281624	0.363232	0.168602	0	0	0.342602	0.00210193	0	0	0.718957	0.253718	0.180105
MPI-754	0.762561	0.220678	0.615931	0.343608	0	0	0.233058	1	0	0	0.716744	0.523511	0.133931

## Sheet: (B)
Sample	Entity	Cell type	CSx fraction
MPI-178	DLBCL	BEC	0.00328585
MPI-178	DLBCL	FDC	0.0102821
MPI-178	DLBCL	FRC	0.00739098
MPI-178	DLBCL	rBEC	0
MPI-178	DLBCL	rFRC	0
MPI-178	DLBCL	T.FH	0
MPI-088	DLBCL	BEC	0
MPI-088	DLBCL	FDC	0.00725214
MPI-088	DLBCL	FRC	0.0125171
MPI-088	DLBCL	rBEC	0.0276268
MPI-088	DLBCL	rFRC	0.0153831
MPI-088	DLBCL	T.FH	0.00288252
MPI-160	DLBCL	BEC	0.00672671
MPI-160	DLBCL	FDC	0.0170338
MPI-160	DLBCL	FRC	0.0351571
MPI-160	DLBCL	rBEC	0
MPI-160	DLBCL	rFRC	0.00914718
MPI-160	DLBCL	T.FH	0.113
MPI-288	DLBCL	BEC	0.0121187
MPI-288	DLBCL	FDC	0.0174085
MPI-288	DLBCL	FRC	0.0301997
MPI-288	DLBCL	rBEC	0.0110187
MPI-288	DLBCL	rFRC	0.00816083
MPI-288	DLBCL	T.FH	0.0933223
MPI-401	DLBCL	BEC	0
MPI-401	DLBCL	FDC	0.00680632
MPI-401	DLBCL	FRC	0.0328113
MPI-401	DLBCL	rBEC	0.0211792
MPI-401	DLBCL	rFRC	0.0209451
MPI-401	DLBCL	T.FH	0.0815989
MPI-692	DLBCL	BEC	0.0119663
MPI-692	DLBCL	FDC	0.0231125
MPI-692	DLBCL	FRC	0.0051957
MPI-692	DLBCL	rBEC	0
MPI-692	DLBCL	rFRC	0.0299694
MPI-692	DLBCL	T.FH	0
MPI-695	DLBCL	BEC	0.0149419
MPI-695	DLBCL	FDC	0.0126383
MPI-695	DLBCL	FRC	0.0415354
MPI-695	DLBCL	rBEC	0
MPI-695	DLBCL	rFRC	0.0293493
MPI-695	DLBCL	T.FH	0.0353334
MPI-696	DLBCL	BEC	0
MPI-696	DLBCL	FDC	0.00156113
MPI-696	DLBCL	FRC	0.00661814
MPI-696	DLBCL	rBEC	0.057492
MPI-696	DLBCL	rFRC	0.030149
MPI-696	DLBCL	T.FH	0
MPI-705	DLBCL	BEC	0.00446286
MPI-705	DLBCL	FDC	0.00574551
MPI-705	DLBCL	FRC	0.0212617
MPI-705	DLBCL	rBEC	0.0360757
MPI-705	DLBCL	rFRC	0.015908
MPI-705	DLBCL	T.FH	0
MPI-182	DLBCL	BEC	0.0809352
MPI-182	DLBCL	FDC	0.00685298
MPI-182	DLBCL	FRC	0.01233
MPI-182	DLBCL	rBEC	0
MPI-182	DLBCL	rFRC	0.0128241
MPI-182	DLBCL	T.FH	0
MPI-289	DLBCL	BEC	0.0183568
MPI-289	DLBCL	FDC	0.0235494
MPI-289	DLBCL	FRC	0.00413066
MPI-289	DLBCL	rBEC	0
MPI-289	DLBCL	rFRC	0.0775425
MPI-289	DLBCL	T.FH	0.0464871
MPI-133	DLBCL	BEC	0.0292899
MPI-133	DLBCL	FDC	0
MPI-133	DLBCL	FRC	0.0208384
MPI-133	DLBCL	rBEC	0
MPI-133	DLBCL	rFRC	0.0172559
MPI-133	DLBCL	T.FH	0
MPI-146	DLBCL	BEC	0.0108324
MPI-146	DLBCL	FDC	0.00120412
MPI-146	DLBCL	FRC	0
MPI-146	DLBCL	rBEC	0
MPI-146	DLBCL	rFRC	0.0281479
MPI-146	DLBCL	T.FH	0
MPI-015	DLBCL	BEC	0.0170459
MPI-015	DLBCL	FDC	0.0178892
MPI-015	DLBCL	FRC	0.0261731
MPI-015	DLBCL	rBEC	0
MPI-015	DLBCL	rFRC	0.0127231
MPI-015	DLBCL	T.FH	0
MPI-045	DLBCL	BEC	0
MPI-045	DLBCL	FDC	0.00964309
MPI-045	DLBCL	FRC	0.00690348
MPI-045	DLBCL	rBEC	0.00204835
MPI-045	DLBCL	rFRC	0.0213354
MPI-045	DLBCL	T.FH	0
MPI-100	DLBCL	BEC	0.0128193
MPI-100	DLBCL	FDC	0.0117021
MPI-100	DLBCL	FRC	0.0143117
MPI-100	DLBCL	rBEC	0
MPI-100	DLBCL	rFRC	0.0113724
MPI-100	DLBCL	T.FH	0
MPI-597	DLBCL	BEC	0
MPI-597	DLBCL	FDC	0.0147003
MPI-597	DLBCL	FRC	0.0734469
MPI-597	DLBCL	rBEC	0.088963
MPI-597	DLBCL	rFRC	0.0857367
MPI-597	DLBCL	T.FH	0.0164669
MPI-190	DLBCL	BEC	0.0348567
MPI-190	DLBCL	FDC	0.0231465
MPI-190	DLBCL	FRC	0.00509095
MPI-190	DLBCL	rBEC	0
MPI-190	DLBCL	rFRC	0.0288135
MPI-190	DLBCL	T.FH	0.050782
MPI-791	DLBCL	BEC	0
MPI-791	DLBCL	FDC	0.00558703
MPI-791	DLBCL	FRC	0
MPI-791	DLBCL	rBEC	0
MPI-791	DLBCL	rFRC	0.0604408
MPI-791	DLBCL	T.FH	0
MPI-794	DLBCL	BEC	0.000591882
MPI-794	DLBCL	FDC	0.00493111
MPI-794	DLBCL	FRC	0.0150856
MPI-794	DLBCL	rBEC	0
MPI-794	DLBCL	rFRC	0.0181539
MPI-794	DLBCL	T.FH	0
MPI-833	DLBCL	BEC	0
MPI-833	DLBCL	FDC	0.030769
MPI-833	DLBCL	FRC	0.0497965
MPI-833	DLBCL	rBEC	0.000432027
MPI-833	DLBCL	rFRC	0.0200399
MPI-833	DLBCL	T.FH	0.0303505
MPI-047	DLBCL	BEC	0
MPI-047	DLBCL	FDC	0.00443522
MPI-047	DLBCL	FRC	0.0293445
MPI-047	DLBCL	rBEC	0.038805
MPI-047	DLBCL	rFRC	0.0248929
MPI-047	DLBCL	T.FH	0.0409329
MPI-110	DLBCL	BEC	0.017912
MPI-110	DLBCL	FDC	0.0119608
MPI-110	DLBCL	FRC	0
MPI-110	DLBCL	rBEC	0
MPI-110	DLBCL	rFRC	0.0161249
MPI-110	DLBCL	T.FH	0
MPI-130	DLBCL	BEC	0.0310648
MPI-130	DLBCL	FDC	0.0138095
MPI-130	DLBCL	FRC	0.0152396
MPI-130	DLBCL	rBEC	0
MPI-130	DLBCL	rFRC	0.00460971
MPI-130	DLBCL	T.FH	0
MPI-149	DLBCL	BEC	0.00743308
MPI-149	DLBCL	FDC	0.00588709
MPI-149	DLBCL	FRC	0.0188659
MPI-149	DLBCL	rBEC	0
MPI-149	DLBCL	rFRC	0.00885021
MPI-149	DLBCL	T.FH	0
MPI-179	DLBCL	BEC	0
MPI-179	DLBCL	FDC	0.0237424
MPI-179	DLBCL	FRC	0.0114232
MPI-179	DLBCL	rBEC	0
MPI-179	DLBCL	rFRC	0.0409222
MPI-179	DLBCL	T.FH	0.00976324
MPI-239	DLBCL	BEC	0.000870026
MPI-239	DLBCL	FDC	0.00958089
MPI-239	DLBCL	FRC	0.0046351
MPI-239	DLBCL	rBEC	0
MPI-239	DLBCL	rFRC	0.028897
MPI-239	DLBCL	T.FH	0
MPI-277	DLBCL	BEC	0.0095065
MPI-277	DLBCL	FDC	0.00882555
MPI-277	DLBCL	FRC	0.0229093
MPI-277	DLBCL	rBEC	0
MPI-277	DLBCL	rFRC	0.0338505
MPI-277	DLBCL	T.FH	0.0219405
MPI-279	DLBCL	BEC	0
MPI-279	DLBCL	FDC	0.00578586
MPI-279	DLBCL	FRC	0.00259845
MPI-279	DLBCL	rBEC	0.0328354
MPI-279	DLBCL	rFRC	0.0595548
MPI-279	DLBCL	T.FH	0
MPI-343	DLBCL	BEC	0
MPI-343	DLBCL	FDC	0.00428628
MPI-343	DLBCL	FRC	0.0400624
MPI-343	DLBCL	rBEC	0.030779
MPI-343	DLBCL	rFRC	0.049587
MPI-343	DLBCL	T.FH	0.0891759
MPI-349	DLBCL	BEC	0
MPI-349	DLBCL	FDC	0.0116354
MPI-349	DLBCL	FRC	0.0365274
MPI-349	DLBCL	rBEC	0
MPI-349	DLBCL	rFRC	0
MPI-349	DLBCL	T.FH	0.0862112
MPI-419	DLBCL	BEC	0
MPI-419	DLBCL	FDC	0.00153538
MPI-419	DLBCL	FRC	0.0165154
MPI-419	DLBCL	rBEC	0.00693357
MPI-419	DLBCL	rFRC	0.0227109
MPI-419	DLBCL	T.FH	0.0259961
MPI-745	DLBCL	BEC	0.00488614
MPI-745	DLBCL	FDC	0.0150837
MPI-745	DLBCL	FRC	0.0106769
MPI-745	DLBCL	rBEC	0
MPI-745	DLBCL	rFRC	0.0467844
MPI-745	DLBCL	T.FH	0
MPI-764	DLBCL	BEC	0
MPI-764	DLBCL	FDC	0.000873175
MPI-764	DLBCL	FRC	0
MPI-764	DLBCL	rBEC	0.00971471
MPI-764	DLBCL	rFRC	0.0183388
MPI-764	DLBCL	T.FH	0
MPI-857	DLBCL	BEC	0
MPI-857	DLBCL	FDC	0.00845261
MPI-857	DLBCL	FRC	0.0239398
MPI-857	DLBCL	rBEC	0.0218438
MPI-857	DLBCL	rFRC	0.0364745
MPI-857	DLBCL	T.FH	0.106139
MPI-881	DLBCL	BEC	0
MPI-881	DLBCL	FDC	0.00500454
MPI-881	DLBCL	FRC	0.00132073
MPI-881	DLBCL	rBEC	0.0066349
MPI-881	DLBCL	rFRC	0.0234688
MPI-881	DLBCL	T.FH	0.000555822
MPI-230	DLBCL	BEC	0
MPI-230	DLBCL	FDC	0
MPI-230	DLBCL	FRC	0.00609835
MPI-230	DLBCL	rBEC	0.0569038
MPI-230	DLBCL	rFRC	0.0345712
MPI-230	DLBCL	T.FH	0
MPI-366	DLBCL	BEC	0
MPI-366	DLBCL	FDC	0.00367824
MPI-366	DLBCL	FRC	0.0158946
MPI-366	DLBCL	rBEC	0
MPI-366	DLBCL	rFRC	0.0119772
MPI-366	DLBCL	T.FH	0
MPI-864	DLBCL	BEC	0.00483732
MPI-864	DLBCL	FDC	0.0153936
MPI-864	DLBCL	FRC	0.00476904
MPI-864	DLBCL	rBEC	0
MPI-864	DLBCL	rFRC	0.0159592
MPI-864	DLBCL	T.FH	0
MPI-031	DLBCL	BEC	0.00833639
MPI-031	DLBCL	FDC	0.00180721
MPI-031	DLBCL	FRC	0.0181723
MPI-031	DLBCL	rBEC	0
MPI-031	DLBCL	rFRC	0.0143616
MPI-031	DLBCL	T.FH	0
MPI-836	DLBCL	BEC	0.010887
MPI-836	DLBCL	FDC	0.0105345
MPI-836	DLBCL	FRC	0.0116895
MPI-836	DLBCL	rBEC	0.00531515
MPI-836	DLBCL	rFRC	0.0319933
MPI-836	DLBCL	T.FH	0
MPI-135	DLBCL	BEC	0
MPI-135	DLBCL	FDC	0.0187196
MPI-135	DLBCL	FRC	0.00160471
MPI-135	DLBCL	rBEC	0.0316774
MPI-135	DLBCL	rFRC	0.0136157
MPI-135	DLBCL	T.FH	0
MPI-820	DLBCL	BEC	0
MPI-820	DLBCL	FDC	0.0187734
MPI-820	DLBCL	FRC	0.0260747
MPI-820	DLBCL	rBEC	0.0529453
MPI-820	DLBCL	rFRC	0.0218083
MPI-820	DLBCL	T.FH	0
MPI-858	DLBCL	BEC	0
MPI-858	DLBCL	FDC	0.00289515
MPI-858	DLBCL	FRC	0
MPI-858	DLBCL	rBEC	0.0153375
MPI-858	DLBCL	rFRC	0.0427308
MPI-858	DLBCL	T.FH	0.0399474
MPI-688	DLBCL	BEC	0
MPI-688	DLBCL	FDC	0.0320063
MPI-688	DLBCL	FRC	0.012009
MPI-688	DLBCL	rBEC	0.0226514
MPI-688	DLBCL	rFRC	0.033316
MPI-688	DLBCL	T.FH	0.0128203
MPI-892	DLBCL	BEC	0
MPI-892	DLBCL	FDC	0.0053363
MPI-892	DLBCL	FRC	0.0382863
MPI-892	DLBCL	rBEC	0.0436646
MPI-892	DLBCL	rFRC	0.0260862
MPI-892	DLBCL	T.FH	0
MPI-790	DLBCL	BEC	0.0451129
MPI-790	DLBCL	FDC	0.0176848
MPI-790	DLBCL	FRC	0.0333775
MPI-790	DLBCL	rBEC	0
MPI-790	DLBCL	rFRC	0.051404
MPI-790	DLBCL	T.FH	0
MPI-834	DLBCL	BEC	0
MPI-834	DLBCL	FDC	0.0102397
MPI-834	DLBCL	FRC	0.0159103
MPI-834	DLBCL	rBEC	0.0122807
MPI-834	DLBCL	rFRC	0.0283984
MPI-834	DLBCL	T.FH	0.00156216
MPI-855	DLBCL	BEC	0
MPI-855	DLBCL	FDC	0.00809326
MPI-855	DLBCL	FRC	0.0260954
MPI-855	DLBCL	rBEC	0.0265245
MPI-855	DLBCL	rFRC	0.0500589
MPI-855	DLBCL	T.FH	0.0199264
MPI-168	DLBCL	BEC	0.0256268
MPI-168	DLBCL	FDC	0
MPI-168	DLBCL	FRC	0.00191296
MPI-168	DLBCL	rBEC	0
MPI-168	DLBCL	rFRC	0.0207891
MPI-168	DLBCL	T.FH	0.0170178
MPI-008	DLBCL	BEC	0
MPI-008	DLBCL	FDC	0.000921007
MPI-008	DLBCL	FRC	0.0020418
MPI-008	DLBCL	rBEC	0.0213006
MPI-008	DLBCL	rFRC	0.0402486
MPI-008	DLBCL	T.FH	0.0235531
MPI-009	DLBCL	BEC	0.00129683
MPI-009	DLBCL	FDC	0.00924722
MPI-009	DLBCL	FRC	0.0081153
MPI-009	DLBCL	rBEC	0
MPI-009	DLBCL	rFRC	0.0446751
MPI-009	DLBCL	T.FH	0
MPI-014	DLBCL	BEC	0.0159158
MPI-014	DLBCL	FDC	0.000288345
MPI-014	DLBCL	FRC	0
MPI-014	DLBCL	rBEC	0
MPI-014	DLBCL	rFRC	0.0206221
MPI-014	DLBCL	T.FH	0
MPI-029	DLBCL	BEC	0.0127497
MPI-029	DLBCL	FDC	0.0278012
MPI-029	DLBCL	FRC	0.00131631
MPI-029	DLBCL	rBEC	0
MPI-029	DLBCL	rFRC	0.0349316
MPI-029	DLBCL	T.FH	0
MPI-040	DLBCL	BEC	0.00999991
MPI-040	DLBCL	FDC	0.00181276
MPI-040	DLBCL	FRC	0.000308745
MPI-040	DLBCL	rBEC	0
MPI-040	DLBCL	rFRC	0.0109197
MPI-040	DLBCL	T.FH	0.0501439
MPI-042	DLBCL	BEC	0.00213621
MPI-042	DLBCL	FDC	0
MPI-042	DLBCL	FRC	0
MPI-042	DLBCL	rBEC	0
MPI-042	DLBCL	rFRC	0.0385519
MPI-042	DLBCL	T.FH	0
MPI-062	DLBCL	BEC	0.0061928
MPI-062	DLBCL	FDC	0.00489823
MPI-062	DLBCL	FRC	0.00973312
MPI-062	DLBCL	rBEC	0
MPI-062	DLBCL	rFRC	0.0197426
MPI-062	DLBCL	T.FH	0.0934088
MPI-083	DLBCL	BEC	0
MPI-083	DLBCL	FDC	0.0166915
MPI-083	DLBCL	FRC	0.020056
MPI-083	DLBCL	rBEC	0.00404806
MPI-083	DLBCL	rFRC	0.043863
MPI-083	DLBCL	T.FH	0.0157681
MPI-098	DLBCL	BEC	0
MPI-098	DLBCL	FDC	0.0150462
MPI-098	DLBCL	FRC	0.0249786
MPI-098	DLBCL	rBEC	0.0158442
MPI-098	DLBCL	rFRC	0.0232534
MPI-098	DLBCL	T.FH	0
MPI-108	DLBCL	BEC	0
MPI-108	DLBCL	FDC	0.0171907
MPI-108	DLBCL	FRC	0.0163785
MPI-108	DLBCL	rBEC	0.00557125
MPI-108	DLBCL	rFRC	0.0292907
MPI-108	DLBCL	T.FH	0.0699663
MPI-118	DLBCL	BEC	0
MPI-118	DLBCL	FDC	0.00861881
MPI-118	DLBCL	FRC	0
MPI-118	DLBCL	rBEC	0
MPI-118	DLBCL	rFRC	0.0228355
MPI-118	DLBCL	T.FH	0.0231568
MPI-132	DLBCL	BEC	0
MPI-132	DLBCL	FDC	0.00683091
MPI-132	DLBCL	FRC	0.00650138
MPI-132	DLBCL	rBEC	0
MPI-132	DLBCL	rFRC	0.0290427
MPI-132	DLBCL	T.FH	0.00138633
MPI-152	DLBCL	BEC	0
MPI-152	DLBCL	FDC	0.0182637
MPI-152	DLBCL	FRC	0.00577554
MPI-152	DLBCL	rBEC	0
MPI-152	DLBCL	rFRC	0.0375786
MPI-152	DLBCL	T.FH	0.0670411
MPI-159	DLBCL	BEC	0
MPI-159	DLBCL	FDC	0.000332629
MPI-159	DLBCL	FRC	0.0245965
MPI-159	DLBCL	rBEC	0.00256511
MPI-159	DLBCL	rFRC	0.00336969
MPI-159	DLBCL	T.FH	0.00580519
MPI-164	DLBCL	BEC	0
MPI-164	DLBCL	FDC	0.0133736
MPI-164	DLBCL	FRC	0
MPI-164	DLBCL	rBEC	0
MPI-164	DLBCL	rFRC	0.0163176
MPI-164	DLBCL	T.FH	0
MPI-170	DLBCL	BEC	0
MPI-170	DLBCL	FDC	0.01512
MPI-170	DLBCL	FRC	0.0239184
MPI-170	DLBCL	rBEC	0
MPI-170	DLBCL	rFRC	0.00894544
MPI-170	DLBCL	T.FH	0.0283962
MPI-174	DLBCL	BEC	0.0150612
MPI-174	DLBCL	FDC	0.00365227
MPI-174	DLBCL	FRC	0.00643429
MPI-174	DLBCL	rBEC	0
MPI-174	DLBCL	rFRC	0.0213206
MPI-174	DLBCL	T.FH	0.082593
MPI-180	DLBCL	BEC	0
MPI-180	DLBCL	FDC	0.00789798
MPI-180	DLBCL	FRC	0.0237571
MPI-180	DLBCL	rBEC	0.0536619
MPI-180	DLBCL	rFRC	0.0167156
MPI-180	DLBCL	T.FH	0.0128061
MPI-181	DLBCL	BEC	0
MPI-181	DLBCL	FDC	0
MPI-181	DLBCL	FRC	0
MPI-181	DLBCL	rBEC	0.0204884
MPI-181	DLBCL	rFRC	0.01668
MPI-181	DLBCL	T.FH	0.00220265
MPI-183	DLBCL	BEC	0
MPI-183	DLBCL	FDC	0.00752211
MPI-183	DLBCL	FRC	0.0260954
MPI-183	DLBCL	rBEC	0
MPI-183	DLBCL	rFRC	0.0209677
MPI-183	DLBCL	T.FH	0
MPI-199	DLBCL	BEC	0.0140768
MPI-199	DLBCL	FDC	0
MPI-199	DLBCL	FRC	0.020478
MPI-199	DLBCL	rBEC	0
MPI-199	DLBCL	rFRC	0.030378
MPI-199	DLBCL	T.FH	0.029937
MPI-240	DLBCL	BEC	0
MPI-240	DLBCL	FDC	0.0152543
MPI-240	DLBCL	FRC	0.00666779
MPI-240	DLBCL	rBEC	0
MPI-240	DLBCL	rFRC	0.0194567
MPI-240	DLBCL	T.FH	0.00321395
MPI-269	DLBCL	BEC	0.0277213
MPI-269	DLBCL	FDC	0.0107811
MPI-269	DLBCL	FRC	0
MPI-269	DLBCL	rBEC	0
MPI-269	DLBCL	rFRC	0.0535448
MPI-269	DLBCL	T.FH	0.0394666
MPI-278	DLBCL	BEC	0
MPI-278	DLBCL	FDC	0.0169395
MPI-278	DLBCL	FRC	0.012164
MPI-278	DLBCL	rBEC	0
MPI-278	DLBCL	rFRC	0.0236198
MPI-278	DLBCL	T.FH	0.00251252
MPI-305	DLBCL	BEC	0
MPI-305	DLBCL	FDC	0.00516273
MPI-305	DLBCL	FRC	0.0127396
MPI-305	DLBCL	rBEC	0.00245047
MPI-305	DLBCL	rFRC	0.00669985
MPI-305	DLBCL	T.FH	0.049234
MPI-306	DLBCL	BEC	0.0209844
MPI-306	DLBCL	FDC	0.00428689
MPI-306	DLBCL	FRC	0.00109656
MPI-306	DLBCL	rBEC	0
MPI-306	DLBCL	rFRC	0.032865
MPI-306	DLBCL	T.FH	0
MPI-319	DLBCL	BEC	0.00482032
MPI-319	DLBCL	FDC	0.00523572
MPI-319	DLBCL	FRC	0.0144498
MPI-319	DLBCL	rBEC	0
MPI-319	DLBCL	rFRC	0.0284639
MPI-319	DLBCL	T.FH	0
MPI-328	DLBCL	BEC	0.0187519
MPI-328	DLBCL	FDC	0
MPI-328	DLBCL	FRC	0.00638002
MPI-328	DLBCL	rBEC	0
MPI-328	DLBCL	rFRC	0.0477208
MPI-328	DLBCL	T.FH	0.0335213
MPI-337	DLBCL	BEC	0.0050295
MPI-337	DLBCL	FDC	0.00614482
MPI-337	DLBCL	FRC	0.00675765
MPI-337	DLBCL	rBEC	0
MPI-337	DLBCL	rFRC	0.0122943
MPI-337	DLBCL	T.FH	0
MPI-340	DLBCL	BEC	0.0330836
MPI-340	DLBCL	FDC	0.00632987
MPI-340	DLBCL	FRC	0.0219298
MPI-340	DLBCL	rBEC	0
MPI-340	DLBCL	rFRC	0.0371888
MPI-340	DLBCL	T.FH	0.0272319
MPI-346	DLBCL	BEC	0
MPI-346	DLBCL	FDC	0.00427845
MPI-346	DLBCL	FRC	0.0480897
MPI-346	DLBCL	rBEC	0.0226375
MPI-346	DLBCL	rFRC	0.0261185
MPI-346	DLBCL	T.FH	0.0489024
MPI-352	DLBCL	BEC	0
MPI-352	DLBCL	FDC	0.00521116
MPI-352	DLBCL	FRC	0
MPI-352	DLBCL	rBEC	0.0170633
MPI-352	DLBCL	rFRC	0.0171683
MPI-352	DLBCL	T.FH	0
MPI-357	DLBCL	BEC	0
MPI-357	DLBCL	FDC	0.00561374
MPI-357	DLBCL	FRC	0.0399212
MPI-357	DLBCL	rBEC	0.0106859
MPI-357	DLBCL	rFRC	0.00679088
MPI-357	DLBCL	T.FH	0
MPI-359	DLBCL	BEC	0
MPI-359	DLBCL	FDC	0.0169599
MPI-359	DLBCL	FRC	0.0102483
MPI-359	DLBCL	rBEC	0
MPI-359	DLBCL	rFRC	0.00345373
MPI-359	DLBCL	T.FH	0.0131879
MPI-374	DLBCL	BEC	0
MPI-374	DLBCL	FDC	0.00235288
MPI-374	DLBCL	FRC	0.00547465
MPI-374	DLBCL	rBEC	0.0613218
MPI-374	DLBCL	rFRC	0.0345622
MPI-374	DLBCL	T.FH	0
MPI-380	DLBCL	BEC	0.00380325
MPI-380	DLBCL	FDC	0.00688486
MPI-380	DLBCL	FRC	0.0169192
MPI-380	DLBCL	rBEC	0
MPI-380	DLBCL	rFRC	0.00954227
MPI-380	DLBCL	T.FH	0.0645025
MPI-395	DLBCL	BEC	0
MPI-395	DLBCL	FDC	0.00603573
MPI-395	DLBCL	FRC	0.00686899
MPI-395	DLBCL	rBEC	0.00901263
MPI-395	DLBCL	rFRC	0.0738224
MPI-395	DLBCL	T.FH	0
MPI-415	DLBCL	BEC	0.0667768
MPI-415	DLBCL	FDC	0.0261396
MPI-415	DLBCL	FRC	0.0544187
MPI-415	DLBCL	rBEC	0
MPI-415	DLBCL	rFRC	0.0540232
MPI-415	DLBCL	T.FH	0
MPI-416	DLBCL	BEC	0
MPI-416	DLBCL	FDC	0.00837549
MPI-416	DLBCL	FRC	0.0188289
MPI-416	DLBCL	rBEC	0.0428871
MPI-416	DLBCL	rFRC	0.0396715
MPI-416	DLBCL	T.FH	0
MPI-418	DLBCL	BEC	0.0254705
MPI-418	DLBCL	FDC	0
MPI-418	DLBCL	FRC	0
MPI-418	DLBCL	rBEC	0
MPI-418	DLBCL	rFRC	0.0540884
MPI-418	DLBCL	T.FH	0
MPI-550	DLBCL	BEC	0.0196814
MPI-550	DLBCL	FDC	0.00494192
MPI-550	DLBCL	FRC	0.0297724
MPI-550	DLBCL	rBEC	0
MPI-550	DLBCL	rFRC	0.0973278
MPI-550	DLBCL	T.FH	0.0413148
MPI-552	DLBCL	BEC	0
MPI-552	DLBCL	FDC	0
MPI-552	DLBCL	FRC	0.000893802
MPI-552	DLBCL	rBEC	0.0263957
MPI-552	DLBCL	rFRC	0.0405935
MPI-552	DLBCL	T.FH	0.0486679
MPI-566	DLBCL	BEC	0.0154364
MPI-566	DLBCL	FDC	0.028112
MPI-566	DLBCL	FRC	0.0136271
MPI-566	DLBCL	rBEC	0
MPI-566	DLBCL	rFRC	0.0164288
MPI-566	DLBCL	T.FH	0.021235
MPI-594	DLBCL	BEC	0
MPI-594	DLBCL	FDC	0.00302159
MPI-594	DLBCL	FRC	0.000293359
MPI-594	DLBCL	rBEC	0.0130612
MPI-594	DLBCL	rFRC	0.0256356
MPI-594	DLBCL	T.FH	0
MPI-731	DLBCL	BEC	0
MPI-731	DLBCL	FDC	0.00941197
MPI-731	DLBCL	FRC	0.00313891
MPI-731	DLBCL	rBEC	0.00467608
MPI-731	DLBCL	rFRC	0.035688
MPI-731	DLBCL	T.FH	0
MPI-856	DLBCL	BEC	0
MPI-856	DLBCL	FDC	0
MPI-856	DLBCL	FRC	0.0100243
MPI-856	DLBCL	rBEC	0.0465165
MPI-856	DLBCL	rFRC	0.0608675
MPI-856	DLBCL	T.FH	0.0305983
MPI-865	DLBCL	BEC	0
MPI-865	DLBCL	FDC	0.00807322
MPI-865	DLBCL	FRC	0.00857462
MPI-865	DLBCL	rBEC	0.00245427
MPI-865	DLBCL	rFRC	0.0368173
MPI-865	DLBCL	T.FH	0
MPI-883	DLBCL	BEC	0
MPI-883	DLBCL	FDC	0.0108352
MPI-883	DLBCL	FRC	0.000512402
MPI-883	DLBCL	rBEC	0.0145895
MPI-883	DLBCL	rFRC	0.0240873
MPI-883	DLBCL	T.FH	0
MPI-373	DLBCL	BEC	0.0170448
MPI-373	DLBCL	FDC	0.00715349
MPI-373	DLBCL	FRC	0.037133
MPI-373	DLBCL	rBEC	0
MPI-373	DLBCL	rFRC	0.0706989
MPI-373	DLBCL	T.FH	0.0261397
MPI-734	DLBCL	BEC	0.0571792
MPI-734	DLBCL	FDC	0.0200618
MPI-734	DLBCL	FRC	0.0247786
MPI-734	DLBCL	rBEC	0
MPI-734	DLBCL	rFRC	0.0403627
MPI-734	DLBCL	T.FH	0
MPI-013	DLBCL	BEC	0
MPI-013	DLBCL	FDC	0.00336095
MPI-013	DLBCL	FRC	0.0223177
MPI-013	DLBCL	rBEC	0.00572303
MPI-013	DLBCL	rFRC	0.0234091
MPI-013	DLBCL	T.FH	0.0133925
MPI-270	DLBCL	BEC	0
MPI-270	DLBCL	FDC	0.0151905
MPI-270	DLBCL	FRC	0.0138275
MPI-270	DLBCL	rBEC	0.0170293
MPI-270	DLBCL	rFRC	0.0462674
MPI-270	DLBCL	T.FH	0.0794452
MPI-286	DLBCL	BEC	0
MPI-286	DLBCL	FDC	0.00370411
MPI-286	DLBCL	FRC	0.0151246
MPI-286	DLBCL	rBEC	0.0195458
MPI-286	DLBCL	rFRC	0.0337121
MPI-286	DLBCL	T.FH	0.0494371
MPI-327	DLBCL	BEC	0.0208479
MPI-327	DLBCL	FDC	0
MPI-327	DLBCL	FRC	0.00859046
MPI-327	DLBCL	rBEC	0
MPI-327	DLBCL	rFRC	0.0245478
MPI-327	DLBCL	T.FH	0
MPI-795	DLBCL	BEC	0.0204093
MPI-795	DLBCL	FDC	0.0124469
MPI-795	DLBCL	FRC	0.0129748
MPI-795	DLBCL	rBEC	0
MPI-795	DLBCL	rFRC	0.0484215
MPI-795	DLBCL	T.FH	0.0409077
MPI-812	DLBCL	BEC	0
MPI-812	DLBCL	FDC	0.0259588
MPI-812	DLBCL	FRC	0.051702
MPI-812	DLBCL	rBEC	0.00420251
MPI-812	DLBCL	rFRC	0.0251577
MPI-812	DLBCL	T.FH	0.0697911
MPI-821	DLBCL	BEC	0.00408859
MPI-821	DLBCL	FDC	0.00674426
MPI-821	DLBCL	FRC	0
MPI-821	DLBCL	rBEC	0.0227844
MPI-821	DLBCL	rFRC	0.0477845
MPI-821	DLBCL	T.FH	0
MPI-822	DLBCL	BEC	0.00847764
MPI-822	DLBCL	FDC	0.00408708
MPI-822	DLBCL	FRC	0
MPI-822	DLBCL	rBEC	0
MPI-822	DLBCL	rFRC	0.000604104
MPI-822	DLBCL	T.FH	0
MPI-841	DLBCL	BEC	0.0347677
MPI-841	DLBCL	FDC	0.0207145
MPI-841	DLBCL	FRC	0.0177736
MPI-841	DLBCL	rBEC	0
MPI-841	DLBCL	rFRC	0.0303043
MPI-841	DLBCL	T.FH	0
MPI-842	DLBCL	BEC	0
MPI-842	DLBCL	FDC	0.00177433
MPI-842	DLBCL	FRC	0.0215693
MPI-842	DLBCL	rBEC	0.0549044
MPI-842	DLBCL	rFRC	0.030105
MPI-842	DLBCL	T.FH	0
MPI-424	DLBCL	BEC	0.027027
MPI-424	DLBCL	FDC	0.00157397
MPI-424	DLBCL	FRC	0.00865903
MPI-424	DLBCL	rBEC	0
MPI-424	DLBCL	rFRC	0.0190711
MPI-424	DLBCL	T.FH	0
MPI-832	DLBCL	BEC	0
MPI-832	DLBCL	FDC	0.0154545
MPI-832	DLBCL	FRC	0.00113405
MPI-832	DLBCL	rBEC	0
MPI-832	DLBCL	rFRC	0.0259091
MPI-832	DLBCL	T.FH	0
MPI-304	DLBCL	BEC	0.0139825
MPI-304	DLBCL	FDC	0
MPI-304	DLBCL	FRC	0.0387091
MPI-304	DLBCL	rBEC	0.00455206
MPI-304	DLBCL	rFRC	0.046419
MPI-304	DLBCL	T.FH	0
MPI-167	DLBCL	BEC	0.0446263
MPI-167	DLBCL	FDC	0
MPI-167	DLBCL	FRC	0.0280907
MPI-167	DLBCL	rBEC	0
MPI-167	DLBCL	rFRC	0.00504845
MPI-167	DLBCL	T.FH	0.036751
MPI-177	DLBCL	BEC	0.0246475
MPI-177	DLBCL	FDC	0
MPI-177	DLBCL	FRC	0.00769166
MPI-177	DLBCL	rBEC	0
MPI-177	DLBCL	rFRC	0.00631044
MPI-177	DLBCL	T.FH	0.0384274
MPI-347	DLBCL	BEC	0.00928664
MPI-347	DLBCL	FDC	0.0119102
MPI-347	DLBCL	FRC	0.0191534
MPI-347	DLBCL	rBEC	0
MPI-347	DLBCL	rFRC	0.00156214
MPI-347	DLBCL	T.FH	0
MPI-442	DLBCL	BEC	0.016762
MPI-442	DLBCL	FDC	0.00485348
MPI-442	DLBCL	FRC	0.00771412
MPI-442	DLBCL	rBEC	0
MPI-442	DLBCL	rFRC	0.0313395
MPI-442	DLBCL	T.FH	0
MPI-699	DLBCL	BEC	0.0110086
MPI-699	DLBCL	FDC	0.000415243
MPI-699	DLBCL	FRC	0.00394383
MPI-699	DLBCL	rBEC	0
MPI-699	DLBCL	rFRC	0.0351562
MPI-699	DLBCL	T.FH	0
MPI-718	DLBCL	BEC	0
MPI-718	DLBCL	FDC	0.012948
MPI-718	DLBCL	FRC	0.0772414
MPI-718	DLBCL	rBEC	0.044267
MPI-718	DLBCL	rFRC	0.0390216
MPI-718	DLBCL	T.FH	0.122023
MPI-782	DLBCL	BEC	0.0370325
MPI-782	DLBCL	FDC	0.0234956
MPI-782	DLBCL	FRC	0.0949169
MPI-782	DLBCL	rBEC	0
MPI-782	DLBCL	rFRC	0.0118852
MPI-782	DLBCL	T.FH	0.0249334
MPI-806	DLBCL	BEC	0
MPI-806	DLBCL	FDC	0.000191542
MPI-806	DLBCL	FRC	0.00752316
MPI-806	DLBCL	rBEC	0
MPI-806	DLBCL	rFRC	0.0185039
MPI-806	DLBCL	T.FH	0
MPI-377	DLBCL	BEC	0.0188373
MPI-377	DLBCL	FDC	0.00752128
MPI-377	DLBCL	FRC	0.0128056
MPI-377	DLBCL	rBEC	0
MPI-377	DLBCL	rFRC	0.0327428
MPI-377	DLBCL	T.FH	0.0446669
MPI-115	DLBCL	BEC	0
MPI-115	DLBCL	FDC	0.00343878
MPI-115	DLBCL	FRC	0.0179661
MPI-115	DLBCL	rBEC	0
MPI-115	DLBCL	rFRC	0.0325829
MPI-115	DLBCL	T.FH	0.0128477
MPI-185	DLBCL	BEC	0.00882624
MPI-185	DLBCL	FDC	0
MPI-185	DLBCL	FRC	0.010984
MPI-185	DLBCL	rBEC	0
MPI-185	DLBCL	rFRC	0.025231
MPI-185	DLBCL	T.FH	0
MPI-192	DLBCL	BEC	0.0160687
MPI-192	DLBCL	FDC	0.011788
MPI-192	DLBCL	FRC	0.0180207
MPI-192	DLBCL	rBEC	0
MPI-192	DLBCL	rFRC	0.0200554
MPI-192	DLBCL	T.FH	0.0848753
MPI-194	DLBCL	BEC	0.00341541
MPI-194	DLBCL	FDC	0.00996802
MPI-194	DLBCL	FRC	0
MPI-194	DLBCL	rBEC	0
MPI-194	DLBCL	rFRC	0.00611097
MPI-194	DLBCL	T.FH	0
MPI-244	DLBCL	BEC	0.0144286
MPI-244	DLBCL	FDC	0.00589847
MPI-244	DLBCL	FRC	0.0234341
MPI-244	DLBCL	rBEC	0
MPI-244	DLBCL	rFRC	0.0193439
MPI-244	DLBCL	T.FH	0
MPI-737	DLBCL	BEC	0.0122279
MPI-737	DLBCL	FDC	0
MPI-737	DLBCL	FRC	0.00958595
MPI-737	DLBCL	rBEC	0
MPI-737	DLBCL	rFRC	0.0386313
MPI-737	DLBCL	T.FH	0
MPI-761	DLBCL	BEC	0.00654291
MPI-761	DLBCL	FDC	0.0145
MPI-761	DLBCL	FRC	0.0578333
MPI-761	DLBCL	rBEC	0.01272
MPI-761	DLBCL	rFRC	0.0135059
MPI-761	DLBCL	T.FH	0.111897
MPI-274	DLBCL	BEC	0
MPI-274	DLBCL	FDC	0.00245738
MPI-274	DLBCL	FRC	0.00319232
MPI-274	DLBCL	rBEC	0
MPI-274	DLBCL	rFRC	0.0205445
MPI-274	DLBCL	T.FH	0.0118692
MPI-769	DLBCL	BEC	0
MPI-769	DLBCL	FDC	0.00468921
MPI-769	DLBCL	FRC	0.0122482
MPI-769	DLBCL	rBEC	0.0696839
MPI-769	DLBCL	rFRC	0.0279936
MPI-769	DLBCL	T.FH	0
MPI-763	DLBCL	BEC	0
MPI-763	DLBCL	FDC	0.0126529
MPI-763	DLBCL	FRC	0.0280229
MPI-763	DLBCL	rBEC	0.0583138
MPI-763	DLBCL	rFRC	0.0245612
MPI-763	DLBCL	T.FH	0.0973072
MPI-827	DLBCL	BEC	0
MPI-827	DLBCL	FDC	0.00529537
MPI-827	DLBCL	FRC	0.00572224
MPI-827	DLBCL	rBEC	0.011301
MPI-827	DLBCL	rFRC	0.0521762
MPI-827	DLBCL	T.FH	0
MPI-893	DLBCL	BEC	0
MPI-893	DLBCL	FDC	0.00815901
MPI-893	DLBCL	FRC	0.0507579
MPI-893	DLBCL	rBEC	0.134924
MPI-893	DLBCL	rFRC	0.0898885
MPI-893	DLBCL	T.FH	0.006255
MPI-628	DLBCL	BEC	0.00832677
MPI-628	DLBCL	FDC	0.0229385
MPI-628	DLBCL	FRC	0.017532
MPI-628	DLBCL	rBEC	0
MPI-628	DLBCL	rFRC	0.0389701
MPI-628	DLBCL	T.FH	0
MPI-173	DLBCL	BEC	0
MPI-173	DLBCL	FDC	0.00322884
MPI-173	DLBCL	FRC	0
MPI-173	DLBCL	rBEC	0.0472625
MPI-173	DLBCL	rFRC	0.0606555
MPI-173	DLBCL	T.FH	0
MPI-207	DLBCL	BEC	0
MPI-207	DLBCL	FDC	0.00234146
MPI-207	DLBCL	FRC	0.018207
MPI-207	DLBCL	rBEC	0.00508212
MPI-207	DLBCL	rFRC	0.0522944
MPI-207	DLBCL	T.FH	0.013303
MPI-227	DLBCL	BEC	0.0073319
MPI-227	DLBCL	FDC	0.00369213
MPI-227	DLBCL	FRC	0.0313153
MPI-227	DLBCL	rBEC	0
MPI-227	DLBCL	rFRC	0.0270292
MPI-227	DLBCL	T.FH	0.0506252
MPI-287	DLBCL	BEC	0.0377351
MPI-287	DLBCL	FDC	0.00247183
MPI-287	DLBCL	FRC	0.027532
MPI-287	DLBCL	rBEC	0
MPI-287	DLBCL	rFRC	0.0596359
MPI-287	DLBCL	T.FH	0
MPI-861	DLBCL	BEC	0
MPI-861	DLBCL	FDC	0.00809752
MPI-861	DLBCL	FRC	0.005797
MPI-861	DLBCL	rBEC	0.00807972
MPI-861	DLBCL	rFRC	0.0353715
MPI-861	DLBCL	T.FH	0.11147
MPI-209	DLBCL	BEC	0
MPI-209	DLBCL	FDC	0.00768923
MPI-209	DLBCL	FRC	0.016368
MPI-209	DLBCL	rBEC	0
MPI-209	DLBCL	rFRC	0.016989
MPI-209	DLBCL	T.FH	0
MPI-202	DLBCL	BEC	0.014863
MPI-202	DLBCL	FDC	0.0164258
MPI-202	DLBCL	FRC	0.00821185
MPI-202	DLBCL	rBEC	0
MPI-202	DLBCL	rFRC	0.0476205
MPI-202	DLBCL	T.FH	0
MPI-241	DLBCL	BEC	0
MPI-241	DLBCL	FDC	0.00810177
MPI-241	DLBCL	FRC	0
MPI-241	DLBCL	rBEC	6.43684e-05
MPI-241	DLBCL	rFRC	0.0678527
MPI-241	DLBCL	T.FH	0
MPI-537	DLBCL	BEC	0.00965918
MPI-537	DLBCL	FDC	0
MPI-537	DLBCL	FRC	0
MPI-537	DLBCL	rBEC	0
MPI-537	DLBCL	rFRC	0.0149564
MPI-537	DLBCL	T.FH	0.0450933
MPI-025	DLBCL	BEC	0.00496841
MPI-025	DLBCL	FDC	0.0144334
MPI-025	DLBCL	FRC	0.00664412
MPI-025	DLBCL	rBEC	0
MPI-025	DLBCL	rFRC	0.0586951
MPI-025	DLBCL	T.FH	0.0132634
MPI-679	DLBCL	BEC	0.00402142
MPI-679	DLBCL	FDC	0.0123796
MPI-679	DLBCL	FRC	0.00612432
MPI-679	DLBCL	rBEC	0
MPI-679	DLBCL	rFRC	0.0602223
MPI-679	DLBCL	T.FH	0
MPI-290	DLBCL	BEC	0.0289324
MPI-290	DLBCL	FDC	0.0312314
MPI-290	DLBCL	FRC	0.0251092
MPI-290	DLBCL	rBEC	0
MPI-290	DLBCL	rFRC	0.0115887
MPI-290	DLBCL	T.FH	0
MPI-638	DLBCL	BEC	0
MPI-638	DLBCL	FDC	0.0182875
MPI-638	DLBCL	FRC	0.0326407
MPI-638	DLBCL	rBEC	0.00608221
MPI-638	DLBCL	rFRC	0.0270857
MPI-638	DLBCL	T.FH	0.0327997
MPI-792	DLBCL	BEC	0.0388964
MPI-792	DLBCL	FDC	0.011021
MPI-792	DLBCL	FRC	0.0299025
MPI-792	DLBCL	rBEC	0
MPI-792	DLBCL	rFRC	0.0730884
MPI-792	DLBCL	T.FH	0.114977
MPI-851	DLBCL	BEC	0
MPI-851	DLBCL	FDC	0.00792019
MPI-851	DLBCL	FRC	0
MPI-851	DLBCL	rBEC	0.0280667
MPI-851	DLBCL	rFRC	0.079296
MPI-851	DLBCL	T.FH	0
MPI-261	DLBCL	BEC	0.0180337
MPI-261	DLBCL	FDC	0.0219221
MPI-261	DLBCL	FRC	0.0147226
MPI-261	DLBCL	rBEC	0
MPI-261	DLBCL	rFRC	0.0869566
MPI-261	DLBCL	T.FH	0.0101089
MPI-212	DLBCL	BEC	0.0131661
MPI-212	DLBCL	FDC	0.00915391
MPI-212	DLBCL	FRC	0.0220537
MPI-212	DLBCL	rBEC	0
MPI-212	DLBCL	rFRC	0.0817558
MPI-212	DLBCL	T.FH	0.0263919
MPI-441	DLBCL	BEC	0
MPI-441	DLBCL	FDC	0.00947245
MPI-441	DLBCL	FRC	0.0101345
MPI-441	DLBCL	rBEC	0.0214268
MPI-441	DLBCL	rFRC	0.0776975
MPI-441	DLBCL	T.FH	0
MPI-746	DLBCL	BEC	0
MPI-746	DLBCL	FDC	0.00438737
MPI-746	DLBCL	FRC	0.00941854
MPI-746	DLBCL	rBEC	0.041028
MPI-746	DLBCL	rFRC	0.0552177
MPI-746	DLBCL	T.FH	0
MPI-223	DLBCL	BEC	0.00102769
MPI-223	DLBCL	FDC	0.0208904
MPI-223	DLBCL	FRC	0.0442921
MPI-223	DLBCL	rBEC	0.013936
MPI-223	DLBCL	rFRC	0.0779848
MPI-223	DLBCL	T.FH	0.00849611
MPI-780	DLBCL	BEC	0
MPI-780	DLBCL	FDC	0.00455912
MPI-780	DLBCL	FRC	0.0546683
MPI-780	DLBCL	rBEC	0.0457759
MPI-780	DLBCL	rFRC	0.10033
MPI-780	DLBCL	T.FH	0.0362881
MPI-781	DLBCL	BEC	0
MPI-781	DLBCL	FDC	0
MPI-781	DLBCL	FRC	0.00875172
MPI-781	DLBCL	rBEC	0.0618901
MPI-781	DLBCL	rFRC	0.0717546
MPI-781	DLBCL	T.FH	0.0179686
MPI-901	DLBCL	BEC	0
MPI-901	DLBCL	FDC	0.00424659
MPI-901	DLBCL	FRC	0.0215068
MPI-901	DLBCL	rBEC	0.00883265
MPI-901	DLBCL	rFRC	0.0987631
MPI-901	DLBCL	T.FH	0
MPI-166	DLBCL	BEC	0.0161412
MPI-166	DLBCL	FDC	0.0131857
MPI-166	DLBCL	FRC	0.0239867
MPI-166	DLBCL	rBEC	0
MPI-166	DLBCL	rFRC	0.04756
MPI-166	DLBCL	T.FH	0
MPI-404	DLBCL	BEC	0.00453962
MPI-404	DLBCL	FDC	0.00510422
MPI-404	DLBCL	FRC	0.000392552
MPI-404	DLBCL	rBEC	0
MPI-404	DLBCL	rFRC	0.0532971
MPI-404	DLBCL	T.FH	0
MPI-475	DLBCL	BEC	0.00584587
MPI-475	DLBCL	FDC	0.015775
MPI-475	DLBCL	FRC	0.06278
MPI-475	DLBCL	rBEC	0
MPI-475	DLBCL	rFRC	0.00802879
MPI-475	DLBCL	T.FH	0.114541
MPI-324	DLBCL	BEC	0.0059228
MPI-324	DLBCL	FDC	0.00264668
MPI-324	DLBCL	FRC	0.00531267
MPI-324	DLBCL	rBEC	0
MPI-324	DLBCL	rFRC	0.047556
MPI-324	DLBCL	T.FH	0
MPI-339	DLBCL	BEC	0
MPI-339	DLBCL	FDC	0.00613219
MPI-339	DLBCL	FRC	0.000839787
MPI-339	DLBCL	rBEC	0.0107425
MPI-339	DLBCL	rFRC	0.0434841
MPI-339	DLBCL	T.FH	0.0224158
MPI-354	DLBCL	BEC	0.00926452
MPI-354	DLBCL	FDC	0.0212893
MPI-354	DLBCL	FRC	0.0316822
MPI-354	DLBCL	rBEC	0
MPI-354	DLBCL	rFRC	0.0195939
MPI-354	DLBCL	T.FH	0.0401401
MPI-367	DLBCL	BEC	0
MPI-367	DLBCL	FDC	0.00457819
MPI-367	DLBCL	FRC	0.011835
MPI-367	DLBCL	rBEC	0.0415675
MPI-367	DLBCL	rFRC	0.0510726
MPI-367	DLBCL	T.FH	0
MPI-129	DLBCL	BEC	0
MPI-129	DLBCL	FDC	0.0092319
MPI-129	DLBCL	FRC	0.0335763
MPI-129	DLBCL	rBEC	0.0951019
MPI-129	DLBCL	rFRC	0.12241
MPI-129	DLBCL	T.FH	0
MPI-694	DLBCL	BEC	0
MPI-694	DLBCL	FDC	0.00237776
MPI-694	DLBCL	FRC	0.111154
MPI-694	DLBCL	rBEC	0.142091
MPI-694	DLBCL	rFRC	0.0602657
MPI-694	DLBCL	T.FH	0.143347
MPI-766	DLBCL	BEC	0
MPI-766	DLBCL	FDC	0.00711282
MPI-766	DLBCL	FRC	0
MPI-766	DLBCL	rBEC	0.0435142
MPI-766	DLBCL	rFRC	0.0759971
MPI-766	DLBCL	T.FH	0
MPI-335	DLBCL	BEC	0.0378235
MPI-335	DLBCL	FDC	0.00746754
MPI-335	DLBCL	FRC	0.0472038
MPI-335	DLBCL	rBEC	0
MPI-335	DLBCL	rFRC	0.0527049
MPI-335	DLBCL	T.FH	0.0496548
MPI-669	DLBCL	BEC	0
MPI-669	DLBCL	FDC	0.00685353
MPI-669	DLBCL	FRC	0.00636849
MPI-669	DLBCL	rBEC	0.0224252
MPI-669	DLBCL	rFRC	0.0476354
MPI-669	DLBCL	T.FH	0
MPI-396	DLBCL	BEC	0.0162222
MPI-396	DLBCL	FDC	0.00328256
MPI-396	DLBCL	FRC	0
MPI-396	DLBCL	rBEC	0
MPI-396	DLBCL	rFRC	0.069407
MPI-396	DLBCL	T.FH	0
MPI-596	DLBCL	BEC	0
MPI-596	DLBCL	FDC	0.0113191
MPI-596	DLBCL	FRC	0.00629133
MPI-596	DLBCL	rBEC	0
MPI-596	DLBCL	rFRC	0.0129516
MPI-596	DLBCL	T.FH	0
MPI-122	DLBCL	BEC	0.00593244
MPI-122	DLBCL	FDC	0.0193403
MPI-122	DLBCL	FRC	0.0245799
MPI-122	DLBCL	rBEC	0
MPI-122	DLBCL	rFRC	0.0161892
MPI-122	DLBCL	T.FH	0
MPI-030	DLBCL	BEC	0
MPI-030	DLBCL	FDC	0.00780877
MPI-030	DLBCL	FRC	0.0180434
MPI-030	DLBCL	rBEC	0
MPI-030	DLBCL	rFRC	0.0117435
MPI-030	DLBCL	T.FH	0.00416405
MPI-092	DLBCL	BEC	0
MPI-092	DLBCL	FDC	0.0119887
MPI-092	DLBCL	FRC	0.0188583
MPI-092	DLBCL	rBEC	0
MPI-092	DLBCL	rFRC	0.0194764
MPI-092	DLBCL	T.FH	0
MPI-109	DLBCL	BEC	0
MPI-109	DLBCL	FDC	0.00338354
MPI-109	DLBCL	FRC	0
MPI-109	DLBCL	rBEC	0.0218651
MPI-109	DLBCL	rFRC	0.0281942
MPI-109	DLBCL	T.FH	0
MPI-127	DLBCL	BEC	0.0376824
MPI-127	DLBCL	FDC	0.00099308
MPI-127	DLBCL	FRC	0.0256891
MPI-127	DLBCL	rBEC	0
MPI-127	DLBCL	rFRC	0.0312078
MPI-127	DLBCL	T.FH	0.0170126
MPI-128	DLBCL	BEC	0
MPI-128	DLBCL	FDC	0.00755781
MPI-128	DLBCL	FRC	0
MPI-128	DLBCL	rBEC	0.0133068
MPI-128	DLBCL	rFRC	0.0297867
MPI-128	DLBCL	T.FH	0
MPI-134	DLBCL	BEC	0.0175799
MPI-134	DLBCL	FDC	0
MPI-134	DLBCL	FRC	0.00714088
MPI-134	DLBCL	rBEC	0
MPI-134	DLBCL	rFRC	0.0514808
MPI-134	DLBCL	T.FH	0
MPI-136	DLBCL	BEC	0
MPI-136	DLBCL	FDC	0.00528858
MPI-136	DLBCL	FRC	0.00755156
MPI-136	DLBCL	rBEC	0.0154968
MPI-136	DLBCL	rFRC	0.056623
MPI-136	DLBCL	T.FH	0
MPI-142	DLBCL	BEC	0
MPI-142	DLBCL	FDC	0.00386976
MPI-142	DLBCL	FRC	0.00225797
MPI-142	DLBCL	rBEC	0.0192547
MPI-142	DLBCL	rFRC	0.0155791
MPI-142	DLBCL	T.FH	0
MPI-163	DLBCL	BEC	0
MPI-163	DLBCL	FDC	0.0083281
MPI-163	DLBCL	FRC	0.015593
MPI-163	DLBCL	rBEC	0.00366405
MPI-163	DLBCL	rFRC	0.00855673
MPI-163	DLBCL	T.FH	0
MPI-198	DLBCL	BEC	0
MPI-198	DLBCL	FDC	0.0154779
MPI-198	DLBCL	FRC	0.0185672
MPI-198	DLBCL	rBEC	0
MPI-198	DLBCL	rFRC	0.00984854
MPI-198	DLBCL	T.FH	0.0223934
MPI-221	DLBCL	BEC	0.0331895
MPI-221	DLBCL	FDC	0.0182909
MPI-221	DLBCL	FRC	0.0109444
MPI-221	DLBCL	rBEC	0
MPI-221	DLBCL	rFRC	0.0563451
MPI-221	DLBCL	T.FH	0
MPI-272	DLBCL	BEC	0
MPI-272	DLBCL	FDC	0
MPI-272	DLBCL	FRC	0.00607928
MPI-272	DLBCL	rBEC	0.0093267
MPI-272	DLBCL	rFRC	0.0369215
MPI-272	DLBCL	T.FH	0
MPI-295	DLBCL	BEC	0
MPI-295	DLBCL	FDC	0.00415103
MPI-295	DLBCL	FRC	0.0153762
MPI-295	DLBCL	rBEC	0.000270997
MPI-295	DLBCL	rFRC	0.0313711
MPI-295	DLBCL	T.FH	0
MPI-316	DLBCL	BEC	0
MPI-316	DLBCL	FDC	0.00329771
MPI-316	DLBCL	FRC	0.0130897
MPI-316	DLBCL	rBEC	0.0298746
MPI-316	DLBCL	rFRC	0.0580429
MPI-316	DLBCL	T.FH	0
MPI-318	DLBCL	BEC	0.0438162
MPI-318	DLBCL	FDC	0.00758342
MPI-318	DLBCL	FRC	0.0470488
MPI-318	DLBCL	rBEC	0
MPI-318	DLBCL	rFRC	0.044145
MPI-318	DLBCL	T.FH	0.0387825
MPI-330	DLBCL	BEC	0
MPI-330	DLBCL	FDC	0.0159704
MPI-330	DLBCL	FRC	0.0130805
MPI-330	DLBCL	rBEC	0.0509729
MPI-330	DLBCL	rFRC	0.0600531
MPI-330	DLBCL	T.FH	0
MPI-332	DLBCL	BEC	0
MPI-332	DLBCL	FDC	0.0233069
MPI-332	DLBCL	FRC	0.0406228
MPI-332	DLBCL	rBEC	0.00623515
MPI-332	DLBCL	rFRC	0.0993208
MPI-332	DLBCL	T.FH	0.00531037
MPI-338	DLBCL	BEC	0.0442016
MPI-338	DLBCL	FDC	0.00490355
MPI-338	DLBCL	FRC	0.0230515
MPI-338	DLBCL	rBEC	0
MPI-338	DLBCL	rFRC	0.0791364
MPI-338	DLBCL	T.FH	0
MPI-344	DLBCL	BEC	0
MPI-344	DLBCL	FDC	0.00701099
MPI-344	DLBCL	FRC	0.00541289
MPI-344	DLBCL	rBEC	0.0239914
MPI-344	DLBCL	rFRC	0.0248962
MPI-344	DLBCL	T.FH	0
MPI-350	DLBCL	BEC	0.00771292
MPI-350	DLBCL	FDC	0.0119416
MPI-350	DLBCL	FRC	0.0310264
MPI-350	DLBCL	rBEC	0
MPI-350	DLBCL	rFRC	0.0153944
MPI-350	DLBCL	T.FH	0.0511562
MPI-358	DLBCL	BEC	0.003028
MPI-358	DLBCL	FDC	0
MPI-358	DLBCL	FRC	0.00561469
MPI-358	DLBCL	rBEC	0
MPI-358	DLBCL	rFRC	0.0539642
MPI-358	DLBCL	T.FH	0.0118694
MPI-360	DLBCL	BEC	0
MPI-360	DLBCL	FDC	0.00184287
MPI-360	DLBCL	FRC	0.0174527
MPI-360	DLBCL	rBEC	0.00333016
MPI-360	DLBCL	rFRC	0.043467
MPI-360	DLBCL	T.FH	0.0743734
MPI-364	DLBCL	BEC	0.0134592
MPI-364	DLBCL	FDC	0.0150569
MPI-364	DLBCL	FRC	0.017432
MPI-364	DLBCL	rBEC	0
MPI-364	DLBCL	rFRC	0.079009
MPI-364	DLBCL	T.FH	0
MPI-371	DLBCL	BEC	0
MPI-371	DLBCL	FDC	0.0179601
MPI-371	DLBCL	FRC	0.0191904
MPI-371	DLBCL	rBEC	0
MPI-371	DLBCL	rFRC	0.0519586
MPI-371	DLBCL	T.FH	0.0344884
MPI-379	DLBCL	BEC	0
MPI-379	DLBCL	FDC	0
MPI-379	DLBCL	FRC	0
MPI-379	DLBCL	rBEC	0.0202289
MPI-379	DLBCL	rFRC	0.0792076
MPI-379	DLBCL	T.FH	0
MPI-381	DLBCL	BEC	0.00549589
MPI-381	DLBCL	FDC	0.00771043
MPI-381	DLBCL	FRC	0
MPI-381	DLBCL	rBEC	0
MPI-381	DLBCL	rFRC	0.0757901
MPI-381	DLBCL	T.FH	0
MPI-383	DLBCL	BEC	0.0285598
MPI-383	DLBCL	FDC	0.00671127
MPI-383	DLBCL	FRC	9.25269e-05
MPI-383	DLBCL	rBEC	0
MPI-383	DLBCL	rFRC	0.0711891
MPI-383	DLBCL	T.FH	0
MPI-386	DLBCL	BEC	0.00254735
MPI-386	DLBCL	FDC	0.000425776
MPI-386	DLBCL	FRC	0.00429978
MPI-386	DLBCL	rBEC	0
MPI-386	DLBCL	rFRC	0.0301853
MPI-386	DLBCL	T.FH	0
MPI-399	DLBCL	BEC	0
MPI-399	DLBCL	FDC	0.0257739
MPI-399	DLBCL	FRC	0.00643798
MPI-399	DLBCL	rBEC	0
MPI-399	DLBCL	rFRC	0.0447361
MPI-399	DLBCL	T.FH	0
MPI-406	DLBCL	BEC	0.00233373
MPI-406	DLBCL	FDC	0.00703855
MPI-406	DLBCL	FRC	0.0355775
MPI-406	DLBCL	rBEC	0
MPI-406	DLBCL	rFRC	0.0179128
MPI-406	DLBCL	T.FH	0
MPI-408	DLBCL	BEC	0.0378805
MPI-408	DLBCL	FDC	0.011507
MPI-408	DLBCL	FRC	0.0571319
MPI-408	DLBCL	rBEC	0
MPI-408	DLBCL	rFRC	0.0384066
MPI-408	DLBCL	T.FH	0.146855
MPI-410	DLBCL	BEC	0
MPI-410	DLBCL	FDC	0.00424165
MPI-410	DLBCL	FRC	0.000891348
MPI-410	DLBCL	rBEC	0
MPI-410	DLBCL	rFRC	0.0185928
MPI-410	DLBCL	T.FH	0
MPI-411	DLBCL	BEC	0.0343498
MPI-411	DLBCL	FDC	0.0181742
MPI-411	DLBCL	FRC	0.0184388
MPI-411	DLBCL	rBEC	0
MPI-411	DLBCL	rFRC	0.0574421
MPI-411	DLBCL	T.FH	0.0114916
MPI-413	DLBCL	BEC	0.0114894
MPI-413	DLBCL	FDC	0.015518
MPI-413	DLBCL	FRC	0.0120724
MPI-413	DLBCL	rBEC	0
MPI-413	DLBCL	rFRC	0.0686345
MPI-413	DLBCL	T.FH	0
MPI-435	DLBCL	BEC	0
MPI-435	DLBCL	FDC	0.0148872
MPI-435	DLBCL	FRC	0.0146575
MPI-435	DLBCL	rBEC	0.0232812
MPI-435	DLBCL	rFRC	0.0854552
MPI-435	DLBCL	T.FH	0
MPI-436	DLBCL	BEC	0
MPI-436	DLBCL	FDC	0
MPI-436	DLBCL	FRC	0.0126387
MPI-436	DLBCL	rBEC	0.0342982
MPI-436	DLBCL	rFRC	0.0449138
MPI-436	DLBCL	T.FH	0
MPI-539	DLBCL	BEC	0
MPI-539	DLBCL	FDC	0.0220594
MPI-539	DLBCL	FRC	0.0142324
MPI-539	DLBCL	rBEC	0.0134429
MPI-539	DLBCL	rFRC	0.0292129
MPI-539	DLBCL	T.FH	0.0394971
MPI-546	DLBCL	BEC	0
MPI-546	DLBCL	FDC	0.00221361
MPI-546	DLBCL	FRC	0
MPI-546	DLBCL	rBEC	0.00711975
MPI-546	DLBCL	rFRC	0.0454168
MPI-546	DLBCL	T.FH	0
MPI-548	DLBCL	BEC	0
MPI-548	DLBCL	FDC	0.00358628
MPI-548	DLBCL	FRC	0
MPI-548	DLBCL	rBEC	0.0268401
MPI-548	DLBCL	rFRC	0.0433255
MPI-548	DLBCL	T.FH	0.0367239
MPI-551	DLBCL	BEC	0
MPI-551	DLBCL	FDC	0.00337758
MPI-551	DLBCL	FRC	0.00894695
MPI-551	DLBCL	rBEC	0.0800852
MPI-551	DLBCL	rFRC	0.0659598
MPI-551	DLBCL	T.FH	0
MPI-556	DLBCL	BEC	0.0332134
MPI-556	DLBCL	FDC	0
MPI-556	DLBCL	FRC	0.00135415
MPI-556	DLBCL	rBEC	0
MPI-556	DLBCL	rFRC	0.0548118
MPI-556	DLBCL	T.FH	0
MPI-558	DLBCL	BEC	0
MPI-558	DLBCL	FDC	0.00799714
MPI-558	DLBCL	FRC	0.0314121
MPI-558	DLBCL	rBEC	0.0384445
MPI-558	DLBCL	rFRC	0.110954
MPI-558	DLBCL	T.FH	0.000491743
MPI-573	DLBCL	BEC	0.0208347
MPI-573	DLBCL	FDC	0
MPI-573	DLBCL	FRC	0.10684
MPI-573	DLBCL	rBEC	0.0440494
MPI-573	DLBCL	rFRC	0.14212
MPI-573	DLBCL	T.FH	0.113049
MPI-624	DLBCL	BEC	0
MPI-624	DLBCL	FDC	0.00225472
MPI-624	DLBCL	FRC	0.00739465
MPI-624	DLBCL	rBEC	0.0862009
MPI-624	DLBCL	rFRC	0.0936798
MPI-624	DLBCL	T.FH	0.107694
MPI-730	DLBCL	BEC	0.00576127
MPI-730	DLBCL	FDC	0.0174483
MPI-730	DLBCL	FRC	0.000105082
MPI-730	DLBCL	rBEC	0
MPI-730	DLBCL	rFRC	0.0537316
MPI-730	DLBCL	T.FH	0
MPI-735	DLBCL	BEC	0
MPI-735	DLBCL	FDC	0.00344701
MPI-735	DLBCL	FRC	0.00858158
MPI-735	DLBCL	rBEC	0.00413649
MPI-735	DLBCL	rFRC	0.036645
MPI-735	DLBCL	T.FH	0
MPI-756	DLBCL	BEC	0
MPI-756	DLBCL	FDC	0.00364455
MPI-756	DLBCL	FRC	0
MPI-756	DLBCL	rBEC	0
MPI-756	DLBCL	rFRC	0.0622447
MPI-756	DLBCL	T.FH	0
MPI-796	DLBCL	BEC	0
MPI-796	DLBCL	FDC	0.00858942
MPI-796	DLBCL	FRC	0.0126537
MPI-796	DLBCL	rBEC	0.0376496
MPI-796	DLBCL	rFRC	0.0720231
MPI-796	DLBCL	T.FH	0
MPI-798	DLBCL	BEC	0
MPI-798	DLBCL	FDC	0.00471981
MPI-798	DLBCL	FRC	0.0112374
MPI-798	DLBCL	rBEC	0.0533328
MPI-798	DLBCL	rFRC	0.0438474
MPI-798	DLBCL	T.FH	0
MPI-801	DLBCL	BEC	0.0536473
MPI-801	DLBCL	FDC	0
MPI-801	DLBCL	FRC	0.0869497
MPI-801	DLBCL	rBEC	0.0787341
MPI-801	DLBCL	rFRC	0.167083
MPI-801	DLBCL	T.FH	0.0744296
MPI-802	DLBCL	BEC	0
MPI-802	DLBCL	FDC	0.0123412
MPI-802	DLBCL	FRC	0.0133504
MPI-802	DLBCL	rBEC	0
MPI-802	DLBCL	rFRC	0.0235076
MPI-802	DLBCL	T.FH	0
MPI-830	DLBCL	BEC	0.0434935
MPI-830	DLBCL	FDC	0.00939123
MPI-830	DLBCL	FRC	0.034482
MPI-830	DLBCL	rBEC	0
MPI-830	DLBCL	rFRC	0.0435468
MPI-830	DLBCL	T.FH	0
MPI-847	DLBCL	BEC	0
MPI-847	DLBCL	FDC	0
MPI-847	DLBCL	FRC	0.0475145
MPI-847	DLBCL	rBEC	0.0960331
MPI-847	DLBCL	rFRC	0.141963
MPI-847	DLBCL	T.FH	0.0015655
MPI-869	DLBCL	BEC	0
MPI-869	DLBCL	FDC	0.0206611
MPI-869	DLBCL	FRC	0.0322664
MPI-869	DLBCL	rBEC	0
MPI-869	DLBCL	rFRC	0.0417187
MPI-869	DLBCL	T.FH	0.0262124
MPI-876	DLBCL	BEC	0
MPI-876	DLBCL	FDC	0.0253688
MPI-876	DLBCL	FRC	0.0316511
MPI-876	DLBCL	rBEC	0
MPI-876	DLBCL	rFRC	0.0304969
MPI-876	DLBCL	T.FH	0.0746562
MPI-900	DLBCL	BEC	0.00805889
MPI-900	DLBCL	FDC	0.0129023
MPI-900	DLBCL	FRC	0.0370722
MPI-900	DLBCL	rBEC	0
MPI-900	DLBCL	rFRC	0.0534334
MPI-900	DLBCL	T.FH	0.00156472
MPI-904	DLBCL	BEC	0
MPI-904	DLBCL	FDC	0.00527049
MPI-904	DLBCL	FRC	0.0283703
MPI-904	DLBCL	rBEC	0.0487653
MPI-904	DLBCL	rFRC	0.0504204
MPI-904	DLBCL	T.FH	0
MPI-053	DLBCL	BEC	0.0392949
MPI-053	DLBCL	FDC	0.0068466
MPI-053	DLBCL	FRC	0.00803411
MPI-053	DLBCL	rBEC	0
MPI-053	DLBCL	rFRC	0.0454891
MPI-053	DLBCL	T.FH	0
MPI-119	DLBCL	BEC	0.00119579
MPI-119	DLBCL	FDC	0.0108467
MPI-119	DLBCL	FRC	0.0175241
MPI-119	DLBCL	rBEC	0.00991952
MPI-119	DLBCL	rFRC	0.0683731
MPI-119	DLBCL	T.FH	0
MPI-150	DLBCL	BEC	0
MPI-150	DLBCL	FDC	0.0131015
MPI-150	DLBCL	FRC	0.0214735
MPI-150	DLBCL	rBEC	0
MPI-150	DLBCL	rFRC	0.0580235
MPI-150	DLBCL	T.FH	0.0309439
MPI-203	DLBCL	BEC	0.0179157
MPI-203	DLBCL	FDC	0.000964332
MPI-203	DLBCL	FRC	0.0321414
MPI-203	DLBCL	rBEC	0
MPI-203	DLBCL	rFRC	0.0241103
MPI-203	DLBCL	T.FH	0.0669677
MPI-231	DLBCL	BEC	0.0309913
MPI-231	DLBCL	FDC	0.0173412
MPI-231	DLBCL	FRC	0
MPI-231	DLBCL	rBEC	0
MPI-231	DLBCL	rFRC	0.0603633
MPI-231	DLBCL	T.FH	0
MPI-285	DLBCL	BEC	0.0267238
MPI-285	DLBCL	FDC	0.0125199
MPI-285	DLBCL	FRC	0.0166444
MPI-285	DLBCL	rBEC	0
MPI-285	DLBCL	rFRC	0.0309558
MPI-285	DLBCL	T.FH	0.00238096
MPI-329	DLBCL	BEC	0.027596
MPI-329	DLBCL	FDC	0.00552679
MPI-329	DLBCL	FRC	0.0134548
MPI-329	DLBCL	rBEC	0
MPI-329	DLBCL	rFRC	0.0105345
MPI-329	DLBCL	T.FH	0
MPI-341	DLBCL	BEC	0.0122954
MPI-341	DLBCL	FDC	0.0120079
MPI-341	DLBCL	FRC	0
MPI-341	DLBCL	rBEC	0
MPI-341	DLBCL	rFRC	0.0510905
MPI-341	DLBCL	T.FH	0.0677435
MPI-393	DLBCL	BEC	0
MPI-393	DLBCL	FDC	0.00172559
MPI-393	DLBCL	FRC	0.0235318
MPI-393	DLBCL	rBEC	0.015258
MPI-393	DLBCL	rFRC	0.0284958
MPI-393	DLBCL	T.FH	0
MPI-437	DLBCL	BEC	0.045221
MPI-437	DLBCL	FDC	0.00387612
MPI-437	DLBCL	FRC	0.0486413
MPI-437	DLBCL	rBEC	0
MPI-437	DLBCL	rFRC	0.0490398
MPI-437	DLBCL	T.FH	0
MPI-686	DLBCL	BEC	0
MPI-686	DLBCL	FDC	0.00737648
MPI-686	DLBCL	FRC	0.0131707
MPI-686	DLBCL	rBEC	0.0603296
MPI-686	DLBCL	rFRC	0.108967
MPI-686	DLBCL	T.FH	0
MPI-749	DLBCL	BEC	0
MPI-749	DLBCL	FDC	0
MPI-749	DLBCL	FRC	0.0195931
MPI-749	DLBCL	rBEC	0.0309526
MPI-749	DLBCL	rFRC	0.029196
MPI-749	DLBCL	T.FH	0
MPI-799	DLBCL	BEC	0.00890696
MPI-799	DLBCL	FDC	0.00175694
MPI-799	DLBCL	FRC	0.0215562
MPI-799	DLBCL	rBEC	0
MPI-799	DLBCL	rFRC	0.0392218
MPI-799	DLBCL	T.FH	0.00363705
MPI-815	DLBCL	BEC	0.0317807
MPI-815	DLBCL	FDC	0.00818832
MPI-815	DLBCL	FRC	0.0444511
MPI-815	DLBCL	rBEC	0
MPI-815	DLBCL	rFRC	0.0226821
MPI-815	DLBCL	T.FH	0.074873
MPI-873	DLBCL	BEC	0
MPI-873	DLBCL	FDC	0.0139211
MPI-873	DLBCL	FRC	0.0175296
MPI-873	DLBCL	rBEC	0.0361477
MPI-873	DLBCL	rFRC	0.0476453
MPI-873	DLBCL	T.FH	0.00624368
MPI-010	DLBCL	BEC	0.0329917
MPI-010	DLBCL	FDC	0.0109525
MPI-010	DLBCL	FRC	0.0232574
MPI-010	DLBCL	rBEC	0
MPI-010	DLBCL	rFRC	0.0106514
MPI-010	DLBCL	T.FH	0
MPI-022	DLBCL	BEC	0
MPI-022	DLBCL	FDC	0
MPI-022	DLBCL	FRC	0.0111552
MPI-022	DLBCL	rBEC	0.00619899
MPI-022	DLBCL	rFRC	0.0318069
MPI-022	DLBCL	T.FH	0.0159678
MPI-039	DLBCL	BEC	0.0331917
MPI-039	DLBCL	FDC	0.00264125
MPI-039	DLBCL	FRC	0.010453
MPI-039	DLBCL	rBEC	0
MPI-039	DLBCL	rFRC	0.0426134
MPI-039	DLBCL	T.FH	0
MPI-105	DLBCL	BEC	0.0166993
MPI-105	DLBCL	FDC	0.00146884
MPI-105	DLBCL	FRC	0.0155727
MPI-105	DLBCL	rBEC	0
MPI-105	DLBCL	rFRC	0.0460467
MPI-105	DLBCL	T.FH	0
MPI-113	DLBCL	BEC	0.033155
MPI-113	DLBCL	FDC	0.00613258
MPI-113	DLBCL	FRC	0
MPI-113	DLBCL	rBEC	0
MPI-113	DLBCL	rFRC	0.0281477
MPI-113	DLBCL	T.FH	0
MPI-153	DLBCL	BEC	0
MPI-153	DLBCL	FDC	0.0106358
MPI-153	DLBCL	FRC	0.0218731
MPI-153	DLBCL	rBEC	0
MPI-153	DLBCL	rFRC	0.025873
MPI-153	DLBCL	T.FH	0
MPI-154	DLBCL	BEC	0
MPI-154	DLBCL	FDC	0
MPI-154	DLBCL	FRC	0.0218835
MPI-154	DLBCL	rBEC	0.00613161
MPI-154	DLBCL	rFRC	0.0261532
MPI-154	DLBCL	T.FH	0
MPI-255	DLBCL	BEC	0.023924
MPI-255	DLBCL	FDC	0
MPI-255	DLBCL	FRC	0.00510701
MPI-255	DLBCL	rBEC	0
MPI-255	DLBCL	rFRC	0.0474751
MPI-255	DLBCL	T.FH	0
MPI-309	DLBCL	BEC	0.0152862
MPI-309	DLBCL	FDC	0.00449045
MPI-309	DLBCL	FRC	0.0124018
MPI-309	DLBCL	rBEC	0
MPI-309	DLBCL	rFRC	0.0305657
MPI-309	DLBCL	T.FH	0.01852
MPI-312	DLBCL	BEC	0
MPI-312	DLBCL	FDC	0.0115819
MPI-312	DLBCL	FRC	0.00563306
MPI-312	DLBCL	rBEC	0
MPI-312	DLBCL	rFRC	0.0305333
MPI-312	DLBCL	T.FH	0
MPI-314	DLBCL	BEC	0
MPI-314	DLBCL	FDC	0.0170065
MPI-314	DLBCL	FRC	0.016844
MPI-314	DLBCL	rBEC	0.00907231
MPI-314	DLBCL	rFRC	0.0206082
MPI-314	DLBCL	T.FH	0.0111017
MPI-351	DLBCL	BEC	0
MPI-351	DLBCL	FDC	0.00832035
MPI-351	DLBCL	FRC	0.00541556
MPI-351	DLBCL	rBEC	0
MPI-351	DLBCL	rFRC	0.0328052
MPI-351	DLBCL	T.FH	0
MPI-355	DLBCL	BEC	0.00361149
MPI-355	DLBCL	FDC	0
MPI-355	DLBCL	FRC	0.0131517
MPI-355	DLBCL	rBEC	0.00464747
MPI-355	DLBCL	rFRC	0.0961965
MPI-355	DLBCL	T.FH	0
MPI-394	DLBCL	BEC	0.0175889
MPI-394	DLBCL	FDC	0.0153721
MPI-394	DLBCL	FRC	0
MPI-394	DLBCL	rBEC	0
MPI-394	DLBCL	rFRC	0.0774241
MPI-394	DLBCL	T.FH	0.0409712
MPI-398	DLBCL	BEC	0
MPI-398	DLBCL	FDC	0.0141513
MPI-398	DLBCL	FRC	0.0160964
MPI-398	DLBCL	rBEC	0
MPI-398	DLBCL	rFRC	0.0129597
MPI-398	DLBCL	T.FH	0
MPI-402	DLBCL	BEC	0
MPI-402	DLBCL	FDC	0.0228593
MPI-402	DLBCL	FRC	0.00721713
MPI-402	DLBCL	rBEC	0
MPI-402	DLBCL	rFRC	0.0340916
MPI-402	DLBCL	T.FH	0
MPI-427	DLBCL	BEC	0.0236149
MPI-427	DLBCL	FDC	0.00723559
MPI-427	DLBCL	FRC	0.0221772
MPI-427	DLBCL	rBEC	0.0184137
MPI-427	DLBCL	rFRC	0.0794159
MPI-427	DLBCL	T.FH	0
MPI-547	DLBCL	BEC	0.0945847
MPI-547	DLBCL	FDC	0
MPI-547	DLBCL	FRC	0.106208
MPI-547	DLBCL	rBEC	0
MPI-547	DLBCL	rFRC	0.140369
MPI-547	DLBCL	T.FH	0.0948083
MPI-554	DLBCL	BEC	0.00561162
MPI-554	DLBCL	FDC	0.0161015
MPI-554	DLBCL	FRC	0.0661266
MPI-554	DLBCL	rBEC	0.0185854
MPI-554	DLBCL	rFRC	0.045553
MPI-554	DLBCL	T.FH	0.053908
MPI-585	DLBCL	BEC	0
MPI-585	DLBCL	FDC	0.00295126
MPI-585	DLBCL	FRC	0.00324126
MPI-585	DLBCL	rBEC	0.0284018
MPI-585	DLBCL	rFRC	0.036556
MPI-585	DLBCL	T.FH	0.0249441
MPI-800	DLBCL	BEC	0
MPI-800	DLBCL	FDC	0
MPI-800	DLBCL	FRC	0.00445784
MPI-800	DLBCL	rBEC	0.0149098
MPI-800	DLBCL	rFRC	0.0270862
MPI-800	DLBCL	T.FH	0
MPI-813	DLBCL	BEC	0
MPI-813	DLBCL	FDC	0.0157523
MPI-813	DLBCL	FRC	0
MPI-813	DLBCL	rBEC	0
MPI-813	DLBCL	rFRC	0.0247856
MPI-813	DLBCL	T.FH	0
MPI-844	DLBCL	BEC	0.040527
MPI-844	DLBCL	FDC	0.0136343
MPI-844	DLBCL	FRC	0.0197666
MPI-844	DLBCL	rBEC	0
MPI-844	DLBCL	rFRC	0.0561136
MPI-844	DLBCL	T.FH	0
MPI-874	DLBCL	BEC	0
MPI-874	DLBCL	FDC	0.00568014
MPI-874	DLBCL	FRC	0.018089
MPI-874	DLBCL	rBEC	0
MPI-874	DLBCL	rFRC	0.045861
MPI-874	DLBCL	T.FH	0
MPI-385	DLBCL	BEC	0.00721972
MPI-385	DLBCL	FDC	0.00552137
MPI-385	DLBCL	FRC	0.00369906
MPI-385	DLBCL	rBEC	0
MPI-385	DLBCL	rFRC	0.0122822
MPI-385	DLBCL	T.FH	0
MPI-875	DLBCL	BEC	0
MPI-875	DLBCL	FDC	0.0111627
MPI-875	DLBCL	FRC	0.0268736
MPI-875	DLBCL	rBEC	0
MPI-875	DLBCL	rFRC	0.0507398
MPI-875	DLBCL	T.FH	0
MPI-702	DLBCL	BEC	0.0308887
MPI-702	DLBCL	FDC	0.014811
MPI-702	DLBCL	FRC	0.00515396
MPI-702	DLBCL	rBEC	0
MPI-702	DLBCL	rFRC	0.0826268
MPI-702	DLBCL	T.FH	0.055123
MPI-704	DLBCL	BEC	0
MPI-704	DLBCL	FDC	0
MPI-704	DLBCL	FRC	0.0230319
MPI-704	DLBCL	rBEC	0
MPI-704	DLBCL	rFRC	0.0337655
MPI-704	DLBCL	T.FH	0.0568552
MPI-757	DLBCL	BEC	0
MPI-757	DLBCL	FDC	0
MPI-757	DLBCL	FRC	0.0220181
MPI-757	DLBCL	rBEC	0
MPI-757	DLBCL	rFRC	0.0264889
MPI-757	DLBCL	T.FH	0.0325407
MPI-689	DLBCL	BEC	0.00943435
MPI-689	DLBCL	FDC	0.0113358
MPI-689	DLBCL	FRC	0.000923632
MPI-689	DLBCL	rBEC	0
MPI-689	DLBCL	rFRC	0.0176436
MPI-689	DLBCL	T.FH	0.0339862
MPI-012	DLBCL	BEC	0.0219402
MPI-012	DLBCL	FDC	0.000201617
MPI-012	DLBCL	FRC	0
MPI-012	DLBCL	rBEC	0
MPI-012	DLBCL	rFRC	0.0158843
MPI-012	DLBCL	T.FH	0.0326831
MPI-299	DLBCL	BEC	0.0412511
MPI-299	DLBCL	FDC	0.0163013
MPI-299	DLBCL	FRC	0.00868063
MPI-299	DLBCL	rBEC	0
MPI-299	DLBCL	rFRC	0.0181285
MPI-299	DLBCL	T.FH	0.0349766
MPI-219	DLBCL	BEC	0.0161718
MPI-219	DLBCL	FDC	0.0140983
MPI-219	DLBCL	FRC	0.00185756
MPI-219	DLBCL	rBEC	0
MPI-219	DLBCL	rFRC	0.0532502
MPI-219	DLBCL	T.FH	0
MPI-282	DLBCL	BEC	0
MPI-282	DLBCL	FDC	0.0100082
MPI-282	DLBCL	FRC	0.021667
MPI-282	DLBCL	rBEC	0.0202067
MPI-282	DLBCL	rFRC	0.026442
MPI-282	DLBCL	T.FH	0.00549294
MPI-531	DLBCL	BEC	0
MPI-531	DLBCL	FDC	0.00671295
MPI-531	DLBCL	FRC	0.00954047
MPI-531	DLBCL	rBEC	0
MPI-531	DLBCL	rFRC	0.0200238
MPI-531	DLBCL	T.FH	0
MPI-543	DLBCL	BEC	0
MPI-543	DLBCL	FDC	0.0227407
MPI-543	DLBCL	FRC	0.0603584
MPI-543	DLBCL	rBEC	0.0498791
MPI-543	DLBCL	rFRC	0.00878794
MPI-543	DLBCL	T.FH	0.221908
MPI-818	DLBCL	BEC	0
MPI-818	DLBCL	FDC	0.0372167
MPI-818	DLBCL	FRC	0.0270705
MPI-818	DLBCL	rBEC	0
MPI-818	DLBCL	rFRC	0.0145609
MPI-818	DLBCL	T.FH	0
MPI-879	DLBCL	BEC	0.0662243
MPI-879	DLBCL	FDC	0.0180161
MPI-879	DLBCL	FRC	0.0318536
MPI-879	DLBCL	rBEC	0
MPI-879	DLBCL	rFRC	0.0802339
MPI-879	DLBCL	T.FH	0.05392
MPI-905	DLBCL	BEC	0
MPI-905	DLBCL	FDC	0.0339679
MPI-905	DLBCL	FRC	0.0600728
MPI-905	DLBCL	rBEC	0.0204478
MPI-905	DLBCL	rFRC	0.0285543
MPI-905	DLBCL	T.FH	0.0818188
MPI-390	DLBCL	BEC	0
MPI-390	DLBCL	FDC	0.00361907
MPI-390	DLBCL	FRC	0.0139657
MPI-390	DLBCL	rBEC	0.0198573
MPI-390	DLBCL	rFRC	0.0200852
MPI-390	DLBCL	T.FH	0
MPI-845	DLBCL	BEC	0.043425
MPI-845	DLBCL	FDC	0.00671971
MPI-845	DLBCL	FRC	0.00770588
MPI-845	DLBCL	rBEC	0
MPI-845	DLBCL	rFRC	0.0399179
MPI-845	DLBCL	T.FH	0
MPI-291	DLBCL	BEC	0.0136598
MPI-291	DLBCL	FDC	0.0102485
MPI-291	DLBCL	FRC	0.0176746
MPI-291	DLBCL	rBEC	0
MPI-291	DLBCL	rFRC	0.0346408
MPI-291	DLBCL	T.FH	0
MPI-186	DLBCL	BEC	0.00620208
MPI-186	DLBCL	FDC	0.017614
MPI-186	DLBCL	FRC	0.00735545
MPI-186	DLBCL	rBEC	0
MPI-186	DLBCL	rFRC	0.0309458
MPI-186	DLBCL	T.FH	0.000498697
MPI-157	DLBCL	BEC	0.0171114
MPI-157	DLBCL	FDC	0.00195798
MPI-157	DLBCL	FRC	0.0173938
MPI-157	DLBCL	rBEC	0
MPI-157	DLBCL	rFRC	0.0421482
MPI-157	DLBCL	T.FH	0
MPI-234	DLBCL	BEC	0
MPI-234	DLBCL	FDC	0.02003
MPI-234	DLBCL	FRC	0.0266929
MPI-234	DLBCL	rBEC	0.0187366
MPI-234	DLBCL	rFRC	0.00606623
MPI-234	DLBCL	T.FH	0.0525774
MPI-063	DLBCL	BEC	0.0342318
MPI-063	DLBCL	FDC	0.0201676
MPI-063	DLBCL	FRC	0.0123918
MPI-063	DLBCL	rBEC	0
MPI-063	DLBCL	rFRC	0.022785
MPI-063	DLBCL	T.FH	0
MPI-073	DLBCL	BEC	0.00947893
MPI-073	DLBCL	FDC	0.0147427
MPI-073	DLBCL	FRC	0.00813763
MPI-073	DLBCL	rBEC	0.00109394
MPI-073	DLBCL	rFRC	0.0233007
MPI-073	DLBCL	T.FH	0.0289436
MPI-141	DLBCL	BEC	0
MPI-141	DLBCL	FDC	0.00539768
MPI-141	DLBCL	FRC	0.00388778
MPI-141	DLBCL	rBEC	0.0233035
MPI-141	DLBCL	rFRC	0.050749
MPI-141	DLBCL	T.FH	0
MPI-196	DLBCL	BEC	0.0606486
MPI-196	DLBCL	FDC	0.00599521
MPI-196	DLBCL	FRC	0.047668
MPI-196	DLBCL	rBEC	0
MPI-196	DLBCL	rFRC	0.00395251
MPI-196	DLBCL	T.FH	0.0817594
MPI-213	DLBCL	BEC	0.0675563
MPI-213	DLBCL	FDC	0.0197526
MPI-213	DLBCL	FRC	0.0429711
MPI-213	DLBCL	rBEC	0
MPI-213	DLBCL	rFRC	0.0585208
MPI-213	DLBCL	T.FH	0.0368176
MPI-224	DLBCL	BEC	0
MPI-224	DLBCL	FDC	0.00320066
MPI-224	DLBCL	FRC	0
MPI-224	DLBCL	rBEC	0.0203846
MPI-224	DLBCL	rFRC	0.0352862
MPI-224	DLBCL	T.FH	0
MPI-559	DLBCL	BEC	0
MPI-559	DLBCL	FDC	0.0152753
MPI-559	DLBCL	FRC	0
MPI-559	DLBCL	rBEC	0.0673964
MPI-559	DLBCL	rFRC	0.0469003
MPI-559	DLBCL	T.FH	0.0495233
MPI-733	DLBCL	BEC	0.00149368
MPI-733	DLBCL	FDC	0.0128419
MPI-733	DLBCL	FRC	0.0405357
MPI-733	DLBCL	rBEC	0.00312695
MPI-733	DLBCL	rFRC	0.0654136
MPI-733	DLBCL	T.FH	0
MPI-765	DLBCL	BEC	0.0294387
MPI-765	DLBCL	FDC	0.00859322
MPI-765	DLBCL	FRC	0.0510555
MPI-765	DLBCL	rBEC	0
MPI-765	DLBCL	rFRC	0.0149062
MPI-765	DLBCL	T.FH	0.072496
MPI-797	DLBCL	BEC	0
MPI-797	DLBCL	FDC	0.00614378
MPI-797	DLBCL	FRC	0.00475004
MPI-797	DLBCL	rBEC	0.0133813
MPI-797	DLBCL	rFRC	0.0156231
MPI-797	DLBCL	T.FH	0
MPI-839	DLBCL	BEC	0.0160856
MPI-839	DLBCL	FDC	0.0229835
MPI-839	DLBCL	FRC	0.0230987
MPI-839	DLBCL	rBEC	0
MPI-839	DLBCL	rFRC	0.0255964
MPI-839	DLBCL	T.FH	0.0734425
MPI-902	DLBCL	BEC	0.0262128
MPI-902	DLBCL	FDC	0.00445795
MPI-902	DLBCL	FRC	0.012101
MPI-902	DLBCL	rBEC	0
MPI-902	DLBCL	rFRC	0.0788535
MPI-902	DLBCL	T.FH	0.0101608
MPI-388	DLBCL	BEC	0.00594179
MPI-388	DLBCL	FDC	0
MPI-388	DLBCL	FRC	0.0249416
MPI-388	DLBCL	rBEC	0.0125016
MPI-388	DLBCL	rFRC	0.0476565
MPI-388	DLBCL	T.FH	0.0186388
MPI-200	DLBCL	BEC	0
MPI-200	DLBCL	FDC	0.0135985
MPI-200	DLBCL	FRC	0.0269928
MPI-200	DLBCL	rBEC	0.0379887
MPI-200	DLBCL	rFRC	0.0484318
MPI-200	DLBCL	T.FH	0.0849597
MPI-365	DLBCL	BEC	0
MPI-365	DLBCL	FDC	0.0195552
MPI-365	DLBCL	FRC	0.0383387
MPI-365	DLBCL	rBEC	0.0175963
MPI-365	DLBCL	rFRC	0.00926567
MPI-365	DLBCL	T.FH	0.0308369
MPI-378	DLBCL	BEC	0.0339891
MPI-378	DLBCL	FDC	6.47908e-05
MPI-378	DLBCL	FRC	0.0064331
MPI-378	DLBCL	rBEC	0
MPI-378	DLBCL	rFRC	0.0591746
MPI-378	DLBCL	T.FH	0.0202742
MPI-434	DLBCL	BEC	0.00247525
MPI-434	DLBCL	FDC	0.00496592
MPI-434	DLBCL	FRC	0.00158903
MPI-434	DLBCL	rBEC	0
MPI-434	DLBCL	rFRC	0.0456694
MPI-434	DLBCL	T.FH	0.00506324
MPI-809	DLBCL	BEC	0
MPI-809	DLBCL	FDC	0.0293867
MPI-809	DLBCL	FRC	0.0423283
MPI-809	DLBCL	rBEC	0.0550672
MPI-809	DLBCL	rFRC	0.0441553
MPI-809	DLBCL	T.FH	0.135068
MPI-810	DLBCL	BEC	0
MPI-810	DLBCL	FDC	0.011792
MPI-810	DLBCL	FRC	0.0391285
MPI-810	DLBCL	rBEC	0
MPI-810	DLBCL	rFRC	0.0309444
MPI-810	DLBCL	T.FH	0.0533924
MPI-208	DLBCL	BEC	0
MPI-208	DLBCL	FDC	0.022375
MPI-208	DLBCL	FRC	0.0113856
MPI-208	DLBCL	rBEC	0.00443756
MPI-208	DLBCL	rFRC	0.0452319
MPI-208	DLBCL	T.FH	0.0227434
MPI-326	DLBCL	BEC	0
MPI-326	DLBCL	FDC	0.0179076
MPI-326	DLBCL	FRC	0.0274566
MPI-326	DLBCL	rBEC	0
MPI-326	DLBCL	rFRC	0.0468058
MPI-326	DLBCL	T.FH	0
MPI-789	DLBCL	BEC	0
MPI-789	DLBCL	FDC	0.0183762
MPI-789	DLBCL	FRC	0.0130002
MPI-789	DLBCL	rBEC	0.0183835
MPI-789	DLBCL	rFRC	0.0350126
MPI-789	DLBCL	T.FH	0.0320091
MPI-236	DLBCL	BEC	0
MPI-236	DLBCL	FDC	0.00752466
MPI-236	DLBCL	FRC	0.0287664
MPI-236	DLBCL	rBEC	0
MPI-236	DLBCL	rFRC	0.0407104
MPI-236	DLBCL	T.FH	0.0936096
MPI-021	DLBCL	BEC	0
MPI-021	DLBCL	FDC	0.00365907
MPI-021	DLBCL	FRC	0.0127253
MPI-021	DLBCL	rBEC	0.0583054
MPI-021	DLBCL	rFRC	0.0612134
MPI-021	DLBCL	T.FH	0.0026333
MPI-052	DLBCL	BEC	0
MPI-052	DLBCL	FDC	0.0109694
MPI-052	DLBCL	FRC	0.00509042
MPI-052	DLBCL	rBEC	0
MPI-052	DLBCL	rFRC	0.0264163
MPI-052	DLBCL	T.FH	0
MPI-069	DLBCL	BEC	0.0173831
MPI-069	DLBCL	FDC	0.0171716
MPI-069	DLBCL	FRC	0.00973822
MPI-069	DLBCL	rBEC	0
MPI-069	DLBCL	rFRC	0.0279982
MPI-069	DLBCL	T.FH	0.0236961
MPI-076	DLBCL	BEC	0.00886093
MPI-076	DLBCL	FDC	0
MPI-076	DLBCL	FRC	0.00929735
MPI-076	DLBCL	rBEC	0
MPI-076	DLBCL	rFRC	0.0396958
MPI-076	DLBCL	T.FH	0
MPI-145	DLBCL	BEC	0.00677967
MPI-145	DLBCL	FDC	0.00311416
MPI-145	DLBCL	FRC	0.00816373
MPI-145	DLBCL	rBEC	0.00550333
MPI-145	DLBCL	rFRC	0.0623494
MPI-145	DLBCL	T.FH	0
MPI-155	DLBCL	BEC	0.0039365
MPI-155	DLBCL	FDC	0.0101809
MPI-155	DLBCL	FRC	0
MPI-155	DLBCL	rBEC	0
MPI-155	DLBCL	rFRC	0.0224242
MPI-155	DLBCL	T.FH	0
MPI-201	DLBCL	BEC	0
MPI-201	DLBCL	FDC	0.0134369
MPI-201	DLBCL	FRC	0
MPI-201	DLBCL	rBEC	0
MPI-201	DLBCL	rFRC	0.0116012
MPI-201	DLBCL	T.FH	0
MPI-204	DLBCL	BEC	0
MPI-204	DLBCL	FDC	0.00544134
MPI-204	DLBCL	FRC	0.0184882
MPI-204	DLBCL	rBEC	0.00883423
MPI-204	DLBCL	rFRC	0.0250261
MPI-204	DLBCL	T.FH	0.0428713
MPI-206	DLBCL	BEC	0
MPI-206	DLBCL	FDC	0.00639403
MPI-206	DLBCL	FRC	0.000796487
MPI-206	DLBCL	rBEC	0.0267244
MPI-206	DLBCL	rFRC	0.00655535
MPI-206	DLBCL	T.FH	0
MPI-232	DLBCL	BEC	0
MPI-232	DLBCL	FDC	0.0163546
MPI-232	DLBCL	FRC	0.00417424
MPI-232	DLBCL	rBEC	0.00635436
MPI-232	DLBCL	rFRC	0.0543505
MPI-232	DLBCL	T.FH	0
MPI-243	DLBCL	BEC	0
MPI-243	DLBCL	FDC	0.0346007
MPI-243	DLBCL	FRC	0.0488917
MPI-243	DLBCL	rBEC	0
MPI-243	DLBCL	rFRC	0.0337487
MPI-243	DLBCL	T.FH	0.122012
MPI-246	DLBCL	BEC	0.0135533
MPI-246	DLBCL	FDC	0.00721844
MPI-246	DLBCL	FRC	0.00225675
MPI-246	DLBCL	rBEC	0
MPI-246	DLBCL	rFRC	0.0295238
MPI-246	DLBCL	T.FH	0
MPI-273	DLBCL	BEC	0.0111679
MPI-273	DLBCL	FDC	0.0109979
MPI-273	DLBCL	FRC	0.0145756
MPI-273	DLBCL	rBEC	0
MPI-273	DLBCL	rFRC	0.0524095
MPI-273	DLBCL	T.FH	0.00833897
MPI-293	DLBCL	BEC	0.00788512
MPI-293	DLBCL	FDC	0.0274576
MPI-293	DLBCL	FRC	0.020371
MPI-293	DLBCL	rBEC	0
MPI-293	DLBCL	rFRC	0.0476249
MPI-293	DLBCL	T.FH	0
MPI-321	DLBCL	BEC	0
MPI-321	DLBCL	FDC	0.00296572
MPI-321	DLBCL	FRC	0.000830352
MPI-321	DLBCL	rBEC	0
MPI-321	DLBCL	rFRC	0.0225688
MPI-321	DLBCL	T.FH	0
MPI-348	DLBCL	BEC	0.0503394
MPI-348	DLBCL	FDC	0.0133645
MPI-348	DLBCL	FRC	0.0134636
MPI-348	DLBCL	rBEC	0
MPI-348	DLBCL	rFRC	0.0209588
MPI-348	DLBCL	T.FH	0.0193353
MPI-361	DLBCL	BEC	0.0180515
MPI-361	DLBCL	FDC	0.00892421
MPI-361	DLBCL	FRC	0.0154042
MPI-361	DLBCL	rBEC	0
MPI-361	DLBCL	rFRC	0.0258356
MPI-361	DLBCL	T.FH	0.0417332
MPI-363	DLBCL	BEC	0
MPI-363	DLBCL	FDC	0.00684735
MPI-363	DLBCL	FRC	0.0548666
MPI-363	DLBCL	rBEC	0.0458909
MPI-363	DLBCL	rFRC	0.0625528
MPI-363	DLBCL	T.FH	0.0813273
MPI-376	DLBCL	BEC	0
MPI-376	DLBCL	FDC	0
MPI-376	DLBCL	FRC	0.00651823
MPI-376	DLBCL	rBEC	0.0259504
MPI-376	DLBCL	rFRC	0.0198823
MPI-376	DLBCL	T.FH	0.0213396
MPI-438	DLBCL	BEC	0.00558659
MPI-438	DLBCL	FDC	0.0350641
MPI-438	DLBCL	FRC	0.0169537
MPI-438	DLBCL	rBEC	0
MPI-438	DLBCL	rFRC	0.0375706
MPI-438	DLBCL	T.FH	0.0893176
MPI-440	DLBCL	BEC	0.0172954
[truncated: 1,799 more rows]

## Sheet: (C)
Cell type	Chemokine	Spearman	adj.p	log10.p
T.PR	CXCL11	0.251174	3.01063e-10	9.52134
Myeloid	CXCL11	0.562145	1e-100	100
rBEC	CXCL11	0.371542	1e-100	100
rFRC	CXCL11	0.235322	4.15947e-09	8.38096
BEC	CXCL11	-0.502755	1e-100	100
T.H	CXCL11	-0.281941	1.18578e-12	11.926
LEC	CXCL11	-0.00359814	0.929647	0.0316818
T.REG	CXCL11	-0.158464	9.75843e-05	4.01062
T.TOX	CXCL11	0.297009	6.4292e-14	13.1918
PC	CXCL11	-0.135102	0.000930392	3.03133
FDC	CXCL11	-0.224704	2.07352e-08	7.68329
FRC	CXCL11	-0.349533	1e-100	100
T.FH	CXCL11	-0.27714	2.94439e-12	11.531
T.PR	CXCL9	0.143508	0.000421892	3.3748
Myeloid	CXCL9	0.47778	1e-100	100
rBEC	CXCL9	0.285539	6.31584e-13	12.1996
rFRC	CXCL9	0.146807	0.000313622	3.50359
BEC	CXCL9	-0.465365	1e-100	100
T.H	CXCL9	-0.302407	2.14689e-14	13.6682
LEC	CXCL9	-0.014132	0.747325	0.12649
T.REG	CXCL9	-0.164205	5.3705e-05	4.26999
T.TOX	CXCL9	0.451349	1e-100	100
PC	CXCL9	-0.0814248	0.0492178	1.30788
FDC	CXCL9	-0.119325	0.00343018	2.46468
FRC	CXCL9	-0.210919	1.57573e-07	6.80252
T.FH	CXCL9	-0.129896	0.00143235	2.84395
T.PR	CXCL10	0.174608	1.70758e-05	4.76762
Myeloid	CXCL10	0.54227	1e-100	100
rBEC	CXCL10	0.341227	1e-100	100
rFRC	CXCL10	0.205099	3.45341e-07	6.46175
BEC	CXCL10	-0.449979	1e-100	100
T.H	CXCL10	-0.318154	6.51808e-16	15.1859
LEC	CXCL10	-0.0182679	0.684003	0.164942
T.REG	CXCL10	-0.123304	0.00252063	2.59849
T.TOX	CXCL10	0.35106	1e-100	100
PC	CXCL10	-0.108214	0.00823581	2.08429
FDC	CXCL10	-0.149525	0.000246011	3.60905
FRC	CXCL10	-0.252524	2.4371e-10	9.61313
T.FH	CXCL10	-0.178966	1.03014e-05	4.9871
T.PR	CCL21	-0.458924	1e-100	100
Myeloid	CCL21	-0.271968	7.70457e-12	11.1133
rBEC	CCL21	-0.209607	1.86365e-07	6.72964
rFRC	CCL21	-0.403985	1e-100	100
BEC	CCL21	0.173723	1.86156e-05	4.73012
T.H	CCL21	-0.14527	0.000359968	3.44374
LEC	CCL21	0.0767378	0.0642294	1.19227
T.REG	CCL21	0.162534	6.35652e-05	4.19678
T.TOX	CCL21	0.340268	1e-100	100
PC	CCL21	0.441761	1e-100	100
FDC	CCL21	0.652703	1e-100	100
FRC	CCL21	0.774263	1e-100	100
T.FH	CCL21	0.603004	1e-100	100
T.PR	CXCL13	-0.256445	1.25425e-10	9.90162
Myeloid	CXCL13	-0.0494856	0.240133	0.619548
rBEC	CXCL13	-0.0865138	0.0368035	1.43411
rFRC	CXCL13	-0.0531808	0.209012	0.679828
BEC	CXCL13	0.122895	0.0025728	2.58959
T.H	CXCL13	-0.224908	2.05223e-08	7.68777
LEC	CXCL13	-0.0281444	0.519638	0.284299
T.REG	CXCL13	0.132521	0.00116308	2.93439
T.TOX	CXCL13	0.225215	2.00024e-08	7.69892
PC	CXCL13	0.267363	1.77887e-11	10.7499
FDC	CXCL13	0.6884	1e-100	100
FRC	CXCL13	0.36217	1e-100	100
T.FH	CXCL13	0.43082	1e-100	100
T.PR	CCL19	-0.285335	6.39297e-13	12.1943
Myeloid	CCL19	0.0151195	0.736569	0.132787
rBEC	CCL19	-0.0633675	0.131439	0.881276
rFRC	CCL19	-0.0328597	0.448628	0.348113
BEC	CCL19	0.0201929	0.655297	0.183562
T.H	CCL19	-0.147969	0.000283503	3.54744
LEC	CCL19	0.00891514	0.841356	0.07502
T.REG	CCL19	0.0499802	0.237962	0.623492
T.TOX	CCL19	0.372297	1e-100	100
PC	CCL19	0.295865	7.96356e-14	13.0989
FDC	CCL19	0.521107	1e-100	100
FRC	CCL19	0.490416	1e-100	100
T.FH	CCL19	0.37311	1e-100	100
T.PR	CXCL12	-0.404335	1e-100	100
Myeloid	CXCL12	-0.081654	0.0491898	1.30813
rBEC	CXCL12	-0.00351609	0.929647	0.0316818
rFRC	CXCL12	-0.103962	0.0111933	1.95104
BEC	CXCL12	0.130998	0.0013162	2.88068
T.H	CXCL12	-0.166954	4.00919e-05	4.39694
LEC	CXCL12	0.0564813	0.181758	0.740507
T.REG	CXCL12	0.0406657	0.3407	0.467628
T.TOX	CXCL12	0.431558	1e-100	100
PC	CXCL12	0.284207	7.78752e-13	12.1086
FDC	CXCL12	0.360376	1e-100	100
FRC	CXCL12	0.581926	1e-100	100
T.FH	CXCL12	0.49203	1e-100	100

## Sheet: (D)
Sample	Entity	CXCL12	CCL21	FRC
MPI-178	DLBCL	2.08688	1.70624	0.00739098
MPI-088	DLBCL	2.29393	3.18029	0.0125171
MPI-160	DLBCL	2.27536	2.74546	0.0351571
MPI-288	DLBCL	2.79234	3.08601	0.0301997
MPI-401	DLBCL	2.00336	2.70198	0.0328113
MPI-692	DLBCL	1.32454	1.01616	0.0051957
MPI-695	DLBCL	1.54582	2.60224	0.0415354
MPI-696	DLBCL	2.16625	0.502397	0.00661814
MPI-705	DLBCL	2.96103	2.19593	0.0212617
MPI-182	DLBCL	2.00549	2.62488	0.01233
MPI-289	DLBCL	3.0858	1.56867	0.00413066
MPI-133	DLBCL	2.53469	2.47233	0.0208384
MPI-146	DLBCL	1.13591	0.356869	0
MPI-015	DLBCL	1.87424	2.31681	0.0261731
MPI-045	DLBCL	2.45193	2.42422	0.00690348
MPI-100	DLBCL	2.32145	2.82168	0.0143117
MPI-597	DLBCL	3.06541	3.52739	0.0734469
MPI-190	DLBCL	1.94866	2.17575	0.00509095
MPI-791	DLBCL	2.15578	1.30596	0
MPI-794	DLBCL	2.4595	2.71713	0.0150856
MPI-833	DLBCL	2.19607	3.05483	0.0497965
MPI-047	DLBCL	2.79496	2.55666	0.0293445
MPI-110	DLBCL	0.284106	1.63534	0
MPI-130	DLBCL	2.52867	1.84858	0.0152396
MPI-149	DLBCL	1.82839	1.75168	0.0188659
MPI-179	DLBCL	1.73418	0.531087	0.0114232
MPI-239	DLBCL	1.59726	0.572729	0.0046351
MPI-277	DLBCL	2.27239	2.84495	0.0229093
MPI-279	DLBCL	2.71129	0.298038	0.00259845
MPI-343	DLBCL	3.10114	3.12573	0.0400624
MPI-349	DLBCL	2.55902	3.35645	0.0365274
MPI-419	DLBCL	2.89886	2.80178	0.0165154
MPI-745	DLBCL	1.38176	-0.196197	0.0106769
MPI-764	DLBCL	3.38986	-0.0197139	0
MPI-857	DLBCL	2.43178	2.19263	0.0239398
MPI-881	DLBCL	1.95668	0.553896	0.00132073
MPI-230	DLBCL	2.59405	0.294803	0.00609835
MPI-366	DLBCL	1.96129	1.30878	0.0158946
MPI-864	DLBCL	1.86529	1.50604	0.00476904
MPI-031	DLBCL	2.60822	2.75861	0.0181723
MPI-836	DLBCL	1.85153	0.857121	0.0116895
MPI-135	DLBCL	1.80057	1.61187	0.00160471
MPI-820	DLBCL	2.26382	2.55897	0.0260747
MPI-858	DLBCL	1.33338	0.428169	0
MPI-688	DLBCL	2.19603	2.59278	0.012009
MPI-892	DLBCL	2.28519	2.72792	0.0382863
MPI-790	DLBCL	2.81904	2.75962	0.0333775
MPI-834	DLBCL	2.43379	2.85561	0.0159103
MPI-855	DLBCL	1.73054	0.282887	0.0260954
MPI-168	DLBCL	0.218417	0.309172	0.00191296
MPI-008	DLBCL	2.82595	0.475819	0.0020418
MPI-009	DLBCL	2.88768	0.761245	0.0081153
MPI-014	DLBCL	1.86621	0.395344	0
MPI-029	DLBCL	2.11388	0.720556	0.00131631
MPI-040	DLBCL	2.26106	1.73221	0.000308745
MPI-042	DLBCL	2.82349	0.0937018	0
MPI-062	DLBCL	2.61613	2.18208	0.00973312
MPI-083	DLBCL	2.15351	1.85917	0.020056
MPI-098	DLBCL	3.00088	3.0619	0.0249786
MPI-108	DLBCL	2.51893	2.95862	0.0163785
MPI-118	DLBCL	1.52088	0.953232	0
MPI-132	DLBCL	1.82353	2.50348	0.00650138
MPI-152	DLBCL	2.4228	2.53652	0.00577554
MPI-159	DLBCL	2.26028	2.22061	0.0245965
MPI-164	DLBCL	1.39911	0.822182	0
MPI-170	DLBCL	2.0954	2.68991	0.0239184
MPI-174	DLBCL	2.24047	0.931812	0.00643429
MPI-180	DLBCL	1.51697	1.43544	0.0237571
MPI-181	DLBCL	1.39151	0.000564216	0
MPI-183	DLBCL	1.60754	2.90319	0.0260954
MPI-199	DLBCL	2.30179	0.972851	0.020478
MPI-240	DLBCL	2.51245	0.93469	0.00666779
MPI-269	DLBCL	2.62014	1.63799	0
MPI-278	DLBCL	2.99131	3.03442	0.012164
MPI-305	DLBCL	2.88774	1.76878	0.0127396
MPI-306	DLBCL	2.34554	0.393265	0.00109656
MPI-319	DLBCL	2.93676	2.76802	0.0144498
MPI-328	DLBCL	2.56257	0.474729	0.00638002
MPI-337	DLBCL	2.17426	2.00534	0.00675765
MPI-340	DLBCL	2.4668	1.62399	0.0219298
MPI-346	DLBCL	3.04539	3.17185	0.0480897
MPI-352	DLBCL	2.24995	0.99254	0
MPI-357	DLBCL	2.40551	3.09793	0.0399212
MPI-359	DLBCL	2.38108	2.59047	0.0102483
MPI-374	DLBCL	2.30297	0.84371	0.00547465
MPI-380	DLBCL	2.53162	2.32358	0.0169192
MPI-395	DLBCL	2.75144	0.203781	0.00686899
MPI-415	DLBCL	2.83186	2.84098	0.0544187
MPI-416	DLBCL	1.58243	0.229587	0.0188289
MPI-418	DLBCL	2.47802	0.394263	0
MPI-550	DLBCL	2.19732	0.856349	0.0297724
MPI-552	DLBCL	2.01836	1.29215	0.000893802
MPI-566	DLBCL	2.79232	3.30021	0.0136271
MPI-594	DLBCL	0.709044	0.0650828	0.000293359
MPI-731	DLBCL	1.73604	1.77984	0.00313891
MPI-856	DLBCL	2.44188	0.743975	0.0100243
MPI-865	DLBCL	1.85955	0.505965	0.00857462
MPI-883	DLBCL	2.19221	0.253234	0.000512402
MPI-373	DLBCL	2.34726	1.47174	0.037133
MPI-734	DLBCL	2.05202	2.36582	0.0247786
MPI-013	DLBCL	2.94716	2.40268	0.0223177
MPI-270	DLBCL	2.52232	1.48963	0.0138275
MPI-286	DLBCL	2.72781	1.4056	0.0151246
MPI-327	DLBCL	2.28665	0.329746	0.00859046
MPI-795	DLBCL	2.43348	1.37018	0.0129748
MPI-812	DLBCL	3.01688	3.19749	0.051702
MPI-821	DLBCL	-0.0210283	0.112856	0
MPI-822	DLBCL	2.05758	-0.195519	0
MPI-841	DLBCL	2.61135	2.48506	0.0177736
MPI-842	DLBCL	1.8191	1.90348	0.0215693
MPI-424	DLBCL	2.30335	1.32859	0.00865903
MPI-832	DLBCL	1.44134	1.46943	0.00113405
MPI-304	DLBCL	2.7621	2.95524	0.0387091
MPI-167	DLBCL	2.43481	1.54211	0.0280907
MPI-177	DLBCL	2.54629	1.20931	0.00769166
MPI-347	DLBCL	2.12012	1.97286	0.0191534
MPI-442	DLBCL	2.45774	1.03749	0.00771412
MPI-699	DLBCL	2.48946	-0.167439	0.00394383
MPI-718	DLBCL	3.03219	3.31012	0.0772414
MPI-782	DLBCL	3.15832	3.50053	0.0949169
MPI-806	DLBCL	0.634599	0.610854	0.00752316
MPI-377	DLBCL	2.28074	1.41106	0.0128056
MPI-115	DLBCL	2.44647	1.8322	0.0179661
MPI-185	DLBCL	1.63376	0.62738	0.010984
MPI-192	DLBCL	2.60739	2.79196	0.0180207
MPI-194	DLBCL	2.76143	0.788902	0
MPI-244	DLBCL	2.78928	1.9359	0.0234341
MPI-737	DLBCL	2.07851	0.383095	0.00958595
MPI-761	DLBCL	2.50934	2.04637	0.0578333
MPI-274	DLBCL	2.73789	0.600381	0.00319232
MPI-769	DLBCL	2.66023	1.85961	0.0122482
MPI-763	DLBCL	2.12103	0.809089	0.0280229
MPI-827	DLBCL	1.76913	0.455687	0.00572224
MPI-893	DLBCL	2.43175	1.76682	0.0507579
MPI-628	DLBCL	2.54885	0.999864	0.017532
MPI-173	DLBCL	2.31687	0.0143399	0
MPI-207	DLBCL	1.7492	1.54376	0.018207
MPI-227	DLBCL	0.91298	2.38142	0.0313153
MPI-287	DLBCL	2.56175	2.28186	0.027532
MPI-861	DLBCL	2.8554	1.66876	0.005797
MPI-209	DLBCL	2.10187	1.51714	0.016368
MPI-202	DLBCL	0.0738246	0.034877	0.00821185
MPI-241	DLBCL	1.25296	0.427025	0
MPI-537	DLBCL	2.09701	-0.167559	0
MPI-025	DLBCL	0.851543	1.98239	0.00664412
MPI-679	DLBCL	2.79042	0.121708	0.00612432
MPI-290	DLBCL	2.51505	3.13669	0.0251092
MPI-638	DLBCL	2.88023	3.44098	0.0326407
MPI-792	DLBCL	2.58324	2.67572	0.0299025
MPI-851	DLBCL	1.84663	0.353301	0
MPI-261	DLBCL	2.76423	0.738763	0.0147226
MPI-212	DLBCL	2.03785	2.09813	0.0220537
MPI-441	DLBCL	2.93469	0.492025	0.0101345
MPI-746	DLBCL	2.48099	1.99195	0.00941854
MPI-223	DLBCL	2.76821	2.59326	0.0442921
MPI-780	DLBCL	2.53023	0.596012	0.0546683
MPI-781	DLBCL	2.73174	0.5598	0.00875172
MPI-901	DLBCL	2.88183	1.96284	0.0215068
MPI-166	DLBCL	1.84303	1.02757	0.0239867
MPI-404	DLBCL	0.980436	0.136971	0.000392552
MPI-475	DLBCL	2.67035	3.57214	0.06278
MPI-324	DLBCL	2.68717	0.736658	0.00531267
MPI-339	DLBCL	2.21975	2.09737	0.000839787
MPI-354	DLBCL	2.66287	2.87662	0.0316822
MPI-367	DLBCL	2.75027	0.51601	0.011835
MPI-129	DLBCL	2.52119	1.68556	0.0335763
MPI-694	DLBCL	2.97093	2.70534	0.111154
MPI-766	DLBCL	3.31391	-0.223061	0
MPI-335	DLBCL	2.76922	3.00985	0.0472038
MPI-669	DLBCL	1.29453	0.3105	0.00636849
MPI-396	DLBCL	1.88144	0.526141	0
MPI-596	DLBCL	2.50334	1.32651	0.00629133
MPI-122	DLBCL	2.14108	2.20039	0.0245799
MPI-030	DLBCL	2.50427	2.8398	0.0180434
MPI-092	DLBCL	2.49959	2.12622	0.0188583
MPI-109	DLBCL	2.59779	1.1977	0
MPI-127	DLBCL	2.74042	3.0166	0.0256891
MPI-128	DLBCL	2.06959	0.945916	0
MPI-134	DLBCL	2.33458	0.319787	0.00714088
MPI-136	DLBCL	2.34071	0.683009	0.00755156
MPI-142	DLBCL	2.20804	1.36216	0.00225797
MPI-163	DLBCL	2.30413	2.66217	0.015593
MPI-198	DLBCL	0.973048	2.50419	0.0185672
MPI-221	DLBCL	0.0433387	0.269207	0.0109444
MPI-272	DLBCL	2.79752	0.181006	0.00607928
MPI-295	DLBCL	2.80137	2.97929	0.0153762
MPI-316	DLBCL	2.73464	0.54083	0.0130897
MPI-318	DLBCL	3.02039	3.28711	0.0470488
MPI-330	DLBCL	2.62879	1.75084	0.0130805
MPI-332	DLBCL	2.09524	1.55526	0.0406228
MPI-338	DLBCL	2.27971	0.465746	0.0230515
MPI-344	DLBCL	2.60978	0.997315	0.00541289
MPI-350	DLBCL	3.00992	2.68983	0.0310264
MPI-358	DLBCL	2.48333	2.21016	0.00561469
MPI-360	DLBCL	3.00502	3.10106	0.0174527
MPI-364	DLBCL	2.43961	0.470531	0.017432
MPI-371	DLBCL	1.1975	1.13258	0.0191904
MPI-379	DLBCL	2.06141	0.281758	0
MPI-381	DLBCL	0.024342	0.683529	0
MPI-383	DLBCL	2.40651	0.226971	9.25269e-05
MPI-386	DLBCL	1.97373	0.758226	0.00429978
MPI-399	DLBCL	1.64787	0.55433	0.00643798
MPI-406	DLBCL	2.70808	3.00679	0.0355775
MPI-408	DLBCL	2.75809	3.19859	0.0571319
MPI-410	DLBCL	2.73961	0.6886	0.000891348
MPI-411	DLBCL	2.5472	2.37342	0.0184388
MPI-413	DLBCL	1.77995	0.270902	0.0120724
MPI-435	DLBCL	2.59587	0.908258	0.0146575
MPI-436	DLBCL	2.49637	0.0887277	0.0126387
MPI-539	DLBCL	2.5547	2.79661	0.0142324
MPI-546	DLBCL	2.68384	0.547787	0
MPI-548	DLBCL	1.76633	0.280246	0
MPI-551	DLBCL	2.54209	0.608845	0.00894695
MPI-556	DLBCL	2.77819	-0.113976	0.00135415
MPI-558	DLBCL	2.97461	1.61309	0.0314121
MPI-573	DLBCL	3.1406	-0.131928	0.10684
MPI-624	DLBCL	3.58993	0.567379	0.00739465
MPI-730	DLBCL	2.19674	1.23792	0.000105082
MPI-735	DLBCL	1.49209	0.0217638	0.00858158
MPI-756	DLBCL	1.25134	0.0827925	0
MPI-796	DLBCL	2.62702	0.833642	0.0126537
MPI-798	DLBCL	2.34693	0.586848	0.0112374
MPI-801	DLBCL	2.5467	0.0860001	0.0869497
MPI-802	DLBCL	2.05382	2.34979	0.0133504
MPI-830	DLBCL	3.07386	3.63279	0.034482
MPI-847	DLBCL	2.89585	0.611036	0.0475145
MPI-869	DLBCL	2.10221	3.06858	0.0322664
MPI-876	DLBCL	3.07705	3.00878	0.0316511
MPI-900	DLBCL	2.17372	2.33041	0.0370722
MPI-904	DLBCL	2.44616	1.94149	0.0283703
MPI-053	DLBCL	2.51806	1.07149	0.00803411
MPI-119	DLBCL	1.80534	0.287145	0.0175241
MPI-150	DLBCL	2.24293	2.87151	0.0214735
MPI-203	DLBCL	1.94367	2.18899	0.0321414
MPI-231	DLBCL	0.537279	0.288893	0
MPI-285	DLBCL	2.61294	0.70361	0.0166444
MPI-329	DLBCL	2.0073	1.65141	0.0134548
MPI-341	DLBCL	2.35651	1.05597	0
MPI-393	DLBCL	0.903729	2.07608	0.0235318
MPI-437	DLBCL	2.41351	3.08184	0.0486413
MPI-686	DLBCL	2.20576	0.184095	0.0131707
MPI-749	DLBCL	1.86325	0.31896	0.0195931
MPI-799	DLBCL	2.56695	1.46401	0.0215562
MPI-815	DLBCL	2.75445	3.48818	0.0444511
MPI-873	DLBCL	2.26246	2.38386	0.0175296
MPI-010	DLBCL	2.13531	2.91234	0.0232574
MPI-022	DLBCL	2.69335	1.86966	0.0111552
MPI-039	DLBCL	2.32821	0.385662	0.010453
MPI-105	DLBCL	2.92064	1.46923	0.0155727
MPI-113	DLBCL	0.464804	0.190009	0
MPI-153	DLBCL	2.02505	2.12795	0.0218731
MPI-154	DLBCL	2.40993	1.94785	0.0218835
MPI-255	DLBCL	2.56315	0.534453	0.00510701
MPI-309	DLBCL	2.36727	2.68889	0.0124018
MPI-312	DLBCL	1.96164	1.67738	0.00563306
MPI-314	DLBCL	1.71304	0.774791	0.016844
MPI-351	DLBCL	2.60887	0.440043	0.00541556
MPI-355	DLBCL	2.49026	0.276939	0.0131517
MPI-394	DLBCL	2.45511	2.1852	0
MPI-398	DLBCL	2.07527	2.21192	0.0160964
MPI-402	DLBCL	1.80812	1.7848	0.00721713
MPI-427	DLBCL	2.25681	1.17953	0.0221772
MPI-547	DLBCL	3.26761	1.11947	0.106208
MPI-554	DLBCL	1.49965	0.898906	0.0661266
MPI-585	DLBCL	3.09032	-0.185669	0.00324126
MPI-800	DLBCL	2.62258	-0.145154	0.00445784
MPI-813	DLBCL	1.77506	1.20223	0
MPI-844	DLBCL	2.45526	0.687052	0.0197666
MPI-874	DLBCL	2.37699	2.53906	0.018089
MPI-385	DLBCL	0.978003	1.48761	0.00369906
MPI-875	DLBCL	2.62426	3.12963	0.0268736
MPI-702	DLBCL	2.4169	0.434467	0.00515396
MPI-704	DLBCL	1.66438	1.69005	0.0230319
MPI-757	DLBCL	1.59718	2.11305	0.0220181
MPI-689	DLBCL	2.87033	2.56358	0.000923632
MPI-012	DLBCL	1.2617	0.424885	0
MPI-299	DLBCL	2.07458	2.73248	0.00868063
MPI-219	DLBCL	0.407442	0.179224	0.00185756
MPI-282	DLBCL	2.86135	1.87706	0.021667
MPI-531	DLBCL	2.54031	2.98105	0.00954047
MPI-543	DLBCL	2.87264	1.57671	0.0603584
MPI-818	DLBCL	2.19651	2.11528	0.0270705
MPI-879	DLBCL	2.76568	2.89692	0.0318536
MPI-905	DLBCL	3.1362	3.50045	0.0600728
MPI-390	DLBCL	2.45382	1.9281	0.0139657
MPI-845	DLBCL	0.588366	0.685374	0.00770588
MPI-291	DLBCL	2.5103	0.788833	0.0176746
MPI-186	DLBCL	2.01783	1.43932	0.00735545
MPI-157	DLBCL	1.84169	0.2769	0.0173938
MPI-234	DLBCL	3.08396	3.06804	0.0266929
MPI-063	DLBCL	2.0711	0.46324	0.0123918
MPI-073	DLBCL	1.65981	0.0636898	0.00813763
MPI-141	DLBCL	0.835029	0.699251	0.00388778
MPI-196	DLBCL	1.61793	2.29228	0.047668
MPI-213	DLBCL	2.00823	1.36198	0.0429711
MPI-224	DLBCL	1.44017	0.335993	0
MPI-559	DLBCL	2.58567	2.44694	0
MPI-733	DLBCL	1.89542	2.48214	0.0405357
MPI-765	DLBCL	2.86274	2.99085	0.0510555
MPI-797	DLBCL	2.35053	0.454916	0.00475004
MPI-839	DLBCL	2.83341	3.16519	0.0230987
MPI-902	DLBCL	2.50017	1.78774	0.012101
MPI-388	DLBCL	2.29145	1.3112	0.0249416
MPI-200	DLBCL	2.59889	2.6239	0.0269928
MPI-365	DLBCL	2.16632	2.80055	0.0383387
MPI-378	DLBCL	1.49457	0.660917	0.0064331
MPI-434	DLBCL	2.61825	0.436481	0.00158903
MPI-809	DLBCL	2.51521	3.34785	0.0423283
MPI-810	DLBCL	2.25502	3.11309	0.0391285
MPI-208	DLBCL	1.66401	0.66602	0.0113856
MPI-326	DLBCL	3.06288	2.37585	0.0274566
MPI-789	DLBCL	2.50444	2.48628	0.0130002
MPI-236	DLBCL	2.83017	2.9135	0.0287664
MPI-021	DLBCL	2.35525	0.820672	0.0127253
MPI-052	DLBCL	2.44984	2.5214	0.00509042
MPI-069	DLBCL	1.75209	0.349472	0.00973822
MPI-076	DLBCL	2.78418	0.736528	0.00929735
MPI-145	DLBCL	2.16502	0.230855	0.00816373
MPI-155	DLBCL	1.46708	0.867359	0
MPI-201	DLBCL	0.835078	0.659293	0
MPI-204	DLBCL	2.48627	0.431467	0.0184882
MPI-206	DLBCL	1.48595	0.718123	0.000796487
MPI-232	DLBCL	2.86528	2.80198	0.00417424
MPI-243	DLBCL	2.93685	3.44218	0.0488917
MPI-246	DLBCL	1.42266	0.673448	0.00225675
MPI-273	DLBCL	2.62891	0.289179	0.0145756
MPI-293	DLBCL	2.56706	2.10666	0.020371
MPI-321	DLBCL	1.93083	0.0331905	0.000830352
MPI-348	DLBCL	2.02288	1.22963	0.0134636
MPI-361	DLBCL	2.64541	1.14308	0.0154042
MPI-363	DLBCL	3.28855	2.76955	0.0548666
MPI-376	DLBCL	2.39995	0.508582	0.00651823
MPI-438	DLBCL	2.76838	3.0979	0.0169537
MPI-440	DLBCL	2.43561	2.70403	0.0124373
MPI-541	DLBCL	1.73245	2.45724	0.0170384
MPI-557	DLBCL	2.46572	0.114464	0.00174599
MPI-578	DLBCL	2.97933	2.9523	0.0519999
MPI-599	DLBCL	0.213555	-0.157674	0
MPI-848	DLBCL	2.63179	0.388206	0.0182037
MPI-899	DLBCL	2.97031	2.34519	0.0218125
MPI-023	DLBCL	2.48809	2.50221	0.0241125
MPI-035	DLBCL	1.76471	1.15569	0.0145714
MPI-111	DLBCL	2.24466	0.305891	0.00183061
MPI-151	DLBCL	2.27209	2.55681	0.0357991
MPI-188	DLBCL	2.05999	1.75766	0.00801443
MPI-247	DLBCL	2.0613	0.146398	0.00781179
MPI-345	DLBCL	1.94408	1.1209	0.0386313
MPI-370	DLBCL	3.16071	2.58565	0.00702588
MPI-391	DLBCL	1.68336	0.544643	0.0217986
MPI-397	DLBCL	2.07191	1.52929	0.0314824
MPI-403	DLBCL	1.99786	2.36901	0.0139376
MPI-542	DLBCL	3.16755	1.15977	0
MPI-553	DLBCL	1.80187	0.504888	0.0237072
MPI-685	DLBCL	2.72511	0.142646	0.0526516
MPI-807	DLBCL	2.22913	0.695953	0.00363249
MPI-831	DLBCL	1.88554	0.38124	0.00836266
MPI-840	DLBCL	2.23207	2.4134	0.00826078
MPI-846	DLBCL	1.94532	2.41997	0.00860245
MPI-860	DLBCL	2.32738	1.69088	0.00685426
MPI-863	DLBCL	2.52724	1.01533	0.00270493
MPI-369	DLBCL	2.64455	1.7377	0.0165762
MPI-538	DLBCL	1.63157	0.503454	0.0289299
MPI-205	DLBCL	0.973145	1.91221	0.0287289
MPI-684	DLBCL	1.74359	1.67013	0.0313419
MPI-703	DLBCL	2.25048	3.30937	0.0453482
MPI-762	DLBCL	2.73394	2.82998	0.0364134
MPI-714	DLBCL	2.24529	1.66345	0.0272038
MPI-184	DLBCL	1.53271	1.1896	0.0134903
MPI-191	DLBCL	2.10792	0.594971	0
MPI-195	DLBCL	1.66363	0.219089	0.0513094
MPI-342	DLBCL	2.54312	0.532055	0.00119079
MPI-598	DLBCL	3.19728	3.02917	0.0200601
MPI-215	DLBCL	2.28793	2.75159	0.0180728
MPI-331	DLBCL	2.29638	0.168527	0
MPI-210	DLBCL	2.32404	0.324727	0.0196353
MPI-334	DLBCL	2.41167	1.56405	0
MPI-074	DLBCL	2.66032	2.2924	0.0124051
MPI-228	DLBCL	2.32821	0.0888906	0
MPI-235	DLBCL	3.0036	3.66509	0.0517655
MPI-237	DLBCL	2.6765	3.27953	0.0294079
MPI-096	DLBCL	3.15829	1.65748	0.00573996
MPI-353	DLBCL	2.37641	1.08932	0.0238453
MPI-748	DLBCL	3.20271	3.55712	0.0631201
MPI-229	DLBCL	0.903487	0.32089	0
MPI-768	DLBCL	2.18438	-0.0618266	0
MPI-176	DLBCL	2.15365	2.50381	0.0140047
MPI-389	DLBCL	2.07094	2.01526	0.0042054
MPI-687	DLBCL	1.19358	0.191937	0
MPI-706	DLBCL	2.34287	2.37857	0.00921144
MPI-414	DLBCL	1.42913	1.86373	0.0112903
MPI-560	DLBCL	1.84539	0.324363	0.00515301
MPI-880	DLBCL	2.04859	1.5962	0.0303591
MPI-884	DLBCL	2.67201	2.76989	0.030888
MPI-866	DLBCL	2.80504	3.12918	0.0657115
MPI-870	DLBCL	2.47762	1.30475	0.0310605
MPI-409	DLBCL	1.75097	0.502453	0.0155953
MPI-189	DLBCL	1.68201	0.304506	0
MPI-634	DLBCL	2.65805	2.54534	0.0172817
MPI-302	DLBCL	3.09109	3.68363	0.051643
MPI-885	DLBCL	1.61943	-0.0797493	0
MPI-652	DLBCL	1.09212	0.0560239	0.00378204
MPI-028	DLBCL	2.21944	0.267791	0.0067218
MPI-120	DLBCL	1.97089	0.342361	0.000231426
MPI-690	DLBCL	1.7149	1.9066	0.0211326
MPI-187	DLBCL	2.84102	0.630747	0.00434058
MPI-046	DLBCL	2.45577	0.80772	0.00557406
MPI-320	DLBCL	3.27267	3.10107	0.0578921
MPI-165	DLBCL	1.02405	0.229904	0
MPI-826	DLBCL	2.71108	2.85294	0.0369467
MPI-020	DLBCL	1.79948	0.0911356	0.000351838
MPI-036	DLBCL	1.7867	0.101723	0.0139526
MPI-407	DLBCL	1.45552	1.22309	0
MPI-051	DLBCL	2.30783	0.280073	0
MPI-058	DLBCL	2.66684	1.81255	0.00872133
MPI-112	DLBCL	2.43728	0.315124	0.00167015
MPI-565	DLBCL	1.91368	0.126657	0
MPI-162	DLBCL	1.31696	0.143739	0.00364635
MPI-308	DLBCL	2.54115	2.95597	0.0446967
MPI-635	DLBCL	2.96078	3.09441	0.0448497
MPI-356	DLBCL	1.51133	0.254773	0.0102244
MPI-121	DLBCL	2.48574	2.2789	0.0179832
MPI-423	DLBCL	2.90564	3.0567	0.0374147
MPI-104	DLBCL	2.15962	0.730366	0.0139213
MPI-387	DLBCL	2.27071	-0.312309	0
MPI-698	DLBCL	1.47861	0.133829	0
MPI-701	DLBCL	2.41515	-0.191966	0.0195161
MPI-700	DLBCL	1.95334	0.438563	0.0176194
MPI-248	DLBCL	2.42711	1.08173	0
MPI-271	DLBCL	1.72544	-0.00489681	0.00365146
MPI-727	DLBCL	3.03545	0.10668	0.029187
MPI-267	FL 1/2/3A	3.2892	3.72578	0.0563713
MPI-258	FL 1/2/3A	2.98674	3.93222	0.0562844
MPI-431	FL 1/2/3A	3.19041	3.18714	0.0339593
MPI-450	FL 1/2/3A	2.70471	2.60761	0.0710819
MPI-457	FL 1/2/3A	3.04396	3.64712	0.0821176
MPI-464	FL 1/2/3A	2.67377	3.01118	0.0274003
MPI-517	FL 1/2/3A	1.71404	0.945529	0.00685798
MPI-519	FL 1/2/3A	3.43929	3.90603	0.0990334
MPI-602	FL 1/2/3A	2.80556	2.83075	0.0719495
MPI-631	FL 1/2/3A	3.41147	3.78836	0.110599
MPI-886	FL 1/2/3A	3.05931	3.55328	0.0962097
MPI-878	FL 1/2/3A	2.64866	0.944091	0.00666905
MPI-392	FL 1/2/3A	2.29019	2.72774	0.0410811
MPI-522	FL 1/2/3A	2.92547	3.5896	0.0422676
MPI-561	FL 1/2/3A	1.97832	1.74821	0.0112692
MPI-601	FL 1/2/3A	0.650614	2.73427	0.0158643
MPI-603	FL 1/2/3A	2.69923	3.60911	0.0653332
MPI-707	FL 1/2/3A	1.69183	1.88887	0.0106114
MPI-710	FL 1/2/3A	2.89142	3.15575	0.0833433
MPI-653	FL 1/2/3A	3.10087	3.59188	0.0566834
MPI-657	FL 1/2/3A	2.91785	2.63677	0.0724912
MPI-666	FL 1/2/3A	0.627381	2.89076	0.0466957
MPI-711	FL 1/2/3A	2.97664	1.96916	0.0219356
MPI-720	FL 1/2/3A	3.30987	3.31924	0.0366575
MPI-882	FL 1/2/3A	3.07672	3.3692	0.0557326
MPI-451	FL 1/2/3A	2.48619	3.10522	0.0363837
MPI-575	FL 1/2/3A	2.8999	3.60052	0.0296792
MPI-664	FL 1/2/3A	3.19471	3.39073	0.0408177
MPI-728	FL 1/2/3A	3.15533	3.30409	0.0530637
MPI-819	FL 1/2/3A	2.9029	3.57126	0.075941
MPI-897	FL 1/2/3A	3.40128	3.85058	0.0393985
MPI-256	FL 1/2/3A	3.28564	3.69842	0.0687642
MPI-257	FL 1/2/3A	3.13598	3.66394	0.0619934
MPI-260	FL 1/2/3A	3.00689	3.42027	0.0534877
MPI-263	FL 1/2/3A	3.48688	3.78155	0.07846
MPI-264	FL 1/2/3A	3.12852	3.62918	0.0547855
MPI-265	FL 1/2/3A	3.07666	3.42388	0.063135
MPI-266	FL 1/2/3A	3.05062	3.52346	0.036836
MPI-268	FL 1/2/3A	3.55985	3.97327	0.120448
MPI-283	FL 1/2/3A	3.22949	3.62759	0.0812869
MPI-307	FL 1/2/3A	2.787	3.39897	0.0554606
MPI-425	FL 1/2/3A	2.83655	2.6506	0.0570233
MPI-428	FL 1/2/3A	2.99203	3.33893	0.0535084
MPI-429	FL 1/2/3A	2.84493	3.55792	0.0599295
MPI-432	FL 1/2/3A	2.99559	3.21727	0.0332682
MPI-444	FL 1/2/3A	3.23412	3.74669	0.0463093
MPI-445	FL 1/2/3A	2.7719	3.08733	0.0513238
MPI-446	FL 1/2/3A	2.98563	3.23825	0.071151
MPI-447	FL 1/2/3A	2.4034	3.07129	0.0257971
MPI-448	FL 1/2/3A	3.29883	3.93091	0.0809459
MPI-449	FL 1/2/3A	1.68286	2.54997	0.0446767
MPI-454	FL 1/2/3A	2.06681	3.35658	0.0625806
MPI-455	FL 1/2/3A	1.76828	2.65252	0.0544632
MPI-456	FL 1/2/3A	3.22959	3.8603	0.0561112
MPI-458	FL 1/2/3A	3.09553	3.77891	0.0587795
MPI-459	FL 1/2/3A	2.76971	3.44427	0.0438079
MPI-460	FL 1/2/3A	3.41275	3.70577	0.0621068
MPI-462	FL 1/2/3A	2.90466	3.53004	0.0516291
MPI-463	FL 1/2/3A	3.04213	3.62546	0.0636759
MPI-465	FL 1/2/3A	3.38178	3.5964	0.0664649
MPI-478	FL 1/2/3A	3.31204	3.80462	0.0589925
MPI-480	FL 1/2/3A	3.39161	3.69402	0.0818978
MPI-481	FL 1/2/3A	3.20254	3.40701	0.0539221
MPI-482	FL 1/2/3A	3.35914	3.70035	0.0662284
MPI-504	FL 1/2/3A	3.25041	3.53385	0.0411831
MPI-506	FL 1/2/3A	3.19678	3.75396	0.0625718
MPI-516	FL 1/2/3A	3.0201	3.35857	0.0588908
MPI-518	FL 1/2/3A	3.14757	3.8533	0.0655085
MPI-520	FL 1/2/3A	2.64556	2.52232	0.0535074
MPI-521	FL 1/2/3A	2.81285	3.36519	0.0565755
MPI-523	FL 1/2/3A	3.41531	3.59308	0.0635398
MPI-524	FL 1/2/3A	2.98543	3.44358	0.0800846
MPI-525	FL 1/2/3A	3.17369	3.30397	0.0666605
MPI-535	FL 1/2/3A	3.04638	3.61911	0.07784
MPI-604	FL 1/2/3A	1.72796	3.03959	0.0881068
MPI-633	FL 1/2/3A	3.16583	3.35949	0.067502
MPI-770	FL 1/2/3A	2.54093	3.15839	0.0473831
MPI-772	FL 1/2/3A	3.17997	3.8706	0.0996942
MPI-773	FL 1/2/3A	3.07687	3.40009	0.0762497
MPI-775	FL 1/2/3A	3.28563	3.58762	0.0635699
MPI-777	FL 1/2/3A	3.13501	3.72185	0.0682008
MPI-784	FL 1/2/3A	2.99729	2.8127	0.0614707
MPI-785	FL 1/2/3A	2.58869	2.84504	0.0992217
MPI-786	FL 1/2/3A	2.89842	3.21801	0.0644006
MPI-787	FL 1/2/3A	3.06414	3.33566	0.0605225
MPI-872	FL 1/2/3A	2.69592	3.31986	0.0577679
MPI-887	FL 1/2/3A	3.12561	3.47755	0.0595124
MPI-891	FL 1/2/3A	2.98617	3.41732	0.0648751
MPI-908	FL 1/2/3A	3.40704	3.68367	0.069552
MPI-909	FL 1/2/3A	3.17143	3.5829	0.0602613
MPI-103	FL 1/2/3A	2.78981	2.14224	0
MPI-510	FL 1/2/3A	2.69322	3.32306	0.0339345
MPI-774	FL 1/2/3A	2.88321	3.48916	0.0528061
MPI-906	FL 1/2/3A	3.053	3.58315	0.0538544
MPI-907	FL 1/2/3A	2.79896	3.45801	0.0414607
MPI-259	FL 1/2/3A	3.13335	3.38232	0.0759072
MPI-296	FL 1/2/3A	3.02562	3.67584	0.0621781
MPI-297	FL 1/2/3A	3.1022	3.19649	0.0614714
MPI-426	FL 1/2/3A	2.66217	3.46796	0.066014
MPI-433	FL 1/2/3A	1.57921	2.84536	0.0527495
MPI-505	FL 1/2/3A	3.48149	3.478	0.0590732
MPI-507	FL 1/2/3A	3.08734	3.62487	0.0489065
MPI-508	FL 1/2/3A	3.09915	3.2287	0.0343699
MPI-515	FL 1/2/3A	2.30147	1.75102	0.0240194
MPI-526	FL 1/2/3A	2.59741	3.11851	0.03372
MPI-533	FL 1/2/3A	2.59661	1.52603	0.0254446
MPI-536	FL 1/2/3A	2.73514	3.22422	0.0467677
MPI-600	FL 1/2/3A	2.53283	2.88062	0.0743241
MPI-629	FL 1/2/3A	2.80623	3.49745	0.0606141
MPI-668	FL 1/2/3A	1.60436	-0.377403	0.019309
MPI-709	FL 1/2/3A	2.84542	3.53048	0.070913
MPI-771	FL 1/2/3A	2.44022	3.26506	0.0713253
MPI-776	FL 1/2/3A	3.34285	3.88265	0.0647638
MPI-778	FL 1/2/3A	3.18694	3.32801	0.0425832
MPI-779	FL 1/2/3A	2.8408	3.21083	0.0442673
MPI-828	FL 1/2/3A	3.17982	3.32305	0.0711966
MPI-868	FL 1/2/3A	2.91414	3.28742	0.0591117
MPI-889	FL 1/2/3A	2.54551	3.66124	0.0418961
MPI-903	FL 1/2/3A	2.8957	0.162155	0.0133171
MPI-301	FL 1/2/3A	2.8603	3.29148	0.0494918
MPI-461	FL 1/2/3A	3.21128	3.72151	0.0612427
MPI-476	FL 1/2/3A	3.19256	3.83645	0.0750672
MPI-534	FL 1/2/3A	3.40826	4.13903	0.0925679
MPI-097	FL 1/2/3A	2.7133	3.20413	0.0268279
MPI-511	FL 1/2/3A	2.94417	3.2317	0.0476905
MPI-632	FL 1/2/3A	2.22232	2.73224	0.0157978
MPI-639	FL 1/2/3A	2.57232	3.38899	0.0605585
MPI-640	FL 1/2/3A	2.61551	3.65922	0.0718297
MPI-642	FL 1/2/3A	3.13142	3.18107	0.0483188
MPI-643	FL 1/2/3A	2.59835	3.06478	0.0352538
MPI-658	FL 1/2/3A	3.03866	3.19349	0.0427919
MPI-659	FL 1/2/3A	2.16097	1.4243	0.0222506
MPI-712	FL 1/2/3A	2.92937	3.2283	0.0630752
MPI-719	FL 1/2/3A	3.16862	2.64747	0.0544104
MPI-738	FL 1/2/3A	2.72799	3.29849	0.0460203
MPI-867	FL 1/2/3A	2.37405	3.03737	0.0424038
MPI-722	FL 1/2/3A	3.18527	3.74429	0.0616793
MPI-420	FL 1/2/3A	2.93639	3.31985	0.0503811
MPI-477	FL 1/2/3A	3.29418	3.89826	0.0565283
MPI-479	FL 1/2/3A	2.88515	2.18	0.0235771
MPI-636	FL 1/2/3A	3.15568	3.663	0.0636058
MPI-729	FL 1/2/3A	3.4977	4.44667	0.0864088
MPI-888	FL 1/2/3A	3.09387	3.6018	0.0755678
MPI-896	FL 1/2/3A	2.89801	3.51084	0.084869
MPI-871	FL 1/2/3A	2.42114	3.10182	0.0811459
MPI-648	FL 3B	2.66732	2.5388	0.029323
MPI-650	FL 3B	1.83176	1.62732	0.0217736
MPI-655	FL 3B	1.6305	2.5354	0.0227481
MPI-656	FL 3B	2.0729	1.49723	0.00229146
MPI-811	FL 3B	2.58739	3.01296	0.0434256
MPI-412	FL 3B	2.67176	0.794737	0.0165774
MPI-627	FL 3B	2.41708	0.570564	0
MPI-724	FL 3B	1.61654	2.87787	0.0138583
MPI-760	FL 3B	2.75411	3.27015	0.0710318
MPI-853	FL 3B	3.01685	3.45188	0.0595084
MPI-252	FL 3B	2.67744	0.730987	0.0485924
MPI-262	FL 3B	2.76644	3.08551	0.0473433
MPI-513	FL 3B	2.00014	1.69468	0.0249695
MPI-567	FL 3B	2.22348	3.15668	0.0282162
MPI-649	FL 3B	2.81267	3.13355	0.0674579
MPI-660	FL 3B	2.4562	3.1607	0.0370882
MPI-663	FL 3B	3.24268	3.55007	0.0361945
MPI-665	FL 3B	3.26381	3.3336	0.0326838
MPI-667	FL 3B	2.04175	0.190791	0.0123905
MPI-721	FL 3B	2.82974	3.42505	0.037391
MPI-744	FL 3B	2.07264	2.78312	0.0561045
MPI-817	FL 3B	2.8424	3.35448	0.0241804
MPI-854	FL 3B	1.42682	2.3932	0.00720492
MPI-644	FL 3B	2.80003	3.97801	0.0449844
MPI-708	FL 3B	2.96132	2.40329	0.0449556
MPI-723	FL 3B	2.74015	3.04826	0.0312002
MPI-890	FL 3B	2.32484	3.08941	0.0550547
MPI-788	FL 3B	2.50107	2.84058	0.0485911
MPI-894	FL 3B	3.17948	3.32889	0.11691
MPI-453	FL 3B	2.49206	2.03073	0.0135634
MPI-298	FL 3B	2.96133	2.87672	0.0591782
MPI-251	FL 3B	2.21616	2.84744	0.038668
MPI-503	FL 3B	3.2197	3.70904	0.0783123
MPI-713	FL 3B	2.22821	2.27764	0
MPI-443	FL 3B	2.70791	3.06435	0.0519226
MPI-400	FL 3B	2.36858	1.23118	0.023131
MPI-637	FL 3B	2.65968	3.17836	0.0467051
MPI-646	FL 3B	0.682686	0.237141	0.0100851
MPI-804	FL 3B	2.38236	2.8529	0.0365552
MPI-647	FL 3B	2.87499	3.52002	0.0465749
MPI-630	FL 3B	3.08598	3.4838	0.0536106
MPI-814	FL 3B	2.01198	0.0142558	0.00867242
MPI-281	FL 3B	2.81913	0.956517	0.00727624
MPI-555	FL 3B	2.88627	0.960567	0.0226756
MPI-651	FL 3B	2.86515	2.95472	0.0496514
MPI-898	FL 3B	2.54123	2.78275	0.0491711
MPI-641	FL 3B	2.25783	2.69396	0.0121439
MPI-193	FL 3B	1.53126	1.46217	0
MPI-739	Tonsil	3.3122	3.07282	0.0745909
MPI-740	Tonsil	2.82723	2.95811	0.0479072
MPI-741	Tonsil	2.85729	2.87681	0.0596047
MPI-742	Tonsil	2.17767	2.32607	0.030062
MPI-743	Tonsil	2.80504	3.25045	0.0568479
MPI-750	Tonsil	3.10176	3.00394	0.041829
MPI-751	Tonsil	2.70668	3.03877	0.0381199
MPI-752	Tonsil	2.41039	2.59058	0.0144495
MPI-753	Tonsil	2.51857	2.97277	0.0305599
MPI-754	Tonsil	2.93545	3.29295	0.0630559

## Sheet: (E)
time	n.risk	n.event	n.censor	surv	std.err	upper	lower	strata	FDC
0	61	0	0	1	0	1	1	FDC=high	high
0	44	0	0	1	0	1	1	FDC=low	low
0.0194417	61	1	0	0.983607	0.0165295	1	0.952251	FDC=high	high
0.0833333	60	1	0	0.967213	0.0235735	1	0.923541	FDC=high	high
0.416667	59	1	0	0.95082	0.0291194	1	0.898073	FDC=high	high
0.469442	58	0	1	0.95082	0.0291194	1	0.898073	FDC=high	high
0.843833	57	0	1	0.95082	0.0291194	1	0.898073	FDC=high	high
0.85	56	1	0	0.933841	0.0342434	0.998667	0.873222	FDC=high	high
0.915067	55	0	1	0.933841	0.0342434	0.998667	0.873222	FDC=high	high
1.08611	54	0	1	0.933841	0.0342434	0.998667	0.873222	FDC=high	high
1.10278	53	1	0	0.916221	0.0391849	0.98936	0.848489	FDC=high	high
1.45	52	0	1	0.916221	0.0391849	0.98936	0.848489	FDC=high	high
1.74167	51	2	0	0.880291	0.0483299	0.967753	0.800733	FDC=high	high
1.90278	49	1	0	0.862326	0.0525447	0.955867	0.777938	FDC=high	high
2.32329	48	0	1	0.862326	0.0525447	0.955867	0.777938	FDC=high	high
2.51111	47	0	1	0.862326	0.0525447	0.955867	0.777938	FDC=high	high
2.71507	46	1	0	0.84358	0.0569565	0.943208	0.754475	FDC=high	high
2.825	45	1	0	0.824833	0.0612298	0.930005	0.731556	FDC=high	high
2.94794	44	0	1	0.824833	0.0612298	0.930005	0.731556	FDC=high	high
2.95	43	0	1	0.824833	0.0612298	0.930005	0.731556	FDC=high	high
3.39167	42	1	0	0.805194	0.0658013	0.916033	0.707767	FDC=high	high
3.89723	41	0	1	0.805194	0.0658013	0.916033	0.707767	FDC=high	high
3.90833	40	0	1	0.805194	0.0658013	0.916033	0.707767	FDC=high	high
3.91667	39	0	1	0.805194	0.0658013	0.916033	0.707767	FDC=high	high
4.125	38	0	1	0.805194	0.0658013	0.916033	0.707767	FDC=high	high
4.2411	37	0	1	0.805194	0.0658013	0.916033	0.707767	FDC=high	high
4.33333	36	0	1	0.805194	0.0658013	0.916033	0.707767	FDC=high	high
4.65	35	1	0	0.782189	0.0719037	0.900567	0.679371	FDC=high	high
4.725	34	0	1	0.782189	0.0719037	0.900567	0.679371	FDC=high	high
4.73425	33	0	1	0.782189	0.0719037	0.900567	0.679371	FDC=high	high
4.90833	32	0	1	0.782189	0.0719037	0.900567	0.679371	FDC=high	high
4.925	31	0	1	0.782189	0.0719037	0.900567	0.679371	FDC=high	high
4.975	30	0	1	0.782189	0.0719037	0.900567	0.679371	FDC=high	high
4.99167	29	0	1	0.782189	0.0719037	0.900567	0.679371	FDC=high	high
5.00274	28	0	1	0.782189	0.0719037	0.900567	0.679371	FDC=high	high
5.1	27	0	1	0.782189	0.0719037	0.900567	0.679371	FDC=high	high
5.10833	26	0	1	0.782189	0.0719037	0.900567	0.679371	FDC=high	high
5.36944	25	0	1	0.782189	0.0719037	0.900567	0.679371	FDC=high	high
5.61667	24	1	0	0.749598	0.0835568	0.882982	0.636362	FDC=high	high
5.9	23	0	1	0.749598	0.0835568	0.882982	0.636362	FDC=high	high
5.90833	22	0	1	0.749598	0.0835568	0.882982	0.636362	FDC=high	high
6.03056	21	0	1	0.749598	0.0835568	0.882982	0.636362	FDC=high	high
6.04444	20	0	1	0.749598	0.0835568	0.882982	0.636362	FDC=high	high
6.80833	19	0	1	0.749598	0.0835568	0.882982	0.636362	FDC=high	high
6.85753	18	0	1	0.749598	0.0835568	0.882982	0.636362	FDC=high	high
6.89722	17	0	1	0.749598	0.0835568	0.882982	0.636362	FDC=high	high
7	16	0	1	0.749598	0.0835568	0.882982	0.636362	FDC=high	high
7.69723	15	0	1	0.749598	0.0835568	0.882982	0.636362	FDC=high	high
7.76164	14	0	1	0.749598	0.0835568	0.882982	0.636362	FDC=high	high
7.76713	13	0	1	0.749598	0.0835568	0.882982	0.636362	FDC=high	high
7.9	12	0	1	0.749598	0.0835568	0.882982	0.636362	FDC=high	high
7.94167	11	0	1	0.749598	0.0835568	0.882982	0.636362	FDC=high	high
7.975	10	0	1	0.749598	0.0835568	0.882982	0.636362	FDC=high	high
8.25206	9	0	1	0.749598	0.0835568	0.882982	0.636362	FDC=high	high
8.32602	8	0	1	0.749598	0.0835568	0.882982	0.636362	FDC=high	high
8.46849	7	0	1	0.749598	0.0835568	0.882982	0.636362	FDC=high	high
8.53151	6	0	1	0.749598	0.0835568	0.882982	0.636362	FDC=high	high
9.16713	5	0	1	0.749598	0.0835568	0.882982	0.636362	FDC=high	high
9.86027	4	0	1	0.749598	0.0835568	0.882982	0.636362	FDC=high	high
10.0333	3	0	1	0.749598	0.0835568	0.882982	0.636362	FDC=high	high
10.8082	2	0	1	0.749598	0.0835568	0.882982	0.636362	FDC=high	high
11.0931	1	0	1	0.749598	0.0835568	0.882982	0.636362	FDC=high	high
0.141667	44	1	0	0.977273	0.02299	1	0.934215	FDC=low	low
0.1726	43	1	0	0.954545	0.0328976	1	0.89494	FDC=low	low
0.283333	42	1	0	0.931818	0.0407795	1	0.86024	FDC=low	low
0.286108	41	1	0	0.909091	0.0476731	0.998129	0.827995	FDC=low	low
0.533333	40	1	0	0.886364	0.0539792	0.985279	0.797379	FDC=low	low
0.608333	39	1	0	0.863636	0.0599042	0.971229	0.767963	FDC=low	low
0.85	38	1	0	0.840909	0.0655725	0.956235	0.739492	FDC=low	low
1.05833	37	2	0	0.795455	0.0764471	0.924032	0.684768	FDC=low	low
1.14167	35	1	0	0.772727	0.0817587	0.907025	0.658314	FDC=low	low
1.57808	34	1	0	0.75	0.0870388	0.889506	0.632374	FDC=low	low
1.625	33	1	0	0.727273	0.0923186	0.871523	0.606898	FDC=low	low
1.65479	32	1	0	0.704545	0.0976258	0.853116	0.581848	FDC=low	low
2.23333	31	1	0	0.681818	0.102986	0.834315	0.557195	FDC=low	low
2.35556	30	1	0	0.659091	0.108423	0.815145	0.532912	FDC=low	low
3.42778	29	0	1	0.659091	0.108423	0.815145	0.532912	FDC=low	low
3.76667	28	1	0	0.635552	0.11436	0.795233	0.507934	FDC=low	low
3.96667	27	0	1	0.635552	0.11436	0.795233	0.507934	FDC=low	low
4.8	26	0	1	0.635552	0.11436	0.795233	0.507934	FDC=low	low
4.90833	25	0	1	0.635552	0.11436	0.795233	0.507934	FDC=low	low
4.925	24	0	1	0.635552	0.11436	0.795233	0.507934	FDC=low	low
4.96944	23	0	1	0.635552	0.11436	0.795233	0.507934	FDC=low	low
4.975	22	0	1	0.635552	0.11436	0.795233	0.507934	FDC=low	low
4.98333	21	1	0	0.605288	0.124335	0.772318	0.474381	FDC=low	low
5.05833	20	1	0	0.575023	0.134502	0.748469	0.441771	FDC=low	low
5.16713	19	0	1	0.575023	0.134502	0.748469	0.441771	FDC=low	low
5.25833	18	0	1	0.575023	0.134502	0.748469	0.441771	FDC=low	low
5.73698	17	0	1	0.575023	0.134502	0.748469	0.441771	FDC=low	low
6.025	16	0	1	0.575023	0.134502	0.748469	0.441771	FDC=low	low
6.08333	15	0	1	0.575023	0.134502	0.748469	0.441771	FDC=low	low
6.48219	14	0	1	0.575023	0.134502	0.748469	0.441771	FDC=low	low
6.90137	13	0	1	0.575023	0.134502	0.748469	0.441771	FDC=low	low
6.93151	12	0	1	0.575023	0.134502	0.748469	0.441771	FDC=low	low
7.09315	11	1	0	0.522748	0.164869	0.722153	0.378404	FDC=low	low
7.24167	10	0	1	0.522748	0.164869	0.722153	0.378404	FDC=low	low
7.44932	9	0	1	0.522748	0.164869	0.722153	0.378404	FDC=low	low
7.50411	8	0	1	0.522748	0.164869	0.722153	0.378404	FDC=low	low
7.53333	7	0	1	0.522748	0.164869	0.722153	0.378404	FDC=low	low
7.64167	6	0	1	0.522748	0.164869	0.722153	0.378404	FDC=low	low
7.75	5	0	1	0.522748	0.164869	0.722153	0.378404	FDC=low	low
7.925	4	0	1	0.522748	0.164869	0.722153	0.378404	FDC=low	low
8.51507	3	0	1	0.522748	0.164869	0.722153	0.378404	FDC=low	low
8.86849	2	0	1	0.522748	0.164869	0.722153	0.378404	FDC=low	low
10.3973	1	0	1	0.522748	0.164869	0.722153	0.378404	FDC=low	low

## Sheet: (F)
time	n.risk	n.event	n.censor	surv	std.err	upper	lower	strata	FDC
0	301	0	0	1	0	1	1	FDC=high	high
0	68	0	0	1	0	1	1	FDC=low	low
0	301	1	19	0.996678	0.00332779	1	0.990198	FDC=high	high
0.00273785	281	1	0	0.993131	0.00487687	1	0.983683	FDC=high	high
0.0054757	280	1	0	0.989584	0.00604853	1	0.977922	FDC=high	high
0.00821355	279	0	1	0.989584	0.00604853	1	0.977922	FDC=high	high
0.0109514	278	2	0	0.982465	0.00791523	0.997825	0.967341	FDC=high	high
0.0164271	276	0	1	0.982465	0.00791523	0.997825	0.967341	FDC=high	high
0.019165	275	0	1	0.982465	0.00791523	0.997825	0.967341	FDC=high	high
0.0219028	274	1	0	0.978879	0.00871891	0.995751	0.962293	FDC=high	high
0.0301164	273	0	1	0.978879	0.00871891	0.995751	0.962293	FDC=high	high
0.0355921	272	0	1	0.978879	0.00871891	0.995751	0.962293	FDC=high	high
0.0438056	271	0	1	0.978879	0.00871891	0.995751	0.962293	FDC=high	high
0.0465435	270	0	1	0.978879	0.00871891	0.995751	0.962293	FDC=high	high
0.0520192	269	1	0	0.97524	0.00948107	0.993532	0.957285	FDC=high	high
0.0574949	268	1	0	0.971601	0.0101915	0.991204	0.952386	FDC=high	high
0.0657084	267	0	1	0.971601	0.0101915	0.991204	0.952386	FDC=high	high
0.0684463	266	1	0	0.967948	0.0108652	0.988782	0.947554	FDC=high	high
0.0711841	265	2	0	0.960643	0.012114	0.983725	0.938103	FDC=high	high
0.0903491	263	1	1	0.956991	0.0126989	0.981108	0.933466	FDC=high	high
0.0958248	261	1	0	0.953324	0.0132664	0.978437	0.928855	FDC=high	high
0.1013	260	1	0	0.949657	0.0138148	0.975722	0.924289	FDC=high	high
0.109514	259	0	1	0.949657	0.0138148	0.975722	0.924289	FDC=high	high
0.11499	258	1	0	0.945976	0.0143502	0.972961	0.919741	FDC=high	high
0.125941	257	1	0	0.942296	0.0148704	0.970163	0.915228	FDC=high	high
0.15332	256	1	1	0.938615	0.0153768	0.967333	0.910749	FDC=high	high
0.167009	254	1	0	0.934919	0.0158748	0.964466	0.906278	FDC=high	high
0.210815	253	1	0	0.931224	0.0163613	0.96157	0.901836	FDC=high	high
0.213552	252	1	0	0.927529	0.0168375	0.958649	0.897419	FDC=high	high
0.224504	251	0	1	0.927529	0.0168375	0.958649	0.897419	FDC=high	high
0.243669	250	1	0	0.923819	0.017308	0.955695	0.893005	FDC=high	high
0.251882	249	0	1	0.923819	0.017308	0.955695	0.893005	FDC=high	high
0.25462	248	1	0	0.920094	0.0177734	0.95271	0.888594	FDC=high	high
0.257358	247	2	0	0.912643	0.01868	0.946676	0.879834	FDC=high	high
0.260096	245	1	0	0.908918	0.0191225	0.94363	0.875483	FDC=high	high
0.268309	244	0	1	0.908918	0.0191225	0.94363	0.875483	FDC=high	high
0.276523	243	1	0	0.905178	0.0195621	0.940557	0.871129	FDC=high	high
0.284736	242	1	0	0.901438	0.0199955	0.937467	0.866793	FDC=high	high
0.287474	241	1	0	0.897697	0.0204233	0.93436	0.862473	FDC=high	high
0.295688	240	1	0	0.893957	0.0208457	0.931237	0.858169	FDC=high	high
0.334018	239	1	1	0.890216	0.0212632	0.9281	0.853879	FDC=high	high
0.350445	237	2	0	0.882704	0.0220915	0.921763	0.8453	FDC=high	high
0.358658	235	0	1	0.882704	0.0220915	0.921763	0.8453	FDC=high	high
0.364134	234	1	0	0.878932	0.0225028	0.918564	0.841009	FDC=high	high
0.366872	233	1	0	0.875159	0.0229101	0.915352	0.836731	FDC=high	high
0.36961	232	1	0	0.871387	0.0233138	0.912128	0.832466	FDC=high	high
0.377823	231	1	0	0.867615	0.023714	0.908892	0.828212	FDC=high	high
0.394251	230	1	0	0.863843	0.024111	0.905645	0.82397	FDC=high	high
0.40794	229	1	0	0.860071	0.024505	0.902387	0.819739	FDC=high	high
0.418891	228	1	0	0.856298	0.0248961	0.899118	0.815518	FDC=high	high
0.435318	227	1	0	0.852526	0.0252845	0.895839	0.811307	FDC=high	high
0.438056	226	1	0	0.848754	0.0256705	0.89255	0.807107	FDC=high	high
0.449008	225	1	0	0.844982	0.0260541	0.889251	0.802916	FDC=high	high
0.459959	224	1	0	0.841209	0.0264355	0.885943	0.798734	FDC=high	high
0.481862	223	1	0	0.837437	0.0268148	0.882627	0.794561	FDC=high	high
0.511978	222	1	0	0.833665	0.0271922	0.879301	0.790397	FDC=high	high
0.539357	221	2	0	0.82612	0.0279417	0.872624	0.782095	FDC=high	high
0.569473	219	0	1	0.82612	0.0279417	0.872624	0.782095	FDC=high	high
0.580424	218	1	0	0.822331	0.0283175	0.869261	0.777934	FDC=high	high
0.596851	217	1	0	0.818541	0.0286917	0.865891	0.773781	FDC=high	high
0.621492	216	1	0	0.814752	0.0290645	0.862512	0.769636	FDC=high	high
0.635181	215	2	0	0.807173	0.0298064	0.855732	0.761369	FDC=high	high
0.651608	213	1	0	0.803383	0.0301756	0.852331	0.757246	FDC=high	high
0.657084	212	1	0	0.799594	0.0305437	0.848923	0.753131	FDC=high	high
0.692676	211	1	0	0.795804	0.030911	0.845508	0.749022	FDC=high	high
0.695414	210	1	0	0.792014	0.0312774	0.842086	0.74492	FDC=high	high
0.747433	209	1	0	0.788225	0.0316429	0.838658	0.740825	FDC=high	high
0.758385	208	1	0	0.784435	0.0320078	0.835223	0.736736	FDC=high	high
0.761123	207	1	1	0.780646	0.0323721	0.831781	0.732654	FDC=high	high
0.769336	205	1	0	0.776838	0.0327393	0.82832	0.728555	FDC=high	high
0.785763	204	1	0	0.77303	0.0331061	0.824852	0.724463	FDC=high	high
0.80219	203	0	1	0.77303	0.0331061	0.824852	0.724463	FDC=high	high
0.807666	202	1	0	0.769203	0.033476	0.821364	0.720354	FDC=high	high
0.818617	201	0	1	0.769203	0.033476	0.821364	0.720354	FDC=high	high
0.873374	200	1	0	0.765357	0.0338492	0.817855	0.716228	FDC=high	high
0.87885	199	1	0	0.761511	0.034222	0.81434	0.712109	FDC=high	high
0.889802	198	1	0	0.757665	0.0345946	0.810819	0.707995	FDC=high	high
0.903491	197	0	1	0.757665	0.0345946	0.810819	0.707995	FDC=high	high
0.936345	196	1	0	0.753799	0.0349707	0.807277	0.703864	FDC=high	high
0.969199	195	2	0	0.746068	0.0357224	0.800176	0.695619	FDC=high	high
1.03765	193	1	0	0.742202	0.0360981	0.796616	0.691505	FDC=high	high
1.0486	192	1	0	0.738337	0.0364739	0.793051	0.687397	FDC=high	high
1.07598	191	0	1	0.738337	0.0364739	0.793051	0.687397	FDC=high	high
1.07871	190	1	0	0.734451	0.0368537	0.789464	0.683271	FDC=high	high
1.0924	189	1	0	0.730565	0.0372335	0.785872	0.67915	FDC=high	high
1.10062	188	1	0	0.726679	0.0376136	0.782275	0.675034	FDC=high	high
1.1937	187	1	0	0.722793	0.0379938	0.778671	0.670924	FDC=high	high
1.21013	186	1	0	0.718907	0.0383744	0.775063	0.666819	FDC=high	high
1.22108	185	1	0	0.715021	0.0387553	0.771449	0.66272	FDC=high	high
1.23751	184	1	0	0.711135	0.0391365	0.76783	0.658626	FDC=high	high
1.32238	183	1	0	0.707249	0.0395183	0.764206	0.654537	FDC=high	high
1.32786	182	1	0	0.703363	0.0399005	0.760576	0.650453	FDC=high	high
1.33607	181	1	0	0.699477	0.0402833	0.756942	0.646374	FDC=high	high
1.34428	180	0	1	0.699477	0.0402833	0.756942	0.646374	FDC=high	high
1.3744	179	1	0	0.695569	0.040671	0.753285	0.642275	FDC=high	high
1.38535	178	1	0	0.691661	0.0410593	0.749624	0.638181	FDC=high	high
1.38809	177	1	0	0.687754	0.0414484	0.745957	0.634092	FDC=high	high
1.39357	176	1	0	0.683846	0.0418382	0.742286	0.630007	FDC=high	high
1.4319	175	0	1	0.683846	0.0418382	0.742286	0.630007	FDC=high	high
1.44559	174	1	0	0.679916	0.0422334	0.738592	0.625902	FDC=high	high
1.46749	173	0	1	0.679916	0.0422334	0.738592	0.625902	FDC=high	high
1.4757	172	0	1	0.679916	0.0422334	0.738592	0.625902	FDC=high	high
1.51677	171	0	1	0.679916	0.0422334	0.738592	0.625902	FDC=high	high
1.63723	170	1	0	0.675916	0.0426434	0.734837	0.62172	FDC=high	high
1.68925	169	1	0	0.671917	0.0430544	0.731078	0.617544	FDC=high	high
1.69747	168	0	1	0.671917	0.0430544	0.731078	0.617544	FDC=high	high
1.72485	167	1	0	0.667893	0.0434713	0.727294	0.613344	FDC=high	high
1.76044	166	0	1	0.667893	0.0434713	0.727294	0.613344	FDC=high	high
1.78782	165	2	0	0.659798	0.0443184	0.719672	0.604905	FDC=high	high
1.80151	163	1	0	0.65575	0.0447436	0.715853	0.600693	FDC=high	high
1.8152	162	0	1	0.65575	0.0447436	0.715853	0.600693	FDC=high	high
1.85626	161	1	0	0.651677	0.0451753	0.712009	0.596457	FDC=high	high
1.86721	160	1	0	0.647604	0.0456083	0.70816	0.592226	FDC=high	high
1.8809	159	1	0	0.643531	0.0460426	0.704305	0.588001	FDC=high	high
1.88364	158	1	0	0.639458	0.0464784	0.700446	0.583781	FDC=high	high
1.9165	157	1	0	0.635385	0.0469155	0.696581	0.579565	FDC=high	high
1.97947	156	0	1	0.635385	0.0469155	0.696581	0.579565	FDC=high	high
2.02053	155	0	1	0.635385	0.0469155	0.696581	0.579565	FDC=high	high
2.13005	154	1	0	0.631259	0.0473657	0.692669	0.575294	FDC=high	high
2.13279	153	0	1	0.631259	0.0473657	0.692669	0.575294	FDC=high	high
2.17385	152	0	1	0.631259	0.0473657	0.692669	0.575294	FDC=high	high
2.20123	151	0	1	0.631259	0.0473657	0.692669	0.575294	FDC=high	high
2.25051	150	1	0	0.627051	0.0478357	0.688685	0.570933	FDC=high	high
2.27242	149	1	0	0.622842	0.0483073	0.684695	0.566577	FDC=high	high
2.28337	148	0	2	0.622842	0.0483073	0.684695	0.566577	FDC=high	high
2.28611	146	0	1	0.622842	0.0483073	0.684695	0.566577	FDC=high	high
2.29158	145	0	1	0.622842	0.0483073	0.684695	0.566577	FDC=high	high
2.29706	144	0	1	0.622842	0.0483073	0.684695	0.566577	FDC=high	high
2.35181	143	0	1	0.622842	0.0483073	0.684695	0.566577	FDC=high	high
2.36003	142	0	1	0.622842	0.0483073	0.684695	0.566577	FDC=high	high
2.3655	141	0	1	0.622842	0.0483073	0.684695	0.566577	FDC=high	high
2.39836	140	1	0	0.618394	0.0488363	0.68051	0.561947	FDC=high	high
2.40657	139	1	0	0.613945	0.0493672	0.676317	0.557324	FDC=high	high
2.41478	138	1	0	0.609496	0.0499	0.672118	0.552708	FDC=high	high
2.43669	137	0	1	0.609496	0.0499	0.672118	0.552708	FDC=high	high
2.44216	136	0	1	0.609496	0.0499	0.672118	0.552708	FDC=high	high
2.49144	135	1	0	0.604981	0.0504509	0.66786	0.548022	FDC=high	high
2.49966	134	1	0	0.600466	0.0510039	0.663595	0.543343	FDC=high	high
2.50787	133	0	1	0.600466	0.0510039	0.663595	0.543343	FDC=high	high
2.53251	132	0	1	0.600466	0.0510039	0.663595	0.543343	FDC=high	high
2.66667	131	0	1	0.600466	0.0510039	0.663595	0.543343	FDC=high	high
2.8063	130	1	0	0.595847	0.0515852	0.659241	0.538549	FDC=high	high
2.81177	129	1	0	0.591228	0.0521689	0.65488	0.533764	FDC=high	high
2.91307	128	1	0	0.586609	0.0527552	0.65051	0.528985	FDC=high	high
2.94593	127	0	1	0.586609	0.0527552	0.65051	0.528985	FDC=high	high
3.01437	126	0	1	0.586609	0.0527552	0.65051	0.528985	FDC=high	high
3.18412	125	0	1	0.586609	0.0527552	0.65051	0.528985	FDC=high	high
3.20329	124	1	0	0.581879	0.053373	0.646046	0.524084	FDC=high	high
3.24983	123	0	1	0.581879	0.053373	0.646046	0.524084	FDC=high	high
3.29637	122	1	0	0.577109	0.0540038	0.641543	0.519146	FDC=high	high
3.38672	121	1	0	0.57234	0.0546378	0.637032	0.514217	FDC=high	high
3.42231	120	0	1	0.57234	0.0546378	0.637032	0.514217	FDC=high	high
3.55921	119	0	1	0.57234	0.0546378	0.637032	0.514217	FDC=high	high
3.56468	118	0	2	0.57234	0.0546378	0.637032	0.514217	FDC=high	high
3.61123	116	0	1	0.57234	0.0546378	0.637032	0.514217	FDC=high	high
3.6167	115	0	1	0.57234	0.0546378	0.637032	0.514217	FDC=high	high
3.67967	114	1	0	0.567319	0.0553436	0.632319	0.509001	FDC=high	high
3.7399	113	0	1	0.567319	0.0553436	0.632319	0.509001	FDC=high	high
3.78371	112	0	1	0.567319	0.0553436	0.632319	0.509001	FDC=high	high
3.86311	111	1	0	0.562208	0.0560786	0.627525	0.503689	FDC=high	high
3.91513	110	1	0	0.557097	0.0568174	0.622722	0.498388	FDC=high	high
3.96441	109	1	0	0.551986	0.0575601	0.617907	0.493098	FDC=high	high
3.98631	108	1	0	0.546875	0.0583069	0.613083	0.487817	FDC=high	high
4.01369	107	0	1	0.546875	0.0583069	0.613083	0.487817	FDC=high	high
4.03833	106	0	1	0.546875	0.0583069	0.613083	0.487817	FDC=high	high
4.06845	105	0	1	0.546875	0.0583069	0.613083	0.487817	FDC=high	high
4.07118	104	1	0	0.541617	0.059102	0.608135	0.482374	FDC=high	high
4.10678	103	0	1	0.541617	0.059102	0.608135	0.482374	FDC=high	high
4.1588	102	1	0	0.536307	0.0599176	0.603136	0.476882	FDC=high	high
4.27379	101	0	1	0.536307	0.0599176	0.603136	0.476882	FDC=high	high
4.32854	100	0	1	0.536307	0.0599176	0.603136	0.476882	FDC=high	high
4.39699	99	1	0	0.530889	0.0607716	0.598044	0.471276	FDC=high	high
4.49555	98	0	1	0.530889	0.0607716	0.598044	0.471276	FDC=high	high
4.50103	97	0	1	0.530889	0.0607716	0.598044	0.471276	FDC=high	high
4.59685	96	1	0	0.525359	0.0616672	0.592854	0.465549	FDC=high	high
4.6078	95	1	0	0.519829	0.0625685	0.587651	0.459835	FDC=high	high
4.63518	94	1	0	0.514299	0.0634761	0.582434	0.454135	FDC=high	high
4.76386	93	1	0	0.508769	0.0643901	0.577205	0.448448	FDC=high	high
4.78303	92	0	1	0.508769	0.0643901	0.577205	0.448448	FDC=high	high
4.79945	91	0	1	0.508769	0.0643901	0.577205	0.448448	FDC=high	high
4.82136	90	0	1	0.508769	0.0643901	0.577205	0.448448	FDC=high	high
4.88706	89	0	1	0.508769	0.0643901	0.577205	0.448448	FDC=high	high
4.93361	88	0	1	0.508769	0.0643901	0.577205	0.448448	FDC=high	high
4.96372	87	1	0	0.502921	0.0654198	0.571723	0.442399	FDC=high	high
5.24846	86	1	0	0.497073	0.0664571	0.566225	0.436367	FDC=high	high
5.30869	85	1	0	0.491225	0.0675026	0.560711	0.430351	FDC=high	high
5.31964	84	0	1	0.491225	0.0675026	0.560711	0.430351	FDC=high	high
5.38535	83	1	0	0.485307	0.0685823	0.555129	0.424267	FDC=high	high
5.50034	82	0	1	0.485307	0.0685823	0.555129	0.424267	FDC=high	high
5.56879	81	0	1	0.485307	0.0685823	0.555129	0.424267	FDC=high	high
5.60986	80	1	0	0.479241	0.0697263	0.54942	0.418025	FDC=high	high
5.6783	79	1	0	0.473174	0.0708805	0.543694	0.411801	FDC=high	high
5.69199	78	1	0	0.467108	0.0720454	0.537951	0.405595	FDC=high	high
5.78234	77	0	1	0.467108	0.0720454	0.537951	0.405595	FDC=high	high
5.8371	76	0	1	0.467108	0.0720454	0.537951	0.405595	FDC=high	high
5.97947	75	0	1	0.467108	0.0720454	0.537951	0.405595	FDC=high	high
6.05613	74	0	1	0.467108	0.0720454	0.537951	0.405595	FDC=high	high
6.08898	73	0	1	0.467108	0.0720454	0.537951	0.405595	FDC=high	high
6.29706	72	0	1	0.467108	0.0720454	0.537951	0.405595	FDC=high	high
6.29979	71	0	1	0.467108	0.0720454	0.537951	0.405595	FDC=high	high
6.52704	70	0	1	0.467108	0.0720454	0.537951	0.405595	FDC=high	high
6.54073	69	1	0	0.460338	0.0735097	0.531678	0.398571	FDC=high	high
6.55441	68	1	0	0.453569	0.0749877	0.525379	0.391573	FDC=high	high
6.66119	67	0	1	0.453569	0.0749877	0.525379	0.391573	FDC=high	high
6.81999	66	0	1	0.453569	0.0749877	0.525379	0.391573	FDC=high	high
6.91307	65	1	0	0.446591	0.0765738	0.518907	0.384353	FDC=high	high
7.0308	64	0	1	0.446591	0.0765738	0.518907	0.384353	FDC=high	high
7.03354	63	0	1	0.446591	0.0765738	0.518907	0.384353	FDC=high	high
7.0883	62	0	1	0.446591	0.0765738	0.518907	0.384353	FDC=high	high
7.14579	61	0	1	0.446591	0.0765738	0.518907	0.384353	FDC=high	high
7.17043	60	0	1	0.446591	0.0765738	0.518907	0.384353	FDC=high	high
7.29637	59	0	1	0.446591	0.0765738	0.518907	0.384353	FDC=high	high
7.3128	58	1	0	0.438891	0.078524	0.511913	0.376285	FDC=high	high
7.33744	57	1	0	0.431191	0.0804942	0.504878	0.368259	FDC=high	high
7.43874	56	0	1	0.431191	0.0804942	0.504878	0.368259	FDC=high	high
7.47981	55	0	1	0.431191	0.0804942	0.504878	0.368259	FDC=high	high
7.94524	54	0	1	0.431191	0.0804942	0.504878	0.368259	FDC=high	high
8.43532	53	0	1	0.431191	0.0804942	0.504878	0.368259	FDC=high	high
8.63518	52	0	1	0.431191	0.0804942	0.504878	0.368259	FDC=high	high
8.69268	51	1	0	0.422736	0.0828943	0.497312	0.359343	FDC=high	high
9.03765	50	1	0	0.414281	0.0853207	0.489689	0.350486	FDC=high	high
9.04586	49	1	0	0.405827	0.087777	0.482011	0.341684	FDC=high	high
9.30869	48	0	1	0.405827	0.087777	0.482011	0.341684	FDC=high	high
9.40726	47	0	1	0.405827	0.087777	0.482011	0.341684	FDC=high	high
9.58522	46	1	0	0.397004	0.090487	0.474043	0.332486	FDC=high	high
9.61259	45	0	1	0.397004	0.090487	0.474043	0.332486	FDC=high	high
9.69747	44	0	1	0.397004	0.090487	0.474043	0.332486	FDC=high	high
9.77413	43	0	1	0.397004	0.090487	0.474043	0.332486	FDC=high	high
9.86448	42	0	1	0.397004	0.090487	0.474043	0.332486	FDC=high	high
9.9165	41	1	0	0.387321	0.0937958	0.46549	0.322279	FDC=high	high
10.4203	40	0	1	0.387321	0.0937958	0.46549	0.322279	FDC=high	high
10.5298	39	0	1	0.387321	0.0937958	0.46549	0.322279	FDC=high	high
10.7214	38	0	1	0.387321	0.0937958	0.46549	0.322279	FDC=high	high
10.7598	37	0	1	0.387321	0.0937958	0.46549	0.322279	FDC=high	high
10.8611	36	0	1	0.387321	0.0937958	0.46549	0.322279	FDC=high	high
11.0582	35	0	1	0.387321	0.0937958	0.46549	0.322279	FDC=high	high
11.2115	34	1	0	0.37593	0.0984323	0.455924	0.309971	FDC=high	high
11.5893	33	1	0	0.364538	0.10313	0.446198	0.297823	FDC=high	high
11.7892	32	1	0	0.353146	0.107907	0.43632	0.285827	FDC=high	high
11.822	31	0	1	0.353146	0.107907	0.43632	0.285827	FDC=high	high
11.8987	30	1	0	0.341374	0.113108	0.426097	0.273498	FDC=high	high
12.5503	29	0	1	0.341374	0.113108	0.426097	0.273498	FDC=high	high
12.6708	28	0	1	0.341374	0.113108	0.426097	0.273498	FDC=high	high
12.7009	27	0	1	0.341374	0.113108	0.426097	0.273498	FDC=high	high
13.0185	26	0	1	0.341374	0.113108	0.426097	0.273498	FDC=high	high
13.1417	25	0	1	0.341374	0.113108	0.426097	0.273498	FDC=high	high
13.1636	24	1	0	0.327151	0.120851	0.414587	0.258154	FDC=high	high
13.6838	23	0	1	0.327151	0.120851	0.414587	0.258154	FDC=high	high
14.319	22	0	1	0.327151	0.120851	0.414587	0.258154	FDC=high	high
14.5955	21	0	1	0.327151	0.120851	0.414587	0.258154	FDC=high	high
14.7187	20	0	1	0.327151	0.120851	0.414587	0.258154	FDC=high	high
14.883	19	0	1	0.327151	0.120851	0.414587	0.258154	FDC=high	high
15.1294	18	0	1	0.327151	0.120851	0.414587	0.258154	FDC=high	high
15.2772	17	0	1	0.327151	0.120851	0.414587	0.258154	FDC=high	high
15.6386	16	0	1	0.327151	0.120851	0.414587	0.258154	FDC=high	high
15.6605	15	0	1	0.327151	0.120851	0.414587	0.258154	FDC=high	high
15.7509	14	1	0	0.303783	0.141773	0.401088	0.230084	FDC=high	high
15.8357	13	0	1	0.303783	0.141773	0.401088	0.230084	FDC=high	high
16.2026	12	1	0	0.278467	0.166359	0.385815	0.200988	FDC=high	high
16.3012	11	0	1	0.278467	0.166359	0.385815	0.200988	FDC=high	high
16.742	10	0	1	0.278467	0.166359	0.385815	0.200988	FDC=high	high
16.8159	9	0	1	0.278467	0.166359	0.385815	0.200988	FDC=high	high
17.1143	8	0	1	0.278467	0.166359	0.385815	0.200988	FDC=high	high
17.2731	7	0	1	0.278467	0.166359	0.385815	0.200988	FDC=high	high
18.3381	6	0	1	0.278467	0.166359	0.385815	0.200988	FDC=high	high
19.4114	5	0	1	0.278467	0.166359	0.385815	0.200988	FDC=high	high
19.77	4	0	1	0.278467	0.166359	0.385815	0.200988	FDC=high	high
22.5298	3	0	1	0.278467	0.166359	0.385815	0.200988	FDC=high	high
22.642	2	0	1	0.278467	0.166359	0.385815	0.200988	FDC=high	high
24.9802	1	0	1	0.278467	0.166359	0.385815	0.200988	FDC=high	high
0	68	0	5	1	0	1	1	FDC=low	low
0.00273785	63	1	0	0.984127	0.0160005	1	0.953743	FDC=low	low
0.0109514	62	2	0	0.952381	0.0281718	1	0.90122	FDC=low	low
0.0383299	60	1	0	0.936508	0.0328045	0.998699	0.878189	FDC=low	low
0.0520192	59	1	0	0.920635	0.0369914	0.989862	0.856249	FDC=low	low
0.0766598	58	0	1	0.920635	0.0369914	0.989862	0.856249	FDC=low	low
0.13963	57	1	0	0.904483	0.0410079	0.980182	0.834631	FDC=low	low
0.158795	56	1	0	0.888332	0.044792	0.969845	0.81367	FDC=low	low
0.164271	55	1	0	0.87218	0.0484048	0.958978	0.793239	FDC=low	low
0.167009	54	1	0	0.856029	0.0518886	0.947668	0.773252	FDC=low	low
0.21629	53	1	0	0.839877	0.0552745	0.935978	0.753644	FDC=low	low
0.251882	52	1	0	0.823726	0.0585862	0.923956	0.734369	FDC=low	low
0.268309	51	1	0	0.807574	0.0618426	0.911639	0.715389	FDC=low	low
0.366872	50	1	0	0.791423	0.065059	0.899056	0.696675	FDC=low	low
0.451745	49	1	0	0.775272	0.0682483	0.886231	0.678205	FDC=low	low
0.555784	48	1	0	0.75912	0.071422	0.873182	0.659957	FDC=low	low
0.588638	47	1	0	0.742969	0.0745898	0.859927	0.641918	FDC=low	low
0.616016	46	1	0	0.726817	0.0777607	0.846477	0.624073	FDC=low	low
0.646133	45	1	0	0.710666	0.080943	0.832845	0.60641	FDC=low	low
0.668036	44	1	0	0.694514	0.0841446	0.81904	0.588921	FDC=low	low
0.750171	43	1	0	0.678363	0.0873729	0.80507	0.571597	FDC=low	low
0.755647	42	1	0	0.662211	0.0906352	0.790943	0.554431	FDC=low	low
0.810404	41	1	0	0.64606	0.0939388	0.776665	0.537417	FDC=low	low
0.843258	40	2	0	0.613757	0.100699	0.747672	0.503827	FDC=low	low
0.900753	38	1	0	0.597605	0.104171	0.732967	0.487241	FDC=low	low
0.914442	37	1	0	0.581454	0.107714	0.718127	0.470792	FDC=low	low
0.950034	36	0	1	0.581454	0.107714	0.718127	0.470792	FDC=low	low
1.0486	35	2	0	0.548228	0.115472	0.687466	0.43719	FDC=low	low
1.18001	33	1	0	0.531615	0.119503	0.67192	0.420607	FDC=low	low
1.25941	32	0	1	0.531615	0.119503	0.67192	0.420607	FDC=low	low
1.40726	31	1	0	0.514466	0.12392	0.6559	0.40353	FDC=low	low
1.50308	30	0	1	0.514466	0.12392	0.6559	0.40353	FDC=low	low
1.78508	29	1	0	0.496726	0.128793	0.63936	0.385912	FDC=low	low
1.79877	28	1	0	0.478985	0.13383	0.622642	0.368474	FDC=low	low
1.8371	27	1	0	0.461245	0.13905	0.605747	0.351214	FDC=low	low
1.88638	26	0	1	0.461245	0.13905	0.605747	0.351214	FDC=low	low
1.88912	25	0	1	0.461245	0.13905	0.605747	0.351214	FDC=low	low
1.94114	24	1	0	0.442027	0.145418	0.587799	0.332406	FDC=low	low
2.02875	23	0	1	0.442027	0.145418	0.587799	0.332406	FDC=low	low
2.16016	22	0	1	0.442027	0.145418	0.587799	0.332406	FDC=low	low
2.41205	21	1	0	0.420978	0.153387	0.56862	0.311671	FDC=low	low
2.96235	20	0	1	0.420978	0.153387	0.56862	0.311671	FDC=low	low
3.57837	19	1	0	0.398821	0.162639	0.548551	0.289961	FDC=low	low
3.74264	18	0	1	0.398821	0.162639	0.548551	0.289961	FDC=low	low
4.31759	17	0	1	0.398821	0.162639	0.548551	0.289961	FDC=low	low
4.38877	16	1	0	0.373895	0.17498	0.526857	0.265342	FDC=low	low
4.54209	15	0	1	0.373895	0.17498	0.526857	0.265342	FDC=low	low
4.79945	14	0	1	0.373895	0.17498	0.526857	0.265342	FDC=low	low
5.47844	13	0	1	0.373895	0.17498	0.526857	0.265342	FDC=low	low
5.73854	12	0	1	0.373895	0.17498	0.526857	0.265342	FDC=low	low
6.29706	11	0	1	0.373895	0.17498	0.526857	0.265342	FDC=low	low
6.83641	10	1	0	0.336505	0.204277	0.502196	0.225481	FDC=low	low
7.4935	9	1	0	0.299116	0.235835	0.474878	0.188407	FDC=low	low
7.75907	8	1	0	0.261726	0.271063	0.445222	0.153857	FDC=low	low
8.21629	7	0	1	0.261726	0.271063	0.445222	0.153857	FDC=low	low
8.2245	6	1	0	0.218105	0.326816	0.413859	0.114942	FDC=low	low
8.77481	5	0	1	0.218105	0.326816	0.413859	0.114942	FDC=low	low
10.4723	4	0	1	0.218105	0.326816	0.413859	0.114942	FDC=low	low
10.5845	3	0	1	0.218105	0.326816	0.413859	0.114942	FDC=low	low
11.7016	2	1	0	0.109053	0.778979	0.502001	0.0236902	FDC=low	low
18.1985	1	0	1	0.109053	0.778979	0.502001	0.0236902	FDC=low	low
