# Supplementary material for: Reprogramming of stroma-derived chemokine networks drives the loss of tissue organization in nodal B cell lymphoma
Source: Nat Cancer. 2026 Mar 25;7(3):538–52. doi: 10.1038/s43018-026-01136-z (PMC13035477; doi:10.1038/s43018-026-01136-z)
Supplement: Supplementary file 12 — Statistical source data. [file 43018_2026_1136_MOESM12_ESM.xlsx]

## Sheet: (B)
Cell ID	UMAP1	UMAP2	Entity	Cell type	Color
aeilfjko-1	3.74233	-1.58276	FL	FL-B	#0EBCE8
aeilibbi-1	3.16555	6.96474	FL	T-FH	mediumorchid1
aeiljgek-1	6.58668	-1.27081	FL	FRC	#BEDEA6
aeillogn-1	3.47074	-3.5002	FL	FL-B	#0EBCE8
aeilmaeb-1	4.29926	-2.36381	FL	FL-B	#0EBCE8
aeimceef-1	0.910629	1.56797	FL	Myeloid	snow3
aeimcejb-1	5.31689	-1.19633	FL	FRC	#BEDEA6
aeimcmnl-1	6.28064	0.336097	FL	FRC	#BEDEA6
aeimfaak-1	6.04923	-4.85432	FL	FL-B	#0EBCE8
aeimgmci-1	3.88675	-2.44401	FL	FL-B	#0EBCE8
aeimibjd-1	7.08401	-2.45287	FL	FL-B	#0EBCE8
aeimicbj-1	5.17532	-1.17825	FL	FL-B	#0EBCE8
aeinccec-1	2.80066	-2.58749	FL	FL-B	#0EBCE8
aeindnci-1	6.86481	-2.36387	FL	FL-B	#0EBCE8
aeinghhb-1	4.17054	-5.56524	FL	FL-B	#0EBCE8
aeingmco-1	6.64451	-2.33237	FL	FL-B	#0EBCE8
aeinjfhn-1	4.2897	-2.89147	FL	FL-B	#0EBCE8
aeinjgnh-1	5.15922	-2.88255	FL	FL-B	#0EBCE8
aeinknlf-1	4.48379	-3.26293	FL	FL-B	#0EBCE8
aeinljjk-1	2.52118	1.16827	FL	Myeloid	snow3
aeiobanc-1	0.0202052	-5.43567	FL	FL-B	#0EBCE8
aeiocjbf-1	4.68713	0.121319	FL	FRC	#BEDEA6
aeiodhbe-1	2.69746	0.889045	FL	Myeloid	snow3
aeiofbli-1	1.44773	5.84555	FL	T-REG	darkorchid1
aeioflbb-1	-0.11823	-5.45005	FL	FL-B	#0EBCE8
aeiohaci-1	-0.54834	-4.94254	FL	FL-B	#0EBCE8
aeioibpg-1	4.09514	-0.540602	FL	FL-B	#0EBCE8
aeioigfi-1	6.14298	4.21137	FL	T-TOX	mediumpurple1
aeioiimi-1	3.25542	4.11382	FL	T-H	magenta4
aeiplmap-1	6.51106	-2.48761	FL	FL-B	#0EBCE8
aeipmalm-1	3.2258	-2.86146	FL	FL-B	#0EBCE8
aeippfme-1	6.92266	-3.26094	FL	FL-B	#0EBCE8
aeipphgj-1	3.99634	-0.0957723	FL	Myeloid	snow3
aejaajjn-1	4.25262	-3.59125	FL	FL-B	#0EBCE8
aejaakbh-1	-0.705474	-4.06112	FL	FL-B	#0EBCE8
aejabmhd-1	-0.643157	-3.80783	FL	FL-B	#0EBCE8
aejacpna-1	4.25247	-2.70167	FL	FL-B	#0EBCE8
aejaealg-1	0.297121	-2.31198	FL	FL-B	#0EBCE8
aejaifkj-1	2.53403	-3.58995	FL	FL-B	#0EBCE8
aejajoob-1	5.58565	-2.23132	FL	FL-B	#0EBCE8
aejaleoh-1	6.49273	-2.56826	FL	FL-B	#0EBCE8
aejaljdk-1	5.6224	-0.898836	FL	FRC	#BEDEA6
aejallde-1	6.27428	0.833595	FL	FRC	#BEDEA6
aejapokm-1	4.68378	-2.62942	FL	FL-B	#0EBCE8
aejbbjce-1	4.48034	-2.393	FL	FL-B	#0EBCE8
aejbbnmp-1	6.35008	4.87831	FL	T-TOX	mediumpurple1
aejbicjk-1	6.40637	0.024503	FL	FRC	#BEDEA6
aejbmkkc-1	3.0936	-0.19325	FL	Myeloid	snow3
aejcepkg-1	5.30344	0.840731	FL	FRC	#BEDEA6
aejcfifg-1	5.85378	-3.6079	FL	FL-B	#0EBCE8
aejchopl-1	4.80574	-0.246989	FL	FL-B	#0EBCE8
aejckpei-1	6.17266	-0.525521	FL	FRC	#BEDEA6
aejclbhl-1	6.65753	-2.69094	FL	FL-B	#0EBCE8
aejdaccg-1	5.11087	-2.74041	FL	FL-B	#0EBCE8
aejdanao-1	6.51643	-3.48257	FL	FL-B	#0EBCE8
aejdcphp-1	-0.40779	-2.83545	FL	FL-B	#0EBCE8
aejdgieb-1	2.41736	-3.49831	FL	T-FH	mediumorchid1
aejdoaam-1	4.6655	-2.48102	FL	FL-B	#0EBCE8
aejeepaj-1	6.10902	-1.95999	FL	FL-B	#0EBCE8
aejefijj-1	3.17204	-2.20278	FL	FL-B	#0EBCE8
aejeikic-1	0.234348	-3.9024	FL	FL-B	#0EBCE8
aejejlie-1	2.68457	-3.00132	FL	FL-B	#0EBCE8
aejeldpm-1	5.31192	-3.31368	FL	FL-B	#0EBCE8
aejemcnd-1	6.7118	-3.21217	FL	FL-B	#0EBCE8
aejeogon-1	4.18843	-2.4204	FL	FL-B	#0EBCE8
aejfdeia-1	0.912319	-3.97819	FL	FL-B	#0EBCE8
aejfdfkf-1	5.98561	3.79798	FL	T-TOX	mediumpurple1
aejffgoe-1	4.86091	5.70208	FL	T-FH	mediumorchid1
aejffnii-1	4.94429	-1.93755	FL	FL-B	#0EBCE8
aejfjhob-1	4.49687	4.5268	FL	T-TOX	mediumpurple1
aejfkbjk-1	1.23367	1.55065	FL	Myeloid	snow3
aejfkkib-1	5.56313	-3.1038	FL	FL-B	#0EBCE8
aejfoebk-1	2.07073	-2.83293	FL	FL-B	#0EBCE8
aejfplan-1	5.87771	0.788996	FL	FRC	#BEDEA6
aejfpogp-1	3.72507	-4.10006	FL	FL-B	#0EBCE8
aejganbp-1	5.69938	-2.78144	FL	FL-B	#0EBCE8
aejgdijn-1	5.6576	-0.465871	FL	FRC	#BEDEA6
aejgefjg-1	3.67452	-2.9822	FL	FL-B	#0EBCE8
aejghell-1	4.13853	-2.68757	FL	FL-B	#0EBCE8
aejgiieo-1	5.21127	-0.693902	FL	FL-B	#0EBCE8
aejgimdf-1	4.77673	-2.35696	FL	FL-B	#0EBCE8
aejgjmfk-1	6.00174	1.44216	FL	FRC	#BEDEA6
aejgladn-1	6.19824	-3.75134	FL	FL-B	#0EBCE8
aejgmidg-1	3.44027	-4.67071	FL	FL-B	#0EBCE8
aejgmnhl-1	6.0385	-1.85026	FL	Myeloid	snow3
aejgncmj-1	4.91123	-2.21653	FL	FL-B	#0EBCE8
aejgpjen-1	6.28121	-2.34017	FL	FL-B	#0EBCE8
aejgplof-1	4.91942	-0.604379	FL	FL-B	#0EBCE8
aejgpndn-1	0.896023	1.72259	FL	Myeloid	snow3
aejgpnpg-1	3.62224	-0.496556	FL	Myeloid	snow3
aejhdieh-1	3.08443	5.19514	FL	T-FH	mediumorchid1
aejhdokc-1	2.62954	5.68196	FL	T-FH	mediumorchid1
aejhdpcj-1	2.82559	-0.292348	FL	Myeloid	snow3
aejhflon-1	4.03038	-2.33103	FL	FL-B	#0EBCE8
aejhiegh-1	6.20472	-4.40982	FL	FL-B	#0EBCE8
aejhijpm-1	3.77	-3.32892	FL	FL-B	#0EBCE8
aejhjgpc-1	3.63356	-3.001	FL	FL-B	#0EBCE8
aejhjlaj-1	5.90341	-2.70285	FL	FL-B	#0EBCE8
aejhklen-1	6.70777	-3.19335	FL	FL-B	#0EBCE8
aejiahpb-1	5.31907	-2.58651	FL	FL-B	#0EBCE8
aejiccbd-1	4.73391	-0.203408	FL	FL-B	#0EBCE8
aejidilj-1	6.20013	4.10713	FL	T-TOX	mediumpurple1
aejihlji-1	6.40702	-2.05123	FL	FL-B	#0EBCE8
aejiieae-1	5.65861	-2.23255	FL	FL-B	#0EBCE8
aejiklfo-1	4.50139	-0.435792	FL	FL-B	#0EBCE8
aejiklkc-1	5.64771	-2.46425	FL	FL-B	#0EBCE8
aejikndk-1	4.63246	-1.79037	FL	FL-B	#0EBCE8
aejimben-1	6.32247	-0.66116	FL	FRC	#BEDEA6
aejiokne-1	6.19652	-2.52421	FL	FL-B	#0EBCE8
aejiopfi-1	5.79321	-2.22073	FL	FL-B	#0EBCE8
aejjdldl-1	4.38209	-4.18068	FL	FL-B	#0EBCE8
aejjepnk-1	2.29565	-4.34189	FL	FL-B	#0EBCE8
aejjhphe-1	4.81067	-3.02975	FL	FL-B	#0EBCE8
aejjicln-1	5.36216	-3.02545	FL	FL-B	#0EBCE8
aejjjmob-1	6.24806	-2.55455	FL	FL-B	#0EBCE8
aejjkcfg-1	5.90104	-3.19645	FL	FL-B	#0EBCE8
aejjmimc-1	3.19356	-3.81932	FL	FL-B	#0EBCE8
aejjoaeg-1	6.35353	-2.59458	FL	FL-B	#0EBCE8
aejjpefk-1	5.29408	-3.64698	FL	FL-B	#0EBCE8
aejkajfc-1	5.4452	-3.1653	FL	FL-B	#0EBCE8
aejkccfc-1	3.54641	3.60457	FL	T-H	magenta4
aejkckkb-1	6.20116	0.810593	FL	FRC	#BEDEA6
aejklhhe-1	4.38735	-3.35355	FL	FL-B	#0EBCE8
aejklped-1	4.40406	-2.15627	FL	FL-B	#0EBCE8
aejkmimd-1	6.45688	-2.85384	FL	FL-B	#0EBCE8
aejknikn-1	4.14333	-1.99075	FL	FL-B	#0EBCE8
aejkpggb-1	5.31378	-2.48359	FL	FL-B	#0EBCE8
aejldepa-1	4.73546	-1.14845	FL	FL-B	#0EBCE8
aejledpj-1	2.17847	0.71349	FL	Myeloid	snow3
aejlenec-1	5.13014	-0.819083	FL	FL-B	#0EBCE8
aejlfbic-1	5.3292	-3.30551	FL	FL-B	#0EBCE8
aejlfifg-1	5.38156	-1.45048	FL	FL-B	#0EBCE8
aejlkdgo-1	-0.0169344	-5.40169	FL	FL-B	#0EBCE8
aejlkiik-1	5.29564	-2.25255	FL	FL-B	#0EBCE8
aejllmdk-1	4.051	-3.66639	FL	FL-B	#0EBCE8
aejlnenl-1	6.60514	-2.70663	FL	FL-B	#0EBCE8
aejlnlib-1	6.07893	-3.30646	FL	FL-B	#0EBCE8
aejlojbl-1	4.77279	-0.0923859	FL	FL-B	#0EBCE8
aejlphnd-1	2.49724	-2.82447	FL	FL-B	#0EBCE8
aejmajda-1	4.91231	-0.403828	FL	FL-B	#0EBCE8
aejmbjch-1	3.40028	-3.40263	FL	FL-B	#0EBCE8
aejmcnmn-1	6.44219	-2.55428	FL	FL-B	#0EBCE8
aejmeilk-1	5.37224	-2.77696	FL	FL-B	#0EBCE8
aejmfllj-1	3.88272	-3.12456	FL	FL-B	#0EBCE8
aejmglag-1	6.20823	-2.21789	FL	FL-B	#0EBCE8
aejmkjai-1	4.81276	-3.36385	FL	FL-B	#0EBCE8
aejmldbj-1	5.10007	-4.49793	FL	FL-B	#0EBCE8
aejmlpje-1	4.67172	-4.22212	FL	FL-B	#0EBCE8
aejmmbgh-1	3.15535	-2.66086	FL	FL-B	#0EBCE8
aejmpcib-1	1.11453	-0.782065	FL	FDC	#088B1A
aejngjnk-1	3.50946	-5.05252	FL	FL-B	#0EBCE8
aejnjkef-1	4.79509	-3.20094	FL	FL-B	#0EBCE8
aejnkoal-1	6.97342	-2.90066	FL	FL-B	#0EBCE8
aejnngee-1	6.2933	-2.44763	FL	FL-B	#0EBCE8
aejnniba-1	5.06839	-2.79446	FL	FL-B	#0EBCE8
aejnnofo-1	4.16724	-2.00021	FL	FL-B	#0EBCE8
aejnpilo-1	3.64784	-3.11706	FL	FL-B	#0EBCE8
aejodhga-1	4.45137	-3.08358	FL	FL-B	#0EBCE8
aejofcjc-1	5.57714	-2.49836	FL	FL-B	#0EBCE8
aejofneo-1	5.56994	-2.75683	FL	FL-B	#0EBCE8
aejojhkl-1	5.46124	-3.45949	FL	FL-B	#0EBCE8
aejojpld-1	2.58992	-3.01024	FL	FL-B	#0EBCE8
aejookgc-1	5.86609	-3.60504	FL	FL-B	#0EBCE8
aejopadb-1	5.68485	-2.4746	FL	FL-B	#0EBCE8
aeleeadm-1	4.95667	-1.82838	FL	Myeloid	snow3
aeleiioa-1	1.88735	2.85999	FL	BEC	#F5818D
aelejllc-1	6.13734	5.04042	FL	T-TOX	mediumpurple1
aelekcpd-1	4.89306	-0.30206	FL	FL-B	#0EBCE8
aelembph-1	4.73729	-1.39381	FL	Myeloid	snow3
aelofplk-1	4.48478	-5.78121	FL	FL-B	#0EBCE8
aelojcld-1	5.09846	-1.76344	FL	rFRC	#2AC200
aelokpkp-1	5.4759	-4.29224	FL	FL-B	#0EBCE8
aelpcobj-1	3.01988	-3.85467	FL	FL-B	#0EBCE8
aelpfbln-1	4.56964	-5.97267	FL	FL-B	#0EBCE8
aelpgedc-1	-0.00050031	-2.14053	FL	FL-B	#0EBCE8
aelpmppj-1	5.51734	-3.30135	FL	FL-B	#0EBCE8
aemaageh-1	3.4728	-0.943056	FL	Myeloid	snow3
aemabcbn-1	6.18575	-3.01505	FL	FL-B	#0EBCE8
aemacdfc-1	0.0639894	-5.39447	FL	FL-B	#0EBCE8
aemadcff-1	2.01792	-2.19158	FL	FDC	#088B1A
aemafnje-1	6.16415	-4.33951	FL	FL-B	#0EBCE8
aemagioa-1	5.23919	-3.51659	FL	FL-B	#0EBCE8
aemagpfj-1	0.609643	-3.69563	FL	FL-B	#0EBCE8
aemaiggp-1	2.63338	7.5722	FL	T-REG	darkorchid1
aemaipfp-1	3.90916	-4.11679	FL	FL-B	#0EBCE8
aembbocb-1	-0.0450337	-2.16038	FL	FL-B	#0EBCE8
aembhmhg-1	4.49715	-4.76852	FL	FL-B	#0EBCE8
aembienb-1	4.20996	-5.70643	FL	FL-B	#0EBCE8
aembjlfb-1	-0.326662	-5.58294	FL	FL-B	#0EBCE8
aembnkpk-1	0.621272	-4.92341	FL	FL-B	#0EBCE8
aemcaena-1	1.03198	-3.53346	FL	FL-B	#0EBCE8
aemcdogf-1	4.79433	-4.16841	FL	FL-B	#0EBCE8
aemceepb-1	1.40671	-2.17843	FL	FDC	#088B1A
aemcfbfp-1	4.11936	-5.80349	FL	FL-B	#0EBCE8
aemcgfcn-1	5.99346	-2.87029	FL	FL-B	#0EBCE8
aemchaei-1	4.55214	-0.842642	FL	rFRC	#2AC200
aemchlon-1	1.69433	-2.96077	FL	FL-B	#0EBCE8
aemcjdja-1	2.98622	-3.66808	FL	FL-B	#0EBCE8
aemcjikf-1	5.56683	-3.90093	FL	FL-B	#0EBCE8
aemcjofa-1	4.97264	-1.2596	FL	FL-B	#0EBCE8
aemcnbmi-1	3.38889	-5.75762	FL	FL-B	#0EBCE8
aemcpjop-1	5.11613	-4.73378	FL	FL-B	#0EBCE8
aemcpppj-1	3.995	-5.48448	FL	FL-B	#0EBCE8
aemdbcfl-1	7.175	-2.64947	FL	FL-B	#0EBCE8
aemdcclc-1	0.356948	-3.53341	FL	FL-B	#0EBCE8
aemddlip-1	3.52862	-5.77962	FL	FL-B	#0EBCE8
aemdepnm-1	6.27338	-3.20094	FL	FL-B	#0EBCE8
aemdfpkm-1	4.51974	-5.22725	FL	FL-B	#0EBCE8
aemdlbcc-1	6.77017	-3.37421	FL	FL-B	#0EBCE8
aemdojno-1	4.31879	-6.07339	FL	FL-B	#0EBCE8
aemdoobp-1	5.8863	-4.22834	FL	FL-B	#0EBCE8
aemeagfe-1	2.95351	5.02466	FL	T-FH	mediumorchid1
aemebeac-1	2.84964	-4.85259	FL	FL-B	#0EBCE8
aemebllc-1	3.74409	6.60841	FL	T-FH	mediumorchid1
aemedcjm-1	1.8124	6.79025	FL	T-REG	darkorchid1
aemedjei-1	5.3502	-4.24532	FL	FL-B	#0EBCE8
aemeehom-1	4.43687	-5.40567	FL	FL-B	#0EBCE8
aemeeiid-1	3.35808	7.47011	FL	T-FH	mediumorchid1
aemehclo-1	4.62099	-5.16691	FL	FL-B	#0EBCE8
aemeimpp-1	3.47881	-5.32595	FL	FL-B	#0EBCE8
aemejdjd-1	4.68405	-5.6747	FL	FL-B	#0EBCE8
aememcbn-1	5.0544	-4.03055	FL	FL-B	#0EBCE8
aemfaknc-1	3.72327	-4.68943	FL	FL-B	#0EBCE8
aemfanem-1	-1.07028	-4.52737	FL	FL-B	#0EBCE8
aemfaocl-1	5.25583	-5.6664	FL	FL-B	#0EBCE8
aemfdfhn-1	-0.934054	-5.01339	FL	FL-B	#0EBCE8
aemfigkg-1	5.53898	-2.39077	FL	FL-B	#0EBCE8
aemfjflb-1	0.0216144	-4.13178	FL	FL-B	#0EBCE8
aemfkfle-1	4.63178	-5.90746	FL	FL-B	#0EBCE8
aemfmbbp-1	5.95609	-3.71516	FL	FL-B	#0EBCE8
aemfpchf-1	3.50194	-4.22364	FL	FL-B	#0EBCE8
aemgbcka-1	5.67878	-3.22344	FL	FL-B	#0EBCE8
aemgbjlg-1	3.52013	-4.88932	FL	FL-B	#0EBCE8
aemgcobd-1	5.67172	-4.56001	FL	FL-B	#0EBCE8
aemgfnnd-1	5.31947	-3.21694	FL	FL-B	#0EBCE8
aemihjni-1	4.99193	-3.05985	FL	FL-B	#0EBCE8
aemihpmj-1	5.87738	-3.8444	FL	FL-B	#0EBCE8
aemiiejj-1	5.34402	-3.77842	FL	FL-B	#0EBCE8
aemimkhk-1	1.92126	-3.1638	FL	FL-B	#0EBCE8
aemjcfok-1	5.73835	-5.09041	FL	FL-B	#0EBCE8
aemjdghh-1	2.41772	-1.80001	FL	FDC	#088B1A
aemjdoof-1	4.68098	-5.0385	FL	FL-B	#0EBCE8
aemjeajh-1	5.76536	-3.3549	FL	FL-B	#0EBCE8
aemjekmg-1	3.02093	-4.82317	FL	FL-B	#0EBCE8
aemjeogc-1	1.53145	-1.71047	FL	FDC	#088B1A
aenihgna-1	1.5211	-1.52746	FL	FDC	#088B1A
aenihnhm-1	4.52319	-4.88809	FL	FL-B	#0EBCE8
aenjaedf-1	-0.0773529	-5.55435	FL	FL-B	#0EBCE8
aenjfgfg-1	4.36713	-3.52783	FL	FL-B	#0EBCE8
aenjghih-1	6.61051	-2.96659	FL	FL-B	#0EBCE8
aenjjefp-1	-0.703351	-4.68108	FL	FL-B	#0EBCE8
aenjlmma-1	0.44811	-4.13672	FL	FL-B	#0EBCE8
aenkajma-1	4.99917	-5.17612	FL	FL-B	#0EBCE8
aenkcdad-1	5.08716	1.38392	FL	FRC	#BEDEA6
aenkdbgp-1	5.29771	-3.49155	FL	FL-B	#0EBCE8
aenkdiap-1	1.19548	-1.31944	FL	FDC	#088B1A
aenkefai-1	3.09822	-2.27657	FL	FL-B	#0EBCE8
aenkfina-1	3.14606	-3.56502	FL	FL-B	#0EBCE8
aenkfjpf-1	3.13704	0.459842	FL	Myeloid	snow3
aenkgokp-1	2.62995	-5.5423	FL	FL-B	#0EBCE8
aenkinbj-1	3.76751	-3.1649	FL	FL-B	#0EBCE8
aenkkhik-1	3.52807	7.23255	FL	T-FH	mediumorchid1
aenkmkkm-1	2.00661	5.37406	FL	T-REG	darkorchid1
aenknkai-1	6.2167	0.66736	FL	FRC	#BEDEA6
aenlcdhh-1	3.56236	-0.142845	FL	Myeloid	snow3
aenlcgim-1	6.12643	-0.521967	FL	FRC	#BEDEA6
aenlcjna-1	4.26055	-2.79503	FL	FL-B	#0EBCE8
aenldcpa-1	0.235505	-4.14026	FL	FL-B	#0EBCE8
aenleinb-1	3.43565	-2.53701	FL	FL-B	#0EBCE8
aenliolo-1	4.57927	-4.60916	FL	FL-B	#0EBCE8
aenljfop-1	4.64331	1.57645	FL	FRC	#BEDEA6
aenllmcc-1	-0.502309	-5.12117	FL	FL-B	#0EBCE8
aenllpik-1	2.1927	-1.70002	FL	FDC	#088B1A
aenlopfn-1	0.709319	-0.788555	FL	FDC	#088B1A
aenlpkkg-1	5.99754	-0.0668554	FL	FRC	#BEDEA6
aenmbbck-1	5.85737	-3.7775	FL	FL-B	#0EBCE8
aenmgddi-1	2.05554	-1.5707	FL	FDC	#088B1A
aenmhkfe-1	5.76031	-3.49166	FL	FL-B	#0EBCE8
aenmhkjm-1	3.04628	-4.99373	FL	FL-B	#0EBCE8
aenmkedi-1	1.95669	5.48557	FL	T-REG	darkorchid1
aenmmbce-1	5.87773	-2.2733	FL	FL-B	#0EBCE8
aenmmnog-1	0.336888	-3.56489	FL	FRC	#BEDEA6
aennabmn-1	5.30729	-4.96432	FL	FL-B	#0EBCE8
aennaopm-1	4.72863	-1.61591	FL	Myeloid	snow3
aenndaml-1	5.80891	4.44377	FL	T-TOX	mediumpurple1
aenndmnf-1	5.57421	4.86568	FL	T-TOX	mediumpurple1
aenngifo-1	6.35126	-0.282312	FL	FRC	#BEDEA6
aenngjmp-1	1.69621	0.742528	FL	Myeloid	snow3
aenninbg-1	6.42333	1.06411	FL	FRC	#BEDEA6
aennldlm-1	5.78624	-0.281276	FL	FRC	#BEDEA6
aennlngc-1	4.28543	5.27196	FL	T-TOX	mediumpurple1
aennngjn-1	3.12958	3.94667	FL	T-H	magenta4
aennobfl-1	2.92611	5.30178	FL	T-FH	mediumorchid1
aennoicf-1	5.42762	-0.819016	FL	FRC	#BEDEA6
aenoadkp-1	5.47356	-0.610316	FL	FRC	#BEDEA6
aenocckk-1	-0.539498	-4.78594	FL	FL-B	#0EBCE8
aenocnlb-1	-1.12179	-3.5743	FL	FL-B	#0EBCE8
aenoeegm-1	-0.500266	-5.18149	FL	FL-B	#0EBCE8
aenoikjg-1	5.57705	1.32878	FL	FRC	#BEDEA6
aenoknld-1	6.35434	-2.96666	FL	FL-B	#0EBCE8
aenolmnd-1	6.24141	-3.42078	FL	FL-B	#0EBCE8
aenondoc-1	6.47351	0.384533	FL	FRC	#BEDEA6
aenpafak-1	6.1182	3.8786	FL	T-TOX	mediumpurple1
aenpalmc-1	5.40127	-4.24503	FL	FL-B	#0EBCE8
aenpbpgl-1	5.91747	1.77856	FL	FRC	#BEDEA6
aenpehgb-1	0.813794	5.23686	FL	T-REG	darkorchid1
aenpjgab-1	3.83753	5.28346	FL	T-FH	mediumorchid1
aenpjnah-1	5.21867	1.0702	FL	FRC	#BEDEA6
aenpllng-1	4.23384	-2.906	FL	FL-B	#0EBCE8
aenpmdja-1	3.82623	2.36932	FL	T-FH	mediumorchid1
aenpmpjl-1	6.27128	0.645016	FL	FRC	#BEDEA6
aenpnjef-1	2.62441	-2.85923	FL	FL-B	#0EBCE8
aenpodmp-1	1.59643	-4.54371	FL	FL-B	#0EBCE8
aenpphjc-1	3.23241	-3.64509	FL	FL-B	#0EBCE8
aenppkdd-1	4.07374	-1.50678	FL	T-H	magenta4
aenppnme-1	5.66044	2.08465	FL	FRC	#BEDEA6
aenppoae-1	2.07623	2.0211	FL	rFRC	#2AC200
aeoaddin-1	0.956362	3.00645	FL	Myeloid	snow3
aeoagbkn-1	3.05952	2.27481	FL	Myeloid	snow3
aeoakhbd-1	3.65429	3.78423	FL	T-H	magenta4
aeobglcp-1	5.56401	5.03854	FL	T-TOX	mediumpurple1
aeobhjbi-1	4.92573	5.24006	FL	T-TOX	mediumpurple1
aeobkeld-1	5.86538	4.98152	FL	T-TOX	mediumpurple1
aeobkhad-1	4.22838	3.68681	FL	T-H	magenta4
aeoblmog-1	4.76544	5.46062	FL	T-TOX	mediumpurple1
aeoblokl-1	5.47747	1.75893	FL	FRC	#BEDEA6
aeocdppd-1	5.14098	5.27798	FL	T-TOX	mediumpurple1
aeoceikl-1	3.0602	5.44763	FL	T-FH	mediumorchid1
aeockhei-1	2.23333	5.58672	FL	T-REG	darkorchid1
aeocokck-1	0.7833	-4.37738	FL	FL-B	#0EBCE8
aeodboha-1	2.11516	-4.65759	FL	FL-B	#0EBCE8
aeodckba-1	-0.705307	-3.86213	FL	FL-B	#0EBCE8
aeodofbf-1	1.81308	-2.85108	FL	FL-B	#0EBCE8
aeoefmja-1	3.82581	-5.66886	FL	FL-B	#0EBCE8
aeoefmkc-1	5.26878	-2.87868	FL	FL-B	#0EBCE8
aeoehlcg-1	0.304426	-3.17288	FL	FL-B	#0EBCE8
aeoeonjl-1	1.72285	-1.07659	FL	FDC	#088B1A
aeoeoodc-1	3.96354	-1.05844	FL	rFRC	#2AC200
aeoeooeh-1	4.30239	-4.10198	FL	FL-B	#0EBCE8
aeofdanf-1	-1.02538	-4.64122	FL	FL-B	#0EBCE8
aeofdhdf-1	5.73046	0.0537521	FL	FRC	#BEDEA6
aeofdlem-1	3.67151	3.87939	FL	T-FH	mediumorchid1
aeofghei-1	3.61961	-4.86269	FL	FL-B	#0EBCE8
aeoficif-1	5.73336	2.13333	FL	FRC	#BEDEA6
aeofidji-1	5.37741	-2.61271	FL	FL-B	#0EBCE8
aeofmelp-1	2.22896	-4.63018	FL	FL-B	#0EBCE8
aeogcing-1	3.79043	6.1605	FL	T-FH	mediumorchid1
aeogelkh-1	-0.920111	-3.21145	FL	FL-B	#0EBCE8
aeogghfd-1	1.17433	-4.33351	FL	FL-B	#0EBCE8
aeogiaef-1	2.38945	-5.14858	FL	FL-B	#0EBCE8
aeogkcgf-1	2.92273	-3.92484	FL	FL-B	#0EBCE8
aeogkifb-1	3.56433	-3.15485	FL	FL-B	#0EBCE8
aeogkini-1	5.18087	1.76256	FL	FRC	#BEDEA6
aeogknap-1	3.81991	-3.77878	FL	FL-B	#0EBCE8
aeogonfk-1	-0.886635	-4.49061	FL	FL-B	#0EBCE8
aeohaidg-1	1.46271	-1.92908	FL	FDC	#088B1A
aeohcana-1	2.31435	6.92223	FL	T-FH	mediumorchid1
aeohdejh-1	4.33481	-5.57287	FL	FL-B	#0EBCE8
aeohegao-1	5.12066	0.774918	FL	FRC	#BEDEA6
aeohemii-1	2.87058	-3.85861	FL	FL-B	#0EBCE8
aeohfgpg-1	3.30162	-6.24909	FL	FL-B	#0EBCE8
aeohflka-1	2.34975	4.92725	FL	T-FH	mediumorchid1
aeohjghi-1	5.09601	-5.55501	FL	FL-B	#0EBCE8
aeohkpil-1	-0.633014	-2.61696	FL	FL-B	#0EBCE8
aeohleip-1	6.5738	0.142988	FL	FL-B	#0EBCE8
aeohogab-1	1.75332	-3.56547	FL	FL-B	#0EBCE8
aeohoonb-1	-0.794762	-3.32419	FL	FL-B	#0EBCE8
aeohoopk-1	2.82473	-4.1115	FL	FL-B	#0EBCE8
aeoicehn-1	-0.628938	-2.47372	FL	FL-B	#0EBCE8
aeoicflo-1	1.94284	6.91834	FL	T-FH	mediumorchid1
aeoieanj-1	2.43307	7.41843	FL	T-FH	mediumorchid1
aeoigbdn-1	-0.624509	-2.54538	FL	FL-B	#0EBCE8
aeoigopm-1	5.12516	-2.3405	FL	FL-B	#0EBCE8
aeoijelk-1	4.42756	-1.81542	FL	FL-B	#0EBCE8
aeoijemp-1	2.0868	7.23183	FL	T-REG	darkorchid1
aeoilpop-1	1.58488	-0.171897	FL	FRC	#BEDEA6
aeoimnki-1	-0.0856973	-3.57088	FL	FL-B	#0EBCE8
aeoinkfi-1	-0.561058	-2.72915	FL	FL-B	#0EBCE8
aeoinoob-1	-0.301617	-5.40094	FL	FL-B	#0EBCE8
aeoiophn-1	1.96976	-3.39617	FL	FL-B	#0EBCE8
aeojaikc-1	2.83288	6.18988	FL	T-FH	mediumorchid1
aeojbpac-1	3.8913	-5.73865	FL	FL-B	#0EBCE8
aeojcbig-1	3.38899	3.82341	FL	T-H	magenta4
aeojchfg-1	3.0622	-5.9772	FL	FL-B	#0EBCE8
aeojgehl-1	4.37533	-4.67733	FL	FL-B	#0EBCE8
aeojjefp-1	0.19319	-3.57056	FL	FL-B	#0EBCE8
aeojjenb-1	3.03465	7.52828	FL	T-FH	mediumorchid1
aeojkonh-1	0.306538	-3.35945	FL	FL-B	#0EBCE8
aeojofab-1	0.774531	-4.26467	FL	FL-B	#0EBCE8
aeokahmm-1	3.21008	-3.96744	FL	FL-B	#0EBCE8
aeokdala-1	4.84935	-3.27338	FL	FL-B	#0EBCE8
aeokdgkp-1	4.07548	-3.00602	FL	FL-B	#0EBCE8
aeokhcag-1	2.45471	-4.08143	FL	FL-B	#0EBCE8
aeokieik-1	3.95881	-4.18114	FL	FL-B	#0EBCE8
aeokjhde-1	3.52402	4.28911	FL	T-FH	mediumorchid1
aeokkbli-1	2.59783	7.53758	FL	T-FH	mediumorchid1
aeokmkni-1	2.65102	-3.96567	FL	FL-B	#0EBCE8
aeokpoak-1	-0.318132	-2.65303	FL	FL-B	#0EBCE8
aeolbblf-1	3.23056	6.23175	FL	FDC	#088B1A
aeoleojo-1	5.56606	3.84572	FL	T-TOX	mediumpurple1
aeoligih-1	1.92757	5.64032	FL	T-REG	darkorchid1
aeoljidg-1	2.63046	4.86692	FL	T-FH	mediumorchid1
aeolkjif-1	1.71658	4.65328	FL	T-FH	mediumorchid1
aeolllmp-1	2.23502	6.51823	FL	T-FH	mediumorchid1
aeolmpia-1	4.30882	-0.943153	FL	FL-B	#0EBCE8
aeolnjjo-1	3.56745	3.33097	FL	T-H	magenta4
aeolpnij-1	2.47454	6.34037	FL	T-FH	mediumorchid1
aeomamjg-1	-0.690353	-2.93735	FL	FL-B	#0EBCE8
aeomboeb-1	1.43738	6.50157	FL	T-REG	darkorchid1
aeomcgjp-1	0.39834	-5.90444	FL	FL-B	#0EBCE8
aeomdchc-1	5.99855	4.02024	FL	T-TOX	mediumpurple1
aeomipcc-1	2.82783	-2.38081	FL	FDC	#088B1A
aeomkofn-1	5.69238	-2.51101	FL	FL-B	#0EBCE8
aeomlggm-1	4.4861	-4.54188	FL	FL-B	#0EBCE8
aeommaoj-1	5.4835	4.46559	FL	T-TOX	mediumpurple1
aeommhhb-1	1.1432	2.50515	FL	Myeloid	snow3
aeonagpd-1	5.97106	5.11551	FL	T-TOX	mediumpurple1
aeonahma-1	-0.145638	-5.24972	FL	FL-B	#0EBCE8
aeonfgea-1	0.437213	-5.46167	FL	FL-B	#0EBCE8
aeongajj-1	5.5845	-2.38777	FL	FL-B	#0EBCE8
aeonodhm-1	-0.806539	-2.74772	FL	FL-B	#0EBCE8
aeonpplm-1	-0.154957	-5.80292	FL	FL-B	#0EBCE8
aeoocdkm-1	4.64711	-4.67522	FL	FL-B	#0EBCE8
aeoodape-1	-0.137399	-2.80068	FL	FL-B	#0EBCE8
aeoohjbo-1	3.40151	-5.5054	FL	FL-B	#0EBCE8
aeookogi-1	3.78135	-1.46174	FL	Myeloid	snow3
aeoonkbf-1	2.82312	6.3443	FL	T-FH	mediumorchid1
aeoonpij-1	2.80185	4.77165	FL	T-FH	mediumorchid1
aeopdndf-1	-0.302422	-4.70801	FL	FL-B	#0EBCE8
aeophgbh-1	1.20004	5.97704	FL	T-REG	darkorchid1
aeopiglh-1	1.27022	-0.296473	FL	FRC	#BEDEA6
aeopijef-1	-0.562727	-2.67537	FL	FL-B	#0EBCE8
aeopjinm-1	2.95854	7.00666	FL	T-FH	mediumorchid1
aeopjjke-1	-0.497509	-5.28259	FL	FL-B	#0EBCE8
aeopnfdj-1	2.05355	7.23546	FL	T-REG	darkorchid1
aeopomfd-1	2.42557	-2.69013	FL	FL-B	#0EBCE8
aepaaona-1	4.25201	-3.31149	FL	FL-B	#0EBCE8
aepaccmb-1	-0.648838	-4.20296	FL	FL-B	#0EBCE8
aepaedmc-1	1.17054	5.84076	FL	T-REG	darkorchid1
aepagcek-1	3.16924	7.21371	FL	T-FH	mediumorchid1
aepagmch-1	5.97826	-2.72317	FL	FL-B	#0EBCE8
aepahgdm-1	0.775817	-2.47861	FL	FL-B	#0EBCE8
aepahpll-1	5.44259	-4.02817	FL	FL-B	#0EBCE8
aepaidpj-1	6.3033	0.432482	FL	FRC	#BEDEA6
aepakfjj-1	0.158632	-3.87168	FL	FL-B	#0EBCE8
aepalaeg-1	6.20896	0.567328	FL	FRC	#BEDEA6
aepalojd-1	3.71551	-4.16944	FL	FL-B	#0EBCE8
aepameoa-1	5.21835	5.24635	FL	T-TOX	mediumpurple1
aepaobbc-1	1.49735	-2.25428	FL	FDC	#088B1A
aepbdemd-1	5.85382	-4.95491	FL	FL-B	#0EBCE8
aepbdmmb-1	6.24184	-2.92243	FL	FL-B	#0EBCE8
aepbebdk-1	4.03098	-5.59214	FL	FL-B	#0EBCE8
aepbhclc-1	5.28104	0.801914	FL	FRC	#BEDEA6
aepbigfg-1	2.91312	-3.04898	FL	FL-B	#0EBCE8
aepbjehb-1	4.8037	-5.77507	FL	FL-B	#0EBCE8
aepbkepd-1	5.41756	-3.0194	FL	FL-B	#0EBCE8
aepbkjle-1	2.14532	0.251771	FL	Myeloid	snow3
aepblpjf-1	4.29432	-5.25866	FL	FL-B	#0EBCE8
aepbmcni-1	2.66794	7.48956	FL	T-FH	mediumorchid1
aepbnncf-1	4.69541	-4.97235	FL	FL-B	#0EBCE8
aepcedkc-1	4.76193	-1.11538	FL	Myeloid	snow3
aepcenai-1	5.64606	-1.2121	FL	FL-B	#0EBCE8
aepcjjok-1	-0.79864	-2.96396	FL	FL-B	#0EBCE8
aepcmadn-1	2.67692	-3.01721	FL	FL-B	#0EBCE8
aepdbbfo-1	1.36402	-1.43059	FL	FDC	#088B1A
aepdcbbg-1	2.68863	-2.59336	FL	FL-B	#0EBCE8
aepdchlo-1	1.54519	-2.67988	FL	FL-B	#0EBCE8
aepdebbn-1	1.64965	4.96439	FL	T-FH	mediumorchid1
aepdembh-1	5.8493	-2.1871	FL	FL-B	#0EBCE8
aepdmlko-1	4.92289	-0.65541	FL	rFRC	#2AC200
aepdmncd-1	1.59209	4.79456	FL	T-FH	mediumorchid1
aepdnalf-1	6.30244	0.937269	FL	FRC	#BEDEA6
aepdnkpo-1	5.06281	-4.42254	FL	FL-B	#0EBCE8
aepeabfk-1	0.274598	-2.64134	FL	FL-B	#0EBCE8
aepeahob-1	4.98678	-1.40872	FL	FL-B	#0EBCE8
aepealka-1	4.01198	-5.16897	FL	FL-B	#0EBCE8
aepebdbc-1	3.38153	4.88289	FL	T-FH	mediumorchid1
aepebdcl-1	3.37073	4.50289	FL	T-H	magenta4
aepeenek-1	5.67348	2.02642	FL	FRC	#BEDEA6
aepefakh-1	3.18711	-4.48091	FL	FL-B	#0EBCE8
aepefjfc-1	-0.827259	-4.28114	FL	FL-B	#0EBCE8
aepegafj-1	-1.08735	-4.23504	FL	FL-B	#0EBCE8
aepehcen-1	4.80426	5.30715	FL	T-TOX	mediumpurple1
aepejcki-1	5.35201	-3.54518	FL	FL-B	#0EBCE8
aepejgob-1	5.34725	-3.54301	FL	FL-B	#0EBCE8
aepejokp-1	5.84823	-2.36604	FL	FL-B	#0EBCE8
aepekcjd-1	5.77578	5.40464	FL	T-TOX	mediumpurple1
aepengpd-1	4.24987	3.16724	FL	FRC	#BEDEA6
aepepool-1	4.23398	-4.7413	FL	FL-B	#0EBCE8
aepfbhbo-1	4.7312	-1.51712	FL	rFRC	#2AC200
aepfbpfp-1	5.48509	5.48272	FL	T-TOX	mediumpurple1
aepfebbn-1	5.37548	-0.683451	FL	FRC	#BEDEA6
aepffdjn-1	3.9599	4.95755	FL	T-FH	mediumorchid1
aepfhdil-1	2.67027	3.48111	FL	Myeloid	snow3
aepfmecf-1	2.21925	4.89748	FL	T-REG	darkorchid1
aepfmnda-1	6.10166	4.89061	FL	T-TOX	mediumpurple1
aepfnake-1	3.197	6.04207	FL	T-FH	mediumorchid1
aepfppna-1	3.06383	4.11582	FL	T-FH	mediumorchid1
aepgeckd-1	4.98926	4.88972	FL	T-FH	mediumorchid1
aepgfini-1	4.04899	5.92474	FL	T-FH	mediumorchid1
aepghglj-1	3.35434	7.02053	FL	T-FH	mediumorchid1
aepgkhgb-1	2.49293	4.76045	FL	T-FH	mediumorchid1
aepglegd-1	3.51706	4.72646	FL	T-FH	mediumorchid1
aepgmfca-1	2.52809	6.29911	FL	T-FH	mediumorchid1
aepgnkdd-1	3.91906	5.12966	FL	T-FH	mediumorchid1
aepgpceo-1	6.1796	4.67962	FL	T-TOX	mediumpurple1
aephajee-1	3.12308	-0.142744	FL	Myeloid	snow3
aephcpbn-1	5.88503	4.71321	FL	T-TOX	mediumpurple1
aephfohe-1	4.86551	5.421	FL	T-FH	mediumorchid1
aephicci-1	2.74453	6.02829	FL	T-FH	mediumorchid1
aephiklg-1	2.64558	3.81481	FL	T-FH	mediumorchid1
aephkehp-1	3.26816	-5.30963	FL	FL-B	#0EBCE8
aephljog-1	6.20691	4.90041	FL	T-TOX	mediumpurple1
aephpigb-1	4.86691	-4.70703	FL	FL-B	#0EBCE8
aephpjii-1	3.48301	4.09839	FL	T-FH	mediumorchid1
aepidieb-1	2.62702	4.4052	FL	T-FH	mediumorchid1
aepieddj-1	5.1076	-1.03583	FL	FRC	#BEDEA6
aepihhdd-1	5.68363	-0.564354	FL	FRC	#BEDEA6
aepihjej-1	4.17155	-3.14437	FL	FL-B	#0EBCE8
aepiijig-1	3.52795	-1.37874	FL	FL-B	#0EBCE8
aepijhpc-1	3.25453	0.406117	FL	Myeloid	snow3
aepikggc-1	2.55058	6.17783	FL	T-REG	darkorchid1
aepillol-1	4.00433	-3.11491	FL	FL-B	#0EBCE8
aepioiop-1	6.0139	4.82416	FL	T-TOX	mediumpurple1
aepiokbf-1	5.93585	0.707939	FL	FRC	#BEDEA6
aepjagda-1	3.70455	6.16115	FL	T-FH	mediumorchid1
aepjcdho-1	3.47403	7.51858	FL	T-FH	mediumorchid1
aepjiabm-1	3.87269	-4.79006	FL	FL-B	#0EBCE8
aepjikmd-1	3.91692	-3.23628	FL	FL-B	#0EBCE8
aepjincj-1	6.0194	-0.408668	FL	FRC	#BEDEA6
aepjmdmp-1	4.60682	-0.980829	FL	FL-B	#0EBCE8
aepjpodp-1	5.91149	-0.42238	FL	FRC	#BEDEA6
aepkacmp-1	5.49228	-0.422279	FL	FRC	#BEDEA6
aepkagoj-1	5.94395	4.96274	FL	T-TOX	mediumpurple1
aepkapab-1	5.20956	-2.08179	FL	T-TOX	mediumpurple1
aepkbdkp-1	3.76029	-1.46002	FL	Myeloid	snow3
aepkdfff-1	3.45001	4.58747	FL	T-H	magenta4
aepkeaod-1	4.12093	-4.11612	FL	FL-B	#0EBCE8
aepkejlj-1	4.2302	5.69207	FL	T-FH	mediumorchid1
aepkfhhl-1	4.58811	4.04971	FL	T-TOX	mediumpurple1
aepkfjbm-1	2.00385	5.43034	FL	T-FH	mediumorchid1
aepkiomo-1	6.26933	4.55691	FL	T-TOX	mediumpurple1
aepknfdc-1	4.51389	3.89714	FL	T-H	magenta4
aepknpla-1	5.31012	5.06496	FL	T-TOX	mediumpurple1
aepkppnk-1	3.45577	-3.08961	FL	FL-B	#0EBCE8
aeplahab-1	4.73569	-2.75827	FL	FL-B	#0EBCE8
aepldiib-1	1.37052	-4.19428	FL	FL-B	#0EBCE8
aepldjjc-1	4.13299	-3.03399	FL	FL-B	#0EBCE8
aepldmpn-1	5.6145	-0.598127	FL	FRC	#BEDEA6
aeplekkk-1	3.27387	-4.88508	FL	FL-B	#0EBCE8
aeplenoi-1	3.83671	5.20097	FL	T-FH	mediumorchid1
aeplgion-1	4.25516	-2.69766	FL	FL-B	#0EBCE8
aeplgjij-1	5.67643	4.34871	FL	T-TOX	mediumpurple1
aeplgmpl-1	3.84599	0.661865	FL	rFRC	#2AC200
aeplibco-1	6.26232	4.60054	FL	T-TOX	mediumpurple1
aeplkbgg-1	6.40851	-1.22066	FL	FRC	#BEDEA6
aeplkika-1	5.31229	0.901284	FL	FRC	#BEDEA6
aeplofgm-1	4.04123	-4.44021	FL	FL-B	#0EBCE8
aeplonhk-1	4.64964	0.34077	FL	FL-B	#0EBCE8
aeplpoof-1	4.66883	-4.58612	FL	FL-B	#0EBCE8
aepmachi-1	5.92982	0.73499	FL	FRC	#BEDEA6
aepmaein-1	4.64847	1.84861	FL	FRC	#BEDEA6
aepmciip-1	5.45508	5.54023	FL	T-TOX	mediumpurple1
aepmcjgi-1	5.44363	-3.5055	FL	FL-B	#0EBCE8
aepmcndo-1	4.39869	6.02569	FL	T-TOX	mediumpurple1
aepmfbdg-1	4.00834	5.04716	FL	T-TOX	mediumpurple1
aepmfmpl-1	2.91627	6.04359	FL	T-FH	mediumorchid1
aepmibjh-1	4.8019	1.35637	FL	FRC	#BEDEA6
aepmjbde-1	6.47474	0.581509	FL	FRC	#BEDEA6
aepmkdce-1	4.82288	4.95035	FL	T-TOX	mediumpurple1
aepmkjlg-1	-1.19426	-4.03958	FL	FL-B	#0EBCE8
aepnamcc-1	4.14052	5.32175	FL	T-FH	mediumorchid1
aepnbche-1	3.37564	5.22364	FL	T-FH	mediumorchid1
aepnbkpc-1	5.52906	1.68398	FL	FRC	#BEDEA6
aepnkgfl-1	3.43394	5.58086	FL	T-FH	mediumorchid1
aepnkikj-1	2.41426	-3.53765	FL	FDC	#088B1A
aepnljnk-1	3.84795	-3.1411	FL	FL-B	#0EBCE8
aepnooik-1	2.7839	-3.47563	FL	FL-B	#0EBCE8
aepnpgca-1	5.76401	5.05335	FL	T-TOX	mediumpurple1
aepoahaa-1	5.05063	2.70077	FL	FRC	#BEDEA6
aepobbgk-1	3.09028	5.08291	FL	T-FH	mediumorchid1
aepobegh-1	2.80266	0.770569	FL	Myeloid	snow3
aepodpei-1	4.05922	4.57652	FL	T-FH	mediumorchid1
aepoehlb-1	6.10399	4.38852	FL	T-TOX	mediumpurple1
aepompem-1	4.38327	3.69938	FL	T-H	magenta4
aeponegd-1	3.16983	-3.94471	FL	FL-B	#0EBCE8
aepooeal-1	6.11733	-0.484181	FL	FRC	#BEDEA6
aepopcng-1	3.54361	5.3879	FL	T-FH	mediumorchid1
aeppboad-1	3.57082	3.72408	FL	T-H	magenta4
aeppdgbi-1	1.60868	5.10862	FL	T-REG	darkorchid1
aeppdjde-1	3.63576	-0.97408	FL	Myeloid	snow3
aeppdocg-1	3.78178	6.00216	FL	T-FH	mediumorchid1
aepphfoh-1	6.11966	-0.0970181	FL	FRC	#BEDEA6
aeppkdak-1	0.575066	3.06788	FL	Myeloid	snow3
aeppkmap-1	5.94079	3.63709	FL	T-TOX	mediumpurple1
aeppledf-1	5.9313	0.644197	FL	FRC	#BEDEA6
aepplolh-1	6.16846	-0.100403	FL	FRC	#BEDEA6
afaabocg-1	3.58605	-6.53228	FL	FL-B	#0EBCE8
afaaepjn-1	1.65537	-0.120078	FL	FRC	#BEDEA6
afaaipbm-1	1.26481	-3.1329	FL	T-FH	mediumorchid1
afaajped-1	6.11563	0.461283	FL	FRC	#BEDEA6
afaalnho-1	4.58551	5.07653	FL	T-FH	mediumorchid1
afaambnh-1	1.68374	-0.605506	FL	FRC	#BEDEA6
afaamgna-1	5.80894	3.74262	FL	T-TOX	mediumpurple1
afaanlmb-1	4.23616	-3.35528	FL	FL-B	#0EBCE8
afaaolhl-1	4.621	4.10751	FL	T-H	magenta4
afaaopep-1	3.60137	6.11344	FL	T-FH	mediumorchid1
afabbnll-1	3.77894	-2.69048	FL	FL-B	#0EBCE8
afabcjcp-1	3.9632	-4.23472	FL	FL-B	#0EBCE8
afabjehb-1	5.49088	1.97474	FL	FRC	#BEDEA6
afabkhhk-1	0.812107	5.20145	FL	T-REG	darkorchid1
afableke-1	2.78078	-2.62235	FL	FL-B	#0EBCE8
afabnmin-1	6.30411	0.857865	FL	FRC	#BEDEA6
afabompf-1	3.608	6.65347	FL	T-FH	mediumorchid1
afacaaei-1	5.80225	0.904187	FL	FRC	#BEDEA6
afacahpj-1	4.55771	4.39819	FL	T-TOX	mediumpurple1
afacgand-1	6.25015	-1.51095	FL	FRC	#BEDEA6
afaciiop-1	4.14301	5.58448	FL	T-FH	mediumorchid1
afacjeki-1	3.27694	-1.88636	FL	FL-B	#0EBCE8
afacledl-1	3.22019	0.284455	FL	Myeloid	snow3
afacndhb-1	4.69534	4.15339	FL	T-TOX	mediumpurple1
afacpplg-1	5.99342	4.51638	FL	T-TOX	mediumpurple1
afadblan-1	5.55177	5.17326	FL	T-TOX	mediumpurple1
afadcmdc-1	5.03452	4.47543	FL	T-TOX	mediumpurple1
afadipcn-1	-1.15396	-4.15719	FL	FL-B	#0EBCE8
afadngdb-1	5.47899	5.2692	FL	T-TOX	mediumpurple1
afadnkdp-1	0.0436066	-2.72422	FL	FL-B	#0EBCE8
afadpahp-1	4.06428	5.03196	FL	T-FH	mediumorchid1
afaeacid-1	4.89329	-3.32159	FL	FL-B	#0EBCE8
afaedhkb-1	4.14004	-3.78626	FL	FL-B	#0EBCE8
afaegboe-1	3.347	4.85801	FL	T-FH	mediumorchid1
afaeghgm-1	4.32638	-2.42823	FL	FL-B	#0EBCE8
afaehjee-1	3.36353	-4.01867	FL	FL-B	#0EBCE8
afaekpgd-1	5.67128	4.27579	FL	T-TOX	mediumpurple1
afaelhhd-1	5.93377	4.8096	FL	T-TOX	mediumpurple1
afaemipk-1	5.90353	4.59718	FL	T-TOX	mediumpurple1
afaenmcg-1	2.5449	-3.58319	FL	FL-B	#0EBCE8
afaeogki-1	6.35312	4.69435	FL	T-TOX	mediumpurple1
afaeopjo-1	5.34345	1.17082	FL	FRC	#BEDEA6
afafdpgi-1	3.87354	6.47344	FL	T-FH	mediumorchid1
afaffkpf-1	6.25427	4.46889	FL	T-TOX	mediumpurple1
afaffnaf-1	3.21314	4.43203	FL	T-REG	darkorchid1
afafgkpp-1	3.70221	5.00026	FL	T-FH	mediumorchid1
afafhpno-1	5.25986	4.24676	FL	T-TOX	mediumpurple1
afafkigd-1	2.87035	6.08482	FL	T-FH	mediumorchid1
afaflkfm-1	5.70486	-3.96245	FL	FL-B	#0EBCE8
afafmilb-1	0.843339	3.21031	FL	Myeloid	snow3
afafnbok-1	3.04266	4.98669	FL	T-FH	mediumorchid1
afafoiek-1	3.5133	4.32084	FL	T-FH	mediumorchid1
afagdddh-1	1.67132	4.72459	FL	T-FH	mediumorchid1
afagjdfn-1	2.43063	4.7194	FL	T-REG	darkorchid1
afahcnan-1	6.02706	4.83156	FL	T-TOX	mediumpurple1
afahgonb-1	3.20731	4.515	FL	T-FH	mediumorchid1
afahkjbo-1	2.68663	-4.0188	FL	FL-B	#0EBCE8
afahonif-1	3.37891	-2.13711	FL	FL-B	#0EBCE8
afaiaabc-1	3.01759	-0.0414571	FL	Myeloid	snow3
afaibjhm-1	5.06372	5.21665	FL	T-TOX	mediumpurple1
afaihgep-1	4.63548	-2.0743	FL	FL-B	#0EBCE8
afaiioea-1	4.3583	4.84123	FL	T-FH	mediumorchid1
afaikfln-1	0.496751	2.88347	FL	Myeloid	snow3
afaimadc-1	2.73198	5.03866	FL	T-FH	mediumorchid1
afainlbm-1	2.74377	-3.24592	FL	FL-B	#0EBCE8
afaipbma-1	3.56725	4.32322	FL	T-FH	mediumorchid1
afaipgnb-1	2.79661	5.00639	FL	T-FH	mediumorchid1
afajcili-1	0.653917	2.95997	FL	Myeloid	snow3
afajfkbi-1	5.05768	5.29945	FL	T-TOX	mediumpurple1
afajggnb-1	4.27669	-1.71439	FL	T-TOX	mediumpurple1
afajgnac-1	3.42869	-1.02666	FL	Myeloid	snow3
afajhjde-1	3.5835	5.10405	FL	T-H	magenta4
afajifpp-1	4.02738	-5.89932	FL	FL-B	#0EBCE8
afajlmgd-1	3.17476	5.01848	FL	T-FH	mediumorchid1
afajmgfi-1	5.93682	5.36808	FL	T-TOX	mediumpurple1
afajnknp-1	3.24465	-0.629457	FL	Myeloid	snow3
afajpjmb-1	3.57738	-2.96986	FL	FL-B	#0EBCE8
afakbffe-1	3.20566	4.51885	FL	T-H	magenta4
afakchjn-1	5.24896	4.42884	FL	T-TOX	mediumpurple1
afakfcld-1	3.55274	-3.17488	FL	FL-B	#0EBCE8
afakgfkb-1	2.48291	4.62703	FL	T-H	magenta4
afakmmmm-1	4.36521	-2.41954	FL	FL-B	#0EBCE8
afakpapa-1	3.75293	5.23792	FL	T-FH	mediumorchid1
afakpiip-1	3.77534	3.76453	FL	T-H	magenta4
afakpmmo-1	3.54794	-2.32463	FL	FL-B	#0EBCE8
afakpock-1	3.21207	-3.55475	FL	FL-B	#0EBCE8
afalbocp-1	3.43492	6.35309	FL	T-FH	mediumorchid1
afaledmi-1	2.29446	5.16985	FL	T-FH	mediumorchid1
afalfcoi-1	0.584689	2.95603	FL	Myeloid	snow3
afalihjj-1	5.85992	4.41288	FL	T-TOX	mediumpurple1
afambjbe-1	3.55947	-1.48084	FL	FL-B	#0EBCE8
afamddmo-1	3.67702	2.2713	FL	FL-B	#0EBCE8
afamfhib-1	-1.01712	-4.06885	FL	FL-B	#0EBCE8
afamgcka-1	4.74029	-4.04054	FL	FL-B	#0EBCE8
afamlibf-1	6.77935	-2.74396	FL	FL-B	#0EBCE8
afammeab-1	5.63525	2.41588	FL	FRC	#BEDEA6
afamnbfb-1	3.50972	5.14307	FL	T-FH	mediumorchid1
afanakoi-1	5.60033	4.34673	FL	T-TOX	mediumpurple1
afanbeac-1	3.2161	5.09369	FL	T-FH	mediumorchid1
afanbjbg-1	2.25282	4.24694	FL	T-REG	darkorchid1
afanbpif-1	5.60982	5.54254	FL	T-TOX	mediumpurple1
afandcdo-1	5.86219	-0.26018	FL	FRC	#BEDEA6
afangekm-1	5.53011	4.11479	FL	T-TOX	mediumpurple1
afannijp-1	2.82062	-0.550986	FL	FL-B	#0EBCE8
afanokaj-1	2.88838	2.11626	FL	Myeloid	snow3
afaobfhg-1	2.86146	1.79952	FL	rFRC	#2AC200
afaobook-1	5.58524	4.88948	FL	T-TOX	mediumpurple1
afaofajj-1	5.9051	1.07419	FL	FRC	#BEDEA6
afaoghob-1	0.888289	4.79224	FL	T-REG	darkorchid1
afaohnjm-1	4.85861	-1.31623	FL	rFRC	#2AC200
afaojnpj-1	1.46296	4.49799	FL	T-FH	mediumorchid1
afapdhkm-1	3.46025	5.48736	FL	T-FH	mediumorchid1
afaphicd-1	4.65265	5.57364	FL	T-FH	mediumorchid1
afaphngk-1	2.44885	-4.05313	FL	FL-B	#0EBCE8
afaphomc-1	4.82547	5.34575	FL	T-TOX	mediumpurple1
afapihgo-1	0.522217	3.16039	FL	Myeloid	snow3
afapkkhg-1	2.94916	-3.14323	FL	FL-B	#0EBCE8
afapkolm-1	6.30726	4.54554	FL	T-TOX	mediumpurple1
afapoeml-1	5.93243	-3.22861	FL	FL-B	#0EBCE8
afbaaifa-1	3.04319	-3.03322	FL	FL-B	#0EBCE8
afbaailg-1	3.77066	2.55835	FL	T-H	magenta4
afbabnel-1	5.14134	5.0058	FL	T-TOX	mediumpurple1
afbacgnn-1	0.268015	-6.03396	FL	FL-B	#0EBCE8
afbafnae-1	-0.36541	-5.39962	FL	FL-B	#0EBCE8
afbafnhb-1	5.37105	4.63807	FL	T-TOX	mediumpurple1
afbagehl-1	5.51087	-1.40327	FL	FL-B	#0EBCE8
afbahefi-1	3.20786	2.94853	FL	T-H	magenta4
afbahjdh-1	3.48269	6.21932	FL	T-FH	mediumorchid1
afbakkpa-1	5.85436	-0.418092	FL	FRC	#BEDEA6
afbamghm-1	2.73799	-4.07656	FL	FL-B	#0EBCE8
afbamlkm-1	2.21978	0.662347	FL	Myeloid	snow3
afbanpjg-1	2.69991	4.36227	FL	T-H	magenta4
afbbblip-1	2.91089	5.72648	FL	T-REG	darkorchid1
afbbcmob-1	5.73934	-3.13062	FL	FL-B	#0EBCE8
afbbcopd-1	6.04668	0.031615	FL	FRC	#BEDEA6
afbbdiop-1	3.96249	5.299	FL	T-FH	mediumorchid1
afbbdnnl-1	3.84486	4.15047	FL	T-FH	mediumorchid1
afbbfngo-1	3.2673	6.78737	FL	T-FH	mediumorchid1
afbbgpgm-1	3.36734	4.59259	FL	FL-B	#0EBCE8
afbblmep-1	0.375609	2.71826	FL	Myeloid	snow3
afbbmmof-1	3.57596	6.12764	FL	T-FH	mediumorchid1
afbbnakl-1	3.06427	7.05693	FL	T-FH	mediumorchid1
afbbocbb-1	3.92193	-0.694361	FL	FRC	#BEDEA6
afbboocg-1	4.82401	4.08861	FL	T-TOX	mediumpurple1
afbcgagf-1	-3.15636	4.18565	FL	FRC	#BEDEA6
afbcjimc-1	3.52783	-3.83422	FL	FL-B	#0EBCE8
afbcmblb-1	5.65365	4.7929	FL	T-TOX	mediumpurple1
afbcmmmh-1	3.64016	-3.3338	FL	FL-B	#0EBCE8
afbcpfbe-1	5.80234	4.58429	FL	T-TOX	mediumpurple1
afbddmai-1	5.10899	5.08452	FL	T-TOX	mediumpurple1
afbdheep-1	0.86396	1.51713	FL	Myeloid	snow3
afbdhlih-1	6.53867	-2.22212	FL	FL-B	#0EBCE8
afbdkbjo-1	5.14062	5.36521	FL	FDC	#088B1A
afbdkega-1	1.04761	-1.31632	FL	FDC	#088B1A
afbdliad-1	3.62409	-4.6185	FL	FL-B	#0EBCE8
afbeaaaf-1	4.99603	1.93228	FL	FRC	#BEDEA6
afbebdjc-1	3.01501	-3.53692	FL	FL-B	#0EBCE8
afbeblbc-1	0.959817	3.16878	FL	Myeloid	snow3
afbedhoe-1	4.02306	4.97292	FL	T-FH	mediumorchid1
afbefdac-1	5.71815	-5.12718	FL	FL-B	#0EBCE8
afbeggbj-1	3.30862	4.49812	FL	T-FH	mediumorchid1
afbeggma-1	6.37812	4.31905	FL	T-TOX	mediumpurple1
afbeghnf-1	4.42926	4.86768	FL	T-TOX	mediumpurple1
afbegimc-1	5.89851	4.63274	FL	T-TOX	mediumpurple1
afbenepg-1	5.13473	-3.05447	FL	FL-B	#0EBCE8
afbeodng-1	0.958951	3.14279	FL	Myeloid	snow3
afbepaol-1	3.65032	4.63387	FL	T-FH	mediumorchid1
afbfdhek-1	5.68968	2.45552	FL	FRC	#BEDEA6
afbfdjop-1	6.00996	3.86329	FL	T-TOX	mediumpurple1
afbfeadc-1	3.32109	-1.99791	FL	FL-B	#0EBCE8
afbfekff-1	5.54947	-4.96192	FL	FL-B	#0EBCE8
afbffhlk-1	0.751349	5.82378	FL	T-REG	darkorchid1
afbfjnbk-1	5.83832	3.96081	FL	T-TOX	mediumpurple1
afbflpnn-1	3.88326	-1.84082	FL	FL-B	#0EBCE8
afbfnkpg-1	4.69941	4.136	FL	T-H	magenta4
afbfoamo-1	4.1242	3.20192	FL	T-H	magenta4
afbfpgjh-1	4.46636	-0.198291	FL	Myeloid	snow3
afbfpmpl-1	4.18096	3.84622	FL	T-TOX	mediumpurple1
afbgbpil-1	5.82954	2.16833	FL	FRC	#BEDEA6
afbgcfhm-1	5.72048	-4.17411	FL	FL-B	#0EBCE8
afbghado-1	2.39417	-4.44021	FL	FL-B	#0EBCE8
afbgiegm-1	5.72371	2.69135	FL	FRC	#BEDEA6
afbgjbhd-1	5.81707	0.924812	FL	FRC	#BEDEA6
afbgjobe-1	5.45479	5.45186	FL	T-TOX	mediumpurple1
afbgoblm-1	-0.740895	-3.439	FL	FL-B	#0EBCE8
afbgofkc-1	-0.169651	-3.27356	FL	FL-B	#0EBCE8
afbhdjol-1	5.42039	1.21455	FL	FRC	#BEDEA6
afbhecll-1	5.11556	5.18218	FL	T-TOX	mediumpurple1
afbheobk-1	3.65346	-3.01906	FL	T-TOX	mediumpurple1
afbhgmjn-1	4.92291	4.15191	FL	T-TOX	mediumpurple1
afbhgpcm-1	1.6389	0.610032	FL	Myeloid	snow3
afbhhmlo-1	3.55768	3.23802	FL	T-H	magenta4
afbhibie-1	3.3221	-2.19343	FL	FL-B	#0EBCE8
afbhkgic-1	4.71159	-5.51149	FL	FL-B	#0EBCE8
afbhlaic-1	3.42798	4.23388	FL	T-H	magenta4
afbhoifa-1	3.86391	-2.94245	FL	FL-B	#0EBCE8
afbhpifh-1	-0.317676	-2.31522	FL	FL-B	#0EBCE8
afbhpleo-1	-1.02547	-3.84544	FL	FL-B	#0EBCE8
afbibmod-1	5.21216	-3.22775	FL	FL-B	#0EBCE8
afbicbom-1	0.916998	-2.63918	FL	FL-B	#0EBCE8
afbicigo-1	2.91317	5.17447	FL	T-FH	mediumorchid1
afbicmkf-1	0.520149	3.1957	FL	Myeloid	snow3
afbidiae-1	3.27062	-0.80706	FL	Myeloid	snow3
afbiecba-1	5.73027	5.16336	FL	T-TOX	mediumpurple1
afbifhcn-1	3.61644	-4.17708	FL	FL-B	#0EBCE8
afbiggna-1	3.19684	5.02087	FL	T-FH	mediumorchid1
afbiigkp-1	4.94748	5.26143	FL	T-TOX	mediumpurple1
afbimood-1	2.75071	7.17823	FL	T-FH	mediumorchid1
afbioiia-1	3.47041	4.01015	FL	T-H	magenta4
afbjaopi-1	5.85613	-3.51246	FL	FL-B	#0EBCE8
afbjdnof-1	6.24958	0.175856	FL	FRC	#BEDEA6
afbjemcg-1	2.30099	6.84077	FL	T-FH	mediumorchid1
afbjngol-1	1.59006	1.97398	FL	Myeloid	snow3
afbjpgei-1	-0.388226	-5.58395	FL	FL-B	#0EBCE8
afbkabjl-1	5.55032	5.03083	FL	T-TOX	mediumpurple1
afbkcnhe-1	5.50951	-5.02998	FL	FL-B	#0EBCE8
afbkdhdn-1	3.96666	3.25665	FL	T-H	magenta4
afbkffch-1	2.68585	4.69463	FL	T-REG	darkorchid1
afbkfnpp-1	2.46144	6.22902	FL	T-REG	darkorchid1
afbkhclo-1	4.0814	3.87919	FL	T-H	magenta4
afbklgob-1	3.48128	3.17711	FL	T-H	magenta4
afbkokjl-1	3.20371	4.24121	FL	T-FH	mediumorchid1
afbkpdlp-1	4.60825	-2.99838	FL	FL-B	#0EBCE8
afblakec-1	2.84245	-4.43688	FL	FL-B	#0EBCE8
afblcafi-1	4.75708	-3.99757	FL	FL-B	#0EBCE8
afbldhad-1	5.24773	-4.15805	FL	FL-B	#0EBCE8
afblhhhp-1	5.02698	-3.96637	FL	FL-B	#0EBCE8
afbljaij-1	4.19482	-1.87774	FL	FRC	#BEDEA6
afblkkeh-1	2.18921	-2.8264	FL	FL-B	#0EBCE8
afbllbni-1	3.81376	-5.17642	FL	FL-B	#0EBCE8
afblmgmo-1	3.91961	-4.39584	FL	FL-B	#0EBCE8
afblmjib-1	2.6938	7.3271	FL	T-FH	mediumorchid1
afblmlpj-1	3.18921	-0.651359	FL	Myeloid	snow3
afbmakip-1	5.86578	-3.18008	FL	FL-B	#0EBCE8
afbmbcei-1	4.39675	-3.28745	FL	FL-B	#0EBCE8
afbmecbp-1	-0.0732381	-2.16776	FL	FL-B	#0EBCE8
afbmhicg-1	6.00983	-1.8221	FL	FL-B	#0EBCE8
afbmioon-1	3.97719	-3.83392	FL	FL-B	#0EBCE8
afbmkalo-1	1.18336	5.82488	FL	T-REG	darkorchid1
afbmmcen-1	3.91071	0.145209	FL	rFRC	#2AC200
afbmpjhk-1	2.37863	5.11219	FL	T-REG	darkorchid1
afbnhjfh-1	3.27587	-2.47285	FL	FL-B	#0EBCE8
afbnkbgb-1	2.74839	4.61613	FL	T-REG	darkorchid1
afbnmpci-1	2.99273	4.29391	FL	T-H	magenta4
afbnnhdf-1	2.67818	-3.22784	FL	FL-B	#0EBCE8
afbnpjdc-1	5.24751	-2.98613	FL	FL-B	#0EBCE8
afbnpkbd-1	2.0182	5.54505	FL	T-REG	darkorchid1
afbogaao-1	7.2328	-2.56722	FL	FL-B	#0EBCE8
afbogoho-1	0.237938	-2.61703	FL	FL-B	#0EBCE8
afbokmhf-1	3.22715	6.75735	FL	T-FH	mediumorchid1
afbolipp-1	6.17337	-4.16222	FL	FL-B	#0EBCE8
afbomdhd-1	4.45441	-1.77288	FL	FL-B	#0EBCE8
afbopakl-1	1.51657	6.92326	FL	T-REG	darkorchid1
afbopcbn-1	4.6452	-3.61764	FL	FL-B	#0EBCE8
afbpfafn-1	2.3821	-1.71746	FL	FDC	#088B1A
afbpgpka-1	1.28823	4.59675	FL	T-REG	darkorchid1
afbpkago-1	3.95661	-3.78886	FL	FL-B	#0EBCE8
afbpkepo-1	3.00967	-5.01558	FL	FL-B	#0EBCE8
afbpmfno-1	6.33856	-3.08453	FL	FL-B	#0EBCE8
afbpmgeo-1	2.48971	7.30514	FL	T-FH	mediumorchid1
afbpnbio-1	4.10502	-3.10482	FL	FL-B	#0EBCE8
afbpndbe-1	5.26775	-4.33138	FL	FL-B	#0EBCE8
afbpnkmm-1	5.69885	-2.7619	FL	FL-B	#0EBCE8
afcacaio-1	4.30003	-5.14132	FL	FL-B	#0EBCE8
afcagchc-1	3.82444	-3.36735	FL	FL-B	#0EBCE8
afcakgcp-1	1.99334	-1.68255	FL	FDC	#088B1A
afcambkl-1	2.71155	-3.66559	FL	FL-B	#0EBCE8
afcaoeim-1	3.70697	-4.38248	FL	FL-B	#0EBCE8
afcaoemn-1	3.48756	-2.87878	FL	FL-B	#0EBCE8
afcapnoh-1	1.68426	-2.94615	FL	FL-B	#0EBCE8
afcbffno-1	5.91382	1.88323	FL	FRC	#BEDEA6
afcbfnoc-1	4.03713	-1.37558	FL	T-TOX	mediumpurple1
afcbfplh-1	5.15516	-3.49425	FL	FL-B	#0EBCE8
afcbiehd-1	3.31124	-1.68947	FL	T-FH	mediumorchid1
afcbimnc-1	6.10015	-0.695487	FL	FRC	#BEDEA6
afcbkfkd-1	5.45901	-3.58647	FL	FRC	#BEDEA6
afcbkmli-1	3.05635	-6.3682	FL	FL-B	#0EBCE8
afcbllnd-1	6.41282	-1.97708	FL	FL-B	#0EBCE8
afcbmdke-1	7.08362	-2.59519	FL	FL-B	#0EBCE8
afcbmngi-1	5.83433	-3.92858	FL	FL-B	#0EBCE8
afcbpdfb-1	3.42566	3.90092	FL	T-H	magenta4
afcbpnmb-1	1.78201	1.19659	FL	Myeloid	snow3
afccbmai-1	2.43095	0.76407	FL	Myeloid	snow3
afccfann-1	-0.730504	-3.0843	FL	FL-B	#0EBCE8
afccfeep-1	6.97251	-3.0501	FL	FL-B	#0EBCE8
afcciija-1	3.47552	4.63013	FL	T-FH	mediumorchid1
afccocia-1	7.04163	-2.57389	FL	FL-B	#0EBCE8
afccpdki-1	0.0445793	-4.82602	FL	FL-B	#0EBCE8
afcdbiac-1	4.88123	-2.44344	FL	FL-B	#0EBCE8
afcdfkma-1	6.60305	-3.32691	FL	FL-B	#0EBCE8
afcdfnma-1	4.71043	-3.66927	FL	FL-B	#0EBCE8
afcdgeae-1	2.22779	6.91325	FL	T-REG	darkorchid1
afcdhjaf-1	4.45763	-3.90607	FL	FL-B	#0EBCE8
afcdkdab-1	2.91211	5.18583	FL	T-FH	mediumorchid1
afceabnj-1	4.35902	-5.95069	FL	FL-B	#0EBCE8
afcebdgd-1	1.67906	0.660612	FL	Myeloid	snow3
afcecdmg-1	4.51919	-4.88243	FL	FL-B	#0EBCE8
afceecod-1	3.78909	-0.713207	FL	Myeloid	snow3
afceepgo-1	5.54059	-3.76356	FL	FL-B	#0EBCE8
afcehold-1	6.2636	-2.67973	FL	FL-B	#0EBCE8
afcejnjl-1	3.20302	-5.96523	FL	FL-B	#0EBCE8
afcejpna-1	6.33168	-3.19254	FL	FL-B	#0EBCE8
afceocee-1	3.14301	-6.02904	FL	FL-B	#0EBCE8
afcepnlp-1	-0.421769	-5.19266	FL	FL-B	#0EBCE8
afcfdcnb-1	0.988974	1.66763	FL	Myeloid	snow3
afcfebgm-1	5.47416	-3.80102	FL	FL-B	#0EBCE8
afcfjklo-1	2.35409	7.68414	FL	T-REG	darkorchid1
afcflheg-1	5.08599	-2.01127	FL	FL-B	#0EBCE8
afcfmiae-1	5.99309	-1.10166	FL	FRC	#BEDEA6
afcgccpl-1	4.51575	-2.11278	FL	FL-B	#0EBCE8
afcgdhae-1	3.83349	3.84547	FL	T-H	magenta4
afcgflmo-1	3.6909	5.19251	FL	T-FH	mediumorchid1
afcgjfni-1	3.0206	7.0293	FL	T-FH	mediumorchid1
afcgjjfi-1	2.38818	-5.32835	FL	FL-B	#0EBCE8
afcglbhh-1	3.33246	6.58227	FL	T-FH	mediumorchid1
afcgmnaf-1	3.83853	5.83483	FL	T-FH	mediumorchid1
afcgoejg-1	5.20014	-4.78638	FL	FL-B	#0EBCE8
afcgpimf-1	3.67468	6.03003	FL	T-FH	mediumorchid1
afcgppfk-1	4.30429	0.558722	FL	Myeloid	snow3
afchbhag-1	4.23739	-3.28958	FL	FL-B	#0EBCE8
afchbife-1	4.48942	5.53516	FL	T-FH	mediumorchid1
afchcabe-1	4.47137	4.28563	FL	T-FH	mediumorchid1
afchdkog-1	4.94864	5.20289	FL	T-TOX	mediumpurple1
afchgaki-1	5.75153	5.0492	FL	T-TOX	mediumpurple1
afchggjb-1	3.79821	-0.255814	FL	Myeloid	snow3
afchppnh-1	4.02291	5.92455	FL	T-FH	mediumorchid1
afcibjik-1	6.10886	4.6757	FL	T-TOX	mediumpurple1
afciedea-1	6.37187	-1.6534	FL	FL-B	#0EBCE8
afcifiij-1	2.29772	1.78369	FL	Myeloid	snow3
afciikhd-1	2.19374	1.94967	FL	rFRC	#2AC200
afcijoik-1	0.743238	2.7336	FL	Myeloid	snow3
afcikeeh-1	0.900051	3.22059	FL	Myeloid	snow3
afcimdaj-1	5.13975	5.57933	FL	T-TOX	mediumpurple1
afcjanmf-1	2.54057	7.3237	FL	T-FH	mediumorchid1
afcjceec-1	5.25749	-3.12034	FL	FL-B	#0EBCE8
afcjgiog-1	-0.352156	-5.01034	FL	FL-B	#0EBCE8
afcjoabf-1	6.16959	4.75798	FL	T-TOX	mediumpurple1
afcjomla-1	3.05301	6.33372	FL	T-FH	mediumorchid1
afcjpnjp-1	5.29822	4.89451	FL	T-TOX	mediumpurple1
afckalem-1	3.7097	-1.98096	FL	Myeloid	snow3
afckapip-1	4.32326	-5.55697	FL	FL-B	#0EBCE8
afckbkma-1	4.2745	0.99606	FL	FRC	#BEDEA6
afckckef-1	0.974673	-2.51567	FL	FL-B	#0EBCE8
afckefeb-1	0.642311	-2.70911	FL	FL-B	#0EBCE8
afckenph-1	5.11765	-3.2368	FL	FL-B	#0EBCE8
afcklala-1	2.08338	-3.70828	FL	T-FH	mediumorchid1
afcklela-1	5.97821	-4.09395	FL	FL-B	#0EBCE8
afckngpo-1	-0.289729	-2.28753	FL	FL-B	#0EBCE8
afcknkog-1	2.32653	7.35661	FL	T-REG	darkorchid1
afckopjc-1	4.29787	-2.44372	FL	FL-B	#0EBCE8
afclaagc-1	6.18851	-2.79959	FL	FL-B	#0EBCE8
afcldagi-1	3.4275	-2.65344	FL	FL-B	#0EBCE8
afcleenb-1	6.77774	-2.44423	FL	FL-B	#0EBCE8
afclgnid-1	4.265	4.88622	FL	T-FH	mediumorchid1
afclkjia-1	3.39745	-0.851331	FL	Myeloid	snow3
afcloglc-1	0.534226	-5.78151	FL	FL-B	#0EBCE8
afcmbgop-1	5.02887	-3.31698	FL	FL-B	#0EBCE8
afcmdkac-1	4.1269	-3.25645	FL	FL-B	#0EBCE8
afcmefcn-1	4.27618	-5.73321	FL	FL-B	#0EBCE8
afcmhdcc-1	-0.445556	-4.44116	FL	FL-B	#0EBCE8
afcmhmlg-1	3.38918	-6.14047	FL	FL-B	#0EBCE8
afcmkgje-1	2.80087	4.90466	FL	T-FH	mediumorchid1
afcmnnnh-1	4.55589	-5.32448	FL	FL-B	#0EBCE8
afcmpoie-1	3.35494	4.4402	FL	T-FH	mediumorchid1
afcndcpo-1	3.57368	4.81121	FL	T-FH	mediumorchid1
afcnlcdn-1	4.37051	5.35196	FL	T-FH	mediumorchid1
afcnpjlo-1	4.15227	-5.03693	FL	FL-B	#0EBCE8
afcoajih-1	3.5599	5.96123	FL	T-FH	mediumorchid1
afcoclme-1	4.1982	4.33588	FL	T-TOX	mediumpurple1
afcojddm-1	3.14002	-2.65815	FL	FL-B	#0EBCE8
afcojnlp-1	3.02962	5.99324	FL	T-FH	mediumorchid1
afcooanl-1	0.371668	2.7329	FL	Myeloid	snow3
afcpaapf-1	3.84279	3.46735	FL	T-H	magenta4
afcpdpkh-1	4.35211	-2.56819	FL	FL-B	#0EBCE8
afcpfakd-1	5.02936	5.11535	FL	T-TOX	mediumpurple1
afcpgaao-1	0.872095	3.03715	FL	Myeloid	snow3
afcpgnnb-1	0.869264	3.16555	FL	Myeloid	snow3
afcpnclg-1	2.36303	2.01375	FL	Myeloid	snow3
afcpomek-1	2.86039	-2.65576	FL	FL-B	#0EBCE8
afdahmja-1	3.9971	5.60997	FL	T-FH	mediumorchid1
afdakdmn-1	3.64769	3.82732	FL	T-H	magenta4
afdamole-1	5.51825	5.06856	FL	T-TOX	mediumpurple1
afdanmnc-1	1.62092	1.44803	FL	Myeloid	snow3
afdbackn-1	3.23979	4.72069	FL	T-FH	mediumorchid1
afdbaikb-1	4.66188	4.5956	FL	T-REG	darkorchid1
afdbbbjn-1	4.76907	4.39241	FL	T-TOX	mediumpurple1
afdbclfj-1	4.77537	5.41151	FL	T-FH	mediumorchid1
afdbgijg-1	3.02736	2.67128	FL	Myeloid	snow3
afdbhjmf-1	2.51959	-2.55347	FL	FL-B	#0EBCE8
afdbnklg-1	5.88256	1.7207	FL	FRC	#BEDEA6
afdcbemk-1	4.77154	-2.63025	FL	FL-B	#0EBCE8
afdcikhc-1	3.46673	3.91978	FL	T-H	magenta4
afdcllpi-1	5.2104	1.27236	FL	FRC	#BEDEA6
afdclogk-1	4.37674	-3.84666	FL	FL-B	#0EBCE8
afdcnnmg-1	5.56791	-0.226224	FL	FRC	#BEDEA6
afdcongg-1	3.61431	3.66027	FL	T-H	magenta4
afddaaaj-1	3.65182	4.83268	FL	T-TOX	mediumpurple1
afddaffe-1	6.11916	-2.92515	FL	FL-B	#0EBCE8
afddbafe-1	2.55856	4.74255	FL	T-FH	mediumorchid1
afddkknf-1	1.72353	1.47989	FL	Myeloid	snow3
afddpdcp-1	6.01686	-2.43873	FL	FL-B	#0EBCE8
afddpmjo-1	2.67141	-4.10622	FL	FL-B	#0EBCE8
afdebhlm-1	2.9405	5.0597	FL	T-FH	mediumorchid1
afdebiig-1	4.64628	4.27025	FL	T-TOX	mediumpurple1
afdeccgf-1	2.65501	-3.44054	FL	FL-B	#0EBCE8
afdedkpd-1	3.62837	3.43598	FL	T-H	magenta4
afdeelfe-1	4.52085	5.48478	FL	T-TOX	mediumpurple1
afdeknka-1	5.4742	3.13514	FL	FRC	#BEDEA6
afdelohm-1	3.68904	4.39512	FL	T-H	magenta4
afdenbhd-1	3.67754	7.03837	FL	T-FH	mediumorchid1
afdfacfe-1	3.76749	5.92627	FL	T-FH	mediumorchid1
afdfifpp-1	4.49178	-2.29741	FL	FL-B	#0EBCE8
afdfodgk-1	5.20736	1.70079	FL	FRC	#BEDEA6
afdgacno-1	3.80746	3.55817	FL	T-TOX	mediumpurple1
afdgakme-1	4.90081	4.88459	FL	T-TOX	mediumpurple1
afdgechg-1	1.24944	5.9072	FL	T-REG	darkorchid1
afdgefom-1	5.66694	2.90908	FL	FRC	#BEDEA6
afdghffe-1	4.87676	4.02797	FL	T-TOX	mediumpurple1
afdgkoel-1	3.48077	3.1849	FL	T-H	magenta4
afdglohb-1	4.10322	-2.44134	FL	FL-B	#0EBCE8
afdgncfh-1	0.44029	2.75467	FL	Myeloid	snow3
afdgnhcc-1	1.87238	5.1377	FL	T-REG	darkorchid1
afdgpdoo-1	5.75016	4.89645	FL	T-TOX	mediumpurple1
afdhcoaa-1	2.45837	-3.12673	FL	FL-B	#0EBCE8
afdhgaob-1	2.84435	-4.26109	FL	FL-B	#0EBCE8
afdhggjj-1	4.75058	-2.99937	FL	FL-B	#0EBCE8
afdhhkln-1	3.40778	-1.62794	FL	FL-B	#0EBCE8
afdhjgja-1	3.51529	5.17948	FL	T-FH	mediumorchid1
afdhoipp-1	2.85292	2.1427	FL	Myeloid	snow3
afdicbbb-1	4.37298	3.68237	FL	T-H	magenta4
afdicoaf-1	2.37529	6.67293	FL	T-FH	mediumorchid1
afdicpba-1	5.42009	-2.3647	FL	T-TOX	mediumpurple1
afdieokj-1	3.95918	-3.35375	FL	FL-B	#0EBCE8
afdiffbk-1	4.93848	-2.32609	FL	Myeloid	snow3
afdififn-1	3.64297	-2.44764	FL	FL-B	#0EBCE8
afdiflae-1	5.55157	3.1852	FL	FRC	#BEDEA6
afdiljeh-1	3.19474	4.73057	FL	FL-B	#0EBCE8
afdipjig-1	6.34335	-2.38301	FL	FL-B	#0EBCE8
afdjadah-1	4.66107	3.79955	FL	T-H	magenta4
afdjdeoc-1	4.89391	-3.25841	FL	FL-B	#0EBCE8
afdjecgb-1	3.60389	-2.75033	FL	FRC	#BEDEA6
afdjeiaj-1	5.55565	-1.9982	FL	T-TOX	mediumpurple1
afdjkgih-1	5.37768	-0.0974222	FL	FRC	#BEDEA6
afdjkjee-1	0.175509	2.07997	FL	Myeloid	snow3
afdjlbcc-1	3.11141	-1.05549	FL	Myeloid	snow3
afdjldnn-1	5.11106	-3.11609	FL	FL-B	#0EBCE8
afdjljpd-1	6.11792	1.51181	FL	FRC	#BEDEA6
afdjmepd-1	5.60852	-3.5403	FL	FL-B	#0EBCE8
afdjoand-1	0.283984	-3.51491	FL	FL-B	#0EBCE8
afdjogog-1	6.22497	-3.42733	FL	FL-B	#0EBCE8
afdjpalj-1	4.35147	-2.37473	FL	FL-B	#0EBCE8
afdkcjin-1	6.42481	0.792814	FL	FRC	#BEDEA6
afdkgegg-1	3.60597	3.74919	FL	T-H	magenta4
afdkhnap-1	6.16951	1.24744	FL	FRC	#BEDEA6
afdkinhe-1	5.58426	0.985332	FL	FRC	#BEDEA6
afdkkfmj-1	-0.221818	-3.7097	FL	FL-B	#0EBCE8
afdklajf-1	6.43256	0.469889	FL	FRC	#BEDEA6
afdknabo-1	-0.760824	-4.22298	FL	FL-B	#0EBCE8
afdknfji-1	6.32228	0.522154	FL	FRC	#BEDEA6
afdkohpa-1	3.27508	-3.93961	FL	FL-B	#0EBCE8
afdlakbf-1	1.37682	6.14567	FL	T-REG	darkorchid1
afdlgdim-1	4.27116	-3.15614	FL	FL-B	#0EBCE8
afdliadg-1	-0.208781	-3.78258	FL	FL-B	#0EBCE8
afdlifai-1	5.77269	2.18148	FL	FRC	#BEDEA6
afdlnhee-1	5.93095	1.83174	FL	FRC	#BEDEA6
afdlpokj-1	5.62748	1.89682	FL	FRC	#BEDEA6
afdmeejl-1	3.12026	0.439302	FL	Myeloid	snow3
afdmipan-1	6.19218	1.09679	FL	FRC	#BEDEA6
afdnaedo-1	3.53504	5.73415	FL	T-FH	mediumorchid1
afdnaimf-1	3.84082	4.36516	FL	T-FH	mediumorchid1
afdndfbh-1	3.4454	6.64297	FL	T-FH	mediumorchid1
afdndjcf-1	5.58751	-1.71505	FL	Myeloid	snow3
afdnjnjk-1	4.47906	-2.25833	FL	FL-B	#0EBCE8
afdoafbe-1	4.33961	-4.84097	FL	FL-B	#0EBCE8
afdobagg-1	4.35813	-6.35769	FL	FL-B	#0EBCE8
afdobfcd-1	5.78025	0.895621	FL	FRC	#BEDEA6
afdobplf-1	3.71693	2.33681	FL	FL-B	#0EBCE8
afdoeglo-1	5.2341	-3.77124	FL	FL-B	#0EBCE8
afdohaak-1	5.41092	-3.98416	FL	FL-B	#0EBCE8
afdohabb-1	4.20054	-3.44663	FL	FL-B	#0EBCE8
afdoidpb-1	-0.863863	-3.03928	FL	FL-B	#0EBCE8
afdokbkf-1	3.56948	-5.17772	FL	FL-B	#0EBCE8
afdonnjd-1	4.47914	-1.67071	FL	FL-B	#0EBCE8
afdonnnm-1	2.9909	4.01615	FL	T-H	magenta4
afdopcna-1	5.91315	-0.0780369	FL	FRC	#BEDEA6
afdpcdhn-1	4.70747	-4.87652	FL	FL-B	#0EBCE8
afdpemph-1	5.04684	-4.58193	FL	FL-B	#0EBCE8
afdphejm-1	2.15653	-3.44746	FL	FL-B	#0EBCE8
afdphfnk-1	-0.572116	-4.51303	FL	FL-B	#0EBCE8
afdpidep-1	3.73033	-4.33405	FL	FL-B	#0EBCE8
afdpipho-1	5.61564	-2.91967	FL	FL-B	#0EBCE8
afdplibk-1	4.35215	-3.16027	FL	FL-B	#0EBCE8
afdpmjbf-1	3.19707	-3.28489	FL	FL-B	#0EBCE8
afeabaha-1	3.85886	-5.75327	FL	FL-B	#0EBCE8
afeacjlj-1	3.21536	-5.08682	FL	FL-B	#0EBCE8
afeadclk-1	5.83026	-2.42343	FL	FL-B	#0EBCE8
afeagmmk-1	-0.836104	-3.12767	FL	FL-B	#0EBCE8
afeaidoi-1	2.31934	-3.35699	FL	FL-B	#0EBCE8
afeaihmi-1	5.23403	-4.54228	FL	FL-B	#0EBCE8
afeainfm-1	0.342873	-4.76494	FL	FL-B	#0EBCE8
afeakglg-1	6.33624	-1.08527	FL	FRC	#BEDEA6
afeapihl-1	3.88405	-2.92987	FL	FL-B	#0EBCE8
afeapkfk-1	0.245592	-3.7929	FL	FL-B	#0EBCE8
afebdofn-1	4.56971	-4.36891	FL	FL-B	#0EBCE8
afebgmhl-1	1.84096	-4.27601	FL	FL-B	#0EBCE8
afebibpl-1	4.39566	-2.40104	FL	FL-B	#0EBCE8
afebmfdg-1	6.15419	-4.52412	FL	FL-B	#0EBCE8
afebnbif-1	3.75798	-4.15037	FL	FL-B	#0EBCE8
afebnblk-1	5.53774	-3.26834	FL	FL-B	#0EBCE8
afebnnmj-1	4.73531	-0.739501	FL	FL-B	#0EBCE8
afeccmpl-1	0.0471503	-5.26256	FL	FL-B	#0EBCE8
afecdkgb-1	4.68949	4.23787	FL	T-FH	mediumorchid1
afecfici-1	3.89334	5.70252	FL	T-FH	mediumorchid1
afecgacc-1	3.74302	-4.97043	FL	FL-B	#0EBCE8
afeckace-1	4.14821	5.80321	FL	T-FH	mediumorchid1
afeclfpj-1	4.36995	3.99598	FL	T-TOX	mediumpurple1
afecmjgd-1	3.52989	-3.31512	FL	FL-B	#0EBCE8
afecmppl-1	0.757143	-4.9169	FL	FL-B	#0EBCE8
afedemkl-1	2.8825	-2.21772	FL	FL-B	#0EBCE8
afedgcic-1	4.71694	-4.38571	FL	FL-B	#0EBCE8
afedkhlf-1	0.224022	2.63681	FL	Myeloid	snow3
afedmghk-1	3.05614	4.85588	FL	T-FH	mediumorchid1
afedoodg-1	4.71359	2.98869	FL	FRC	#BEDEA6
afeeekgi-1	4.28371	4.45221	FL	T-TOX	mediumpurple1
afeefche-1	2.81407	4.87431	FL	T-FH	mediumorchid1
afeelhni-1	4.76421	-1.77169	FL	T-TOX	mediumpurple1
afeemlne-1	5.99932	3.71327	FL	T-TOX	mediumpurple1
afeemnpc-1	5.8522	5.401	FL	T-TOX	mediumpurple1
afeenaeh-1	6.46436	0.00686103	FL	FRC	#BEDEA6
afefepgd-1	-0.0127314	-5.52014	FL	FL-B	#0EBCE8
afefgdae-1	6.24794	4.62941	FL	T-TOX	mediumpurple1
afefiejl-1	6.11064	4.69444	FL	T-TOX	mediumpurple1
afefmoad-1	0.508474	2.77961	FL	Myeloid	snow3
afefoacb-1	4.73134	-4.1361	FL	FL-B	#0EBCE8
afefoohd-1	4.81322	-2.27095	FL	FL-B	#0EBCE8
afegcige-1	6.08469	0.641955	FL	FRC	#BEDEA6
afeghnck-1	2.93253	-3.32794	FL	FL-B	#0EBCE8
afegjdek-1	2.88699	-3.28186	FL	FL-B	#0EBCE8
afegnako-1	6.58041	-3.43242	FL	FL-B	#0EBCE8
afegojjk-1	4.58768	-5.0581	FL	FL-B	#0EBCE8
afegpdch-1	1.36086	5.98528	FL	FRC	#BEDEA6
afehapon-1	4.95101	-4.15745	FL	FL-B	#0EBCE8
afehdhhp-1	4.34663	-2.79676	FL	FL-B	#0EBCE8
afehfgaa-1	5.95973	5.02067	FL	T-TOX	mediumpurple1
afehngon-1	4.87834	-0.307615	FL	FL-B	#0EBCE8
afehphen-1	6.18479	4.76067	FL	T-TOX	mediumpurple1
afehpjcf-1	3.15468	4.17187	FL	T-H	magenta4
afeibjgn-1	3.31323	4.58962	FL	T-H	magenta4
afeifgbf-1	3.90007	2.15311	FL	T-H	magenta4
afeifghl-1	4.73579	-3.36722	FL	FL-B	#0EBCE8
afeifnij-1	1.09149	-4.88616	FL	FL-B	#0EBCE8
afeihalm-1	2.34227	-2.98694	FL	FL-B	#0EBCE8
afeihbhk-1	0.553351	2.90785	FL	Myeloid	snow3
afeiienj-1	1.24647	5.85458	FL	T-REG	darkorchid1
afeijpbd-1	-0.901392	-3.7873	FL	FL-B	#0EBCE8
afeillcb-1	-0.725666	-5.1395	FL	FL-B	#0EBCE8
afejdalf-1	2.8319	-5.83257	FL	FDC	#088B1A
afejdbab-1	6.3184	-0.0785658	FL	FRC	#BEDEA6
afejeola-1	0.476643	-5.40694	FL	FL-B	#0EBCE8
afejgpji-1	1.13327	0.457112	FL	Myeloid	snow3
afejkkpg-1	6.13086	-3.07417	FL	FL-B	#0EBCE8
afejmjmm-1	4.26396	-4.04731	FL	FL-B	#0EBCE8
afejmnmh-1	0.06535	-5.79708	FL	FL-B	#0EBCE8
afejpbij-1	2.84095	-5.51639	FL	FL-B	#0EBCE8
afekagkk-1	4.81221	-4.39273	FL	FL-B	#0EBCE8
afekbaad-1	4.16541	-4.86851	FL	FL-B	#0EBCE8
afekccho-1	5.67782	-3.05951	FL	FL-B	#0EBCE8
afekddcg-1	1.74056	5.11452	FL	T-FH	mediumorchid1
afekdhhl-1	3.81957	-2.22439	FL	FL-B	#0EBCE8
afekelcm-1	3.7816	-5.53386	FL	FL-B	#0EBCE8
afekfipo-1	-0.134755	-3.78308	FL	FL-B	#0EBCE8
afekggbl-1	3.16907	-5.58078	FL	FL-B	#0EBCE8
afekklgc-1	1.94987	-5.31557	FL	FL-B	#0EBCE8
afeklafd-1	2.9129	-5.61268	FL	FL-B	#0EBCE8
afeknmlh-1	3.25199	-3.91945	FL	FL-B	#0EBCE8
afeknmna-1	0.695783	-5.44122	FL	FL-B	#0EBCE8
afelbkhl-1	-0.941001	-4.3836	FL	FL-B	#0EBCE8
afelblld-1	3.05701	-6.20105	FL	FL-B	#0EBCE8
afeldbgk-1	3.10223	-6.29096	FL	FL-B	#0EBCE8
afeldigk-1	4.56379	-2.4217	FL	FL-B	#0EBCE8
afeldinn-1	-0.23565	-3.77152	FL	FL-B	#0EBCE8
afelejfe-1	-1.05636	-4.42819	FL	FL-B	#0EBCE8
afelejic-1	5.25732	-4.63479	FL	FL-B	#0EBCE8
afelephp-1	1.95441	5.42699	FL	T-FH	mediumorchid1
afelkeeh-1	5.617	-3.88835	FL	FL-B	#0EBCE8
afelldnk-1	5.29331	-4.30999	FL	FL-B	#0EBCE8
afelmmbd-1	4.61036	-3.28876	FL	FL-B	#0EBCE8
afeloahl-1	1.54965	-3.48336	FL	FL-B	#0EBCE8
afelocna-1	3.36472	-3.00511	FL	FL-B	#0EBCE8
afelpokh-1	0.41917	-4.67365	FL	FL-B	#0EBCE8
afemabin-1	3.96975	-5.05789	FL	FL-B	#0EBCE8
afembfoc-1	-0.128661	-2.15435	FL	FL-B	#0EBCE8
afemclgc-1	2.72131	-3.53156	FL	FL-B	#0EBCE8
afemcmmi-1	4.51084	-5.76583	FL	FL-B	#0EBCE8
afemeggn-1	-0.161197	-4.26632	FL	FL-B	#0EBCE8
afemhfgc-1	3.50451	5.16726	FL	T-FH	mediumorchid1
afemidlb-1	3.43414	-4.14429	FL	FL-B	#0EBCE8
afemjkch-1	4.34845	-4.91261	FL	FL-B	#0EBCE8
afemjmpm-1	5.71713	-3.2839	FL	FL-B	#0EBCE8
afemkdlj-1	3.97063	-5.12588	FL	FL-B	#0EBCE8
afemniaj-1	0.0518257	-3.88286	FL	FL-B	#0EBCE8
afemonhn-1	2.75024	7.71405	FL	T-FH	mediumorchid1
afempmle-1	2.87335	-5.44561	FL	FL-B	#0EBCE8
afencodd-1	6.73406	-3.02151	FL	FL-B	#0EBCE8
afengbph-1	5.68481	-2.74791	FL	FL-B	#0EBCE8
afengdnm-1	5.7075	-3.24164	FL	FL-B	#0EBCE8
afengogm-1	5.13432	-4.62896	FL	FL-B	#0EBCE8
afeniekl-1	5.45248	-3.88669	FL	FL-B	#0EBCE8
afenlale-1	-0.634235	-2.49546	FL	FL-B	#0EBCE8
afennajb-1	1.63424	-3.05093	FL	FL-B	#0EBCE8
afennpoo-1	2.27439	-2.01159	FL	FDC	#088B1A
afenoajc-1	1.52402	5.83765	FL	T-REG	darkorchid1
afeohjdi-1	6.62014	-2.73188	FL	FL-B	#0EBCE8
afeoiegg-1	3.88446	-4.42613	FL	FL-B	#0EBCE8
afeoikpp-1	4.18815	-3.26143	FL	FL-B	#0EBCE8
afeoilbd-1	3.94029	-6.26354	FL	FL-B	#0EBCE8
afeoimcc-1	2.32558	-2.79251	FL	FL-B	#0EBCE8
afeoipnn-1	3.64056	-6.02896	FL	FL-B	#0EBCE8
afeookhh-1	1.65333	-4.3694	FL	FL-B	#0EBCE8
afeopidm-1	6.59522	-3.17942	FL	FL-B	#0EBCE8
afepahfc-1	5.12358	-4.36429	FL	FL-B	#0EBCE8
afepbpli-1	4.28964	-3.12201	FL	FL-B	#0EBCE8
afepdbjf-1	5.67609	-4.96666	FL	FL-B	#0EBCE8
afepjgpm-1	4.56882	-3.96925	FL	FL-B	#0EBCE8
afepldoi-1	1.16103	-1.5197	FL	FDC	#088B1A
afeplehg-1	3.35694	7.39366	FL	T-FH	mediumorchid1
afepnmhk-1	4.24615	-6.09221	FL	FL-B	#0EBCE8
afepoebb-1	1.69244	5.3117	FL	T-REG	darkorchid1
afeppkcl-1	5.13284	-5.28343	FL	FL-B	#0EBCE8
affaamnj-1	-0.432442	-5.45028	FL	FL-B	#0EBCE8
affaandj-1	4.82254	-2.57674	FL	FL-B	#0EBCE8
affaclbh-1	2.42586	-2.24198	FL	FL-B	#0EBCE8
affacpie-1	4.2417	-2.63253	FL	FL-B	#0EBCE8
affaeicn-1	5.92582	-3.3396	FL	FL-B	#0EBCE8
affaenfn-1	5.2531	-3.00574	FL	FL-B	#0EBCE8
affafknd-1	2.50058	-1.77882	FL	FL-B	#0EBCE8
affafokp-1	6.30337	-2.98203	FL	FL-B	#0EBCE8
affaidjm-1	2.65975	-3.47925	FL	FL-B	#0EBCE8
affaiocp-1	3.32945	-2.54547	FL	FL-B	#0EBCE8
affajinm-1	4.27575	-5.06324	FL	FL-B	#0EBCE8
affajnij-1	4.92927	-3.90809	FL	FL-B	#0EBCE8
affamfnc-1	3.56917	-4.76642	FL	FL-B	#0EBCE8
affamhop-1	4.79817	-0.563713	FL	FL-B	#0EBCE8
affamiol-1	5.03664	-4.99195	FL	FL-B	#0EBCE8
affangkn-1	4.03889	-1.83398	FL	Myeloid	snow3
affaobke-1	4.3783	-2.97358	FL	FL-B	#0EBCE8
affapcem-1	5.74548	-3.33429	FL	FL-B	#0EBCE8
affapkpp-1	3.32029	7.23902	FL	T-FH	mediumorchid1
affbbdpc-1	-0.14672	-3.35939	FL	FL-B	#0EBCE8
affbcnfm-1	5.49652	-1.55245	FL	FL-B	#0EBCE8
affbdoem-1	5.51593	-4.53145	FL	FDC	#088B1A
affbfdmn-1	3.49933	-2.99587	FL	FL-B	#0EBCE8
affbgpnl-1	4.26425	-4.56139	FL	FL-B	#0EBCE8
affblccn-1	6.02855	-2.55454	FL	FL-B	#0EBCE8
affbnlee-1	4.47173	-2.66852	FL	FL-B	#0EBCE8
affbpioh-1	2.6632	6.25666	FL	T-FH	mediumorchid1
affcaabk-1	4.16317	-3.06665	FL	FL-B	#0EBCE8
affcalad-1	4.60256	-1.84166	FL	Myeloid	snow3
affclagn-1	1.70705	5.73456	FL	T-REG	darkorchid1
affclcif-1	5.34538	-4.43389	FL	FL-B	#0EBCE8
affcljeh-1	6.01452	-2.6635	FL	FL-B	#0EBCE8
affcllon-1	5.6148	-2.42382	FL	FL-B	#0EBCE8
affcoacl-1	3.55513	-4.17236	FL	FL-B	#0EBCE8
affcodlp-1	3.87157	-6.29207	FL	FL-B	#0EBCE8
affdbbpi-1	4.84329	-3.23949	FL	FL-B	#0EBCE8
affdckoe-1	5.92491	-2.91432	FL	FL-B	#0EBCE8
affddpkd-1	4.28365	-4.34198	FL	FL-B	#0EBCE8
affdfphb-1	1.42148	4.6672	FL	T-FH	mediumorchid1
affdghfa-1	0.259598	-3.58036	FL	FL-B	#0EBCE8
affdiipp-1	1.92665	5.32188	FL	T-REG	darkorchid1
affdjgai-1	2.35668	-3.25974	FL	FL-B	#0EBCE8
affdlond-1	4.41353	-5.99231	FL	FL-B	#0EBCE8
affdodpl-1	2.34475	-2.08148	FL	FDC	#088B1A
affefhgd-1	1.36464	-0.355774	FL	FRC	#BEDEA6
affegpch-1	6.20282	-3.02487	FL	FL-B	#0EBCE8
affeikje-1	4.04479	-4.18903	FL	FL-B	#0EBCE8
affencmp-1	5.52806	-3.88608	FL	FL-B	#0EBCE8
affenejg-1	2.19217	-1.90498	FL	FDC	#088B1A
affenjik-1	3.52765	-4.89356	FL	FL-B	#0EBCE8
affenmip-1	5.29366	-5.27397	FL	FL-B	#0EBCE8
affeohfh-1	2.38024	-2.48149	FL	FDC	#088B1A
affeohjg-1	4.18699	-3.2192	FL	FL-B	#0EBCE8
affeokea-1	4.52478	-5.89289	FL	FL-B	#0EBCE8
afffbbhc-1	1.48424	-1.49361	FL	FDC	#088B1A
afffbdki-1	2.23603	-4.48703	FL	FL-B	#0EBCE8
afffbffo-1	4.39947	-6.00732	FL	FL-B	#0EBCE8
afffbpnc-1	4.14033	-5.18059	FL	FL-B	#0EBCE8
afffiafg-1	2.36029	-1.81951	FL	FDC	#088B1A
afffjnhk-1	3.21994	-5.44093	FL	FL-B	#0EBCE8
afffobgj-1	4.66895	-5.75183	FL	FL-B	#0EBCE8
afffpbaj-1	3.08651	-1.10609	FL	Myeloid	snow3
affgajpe-1	0.126472	-3.52368	FL	FL-B	#0EBCE8
affgbbpb-1	5.11369	-4.68775	FL	FL-B	#0EBCE8
affgcffo-1	5.93015	-2.76626	FL	FL-B	#0EBCE8
affgejpi-1	5.34908	-3.81095	FL	FL-B	#0EBCE8
affgembd-1	5.54106	-4.59495	FL	FL-B	#0EBCE8
affgkplo-1	4.72993	-4.19192	FL	FL-B	#0EBCE8
affglomo-1	0.541125	-2.67404	FL	FL-B	#0EBCE8
affgnabl-1	4.20118	-5.36548	FL	FL-B	#0EBCE8
affgnhdg-1	5.41318	-3.27887	FL	FL-B	#0EBCE8
affgploa-1	3.991	-4.58464	FL	FL-B	#0EBCE8
affhcgpm-1	3.62028	-4.53718	FL	FL-B	#0EBCE8
affheemb-1	1.10162	4.75045	FL	T-REG	darkorchid1
affhhabn-1	3.291	7.56581	FL	T-FH	mediumorchid1
affhhjfl-1	1.62683	-3.57116	FL	FL-B	#0EBCE8
affhhlgh-1	4.95766	-0.70453	FL	FL-B	#0EBCE8
affhiaop-1	3.36902	-1.55947	FL	FRC	#BEDEA6
affhjckk-1	4.50839	-4.60535	FL	FL-B	#0EBCE8
affhojpd-1	-0.774437	-4.82797	FL	FL-B	#0EBCE8
affiknmg-1	0.456123	-4.50581	FL	FL-B	#0EBCE8
affioklf-1	4.85429	-5.67434	FL	FL-B	#0EBCE8
affjddki-1	4.35765	-6.37788	FL	FL-B	#0EBCE8
affjemag-1	3.12223	-3.41458	FL	FL-B	#0EBCE8
affjfbdg-1	0.104267	-5.9162	FL	FL-B	#0EBCE8
affjicoj-1	5.07564	-4.0407	FL	FL-B	#0EBCE8
affjiief-1	0.871636	-1.24356	FL	FDC	#088B1A
affjkjal-1	1.17185	-1.58634	FL	FDC	#088B1A
affjlmnf-1	5.18393	-2.727	FL	FL-B	#0EBCE8
affjnlkf-1	2.41358	-2.69294	FL	FL-B	#0EBCE8
affjoecp-1	3.30499	5.48817	FL	T-FH	mediumorchid1
affjogkg-1	0.436697	-5.14574	FL	FL-B	#0EBCE8
affkcjlj-1	5.42081	-4.30177	FL	FL-B	#0EBCE8
affkeoji-1	5.57357	-4.15285	FL	FL-B	#0EBCE8
affkfhid-1	6.62511	-3.2082	FL	FL-B	#0EBCE8
affkfjpg-1	6.17338	-4.54003	FL	FL-B	#0EBCE8
affkkcgi-1	1.11157	5.82657	FL	T-REG	darkorchid1
affknhpf-1	3.33682	-4.72709	FL	FL-B	#0EBCE8
affknnln-1	2.5413	6.92892	FL	T-FH	mediumorchid1
affkoemd-1	3.51256	7.29325	FL	T-FH	mediumorchid1
affkpfoj-1	4.75402	-4.36641	FL	FL-B	#0EBCE8
afflapdm-1	6.98386	-2.81767	FL	FL-B	#0EBCE8
afflcdnp-1	6.07457	-2.68384	FL	FL-B	#0EBCE8
afflikfn-1	3.4671	-1.67033	FL	FL-B	#0EBCE8
affmdkik-1	3.60317	-3.02162	FL	FL-B	#0EBCE8
affmhkki-1	5.84857	1.26043	FL	FRC	#BEDEA6
affmjllg-1	4.63197	-3.34856	FL	FL-B	#0EBCE8
affmllbp-1	3.42303	-3.39591	FL	FL-B	#0EBCE8
affmmjnl-1	3.38763	-4.03411	FL	FL-B	#0EBCE8
affmoklc-1	6.38813	-3.18744	FL	FL-B	#0EBCE8
affndeln-1	5.42787	-2.57741	FL	FL-B	#0EBCE8
affndkpo-1	4.9356	-3.20905	FL	FL-B	#0EBCE8
affndlbn-1	-3.16774	3.33249	FL	FRC	#BEDEA6
affnfnif-1	5.22138	-4.52666	FL	FL-B	#0EBCE8
affnfpeb-1	4.64129	-3.79186	FL	FL-B	#0EBCE8
affnmfje-1	3.49479	3.65085	FL	T-H	magenta4
affnnlal-1	3.47374	6.94847	FL	T-FH	mediumorchid1
affoaaid-1	3.51744	-0.588266	FL	Myeloid	snow3
affoflgh-1	3.16566	7.65076	FL	T-FH	mediumorchid1
affohfdf-1	3.85849	-3.9559	FL	FL-B	#0EBCE8
affojchm-1	3.33736	-1.27921	FL	FL-B	#0EBCE8
affoledd-1	3.82653	-3.1746	FL	FL-B	#0EBCE8
affolggl-1	4.1291	-3.37943	FL	FL-B	#0EBCE8
affoljkm-1	2.65213	-2.9876	FL	FL-B	#0EBCE8
affonbho-1	5.6658	-4.38802	FL	FL-B	#0EBCE8
affonnem-1	6.36802	0.0095964	FL	FRC	#BEDEA6
affoogbm-1	3.05881	-2.91243	FL	FL-B	#0EBCE8
affpbhko-1	2.45891	-3.22273	FL	FL-B	#0EBCE8
affpbncn-1	5.64758	-4.79882	FL	FL-B	#0EBCE8
affpdddp-1	5.35883	-1.94622	FL	FL-B	#0EBCE8
affpgceh-1	4.72695	-2.71915	FL	FL-B	#0EBCE8
affphkle-1	5.87623	-2.26298	FL	FL-B	#0EBCE8
affpiini-1	5.01335	-4.27137	FL	FL-B	#0EBCE8
affpjbfj-1	3.82926	-1.81068	FL	FL-B	#0EBCE8
affpjmfj-1	3.97389	-3.79782	FL	FL-B	#0EBCE8
affpkfij-1	3.58079	-1.22503	FL	FL-B	#0EBCE8
affpnflb-1	-1.21021	-4.17201	FL	FL-B	#0EBCE8
affpogbj-1	6.08411	-3.6183	FL	FL-B	#0EBCE8
affppofj-1	2.83636	-3.38236	FL	FL-B	#0EBCE8
afgabikf-1	4.18313	-2.38108	FL	FL-B	#0EBCE8
afgacmdh-1	5.71237	-2.38579	FL	FL-B	#0EBCE8
afgafoan-1	5.17784	-4.18866	FL	FL-B	#0EBCE8
afgahadc-1	5.66753	-2.53414	FL	FL-B	#0EBCE8
afgahefl-1	5.45771	-2.75801	FL	FL-B	#0EBCE8
afgahijm-1	4.67997	-3.15887	FL	FL-B	#0EBCE8
afgajecn-1	5.80721	-3.05786	FL	FL-B	#0EBCE8
afgakaal-1	6.72651	-2.9225	FL	FL-B	#0EBCE8
afgamcbd-1	4.30874	-4.2776	FL	FL-B	#0EBCE8
afgamdbo-1	5.69624	-3.3175	FL	FL-B	#0EBCE8
afgamieo-1	3.13941	-2.9683	FL	FL-B	#0EBCE8
afgbdojl-1	5.54381	-3.48842	FL	FL-B	#0EBCE8
afgbffhc-1	1.14615	-2.64627	FL	FL-B	#0EBCE8
afgbfoip-1	4.83025	-3.16423	FL	FL-B	#0EBCE8
afgbghif-1	3.47351	-5.79737	FL	FL-B	#0EBCE8
afgbkdhh-1	2.4636	6.43307	FL	T-FH	mediumorchid1
afgbkipm-1	3.98222	-3.5274	FL	FL-B	#0EBCE8
afgbljjo-1	1.07298	-1.26448	FL	FDC	#088B1A
afgbphkn-1	3.1827	-4.91206	FL	FL-B	#0EBCE8
afgcamba-1	2.31112	-2.08514	FL	FDC	#088B1A
afgcamkm-1	4.50801	-2.72044	FL	FL-B	#0EBCE8
afgcdbpc-1	5.42476	-3.27054	FL	FL-B	#0EBCE8
afgcdcjm-1	1.28252	-3.91165	FL	FL-B	#0EBCE8
afgcejcj-1	2.38487	-3.99001	FL	FL-B	#0EBCE8
afgchcno-1	4.45903	-4.55349	FL	FL-B	#0EBCE8
afgchhpb-1	3.2465	-4.91307	FL	FL-B	#0EBCE8
afgciehe-1	5.68831	-2.99377	FL	FL-B	#0EBCE8
afgcllle-1	3.35412	-3.75822	FL	FL-B	#0EBCE8
afgcmibo-1	4.08964	-4.29371	FL	FL-B	#0EBCE8
afgcnfca-1	1.39236	-1.87304	FL	FDC	#088B1A
afgcngjc-1	4.69359	-4.92541	FL	FL-B	#0EBCE8
afgdaepn-1	1.97424	-1.85322	FL	FDC	#088B1A
afgdefdm-1	3.29564	7.49969	FL	T-FH	mediumorchid1
afgdekha-1	3.66552	3.9161	FL	T-H	magenta4
afgdllmh-1	3.14434	-3.87051	FL	FL-B	#0EBCE8
afgdmoii-1	5.00506	-3.19873	FL	FL-B	#0EBCE8
afgdpdde-1	5.21238	-2.97005	FL	FL-B	#0EBCE8
afgeakjh-1	4.149	-2.47654	FL	FL-B	#0EBCE8
afgeehmp-1	4.63813	-3.28334	FL	FL-B	#0EBCE8
afgehfbb-1	1.70067	-2.10882	FL	FDC	#088B1A
afgejloi-1	3.90912	-4.06709	FL	FL-B	#0EBCE8
afgemmni-1	5.67713	-2.2589	FL	FL-B	#0EBCE8
afgepcld-1	5.98243	-4.44324	FL	FL-B	#0EBCE8
afgepimn-1	4.68668	-3.3942	FL	FL-B	#0EBCE8
afgfbmim-1	3.07301	-2.56314	FL	FL-B	#0EBCE8
afgfcpjm-1	4.9301	-2.34236	FL	FL-B	#0EBCE8
afgfedbl-1	6.42265	-2.14025	FL	FL-B	#0EBCE8
afgfeebi-1	6.96445	-3.02071	FL	FL-B	#0EBCE8
afgfgboo-1	4.87777	-2.89024	FL	FL-B	#0EBCE8
afgfggki-1	5.02487	-3.90834	FL	FL-B	#0EBCE8
afgfhpga-1	3.35528	-2.51005	FL	FL-B	#0EBCE8
afgfjlcg-1	5.69939	-4.90668	FL	FL-B	#0EBCE8
afgfmiid-1	3.7677	-1.41756	FL	FRC	#BEDEA6
afgfmnga-1	6.2865	0.58847	FL	FRC	#BEDEA6
afgfnknp-1	6.08845	-2.80733	FL	FL-B	#0EBCE8
afgfonjh-1	-0.442704	-3.7975	FL	FL-B	#0EBCE8
afgfpejf-1	3.22593	6.53145	FL	T-FH	mediumorchid1
afgfpekc-1	-5.24404	3.92342	FL	rFRC	#2AC200
afggeoeh-1	4.81988	-3.02416	FL	FL-B	#0EBCE8
afgggcop-1	4.35337	-2.7094	FL	FL-B	#0EBCE8
afgggnce-1	4.5514	-3.45743	FL	FL-B	#0EBCE8
afggjaeg-1	3.79382	-2.7948	FL	FL-B	#0EBCE8
afggnjbc-1	3.34246	0.161626	FL	Myeloid	snow3
afggpbhp-1	3.90614	-3.34656	FL	FL-B	#0EBCE8
afggpfpo-1	5.03903	-2.63479	FL	FL-B	#0EBCE8
afghdhlf-1	6.24274	-2.29029	FL	FL-B	#0EBCE8
afghhmdo-1	-0.360027	-4.52951	FL	FL-B	#0EBCE8
afghjhid-1	6.29409	-2.25341	FL	FL-B	#0EBCE8
afghkdkl-1	4.45193	-3.18665	FL	FL-B	#0EBCE8
afghklek-1	6.60753	-2.50161	FL	FL-B	#0EBCE8
afghlchb-1	3.89925	-1.95166	FL	FL-B	#0EBCE8
afghmedo-1	3.37691	-1.90854	FL	FL-B	#0EBCE8
afghnaia-1	4.3869	-3.33772	FL	FL-B	#0EBCE8
afgibcif-1	4.15138	-2.63163	FL	FL-B	#0EBCE8
afgifgii-1	4.14653	-5.49136	FL	FL-B	#0EBCE8
afgigogp-1	3.5486	-3.82241	FL	FL-B	#0EBCE8
afgijjmc-1	3.32861	6.4532	FL	T-FH	mediumorchid1
afgijohj-1	1.43808	-1.63326	FL	FDC	#088B1A
afgjbpdg-1	4.65812	0.165007	FL	FL-B	#0EBCE8
afgjcbeh-1	4.46192	-3.60384	FL	FL-B	#0EBCE8
afgjckbi-1	4.75959	-2.94261	FL	FL-B	#0EBCE8
afgjeodl-1	4.04089	-3.46978	FL	FL-B	#0EBCE8
afgjfhmh-1	5.17638	-2.93971	FL	FL-B	#0EBCE8
afgjiffj-1	1.77638	-3.30707	FL	FL-B	#0EBCE8
afgjphlk-1	0.268537	-4.67572	FL	FL-B	#0EBCE8
afgjplpk-1	4.42693	-1.81641	FL	FL-B	#0EBCE8
afgkihod-1	6.40608	-2.24303	FL	FL-B	#0EBCE8
afgkmnao-1	4.70019	-3.30419	FL	FL-B	#0EBCE8
afgkplcd-1	4.16761	-0.498244	FL	rFRC	#2AC200
afglbmdb-1	4.1504	-2.85744	FL	FL-B	#0EBCE8
afgldkjc-1	1.64176	-4.37771	FL	FL-B	#0EBCE8
afgljmnf-1	5.86941	-2.09206	FL	FL-B	#0EBCE8
afglkodk-1	3.63774	-2.29102	FL	FL-B	#0EBCE8
afglpagi-1	5.93175	-3.05989	FL	FL-B	#0EBCE8
afgmaifh-1	0.0233571	-5.36616	FL	FL-B	#0EBCE8
afgmccmj-1	-0.636677	-4.67569	FL	FL-B	#0EBCE8
afgmjfho-1	4.15312	-1.50064	FL	Myeloid	snow3
afgmjgkf-1	6.4316	-2.53874	FL	FL-B	#0EBCE8
afgmkkol-1	2.56833	5.30333	FL	T-REG	darkorchid1
afgmlmnp-1	6.10452	-2.56432	FL	FL-B	#0EBCE8
afgmmmgm-1	5.56977	-3.64165	FL	FL-B	#0EBCE8
afgmngfl-1	6.11466	-2.73185	FL	FL-B	#0EBCE8
afgmomaa-1	3.96736	-3.12646	FL	FL-B	#0EBCE8
afgmpogf-1	5.11624	-3.04625	FL	FL-B	#0EBCE8
afgnepee-1	5.86178	-3.80641	FL	FL-B	#0EBCE8
afgnfnod-1	5.79434	4.79255	FL	T-TOX	mediumpurple1
afgnhclm-1	2.68842	-5.93548	FL	FDC	#088B1A
afgnjegf-1	4.10811	-4.22605	FL	FL-B	#0EBCE8
afgnlcag-1	1.21471	-4.78306	FL	FL-B	#0EBCE8
afgnogcb-1	1.41851	-2.07739	FL	FDC	#088B1A
afgobkhf-1	4.95401	-5.24736	FL	FL-B	#0EBCE8
afgobllh-1	4.74113	-2.94341	FL	FL-B	#0EBCE8
afgoegjd-1	-1.10904	-4.1483	FL	FL-B	#0EBCE8
afgogpio-1	0.167104	-4.10236	FL	FL-B	#0EBCE8
afgojnpl-1	0.393498	-4.98192	FL	FL-B	#0EBCE8
afgokfnm-1	3.88115	-6.05946	FL	FL-B	#0EBCE8
afgollaa-1	3.47882	-6.6916	FL	FL-B	#0EBCE8
afgomkco-1	5.76189	-3.98626	FL	FL-B	#0EBCE8
afgpceog-1	3.05887	-5.96915	FL	FL-B	#0EBCE8
afgpdmio-1	-0.124846	-5.69451	FL	FL-B	#0EBCE8
afgpedim-1	3.06998	-5.15244	FL	FL-B	#0EBCE8
afgpjeml-1	3.02484	-4.94255	FL	FL-B	#0EBCE8
afgpncll-1	3.23416	-4.04313	FL	FL-B	#0EBCE8
afgpnlbm-1	-1.21863	-4.20283	FL	FL-B	#0EBCE8
afgppkml-1	-0.658188	-4.28447	FL	FL-B	#0EBCE8
afhaaldd-1	3.23966	-6.36562	FL	FL-B	#0EBCE8
afhadbgc-1	4.06621	-5.15154	FL	FL-B	#0EBCE8
afhahega-1	1.81014	-4.55377	FL	FL-B	#0EBCE8
afhaklgi-1	3.57909	-6.10271	FL	FL-B	#0EBCE8
afhaljdg-1	3.23736	5.94779	FL	T-FH	mediumorchid1
afhanbbc-1	4.15782	-5.60703	FL	FL-B	#0EBCE8
afhaneni-1	3.24358	-5.77371	FL	FL-B	#0EBCE8
afhbadkl-1	3.26485	-4.95543	FL	FL-B	#0EBCE8
afhbckdf-1	1.70174	-4.20791	FL	FL-B	#0EBCE8
afhbcpie-1	0.172289	-3.10513	FL	T-FH	mediumorchid1
afhbgefn-1	2.95461	-3.92512	FL	FL-B	#0EBCE8
afhbilod-1	-0.551169	-5.45665	FL	FL-B	#0EBCE8
afhbmjkl-1	-0.189576	-3.78242	FL	FL-B	#0EBCE8
afhbmpbg-1	0.287432	-4.28743	FL	FL-B	#0EBCE8
afhbmpjl-1	2.50981	7.11649	FL	T-FH	mediumorchid1
afhcbnjd-1	3.13974	-4.44368	FL	FL-B	#0EBCE8
afhccicp-1	3.46806	-4.23313	FL	FL-B	#0EBCE8
afhchfcc-1	2.33558	5.62332	FL	T-FH	mediumorchid1
afhching-1	0.321853	-6.05261	FL	FL-B	#0EBCE8
afhcjiga-1	2.77349	-5.77242	FL	FL-B	#0EBCE8
afhcmcok-1	1.35147	-4.37824	FL	FL-B	#0EBCE8
afhdbkkf-1	1.99789	-5.31801	FL	FDC	#088B1A
afhdfjdb-1	2.63046	-4.39685	FL	FL-B	#0EBCE8
afhdfmcc-1	4.56065	-5.67866	FL	FL-B	#0EBCE8
afhdgmjj-1	3.28767	6.27599	FL	T-FH	mediumorchid1
afhdihej-1	-0.656107	-5.29198	FL	FL-B	#0EBCE8
afhdjefk-1	1.17873	-3.9717	FL	FL-B	#0EBCE8
afhdngnl-1	2.79123	-2.2514	FL	FL-B	#0EBCE8
afhdnkjj-1	1.19845	-1.53353	FL	FDC	#088B1A
afhdphdb-1	3.31179	7.49923	FL	T-FH	mediumorchid1
afhdppbi-1	-0.75172	-4.66057	FL	FL-B	#0EBCE8
afhebhdo-1	2.59877	-5.41053	FL	FL-B	#0EBCE8
afhedfoc-1	2.05753	-3.39029	FL	FL-B	#0EBCE8
afhefbop-1	3.45479	7.05288	FL	T-FH	mediumorchid1
afhehdlb-1	-0.587888	-4.76309	FL	FL-B	#0EBCE8
afhejbmg-1	3.3634	-4.80186	FL	FL-B	#0EBCE8
afhelojf-1	2.80195	-5.63759	FL	FL-B	#0EBCE8
afhemjnc-1	3.30978	-5.44255	FL	FL-B	#0EBCE8
afhenmke-1	1.29648	-1.50306	FL	FDC	#088B1A
afheogdh-1	0.926506	-4.16231	FL	FL-B	#0EBCE8
afheojca-1	4.12883	-6.1523	FL	FL-B	#0EBCE8
afhepboo-1	2.97605	-2.78319	FL	FL-B	#0EBCE8
afhepghd-1	1.5198	-4.16959	FL	FL-B	#0EBCE8
afhfbmij-1	2.09647	-4.67762	FL	FL-B	#0EBCE8
afhfddpn-1	0.741059	-5.06846	FL	FL-B	#0EBCE8
afhfdimb-1	-0.280455	-4.20505	FL	FL-B	#0EBCE8
afhfeagf-1	3.61102	-6.22368	FL	FL-B	#0EBCE8
afhfekkn-1	-0.777746	-4.90105	FL	FL-B	#0EBCE8
afhfijgl-1	2.63841	-3.54097	FL	FL-B	#0EBCE8
afhfkack-1	0.458046	-3.86452	FL	FL-B	#0EBCE8
afhfkbcp-1	3.16096	-6.27037	FL	FL-B	#0EBCE8
afhgapfj-1	3.40284	-3.83336	FL	FL-B	#0EBCE8
afhgcikd-1	3.13504	7.4251	FL	T-FH	mediumorchid1
afhgdghi-1	0.632128	-3.78867	FL	FL-B	#0EBCE8
afhgfgpc-1	2.58231	-3.23973	FL	FL-B	#0EBCE8
afhgfkde-1	3.23698	-4.06017	FL	FL-B	#0EBCE8
afhggbda-1	4.48953	-3.60725	FL	FL-B	#0EBCE8
afhghhja-1	1.46561	-1.87095	FL	FL-B	#0EBCE8
afhgicke-1	3.30362	-3.93659	FL	FL-B	#0EBCE8
afhgkghk-1	-0.242547	-5.67522	FL	FL-B	#0EBCE8
afhgmebj-1	1.99192	-4.12429	FL	FL-B	#0EBCE8
afhhalcc-1	2.14471	-3.9455	FL	FL-B	#0EBCE8
afhhdhjn-1	1.73943	-5.04046	FL	FL-B	#0EBCE8
afhhfapn-1	2.53114	-4.1685	FL	FL-B	#0EBCE8
afhhhdok-1	3.29665	-6.32474	FL	FL-B	#0EBCE8
afhhhimn-1	0.0665001	-4.94967	FL	FL-B	#0EBCE8
afhhhnnf-1	4.91945	-4.87324	FL	FL-B	#0EBCE8
afhhihmg-1	-0.586859	-5.48825	FL	FL-B	#0EBCE8
afhhjhmb-1	3.90094	-3.99961	FL	FL-B	#0EBCE8
afhhlegc-1	0.464064	-5.30265	FL	FL-B	#0EBCE8
afhhlhdn-1	0.0619335	-5.84888	FL	FL-B	#0EBCE8
afhhmfgl-1	3.33373	-6.26812	FL	FL-B	#0EBCE8
afhhmkhl-1	2.8973	-5.84632	FL	FL-B	#0EBCE8
afhiaijp-1	0.019647	-3.22319	FL	FL-B	#0EBCE8
afhianhk-1	1.67312	-4.84087	FL	FL-B	#0EBCE8
afhidmac-1	1.94363	-4.24128	FL	FL-B	#0EBCE8
afhigacf-1	2.7409	-4.01478	FL	FL-B	#0EBCE8
afhihcae-1	3.16329	-4.36472	FL	FL-B	#0EBCE8
afhiimpm-1	-0.134154	-5.53409	FL	FL-B	#0EBCE8
afhinpll-1	3.07664	6.41351	FL	T-FH	mediumorchid1
afhipkdj-1	0.276274	-5.02298	FL	FL-B	#0EBCE8
afhjadbi-1	0.862247	-4.4962	FL	FL-B	#0EBCE8
afhjbame-1	2.28618	-4.09075	FL	FL-B	#0EBCE8
afhjcbhi-1	3.93227	-4.38112	FL	FL-B	#0EBCE8
afhjeaae-1	3.18361	-4.58501	FL	FL-B	#0EBCE8
afhjfafe-1	0.886035	-4.97481	FL	FL-B	#0EBCE8
afhjfinb-1	3.7325	-6.39529	FL	FL-B	#0EBCE8
afhjgfkn-1	1.2546	-1.66108	FL	FDC	#088B1A
afhjgihj-1	0.488692	-5.30284	FL	FL-B	#0EBCE8
afhjgopi-1	1.25727	-5.30115	FL	FL-B	#0EBCE8
afhjhmcf-1	2.54479	-5.4084	FL	FL-B	#0EBCE8
afhjileg-1	2.84952	-4.36938	FL	FL-B	#0EBCE8
afhjjkpp-1	-0.249189	-5.71487	FL	FL-B	#0EBCE8
afhjlfhj-1	3.55464	7.2513	FL	T-FH	mediumorchid1
afhjlfmd-1	2.99503	-4.72488	FL	FL-B	#0EBCE8
afhjmjnh-1	2.57844	-4.89252	FL	FDC	#088B1A
afhkahkf-1	3.45192	-6.43159	FL	FL-B	#0EBCE8
afhkakkb-1	-0.0879593	-5.51666	FL	FL-B	#0EBCE8
afhkanhh-1	1.69108	-3.66651	FL	FL-B	#0EBCE8
afhkdphj-1	3.42659	-6.53854	FL	FL-B	#0EBCE8
afhkejki-1	1.96215	-2.43153	FL	FDC	#088B1A
afhkfook-1	2.70244	0.196906	FL	Myeloid	snow3
afhkjbmb-1	3.06467	-0.971491	FL	Myeloid	snow3
afhkjokk-1	1.31145	0.934246	FL	Myeloid	snow3
afhkkhpl-1	3.40334	-4.76819	FL	FL-B	#0EBCE8
afhkleeg-1	3.04078	-5.13085	FL	FL-B	#0EBCE8
afhkngem-1	3.65049	6.47169	FL	T-FH	mediumorchid1
afhkpkie-1	0.0314361	-5.95182	FL	FL-B	#0EBCE8
afhladko-1	5.51026	-5.01606	FL	FL-B	#0EBCE8
afhlajeb-1	2.26605	-3.19102	FL	FL-B	#0EBCE8
afhlcabj-1	2.97665	-4.93822	FL	FL-B	#0EBCE8
afhlfkoj-1	3.00547	-6.28628	FL	FL-B	#0EBCE8
afhliecl-1	0.181129	-4.09714	FL	FL-B	#0EBCE8
afhlkaod-1	2.34868	-4.33652	FL	FL-B	#0EBCE8
afhlkipe-1	2.62048	-4.44907	FL	FL-B	#0EBCE8
afhlnbnc-1	1.79692	-4.06865	FL	FL-B	#0EBCE8
afhlndib-1	4.27179	-5.49657	FL	FL-B	#0EBCE8
afhlpkpl-1	2.85454	-4.78033	FL	FL-B	#0EBCE8
afhmcppk-1	4.46781	-5.72953	FL	FL-B	#0EBCE8
afhmfpbe-1	3.82672	6.5305	FL	T-FH	mediumorchid1
afhmldhi-1	1.9278	-4.41642	FL	FL-B	#0EBCE8
afhmllkg-1	3.28353	-4.58939	FL	FL-B	#0EBCE8
afhmmckb-1	1.24324	-5.03281	FL	FL-B	#0EBCE8
afhndjgg-1	2.65117	-5.70916	FL	FL-B	#0EBCE8
afhndnbm-1	2.96735	7.1195	FL	T-FH	mediumorchid1
afhndndc-1	1.5936	-2.15764	FL	FDC	#088B1A
afhnehnl-1	2.9554	-5.41217	FL	FL-B	#0EBCE8
afhnhafk-1	4.36407	-5.89349	FL	FL-B	#0EBCE8
afhnkkhb-1	2.84133	-4.2505	FL	FL-B	#0EBCE8
afhnopcb-1	3.49789	-5.43514	FL	FL-B	#0EBCE8
afhnpgjl-1	3.30752	-4.25916	FL	FL-B	#0EBCE8
afhnppom-1	2.39566	-3.78339	FL	FL-B	#0EBCE8
afhobkfi-1	1.99465	-2.27172	FL	FDC	#088B1A
afhobpip-1	2.91409	-4.3355	FL	FL-B	#0EBCE8
afhodknj-1	4.3473	-6.33645	FL	FL-B	#0EBCE8
afhoegbb-1	3.06563	-4.5976	FL	FL-B	#0EBCE8
afhofdbe-1	3.59836	-5.13586	FL	FL-B	#0EBCE8
afhogdjc-1	2.83989	-3.69356	FL	FL-B	#0EBCE8
afhogija-1	3.18964	-4.1884	FL	FL-B	#0EBCE8
afhojipc-1	3.64766	-5.81634	FL	FL-B	#0EBCE8
afhpadkh-1	0.058924	-5.84637	FL	FL-B	#0EBCE8
afhpamjb-1	3.11054	-6.43275	FL	FL-B	#0EBCE8
afhpbann-1	1.04215	-1.61999	FL	FDC	#088B1A
afhpfhil-1	0.432457	-5.25505	FL	FL-B	#0EBCE8
afhpgcba-1	2.45863	-3.61246	FL	FL-B	#0EBCE8
afhphodn-1	0.330111	-4.50628	FL	FL-B	#0EBCE8
afhpkdnl-1	2.84102	-3.57075	FL	FL-B	#0EBCE8
afhpkloj-1	2.02518	-4.64519	FL	FL-B	#0EBCE8
afhpojcn-1	0.582016	-4.91883	FL	FL-B	#0EBCE8
afiadcga-1	0.937809	-4.45812	FL	FL-B	#0EBCE8
afiaicom-1	-0.722302	-4.75173	FL	FL-B	#0EBCE8
afianmhe-1	-0.837672	-4.49513	FL	FL-B	#0EBCE8
afibaakc-1	0.858888	-3.98407	FL	FL-B	#0EBCE8
afibamac-1	2.89611	-4.77789	FL	FL-B	#0EBCE8
afibkbnd-1	3.68817	6.46253	FL	T-FH	mediumorchid1
afibkhme-1	-0.611708	-5.38126	FL	FL-B	#0EBCE8
afiblflp-1	4.61705	-5.43774	FL	FL-B	#0EBCE8
afibnecg-1	0.726328	-4.79668	FL	FL-B	#0EBCE8
afibnhio-1	1.49712	-5.44423	FL	FL-B	#0EBCE8
afibolmp-1	1.66626	-1.65024	FL	FDC	#088B1A
afibonon-1	1.85354	-4.22014	FL	FL-B	#0EBCE8
afibpajo-1	3.12276	-5.59385	FL	FL-B	#0EBCE8
aficapjd-1	-0.0228084	-5.65365	FL	FL-B	#0EBCE8
aficfcfp-1	2.45709	-2.4561	FL	FL-B	#0EBCE8
aficfdll-1	2.40358	-4.52007	FL	FL-B	#0EBCE8
aficiofn-1	0.233156	-6.02572	FL	FL-B	#0EBCE8
aficjblm-1	3.2131	7.70797	FL	T-FH	mediumorchid1
aficjfge-1	2.22172	-3.93591	FL	FL-B	#0EBCE8
aficnngg-1	3.20358	-4.1877	FL	FL-B	#0EBCE8
aficnokd-1	3.34593	-5.64174	FL	FL-B	#0EBCE8
afidamhk-1	4.73105	-2.0955	FL	FL-B	#0EBCE8
afidbiek-1	4.93715	-5.5079	FL	FL-B	#0EBCE8
afidffmp-1	2.45502	-3.4974	FL	FL-B	#0EBCE8
afidibkb-1	-0.229886	-3.27605	FL	DLBCL-B	#83CAE8
afidnaoj-1	-1.12559	-4.26083	FL	FL-B	#0EBCE8
afidpdlm-1	3.73562	6.809	FL	T-FH	mediumorchid1
afidpgao-1	1.22655	-4.38983	FL	FL-B	#0EBCE8
afiebgmn-1	-0.720179	-5.38735	FL	FL-B	#0EBCE8
afiebjpf-1	2.64224	-3.69025	FL	FL-B	#0EBCE8
afiecgfh-1	1.74999	-4.34172	FL	FL-B	#0EBCE8
afiecibc-1	3.24018	7.16026	FL	T-FH	mediumorchid1
afiecnpf-1	0.0253007	-3.60376	FL	FL-B	#0EBCE8
afieddgm-1	1.81541	-4.83778	FL	FL-B	#0EBCE8
afiefmon-1	2.68065	-5.42664	FL	FL-B	#0EBCE8
afiegddh-1	2.89623	6.93713	FL	T-FH	mediumorchid1
afieiepp-1	3.04497	-5.80739	FL	FL-B	#0EBCE8
afiejcdl-1	3.05725	-5.01591	FL	Myeloid	snow3
afiekbna-1	4.26353	-5.87307	FL	FL-B	#0EBCE8
afienhia-1	3.90679	-6.45435	FL	FL-B	#0EBCE8
afiepbgm-1	3.39132	-5.35171	FL	FL-B	#0EBCE8
afifadag-1	4.54858	-4.81907	FL	FL-B	#0EBCE8
afifbdeb-1	3.44796	-3.95989	FL	FL-B	#0EBCE8
afifdaje-1	3.50653	6.45274	FL	T-FH	mediumorchid1
afifeajm-1	4.58538	-4.11837	FL	FL-B	#0EBCE8
afifkcfn-1	3.51318	-5.92048	FL	FL-B	#0EBCE8
afifmfom-1	-0.50927	-5.55029	FL	FL-B	#0EBCE8
afifobom-1	-0.857493	-5.15545	FL	FL-B	#0EBCE8
afifpmfc-1	3.0496	-4.51988	FL	FL-B	#0EBCE8
afigbkkn-1	4.45994	-5.5928	FL	FL-B	#0EBCE8
afigcnkn-1	2.43231	-5.0356	FL	FL-B	#0EBCE8
afigenkj-1	4.52831	-2.05447	FL	Myeloid	snow3
afigfbdp-1	1.69945	-4.60868	FL	FL-B	#0EBCE8
afigfchm-1	2.84244	-4.59648	FL	FL-B	#0EBCE8
afiggjeo-1	2.95965	-3.7258	FL	FL-B	#0EBCE8
afiglcaa-1	1.95277	-4.72445	FL	FL-B	#0EBCE8
afigmhjg-1	3.60643	-6.03542	FL	FL-B	#0EBCE8
afigngof-1	1.91245	6.35114	FL	T-FH	mediumorchid1
afigolpm-1	-0.312939	-4.6542	FL	FL-B	#0EBCE8
afigpoii-1	2.18136	-3.19123	FL	FL-B	#0EBCE8
afihblbp-1	2.72921	-4.91666	FL	FL-B	#0EBCE8
afihgiol-1	2.849	-5.67867	FL	FL-B	#0EBCE8
afihjjkm-1	0.820235	-4.46551	FL	FL-B	#0EBCE8
afihkfgj-1	-0.842232	-5.00943	FL	FL-B	#0EBCE8
afihknoo-1	4.08401	-0.87708	FL	FL-B	#0EBCE8
afihlphm-1	4.72627	-5.99256	FL	FL-B	#0EBCE8
afihnjgg-1	0.70412	-4.99717	FL	FL-B	#0EBCE8
afiiaanl-1	3.62834	-6.44736	FL	FL-B	#0EBCE8
afiibebc-1	1.42351	-4.51706	FL	FL-B	#0EBCE8
afiiekmh-1	3.60065	-5.17214	FL	FL-B	#0EBCE8
afiihhom-1	4.9283	5.11145	FL	T-FH	mediumorchid1
afiihnfc-1	0.625753	-4.76165	FL	FL-B	#0EBCE8
afiiifbd-1	0.477006	-3.67375	FL	FL-B	#0EBCE8
afiiipib-1	1.07695	4.40922	FL	T-FH	mediumorchid1
afiimopl-1	4.92613	-5.55143	FL	FL-B	#0EBCE8
afijabih-1	3.33418	-5.93655	FL	FL-B	#0EBCE8
afijhjlk-1	2.12137	5.82424	FL	T-FH	mediumorchid1
afijinoh-1	1.66015	-4.28583	FL	FL-B	#0EBCE8
afijnhfg-1	0.164909	-3.73853	FL	FL-B	#0EBCE8
afikalae-1	3.38825	-3.96665	FL	FL-B	#0EBCE8
afikffoj-1	0.724969	-5.03531	FL	FL-B	#0EBCE8
afikjflf-1	0.334757	-4.91598	FL	FL-B	#0EBCE8
afiklpil-1	2.46132	-5.2726	FL	FL-B	#0EBCE8
afikojjp-1	0.727617	-5.00533	FL	FL-B	#0EBCE8
afilacke-1	3.48638	-5.76903	FL	FL-B	#0EBCE8
afilalif-1	3.50108	-6.13309	FL	FL-B	#0EBCE8
afilenod-1	3.22492	-5.35529	FL	FL-B	#0EBCE8
afilgkjd-1	3.2635	-4.57747	FL	FL-B	#0EBCE8
afilkchk-1	3.30382	7.13116	FL	T-FH	mediumorchid1
afillllj-1	2.56997	-5.03846	FL	FL-B	#0EBCE8
afiloghf-1	2.53581	-5.25867	FL	FL-B	#0EBCE8
afilpoah-1	-0.801901	-4.38495	FL	FL-B	#0EBCE8
afimdoli-1	3.31835	-6.13625	FL	FL-B	#0EBCE8
afimenbc-1	-0.97824	-4.59259	FL	FL-B	#0EBCE8
afimiegj-1	-1.18053	-4.43578	FL	FL-B	#0EBCE8
afimkpom-1	3.51767	-5.31634	FL	FL-B	#0EBCE8
afimnimi-1	0.748345	1.21103	FL	Myeloid	snow3
afimoefl-1	2.74291	-4.79474	FL	FL-B	#0EBCE8
afimomhg-1	3.98315	-6.49221	FL	FL-B	#0EBCE8
afimpopg-1	-0.422065	-5.53387	FL	FL-B	#0EBCE8
afinapii-1	4.53404	-3.89943	FL	FL-B	#0EBCE8
afinbjmf-1	-0.187007	-5.79916	FL	FL-B	#0EBCE8
afinmbga-1	0.323362	-4.74162	FL	FL-B	#0EBCE8
afinofom-1	-0.805186	-4.40142	FL	FL-B	#0EBCE8
afinomcb-1	-1.13506	-4.71909	FL	FL-B	#0EBCE8
afinplfl-1	3.71286	-5.75496	FL	FL-B	#0EBCE8
afinppne-1	3.69327	-5.45495	FL	FL-B	#0EBCE8
afioejel-1	-0.609473	-5.33695	FL	FL-B	#0EBCE8
afiojhbf-1	2.22875	-4.87463	FL	FL-B	#0EBCE8
afiokknm-1	2.59241	-3.36387	FL	FL-B	#0EBCE8
afiopnkb-1	3.60886	-5.62923	FL	FL-B	#0EBCE8
afiphijp-1	3.24864	-2.61268	FL	FL-B	#0EBCE8
afipjeci-1	2.50128	-3.47486	FL	FL-B	#0EBCE8
afiplhfp-1	3.42661	5.55382	FL	T-FH	mediumorchid1
afjaaobd-1	2.86947	-3.53435	FL	FL-B	#0EBCE8
afjabmmi-1	2.18089	-3.76641	FL	FL-B	#0EBCE8
afjadhgc-1	2.77344	-4.49814	FL	FL-B	#0EBCE8
afjahaim-1	2.59591	-4.91209	FL	FL-B	#0EBCE8
afjakndk-1	1.45819	1.44075	FL	Myeloid	snow3
afjalkdl-1	3.22459	-4.75501	FL	FL-B	#0EBCE8
afjamofm-1	-0.155577	-3.40941	FL	FL-B	#0EBCE8
afjanfgf-1	5.73495	-1.5861	FL	Myeloid	snow3
afjapggi-1	1.3857	1.4992	FL	Myeloid	snow3
afjbaodf-1	2.68874	-4.29006	FL	FL-B	#0EBCE8
afjbecfl-1	3.29225	6.75883	FL	T-FH	mediumorchid1
afjbemla-1	4.42203	-4.58098	FL	FL-B	#0EBCE8
afjbfibo-1	1.35814	-1.46855	FL	FDC	#088B1A
afjbgkak-1	1.67493	5.14673	FL	T-FH	mediumorchid1
afjbhpkg-1	2.89012	-3.91504	FL	FL-B	#0EBCE8
afjbkkoi-1	3.42153	-5.03268	FL	FL-B	#0EBCE8
afjbpipb-1	4.75483	5.34445	FL	T-TOX	mediumpurple1
afjcahdm-1	1.69945	-1.78843	FL	FDC	#088B1A
afjcaijd-1	5.90245	-0.116741	FL	FRC	#BEDEA6
afjcbgdj-1	2.4437	-5.30135	FL	FL-B	#0EBCE8
afjcbigl-1	2.52542	-4.23023	FL	FL-B	#0EBCE8
afjceoeo-1	2.17914	-3.32105	FL	FL-B	#0EBCE8
afjcgpnh-1	0.363179	-4.68547	FL	FL-B	#0EBCE8
afjciemn-1	3.11785	-4.88373	FL	FL-B	#0EBCE8
afjcjnjh-1	0.396744	-4.81089	FL	FL-B	#0EBCE8
afjcmkbd-1	3.36547	-6.03411	FL	FL-B	#0EBCE8
afjdafjd-1	0.430405	-5.8345	FL	FL-B	#0EBCE8
afjdecic-1	2.44385	-4.10726	FL	FL-B	#0EBCE8
afjdemaj-1	-0.188741	-5.68623	FL	FL-B	#0EBCE8
afjdffad-1	2.63726	-5.25262	FL	FL-B	#0EBCE8
afjdgnhj-1	3.11371	-4.43159	FL	FL-B	#0EBCE8
afjdhebc-1	2.49764	-4.59657	FL	FL-B	#0EBCE8
afjdhjkl-1	2.46181	-2.91575	FL	FL-B	#0EBCE8
afjdlcnn-1	2.99608	-5.20255	FL	FL-B	#0EBCE8
afjecfac-1	2.23777	5.59639	FL	T-REG	darkorchid1
afjemckl-1	2.31596	-4.24857	FL	FL-B	#0EBCE8
afjeofbg-1	2.4325	-4.81993	FL	FL-B	#0EBCE8
afjeohmf-1	0.633646	-5.23603	FL	FL-B	#0EBCE8
afjfbcdl-1	3.59012	6.42543	FL	T-FH	mediumorchid1
afjfdaag-1	3.31036	6.3757	FL	T-FH	mediumorchid1
afjfedbd-1	1.92767	6.36595	FL	T-FH	mediumorchid1
afjfjdcf-1	2.59701	-5.65912	FL	FDC	#088B1A
afjfoajn-1	3.46413	-5.07467	FL	FL-B	#0EBCE8
afjgaood-1	-1.07669	-4.27016	FL	FL-B	#0EBCE8
afjgcimf-1	3.36738	7.27168	FL	T-FH	mediumorchid1
afjgcmcn-1	4.41494	-6.06422	FL	FL-B	#0EBCE8
afjgeopg-1	1.41387	-0.300513	FL	FRC	#BEDEA6
afjgfaci-1	2.32284	-5.07858	FL	FL-B	#0EBCE8
afjgnbdk-1	5.09757	-5.7793	FL	FL-B	#0EBCE8
afjhadch-1	0.452751	-5.31053	FL	FL-B	#0EBCE8
afjhamad-1	2.62713	-4.69826	FL	FL-B	#0EBCE8
afjhbngl-1	3.20323	-2.9646	FL	FL-B	#0EBCE8
afjhcdhf-1	4.02266	-5.45836	FL	FL-B	#0EBCE8
afjhdcic-1	2.45948	-4.74609	FL	FL-B	#0EBCE8
afjhdjon-1	1.5189	-4.79573	FL	FL-B	#0EBCE8
afjheabc-1	3.97913	-3.72623	FL	FL-B	#0EBCE8
afjhfaig-1	2.7867	-5.24833	FL	FL-B	#0EBCE8
afjhfnmd-1	3.50558	5.86866	FL	T-FH	mediumorchid1
afjhjhgp-1	3.7073	-6.13907	FL	FL-B	#0EBCE8
afjhkgbn-1	3.93814	-4.59403	FL	FL-B	#0EBCE8
afjhlalb-1	3.25825	-5.13636	FL	FL-B	#0EBCE8
afjhmjeb-1	0.160986	-5.14561	FL	FL-B	#0EBCE8
afjhmmln-1	-1.24169	-4.3138	FL	FL-B	#0EBCE8
afjhnkgc-1	0.426694	-4.99814	FL	FL-B	#0EBCE8
afjibbbm-1	2.43369	-4.41082	FL	FL-B	#0EBCE8
afjibdcc-1	3.01761	7.17529	FL	T-FH	mediumorchid1
afjiciln-1	0.414765	-5.85526	FL	FL-B	#0EBCE8
afjidgic-1	2.38677	-5.11378	FL	FL-B	#0EBCE8
afjieckh-1	3.12941	5.81077	FL	T-FH	mediumorchid1
afjifhjm-1	5.26976	-4.53731	FL	FL-B	#0EBCE8
afjifpgc-1	3.18103	-4.46406	FL	FL-B	#0EBCE8
afjihcdn-1	-1.20133	-4.24546	FL	FL-B	#0EBCE8
afjiiiig-1	-1.15057	-4.56069	FL	FL-B	#0EBCE8
afjikflb-1	3.53824	-5.24979	FL	FL-B	#0EBCE8
afjiknjc-1	3.18639	-5.97792	FL	FL-B	#0EBCE8
afjikolm-1	-1.06308	-4.41532	FL	FL-B	#0EBCE8
afjinedj-1	2.96851	-4.82804	FL	FL-B	#0EBCE8
afjipfkf-1	-0.0898362	-3.52708	FL	FL-B	#0EBCE8
afjipjki-1	1.4957	-5.15878	FL	FL-B	#0EBCE8
afjjbkif-1	-0.146402	-2.98513	FL	FL-B	#0EBCE8
afjjelca-1	3.36396	5.40537	FL	T-FH	mediumorchid1
afjjhaak-1	-0.513688	-2.46809	FL	FL-B	#0EBCE8
afjjldcj-1	0.64432	-5.36267	FL	FL-B	#0EBCE8
afjkagcl-1	2.80721	-3.4743	FL	FL-B	#0EBCE8
afjkbkpd-1	2.07929	-3.79744	FL	FL-B	#0EBCE8
afjkefmh-1	0.589267	6.37172	FL	T-REG	darkorchid1
afjkhele-1	3.60058	7.38876	FL	T-FH	mediumorchid1
afjkiblk-1	2.53151	-4.09884	FL	FL-B	#0EBCE8
afjkklhf-1	-0.729318	-4.87256	FL	FL-B	#0EBCE8
afjknbbh-1	1.72528	-3.65166	FL	FL-B	#0EBCE8
afjkofmf-1	3.43055	-5.02833	FL	FL-B	#0EBCE8
afjkpckg-1	2.19887	0.862671	FL	Myeloid	snow3
afjkpgpi-1	0.119485	-5.95944	FL	FL-B	#0EBCE8
afjlbiin-1	0.517455	-5.27363	FL	FL-B	#0EBCE8
afjleckk-1	-1.2459	-4.18315	FL	FL-B	#0EBCE8
afjlkehc-1	-0.634979	-4.67457	FL	FL-B	#0EBCE8
afjlpbjh-1	1.37655	-0.346104	FL	FRC	#BEDEA6
afjmafma-1	0.849943	-4.71399	FL	FL-B	#0EBCE8
afjmbpkm-1	3.54195	-6.14875	FL	FL-B	#0EBCE8
afjmcolo-1	2.7999	6.20812	FL	T-FH	mediumorchid1
afjmdaah-1	2.15421	7.54936	FL	T-FH	mediumorchid1
afjmdipg-1	3.94745	-5.37454	FL	FL-B	#0EBCE8
afjmjema-1	2.14828	-4.02942	FL	FL-B	#0EBCE8
afjmlmka-1	3.60856	-5.35767	FL	FL-B	#0EBCE8
afjmmjod-1	2.31642	-4.08763	FL	T-FH	mediumorchid1
afjmnnaj-1	1.37425	-1.08571	FL	FDC	#088B1A
afjmnnkf-1	2.97068	-4.73052	FL	FL-B	#0EBCE8
afjndbnp-1	2.62892	-4.85982	FL	FL-B	#0EBCE8
afjnglgh-1	-0.472	-4.94484	FL	FL-B	#0EBCE8
afjnicfm-1	0.120713	-4.11067	FL	FL-B	#0EBCE8
afjnnchc-1	1.31649	-4.62759	FL	FL-B	#0EBCE8
afjnnkhe-1	3.44693	-5.71144	FL	FL-B	#0EBCE8
afjoepja-1	3.54539	6.37155	FL	T-FH	mediumorchid1
afjofbho-1	3.23534	-6.31099	FL	FL-B	#0EBCE8
afjofnhm-1	2.99783	-6.00469	FL	FL-B	#0EBCE8
afjojomf-1	3.55124	7.16995	FL	T-FH	mediumorchid1
afjolkjb-1	3.20605	-5.86254	FL	FL-B	#0EBCE8
afjoollf-1	3.70474	-5.94896	FL	FL-B	#0EBCE8
afjpbadl-1	2.07706	-4.90835	FL	FL-B	#0EBCE8
afjpbjae-1	4.39587	-5.51639	FL	FL-B	#0EBCE8
afjpbpdg-1	4.85689	-3.7864	FL	FL-B	#0EBCE8
afjpfkce-1	2.01389	-2.02604	FL	FDC	#088B1A
afjpghjj-1	3.27374	-3.95036	FL	FL-B	#0EBCE8
afjpiakb-1	1.57369	-1.63339	FL	FDC	#088B1A
afjpjnch-1	-0.288853	-2.29893	FL	FL-B	#0EBCE8
afjpjpln-1	-0.967733	-4.14578	FL	FL-B	#0EBCE8
afjpnmkk-1	-0.107058	-3.22927	FL	FL-B	#0EBCE8
afjpoamj-1	1.08046	-4.4584	FL	FL-B	#0EBCE8
afjppege-1	3.71458	-4.94056	FL	FL-B	#0EBCE8
afjppkeg-1	2.19959	5.13833	FL	T-REG	darkorchid1
afkaaloa-1	6.65916	-3.1663	FL	FL-B	#0EBCE8
afkabgol-1	5.32261	-3.16869	FL	FL-B	#0EBCE8
afkafpab-1	2.1182	-3.87857	FL	FL-B	#0EBCE8
afkagion-1	3.51126	7.13549	FL	T-FH	mediumorchid1
afkahmlo-1	3.502	3.33676	FL	T-FH	mediumorchid1
afkaiccb-1	5.46956	-4.06471	FL	FL-B	#0EBCE8
afkakmdf-1	5.62556	-0.881632	FL	FRC	#BEDEA6
afkakphh-1	1.70651	-3.32059	FL	FL-B	#0EBCE8
afkalcal-1	1.65143	-5.09215	FL	FL-B	#0EBCE8
afkamoij-1	3.26199	-2.73646	FL	FL-B	#0EBCE8
afkaoaia-1	2.62946	-1.94793	FL	FL-B	#0EBCE8
afkaoepl-1	-0.76971	-2.85657	FL	FL-B	#0EBCE8
afkaomla-1	6.42466	-3.81052	FL	FL-B	#0EBCE8
afkbabdp-1	0.11693	-3.94986	FL	FL-B	#0EBCE8
afkbbpdo-1	4.4586	1.54204	FL	FRC	#BEDEA6
afkbgikm-1	0.633954	-5.32816	FL	FL-B	#0EBCE8
afkbifpk-1	4.52625	-5.69031	FL	FL-B	#0EBCE8
afkbiphd-1	0.271023	-5.04859	FL	FL-B	#0EBCE8
afkbknmf-1	1.9707	5.96772	FL	T-REG	darkorchid1
afkblffn-1	5.21334	-3.30774	FL	FL-B	#0EBCE8
afkbmmoj-1	1.18954	-0.484328	FL	FRC	#BEDEA6
afkcbhoj-1	2.96482	-6.05171	FL	FL-B	#0EBCE8
afkcgljh-1	3.16457	7.20742	FL	T-FH	mediumorchid1
afkcijji-1	5.80799	-3.18021	FL	FL-B	#0EBCE8
afkciogh-1	5.26431	-2.79826	FL	FL-B	#0EBCE8
afkckplf-1	2.71789	-3.05716	FL	FL-B	#0EBCE8
afkcndlc-1	3.55141	-3.48009	FL	FL-B	#0EBCE8
afkcohkd-1	-0.180329	-2.01423	FL	T-FH	mediumorchid1
afkdddcf-1	-0.0503453	-2.80678	FL	FL-B	#0EBCE8
afkddlki-1	2.3695	-1.58696	FL	FDC	#088B1A
afkdebbd-1	-0.344201	-2.82446	FL	FL-B	#0EBCE8
afkdeopl-1	3.19847	7.25563	FL	T-FH	mediumorchid1
afkdgoaa-1	2.41586	7.47285	FL	T-FH	mediumorchid1
afkdjemb-1	-0.244939	-3.80261	FL	FL-B	#0EBCE8
afkdonkh-1	1.55435	5.82649	FL	T-REG	darkorchid1
afkealbk-1	3.3885	7.33776	FL	T-FH	mediumorchid1
afkebfpk-1	0.625757	-4.47472	FL	FL-B	#0EBCE8
afkebpho-1	2.55403	-5.41046	FL	FL-B	#0EBCE8
afkeddic-1	3.35875	7.31906	FL	T-FH	mediumorchid1
afkekmbn-1	-0.590134	-5.42361	FL	FL-B	#0EBCE8
afkelhdb-1	3.30831	6.3883	FL	T-FH	mediumorchid1
afkemnic-1	1.29878	6.94941	FL	T-REG	darkorchid1
afkeobam-1	4.73473	-4.40632	FL	FL-B	#0EBCE8
afkepgio-1	4.12617	-5.78638	FL	FL-B	#0EBCE8
afkeplhb-1	0.568558	-4.36852	FL	FL-B	#0EBCE8
afkfgldg-1	2.9829	-4.32502	FL	FL-B	#0EBCE8
afkfhaom-1	4.32685	-3.05518	FL	FL-B	#0EBCE8
afkfiolm-1	0.964172	-0.893888	FL	FDC	#088B1A
afkfnfke-1	5.07226	-1.26384	FL	FL-B	#0EBCE8
afkfoalo-1	2.44629	-5.10444	FL	FL-B	#0EBCE8
afkfofka-1	1.27094	-1.2534	FL	FDC	#088B1A
afkfpbdb-1	1.22538	-3.59093	FL	FL-B	#0EBCE8
afkgdjfh-1	6.90738	-2.18259	FL	FL-B	#0EBCE8
afkgidgc-1	3.32863	6.19882	FL	T-FH	mediumorchid1
afkgilan-1	0.771717	-2.69787	FL	FL-B	#0EBCE8
afkhbgnp-1	6.71046	-2.74507	FL	FL-B	#0EBCE8
afkhgblb-1	5.31448	-4.48223	FL	FL-B	#0EBCE8
afkhgkem-1	0.758307	-3.4774	FL	FL-B	#0EBCE8
afkhhdkh-1	1.57529	-3.27003	FL	FL-B	#0EBCE8
afkhibjn-1	-0.865816	-4.5805	FL	FL-B	#0EBCE8
afkhilfa-1	2.92603	6.9043	FL	T-FH	mediumorchid1
afkhjaha-1	5.09458	-2.80707	FL	FL-B	#0EBCE8
afkhjkjl-1	2.84702	-5.19707	FL	FL-B	#0EBCE8
afkhkjib-1	0.758523	-4.49059	FL	FL-B	#0EBCE8
afkhmbpc-1	3.33868	-3.88568	FL	FL-B	#0EBCE8
afkhmgdb-1	3.26375	-4.31531	FL	FL-B	#0EBCE8
afkiaiam-1	-0.435657	-4.14559	FL	FL-B	#0EBCE8
afkicpnc-1	5.39472	-2.00687	FL	FL-B	#0EBCE8
afkidife-1	2.95446	-5.5717	FL	FL-B	#0EBCE8
afkidjbm-1	5.25846	-3.10825	FL	FL-B	#0EBCE8
afkifcae-1	-1.08476	-4.86097	FL	FL-B	#0EBCE8
afkifecg-1	1.84608	-2.60407	FL	FDC	#088B1A
afkihedo-1	4.04202	-6.516	FL	FL-B	#0EBCE8
afkihgba-1	3.14432	-4.64644	FL	FL-B	#0EBCE8
afkillgo-1	0.333898	-4.35028	FL	FL-B	#0EBCE8
afkioalg-1	0.480919	-4.94335	FL	FL-B	#0EBCE8
afkjagmk-1	3.22222	-2.71776	FL	FL-B	#0EBCE8
afkjajfc-1	3.76078	-5.15008	FL	FL-B	#0EBCE8
afkjcdgm-1	5.19712	-5.00592	FL	FL-B	#0EBCE8
afkjegnc-1	4.78927	-5.9916	FL	FL-B	#0EBCE8
afkjgigb-1	0.992147	-1.58256	FL	FDC	#088B1A
afkjidoc-1	3.72978	-5.44012	FL	FL-B	#0EBCE8
afkjlnld-1	4.5012	-5.32927	FL	FL-B	#0EBCE8
afkjmbeg-1	4.66678	-0.991242	FL	rFRC	#2AC200
afkjmbfn-1	5.03132	-4.783	FL	FL-B	#0EBCE8
afkjncej-1	4.46884	-4.7296	FL	FL-B	#0EBCE8
afkjnelf-1	0.792789	1.30838	FL	T-FH	mediumorchid1
afkjngkg-1	3.49884	-6.26774	FL	FL-B	#0EBCE8
afkjomfl-1	4.58945	-5.27265	FL	FL-B	#0EBCE8
afkjonjd-1	3.35854	-1.94714	FL	FL-B	#0EBCE8
afkkeklc-1	1.09831	-0.523852	FL	FDC	#088B1A
afkkfkhg-1	5.19624	-5.58651	FL	FL-B	#0EBCE8
afkkgjfl-1	3.5943	-5.41277	FL	FL-B	#0EBCE8
afkkhein-1	4.84872	-4.19766	FL	FL-B	#0EBCE8
afkkmepb-1	4.54968	-6.15376	FL	FL-B	#0EBCE8
afkkoccg-1	3.37516	6.86483	FL	T-FH	mediumorchid1
afklakcm-1	-1.03844	-4.63794	FL	FL-B	#0EBCE8
afklbaip-1	1.77693	-4.85018	FL	FL-B	#0EBCE8
afklbdkm-1	1.87565	0.653118	FL	Myeloid	snow3
afklcacb-1	1.20231	-4.14448	FL	FL-B	#0EBCE8
afkllhij-1	1.92466	-4.18672	FL	FL-B	#0EBCE8
afklnmoc-1	-1.06193	-4.05225	FL	FL-B	#0EBCE8
afklnnmn-1	0.201486	-3.79584	FL	FL-B	#0EBCE8
afkmdhac-1	-0.0947795	-5.04187	FL	FL-B	#0EBCE8
afkmdion-1	0.125511	-3.97725	FL	FL-B	#0EBCE8
afkmhklo-1	0.974948	0.522045	FL	Myeloid	snow3
afkmiadg-1	2.6235	-2.8396	FL	FL-B	#0EBCE8
afkmnkji-1	4.16561	-3.8421	FL	FL-B	#0EBCE8
afkmogha-1	1.36912	-2.77755	FL	FDC	#088B1A
afkmooph-1	4.05806	-6.34415	FL	FL-B	#0EBCE8
afkmpinn-1	0.0689553	-5.77264	FL	FL-B	#0EBCE8
afknamce-1	1.64549	-2.07943	FL	FDC	#088B1A
afknhdmn-1	-1.02628	-4.00522	FL	FL-B	#0EBCE8
afknhpdc-1	3.6213	-5.97444	FL	FL-B	#0EBCE8
afknikef-1	2.84124	-6.11975	FL	FL-B	#0EBCE8
afkoaclo-1	3.42246	-6.14952	FL	FL-B	#0EBCE8
[truncated: 37,852 more rows]

## Sheet: (C)
Cell type	CR2	PDGFRB	THY1	PECAM1	ITGAX	CD14	CD163	CD8A	FOXP3	ICOS	CXCR5	TCF7	TRBC2	CD19	CXCL13	CXCL12	CCL21	CXCL9	CXCL10	CXCL11
FDC	2.50794	-0.383024	-0.244062	-0.375904	-0.234875	0.096411	-0.297933	-0.359532	-0.36121	-0.542529	0.351974	-0.576038	-0.561591	1.04006	2.97911	-0.51767	-0.31513	-0.389016	-0.772254	0.510244
FRC	0.225601	2.85253	0.718449	-0.298844	-0.283282	0.00970815	-0.810904	-0.286652	-0.325911	-0.464773	-0.0120369	-0.473481	-0.464526	0.554545	-0.159528	2.47588	3.01004	0.0576312	0.536308	-0.48086
rFRC	0.107911	0.576297	1.88958	-0.382296	-0.243216	-0.334229	-0.307225	-0.350119	-0.32909	-0.52525	-0.385215	-0.570781	-0.846301	0.0403587	-0.0662684	0.751619	-0.339129	2.95562	2.45193	0.188562
BEC	-0.666417	-0.00936641	1.82565	2.99302	-0.347697	0.45266	-0.0466163	-0.350251	-0.378312	-0.572045	-1.48856	-0.575383	-0.852323	-0.938246	-0.463645	1.01247	-0.248215	-0.292492	0.00704535	1.93613
Myeloid	-0.524197	-0.226026	-0.5442	-0.216888	3.01155	2.83999	2.74409	-0.315386	-0.288645	-0.536823	-0.660558	-0.491065	-0.619899	0.0230269	-0.0647	-0.419262	-0.282079	0.0913151	1.03061	0.577856
T-TOX	-0.751529	-0.463414	-0.620106	0.0158068	-0.295819	-0.478588	-0.412002	2.9977	-0.331807	0.146448	-0.851696	-0.0105655	1.18926	-0.729232	-0.351166	-0.561489	-0.175103	-0.337072	-0.46859	0.179767
T-REG	-0.671119	-0.508653	-0.576107	-0.384745	-0.338434	-0.565994	-0.38763	-0.329371	3.00491	2.61466	0.731341	0.0146286	1.34058	-1.088	-0.245038	-0.555508	-0.31579	-0.337873	-0.702517	-0.589672
T-FH	-0.599009	-0.444297	-0.603228	-0.314102	-0.345943	-0.359571	-0.272323	-0.293455	-0.0942775	1.0525	2.21694	1.97735	1.70248	-0.81656	-0.258905	-0.506388	-0.315882	-0.383688	-0.498621	-1.18466
T-H	-0.679525	-0.373599	-0.543463	-0.257719	-0.227159	-0.564214	-0.969789	0.0120326	-0.206626	-0.0498833	-0.609986	1.96037	0.590829	-0.815348	-0.457265	-0.467852	-0.267893	-0.339286	-0.127388	0.464355
FL-B	0.00486386	-0.47889	-0.669257	-0.359387	-0.337932	-0.475245	0.33909	-0.355846	-0.347002	-0.54633	0.726603	-0.576824	-0.527269	2.05622	-0.455637	-0.56828	-0.362062	-0.522479	-0.688697	0.225918
DLBCL-B	1.04548	-0.541556	-0.633258	-0.418941	-0.357193	-0.620931	0.421243	-0.369123	-0.342032	-0.575972	-0.0188086	-0.678213	-0.951239	0.673178	-0.456959	-0.643518	-0.38876	-0.502662	-0.767826	-1.82764

## Sheet: (D) StackedBar
Cell type	Entity	Count	Proportion
FDC	DLBCL	165	0.0710594
FDC	FL	829	0.238355
FRC	DLBCL	387	0.166667
FRC	FL	2427	0.697815
rFRC	DLBCL	1770	0.762274
rFRC	FL	222	0.0638298

## Sheet: (D) Violin
Cell ID	CXCL13	Entity
aeiljgek-1	1.37096e-05	FL
aeimcejb-1	-5.64698e-06	FL
aeimcmnl-1	3.09344	FL
aeiocjbf-1	6.32863e-06	FL
aejaljdk-1	4.04268e-06	FL
aejallde-1	-1.06125e-06	FL
aejbicjk-1	1.51152e-05	FL
aejcepkg-1	4.92038	FL
aejckpei-1	2.01842e-05	FL
aejfplan-1	3.72931	FL
aejgdijn-1	1.30487e-05	FL
aejgjmfk-1	2.28665e-05	FL
aejimben-1	-1.38886e-05	FL
aejkckkb-1	-2.78789e-06	FL
aejmpcib-1	5.53798	FL
aelojcld-1	6.3595e-06	FL
aemadcff-1	3.54915	FL
aemceepb-1	3.20211	FL
aemchaei-1	-2.44047e-05	FL
aemjdghh-1	3.65678	FL
aemjeogc-1	4.10011	FL
aenihgna-1	4.21458	FL
aenkcdad-1	3.93182	FL
aenkdiap-1	4.40239	FL
aenknkai-1	3.74938	FL
aenlcgim-1	-4.30469e-06	FL
aenljfop-1	4.26688	FL
aenllpik-1	4.1148	FL
aenlopfn-1	4.71218	FL
aenlpkkg-1	-6.39995e-06	FL
aenmgddi-1	3.99253	FL
aenmmnog-1	7.04837e-06	FL
aenngifo-1	1.0351e-05	FL
aenninbg-1	-6.08926e-06	FL
aennldlm-1	5.04955e-06	FL
aennoicf-1	-1.71701e-05	FL
aenoadkp-1	-7.84459e-06	FL
aenoikjg-1	-8.50908e-06	FL
aenondoc-1	-2.41421e-05	FL
aenpbpgl-1	3.61226e-07	FL
aenpjnah-1	2.05999e-06	FL
aenpmpjl-1	-3.61057e-06	FL
aenppnme-1	7.58163e-06	FL
aenppoae-1	-7.26705e-06	FL
aeoblokl-1	3.00536	FL
aeoeonjl-1	3.66786	FL
aeoeoodc-1	-8.11393e-06	FL
aeofdhdf-1	1.4441e-05	FL
aeoficif-1	-4.31446e-06	FL
aeogkini-1	4.20588	FL
aeohaidg-1	3.97699	FL
aeohegao-1	4.4833	FL
aeoilpop-1	3.56906	FL
aeolbblf-1	4.05174	FL
aeomipcc-1	3.63856	FL
aeopiglh-1	5.47686	FL
aepaidpj-1	6.79289e-06	FL
aepalaeg-1	8.98329e-07	FL
aepaobbc-1	3.62067	FL
aepbhclc-1	4.61909	FL
aepdbbfo-1	4.27558	FL
aepdmlko-1	1.85231e-06	FL
aepdnalf-1	5.81824e-06	FL
aepeenek-1	1.39974e-05	FL
aepengpd-1	-7.27292e-06	FL
aepfbhbo-1	1.30254e-05	FL
aepfebbn-1	3.63138	FL
aepieddj-1	1.03851e-05	FL
aepihhdd-1	9.20729e-06	FL
aepiokbf-1	7.20878e-06	FL
aepjincj-1	-1.04312e-05	FL
aepjpodp-1	-9.01864e-07	FL
aepkacmp-1	6.23518e-06	FL
aepldmpn-1	-9.53523e-06	FL
aeplgmpl-1	-5.42829e-06	FL
aeplkbgg-1	5.80996e-06	FL
aeplkika-1	7.68179e-06	FL
aepmachi-1	4.63768e-06	FL
aepmaein-1	-8.85776e-06	FL
aepmibjh-1	5.14714	FL
aepmjbde-1	1.51271e-05	FL
aepnbkpc-1	3.66786	FL
aepnkikj-1	3.93674	FL
aepoahaa-1	3.6458	FL
aepooeal-1	-1.19433e-05	FL
aepphfoh-1	6.11997e-06	FL
aeppledf-1	-2.1714e-06	FL
aepplolh-1	3.93674	FL
afaaepjn-1	5.00128	FL
afaajped-1	3.17758	FL
afaambnh-1	4.91366	FL
afabjehb-1	-4.76174e-06	FL
afabnmin-1	6.50349e-06	FL
afacaaei-1	4.05175	FL
afacgand-1	-1.11079e-05	FL
afaeopjo-1	-8.60793e-06	FL
afammeab-1	-1.13174e-05	FL
afandcdo-1	-1.45921e-05	FL
afaobfhg-1	2.94028	FL
afaofajj-1	6.53204e-06	FL
afaohnjm-1	1.20097e-05	FL
afbakkpa-1	1.04475e-05	FL
afbbcopd-1	-1.00321e-05	FL
afbbocbb-1	1.84848e-05	FL
afbcgagf-1	-6.66773e-06	FL
afbdkbjo-1	4.19187	FL
afbdkega-1	4.76455	FL
afbeaaaf-1	3.03316	FL
afbfdhek-1	1.88193e-06	FL
afbgbpil-1	1.19161e-06	FL
afbgiegm-1	-2.50926e-07	FL
afbgjbhd-1	1.08073e-06	FL
afbhdjol-1	-4.85435e-06	FL
afbjdnof-1	-5.04217e-06	FL
afbljaij-1	3.38404	FL
afbmmcen-1	-3.82334e-06	FL
afbpfafn-1	3.62424	FL
afcakgcp-1	4.43206	FL
afcbffno-1	4.28259	FL
afcbimnc-1	1.37256e-06	FL
afcbkfkd-1	-1.49363e-05	FL
afcfmiae-1	-1.47044e-05	FL
afciikhd-1	1.24702e-06	FL
afckbkma-1	6.22114	FL
afdbnklg-1	-1.82261e-08	FL
afdcllpi-1	-4.28259e-06	FL
afdcnnmg-1	-6.13672e-06	FL
afdeknka-1	-2.02468e-05	FL
afdfodgk-1	3.15579	FL
afdgefom-1	1.79516e-06	FL
afdiflae-1	5.67621e-06	FL
afdjecgb-1	3.40352	FL
afdjkgih-1	6.28841e-10	FL
afdjljpd-1	1.12289e-05	FL
afdkcjin-1	1.43986e-05	FL
afdkhnap-1	3.20666	FL
afdkinhe-1	-1.1732e-06	FL
afdklajf-1	1.2015e-05	FL
afdknfji-1	-4.6973e-06	FL
afdlifai-1	3.36498	FL
afdlnhee-1	-8.61073e-07	FL
afdlpokj-1	-8.87679e-06	FL
afdmipan-1	-4.44684e-06	FL
afdobfcd-1	-2.94449e-07	FL
afdopcna-1	-4.13869e-06	FL
afeakglg-1	1.11339e-05	FL
afedoodg-1	-4.80993e-06	FL
afeenaeh-1	-4.33169e-06	FL
afegcige-1	6.96863e-06	FL
afegpdch-1	-1.05637e-05	FL
afejdalf-1	3.53612	FL
afejdbab-1	-1.55154e-05	FL
afennpoo-1	3.77399	FL
afepldoi-1	5.08406	FL
affbdoem-1	3.43786	FL
affdodpl-1	3.44959	FL
affefhgd-1	4.0914	FL
affenejg-1	3.5724	FL
affeohfh-1	3.47049	FL
afffbbhc-1	4.24124	FL
afffiafg-1	3.48878	FL
affhiaop-1	-1.07178e-05	FL
affjiief-1	4.80576	FL
affjkjal-1	4.37877	FL
affmhkki-1	5.90014e-06	FL
affndlbn-1	1.43242e-05	FL
affonnem-1	-9.92693e-06	FL
afgbljjo-1	4.92988	FL
afgcamba-1	3.67908	FL
afgcnfca-1	4.37878	FL
afgdaepn-1	4.248	FL
afgehfbb-1	3.69045	FL
afgfmiid-1	-1.74506e-05	FL
afgfmnga-1	1.68946e-05	FL
afgfpekc-1	8.64778e-06	FL
afgijohj-1	4.2345	FL
afgkplcd-1	-1.44901e-05	FL
afgnhclm-1	4.3112	FL
afgnogcb-1	4.19509	FL
afhdbkkf-1	4.0462	FL
afhdnkjj-1	4.49858	FL
afhenmke-1	4.37102	FL
afhjgfkn-1	4.0462	FL
afhjmjnh-1	3.88869	FL
afhkejki-1	3.97698	FL
afhndndc-1	4.00301	FL
afhobkfi-1	3.87013	FL
afhpbann-1	4.24801	FL
afibolmp-1	3.66044	FL
afjbfibo-1	4.18228	FL
afjcahdm-1	3.7058	FL
afjcaijd-1	-3.45088e-06	FL
afjfjdcf-1	3.56237	FL
afjgeopg-1	-1.294e-05	FL
afjlpbjh-1	4.40237	FL
afjmnnaj-1	3.50431	FL
afjpfkce-1	3.70194	FL
afjpiakb-1	3.98732	FL
afkakmdf-1	1.81523e-05	FL
afkbbpdo-1	4.41521	FL
afkbmmoj-1	5.13446	FL
afkddlki-1	3.58937	FL
afkfiolm-1	5.05475	FL
afkfofka-1	4.70856	FL
afkifecg-1	3.82961	FL
afkjgigb-1	4.73055	FL
afkjmbeg-1	-7.05821e-06	FL
afkkeklc-1	4.71948	FL
afkmogha-1	3.74329	FL
afknamce-1	4.0462	FL
aflbbldo-1	4.07419	FL
aflcappg-1	3.64039	FL
aflcgpfn-1	1.07775e-06	FL
afldadnn-1	4.26169	FL
aflffpbc-1	4.9562e-06	FL
aflhgedd-1	4.48548	FL
aflhohgp-1	3.81215	FL
afljkdlk-1	4.22562	FL
aflldmnj-1	3.26776	FL
afllmjkb-1	-1.2836e-05	FL
aflmeinn-1	3.85668e-06	FL
aflmgakb-1	3.54915	FL
aflmgbfd-1	-5.21796e-06	FL
aflobmhj-1	3.77814	FL
afmbclld-1	4.02437	FL
afmfaffk-1	4.8519	FL
afmgmaol-1	4.06854	FL
afmgmpff-1	4.26169	FL
afmhbcpn-1	4.27208	FL
afmhmcmb-1	1.25024e-05	FL
afmihlnf-1	3.23202	FL
afmjneea-1	4.68701	FL
afmkgbpg-1	3.67531	FL
afmkieii-1	4.21898	FL
afmkmfbd-1	4.63512	FL
afmpglng-1	5.77144	FL
afmppbok-1	3.52327	FL
afnbaojo-1	6.03468	FL
afnbhplj-1	3.53936	FL
afncpnai-1	3.21122	FL
afnefojk-1	4.0573	FL
afnfjipk-1	3.74532	FL
afnikjbg-1	3.34103	FL
afnmdlld-1	4.4577	FL
afnolfid-1	4.28729	FL
afocmmma-1	3.53614	FL
afocnfen-1	4.16655	FL
afofdfif-1	4.44305	FL
afogcajk-1	3.49496	FL
afogofoi-1	4.23785	FL
afojdcdf-1	4.34815	FL
afolfflm-1	4.78789	FL
afopgidn-1	4.48547	FL
afopkalc-1	4.44305	FL
afpamboa-1	4.019	FL
afpbifng-1	3.92693	FL
afpdklae-1	3.76983	FL
afpdnmkp-1	4.27209	FL
afpejkgn-1	3.84292	FL
afpekfpl-1	3.46148	FL
afpfppgl-1	5.61214	FL
afpgaaij-1	9.69545e-06	FL
afpghole-1	3.88402	FL
afphijpp-1	4.60036	FL
afpnnlaj-1	5.68737	FL
agabnmme-1	4.62508	FL
agacebaf-1	5.08939	FL
agaceinn-1	5.40082	FL
agaecigg-1	2.50953	FL
agahepdm-1	3.6531	FL
agahifck-1	5.73752e-06	FL
agahkado-1	4.01097	FL
againcdn-1	1.57413e-06	FL
agajofnj-1	3.6531	FL
agamekbp-1	-3.9655e-06	FL
agankpmm-1	1.30998e-05	FL
agbacnml-1	4.74742	FL
agbcdomh-1	3.57239	FL
agbcgjho-1	5.31332	FL
agbfcmnp-1	1.20446e-05	FL
agbhgbpl-1	8.24074e-06	FL
agbkofhg-1	-1.66263e-05	FL
agbllkcl-1	4.96175	FL
agblpadd-1	4.84251	FL
agblpajh-1	3.82962	FL
agbmiapi-1	3.37857	FL
agbppefo-1	3.7136	FL
agcaeche-1	4.1572	FL
agcafnhi-1	-2.1132e-05	FL
agcaojjm-1	3.44666	FL
agcbblnj-1	3.76983	FL
agcbembp-1	4.17913	FL
agchpjhi-1	3.70967	FL
agcijhnp-1	3.33319	FL
agckhmek-1	4.16342	FL
agckmefj-1	4.36334	FL
agclobng-1	6.247	FL
agcobflp-1	8.62563e-06	FL
agcpgeac-1	4.04897	FL
agdbjhfd-1	4.10068	FL
agdbofil-1	3.47959	FL
agddedoj-1	5.84595	FL
agddgoda-1	4.38658	FL
agddocip-1	4.65555	FL
agdfkadn-1	3.12409	FL
agdgcbcd-1	4.16967	FL
agdgdbnk-1	3.6207	FL
agdgedhb-1	3.61366	FL
agdgidea-1	-1.2464e-05	FL
agdgipkd-1	3.35159	FL
agdglhlm-1	3.89339	FL
agdgopfd-1	5.91719	FL
agdigbki-1	3.35692	FL
agdikcii-1	4.62507	FL
agdjkjmf-1	5.86808e-06	FL
agdjmebp-1	-4.16323e-06	FL
agdmjdeb-1	3.93673	FL
agdnmcai-1	4.02437	FL
agdodpie-1	4.59066	FL
agdolgcf-1	4.48549	FL
agdooail-1	4.45979	FL
agdpdkml-1	4.49858	FL
agealgon-1	3.7657	FL
agecamoh-1	4.43478	FL
agednkon-1	3.66788	FL
ageeliga-1	4.76455	FL
agehnjkl-1	3.81217	FL
agehpaeg-1	4.03522	FL
agelgdhk-1	-8.35206e-06	FL
agepjlch-1	-6.87636e-07	FL
agfmdffm-1	7.46772e-06	FL
agfnmicn-1	-4.25519e-06	FL
agfpibmh-1	-7.72082e-06	FL
aggfgkkf-1	1.52764e-06	FL
aggilfoj-1	9.88597e-06	FL
aggilnch-1	-7.34583e-07	FL
aggnkkab-1	-1.38703e-05	FL
aghagflj-1	-1.30668e-05	FL
aghbmecb-1	-7.68395e-06	FL
agibdbnd-1	4.56368	FL
agibddce-1	5.35086	FL
agibebke-1	5.12198	FL
agicdcck-1	4.15721	FL
agicimod-1	3.75748	FL
agidlanc-1	3.8165	FL
agieccpl-1	3.70968	FL
agihhkkg-1	1.15735e-05	FL
agihpknj-1	-1.68248e-05	FL
agiicmok-1	4.40238	FL
agijmcjk-1	4.33322	FL
agikinfd-1	4.37104	FL
agillmdo-1	3.68285	FL
agipalkg-1	5.78807	FL
agipbiib-1	4.08275	FL
agipedik-1	-4.53398e-06	FL
agjakkeo-1	1.18753e-05	FL
agjbeime-1	3.74129	FL
fdlfmajj-1	3.32024	FL
fdlfohbh-1	3.62424	FL
fdlkfahg-1	-1.57636e-05	FL
fdmacggl-1	-8.48816e-06	FL
fdmdhoao-1	-1.08852e-05	FL
fdmemigg-1	-4.84291e-06	FL
fdmfknlc-1	-3.36311e-06	FL
fdmhbmng-1	-1.53358e-06	FL
fdmhdoap-1	-2.43247e-06	FL
fdmiepld-1	1.8922e-05	FL
fdmikcak-1	-1.386e-05	FL
fdminjih-1	-4.14824e-06	FL
fdmjfice-1	3.49082e-06	FL
fdmjibao-1	1.62844e-05	FL
fdmkcjca-1	8.85219e-07	FL
fdmkkgec-1	1.23915e-05	FL
fdmlcmoo-1	-1.64456e-05	FL
fdmlmejk-1	1.44636e-05	FL
fdmmdogm-1	-6.9056e-06	FL
fdmmfpao-1	3.70193	FL
fdmnbkeg-1	-1.10942e-05	FL
fdmndgnc-1	3.41199	FL
fdmolbdp-1	1.78534e-05	FL
fdmoogcg-1	2.42216e-05	FL
fdndgnej-1	-1.07683e-05	FL
fdndogpo-1	4.87099	FL
fdnegjii-1	1.38852e-05	FL
fdneocia-1	-1.95657e-06	FL
fdngfhgc-1	3.66045	FL
fdnhhpbh-1	3.70193	FL
fdnikfad-1	5.97833e-06	FL
fdnimech-1	1.39743e-05	FL
fdnknnjd-1	3.74936	FL
fdnlcfeg-1	3.72536	FL
fdnllboe-1	-3.0187e-06	FL
fdnmocga-1	4.98349e-06	FL
fdnnbcij-1	-5.49537e-06	FL
fdnnicib-1	-2.79257e-06	FL
fdnpciih-1	4.28968	FL
fdoakeoc-1	5.04244	FL
fdocblkd-1	2.41016e-06	FL
fdocogeb-1	-2.55608e-06	FL
fdodfjhk-1	3.48572	FL
fdofekmb-1	1.33491e-05	FL
fdofelea-1	-8.69272e-06	FL
fdofopco-1	5.5487e-07	FL
fdogllie-1	3.86554	FL
fdoipmgm-1	3.53935	FL
fdojkdlc-1	3.81214	FL
fdolmolj-1	-2.43278e-08	FL
fdonafdi-1	6.55512e-06	FL
fdpapaif-1	5.25478	FL
fdpbdgfk-1	4.20153	FL
fdpbmghk-1	4.66852	FL
fdpejhjc-1	3.72535	FL
fdpgbaag-1	4.79181	FL
fdpilile-1	-7.50533e-06	FL
fdpjjjfp-1	4.41037	FL
fdpkelde-1	4.51184	FL
fdplcmoa-1	3.81213	FL
fdplgiji-1	4.49858	FL
fdpmhnmi-1	4.43066	FL
fdpncghl-1	4.47514	FL
fdpnepje-1	5.04627	FL
fdppkckd-1	3.55903	FL
fdppncmm-1	4.14186	FL
fdppopgc-1	3.79499	FL
feaaplhd-1	8.88281e-06	FL
feabgkef-1	5.81769	FL
feabgogk-1	-5.57024e-06	FL
feabkghm-1	4.38397e-06	FL
feacchdc-1	1.52608e-06	FL
feacmpgl-1	-1.64618e-06	FL
feacpopg-1	2.01989e-05	FL
feaeglmc-1	-5.29386e-06	FL
feaehmdj-1	-4.70787e-06	FL
feaghmkc-1	3.99251	FL
feajjjig-1	-4.05267e-07	FL
feakfbid-1	8.90356e-06	FL
feamcneh-1	-2.07139e-05	FL
feamhaae-1	-2.50065e-06	FL
feanalid-1	-1.18165e-05	FL
feancjgg-1	1.44194e-05	FL
feapcfgo-1	2.99994	FL
febalfph-1	3.34503e-06	FL
febbadjd-1	1.42934e-05	FL
febbpimi-1	-8.67318e-06	FL
febckeoc-1	9.50652e-06	FL
febdafib-1	-5.85012e-06	FL
febdkmcl-1	3.20958e-06	FL
febdkofi-1	-2.99396e-06	FL
ffgkjmdi-1	4.38658	FL
ffgklipa-1	3.38406	FL
ffgnnnec-1	-1.30382e-05	FL
ffgohhcg-1	-2.50914e-06	FL
ffgolfpn-1	1.71007e-06	FL
ffgomboe-1	-4.03467e-06	FL
ffgpagjp-1	1.04659e-06	FL
ffgpekhd-1	-3.18881e-06	FL
ffgpjiga-1	1.61834e-05	FL
ffhafkcm-1	7.14189e-06	FL
ffhbffpk-1	2.96587e-05	FL
ffhbjikc-1	-7.95078e-06	FL
ffhcaheb-1	8.14366e-06	FL
ffhcamnc-1	2.09803e-05	FL
ffhcbpfk-1	4.51185	FL
ffhcngnh-1	-1.08308e-05	FL
ffhcokmm-1	-1.00632e-05	FL
ffhdagbj-1	4.21459	FL
ffhfhdkf-1	1.30912e-05	FL
ffhhpcjm-1	7.504e-06	FL
ffhjhccl-1	-2.13837e-05	FL
ffhjkada-1	-7.00354e-06	FL
ffhjompl-1	-9.05648e-08	FL
ffhkijpn-1	-1.45813e-05	FL
ffhkimcc-1	6.9453e-06	FL
ffhklfcl-1	-2.46134e-05	FL
ffhkoidd-1	1.4329e-06	FL
ffhladlj-1	-3.91222e-06	FL
ffhldhkj-1	-4.91164e-06	FL
ffhlgoih-1	3.95163	FL
ffhlifpm-1	3.14795e-06	FL
ffhlohcc-1	3.96327e-06	FL
ffhmdaeo-1	-2.25604e-06	FL
ffhmefco-1	3.36227	FL
ffhmpoji-1	-1.43923e-05	FL
ffhnfmhh-1	-1.46966e-05	FL
ffhpongd-1	7.61863e-06	FL
ffibpbnm-1	-2.43615e-06	FL
ffidepko-1	2.69677e-06	FL
ffiekfba-1	3.45254	FL
ffiekfkd-1	3.39234	FL
ffiiglim-1	4.3749	FL
ffiiibaj-1	4.78789	FL
ffiijgld-1	4.63176	FL
ffiijkai-1	4.21788	FL
ffiinabb-1	4.16343	FL
ffijfjld-1	3.8474	FL
ffinagap-1	6.76126e-06	FL
ffipbeli-1	3.3516	FL
ffjaecpm-1	4.16341	FL
ffjaijop-1	4.01186	FL
ffjankpe-1	4.46403	FL
ffjapbad-1	4.26401	FL
ffjckccf-1	3.72932	FL
ffjcnheg-1	4.12076	FL
ffjdhodd-1	1.3601e-06	FL
ffjdikjf-1	4.93626	FL
ffjfgmbf-1	3.89811	FL
ffjfmoih-1	3.83403	FL
ffjgbfgj-1	4.20154	FL
ffjgceaj-1	-1.22081e-05	FL
ffjgoalc-1	8.36208e-06	FL
ffjhijbd-1	1.11497e-05	FL
ffjhjobb-1	3.96169	FL
ffjiekln-1	4.88717	FL
ffjimfep-1	4.06853	FL
ffjjjefa-1	2.2419e-05	FL
ffjjlfpj-1	3.78236	FL
ffjjopdb-1	3.95664	FL
ffjlbonf-1	3.57915	FL
ffjlgdlh-1	1.53328e-05	FL
ffjlhijh-1	-3.82441e-07	FL
ffjmhckd-1	1.59741e-05	FL
ffjmldoo-1	-3.33585e-06	FL
ffkcdgmd-1	6.04986e-06	FL
ffkchina-1	2.24241e-06	FL
ffkeemcc-1	3.22907e-05	FL
ffkemema-1	9.20453e-06	FL
ffkfcald-1	-1.20654e-05	FL
ffkfianf-1	-6.03881e-06	FL
ffkgfdoo-1	4.01364	FL
ffkgilkj-1	-1.901e-05	FL
ffkgjpke-1	-1.80441e-05	FL
ffkhnkhh-1	-1.12182e-05	FL
ffkianam-1	-3.4793e-06	FL
ffkjeadm-1	1.2389e-05	FL
ffkjfkpo-1	-2.74198e-06	FL
ffklkcbo-1	1.62381e-06	FL
ffklnnfj-1	-6.46069e-07	FL
ffkmaeeb-1	-7.05237e-06	FL
ffkmdcnb-1	1.3622e-05	FL
ffkmfpig-1	-1.09651e-05	FL
ffkmgefm-1	-2.28434e-06	FL
ffkndhce-1	-3.47828e-06	FL
ffkobgdc-1	5.32129e-06	FL
ffkoilkf-1	3.78235	FL
ffkokdjk-1	5.13815e-06	FL
ffkoodcm-1	1.38237e-05	FL
ffkpajgo-1	7.63097e-06	FL
ffkpcmhi-1	-6.24585e-06	FL
ffkpjfdn-1	8.15438e-07	FL
fflabcdf-1	1.37608e-05	FL
fflakapa-1	-1.56127e-05	FL
fflapnbl-1	3.24771e-06	FL
fflbddcl-1	-1.5679e-06	FL
fflbdkaj-1	8.77784e-06	FL
fflbhigp-1	7.50167e-06	FL
fflcdojj-1	3.01053e-06	FL
ffldbkdd-1	1.49281e-05	FL
fflefgbp-1	-1.52549e-05	FL
fflejjne-1	9.10718e-06	FL
fflfnlie-1	-1.57953e-05	FL
fflfpklc-1	5.87716e-06	FL
fflgekoh-1	8.96423e-07	FL
fflgkkkf-1	9.67262e-06	FL
ffliekaf-1	7.88124e-07	FL
fflimpeo-1	-1.5687e-05	FL
fflinfek-1	-2.00782e-05	FL
ffljheag-1	4.64529	FL
ffljicnf-1	-7.33766e-07	FL
ffljkgja-1	-5.71018e-06	FL
ffljlgel-1	-3.11068e-06	FL
ffljneij-1	-6.71415e-06	FL
fflkjanm-1	-1.5734e-06	FL
fflkkdlh-1	-9.31305e-06	FL
fflknmcj-1	-1.98301e-05	FL
fflkolem-1	-2.196e-06	FL
ffllggao-1	1.04528e-05	FL
fflmcemh-1	1.87733e-05	FL
fflmhghd-1	2.6062e-08	FL
fflmijch-1	-8.06699e-07	FL
fflndcgf-1	9.62982e-06	FL
fflpfcnp-1	5.3571e-07	FL
fflpppfd-1	-4.34898e-06	FL
ffmdpiii-1	-1.7373e-05	FL
ffmfiaep-1	-1.2637e-05	FL
ffmglahi-1	4.06309e-06	FL
ffmhgfgk-1	-1.45965e-05	FL
ffmhghhp-1	1.04846e-05	FL
ffmiejgd-1	-1.34643e-05	FL
ffmigjpp-1	-1.93571e-06	FL
ffmipcao-1	-2.33596e-08	FL
ffmipdhe-1	4.20155	FL
ffmjceef-1	1.51947e-06	FL
ffmjfghd-1	5.98511e-06	FL
ffmkakcp-1	-1.26212e-06	FL
ffmkhbna-1	-2.48536e-06	FL
ffmkneng-1	1.60327e-06	FL
ffmlacba-1	-4.33642e-06	FL
ffmlbggk-1	1.53741e-05	FL
ffmllmnk-1	-2.17025e-05	FL
ffmllpok-1	1.027e-05	FL
ffmlmbka-1	-2.48483e-06	FL
ffmlpecg-1	4.2232e-06	FL
ffmmhdel-1	9.87653e-06	FL
ffmmolbd-1	8.35568e-06	FL
ffmnbhma-1	-6.60522e-06	FL
ffmnfbcb-1	1.56407e-05	FL
ffmngicd-1	-1.62298e-05	FL
ffmnmnjj-1	8.63896e-06	FL
ffmobcbh-1	-5.11603e-06	FL
ffmoilac-1	-1.91737e-05	FL
ffmpemnl-1	-1.86581e-05	FL
ffmpfeci-1	2.45179e-06	FL
ffnamnff-1	2.22353e-05	FL
ffnaokdd-1	2.73376e-06	FL
ffncihdj-1	5.22675	FL
ffnclfpi-1	8.38669e-06	FL
ffncloni-1	3.81215	FL
ffnfkeil-1	3.45257	FL
ffngmolc-1	3.31767	FL
ffngncoa-1	2.06599e-06	FL
ffngomal-1	1.00111e-05	FL
ffnifkff-1	4.63513	FL
ffnkamoe-1	5.36488	FL
ffnlggnf-1	3.95224e-06	FL
ffnmcglh-1	3.58254	FL
ffnmmnmf-1	3.97187	FL
ffnndkpd-1	5.00494	FL
ffnokaal-1	4.48548	FL
ffnonpol-1	4.66072	FL
ffnpbdkd-1	3.93674	FL
ffocjbed-1	4.65513e-06	FL
ffocmdcc-1	5.74356e-06	FL
ffoekonk-1	3.30746	FL
ffognmnp-1	3.63497	FL
ffohhcna-1	5.29935	FL
ffojanfb-1	-6.61991e-06	FL
ffojbomb-1	4.4797	FL
ffokkghd-1	4.11482	FL
ffomajoo-1	3.83847	FL
ffombggm-1	4.88717	FL
ffomgmia-1	4.13277	FL
ffomlmjn-1	-5.73477e-06	FL
ffomnhii-1	4.38395	FL
ffoncfce-1	5.44193	FL
ffoocmfb-1	3.99251	FL
ffooffmi-1	-1.3546e-05	FL
ffopbomi-1	-3.01793e-05	FL
ffopdoip-1	3.54916	FL
ffophgbe-1	2.51097e-06	FL
ffopncmm-1	3.73329	FL
ffpbdaad-1	8.44792e-06	FL
ffpcbbif-1	-4.19715e-07	FL
ffpepnpf-1	-1.10558e-05	FL
ffpgolaj-1	4.12675	FL
ffphabab-1	4.67116	FL
ffphakbh-1	3.65125	FL
ffphbmel-1	3.36228	FL
ffphfpjg-1	4.07704	FL
ffphkndb-1	-1.28968e-05	FL
ffpibpfl-1	6.94106e-06	FL
ffpigkdj-1	3.62424	FL
ffpillgd-1	3.79077	FL
ffpjeemb-1	5.3508e-07	FL
ffpjnino-1	3.63497	FL
ffpkpikl-1	4.50299	FL
ffpkpkcl-1	4.31848	FL
ffplfmmm-1	1.07673e-05	FL
ffpnggoj-1	4.16031	FL
ffppkgoc-1	-1.51167e-05	FL
fgacigmj-1	3.8587	FL
fgacokli-1	7.18136e-06	FL
fgadbjfm-1	4.89457e-06	FL
fgadnode-1	-1.73888e-06	FL
fgaedkml-1	-1.2177e-05	FL
fgahckna-1	6.46398e-06	FL
fgahhgkk-1	-9.16456e-06	FL
fgaikffi-1	4.36717	FL
fgailejh-1	4.25826	FL
fgajdlni-1	-1.23281e-05	FL
fgajhaoc-1	3.55905	FL
fgakicdp-1	3.52967	FL
fgakinjc-1	3.70579	FL
fgalgmnn-1	3.50431	FL
fgbajeol-1	3.78443	FL
fgbanphm-1	4.89155	FL
fgbbanjk-1	4.75309	FL
fgbbbahp-1	4.16342	FL
fgbbjpjn-1	4.90032	FL
fgbcdkli-1	3.31	FL
fgbcmhkd-1	-3.56601e-06	FL
fgbiahng-1	3.48877	FL
fgbjkodm-1	-1.2129e-05	FL
fgbkkkil-1	6.13287e-06	FL
fgbljllj-1	3.33056	FL
fgbllmdk-1	-1.37646e-05	FL
fgbmpnpd-1	3.69425	FL
fgboigeg-1	-8.00935e-06	FL
fgcbngad-1	-2.19279e-05	FL
fgccaink-1	-2.90937e-06	FL
fgccjlai-1	1.67174e-06	FL
fgcdfdgo-1	2.94692e-06	FL
fgcdlook-1	3.92741e-06	FL
fgcfjebk-1	-1.00084e-05	FL
fgcgbkbg-1	-3.25727e-06	FL
fgcgbmpo-1	-1.00835e-05	FL
fgcjgokg-1	-6.35431e-06	FL
fgcjkklc-1	-1.20984e-05	FL
fgcjmoca-1	-1.11646e-05	FL
fgcjnjlb-1	6.29881e-06	FL
fgckbaao-1	-2.72522e-06	FL
fgckbono-1	-2.58841e-06	FL
fgclacen-1	3.58256	FL
fgclbdeh-1	3.74531	FL
fgcmdhcp-1	-5.37064e-06	FL
fgcmoeab-1	7.47287e-06	FL
fgcnmecl-1	-4.87258e-06	FL
fgdcbbaj-1	1.37291e-05	FL
fgdckihe-1	-3.77672e-06	FL
fgdedjec-1	-6.16153e-06	FL
fgdegmka-1	-1.16813e-05	FL
fgdejbaj-1	3.2864e-06	FL
fgdelakp-1	1.46651e-05	FL
fgdiaggn-1	-3.5601e-06	FL
fgdidmhe-1	2.61468e-06	FL
fgdindkn-1	4.4598	FL
fgdipdak-1	3.43207	FL
fgdipjfm-1	3.86098	FL
fgdjcmlg-1	3.29237	FL
fgdjgenk-1	-6.96902e-06	FL
fgdjkfbm-1	-7.4613e-06	FL
fgdjmdpc-1	1.41573e-06	FL
fgdjofod-1	4.41038	FL
fgdjpfan-1	4.58107	FL
fgdkcjcg-1	-6.57343e-06	FL
fgdklocj-1	-3.76347e-06	FL
fgdkmmee-1	4.16343	FL
fgdncokj-1	3.75749	FL
fgdodnmk-1	4.0573	FL
fgdpmbbf-1	9.71164e-06	FL
fgdpphcp-1	4.47255	FL
fgeadlfo-1	4.03886	FL
fgeaikkn-1	3.66416	FL
fgeancha-1	4.26168	FL
fgeapdij-1	-1.78104e-05	FL
fgebjgpi-1	3.52005	FL
fgecfcnj-1	5.47687	FL
fgedhfho-1	3.49186	FL
fgeeffjc-1	-2.75559e-06	FL
fgefdmej-1	4.15721	FL
fgeffabd-1	-4.66484e-06	FL
fgefingf-1	-1.60806e-05	FL
fgefmldk-1	-1.94978e-05	FL
fgejfkmf-1	-3.407e-06	FL
fgenehlk-1	1.74726e-06	FL
fgeobimj-1	-2.27778e-05	FL
fgeokkpn-1	2.90524e-06	FL
fgeokpkp-1	4.22306e-06	FL
fgepfcce-1	1.29474e-05	FL
fgephagb-1	1.64714e-06	FL
fgepmncl-1	2.04954e-06	FL
fgfahfhb-1	6.04604e-06	FL
fgfcanod-1	-1.91408e-07	FL
fgfcifof-1	-7.97143e-07	FL
fgfcobno-1	1.15984e-06	FL
fgfdbnhi-1	7.44173e-06	FL
fgfeknoo-1	-4.31291e-06	FL
fgffpiok-1	-4.99529e-06	FL
fgfgammd-1	-8.65162e-06	FL
fgfghoai-1	-9.57757e-06	FL
fgfhddjm-1	3.268e-06	FL
fgfibmdd-1	1.54737e-05	FL
fgfipgji-1	-9.6886e-06	FL
fgfkdocg-1	5.17647	FL
fgflaklh-1	-1.03e-05	FL
fgflbeoc-1	9.08086e-06	FL
fgflkoff-1	-3.17382e-06	FL
fgfmegpf-1	1.79004e-06	FL
fgfnfcbj-1	3.48028e-06	FL
fgfnncnb-1	4.23785	FL
fgfoboln-1	3.82085	FL
fggcfmbh-1	4.20805	FL
fggcihni-1	3.48879	FL
fggecaoh-1	-1.23324e-05	FL
fggednmn-1	-1.19996e-05	FL
fggehdfl-1	7.65867e-06	FL
fggfimfd-1	4.80575	FL
fggfojkm-1	-6.60296e-06	FL
fggglkpc-1	3.19987	FL
fggiiaig-1	3.49495	FL
fggiipbn-1	1.86638e-05	FL
fggjkknk-1	5.45343	FL
fgglgpnk-1	4.34315	FL
fgglhdbk-1	4.67641	FL
fggpcica-1	4.0972	FL
fggpjmob-1	3.52007	FL
fghabiod-1	3.56569	FL
fghbdonj-1	3.60662	FL
fghcnohl-1	5.25791	FL
fghdcokb-1	5.41929	FL
fghdmmch-1	5.10554	FL
fghdmnkj-1	3.4796	FL
fgheeidj-1	7.25083e-06	FL
fghfelci-1	3.94168	FL
fghffdjb-1	-2.01657e-06	FL
fghgopbj-1	-1.36569e-05	FL
fghhifbg-1	3.57915	FL
fghhlobe-1	-4.52903e-06	FL
fghigcag-1	6.63229e-06	FL
fghiohhm-1	5.76668	FL
fghkopdj-1	3.93183	FL
fghlfblp-1	4.05729	FL
fghlfcef-1	5.06304	FL
fghmclca-1	4.2721	FL
fghncklf-1	2.23521e-06	FL
fgiedlfh-1	3.90283	FL
fgiigffc-1	-9.54586e-06	FL
fgiijmom-1	4.69771	FL
fgijdaah-1	7.61306e-06	FL
fgikggja-1	-1.1799e-05	FL
fgiloebp-1	4.77619	FL
fgimafnn-1	3.84739	FL
fgimdpig-1	-2.35934e-06	FL
fgimhoah-1	5.00739	FL
fginocka-1	3.58936	FL
fgjckegk-1	4.31847	FL
fgjemnnj-1	4.58587	FL
fgjfkpjk-1	3.78653	FL
fgjhkkof-1	4.37101	FL
fgjpiahn-1	3.82085	FL
fgkahgca-1	3.99776	FL
fgkdlohm-1	-1.31007e-07	FL
fgkebbjn-1	3.87474	FL
fgkeejnf-1	-1.31677e-07	FL
fgkgckbe-1	7.76047e-06	FL
fgkgcnfn-1	-2.01074e-05	FL
fgkhaihk-1	-1.12818e-05	FL
fgkihkak-1	3.488e-06	FL
fgkipboj-1	-3.52898e-06	FL
fgkjmpbf-1	4.06854	FL
fgkkjdhk-1	-1.00472e-05	FL
fgkkkhek-1	7.23903e-06	FL
fgkncbni-1	-6.68833e-06	FL
fgkndene-1	3.8519	FL
fgkpgaen-1	-3.42805e-06	FL
fgkpofgi-1	4.97793e-07	FL
fglamkcd-1	3.65675	FL
fglbimlm-1	3.93673	FL
fglbmonp-1	-1.24618e-05	FL
fglcmdkl-1	3.87937	FL
fglcpkgm-1	4.36335	FL
fgldkmpi-1	-1.03253e-05	FL
fgldllkd-1	4.91365	FL
fgldojmk-1	-2.55581e-06	FL
fglfganh-1	-1.11339e-05	FL
fglkfifh-1	4.0462	FL
fgllccho-1	3.76983	FL
fgmaddii-1	3.42629	FL
fgmchkdo-1	4.20154	FL
fgmdkehn-1	1.18805e-05	FL
fgmdpibj-1	-5.09765e-06	FL
fgmklgpp-1	3.76984	FL
fgmkoijg-1	4.41845	FL
fgmlckje-1	4.2345	FL
fgmlhngl-1	3.87013	FL
fgmlmccj-1	4.62507	FL
fgmlnchl-1	4.1823	FL
fgmojgoe-1	1.36503e-05	FL
fgmpfnfn-1	9.08131e-06	FL
fgnafkin-1	4.00831	FL
fgndinnp-1	1.39644e-05	FL
fgndnppi-1	1.44798e-06	FL
fgneblhp-1	-6.40607e-06	FL
fgnefcjg-1	3.58937	FL
fgnegkjg-1	4.28967	FL
fgnegopl-1	4.29679	FL
fgnekmim-1	4.37488	FL
fgnemmad-1	3.16227	FL
fgnfkken-1	3.57917	FL
fgnfmfda-1	4.52081	FL
fgngjehn-1	3.69043	FL
fgnlgmkl-1	4.53894	FL
fgnokghl-1	4.6453	FL
fgnpbghk-1	3.92696	FL
fgnpeomb-1	4.12075	FL
fgoagcda-1	4.15103	FL
fgoahpgf-1	4.44307	FL
fgokneif-1	3.58937	FL
fgopegnl-1	3.98732	FL
fgopichn-1	4.13881	FL
fgopoepe-1	1.40486e-05	FL
fgpackad-1	-1.91722e-06	FL
fgpadfpn-1	1.45939e-05	FL
fgpbamhb-1	4.41038	FL
fgpcanjm-1	3.79501	FL
fgpcbpme-1	5.38628	FL
fgpcekoo-1	4.13276	FL
fgpcjdln-1	3.51059	FL
fgpdamjn-1	3.66786	FL
fgpekdca-1	1.28248e-05	FL
fgphkbjm-1	3.60667	FL
fgpieabe-1	4.65556	FL
fgpimhmn-1	-2.48614e-06	FL
fgpjabne-1	4.14186	FL
fgpjiimh-1	4.30396	FL
fgpkdgbl-1	4.43206	FL
fgpkhjbl-1	3.95411	FL
fgpkkdbe-1	8.08882e-07	FL
fgplbink-1	5.44192	FL
fgplkimn-1	4.02978	FL
fgpmclgc-1	-1.55782e-05	FL
fgponbnp-1	3.84293	FL
fgpoockp-1	1.87664e-06	FL
fhadfohc-1	4.39974	FL
fhadlbjl-1	4.3112	FL
fhaelppl-1	3.58256	FL
fhagacco-1	3.95664	FL
fhamgkek-1	-1.24406e-06	FL
fhanmdja-1	1.91738e-06	FL
fhapdfep-1	2.72217e-06	FL
fhapklic-1	4.45979	FL
fhbblmjp-1	4.36719	FL
fhbcopog-1	3.98731	FL
fhbdnjag-1	3.9124	FL
fhbfeifa-1	4.00039	FL
fhbgbedn-1	4.1823	FL
fhbgfjjg-1	3.61015	FL
fhbggcbb-1	3.7293	FL
fhbgjmal-1	3.70968	FL
fhbhgbpg-1	-1.32844e-05	FL
fhbhppgh-1	4.18868	FL
fhbibclk-1	4.63513	FL
fhbjoheb-1	4.97357	FL
fhbkgdni-1	4.32582	FL
fhbojlcf-1	-6.07548e-06	FL
fhbpdkck-1	4.4598	FL
fhcaflii-1	-1.90841e-05	FL
fhcanhga-1	4.3749	FL
fhcbheki-1	9.68899e-06	FL
fhcbhkef-1	4.71217	FL
fhcblild-1	-2.13602e-05	FL
fhcdljng-1	3.73726	FL
fhcgflim-1	4.07419	FL
fhcgonpp-1	3.56739	FL
fhchhaka-1	3.78443	FL
fhcicdac-1	4.31482	FL
fhcidbon-1	3.5043	FL
fhcigcni-1	4.45136	FL
fhcigdld-1	4.16342	FL
fhclpohp-1	1.11286e-05	FL
fhcmfpii-1	-3.41673e-06	FL
fhdadenj-1	1.30544e-05	FL
fhdadoka-1	1.79532e-05	FL
fhdancia-1	-1.16784e-05	FL
fhdaoinp-1	-1.15229e-05	FL
fhdckhac-1	-9.14455e-06	FL
fhdcojba-1	5.28728e-06	FL
fhddakbi-1	8.35079e-06	FL
fhdddmgf-1	1.20914e-05	FL
fhddgflj-1	1.29947e-05	FL
fhddkekj-1	1.07573e-05	FL
fhdfdjen-1	4.02979	FL
fhdfpldd-1	1.63375e-06	FL
fhdhnifn-1	-8.88139e-06	FL
fhdjpike-1	3.68285	FL
fhdkapak-1	3.58596	FL
fhdkcmdp-1	1.68354e-05	FL
fhdkfhnh-1	1.70598e-05	FL
fhdogiml-1	-1.92617e-05	FL
fheamkgk-1	4.71948	FL
fheebaoo-1	5.07745	FL
fhefkika-1	4.67114	FL
fheflpen-1	3.93181	FL
fhehbanl-1	4.39051	FL
fhehcfgg-1	3.75344	FL
fhehjjgk-1	1.9345e-05	FL
fheidhnf-1	5.32821e-06	FL
fheikhad-1	3.6531	FL
fheilnaf-1	3.94169	FL
fheioecl-1	4.28967	FL
fhejdfjn-1	3.56233	FL
fhekejhj-1	4.5763	FL
fhekillg-1	3.80783	FL
fhekjpam-1	3.46749	FL
fheklnhg-1	3.44665	FL
fhekmbji-1	4.89152	FL
fhemcmbg-1	4.63514	FL
fhenhfid-1	4.43478	FL
fhenkgkg-1	4.784	FL
fhenofaf-1	9.15592e-06	FL
fheodjgi-1	3.61718	FL
fhepkihd-1	4.57156	FL
fheppdpg-1	3.75341	FL
fhfaaikk-1	3.52645	FL
fhfakicb-1	4.78201	FL
fhfbadic-1	4.05731	FL
fhfbgfih-1	4.7531	FL
fhfcdieb-1	-9.86567e-06	FL
fhfcppoi-1	3.72143	FL
fhfejakb-1	4.8785	FL
fhfgkfdc-1	4.55744	FL
fhfibbej-1	2.32506e-05	FL
fhfkbigb-1	4.15722	FL
fhfomoph-1	4.54816	FL
fhgaoaep-1	3.76973e-06	FL
fhgapbeh-1	-9.95933e-06	FL
fhgdhmgd-1	-5.97483e-06	FL
fhgehaol-1	1.65251e-06	FL
fhgffgll-1	4.69768	FL
fhgfgkdb-1	-8.47914e-06	FL
fhggafah-1	7.98585e-06	FL
fhgghdkm-1	-2.98456e-06	FL
fhghbfkn-1	4.30757	FL
fhghjdnk-1	8.69519e-06	FL
fhghmhdh-1	-5.44355e-06	FL
fhghohmg-1	6.28803e-06	FL
fhgjkllc-1	-1.42233e-05	FL
fhgnjhlk-1	5.32565	FL
fhgnnbda-1	-1.67411e-05	FL
fhhapjld-1	8.43985e-07	FL
fhhbahhk-1	-2.06126e-06	FL
fhhcopnd-1	1.44187e-05	FL
fhhfifhp-1	3.53612	FL
fhhgonoj-1	1.35375e-05	FL
fhhgpdmf-1	1.94523e-05	FL
fhhhpkfm-1	3.70579	FL
fhhjpgek-1	3.88439e-06	FL
fhhkehmk-1	-8.44893e-06	FL
fhhlcjdl-1	7.3799e-06	FL
fhhlpcfm-1	-1.07976e-05	FL
fhhmbkhd-1	-1.02647e-05	FL
fhhmicdc-1	2.88793e-06	FL
fhhobkld-1	9.08113e-07	FL
fhhokfem-1	2.62623e-06	FL
fhhonlpk-1	6.93349e-07	FL
fhhphckh-1	4.03522	FL
fhiahpie-1	3.95163	FL
fhidbdpf-1	3.84295	FL
fhiecebh-1	4.67904	FL
fhiedmoi-1	3.52644	FL
fhigghoa-1	4.67991	FL
fhiglffm-1	5.73893	FL
fhihoebn-1	4.83215	FL
fhiiijld-1	3.69424	FL
fhiimfjm-1	-2.62585e-05	FL
fhijbake-1	6.69066e-06	FL
fhijfgjh-1	4.52757	FL
fhijjiei-1	-2.506e-06	FL
fhijohki-1	4.41574	FL
fhileann-1	3.44664	FL
fhiocafl-1	4.38855	FL
fhiomglm-1	5.50899	FL
fhipifbl-1	4.34365	FL
fhipokne-1	4.66592	FL
fhjadoba-1	4.10597	FL
fhjahllj-1	5.01604	FL
fhjaonoo-1	3.85644	FL
fhjdhjcl-1	4.95961e-06	FL
fhjdjljc-1	1.66189e-05	FL
fhjdmeil-1	-1.05503e-05	FL
fhjdnjlh-1	1.50832e-05	FL
fhjdnoaf-1	4.8614	FL
fhjfcbih-1	3.68285	FL
fhjfeiff-1	4.25483	FL
fhjffjjp-1	5.40375	FL
fhjfnogf-1	3.65674	FL
fhjfomdd-1	4.6385	FL
fhjgecnh-1	4.90364	FL
fhjiakai-1	-1.73773e-05	FL
fhjjeebo-1	4.06291	FL
fhjlnani-1	-5.97274e-06	FL
fhkabgpf-1	4.43479	FL
fhkbhcga-1	2.64868e-06	FL
fhkclmci-1	4.45138	FL
fhkdhcmo-1	3.71357	FL
fhkdmfpn-1	4.04897	FL
fhklfhcm-1	3.69236	FL
fhlbjcpf-1	4.34816	FL
fhlebapf-1	4.28258	FL
fhlgldpp-1	-1.29967e-05	FL
fhljclgd-1	-8.57251e-06	FL
fhlklhjl-1	4.26265e-06	FL
fhllhoge-1	-2.84836e-06	FL
fhmagmpn-1	-6.14369e-06	FL
fhmbecln-1	-8.44891e-06	FL
fhmfbdhp-1	1.53695e-06	FL
fhmhiiga-1	-8.51432e-06	FL
fhmhommh-1	3.60316	FL
fhmjknge-1	5.9021	FL
fhmlakje-1	-1.38825e-05	FL
fhnadolc-1	4.95825	FL
fhnahmop-1	3.96675	FL
fhneball-1	3.95164	FL
fhnjfjog-1	3.29988	FL
fhnjmodg-1	5.06302	FL
fhnldlpi-1	2.59314e-06	FL
fhnliiac-1	3.73135e-06	FL
fhnlpoii-1	1.26467e-05	FL
fhnmmeak-1	3.25225e-06	FL
fhnmmknl-1	4.0742	FL
fhnncepe-1	2.60247e-05	FL
fhnnkdaf-1	3.64943	FL
fhnohgoe-1	-1.00318e-05	FL
fhoabddl-1	-5.35114e-06	FL
fhobdedp-1	4.33692	FL
fhobpnkh-1	5.81214	FL
fhocgbea-1	4.05174	FL
fhocmcan-1	3.76364	FL
fhohaclh-1	-8.56563e-06	FL
fhohgmaf-1	1.12733e-05	FL
fhoianmm-1	9.16282e-06	FL
fhoindmi-1	-7.2438e-06	FL
fhokefkj-1	6.86779e-06	FL
fhomdmmm-1	4.50086e-06	FL
fhomemje-1	1.04522e-05	FL
fhpaddhm-1	3.81649	FL
fhpaojoe-1	-1.14107e-05	FL
fhpbeboc-1	8.02499e-06	FL
fhpdoaof-1	4.47112	FL
fhpehcgl-1	3.42054	FL
fhpekocj-1	4.4683	FL
fhpeoahn-1	5.06757	FL
fhpeofak-1	1.56191e-05	FL
fhpfeiho-1	4.86993	FL
fhpfgbbj-1	5.48745	FL
fhpfifjk-1	4.59551	FL
fhphmhpj-1	4.3332	FL
fhpnlpai-1	-5.70368e-06	FL
fhpnnfff-1	5.79631e-06	FL
fhpogman-1	-8.98959e-06	FL
fiabdona-1	-1.9033e-06	FL
fiabldoo-1	-1.43903e-06	FL
fiabpbpg-1	-9.65727e-07	FL
fiacfaem-1	1.81447e-06	FL
fiacgcck-1	1.59657e-05	FL
fiachlce-1	-4.51332e-06	FL
fiaehmbj-1	-7.9488e-06	FL
fiaelbba-1	7.92284e-06	FL
fiaepmaf-1	3.80472e-06	FL
fiaiapid-1	2.35788e-06	FL
fiaieaja-1	5.90988e-06	FL
fiamicma-1	4.38657	FL
fianchoa-1	3.34498	FL
fiandpbh-1	3.38406	FL
fiaogcch-1	3.64581	FL
fiapafpi-1	4.6977	FL
fibbcahe-1	3.62068	FL
fibckmjh-1	4.37877	FL
fibejkef-1	4.33691	FL
fibfmaij-1	3.67535	FL
fibglepm-1	4.55278	FL
fibgneog-1	4.02978	FL
fibnnfhl-1	3.62781	FL
fibonfgp-1	5.31936	FL
ficdpakg-1	3.83848	FL
ficgebam-1	4.04623	FL
ficjkodl-1	4.92038	FL
fickpcmj-1	3.58597	FL
ficlknof-1	2.53718e-06	FL
ficlpfmk-1	3.36767	FL
ficmjphi-1	5.10553	FL
ficonkao-1	2.9927	FL
fidapphe-1	3.98731	FL
fidfdbmd-1	3.92207	FL
fidhfken-1	4.04622	FL
fidhnlbb-1	3.47183e-06	FL
fidifidk-1	3.67908	FL
fidmeoei-1	-1.92458e-05	FL
fidnfeil-1	-8.00649e-06	FL
fidnhabc-1	-5.75618e-06	FL
fidnilhb-1	6.84206e-06	FL
fidokihk-1	3.3463	FL
fidpandb-1	3.46298	FL
fidpdgnf-1	4.22782	FL
fieaacpp-1	4.62008	FL
fieaeppl-1	3.87473	FL
fieaihjl-1	2.71674e-06	FL
fiebonef-1	4.49158e-06	FL
fiegmdcp-1	1.82763e-05	FL
fieicemh-1	-1.11202e-05	FL
fiekbfeb-1	1.47481e-05	FL
fiekflne-1	6.71512e-06	FL
fiekhphj-1	-1.54533e-05	FL
fiemffff-1	-2.77047e-06	FL
fiemggkj-1	-6.29343e-06	FL
fiemkadj-1	-9.33e-06	FL
fieoffaj-1	-1.53789e-05	FL
fieofmmd-1	-4.94102e-06	FL
fifadcme-1	-4.3536e-06	FL
fifaipgl-1	-3.23545e-06	FL
fifehefj-1	-2.06111e-05	FL
fifelapb-1	4.41503e-06	FL
fifggaal-1	7.46351e-06	FL
fifjejib-1	7.89643e-06	FL
fifjmefd-1	7.70741e-06	FL
fifjpnam-1	2.00506e-06	FL
fiflfcjd-1	1.46835e-05	FL
fiflldhl-1	-8.76455e-06	FL
fifplika-1	-1.2266e-05	FL
figbbagi-1	3.37838e-06	FL
figdmbgo-1	4.40824e-06	FL
figfkmhg-1	-7.46516e-06	FL
figgcncj-1	3.66061e-07	FL
figgepbd-1	3.2331e-06	FL
figgflfh-1	3.79676e-06	FL
figgmanb-1	8.76556e-06	FL
fighdakk-1	9.33388e-06	FL
figidnkk-1	-2.42881e-05	FL
figigpjh-1	3.91243	FL
figmeffa-1	3.27753	FL
figmhnkj-1	-5.7036e-06	FL
fignbmkh-1	-1.11462e-05	FL
fignjhnb-1	9.05064e-06	FL
fihagodg-1	3.28096e-06	FL
fihbkbpk-1	1.07809e-05	FL
fihcbemf-1	-6.03156e-07	FL
fihdhcai-1	-2.43519e-06	FL
fihebpjh-1	2.24142e-05	FL
fihfdkjp-1	-2.03599e-05	FL
fihfnmge-1	3.90914e-06	FL
fihgllad-1	3.84813e-06	FL
fihgoiml-1	4.38696e-06	FL
fihkdano-1	5.58141e-06	FL
fihkongb-1	3.88168	FL
fihmhnmi-1	1.16629e-05	FL
fihobogl-1	-2.45428e-05	FL
fihojcfd-1	-8.05566e-06	FL
fihpbgkk-1	-1.19145e-06	FL
fihpblee-1	1.63216e-06	FL
fiibdlmp-1	3.58085	FL
fiibimll-1	3.43206	FL
fiibpoei-1	2.99448	FL
fiicagkj-1	7.6706e-08	FL
fiicbapi-1	5.24168e-06	FL
fiiengbj-1	1.32634e-05	FL
fiihgina-1	-1.13568e-06	FL
fiijckjg-1	4.33322	FL
fiijdnpn-1	4.62507	FL
fiijgdfb-1	4.52983	FL
fiijlebd-1	1.60214e-06	FL
fiioaago-1	-5.02381e-06	FL
fiiomode-1	7.15938e-06	FL
fijafhff-1	5.10553	FL
fijaikma-1	5.38089	FL
fijdkjdi-1	-5.40543e-06	FL
fijdlomd-1	-5.47074e-06	FL
fijeblei-1	1.15145e-05	FL
fijekogd-1	1.05222e-05	FL
fijfhopo-1	1.59803e-05	FL
fijijljk-1	4.04069	FL
fijiollb-1	4.3659	FL
fijjdagp-1	4.34251	FL
fijmcokc-1	-3.88179e-06	FL
fijmdhan-1	1.76415e-05	FL
fijmeiij-1	-4.16528e-06	FL
fijpmkap-1	4.45138	FL
fikbfijl-1	4.57313	FL
fikciikm-1	4.6453	FL
fikgaafl-1	3.45551	FL
fikgdbdp-1	-2.5382e-06	FL
fikgkfgo-1	4.2968	FL
fikgklef-1	5.38631	FL
fikhohbn-1	3.46447	FL
fikhpjdn-1	3.32799	FL
fikigegn-1	3.60316	FL
fikiidkl-1	3.51689	FL
fikilfei-1	-1.13433e-05	FL
fikjhpng-1	-2.21098e-06	FL
fiklailb-1	5.16429	FL
fiklbbcg-1	5.73541	FL
fiklefbf-1	4.43068	FL
fiklepib-1	3.61717	FL
fikmopdp-1	-1.05828e-06	FL
fiknmgfe-1	-6.02554e-06	FL
fiknocii-1	-1.29602e-05	FL
fikomfap-1	-1.95933e-05	FL
filcgodc-1	3.91242	FL
filfkddp-1	2.53359e-07	FL
filfmmbf-1	1.36502e-05	FL
filgbcmk-1	4.72501	FL
filggkfi-1	3.58256	FL
filgnnkl-1	4.09864e-07	FL
filjlopi-1	-8.18324e-06	FL
filkhjmb-1	2.89641e-06	FL
filkneic-1	3.39787e-06	FL
filkogji-1	-8.17393e-06	FL
filledjf-1	-2.87493e-07	FL
filmbndo-1	2.00078e-05	FL
filmhgnl-1	-1.12927e-05	FL
filnhhhl-1	1.47218e-05	FL
filnibhk-1	4.19831	FL
filnimjl-1	1.48231e-05	FL
filnnkdj-1	-8.43053e-06	FL
filnpjah-1	-6.61953e-07	FL
filpknph-1	3.11233e-06	FL
filplilm-1	-1.1259e-06	FL
fimcldib-1	5.08539	FL
fimddfnj-1	3.55905	FL
fimdonig-1	4.4514	FL
fimeejae-1	1.70419e-06	FL
fimegded-1	4.18549	FL
fimfecfn-1	-1.18555e-05	FL
fimfmcec-1	-6.58389e-06	FL
fimgebhj-1	4.36336	FL
fimgifed-1	3.59281	FL
fimgiihj-1	-1.35907e-06	FL
fimgmmgp-1	3.63496	FL
fimgoihm-1	4.62009	FL
fimhaael-1	4.62507	FL
fimhfjid-1	7.49552e-07	FL
fimibmgn-1	-1.64595e-05	FL
fimielen-1	3.89341	FL
fimifjck-1	7.65968e-06	FL
fimijfac-1	8.32288e-06	FL
fimlbhkk-1	4.12973	FL
fimlblkd-1	3.57577	FL
fimlghoh-1	-4.08934e-06	FL
fimmeffh-1	4.81177	FL
fimmpmbd-1	3.22505	FL
fimnigld-1	1.23413e-05	FL
fincapji-1	3.54587	FL
fincjimo-1	5.96125	FL
finejdjf-1	4.14492	FL
finflddf-1	-1.64981e-05	FL
finfpcja-1	5.83739	FL
finmbfgp-1	3.49186	FL
finobpfp-1	3.6531	FL
fioccppd-1	4.63512	FL
fiofnopi-1	3.95666	FL
fiogloda-1	3.70192	FL
fiognain-1	4.07421	FL
fiohecle-1	4.17598	FL
fioilpda-1	-1.64165e-05	FL
fiojcndn-1	-1.1269e-05	FL
fiopllin-1	3.69045	FL
fiopplck-1	-9.56309e-06	FL
fipaejda-1	-6.9153e-06	FL
fipapaae-1	3.37583	FL
fipbdbgo-1	-3.44484e-06	FL
fipcfkpp-1	4.50299	FL
fipchbpg-1	-6.03006e-06	FL
fipcoobl-1	8.93504e-07	FL
fipcpacf-1	7.37495e-06	FL
fipcpmhm-1	-1.54038e-05	FL
fipegmna-1	-6.89632e-06	FL
fipejbkh-1	8.59793e-06	FL
fipencob-1	-3.7652e-06	FL
fipfakhh-1	-2.53508e-05	FL
fipfapdj-1	-8.57809e-06	FL
fipffhfn-1	8.16026e-06	FL
fipfpiok-1	-4.26589e-06	FL
fipgihff-1	-4.04637e-06	FL
fipjjfbf-1	-1.45769e-06	FL
fipkbdlj-1	7.19466e-06	FL
fipkebjf-1	-4.91091e-06	FL
fipkimin-1	4.75958e-06	FL
fiplagjc-1	5.73154e-06	FL
fiplbeci-1	-1.01886e-05	FL
fipljbhe-1	-6.18722e-07	FL
fipnhpkl-1	3.78233	FL
fipobbnp-1	4.16955e-06	FL
fipoophl-1	-1.50828e-05	FL
fipphaml-1	3.87938	FL
fippiabh-1	1.34602e-05	FL
fjaaemdc-1	-8.42856e-06	FL
fjaafmmi-1	-6.69874e-06	FL
fjaaohmf-1	-9.08487e-06	FL
fjadacoj-1	-1.36541e-06	FL
fjaehnke-1	-5.01038e-06	FL
fjaemcef-1	1.12638e-06	FL
fjaenana-1	4.36716	FL
fjafcahp-1	4.10891	FL
fjafjpaj-1	1.55627e-07	FL
fjafljec-1	3.72139	FL
fjahadcb-1	2.75973e-06	FL
fjajmfib-1	5.49526e-07	FL
fjakcfgo-1	-2.30573e-06	FL
fjakdpab-1	-1.32163e-07	FL
fjakfpgb-1	3.84949e-06	FL
fjakghag-1	3.46724e-06	FL
fjakgjkm-1	-4.31613e-06	FL
fjakjkfk-1	1.15018e-05	FL
fjakmleh-1	-3.65322e-07	FL
fjakpimm-1	-1.35801e-06	FL
fjalbhim-1	9.44618e-06	FL
fjaldcjj-1	9.92041e-06	FL
fjamegae-1	3.72534	FL
fjamkdcb-1	5.76825	FL
fjanidfn-1	-7.05618e-06	FL
fjanjeaa-1	-1.17578e-05	FL
fjaoiigf-1	-1.7812e-05	FL
fjaongpj-1	3.82304	FL
fjbacach-1	3.64944	FL
fjbaekjb-1	6.4255e-06	FL
fjbammdc-1	-1.65936e-08	FL
fjbamphf-1	4.09163e-06	FL
fjbbmgeh-1	-4.96058e-06	FL
fjbceedo-1	4.36717	FL
fjbcppna-1	3.76571	FL
fjbebdkm-1	4.07421	FL
fjbehidk-1	-1.73371e-05	FL
fjbjkgfn-1	8.77295e-06	FL
fjbjpkgk-1	-1.77337e-05	FL
fjblhkoc-1	5.04243	FL
fjblhpol-1	-3.94872e-06	FL
fjbmhjfe-1	5.10148	FL
fjbnenbk-1	3.92695	FL
fjbolfon-1	-1.25522e-05	FL
fjbpcfbg-1	-2.65484e-06	FL
fjbpfnam-1	2.5533e-05	FL
fjcagnjb-1	-1.47831e-05	FL
fjcajeec-1	5.17297	FL
fjcbcidk-1	-4.1052e-07	FL
fjcdkfdj-1	3.80354	FL
fjcemfnd-1	4.77615	FL
fjcgekeh-1	-2.66032e-06	FL
fjchhlkm-1	4.26171	FL
fjciloeb-1	-1.80745e-06	FL
fjcmbifh-1	2.51555e-06	FL
fjdadlmd-1	3.69542e-06	FL
fjdadndd-1	4.07034e-06	FL
fjdahjlg-1	4.92505e-06	FL
fjdamckg-1	3.97699	FL
fjdedeic-1	4.2446	FL
fjdeghmi-1	-5.82708e-07	FL
fjdengbg-1	-9.63422e-06	FL
fjdfnlae-1	9.33933e-07	FL
fjdiiade-1	-3.47901e-06	FL
fjdjjpca-1	-1.18334e-06	FL
fjdjoeci-1	-1.09909e-05	FL
fjdkfdde-1	-2.83076e-06	FL
fjdlagga-1	-1.08973e-05	FL
fjdllkff-1	-4.05666e-06	FL
fjdpehge-1	5.26907e-06	FL
fjeacmme-1	2.4042e-06	FL
fjeadmjg-1	8.98362e-06	FL
fjeaeadg-1	4.87968e-06	FL
fjeafbdf-1	1.11991e-06	FL
fjeahena-1	9.98313e-06	FL
fjeaoeck-1	1.19172e-05	FL
fjeapklc-1	-1.39939e-05	FL
fjebaono-1	8.92148e-06	FL
fjecbioa-1	7.77959e-06	FL
fjeclkgc-1	9.41915e-06	FL
fjejdahc-1	-9.08803e-06	FL
fjejgemc-1	2.40893e-05	FL
fjejllki-1	-2.59425e-05	FL
fjekblcn-1	6.86304e-08	FL
fjekfmpa-1	1.18107e-06	FL
fjelpnfc-1	-1.49697e-06	FL
fjemdeji-1	7.47873e-06	FL
fjenekdi-1	1.24035e-06	FL
fjenpbad-1	-7.78055e-06	FL
fjeogieg-1	1.41003e-05	FL
fjeohkck-1	-2.93912e-06	FL
fjeoknce-1	3.79077	FL
fjeoldfp-1	-6.6651e-06	FL
fjephmjc-1	-1.05988e-05	FL
fjepmojd-1	-6.05839e-06	FL
fjepmpkl-1	-1.05684e-05	FL
fjeppmfl-1	5.33106e-06	FL
fjfacbfm-1	-1.55209e-05	FL
fjfbgdgh-1	-9.78489e-06	FL
fjfblman-1	2.72184e-07	FL
fjfcimpi-1	-1.71557e-05	FL
fjfdhikj-1	-5.04888e-06	FL
fjfdodao-1	-3.04923e-06	FL
fjfhjobe-1	5.00741	FL
fjfhmndp-1	-2.57537e-06	FL
fjfibehk-1	-5.23287e-06	FL
fjfinopn-1	3.52645	FL
fjflejah-1	4.47221e-06	FL
fjflekdb-1	4.81785	FL
fjfmnimc-1	-5.43779e-06	FL
fjfoccjp-1	-2.79673e-06	FL
fjfoklke-1	4.60528	FL
fjfokpmb-1	1.56783e-05	FL
fjgbcpmh-1	-6.43112e-06	FL
fjgcaeef-1	2.05217e-07	FL
fjgebika-1	-3.24184e-06	FL
fjgfhend-1	1.8574e-05	FL
fjgfollh-1	5.90764e-06	FL
fjggfmif-1	-1.78063e-05	FL
fjgibaad-1	-4.34109e-06	FL
fjgkelif-1	-2.29275e-05	FL
fjgnacjc-1	-9.29652e-07	FL
fjgnbich-1	7.03964e-06	FL
fjgoedjl-1	-8.9449e-06	FL
fjgoicop-1	-1.28251e-05	FL
fjgokcij-1	1.25578e-05	FL
fjhddgop-1	-9.6463e-06	FL
fjhddhfp-1	9.07784e-06	FL
fjhebini-1	2.14074e-06	FL
fjhffcpc-1	8.81023e-06	FL
fjhfmhfj-1	1.00254e-05	FL
fjhgacfb-1	1.13991e-05	FL
fjhghipc-1	1.23604e-05	FL
fjhgmpng-1	2.95402e-06	FL
fjhhlalc-1	1.71761e-06	FL
fjhibcin-1	3.63855	FL
fjhiodjg-1	4.24122	FL
fjhjipdk-1	-6.01383e-06	FL
fjhjnlic-1	-1.35816e-06	FL
fjhkembf-1	-9.87273e-06	FL
fjhlompb-1	4.45699	FL
fjhlpkjn-1	4.23449	FL
fjhnbamh-1	3.40465e-06	FL
fjhnfhck-1	3.26777	FL
fjhngedh-1	-1.18216e-05	FL
fjhnlobg-1	1.02289e-05	FL
fjhnpdpn-1	-2.10843e-05	FL
fjhohhci-1	2.29763e-06	FL
fjiallbk-1	1.51171e-05	FL
fjicecpf-1	5.55438e-06	FL
fjifcmbc-1	3.84742	FL
fjigidbj-1	-5.53397e-06	FL
fjignhba-1	2.98376e-06	FL
fjiilikl-1	1.10638e-05	FL
fjilmijl-1	-1.32915e-05	FL
fjimfkdk-1	1.00169e-05	FL
fjinfcbg-1	-1.4093e-05	FL
fjinjflh-1	-4.98781e-06	FL
fjinolmo-1	2.62276e-05	FL
fjiobpbf-1	5.10666e-06	FL
fjioocgo-1	-9.08432e-07	FL
fjipinme-1	9.78766e-06	FL
fjiplaoh-1	-2.43809e-06	FL
fjipmoio-1	6.21809e-06	FL
fjjaghpi-1	-3.44595e-06	FL
fjjagnod-1	-2.35522e-05	FL
fjjamipc-1	4.62508	FL
fjjanhol-1	-5.1148e-06	FL
fjjaoigb-1	-5.73602e-06	FL
fjjbfdap-1	3.7972e-08	FL
fjjbiilo-1	1.34255e-05	FL
fjjcacdn-1	2.95462e-06	FL
fjjddofb-1	8.41787e-06	FL
fjjdhhga-1	6.29064e-06	FL
fjjeiold-1	1.01598e-06	FL
fjjejejg-1	4.87421	FL
fjjekbbm-1	4.63176	FL
fjjelflo-1	-1.24931e-05	FL
fjjfielc-1	3.47635e-06	FL
fjjfjdnf-1	-2.27781e-05	FL
fjjfkmhj-1	-9.86209e-06	FL
fjjgajim-1	-5.95413e-07	FL
fjjgdaah-1	-1.60759e-06	FL
fjjggbab-1	-4.20362e-06	FL
fjjhbnnb-1	9.88591e-06	FL
fjjhdbng-1	-1.06961e-05	FL
fjjhffpp-1	5.18465	FL
fjjhjmjp-1	7.80452e-06	FL
fjjhlcji-1	4.51051e-07	FL
fjjiifgf-1	-1.08489e-06	FL
fjjioofj-1	-3.91224e-06	FL
fjjjcbai-1	-1.687e-05	FL
fjjjdjib-1	-9.52704e-06	FL
fjjkafpb-1	5.07414e-06	FL
fjjlcjgi-1	1.88161e-07	FL
fjjldhkj-1	-1.41891e-05	FL
fjjlfbla-1	5.98172e-06	FL
fjjnapdp-1	7.8638e-06	FL
fjjnbdai-1	-1.34633e-06	FL
fjjnhicf-1	3.70194	FL
fjjnhpkh-1	1.40914e-05	FL
fjjnpbkm-1	3.94839e-06	FL
fjjohkpe-1	1.21988e-05	FL
fjjoimhm-1	-4.50772e-07	FL
fjjokecn-1	1.47949e-05	FL
fjjpibpb-1	-7.56838e-07	FL
fjkbkkmp-1	9.17748e-06	FL
fjkchglp-1	-3.44779e-06	FL
fjkdbiac-1	-1.077e-05	FL
fjkdkcce-1	1.0016e-05	FL
fjkhnmij-1	2.296e-05	FL
fjkionlb-1	-3.25878e-06	FL
fjkjgklb-1	1.46886e-05	FL
fjklmhof-1	-2.36909e-06	FL
fjklojpc-1	9.23493e-06	FL
fjkmedbi-1	-9.89192e-06	FL
fjkmflci-1	2.75646e-06	FL
fjkmmpen-1	-7.63661e-06	FL
fjknkadb-1	-1.35211e-05	FL
fjknkhgg-1	6.55024e-06	FL
fjknlled-1	1.60965e-05	FL
fjknndop-1	4.57629	FL
fjlhmheb-1	-8.83876e-06	FL
fjliaada-1	-1.07251e-05	FL
fjljjoml-1	-4.58141e-06	FL
fjljmaho-1	6.65647e-06	FL
fjljomlj-1	7.12228e-06	FL
fjlkjafg-1	4.42954e-06	FL
fjllapjk-1	3.53937	FL
fjlleomb-1	-4.68878e-06	FL
fjlmfobp-1	-1.7271e-06	FL
fjlobebh-1	6.8205e-06	FL
fjlojonl-1	-2.81577e-06	FL
fjlpacfe-1	-9.61623e-06	FL
fjmabndb-1	-1.37765e-05	FL
fjmbedgc-1	2.69759e-05	FL
fjmbfpma-1	-1.69972e-05	FL
fjmcebhc-1	2.93167e-07	FL
fjmcgihl-1	1.93431e-05	FL
fjmcponm-1	8.37511e-06	FL
fjmdclon-1	5.65281	FL
fjmdnlfa-1	5.33329e-06	FL
fjmebokl-1	1.78496e-05	FL
fjmeecbp-1	1.89628e-06	FL
fjmeijmo-1	-5.69088e-06	FL
fjmfdkkp-1	1.45189e-05	FL
fjmfljnc-1	1.86899e-05	FL
fjmghdgb-1	-9.84555e-06	FL
fjmgkmki-1	7.18757e-06	FL
fjmidbln-1	4.10891	FL
fjmkkeni-1	7.01641e-06	FL
fjmlbaed-1	5.26698e-06	FL
fjmllcim-1	-2.05131e-07	FL
fjmmbmdc-1	3.55905	FL
fjmmfnko-1	-1.21053e-05	FL
fjmmniab-1	-1.40442e-05	FL
fjmnmkfp-1	7.20749e-06	FL
fjmolmhk-1	8.60355e-07	FL
fjmooald-1	-1.31617e-06	FL
fjmpjhmh-1	-1.67605e-05	FL
fjmpkjgl-1	-5.69498e-06	FL
fjnalimi-1	1.92205e-06	FL
fjnaodni-1	-4.86323e-06	FL
fjnbfodk-1	8.1284e-07	FL
fjncacnk-1	3.84897e-06	FL
fjndgdgf-1	-1.37502e-06	FL
fjndjibg-1	4.27593e-06	FL
fjngcknh-1	-2.43064e-06	FL
fjngjjdf-1	-3.18353e-06	FL
fjngngbm-1	-2.54106e-06	FL
fjniclcg-1	6.38887e-06	FL
fjnihobc-1	8.21065e-06	FL
fjnjmbcg-1	2.33548e-05	FL
fjnknhng-1	-9.83308e-06	FL
fjnlhobl-1	-7.07457e-06	FL
fjnljele-1	6.44149e-06	FL
fjnmdaca-1	1.63767e-05	FL
fjnmdnio-1	1.22665e-05	FL
fjnmgicb-1	-4.67706e-06	FL
fjnmpdgp-1	-6.78231e-06	FL
fjnnenek-1	1.6964e-05	FL
fjnngend-1	1.54285e-05	FL
fjnnijim-1	2.14528e-06	FL
fjnnjlni-1	1.70069e-05	FL
fjnnoeoi-1	-7.98683e-08	FL
fjnpfnmg-1	-8.179e-06	FL
fjoadhef-1	-5.06102e-07	FL
fjodbman-1	4.39445	FL
fjodenkf-1	-1.55957e-05	FL
fjodhbnp-1	3.7657	FL
fjodleib-1	4.04069	FL
fjoeclpb-1	3.91242	FL
fjoeealk-1	-5.31228e-06	FL
fjoeflnl-1	4.8222e-06	FL
fjogddpo-1	3.50744	FL
fjogfcfa-1	4.55279	FL
fjogknjn-1	5.71211	FL
fjoilcfk-1	2.38152e-05	FL
fjoilmao-1	1.54803e-05	FL
fjojihke-1	1.55476e-05	FL
fjojpidf-1	5.81112e-07	FL
fjokcmig-1	-8.39779e-06	FL
fjokeafo-1	5.71123e-06	FL
fjokedpi-1	6.60478e-07	FL
fjokfkje-1	3.58466e-05	FL
fjokgnkl-1	-1.9319e-05	FL
fjokhoel-1	-2.02833e-06	FL
fjokklgk-1	1.48372e-05	FL
fjokmdce-1	-2.09852e-05	FL
fjolakka-1	-2.59649e-06	FL
fjolckbf-1	3.34068e-06	FL
fjolekkb-1	4.03522	FL
fjolmbco-1	-9.31772e-06	FL
fjomciee-1	4.25482	FL
fjomebhg-1	3.78655	FL
fjommjmd-1	-1.34833e-05	FL
fjomnjej-1	3.47353	FL
fjompmke-1	9.14049e-06	FL
fjonbkid-1	3.62069	FL
fjongfon-1	3.61012	FL
fjoogmjh-1	3.45387e-07	FL
fjoojakd-1	2.863e-06	FL
fjpahopp-1	1.18621e-05	FL
fjpbacog-1	-3.75494e-07	FL
fjpbahph-1	3.77607	FL
fjpbhabk-1	1.28925e-05	FL
fjpbhlam-1	5.42304	FL
fjpbienc-1	4.42251	FL
fjpcfijb-1	3.23917e-06	FL
fjpdeija-1	3.8095e-06	FL
fjpdgmgn-1	1.20262e-05	FL
fjpehjjp-1	1.10221e-05	FL
fjpekmae-1	-6.15149e-07	FL
fjpeldhn-1	3.6459e-06	FL
fjpfdlhp-1	1.69255e-05	FL
fjpfhfhm-1	4.00833	FL
fjpfihgd-1	-9.77248e-06	FL
fjpflkjl-1	5.39718	FL
fjpghbmf-1	3.73329	FL
fjpghcei-1	-1.57377e-05	FL
fjpgjjpm-1	1.29248e-05	FL
fjpgmknc-1	8.44678e-07	FL
fjphadhg-1	9.67046e-06	FL
fjphjmah-1	1.93911e-05	FL
fkaoilne-1	3.70195	FL
fkapbppg-1	-3.53594e-06	FL
fkapccnm-1	-1.34923e-06	FL
fkaplkli-1	-9.87132e-06	FL
fkbbcipc-1	-8.21708e-06	FL
fkbbgpnk-1	4.89531e-06	FL
fkbbijgb-1	-2.99277e-06	FL
fkbdpjnj-1	6.58255e-06	FL
fkbejaaj-1	8.3241e-06	FL
fkbfejbd-1	3.63463e-06	FL
fkbgoeem-1	-3.98646e-06	FL
fkbikadl-1	-1.49793e-05	FL
fkbkbjda-1	1.14628e-06	FL
fkbkligm-1	3.36767	FL
fkbmaooo-1	6.45979e-06	FL
fkbmlgpe-1	7.72845e-06	FL
fkeklnee-1	3.16014e-06	FL
fkelppjn-1	-1.03811e-05	FL
fkemlaih-1	-7.55137e-06	FL
fkenlefm-1	-4.91504e-06	FL
fkenmmah-1	1.47226e-06	FL
fkenpnbn-1	2.3565e-05	FL
fkeoibbe-1	-9.20669e-06	FL
fkeooone-1	-2.15685e-05	FL
fkfbeono-1	-1.204e-06	FL
fkfcende-1	3.74531	FL
fkfcocbm-1	-2.17244e-05	FL
fkfdcfpl-1	-8.74308e-06	FL
fkfeiepi-1	-3.73579e-06	FL
fkfenppd-1	-1.1022e-05	FL
fkfhnlbe-1	7.1566e-06	FL
fkfhnlmi-1	9.0764e-06	FL
fkfhplhf-1	-3.24805e-06	FL
fkfiafjd-1	-1.48159e-05	FL
fkfjakik-1	5.94171e-06	FL
fkfkfmmn-1	-8.54875e-06	FL
fkflcgoi-1	-8.29918e-06	FL
fkflchpb-1	1.49107e-06	FL
fkfljgae-1	-9.76146e-06	FL
fkfmaepd-1	-2.94684e-06	FL
fkfmcoii-1	-7.70975e-06	FL
fkfmgbhk-1	3.92284e-06	FL
fkfmkaid-1	-8.46306e-06	FL
fkfndcac-1	-8.4376e-06	FL
fkfniblo-1	-9.61888e-06	FL
fkfnmcpi-1	4.03522	FL
fkfnmmke-1	5.15855	FL
fkgajofi-1	-8.88879e-06	FL
fkganjhf-1	4.62841	FL
fkgbdiba-1	-6.56117e-06	FL
fkgbdknj-1	-1.08852e-05	FL
fkgblapc-1	2.83624	FL
fkgcmdgc-1	4.53895	FL
fkgdeicp-1	1.62081e-05	FL
fkgdoafm-1	-6.86988e-06	FL
fkgeakbj-1	3.8934	FL
fkgekbdd-1	5.02728	FL
fkgfigeb-1	2.14072e-05	FL
fkgfjofd-1	-8.30972e-06	FL
fkgfnacf-1	3.47959	FL
fkggcaod-1	9.35824e-06	FL
fkggiglc-1	3.80783	FL
fkghechl-1	4.7958	FL
fkghgcak-1	5.28947	FL
fkghokgi-1	3.94663	FL
fkgidbbg-1	3.63135	FL
fkgioadm-1	5.1464e-06	FL
fkgjbdik-1	-3.41907e-06	FL
fkgjeddc-1	1.71788e-05	FL
fkgkckad-1	4.06852	FL
fkgkficp-1	-4.8848e-06	FL
fkgkhchc-1	8.07332e-06	FL
fkgkiebj-1	3.42916	FL
fkglcajk-1	4.8806e-06	FL
fkglcbje-1	1.35278e-05	FL
fkglehgj-1	2.17682e-05	FL
fkglgiih-1	4.2345	FL
fkglkeff-1	3.58765	FL
fkgncfge-1	4.56493	FL
fkgnjlnl-1	-5.46533e-06	FL
fkgogkjj-1	-4.2651e-06	FL
fkgohkaj-1	4.54814	FL
fkgolekk-1	3.56237	FL
fkgpaonn-1	1.4239e-05	FL
fkgpiemi-1	4.0573	FL
fkhagebm-1	-1.04033e-05	FL
fkhalcjk-1	-1.2739e-05	FL
fkhanela-1	3.54099	FL
fkhapbld-1	3.15226e-07	FL
fkhbkaip-1	3.00719	FL
fkhceehn-1	3.70193	FL
fkhcfike-1	3.28377e-09	FL
fkhcjhig-1	-8.43778e-06	FL
fkhcnidf-1	-1.22133e-05	FL
fkhdcbpj-1	-4.52986e-06	FL
fkhdcgie-1	-7.0232e-06	FL
fkhdfigf-1	-6.7438e-06	FL
fkhdncpj-1	3.42051	FL
fkhfgdap-1	-1.49333e-06	FL
fkhfinpa-1	9.4869e-06	FL
fkhfjkge-1	1.15636e-05	FL
fkhfnfkk-1	2.07435e-05	FL
fkhfpiea-1	2.6529e-06	FL
fkhgadom-1	-1.052e-05	FL
fkhgpcco-1	5.02342e-06	FL
fkhhcjgj-1	1.09985e-05	FL
fkhhilbh-1	1.8865e-05	FL
fkhhkibj-1	8.11254e-06	FL
fkhiaone-1	1.41824e-05	FL
fkhiengk-1	4.3917e-06	FL
fkhijcal-1	-1.2775e-05	FL
fkhikmhi-1	-8.61373e-06	FL
fkhilica-1	1.88699e-05	FL
fkhiodbf-1	7.04087e-06	FL
fkhiongd-1	-6.67721e-06	FL
fkhjepci-1	-7.05714e-06	FL
fkhjgmbo-1	-9.20719e-06	FL
fkhjjbkf-1	1.48473e-06	FL
fkhkoieg-1	-2.50017e-06	FL
fkhlaffn-1	-9.41769e-06	FL
fkhlajna-1	1.2142e-05	FL
fkhlamfe-1	1.85664e-07	FL
fkhmijac-1	7.57832e-06	FL
fkhmlidd-1	-3.80063e-06	FL
fkhnbbfl-1	1.74949e-06	FL
fkhngaoa-1	1.03352e-05	FL
fkhnjnge-1	6.75724e-06	FL
fkhoadeb-1	9.41281e-06	FL
fkholepg-1	-1.82663e-05	FL
fkhpammc-1	1.77204e-06	FL
fkhpofbo-1	-1.91808e-06	FL
fkiabnbm-1	-6.50199e-06	FL
fkiagnje-1	-5.60696e-06	FL
fkiaigcp-1	1.67577e-05	FL
fkiamidm-1	4.30535e-06	FL
fkibacif-1	-1.44607e-06	FL
fkibcado-1	9.39026e-06	FL
fkicadlo-1	-5.45497e-06	FL
fkiedcmo-1	3.46148	FL
fkifabfh-1	1.44686e-05	FL
fkiffjjo-1	-3.32628e-06	FL
fkifonlo-1	-7.99156e-06	FL
fkigbhgh-1	-5.48293e-06	FL
fkigfkci-1	-1.0508e-05	FL
fkiglhcc-1	2.52662e-06	FL
fkihciie-1	3.27862e-06	FL
fkihimdj-1	8.55672e-06	FL
fkihjjmf-1	1.80176e-05	FL
fkihnbcn-1	1.40524e-05	FL
fkijahfo-1	4.08562	FL
fkijobnm-1	4.10599	FL
fkijpcbf-1	1.39278e-06	FL
fkikcknd-1	-3.86669e-06	FL
fkikcmee-1	1.85564e-05	FL
fkikelhi-1	4.24801	FL
fkikeppm-1	1.73079e-05	FL
fkiklpkh-1	3.73329	FL
fkiknhbm-1	4.22118	FL
fkikphng-1	3.67531	FL
fkilbnmk-1	3.92208	FL
fkileclb-1	5.59094	FL
fkimgejh-1	8.71359e-06	FL
fkimilkj-1	3.31255	FL
fkimogih-1	4.72435e-06	FL
fkinjdjb-1	1.26664e-05	FL
fkinjnim-1	-4.85316e-06	FL
fkioenag-1	-4.61534e-06	FL
fkipakdd-1	-2.31758e-06	FL
fkipngdc-1	1.06035e-05	FL
fkjahpld-1	-4.74786e-06	FL
fkjakega-1	-1.7551e-06	FL
fkjbbolb-1	7.96324e-06	FL
fkjbgaeh-1	7.78745e-06	FL
fkjbjkde-1	7.96803e-06	FL
fkjccadk-1	4.90516e-07	FL
fkjcldnp-1	7.62613e-06	FL
fkjdcneh-1	2.85993e-06	FL
fkjddaej-1	-6.32815e-06	FL
fkjdfbln-1	1.80438e-05	FL
fkjeekki-1	-1.86301e-05	FL
fkjeffil-1	8.45528e-06	FL
fkjegpgb-1	3.41668e-06	FL
fkjfjojm-1	2.27776e-07	FL
fkjfldio-1	3.82084	FL
fkjglfci-1	-2.60527e-06	FL
fkjgpibh-1	1.80567e-05	FL
fkjhcacp-1	3.72931	FL
fkjjicce-1	-3.84487e-06	FL
fkjkbpga-1	3.72534	FL
fkjkiihf-1	3.63675	FL
fkjkojmn-1	3.92694	FL
fkjlmahc-1	3.884	FL
fkjmbldi-1	1.1427e-05	FL
fkjmhclm-1	9.7827e-07	FL
fkjmmjhm-1	1.46502e-05	FL
fkjnkkdm-1	4.2146	FL
fkjogabm-1	1.41439e-05	FL
fkjopalm-1	-1.3359e-05	FL
fkkaenjl-1	5.79584e-06	FL
fkkagalg-1	-3.61821e-06	FL
fkkahcck-1	-4.68524e-07	FL
fkkanfhi-1	-5.99477e-06	FL
fkkbbgak-1	2.15104e-06	FL
fkkbhhjp-1	9.36315e-07	FL
fkkbmcml-1	-2.11983e-05	FL
fkkcbblb-1	8.52443e-06	FL
fkkdblmm-1	1.54375e-06	FL
fkkecmnl-1	-9.71862e-06	FL
fkkehjih-1	-1.10143e-05	FL
fkkianjm-1	-6.90245e-06	FL
fkkidika-1	-1.58363e-05	FL
fkkijjbj-1	1.37766e-06	FL
fkkkgceh-1	1.50234e-05	FL
fkkllofm-1	1.92882e-06	FL
fkkmlaog-1	5.27155e-06	FL
fkknjjnp-1	-1.48321e-05	FL
fkkocmco-1	-1.5392e-05	FL
fkkpkipj-1	3.66044	FL
fklabfoh-1	7.2107e-06	FL
fklaicjb-1	-8.84502e-06	FL
fklamdma-1	5.58599e-06	FL
fklaojcn-1	-2.18738e-06	FL
fklcklik-1	3.83623e-06	FL
fklcmipl-1	-1.03912e-05	FL
fkldgfjg-1	-9.48992e-06	FL
fklfbnin-1	-1.04161e-06	FL
fklfhddd-1	-2.08711e-06	FL
fklfilfo-1	-1.78873e-05	FL
fklggkji-1	5.37084e-06	FL
fklghfdl-1	3.47957	FL
fklgmmdj-1	-4.15234e-06	FL
fklhafad-1	5.51297e-07	FL
fklifjdh-1	-7.02e-06	FL
fklncjde-1	-1.40384e-05	FL
fklnlnig-1	-3.98824e-06	FL
fklnmppb-1	-1.10422e-06	FL
fklpalkg-1	-9.24078e-06	FL
fklpdnkm-1	5.9742	FL
fklpehib-1	-1.1946e-05	FL
fkmakolk-1	-5.28488e-06	FL
fkmbnjpa-1	-4.52627e-06	FL
fkmcbdho-1	1.41949e-05	FL
fkmchcfp-1	-1.28568e-05	FL
fkmdbapf-1	2.58098	FL
fkmdmfho-1	-4.17469e-06	FL
fkmecplj-1	9.28614e-07	FL
fkmeeajh-1	-6.63585e-06	FL
fkmegcjd-1	8.02827e-06	FL
fkmengjn-1	-1.70308e-05	FL
fkmgakfk-1	1.53907e-06	FL
fkmgamme-1	2.60755e-07	FL
fkmgojln-1	1.05586e-05	FL
fkmjajnh-1	-2.24467e-06	FL
fkmjbioe-1	4.96596e-06	FL
fkmjbnlh-1	3.99634e-06	FL
fkmlahgd-1	-6.46913e-06	FL
fkmlpllb-1	-8.37628e-07	FL
fkmmaeib-1	-1.33621e-06	FL
fkmmdfjd-1	1.1196e-05	FL
fkmmkifm-1	2.75818	FL
fkmnfkjf-1	2.90602e-06	FL
fkmnjnae-1	2.3436e-05	FL
fkmodoed-1	4.16298e-06	FL
fkmoebmd-1	3.62481e-06	FL
fkmomklj-1	5.31683e-06	FL
fknamcdg-1	1.54804e-05	FL
fknbammf-1	9.61488e-06	FL
fkncdnlk-1	3.38436e-06	FL
fkncngdb-1	3.82961	FL
fknfaibg-1	3.57052e-06	FL
fkngahco-1	3.96677	FL
fkngfagd-1	4.15102	FL
fkngggac-1	3.96421	FL
fknjcagf-1	5.4968	FL
fknjhfbd-1	4.4683	FL
fknjpnjm-1	3.81216	FL
fknkeope-1	4.9688	FL
fknohobm-1	4.37878	FL
fknphaim-1	3.4496	FL
fknpplfn-1	-2.5626e-06	FL
fkoagicd-1	4.18229	FL
fkobggca-1	-1.26903e-05	FL
fkocalna-1	4.33321	FL
fkodjncp-1	6.05994	FL
fkofelfc-1	4.59551	FL
fkofggak-1	3.61717	FL
fkohelab-1	4.50741	FL
fkoieobc-1	4.12974	FL
fkolpcco-1	-5.40609e-06	FL
fkoolhjc-1	2.59451e-06	FL
fkopkjng-1	4.92714	FL
fkpbacop-1	4.62507	FL
[truncated: 3,801 more rows]

## Sheet: (E) FL
Cell ID	nucleus_centroid_x	nucleus_centroid_y	Cell type	CXCL13	CXCL12	CCL21	CXCL9
aeilfjko-1	2772.25	3768.15	FL-B	0	0	0	0
aeilibbi-1	2777.64	3768.67	T-FH	0	0	0	0
aeiljgek-1	2781.58	3767.56	FRC	0	3.7657	3.7657	0
aeillogn-1	2789.29	3767.1	FL-B	0	0	0	0
aeilmaeb-1	2795.44	3773.4	FL-B	0	0	0	0
aeimceef-1	2787.51	3745.89	Myeloid	0	0	0	0
aeimcejb-1	2788.85	3761.57	FRC	0	0	3.4496	0
aeimcmnl-1	2791.01	3756.68	FRC	3.09343	0	4.44512	0
aeimfaak-1	2788.87	3751.14	FL-B	0	0	0	0
aeimgmci-1	2782.73	3751.46	FL-B	0	0	0	0
aeimibjd-1	2772.84	3763.08	FL-B	0	0	0	0
aeimicbj-1	2775.16	3757.61	FL-B	0	0	0	0
aeinccec-1	2780.9	3758.79	FL-B	0	0	0	0
aeindnci-1	2780.43	3742.52	FL-B	0	0	0	0
aeinghhb-1	2805.07	3727.51	FL-B	0	0	0	0
aeingmco-1	2800.74	3768.43	FL-B	0	0	0	0
aeinjfhn-1	2805.67	3774.43	FL-B	0	0	0	0
aeinjgnh-1	2799.77	3774.75	FL-B	0	0	0	0
aeinknlf-1	2807.09	3769.38	FL-B	0	0	0	0
aeinljjk-1	2805.31	3753.63	Myeloid	4.21132	0	3.53289	0
aeiobanc-1	2803.95	3762.15	FL-B	0	0	0	0
aeiocjbf-1	2797.53	3759.82	FRC	0	0	4.77034	0
aeiodhbe-1	2800.36	3752.93	Myeloid	0	0	0	0
aeiofbli-1	2809.15	3746.08	T-REG	0	0	0	0
aeioflbb-1	2796.48	3750.18	FL-B	4.29679	0	0	0
aeiohaci-1	2802.13	3744.68	FL-B	0	0	3.37856	0
aeioibpg-1	2753.35	3733.04	FL-B	0	0	0	0
aeioigfi-1	2763.77	3728.28	T-TOX	0	0	0	0
aeioiimi-1	2756.56	3728.51	T-H	0	0	0	0
aeiplmap-1	2808.82	3831.27	FL-B	0	0	0	0
aeipmalm-1	2806.39	3834.84	FL-B	0	0	0	0
aeippfme-1	2800.83	3834.26	FL-B	0	0	0	0
aeipphgj-1	2803.19	3829.56	Myeloid	0	0	3.81215	0
aejaajjn-1	2800.82	3861.24	FL-B	0	0	0	0
aejaakbh-1	2800.38	3847.67	FL-B	0	0	0	0
aejabmhd-1	2806.79	3857.75	FL-B	0	0	0	0
aejacpna-1	2796.76	3857.27	FL-B	0	0	0	0
aejaealg-1	2805.88	3851.39	FL-B	0	0	0	0
aejaifkj-1	2805.77	3840.26	FL-B	0	0	0	0
aejajoob-1	2811.77	3837.92	FL-B	0	0	0	0
aejaleoh-1	2806.7	3845.26	FL-B	0	0	0	0
aejaljdk-1	2778.6	3866.65	FRC	0	0	3.55574	0
aejallde-1	2775.79	3870.64	FRC	0	0	4.81179	0
aejapokm-1	2787.17	3875.87	FL-B	0	0	0	0
aejbbjce-1	2785.37	3881.97	FL-B	0	0	0	0
aejbbnmp-1	2774.31	3874.99	T-TOX	0	0	0	0
aejbicjk-1	2770.41	3882.96	FRC	0	0	4.49419	0
aejbmkkc-1	2772.49	3880	Myeloid	0	0	0	0
aejcepkg-1	2783.3	3872.77	FRC	4.92038	0	5.32341	0
aejcfifg-1	2786.1	3869.95	FL-B	0	0	0	0
aejchopl-1	2767.16	3852.5	FL-B	0	0	0	0
aejckpei-1	2764.73	3857.53	FRC	0	0	4.03522	0
aejclbhl-1	2770.92	3856.25	FL-B	0	0	0	0
aejdaccg-1	2766.49	3861.38	FL-B	0	0	0	0
aejdanao-1	2771.81	3865.42	FL-B	0	0	0	0
aejdcphp-1	2783.89	3853.95	FL-B	0	0	0	0
aejdgieb-1	2796.89	3863.71	T-FH	2.95569	0	0	0
aejdoaam-1	2789.22	3858.74	FL-B	0	0	0	0
aejeepaj-1	2778.52	3856.54	FL-B	0	0	0	0
aejefijj-1	2760.34	3782.35	FL-B	0	0	0	0
aejeikic-1	2757.06	3791.73	FL-B	0	0	0	0
aejejlie-1	2760.37	3787.27	FL-B	0	0	0	0
aejeldpm-1	2755.77	3796.51	FL-B	0	0	0	0
aejemcnd-1	2757.32	3802.59	FL-B	0	0	0	0
aejeogon-1	2762.5	3801.96	FL-B	0	0	0	0
aejfdeia-1	2748.84	3786.2	FL-B	0	0	0	0
aejfdfkf-1	2750.59	3800.42	T-TOX	0	0	0	0
aejffgoe-1	2747.2	3796.44	T-FH	0	0	0	0
aejffnii-1	2749.23	3792.45	FL-B	0	0	0	0
aejfjhob-1	2742.99	3787.34	T-TOX	0	0	0	0
aejfkbjk-1	2758.66	3858.05	Myeloid	0	0	0	0
aejfkkib-1	2762.42	3880.48	FL-B	0	0	0	0
aejfoebk-1	2757.47	3879.29	FL-B	0	0	0	0
aejfplan-1	2757.7	3875.14	FRC	3.72931	0	4.81179	0
aejfpogp-1	2756.72	3871.16	FL-B	0	0	0	0
aejganbp-1	2762.61	3864.7	FL-B	0	0	0	0
aejgdijn-1	2745.21	3885.21	FRC	0	0	4.03522	0
aejgefjg-1	2749.55	3896.17	FL-B	0	0	0	0
aejghell-1	2749.15	3890.03	FL-B	0	0	0	0
aejgiieo-1	2753.47	3888.62	FL-B	0	0	0	0
aejgimdf-1	2743.77	3867.88	FL-B	0	0	0	0
aejgjmfk-1	2747.88	3878.66	FRC	0	4.70311	5.39171	0
aejgladn-1	2752.16	3874.14	FL-B	0	0	0	0
aejgmidg-1	2744.88	3874.02	FL-B	0	0	0	0
aejgmnhl-1	2748.43	3869.63	Myeloid	0	0	0	0
aejgncmj-1	2743.13	3828.59	FL-B	0	0	0	0
aejgpjen-1	2743.06	3834.28	FL-B	0	0	0	0
aejgplof-1	2749.55	3829.83	FL-B	0	0	0	0
aejgpndn-1	2744.74	3846.12	Myeloid	0	0	0	0
aejgpnpg-1	2746.15	3856.88	Myeloid	0	0	0	0
aejhdieh-1	2749.53	3847.93	T-FH	0	0	0	0
aejhdokc-1	2760.74	3847.41	T-FH	0	0	0	0
aejhdpcj-1	2750.13	3838.57	Myeloid	0	0	0	0
aejhflon-1	2750.22	3853.4	FL-B	0	0	0	0
aejhiegh-1	2757.52	3852.63	FL-B	0	0	0	0
aejhijpm-1	2752.98	3845.68	FL-B	0	0	0	0
aejhjgpc-1	2745.66	3806.41	FL-B	0	0	0	0
aejhjlaj-1	2756.23	3812.22	FL-B	0	0	0	0
aejhklen-1	2750.33	3814.57	FL-B	0	0	0	0
aejiahpb-1	2743.25	3809.63	FL-B	0	0	0	0
aejiccbd-1	2761.12	3828.22	FL-B	0	0	0	0
aejidilj-1	2752.73	3825.49	T-TOX	0	0	0	0
aejihlji-1	2758.36	3818.48	FL-B	0	0	0	0
aejiieae-1	2757.31	3823.54	FL-B	0	0	0	0
aejiklfo-1	2755.38	3829.22	FL-B	0	0	0	0
aejiklkc-1	2744.77	3818.38	FL-B	0	0	0	0
aejikndk-1	2747.87	3823.03	FL-B	0	0	0	0
aejimben-1	2752.51	3820.01	FRC	0	0	3.88869	0
aejiokne-1	2763.72	3807.12	FL-B	0	0	0	0
aejiopfi-1	2762.09	3812.11	FL-B	0	0	0	0
aejjdldl-1	2775.34	3777.42	FL-B	0	0	0	0
aejjepnk-1	2767.82	3782.82	FL-B	0	0	0	0
aejjhphe-1	2771.49	3777.37	FL-B	0	0	0	0
aejjicln-1	2772.93	3808.83	FL-B	0	0	0	0
aejjjmob-1	2766.24	3817.13	FL-B	0	0	0	0
aejjkcfg-1	2773.95	3815.55	FL-B	0	0	0	0
aejjmimc-1	2768.7	3811	FL-B	0	0	0	0
aejjoaeg-1	2766.08	3794.6	FL-B	0	0	0	0
aejjpefk-1	2777.66	3806.86	FL-B	0	0	0	0
aejkajfc-1	2770.43	3801.68	FL-B	0	0	0	0
aejkccfc-1	2774.81	3787.23	T-H	0	0	0	0
aejkckkb-1	2770.92	3790.52	FRC	0	0	4.54815	0
aejklhhe-1	2775.74	3821.52	FL-B	0	0	0	0
aejklped-1	2773.47	3825.19	FL-B	0	0	0	0
aejkmimd-1	2767.36	3822.45	FL-B	0	0	0	0
aejknikn-1	2776.95	3836.99	FL-B	0	0	0	0
aejkpggb-1	2767.14	3844.32	FL-B	0	0	0	0
aejldepa-1	2777.8	3842.43	FL-B	3.68285	0	0	0
aejledpj-1	2772.46	3837.84	Myeloid	0	0	0	0
aejlenec-1	2767.29	3828.59	FL-B	0	0	0	0
aejlfbic-1	2773.52	3833.47	FL-B	0	0	0	0
aejlfifg-1	2777.46	3830.65	FL-B	0	0	0	0
aejlkdgo-1	2786.95	3807.42	FL-B	0	0	0	0
aejlkiik-1	2780.83	3812.02	FL-B	0	0	0	0
aejllmdk-1	2790.18	3812.73	FL-B	0	0	0	0
aejlnenl-1	2793.53	3836.19	FL-B	0	0	0	0
aejlnlib-1	2798.68	3842.48	FL-B	0	0	0	0
aejlojbl-1	2790.31	3840.25	FL-B	0	0	0	0
aejlphnd-1	2783.89	3833.97	FL-B	0	0	0	0
aejmajda-1	2799.76	3839.49	FL-B	0	0	0	0
aejmbjch-1	2789.6	3832.12	FL-B	0	0	0	0
aejmcnmn-1	2800.49	3810.58	FL-B	0	0	0	0
aejmeilk-1	2796.68	3814.89	FL-B	0	0	0	0
aejmfllj-1	2798.13	3805.27	FL-B	0	0	0	0
aejmglag-1	2786.06	3823.14	FL-B	0	0	2.81238	2.81238
aejmkjai-1	2781.95	3828.67	FL-B	0	0	0	0
aejmldbj-1	2796.08	3829.13	FL-B	0	0	0	0
aejmlpje-1	2781.85	3825.08	FL-B	0	0	0	0
aejmmbgh-1	2798.74	3820.8	FL-B	0	0	0	0
aejmpcib-1	2809.84	3793.01	FDC	5.53798	0	4.16342	0
aejngjnk-1	2808.77	3788.31	FL-B	0	0	0	0
aejnjkef-1	2810.78	3783.45	FL-B	0	0	0	0
aejnkoal-1	2805.16	3784.8	FL-B	0	0	0	0
aejnngee-1	2803.73	3818.97	FL-B	0	0	0	0
aejnniba-1	2810.44	3826.73	FL-B	0	0	0	0
aejnnofo-1	2801.31	3824.83	FL-B	0	0	0	0
aejnpilo-1	2805.36	3823.31	FL-B	0	0	0	0
aejodhga-1	2810	3820.93	FL-B	0	0	0	0
aejofcjc-1	2802.8	3805.2	FL-B	0	0	0	0
aejofneo-1	2806.89	3815.56	FL-B	0	0	0	0
aejojhkl-1	2806.97	3808.19	FL-B	0	0	0	0
aejojpld-1	2797	3796.7	FL-B	0	0	0	0
aejookgc-1	2797.85	3801.03	FL-B	0	0	0	0
aejopadb-1	2809.95	3798.75	FL-B	0	0	0	0
aeleeadm-1	2722.26	3727.55	Myeloid	0	0	0	0
aeleiioa-1	2734.77	3728.93	BEC	0	0	0	0
aelejllc-1	2745.72	3729.18	T-TOX	0	0	0	0
aelekcpd-1	2747.76	3733.41	FL-B	0	0	0	0
aelembph-1	2703.83	3728.32	Myeloid	0	0	0	0
aelofplk-1	2985.03	3764.6	FL-B	0	0	0	0
aelojcld-1	2978.93	3774.54	rFRC	0	0	0	0
aelokpkp-1	2986.21	3771.51	FL-B	0	0	0	0
aelpcobj-1	2978.6	3768.27	FL-B	0	0	0	0
aelpfbln-1	2983.36	3780.72	FL-B	0	0	0	0
aelpgedc-1	2987.95	3783.15	FL-B	0	0	0	0
aelpmppj-1	2996.28	3771.73	FL-B	0	0	0	0
aemaageh-1	2992.19	3767.18	Myeloid	0	0	0	0
aemabcbn-1	2992.17	3789.89	FL-B	0	0	0	0
aemacdfc-1	2997.35	3790.58	FL-B	0	0	0	0
aemadcff-1	2999.79	3797.77	FDC	3.54915	0	0	0
aemafnje-1	3004.95	3803.88	FL-B	0	0	0	0
aemagioa-1	3000.25	3803.97	FL-B	0	0	0	0
aemagpfj-1	3015.3	3784.63	FL-B	0	0	0	0
aemaiggp-1	3034.36	3787.1	T-REG	0	0	0	0
aemaipfp-1	3021.06	3787.73	FL-B	0	0	0	0
aembbocb-1	3027.29	3803.99	FL-B	0	0	0	0
aembhmhg-1	3041.33	3812.72	FL-B	0	0	0	0
aembienb-1	3035.05	3802.86	FL-B	0	0	0	0
aembjlfb-1	3035.09	3807.52	FL-B	0	0	0	0
aembnkpk-1	2995.37	3803.3	FL-B	0	0	0	0
aemcaena-1	2994.01	3795.96	FL-B	0	0	0	0
aemcdogf-1	2964.6	3795.66	FL-B	2.69031	0	0	0
aemceepb-1	2976.06	3805.05	FDC	3.20213	0	0	0
aemcfbfp-1	2969.75	3804.21	FL-B	0	0	0	0
aemcgfcn-1	2971.82	3798.44	FL-B	0	0	0	0
aemchaei-1	2973.22	3788.25	rFRC	0	0	0	3.78654
aemchlon-1	2976.22	3793.74	FL-B	0	0	0	0
aemcjdja-1	2973.96	3782.06	FL-B	0	0	0	0
aemcjikf-1	2965.4	3782.84	FL-B	0	0	0	0
aemcjofa-1	2961.38	3782.16	FL-B	0	0	0	0
aemcnbmi-1	2964.32	3787.38	FL-B	0	0	0	0
aemcpjop-1	2978.48	3799.87	FL-B	3.66786	0	0	0
aemcpppj-1	2986.68	3805.63	FL-B	0	0	0	0
aemdbcfl-1	2982.05	3806.27	FL-B	0	0	0	0
aemdcclc-1	2990.49	3801.05	FL-B	0	0	0	0
aemddlip-1	2979.7	3788.11	FL-B	0	0	0	0
aemdepnm-1	2986.98	3795.59	FL-B	0	0	0	0
aemdfpkm-1	2982.79	3795.52	FL-B	0	0	0	0
aemdlbcc-1	2986.92	3790.11	FL-B	0	0	0	0
aemdojno-1	2936.43	3792.61	FL-B	0	0	0	0
aemdoobp-1	2944.6	3803.63	FL-B	0	0	0	0
aemeagfe-1	2934.21	3803.1	T-FH	0	0	0	0
aemebeac-1	2939.07	3808.05	FL-B	0	0	0	0
aemebllc-1	2945.28	3797.55	T-FH	0	0	0	0
aemedcjm-1	2933.02	3797.21	T-REG	0	0	0	0
aemedjei-1	2959.51	3804.52	FL-B	0	0	0	0
aemeehom-1	2952.41	3804.41	FL-B	0	0	0	0
aemeeiid-1	2956.62	3794.77	T-FH	0	0	0	0
aemehclo-1	2951.95	3801.04	FL-B	0	0	0	0
aemeimpp-1	2956.32	3799.74	FL-B	0	0	0	0
aemejdjd-1	2951.43	3795.8	FL-B	0	0	0	0
aememcbn-1	2956.63	3784.4	FL-B	0	0	0	0
aemfaknc-1	2959.74	3790.76	FL-B	0	0	0	0
aemfanem-1	2953.16	3788.91	FL-B	0	0	0	0
aemfaocl-1	2949.68	3774.87	FL-B	0	0	0	0
aemfdfhn-1	2939.63	3787.77	FL-B	0	0	0	0
aemfigkg-1	2949.08	3784.82	FL-B	0	0	0	0
aemfjflb-1	2940.58	3782.33	FL-B	3.08145	0	0	0
aemfkfle-1	2954.69	3765.48	FL-B	0	0	0	0
aemfmbbp-1	2955.34	3780.07	FL-B	0	0	0	0
aemfpchf-1	2964.12	3772.01	FL-B	0	0	0	0
aemgbcka-1	2964.55	3776.89	FL-B	2.54994	0	0	0
aemgbjlg-1	2968.87	3770.1	FL-B	0	0	0	0
aemgcobd-1	2974.62	3774.86	FL-B	3.83404	0	0	0
aemgfnnd-1	2973.31	3766.44	FL-B	0	0	0	0
aemihjni-1	2963.55	3761.51	FL-B	0	0	0	0
aemihpmj-1	2967.48	3764.67	FL-B	0	0	0	0
aemiiejj-1	2959.47	3764.36	FL-B	0	0	0	0
aemimkhk-1	2949.29	3762.68	FL-B	0	0	0	0
aemjcfok-1	2972.4	3758.99	FL-B	0	0	0	0
aemjdghh-1	2947.83	3756.44	FDC	3.65677	0	0	0
aemjdoof-1	2933.69	3751.54	FL-B	0	0	0	0
aemjeajh-1	2939.3	3762.8	FL-B	0	0	0	0
aemjekmg-1	2935.85	3757.2	FL-B	3.00174	0	0	0
aemjeogc-1	2935.96	3744.18	FDC	4.10011	0	0	0
aenihgna-1	2985.14	3908.21	FDC	4.21459	0	0	0
aenihnhm-1	2992.98	3912.76	FL-B	0	0	0	0
aenjaedf-1	2986.82	3913.2	FL-B	0	0	0	0
aenjfgfg-1	2990.16	3903.97	FL-B	0	0	0	0
aenjghih-1	2993.11	3939.78	FL-B	0	0	0	0
aenjjefp-1	2983.08	3943.87	FL-B	0	0	0	0
aenjlmma-1	2988.76	3941.69	FL-B	0	0	0	0
aenkajma-1	2985.26	3926.01	FL-B	0	0	0	0
aenkcdad-1	2981.99	3939.78	FRC	3.93183	0	4.61512	0
aenkdbgp-1	2988.32	3935.47	FL-B	0	0	0	0
aenkdiap-1	2990.29	3929.24	FDC	4.40238	0	0	0
aenkefai-1	2993.66	3918.3	FL-B	0	0	0	0
aenkfina-1	2990.11	3922.03	FL-B	0	0	0	0
aenkfjpf-1	2986.8	3920.5	Myeloid	0	0	0	0
aenkgokp-1	2981.09	3963.09	FL-B	0	0	0	0
aenkinbj-1	2974.22	3974.29	FL-B	0	0	0	0
aenkkhik-1	2979.3	3973.53	T-FH	0	0	0	0
aenkmkkm-1	2976.26	3968.96	T-REG	0	0	0	0
aenknkai-1	2967.84	3984.79	FRC	3.74936	0	4.83216	0
aenlcdhh-1	2965.83	3992.69	Myeloid	0	0	3.34365	0
aenlcgim-1	2962.54	3987.33	FRC	0	0	3.95665	0
aenlcjna-1	2972.13	3979.71	FL-B	0	0	0	0
aenldcpa-1	2977.74	3987.1	FL-B	0	0	0	0
aenleinb-1	2976.53	3981.8	FL-B	0	0	0	0
aenliolo-1	2962.15	3969.63	FL-B	0	0	0	0
aenljfop-1	2963.81	3978	FRC	4.26688	2.9218	5.17472	0
aenllmcc-1	2965.39	3973.63	FL-B	0	0	0	0
aenllpik-1	2973.39	3926.38	FDC	4.11482	0	3.43787	0
aenlopfn-1	2975.82	3936.2	FDC	4.71218	0	0	0
aenlpkkg-1	2969.72	3936.17	FRC	0	0	4.2245	0
aenmbbck-1	2977.94	3930.28	FL-B	0	0	0	0
aenmgddi-1	2968.86	3941.2	FDC	3.99252	0	0	0
aenmhkfe-1	2966.47	3944.99	FL-B	0	0	0	0
aenmhkjm-1	2976.45	3941.05	FL-B	0	0	0	0
aenmkedi-1	2958.97	3931.46	T-REG	0	0	0	0
aenmmbce-1	2961.8	3943.09	FL-B	0	0	0	0
aenmmnog-1	2956.23	3940.89	FRC	0	0	4.03796	0
aennabmn-1	2962.58	3938.54	FL-B	0	0	0	0
aennaopm-1	2956.09	3935.02	Myeloid	0	0	0	0
aenndaml-1	2980.97	4080.31	T-TOX	0	0	3.55574	0
aenndmnf-1	2977.34	4085.19	T-TOX	0	0	0	0
aenngifo-1	2972.46	4079.97	FRC	0	3.52967	4.20805	0
aenngjmp-1	2981.27	4068.11	Myeloid	0	0	0	0
aenninbg-1	2993.08	4085.52	FRC	0	0	5.97421	0
aennldlm-1	2992.45	4094.09	FRC	0	0	4.1823	0
aennlngc-1	2995.41	4090.51	T-TOX	0	0	0	0
aennngjn-1	2990.19	4088.79	T-H	0	0	0	0
aennobfl-1	2961.82	4075.98	T-FH	0	0	0	0
aennoicf-1	2970.6	4084.55	FRC	0	0	4.22782	0
aenoadkp-1	2968.06	4089.02	FRC	0	0	3.83404	0
aenocckk-1	2963.31	4092.29	FL-B	0	0	0	0
aenocnlb-1	2964.82	4082.03	FL-B	0	0	0	0
aenoeegm-1	2965.19	4120.89	FL-B	0	0	0	0
aenoikjg-1	2964.18	4127.94	FRC	0	0	5.37019	3.99776
aenoknld-1	2970.04	4127.13	FL-B	0	0	0	0
aenolmnd-1	2958.9	4125.49	FL-B	0	0	0	0
aenondoc-1	2962.63	4132.16	FRC	0	0	4.95941	0
aenpafak-1	2966.04	4149.27	T-TOX	0	0	0	0
aenpalmc-1	2958.95	4148.18	FL-B	0	0	0	0
aenpbpgl-1	2958	4142.41	FRC	0	0	6.88187	4.49419
aenpehgb-1	2963.36	4136.64	T-REG	0	3.91002	4.30878	0
aenpjgab-1	2988.12	4099.68	T-FH	0	0	3.82962	0
aenpjnah-1	2995.88	4098.28	FRC	0	0	4.40238	3.72141
aenpllng-1	2986.03	4134.88	FL-B	0	3.67159	0	0
aenpmdja-1	2991.95	4141.05	T-FH	0	0	0	0
aenpmpjl-1	2976.82	4138.13	FRC	0	0	4.6764	0
aenpnjef-1	2973.92	4152.55	FL-B	0	0	0	0
aenpodmp-1	2977.01	4148.98	FL-B	0	0	0	0
aenpphjc-1	2972.18	4147.13	FL-B	0	0	0	0
aenppkdd-1	2978.91	4143.23	T-H	0	0	0	0
aenppnme-1	2974.01	4118.73	FRC	0	0	6.80292	3.98732
aenppoae-1	2979.68	4128.57	rFRC	0	0	0	5.31666
aeoaddin-1	2979.21	4125.33	Myeloid	0	0	0	0
aeoagbkn-1	2979.68	4120.32	Myeloid	0	0	0	4.35572
aeoakhbd-1	2989.07	4115.62	T-H	0	0	0	3.70968
aeobglcp-1	2987.28	4123.71	T-TOX	0	0	0	3.28245
aeobhjbi-1	2985.35	4118.74	T-TOX	0	0	0	3.13875
aeobkeld-1	2976.72	4105.21	T-TOX	0	0	4.11482	0
aeobkhad-1	2984.6	4108.73	T-H	0	0	4.70492	4.30397
aeoblmog-1	2968.63	4115.46	T-TOX	0	0	0	0
aeoblokl-1	2978.27	4113.86	FRC	3.00538	3.67345	6.048	3.00538
aeocdppd-1	2972.33	4109.35	T-TOX	0	0	0	0
aeoceikl-1	2938.91	4017.19	T-FH	0	0	0	0
aeockhei-1	2938.03	4026.1	T-REG	0	0	0	0
aeocokck-1	2939.07	4021.25	FL-B	0	0	0	0
aeodboha-1	2934.8	4021.06	FL-B	0	0	0	0
aeodckba-1	2949	4023.08	FL-B	0	0	0	0
aeodofbf-1	2956.92	4026.85	FL-B	0	0	0	0
aeoefmja-1	2948.93	4016.37	FL-B	0	0	0	0
aeoefmkc-1	2943.98	4018.77	FL-B	0	0	0	0
aeoehlcg-1	2953.72	4018.5	FL-B	0	0	0	0
aeoeonjl-1	2937.11	4113.05	FDC	3.66786	0	0	0
aeoeoodc-1	2933.39	4128.03	rFRC	0	0	0	4.01899
aeoeooeh-1	2947.22	4117.32	FL-B	0	0	0	0
aeofdanf-1	2942.84	4114.24	FL-B	0	0	0	0
aeofdhdf-1	2947.49	4151.78	FRC	0	0	4.31848	0
aeofdlem-1	2953.97	4151.27	T-FH	0	0	0	0
aeofghei-1	2949.67	4145.26	FL-B	0	0	0	0
aeoficif-1	2935.55	4145.92	FRC	0	3.31255	5.3596	0
aeofidji-1	2941.2	4155.79	FL-B	0	0	0	0
aeofmelp-1	2934.04	4151.81	FL-B	0	0	0	0
aeogcing-1	2943.18	4149.21	T-FH	0	0	0	0
aeogelkh-1	2933.9	4078.52	FL-B	0	0	0	2.27559
aeogghfd-1	2933.74	4087.99	FL-B	0	0	0	0
aeogiaef-1	2939.98	4084.49	FL-B	0	0	0	0
aeogkcgf-1	2941.78	4103.01	FL-B	0	0	0	0
aeogkifb-1	2934.74	4105.13	FL-B	0	0	0	0
aeogkini-1	2941.94	4107.05	FRC	4.20588	3.13664	5.92812	0
aeogknap-1	2940.47	4091.32	FL-B	0	0	0	0
aeogonfk-1	2938.26	4097.79	FL-B	0	0	0	0
aeohaidg-1	2935.49	4091.79	FDC	3.97699	0	0	0
aeohcana-1	2947.32	4085.14	T-FH	3.3228	0	3.3228	0
aeohdejh-1	2953.59	4101.98	FL-B	0	0	0	0
aeohegao-1	2948.93	4079.48	FRC	4.48331	0	4.70419	0
aeohemii-1	2950.6	4098.14	FL-B	0	0	0	0
aeohfgpg-1	2951.72	4085.14	FL-B	0	0	0	0
aeohflka-1	2955.27	4092.25	T-FH	0	0	0	0
aeohjghi-1	2936.87	4051.04	FL-B	0	0	0	0
aeohkpil-1	2945.13	4055.71	FL-B	0	0	2.28743	0
aeohleip-1	2943.09	4051.13	FL-B	0	0	3.84741	0
aeohogab-1	2954.7	4069.08	FL-B	0	0	0	0
aeohoonb-1	2953.68	4074.57	FL-B	0	0	0	0
aeohoopk-1	2949.09	4071.32	FL-B	0	0	0	0
aeoicehn-1	2938.88	4063.03	FL-B	0	0	0	0
aeoicflo-1	2930.09	4071.6	T-FH	0	0	0	0
aeoieanj-1	2933.05	4066.95	T-FH	0	0	0	0
aeoigbdn-1	2955.03	4054.02	FL-B	0	0	0	0
aeoigopm-1	2950.04	4065.43	FL-B	0	0	0	0
aeoijelk-1	2956.28	4062.98	FL-B	0	0	0	0
aeoijemp-1	2949.88	4059.14	T-REG	0	0	0	0
aeoilpop-1	2946.3	4030.76	FRC	3.56905	0	0	0
aeoimnki-1	2941.12	4040.75	FL-B	0	0	0	0
aeoinkfi-1	2958.77	4037.63	FL-B	0	0	0	3.60665
aeoinoob-1	2946.99	4035.07	FL-B	3.28989	0	2.26314	0
aeoiophn-1	2939.43	4044.4	FL-B	0	0	0	0
aeojaikc-1	2952.28	4048.11	T-FH	0	0	0	0
aeojbpac-1	2941.28	4048.3	FL-B	0	0	0	0
aeojcbig-1	2947.86	4044.56	T-H	0	0	0	0
aeojchfg-1	2955.41	4041.98	FL-B	0	0	0	0
aeojgehl-1	2935.78	4033.4	FL-B	0	0	0	0
aeojjefp-1	2928.99	4039.2	FL-B	0	0	0	0
aeojjenb-1	2935.34	4040.36	T-FH	0	0	0	0
aeojkonh-1	2994.26	3964.34	FL-B	0	0	3.45256	0
aeojofab-1	2982.63	3982.62	FL-B	0	0	0	0
aeokahmm-1	2988.97	3981.63	FL-B	0	0	0	0
aeokdala-1	2983.59	3976.62	FL-B	0	0	0	0
aeokdgkp-1	2989.58	4033.71	FL-B	0	0	0	0
aeokhcag-1	2981.32	4038.31	FL-B	0	0	0	0
aeokieik-1	2985.21	4032.86	FL-B	0	0	0	0
aeokjhde-1	2990.14	4020.42	T-FH	0	0	0	0
aeokkbli-1	2991.72	4026.61	T-FH	0	0	0	0
aeokmkni-1	2985.91	4025.98	FL-B	0	0	0	0
aeokpoak-1	2981.55	4023.25	FL-B	0	0	0	0
aeolbblf-1	2984.52	4009.63	FDC	4.05174	0	0	0
aeoleojo-1	2989.38	4010.38	T-TOX	0	0	0	0
aeoligih-1	2989.76	3988.93	T-REG	0	0	0	0
aeoljidg-1	2992.02	3996.93	T-FH	0	0	0	0
aeolkjif-1	2997.42	3993.18	T-FH	0	0	0	0
aeolllmp-1	2991.21	3992.3	T-FH	0	0	0	0
aeolmpia-1	2984.49	3988.11	FL-B	0	0	0	3.32538
aeolnjjo-1	2982.81	4005.88	T-H	0	0	0	0
aeolpnij-1	2987.27	4004.28	T-FH	5.92648	0	0	0
aeomamjg-1	2985.3	4000.44	FL-B	2.4408	0	0	0
aeomboeb-1	2984.42	3992.99	T-REG	0	0	0	0
aeomcgjp-1	2983.39	4044.05	FL-B	0	0	0	0
aeomdchc-1	2977.75	4056.11	T-TOX	0	0	0	0
aeomipcc-1	2985.74	4052.86	FDC	3.63856	0	0	0
aeomkofn-1	2979	4050.11	FL-B	0	0	0	0
aeomlggm-1	2983.6	4058.14	FL-B	0	0	0	0
aeommaoj-1	2978.6	4064	T-TOX	0	0	0	0
aeommhhb-1	2986.02	4063.82	Myeloid	0	0	0	0
aeonagpd-1	2977.61	4059.58	T-TOX	0	0	0	0
aeonahma-1	2972.14	4056.99	FL-B	0	0	0	0
aeonfgea-1	2966.94	4060.21	FL-B	0	0	0	0
aeongajj-1	2959.05	4048.31	FL-B	0	0	0	0
aeonodhm-1	2961.77	4069.07	FL-B	0	0	0	0
aeonpplm-1	2961.15	4062.17	FL-B	0	0	0	0
aeoocdkm-1	2960.5	4056.82	FL-B	0	0	0	0
aeoodape-1	2980.4	4015.35	FL-B	0	0	0	0
aeoohjbo-1	2978.54	4032.93	FL-B	0	0	0	0
aeookogi-1	2979.99	4027.63	Myeloid	0	0	0	0
aeoonkbf-1	2977.24	4010.03	T-FH	0	0	0	0
aeoonpij-1	2966.11	4033.05	T-FH	0	0	0	0
aeopdndf-1	2965.21	4044.59	FL-B	0	0	0	0
aeophgbh-1	2976.14	4039.23	T-REG	0	0	0	0
aeopiglh-1	2971.19	4035.43	FRC	5.47686	0	3.55574	0
aeopijef-1	2965.03	4016.47	FL-B	2.95915	0	2.95915	0
aeopjinm-1	2966.03	4021.81	T-FH	0	0	0	0
aeopjjke-1	2972.73	4017.33	FL-B	0	0	0	0
aeopnfdj-1	2970.19	4010.71	T-REG	0	0	0	0
aeopomfd-1	2965.53	4026.3	FL-B	0	0	0	0
aepaaona-1	2972.78	4029.66	FL-B	0	0	0	0
aepaccmb-1	2958.67	4030.35	FL-B	0	0	0	0
aepaedmc-1	2965.23	3998.94	T-REG	0	0	0	0
aepagcek-1	2958.38	3995.8	T-FH	0	0	0	0
aepagmch-1	2957.8	4015.1	FL-B	0	0	0	0
aepahgdm-1	2958.64	4022.69	FL-B	0	0	0	0
aepahpll-1	2932.81	3961.23	FL-B	0	2.80944	0	0
aepaidpj-1	2940.63	3976.73	FRC	0	0	4.45139	0
aepakfjj-1	2934.12	3970.72	FL-B	0	0	0	0
aepalaeg-1	2939.72	3968.68	FRC	0	0	4.61018	0
aepalojd-1	2940.67	3962.27	FL-B	0	0	0	0
aepameoa-1	2944.34	3967.7	T-TOX	0	0	0	0
aepaobbc-1	2949.24	3975.95	FDC	3.6207	0	0	0
aepbdemd-1	2946.35	3972.39	FL-B	0	0	0	0
aepbdmmb-1	2946.41	3964.01	FL-B	0	0	0	0
aepbebdk-1	2953.55	3962.25	FL-B	0	0	0	0
aepbhclc-1	2954.74	3973.02	FRC	4.61909	3.04834	5.20248	0
aepbigfg-1	2952.73	3965.96	FL-B	0	0	0	0
aepbjehb-1	2958.8	3966.7	FL-B	0	0	0	0
aepbkepd-1	2939.47	4000.16	FL-B	0	0	0	0
aepbkjle-1	2936.21	4010.38	Myeloid	0	0	0	0
aepblpjf-1	2931.94	4002.54	FL-B	0	0	0	0
aepbmcni-1	2936.66	3991.94	T-FH	0	0	0	0
aepbnncf-1	2934.34	3996.74	FL-B	0	0	0	0
aepcedkc-1	2946.01	4005.93	Myeloid	0	0	0	0
aepcenai-1	2941.8	4012.87	FL-B	0	0	0	0
aepcjjok-1	2950.21	4009.78	FL-B	0	0	0	0
aepcmadn-1	2945.38	3992.57	FL-B	0	0	0	0
aepdbbfo-1	2944.64	4001.06	FDC	4.27558	0	0	0
aepdcbbg-1	2941.2	3995.09	FL-B	0	0	0	0
aepdchlo-1	2957.07	3990.46	FL-B	0	0	0	0
aepdebbn-1	2953.09	4001.27	T-FH	0	0	0	0
aepdembh-1	2952.33	3991.55	FL-B	0	0	3.37583	0
aepdmlko-1	2957.3	3985.32	rFRC	0	0	3.86097	0
aepdmncd-1	2949.03	3982.9	T-FH	0	0	0	0
aepdnalf-1	2959.16	3981.14	FRC	0	0	4.50298	0
aepdnkpo-1	2945.47	3988.04	FL-B	0	0	0	0
aepeabfk-1	2938.8	3980.79	FL-B	0	0	2.8623	0
aepeahob-1	2934.61	3985.73	FL-B	0	0	0	0
aepealka-1	2942.66	3984.38	FL-B	0	0	0	0
aepebdbc-1	3074.19	3968.02	T-FH	0	0	0	0
aepebdcl-1	3078.73	3975.13	T-H	0	0	0	0
aepeenek-1	3074.06	3974.32	FRC	0	0	4.95474	0
aepefakh-1	3078.62	3970.45	FL-B	0	0	0	0
aepefjfc-1	3075.41	3983.67	FL-B	0	0	0	0
aepegafj-1	3075.3	3990.42	FL-B	0	0	0	0
aepehcen-1	3080.55	3986.67	T-TOX	3.47352	0	4.15104	0
aepejcki-1	3065.54	3975.35	FL-B	0	0	0	0
aepejgob-1	3060.52	3978.84	FL-B	0	0	0	0
aepejokp-1	3071.8	3978.37	FL-B	0	0	0	0
aepekcjd-1	3070.46	3983.74	T-TOX	0	0	4.34816	0
aepengpd-1	3070.46	3969.11	FRC	0	0	4.5763	0
aepepool-1	3066.75	3979.59	FL-B	0	0	0	0
aepfbhbo-1	3055.71	4019	rFRC	0	0	0	0
aepfbpfp-1	3060.42	4019.84	T-TOX	3.49806	0	0	0
aepfebbn-1	3054.55	4024.33	FRC	3.63137	0	3.63137	0
aepffdjn-1	3049.15	4019.69	T-FH	0	0	0	0
aepfhdil-1	3055.88	4042.16	Myeloid	0	0	0	0
aepfmecf-1	3051.61	4041.9	T-REG	0	0	0	0
aepfmnda-1	3055.16	4037.48	T-TOX	4.01899	0	0	0
aepfnake-1	3064.51	4032.59	T-FH	4.687	0	0	0
aepfppna-1	3065.52	4042.55	T-FH	0	0	0	0
aepgeckd-1	3060.49	4036.59	T-FH	0	0	4.0742	0
aepgfini-1	3056.97	4028.34	T-FH	0	0	4.0799	0
aepghglj-1	3052.15	4032.2	T-FH	0	0	0	0
aepgkhgb-1	3082.58	3993.05	T-FH	0	0	0	0
aepglegd-1	3080.08	4000.13	T-FH	0	0	0	0
aepgmfca-1	3075.28	3998.85	T-FH	5.7635	0	0	0
aepgnkdd-1	3070.98	3997.2	T-FH	3.82085	0	4.90475	0
aepgpceo-1	3069.95	4011.39	T-TOX	0	0	3.6207	3.6207
aephajee-1	3081.2	4024.72	Myeloid	0	0	0	0
aephcpbn-1	3081.34	4019.14	T-TOX	0	0	0	0
aephfohe-1	3076.29	4017.72	T-FH	0	0	0	0
aephicci-1	3073.75	4008.58	T-FH	0	0	0	0
aephiklg-1	3071.09	4017.5	T-FH	0	0	4.80576	4.80576
aephkehp-1	3067.85	4002.89	FL-B	0	0	0	0
aephljog-1	3070.86	4005.67	T-TOX	0	0	0	0
aephpigb-1	3059.14	3986.38	FL-B	0	0	0	0
aephpjii-1	3062.82	3996.79	T-FH	0	0	0	0
aepidieb-1	3057.94	3994.94	T-FH	0	0	0	0
aepieddj-1	3062.13	3988.78	FRC	0	0	3.82962	0
aepihhdd-1	3055.67	4006.42	FRC	0	0	3.90285	0
aepihjej-1	3050.79	4014.98	FL-B	0	0	0	0
aepiijig-1	3054.47	4012.36	FL-B	0	0	0	0
aepijhpc-1	3058.18	4002.87	Myeloid	0	0	0	0
aepikggc-1	3062.72	4013.88	T-REG	5.89588	0	0	0
aepillol-1	3066.05	4009.27	FL-B	3.4585	0	3.4585	0
aepioiop-1	3060.44	4008.67	T-TOX	0	0	0	0
aepiokbf-1	3063.65	4003.35	FRC	0	0	5.10555	0
aepjagda-1	3101.77	4082.45	T-FH	0	0	0	0
aepjcdho-1	3105.78	4094.4	T-FH	0	0	0	0
aepjiabm-1	3102.52	4091.48	FL-B	0	0	0	0
aepjikmd-1	3112.75	4082.33	FL-B	0	0	0	0
aepjincj-1	3110.51	4095.82	FRC	0	0	4.46403	0
aepjmdmp-1	3114.99	4091.44	FL-B	0	0	0	3.56237
aepjpodp-1	3112.1	4087.52	FRC	0	0	3.94665	0
aepkacmp-1	3108.85	4086.45	FRC	0	0	4.14491	0
aepkagoj-1	3118.61	4082.91	T-TOX	0	0	0	0
aepkapab-1	3122.4	4090.44	T-TOX	0	0	0	0
aepkbdkp-1	3121.19	4086	Myeloid	0	0	0	0
aepkdfff-1	3107.77	4122.29	T-H	0	0	0	0
aepkeaod-1	3104.94	4133.42	FL-B	0	0	0	0
aepkejlj-1	3121.59	4117.38	T-FH	3.22272	0	0	0
aepkfhhl-1	3121.04	4125.64	T-TOX	0	0	0	0
aepkfjbm-1	3115.55	4123.39	T-FH	0	3.70194	0	0
aepkiomo-1	3113.04	4144.86	T-TOX	0	0	0	0
aepknfdc-1	3107.02	4153.76	T-H	3.86097	0	0	0
aepknpla-1	3102.13	4151.6	T-TOX	0	0	0	0
aepkppnk-1	3105.84	4146.02	FL-B	0	0	0	0
aeplahab-1	3118.73	4143.74	FL-B	0	0	0	0
aepldiib-1	3122.97	4148.75	FL-B	0	0	0	0
aepldjjc-1	3116.28	4129.22	FL-B	0	0	0	0
aepldmpn-1	3116.15	4138.82	FRC	0	0	3.43496	0
aeplekkk-1	3113.34	4133.87	FL-B	0	0	0	0
aeplenoi-1	3119.96	4134.54	T-FH	0	0	0	0
aeplgion-1	3112.02	4130.4	FL-B	0	0	0	0
aeplgjij-1	3117.99	4097.32	T-TOX	0	0	3.82085	0
aeplgmpl-1	3117.04	4103	rFRC	0	0	3.53289	4.61183
aeplibco-1	3107.33	4111.1	T-TOX	3.94168	0	0	0
aeplkbgg-1	3105.14	4106.49	FRC	0	3.99776	3.99776	0
aeplkika-1	3111.01	4105.23	FRC	0	0	4.01364	0
aeplofgm-1	3109.98	4100.26	FL-B	0	0	0	0
aeplonhk-1	3104.45	4100.94	FL-B	0	3.5997	4.67992	0
aeplpoof-1	3090.07	4086.11	FL-B	0	3.70194	0	0
aepmachi-1	3091.08	4094.62	FRC	0	0	4.54354	0
aepmaein-1	3088.03	4091.22	FRC	0	5.05268	5.74262	0
aepmciip-1	3089.78	4138.06	T-TOX	4.56056	0	0	0
aepmcjgi-1	3082.36	4149.34	FL-B	0	0	0	0
aepmcndo-1	3087.4	4146.1	T-TOX	0	0	2.74718	0
aepmfbdg-1	3096.64	4141.42	T-TOX	3.49806	0	0	0
aepmfmpl-1	3094.33	4136.62	T-FH	4.26861	0	0	0
aepmibjh-1	3090.78	4142.19	FRC	5.14715	0	5.55067	4.4598
aepmjbde-1	3085.05	4139.57	FRC	0	0	4.63513	0
aepmkdce-1	3093.69	4124.4	T-TOX	0	0	0	4.28967
aepmkjlg-1	3099.98	4105.67	FL-B	4.01364	0	0	0
aepnamcc-1	3100.33	4099.02	T-FH	0	0	3.69044	0
aepnbche-1	3093.4	4111.71	T-FH	0	0	0	0
aepnbkpc-1	3094.15	4100.28	FRC	3.66786	4.34816	6.73423	4.34816
aepnkgfl-1	3088.51	4104.26	T-FH	0	0	3.24853	3.92207
aepnkikj-1	3090.6	4121.81	FDC	3.93674	0	0	0
aepnljnk-1	3085.44	4120.63	FL-B	0	0	0	0
aepnooik-1	3086.62	4097.03	FL-B	0	0	0	0
aepnpgca-1	3052.71	4048.13	T-TOX	0	0	0	0
aepoahaa-1	3063.12	4051.33	FRC	3.6458	0	5.56908	0
aepobbgk-1	3058.89	4047.37	T-FH	0	0	0	0
aepobegh-1	3052.88	4056.85	Myeloid	0	0	0	0
aepodpei-1	3056.58	4053.46	T-FH	0	0	0	0
aepoehlb-1	3063.79	4072.72	T-TOX	0	0	0	0
aepompem-1	3065.35	4079.18	T-H	0	0	0	0
aeponegd-1	3068.54	4073.95	FL-B	0	0	0	0
aepooeal-1	3056.77	4067.79	FRC	0	0	4.4225	0
aepopcng-1	3049.44	4076.86	T-FH	0	0	0	0
aeppboad-1	3054.08	4076.67	T-H	0	0	0	0
aeppdgbi-1	3065.29	4058.51	T-REG	4.33568	0	0	0
aeppdjde-1	3060.76	4066.31	Myeloid	0	0	0	0
aeppdocg-1	3064.42	4065.33	T-FH	0	0	0	0
aepphfoh-1	3060.23	4062.2	FRC	0	0	4.41845	0
aeppkdak-1	3069.3	4121.33	Myeloid	0	0	0	0
aeppkmap-1	3073.43	4130.09	T-TOX	0	0	0	0
aeppledf-1	3069.57	4126.41	FRC	0	0	4.08563	0
aepplolh-1	3073.19	4145.75	FRC	3.93674	0	3.93674	0
afaabocg-1	3078.91	4155.68	FL-B	0	0	0	0
afaaepjn-1	3080.68	4152.68	FRC	5.00127	3.63496	4.31483	0
afaaipbm-1	3067.11	4149.75	T-FH	0	0	0	0
afaajped-1	3074.02	4135.45	FRC	3.17757	0	4.5321	3.17757
afaalnho-1	3076.76	4143.43	T-FH	0	0	0	0
afaambnh-1	3079.74	4138.45	FRC	4.91365	0	4.51185	0
afaamgna-1	3082.58	4110	T-TOX	0	0	5.08939	0
afaanlmb-1	3075.67	4118.34	FL-B	0	0	0	0
afaaolhl-1	3080.65	4115.38	T-H	0	0	0	0
afaaopep-1	3070.18	4115.27	T-FH	0	0	0	0
afabbnll-1	3064.29	4123.47	FL-B	0	0	0	0
afabcjcp-1	3048.64	4126.74	FL-B	0	0	0	0
afabjehb-1	3061.96	4120.38	FRC	0	0	5.47292	0
afabkhhk-1	3060.07	4114.9	T-REG	0	0	0	0
afableke-1	3058.16	4135.67	FL-B	0	0	0	0
afabnmin-1	3056.27	4151.17	FRC	0	0	5.39353	0
afabompf-1	3061.2	4148.53	T-FH	0	0	0	0
afacaaei-1	3064.97	4142.18	FRC	4.05174	0	4.73615	0
afacahpj-1	3058.77	4140.95	T-TOX	0	0	0	0
afacgand-1	3062.77	4136.45	FRC	0	0	3.56905	0
afaciiop-1	3058.39	4130.55	T-FH	0	0	0	0
afacjeki-1	3048.79	4129.98	FL-B	0	0	0	0
afacledl-1	3047.85	4155.68	Myeloid	0	0	0	0
afacndhb-1	3052.68	4136.13	T-TOX	0	0	4.01097	0
afacpplg-1	3082.35	4057.9	T-TOX	0	0	0	0
afadblan-1	3081.09	4063.15	T-TOX	0	0	0	0
afadcmdc-1	3074.88	4062.46	T-TOX	0	0	0	0
afadipcn-1	3070.35	4061.11	FL-B	0	0	0	0
afadngdb-1	3083.04	4087.84	T-TOX	0	0	0	0
afadnkdp-1	3079.76	4104.68	FL-B	0	0	0	0
afadpahp-1	3082.92	4101.5	T-FH	0	0	0	0
afaeacid-1	3077.04	4100.07	FL-B	0	0	0	0
afaedhkb-1	3077.77	4091.42	FL-B	0	0	0	0
afaegboe-1	3068.19	4092.43	T-FH	0	0	0	0
afaeghgm-1	3073.12	4102.65	FL-B	0	0	0	0
afaehjee-1	3074.2	4089.32	FL-B	0	0	0	0
afaekpgd-1	3069.73	4087.91	T-TOX	0	0	0	0
afaelhhd-1	3078.22	4068.19	T-TOX	0	0	0	0
afaemipk-1	3079.33	4073.39	T-TOX	0	0	0	0
afaenmcg-1	3073.29	4069.44	FL-B	0	0	0	0
afaeogki-1	3069.59	4068.28	T-TOX	0	0	0	0
afaeopjo-1	3020.85	4049.94	FRC	0	0	5.21757	4.52983
afafdpgi-1	3020.72	4045.38	T-FH	0	0	0	0
afaffkpf-1	3023.71	4065.5	T-TOX	0	0	0	0
afaffnaf-1	3028.29	4067.51	T-REG	0	0	0	0
afafgkpp-1	3019.22	4067.89	T-FH	0	0	0	3.76159
afafhpno-1	3032.77	4064.34	T-TOX	0	0	0	4.53438
afafkigd-1	3036.06	4078.03	T-FH	0	0	0	0
afaflkfm-1	3035.09	4068.74	FL-B	0	0	0	0
afafmilb-1	3026.63	4059.53	Myeloid	0	0	3.47352	0
afafnbok-1	3021.51	4061.16	T-FH	0	0	0	0
afafoiek-1	3032.23	4056.46	T-FH	0	0	0	0
afagdddh-1	3007.62	4106.35	T-FH	0	0	0	0
afagjdfn-1	3012.41	4114.6	T-REG	0	0	0	0
afahcnan-1	3005.01	4110.81	T-TOX	0	0	0	0
afahgonb-1	3017.5	4109.59	T-FH	0	0	0	0
afahkjbo-1	3011.6	4153	FL-B	0	0	0	0
afahonif-1	3003.57	4153.33	FL-B	0	0	0	0
afaiaabc-1	2999.22	4153.78	Myeloid	0	0	0	0
afaibjhm-1	3015.72	4150.11	T-TOX	0	0	0	0
afaihgep-1	3007.1	4149.91	FL-B	0	0	0	0
afaiioea-1	3005.17	4132.92	T-FH	0	0	4.22782	0
afaikfln-1	3013.63	4144.81	Myeloid	0	0	0	0
afaimadc-1	3006.36	4142.83	T-FH	0	0	0	0
afainlbm-1	3018.18	4139.64	FL-B	0	0	3.7575	0
afaipbma-1	3005.81	4119.35	T-FH	0	0	0	0
afaipgnb-1	3002	4122.7	T-FH	0	0	0	0
afajcili-1	3027.38	4102.81	Myeloid	0	0	0	0
afajfkbi-1	3021.22	4109	T-TOX	0	0	0	0
afajggnb-1	3025.04	4106.02	T-TOX	0	0	0	0
afajgnac-1	3036.17	4154.85	Myeloid	0	0	0	0
afajhjde-1	3025.63	4151.21	T-H	0	0	0	0
afajifpp-1	3030.45	4154.47	FL-B	0	0	0	0
afajlmgd-1	3033.19	4148.93	T-FH	0	0	0	0
afajmgfi-1	3021.72	4132.92	T-TOX	0	0	0	0
afajnknp-1	3029.59	4138.37	Myeloid	0	0	0	0
afajpjmb-1	3025.22	4135.9	FL-B	0	0	0	0
afakbffe-1	3022.72	4120.27	T-H	0	0	0	0
afakchjn-1	3026.75	4129.81	T-TOX	0	0	0	0
afakfcld-1	3027.39	4124.94	FL-B	0	0	0	0
afakgfkb-1	3047.44	4119.01	T-H	0	0	0	0
afakmmmm-1	3036.08	4123.67	FL-B	0	0	0	0
afakpapa-1	3037.76	4119.41	T-FH	0	0	3.87012	0
afakpiip-1	3033.26	4102.79	T-H	0	0	0	0
afakpmmo-1	3040.04	4114.65	FL-B	0	0	0	0
afakpock-1	3044.22	4109.95	FL-B	0	0	0	0
afalbocp-1	3020.65	4082.64	T-FH	0	0	0	0
afaledmi-1	3026.58	4080.5	T-FH	0	0	0	0
afalfcoi-1	3023.35	4075.06	Myeloid	0	0	0	0
afalihjj-1	3033.06	4082.83	T-TOX	0	0	0	0
afambjbe-1	3039.88	4089.92	FL-B	0	0	0	0
afamddmo-1	3036.25	4086.88	FL-B	0	0	0	0
afamfhib-1	3027.64	4086.24	FL-B	0	0	0	0
afamgcka-1	3040.79	4079.84	FL-B	0	0	0	0
afamlibf-1	3047.34	4080.8	FL-B	0	0	0	0
afammeab-1	3006.8	4082.35	FRC	0	0	5.69719	0
afamnbfb-1	3016.4	4080.54	T-FH	0	0	4.687	0
afanakoi-1	3013.96	4072.48	T-TOX	0	0	3.71357	3.71357
afanbeac-1	3008.37	4073.09	T-FH	0	0	0	0
afanbjbg-1	3009.88	4088.57	T-REG	0	0	3.96423	4.64784
afanbpif-1	3011.65	4097.16	T-TOX	0	0	0	0
afandcdo-1	3015.55	4086.95	FRC	0	0	4.00832	0
afangekm-1	3005.59	4085.47	T-TOX	0	0	4.34065	0
afannijp-1	3000.71	4079.13	FL-B	0	0	0	0
afanokaj-1	2999.4	4102.81	Myeloid	3.5724	0	0	0
afaobfhg-1	3002.49	4095.35	rFRC	2.94028	3.60665	4.50652	5.08939
afaobook-1	3000.68	4087.32	T-TOX	0	0	0	0
afaofajj-1	2997.01	4083.56	FRC	0	0	5.26046	3.67159
afaoghob-1	3101.85	4001.34	T-REG	0	0	0	0
afaohnjm-1	3100.53	4007.72	rFRC	0	0	0	3.50743
afaojnpj-1	3096.27	3993.13	T-FH	0	0	0	0
afapdhkm-1	3098.77	4014.85	T-FH	0	0	0	0
afaphicd-1	3089.09	4016.4	T-FH	0	0	0	0
afaphngk-1	3101.91	4017.45	FL-B	0	0	0	0
afaphomc-1	3093.91	4023.69	T-TOX	0	0	0	0
afapihgo-1	3096.13	4019.6	Myeloid	0	0	0	0
afapkkhg-1	3092.34	4006.78	FL-B	0	0	0	0
afapkolm-1	3094.52	4012.58	T-TOX	0	0	0	3.66045
afapoeml-1	3088.69	4009.14	FL-B	0	0	0	0
afbaaifa-1	3090.48	3996.73	FL-B	0	0	0	0
afbaailg-1	3091.94	4001.34	T-H	0	0	0	0
afbabnel-1	3086.57	3997.22	T-TOX	0	0	0	0
afbacgnn-1	3118.9	4064.16	FL-B	0	0	3.18199	0
afbafnae-1	3113.09	4069.26	FL-B	0	0	0	0
afbafnhb-1	3119.13	4074.36	T-TOX	0	0	0	0
afbagehl-1	3121.33	4066.76	FL-B	0	0	0	0
afbahefi-1	3104.52	4070.34	T-H	0	0	0	0
afbahjdh-1	3111.09	4077.43	T-FH	0	0	4.15721	0
afbakkpa-1	3104.13	4078.69	FRC	0	0	4.37489	0
afbamghm-1	3108.62	4071.44	FL-B	0	0	0	0
afbamlkm-1	3122.27	4050.91	Myeloid	0	0	0	0
afbanpjg-1	3121.01	4057.51	T-H	0	0	0	0
afbbblip-1	3116.23	4053.57	T-REG	0	0	3.5169	0
afbbcmob-1	3106.72	4052.83	FL-B	0	0	0	0
afbbcopd-1	3109.2	4064.1	FRC	0	0	4.26169	0
afbbdiop-1	3103.42	4062.37	T-FH	0	0	3.89339	0
afbbdnnl-1	3102.39	4055.53	T-FH	0	0	0	0
afbbfngo-1	3096.2	4034.23	T-FH	3.77815	0	0	0
afbbgpgm-1	3102.28	4031.03	FL-B	0	0	0	0
afbblmep-1	3084.61	4029.03	Myeloid	0	0	0	3.06572
afbbmmof-1	3097.02	4029.94	T-FH	0	0	0	0
afbbnakl-1	3092.5	4057.69	T-FH	0	0	0	0
afbbocbb-1	3099.28	4058.65	FRC	0	0	3.95665	0
afbboocg-1	3084.9	4069.13	T-TOX	0	0	0	0
afbcgagf-1	3095.73	4062.2	FRC	0	0	0	0
afbcjimc-1	3094.96	4066.22	FL-B	0	0	0	0
afbcmblb-1	3086.62	4039.77	T-TOX	0	0	0	0
afbcmmmh-1	3091.32	4045.21	FL-B	0	0	0	0
afbcpfbe-1	3093.6	4039.96	T-TOX	0	0	0	0
afbddmai-1	3113.1	4022.99	T-TOX	0	0	0	0
afbdheep-1	3122.46	4020.25	Myeloid	0	0	0	3.07355
afbdhlih-1	3118.92	4013.62	FL-B	0	0	3.37856	0
afbdkbjo-1	3106.26	4014.11	FDC	4.19187	0	3.51373	0
afbdkega-1	3110.01	4017.61	FDC	4.76456	0	0	0
afbdliad-1	3113.22	4014.69	FL-B	0	0	0	0
afbeaaaf-1	3107.41	4005.71	FRC	3.03317	4.60331	6.41942	4.09914
afbebdjc-1	3116.16	4008.74	FL-B	0	3.38405	0	0
afbeblbc-1	3122.72	4006.33	Myeloid	0	0	4.0943	0
afbedhoe-1	3105.94	4034.28	T-FH	0	4.29679	3.61717	0
afbefdac-1	3122.78	4045.83	FL-B	0	0	0	0
afbeggbj-1	3124.47	4042.18	T-FH	0	0	0	0
afbeggma-1	3118.67	4037.71	T-TOX	0	0	0	0
afbeghnf-1	3110.75	4030.14	T-TOX	0	0	3.74129	0
afbegimc-1	3116.22	4030.92	T-TOX	0	0	0	0
afbenepg-1	3034.13	4020.75	FL-B	0	0	0	0
afbeodng-1	3037.53	4027.39	Myeloid	0	0	0	0
afbepaol-1	3044.66	4020.06	T-FH	0	0	0	0
afbfdhek-1	3041.84	4045.74	FRC	0	0	5.92648	4.54815
afbfdjop-1	3038.53	4061.05	T-TOX	0	0	0	0
afbfeadc-1	3043.43	4031.24	FL-B	0	0	0	0
afbfekff-1	3038.93	4032.65	FL-B	0	0	0	0
afbffhlk-1	3033.53	4039.5	T-REG	0	0	0	0
afbfjnbk-1	3047.34	4047.65	T-TOX	0	3.57915	4.9443	0
afbflpnn-1	3036.31	4005.08	FL-B	0	0	0	0
afbfnkpg-1	3039.8	4018.06	T-H	0	0	0	0
afbfoamo-1	3043.47	4015.27	T-H	0	0	0	0
afbfpgjh-1	3034.63	3977.25	Myeloid	0	0	3.85643	0
afbfpmpl-1	3041.08	3992.51	T-TOX	0	0	3.61014	0
afbgbpil-1	3039.6	3985.96	FRC	0	3.83404	6.11697	0
afbgcfhm-1	3041.13	3981.19	FL-B	0	0	0	0
afbghado-1	3000.45	4017.98	FL-B	0	0	0	0
afbgiegm-1	3002.05	4050.31	FRC	0	0	5.0148	3.2557
afbgjbhd-1	3001.75	4045.04	FRC	0	0	4.85191	3.48878
afbgjobe-1	3000.64	4056.72	T-TOX	0	0	3.7058	0
afbgoblm-1	3003.58	4061.9	FL-B	0	0	3.70968	0
afbgofkc-1	2995.55	4058.63	FL-B	2.69416	0	3.35292	0
afbhdjol-1	3008.93	4042.94	FRC	0	0	5.30829	4.62008
afbhecll-1	3007.19	4057.45	T-TOX	0	0	0	0
afbheobk-1	3007.63	4052.4	T-TOX	0	0	0	0
afbhgmjn-1	3012.71	4053.23	T-TOX	0	0	0	0
afbhgpcm-1	3014.68	4046.06	Myeloid	0	0	0	4.96882
afbhhmlo-1	3012.37	4019.2	T-H	0	0	0	0
afbhibie-1	3011.52	4038.15	FL-B	0	0	0	0
afbhkgic-1	3008.73	4035.43	FL-B	0	0	0	0
afbhlaic-1	3015.92	4027.82	T-H	0	0	0	0
afbhoifa-1	2999.02	3989.02	FL-B	0	0	0	0
afbhpifh-1	2997.12	4002.08	FL-B	0	0	0	0
afbhpleo-1	2997	4013.11	FL-B	0	0	0	0
afbibmod-1	3002.86	4009.04	FL-B	0	0	0	0
afbicbom-1	2995.37	4008.02	FL-B	0	0	0	0
afbicigo-1	3014.98	3998.39	T-FH	0	0	0	0
afbicmkf-1	3008.46	4012.26	Myeloid	0	0	0	0
afbidiae-1	3009.37	4007.5	Myeloid	0	0	0	0
afbiecba-1	3009.6	4002.83	T-TOX	0	0	0	0
afbifhcn-1	3007.25	3999.21	FL-B	0	0	0	0
afbiggna-1	3010.91	3989.19	T-FH	0	0	0	0
afbiigkp-1	3010.22	3994.78	T-TOX	0	0	0	0
afbimood-1	3004.6	3993.66	T-FH	0	0	0	0
afbioiia-1	3028.16	3985.64	T-H	0	0	0	0
afbjaopi-1	3022.68	3988.29	FL-B	3.44665	0	0	0
afbjdnof-1	3032.62	3987.44	FRC	0	0	4.48115	0
afbjemcg-1	3025.97	4026.6	T-FH	0	0	0	0
afbjngol-1	3024.21	4033.43	Myeloid	0	0	0	5.29834
afbjpgei-1	3033.24	4031.25	FL-B	0	0	0	3.30493
afbkabjl-1	3028.87	4007.89	T-TOX	0	0	3.52007	0
afbkcnhe-1	3029.76	4022.39	FL-B	0	0	0	0
afbkdhdn-1	3032.06	3999.16	T-H	0	0	3.98214	3.98214
afbkffch-1	3030.71	4003.45	T-REG	0	0	0	0
afbkfnpp-1	3021.15	3994.22	T-REG	5.41371	0	2.70581	0
afbkhclo-1	3019.26	4017.03	T-H	0	0	0	0
afbklgob-1	3020.65	4010.61	T-H	0	0	0	0
afbkokjl-1	3021.33	4004.77	T-FH	0	0	0	0
afbkpdlp-1	3019.7	4000.01	FL-B	0	0	0	0
afblakec-1	3019.41	3812.57	FL-B	0	0	0	0
afblcafi-1	3019.57	3804.01	FL-B	0	0	0	0
afbldhad-1	3025.73	3820.85	FL-B	0	0	0	0
afblhhhp-1	3021.63	3824.27	FL-B	0	0	0	0
afbljaij-1	3017.67	3819.93	FRC	3.38405	0	3.38405	0
afblkkeh-1	3033.4	3818.59	FL-B	0	0	0	0
afbllbni-1	3039.17	3824.44	FL-B	0	0	0	0
afblmgmo-1	3034.28	3823.89	FL-B	0	0	0	0
afblmjib-1	3005.38	3840.42	T-FH	0	0	0	0
afblmlpj-1	3011.79	3839.07	Myeloid	0	0	0	0
afbmakip-1	3006.14	3847.59	FL-B	0	0	0	0
afbmbcei-1	3009.14	3854.01	FL-B	0	3.30746	0	0
afbmecbp-1	3014.93	3853.44	FL-B	0	0	3.06767	0
afbmhicg-1	3010.36	3848.27	FL-B	0	0	0	0
afbmioon-1	3001.19	3845.44	FL-B	0	0	0	0
afbmkalo-1	3001.5	3851.44	T-REG	0	0	0	0
afbmmcen-1	2997.73	3846.99	rFRC	0	0	0	3.95164
afbmpjhk-1	3043	3827.47	T-REG	0	0	3.51058	0
afbnhjfh-1	3041.52	3834.65	FL-B	0	0	0	0
afbnkbgb-1	3046.2	3835.04	T-REG	0	0	0	0
afbnmpci-1	3050.18	3830.07	T-H	0	0	0	0
afbnnhdf-1	3023.54	3827.83	FL-B	0	0	0	0
afbnpjdc-1	3017.31	3834.51	FL-B	0	0	0	0
afbnpkbd-1	3026.57	3830.95	T-REG	0	0	0	0
afbogaao-1	3030.4	3829.11	FL-B	0	0	3.11581	0
afbogoho-1	3029.93	3838.63	FL-B	3.22504	0	0	0
afbokmhf-1	3035.96	3835.76	T-FH	0	0	0	0
afbolipp-1	3015.73	3807.3	FL-B	0	0	0	0
afbomdhd-1	3014.09	3815.29	FL-B	0	0	0	0
afbopakl-1	3014.35	3811.69	T-REG	0	0	0	0
afbopcbn-1	3013.44	3818.94	FL-B	0	0	0	0
afbpfafn-1	3008	3831.33	FDC	3.62424	0	0	0
afbpgpka-1	3016.06	3828.15	T-REG	3.55025	0	0	0
afbpkago-1	3001.93	3827.26	FL-B	0	0	0	0
afbpkepo-1	3008.13	3824.2	FL-B	0	0	0	0
afbpmfno-1	3002.02	3808.79	FL-B	0	0	0	0
afbpmgeo-1	3007.17	3816.12	T-FH	4.39445	0	0	0
afbpnbio-1	3001.53	3818.72	FL-B	0	0	0	0
afbpndbe-1	2996.24	3816.16	FL-B	0	0	0	0
afbpnkmm-1	3031.53	3862.76	FL-B	0	0	0	0
afcacaio-1	3038.63	3857.5	FL-B	0	0	0	0
afcagchc-1	3034.36	3856.02	FL-B	0	0	0	0
afcakgcp-1	3015.24	3862.06	FDC	4.43204	0	0	0
afcambkl-1	3014.15	3874	FL-B	0	0	0	0
afcaoeim-1	3018.25	3875.28	FL-B	0	0	0	0
afcaoemn-1	3014.28	3868.1	FL-B	0	0	0	0
afcapnoh-1	3020.87	3868.91	FL-B	0	0	0	0
afcbffno-1	3029.76	3874.62	FRC	4.2826	0	6.52146	0
afcbfnoc-1	3024.48	3874.43	T-TOX	0	0	0	0
afcbfplh-1	3026.26	3867.02	FL-B	0	0	0	0
afcbiehd-1	3027.8	3856.18	T-FH	0	0	0	0
afcbimnc-1	3021.32	3879.35	FRC	0	3.71357	3.71357	0
afcbkfkd-1	3024.95	3884.06	FRC	0	0	3.35426	0
afcbkmli-1	3017.33	3883.23	FL-B	0	0	0	0
afcbllnd-1	3021.73	3887.17	FL-B	0	0	0	0
afcbmdke-1	3024.41	3893.96	FL-B	0	0	0	0
afcbmngi-1	3023.78	3890.59	FL-B	0	0	0	0
afcbpdfb-1	3018.22	3893.4	T-H	0	0	0	0
afcbpnmb-1	3031.24	3892.22	Myeloid	0	0	0	0
afccbmai-1	3027.86	3887.97	Myeloid	0	0	0	0
afccfann-1	3033.67	3882.64	FL-B	0	0	3.56905	0
afccfeep-1	3049.04	3857.1	FL-B	0	0	0	0
afcciija-1	3048.1	3866.04	T-FH	0	0	3.49186	0
afccocia-1	3042.96	3861.78	FL-B	0	0	0	0
afccpdki-1	3045.52	3877.82	FL-B	0	0	0	0
afcdbiac-1	3046.43	3882.88	FL-B	0	0	0	0
afcdfkma-1	3040.41	3880.79	FL-B	0	0	0	0
afcdfnma-1	3042.79	3869.2	FL-B	0	0	0	0
afcdgeae-1	3035.88	3876.31	T-REG	4.65113	0	0	0
afcdhjaf-1	3046.6	3873.49	FL-B	0	0	0	0
afcdkdab-1	3040.29	3872.96	T-FH	0	0	0	0
afceabnj-1	3001.36	3856.7	FL-B	0	0	0	0
afcebdgd-1	3002.1	3870.35	Myeloid	0	0	0	0
afcecdmg-1	2997.96	3863.01	FL-B	0	0	0	0
afceecod-1	3005.5	3863.51	Myeloid	0	0	0	0
afceepgo-1	2997.44	3858.85	FL-B	0	0	0	0
afcehold-1	2998.8	3892.74	FL-B	0	0	0	0
afcejnjl-1	3004.36	3891.63	FL-B	0	0	0	0
afcejpna-1	3001.67	3882.67	FL-B	0	0	0	0
afceocee-1	3000.75	3887.7	FL-B	0	0	0	0
afcepnlp-1	3008.63	3877.41	FL-B	0	0	0	0
afcfdcnb-1	3006.38	3897.83	Myeloid	0	0	0	0
afcfebgm-1	3007.54	3888.68	FL-B	0	0	0	0
afcfjklo-1	3013.23	3884.95	T-REG	3.74531	0	0	0
afcflheg-1	3007.67	3858.35	FL-B	0	0	0	0
afcfmiae-1	3009.46	3866.28	FRC	0	0	3.61365	0
afcgccpl-1	3011.68	3859.86	FL-B	0	0	0	0
afcgdhae-1	3072.94	3812.71	T-H	0	0	0	0
afcgflmo-1	3074.1	3828.52	T-FH	0	0	0	3.37039
afcgjfni-1	3072.04	3842.37	T-FH	4.04344	0	0	0
afcgjjfi-1	3078.55	3847.06	FL-B	0	0	0	0
afcglbhh-1	3082.41	3846.79	T-FH	0	0	0	0
afcgmnaf-1	3084.57	3841.73	T-FH	0	0	0	0
afcgoejg-1	3100.24	3826.01	FL-B	0	0	0	0
afcgpimf-1	3090.58	3840.33	T-FH	0	0	0	0
afcgppfk-1	3079.99	3836.21	Myeloid	0	0	4.2594	0
afchbhag-1	3086.42	3835.31	FL-B	0	0	0	0
afchbife-1	3079.76	3828.92	T-FH	3.56237	0	3.56237	0
afchcabe-1	3073.07	3869.58	T-FH	0	0	0	0
afchdkog-1	3083.17	3867.42	T-TOX	0	0	0	0
afchgaki-1	3080.03	3873.63	T-TOX	3.92207	0	0	3.24853
afchggjb-1	3077.57	3867.09	Myeloid	0	0	3.26292	0
afchppnh-1	3108.64	3851.8	T-FH	0	0	0	0
afcibjik-1	3104.23	3849.57	T-TOX	0	0	0	0
afciedea-1	3109.61	3870.98	FL-B	0	0	3.72141	0
afcifiij-1	3105.18	3895.05	Myeloid	0	0	0	0
afciikhd-1	3109.61	3864.24	rFRC	0	0	0	5.7635
afcijoik-1	3093.81	3863.53	Myeloid	0	0	0	3.46148
afcikeeh-1	3104.91	3859.69	Myeloid	0	0	0	0
afcimdaj-1	3096.25	3866.96	T-TOX	0	0	0	0
afcjanmf-1	3080.66	3852.48	T-FH	0	0	0	0
afcjceec-1	3081.39	3859.02	FL-B	0	0	0	0
afcjgiog-1	3073.81	3857.87	FL-B	0	0	0	0
afcjoabf-1	3084.93	3855.16	T-TOX	0	0	0	0
afcjomla-1	3095.9	3852.22	T-FH	0	0	0	0
afcjpnjp-1	3098.42	3857.47	T-TOX	0	0	0	0
afckalem-1	3092.61	3858.23	Myeloid	0	0	0	0
afckapip-1	3089.67	3854.11	FL-B	0	0	0	0
afckbkma-1	3023.72	3841.29	FRC	6.22115	0	6.17473	0
afckckef-1	3022.24	3854.76	FL-B	3.21352	0	0	0
afckefeb-1	3022.39	3848.06	FL-B	3.21352	0	3.21352	0
afckenph-1	3044.18	3855.25	FL-B	0	0	0	0
afcklala-1	3051.87	3880.17	T-FH	0	0	0	0
afcklela-1	3038.3	3850.53	FL-B	0	0	0	0
afckngpo-1	3028.05	3847.65	FL-B	0	0	0	0
afcknkog-1	3035.93	3846.33	T-REG	0	0	0	0
afckopjc-1	3041.83	3839.88	FL-B	0	0	0	0
afclaagc-1	3049.8	3850.36	FL-B	0	0	0	0
afcldagi-1	3043.33	3848.04	FL-B	0	0	0	0
afcleenb-1	3046.71	3842.83	FL-B	0	0	0	0
afclgnid-1	3053.88	3826.62	T-FH	0	0	3.44665	0
afclkjia-1	3056.23	3816.65	Myeloid	0	0	0	0
afcloglc-1	3057.93	3832.34	FL-B	0	0	0	0
afcmbgop-1	3060.43	3865.04	FL-B	0	0	0	0
afcmdkac-1	3058.78	3870.29	FL-B	0	0	0	0
afcmefcn-1	3053.43	3869.4	FL-B	0	0	0	0
afcmhdcc-1	3055.69	3863.82	FL-B	0	0	0	0
afcmhmlg-1	3055.27	3850.53	FL-B	0	0	0	0
afcmkgje-1	3055.9	3857.31	T-FH	0	0	0	0
afcmnnnh-1	3059.75	3854.84	FL-B	0	0	0	0
afcmpoie-1	3067.75	3844.94	T-FH	0	0	0	0
afcndcpo-1	3064.73	3861.18	T-FH	0	0	0	0
afcnlcdn-1	3067.32	3858.31	T-FH	0	0	0	0
afcnpjlo-1	3066.01	3851.97	FL-B	0	0	0	0
afcoajih-1	3068.24	3839.54	T-FH	0	0	0	0
afcoclme-1	3115.22	3875.27	T-TOX	0	0	0	0
afcojddm-1	3084.72	3876.33	FL-B	0	0	0	0
afcojnlp-1	3099.18	3898.88	T-FH	0	0	0	0
afcooanl-1	3096.53	3883.66	Myeloid	0	0	3.78233	0
afcpaapf-1	3092.14	3883	T-H	0	0	0	0
afcpdpkh-1	3088.6	3877.2	FL-B	0	0	0	0
afcpfakd-1	3102.27	3990.78	T-TOX	0	0	0	0
afcpgaao-1	3122.08	3995.72	Myeloid	0	0	0	0
afcpgnnb-1	3115.02	3993.17	Myeloid	0	0	0	3.10965
afcpnclg-1	3118.94	3990.29	Myeloid	0	0	0	3.75342
afcpomek-1	3105.29	3995.39	FL-B	0	0	0	0
afdahmja-1	3121.41	3971.51	T-FH	0	0	0	0
afdakdmn-1	3124.41	3976.19	T-H	0	0	0	0
afdamole-1	3113.41	3966.38	T-TOX	0	0	0	0
afdanmnc-1	3117.77	3980.64	Myeloid	0	0	0	4.51631
afdbackn-1	3110.57	3977.06	T-FH	0	0	0	0
afdbaikb-1	3116.18	3972.65	T-REG	3.18643	0	0	3.18643
afdbbbjn-1	3108.52	3981.86	T-TOX	0	0	0	0
afdbclfj-1	3108.77	3965.01	T-FH	0	0	0	0
afdbgijg-1	3118.34	3928.69	Myeloid	0	0	0	0
afdbhjmf-1	3113.48	3930.78	FL-B	0	0	0	0
afdbnklg-1	3124.18	3937.3	FRC	0	0	5.69719	3.92207
afdcbemk-1	3116.27	3943.71	FL-B	0	0	0	0
afdcikhc-1	3114.41	3937.18	T-H	0	0	0	4.06572
afdcllpi-1	3107.6	3949.83	FRC	0	0	5.2739	4.58586
afdclogk-1	3110.58	3960.06	FL-B	0	0	0	0
afdcnnmg-1	3106.89	3957.4	FRC	0	3.6278	3.6278	0
afdcongg-1	3111.88	3953.14	T-H	0	0	0	0
afddaaaj-1	3115.57	3959.52	T-TOX	2.82572	0	0	0
afddaffe-1	3123.72	3959.76	FL-B	0	0	0	0
afddbafe-1	3119.9	3954.06	T-FH	0	0	0	0
afddkknf-1	3115.96	3949.06	Myeloid	0	0	0	3.81432
afddpdcp-1	3108.61	3936.89	FL-B	0	0	0	0
afddpmjo-1	3103.15	3946.06	FL-B	0	0	0	0
afdebhlm-1	3109.16	3943.43	T-FH	0	0	0	0
afdebiig-1	3104.14	3940.62	T-TOX	0	0	4.03522	0
afdeccgf-1	3098.65	3951.65	FL-B	0	0	0	0
afdedkpd-1	3101.78	3953.21	T-H	0	0	0	0
afdeelfe-1	3089.89	3981.76	T-TOX	4.687	0	4.687	0
afdeknka-1	3090.51	3988.05	FRC	0	0	4.37103	4.37103
afdelohm-1	3085.64	3984.43	T-H	0	0	0	0
afdenbhd-1	3099.4	3978.78	T-FH	0	0	3.57577	0
afdfacfe-1	3101.43	3984.12	T-FH	0	0	0	0
afdfifpp-1	3097.43	3988.26	FL-B	0	0	0	0
afdfodgk-1	3094.66	3982.64	FRC	3.1558	4.2256	6.51495	5.19725
afdgacno-1	3099.91	3962.27	T-TOX	0	0	4.13578	4.13578
afdgakme-1	3098.57	3974.2	T-TOX	0	0	0	3.74129
afdgechg-1	3086.19	3970.74	T-REG	0	0	3.34894	3.34894
afdgefom-1	3087.33	3963.22	FRC	0	0	5.63736	0
afdghffe-1	3102.12	3903.1	T-TOX	0	0	0	0
afdgkoel-1	3112.37	3911.94	T-H	0	0	0	0
afdglohb-1	3114.44	3907.42	FL-B	0	0	0	0
afdgncfh-1	3113.14	3900.37	Myeloid	0	0	3.30493	0
afdgnhcc-1	3109.22	3906.44	T-REG	0	0	0	0
afdgpdoo-1	3105.03	3918.43	T-TOX	0	0	0	0
afdhcoaa-1	3108.59	3930.49	FL-B	0	0	0	0
afdhgaob-1	3111.68	3926.04	FL-B	0	0	0	0
afdhggjj-1	3106.85	3924.15	FL-B	0	0	0	0
afdhhkln-1	3110.18	3920.49	FL-B	0	0	0	0
afdhjgja-1	3117.11	3920.07	T-FH	0	0	0	0
afdhoipp-1	3119.83	3923.16	Myeloid	0	0	0	0
afdicbbb-1	3120.07	3902.52	T-H	0	0	0	0
afdicoaf-1	3117.66	3912.92	T-FH	0	0	0	0
afdicpba-1	3120.46	3908.05	T-TOX	0	0	0	0
afdieokj-1	3032.72	3914.28	FL-B	0	0	0	0
afdiffbk-1	3028.47	3934.72	Myeloid	0	0	0	0
afdififn-1	3030.91	3930.14	FL-B	0	0	0	0
afdiflae-1	3027.39	3923.42	FRC	0	0	5.20129	0
afdiljeh-1	3031.79	3919.79	FL-B	0	0	0	0
afdipjig-1	3027.37	3916.6	FL-B	0	0	0	0
afdjadah-1	3016.74	3960.56	T-H	0	0	0	0
afdjdeoc-1	3018.09	3984.55	FL-B	0	0	0	0
afdjecgb-1	3018.86	3978.49	FRC	3.40352	0	0	0
afdjeiaj-1	3024.61	3940.2	T-TOX	0	0	0	0
afdjkgih-1	3025.55	3960.19	FRC	0	0	4.0407	0
afdjkjee-1	3029.94	3957.23	Myeloid	0	0	0	0
afdjlbcc-1	3022.18	3948.03	Myeloid	0	0	0	0
afdjldnn-1	3019.97	3918.42	FL-B	0	0	0	0
afdjljpd-1	3021.95	3929.62	FRC	0	0	5.64435	0
afdjmepd-1	3021.52	3922.41	FL-B	0	0	0	0
afdjoand-1	3006.38	3960.18	FL-B	0	0	0	0
afdjogog-1	3013.12	3953.57	FL-B	0	0	0	0
afdjpalj-1	3010.97	3961.1	FL-B	0	0	0	0
afdkcjin-1	2999	3976.63	FRC	0	3.66415	5.25287	0
afdkgegg-1	3003.64	3983.86	T-H	0	0	0	0
afdkhnap-1	3012.14	3982.62	FRC	3.20667	0	5.47213	0
afdkinhe-1	3003.37	3977.51	FRC	0	0	4.75881	3.39792
afdkkfmj-1	3001.81	3965.53	FL-B	0	0	4.16811	3.49032
afdklajf-1	2996.5	3970.04	FRC	0	0	4.87743	0
afdknabo-1	3008.49	3969.49	FL-B	0	0	4.13175	2.41721
afdknfji-1	3040.83	3947.19	FRC	0	0	4.82151	0
afdkohpa-1	3047.14	3959.86	FL-B	0	0	0	0
afdlakbf-1	3041.38	3954.55	T-REG	0	0	3.82085	0
afdlgdim-1	3035.81	3950.04	FL-B	0	0	0	0
afdliadg-1	3046.77	3943.91	FL-B	0	0	0	0
afdlifai-1	3046.56	3916.32	FRC	3.36498	4.0407	5.89751	0
afdlnhee-1	3044.74	3923.62	FRC	0	0	4.71583	0
afdlpokj-1	3041.16	3916.62	FRC	0	4.88718	6.08586	0
afdmeejl-1	3036.89	3930.35	Myeloid	0	0	0	3.68285
afdmipan-1	3040.2	3942.27	FRC	0	3.5928	4.95824	0
afdnaedo-1	3046.06	3939.82	T-FH	0	0	0	0
afdnaimf-1	3040.87	3934.64	T-FH	0	0	0	0
afdndfbh-1	3048.02	3888.77	T-FH	0	0	0	0
afdndjcf-1	3041.58	3891.89	Myeloid	0	0	0	0
afdnjnjk-1	3037.95	3904.4	FL-B	0	0	3.48878	0
afdoafbe-1	3041.9	3910.42	FL-B	0	0	0	0
afdobagg-1	3045.77	3906.05	FL-B	0	0	0	0
afdobfcd-1	3044.5	3895.24	FRC	0	0	4.74741	0
afdobplf-1	3044.83	3900.21	FL-B	0	0	0	0
afdoeglo-1	3037.18	3897.29	FL-B	0	0	0	0
afdohaak-1	3015.66	3900.88	FL-B	0	0	0	0
afdohabb-1	3017.4	3925.1	FL-B	0	0	0	0
afdoidpb-1	3013.45	3915.29	FL-B	0	0	0	0
afdokbkf-1	3017.02	3905.92	FL-B	0	0	0	0
afdonnjd-1	3030.53	3904.01	FL-B	0	0	0	0
afdonnnm-1	3027.9	3909.76	T-H	0	0	0	0
afdopcna-1	3035.75	3908.71	FRC	0	0	4.51631	0
afdpcdhn-1	3023.43	3900.32	FL-B	0	0	0	0
afdpemph-1	3022.97	3914.98	FL-B	0	0	0	0
afdphejm-1	3021.3	3910.61	FL-B	0	0	0	0
afdphfnk-1	3023.88	3905.89	FL-B	0	0	0	0
afdpidep-1	2999.12	3897.22	FL-B	0	0	0	0
afdpipho-1	2995.81	3906.68	FL-B	0	0	0	0
afdplibk-1	2998.89	3902.79	FL-B	0	0	0	0
afdpmjbf-1	3002.18	3934.1	FL-B	0	0	0	0
afeabaha-1	2996.71	3937.25	FL-B	0	0	0	0
afeacjlj-1	2998.38	3911.05	FL-B	0	0	0	0
afeadclk-1	2998.12	3931.46	FL-B	0	0	3.59624	0
afeagmmk-1	2996.53	3923.87	FL-B	0	0	2.79924	0
afeaidoi-1	2999.56	3917.44	FL-B	0	0	0	0
afeaihmi-1	3007.61	3904.62	FL-B	0	0	3.11787	0
afeainfm-1	3006.07	3925.92	FL-B	0	0	0	0
afeakglg-1	3013.6	3923.13	FRC	0	3.72931	3.72931	0
afeapihl-1	3005.81	3915.15	FL-B	0	0	0	0
afeapkfk-1	3005.5	3910.64	FL-B	0	0	0	0
afebdofn-1	3013.76	3907.2	FL-B	0	0	0	0
afebgmhl-1	3062.41	3878.2	FL-B	0	0	0	0
afebibpl-1	3065.16	3886	FL-B	0	0	0	0
afebmfdg-1	3059.5	3885.87	FL-B	0	0	0	0
afebnbif-1	3057.98	3879.22	FL-B	0	0	0	0
afebnblk-1	3048.82	3902.44	FL-B	0	0	0	0
afebnnmj-1	3056.36	3913.11	FL-B	0	0	0	0
afeccmpl-1	3047.77	3910.91	FL-B	0	0	3.3228	0
afecdkgb-1	3052.59	3908.73	T-FH	0	0	0	0
afecfici-1	3052.61	3904.85	T-FH	0	0	0	0
afecgacc-1	3056.01	3890.52	FL-B	0	0	0	0
afeckace-1	3058.64	3894.81	T-FH	0	0	0	0
afeclfpj-1	3061.88	3898.3	T-TOX	0	0	0	0
afecmjgd-1	3054.55	3885.31	FL-B	0	0	0	0
afecmppl-1	3051.54	3895.33	FL-B	0	0	0	0
afedemkl-1	3060.71	3951.49	FL-B	0	0	0	0
afedgcic-1	3063.39	3954.58	FL-B	0	0	0	0
afedkhlf-1	3067.46	3953.27	Myeloid	0	0	0	0
afedmghk-1	3058.9	3959.05	T-FH	0	0	0	0
afedoodg-1	3061.11	3962.97	FRC	0	4.20155	4.88718	0
afeeekgi-1	3055.04	3961.62	T-TOX	0	0	3.71748	0
afeefche-1	3064.57	3960.11	T-FH	0	0	0	0
afeelhni-1	3072.54	3962.9	T-TOX	0	0	0	0
afeemlne-1	3085.01	3959.28	T-TOX	0	0	0	0
afeemnpc-1	3081.96	3957.57	T-TOX	0	0	0	0
afeenaeh-1	3050.84	3926.23	FRC	0	3.27999	4.63765	0
afefepgd-1	3048.13	3932.88	FL-B	0	0	2.59577	0
afefgdae-1	3055.44	3931.04	T-TOX	0	0	0	0
afefiejl-1	3051.79	3938.74	T-TOX	3.85191	0	0	0
afefmoad-1	3055.12	3955.49	Myeloid	0	0	0	0
afefoacb-1	3058.38	3946.58	FL-B	0	0	0	0
afefoohd-1	3054.87	3951.39	FL-B	0	0	3.5657	0
afegcige-1	3055.58	3940.15	FRC	0	0	4.782	0
afeghnck-1	3048.91	3955.14	FL-B	0	0	0	0
afegjdek-1	3050.34	3946.36	FL-B	0	0	0	0
afegnako-1	3064.9	3919.51	FL-B	0	0	0	0
afegojjk-1	3059.58	3932.98	FL-B	0	0	0	0
afegpdch-1	3066.88	3931.19	FRC	0	0	4.03522	0
afehapon-1	3064.65	3928.05	FL-B	0	0	0	0
afehdhhp-1	3068.34	3924.45	FL-B	0	3.85191	0	0
afehfgaa-1	3062.76	3923.67	T-TOX	0	0	0	0
afehngon-1	3064.38	3946.59	FL-B	0	0	0	3.63496
afehphen-1	3059.78	3940.97	T-TOX	0	0	0	0
afehpjcf-1	3072.83	3950.04	T-H	0	0	0	0
afeibjgn-1	3078	3949.32	T-H	0	0	0	0
afeifgbf-1	3072.67	3945.42	T-H	0	0	0	0
afeifghl-1	3083.46	3949.55	FL-B	0	0	0	0
afeifnij-1	3089.43	3947.28	FL-B	0	0	0	0
afeihalm-1	3085.25	3944.26	FL-B	0	0	0	0
afeihbhk-1	3071.08	3936.89	Myeloid	0	0	0	0
afeiienj-1	3066.77	3934.83	T-REG	0	0	0	0
afeijpbd-1	2993.33	3808.45	FL-B	0	0	0	0
afeillcb-1	2989.69	3812.54	FL-B	0	0	0	0
afejdalf-1	2984.17	3810.83	FDC	3.53612	0	0	0
afejdbab-1	2982.71	3825.73	FRC	0	0	4.33692	0
afejeola-1	2981.55	3819.31	FL-B	3.61014	0	0	0
afejgpji-1	2991.31	3816.36	Myeloid	0	0	0	0
afejkkpg-1	2988.63	3826.94	FL-B	3.29238	0	0	0
afejmjmm-1	2993.84	3826.8	FL-B	3.33317	0	0	0
afejmnmh-1	2990.09	3821	FL-B	0	0	0	0
afejpbij-1	2950.21	3809.94	FL-B	0	0	0	0
afekagkk-1	2956.55	3815.68	FL-B	0	0	0	0
afekbaad-1	2950.12	3813.69	FL-B	0	0	0	0
afekccho-1	2955.9	3809.27	FL-B	0	0	0	0
afekddcg-1	2938.24	3828.89	T-FH	0	0	0	0
afekdhhl-1	2938.15	3840.17	FL-B	0	0	0	0
afekelcm-1	2944.25	3834.18	FL-B	0	0	0	0
afekfipo-1	2937.8	3835.11	FL-B	0	0	0	0
afekggbl-1	2945.68	3827.12	FL-B	0	0	0	0
afekklgc-1	2950.21	3821.52	FL-B	0	0	0	0
afeklafd-1	2954.76	3834.77	FL-B	0	0	0	0
afeknmlh-1	2948.56	3834.06	FL-B	0	0	0	0
afeknmna-1	2952.19	3827.06	FL-B	0	0	0	0
afelbkhl-1	2940.54	3816.4	FL-B	0	0	0	0
afelblld-1	2934.28	3822.82	FL-B	0	0	0	0
afeldbgk-1	2944.83	3819.82	FL-B	0	0	0	0
afeldigk-1	2968.12	3807.64	FL-B	0	0	0	0
afeldinn-1	2966.71	3813.33	FL-B	0	0	0	0
afelejfe-1	2973.61	3812.97	FL-B	2.63452	0	2.63452	0
afelejic-1	2961.98	3810.34	FL-B	0	0	0	0
afelephp-1	2973.9	3834.28	T-FH	3.78233	0	0	0
afelkeeh-1	2960.45	3823.98	FL-B	0	0	0	0
afelldnk-1	2960.65	3834.98	FL-B	0	0	0	0
afelmmbd-1	2965.03	3832.79	FL-B	0	0	0	0
afeloahl-1	2960.81	3829.07	FL-B	0	0	0	0
afelocna-1	2974.63	3818.09	FL-B	0	0	0	0
afelpokh-1	2978.57	3830.06	FL-B	0	0	0	0
afemabin-1	2969.07	3833.42	FL-B	3.48878	0	0	0
afembfoc-1	2976.23	3824.58	FL-B	2.95915	0	0	0
afemclgc-1	2991.62	3876.95	FL-B	0	0	0	0
afemcmmi-1	2991.72	3883.17	FL-B	0	0	0	0
afemeggn-1	2986.2	3879.71	FL-B	0	0	0	0
afemhfgc-1	2994.76	3888.91	T-FH	0	0	3.68664	0
afemidlb-1	2991.37	3900.47	FL-B	0	0	0	0
afemjkch-1	2993.15	3897.28	FL-B	0	0	0	0
afemjmpm-1	2995.71	3893.54	FL-B	0	0	0	0
afemkdlj-1	2990.53	3892.62	FL-B	0	0	0	0
afemniaj-1	2985.21	3888.15	FL-B	0	0	0	0
afemonhn-1	2986.16	3897.66	T-FH	0	0	0	0
afempmle-1	2966.26	3894.75	FL-B	0	0	0	0
afencodd-1	2967.13	3906.86	FL-B	0	0	0	0
afengbph-1	2962.62	3903.46	FL-B	0	0	0	0
afengdnm-1	2969.57	3900.06	FL-B	3.49806	0	0	0
afengogm-1	2967.83	3912.84	FL-B	0	0	0	0
afeniekl-1	2968.37	3918.07	FL-B	0	0	0	0
afenlale-1	2962.51	3918.04	FL-B	0	0	0	0
afennajb-1	2963.17	3912.45	FL-B	0	0	0	0
afennpoo-1	2973.16	3910.32	FDC	3.77398	0	0	0
afenoajc-1	2972.4	3915.5	T-REG	0	0	0	0
afeohjdi-1	2977.87	3912.71	FL-B	0	0	0	0
afeoiegg-1	2973.78	3900.79	FL-B	0	0	0	0
afeoikpp-1	2976.95	3906.15	FL-B	0	0	0	0
afeoilbd-1	2978.38	3900.52	FL-B	3.1558	0	0	0
afeoimcc-1	2966.86	3881.57	FL-B	0	0	0	0
afeoipnn-1	2968.97	3885.87	FL-B	0	0	0	0
afeookhh-1	2973.18	3883.04	FL-B	0	0	0	0
afeopidm-1	2963.43	3887.54	FL-B	0	0	0	0
afepahfc-1	2959.16	3892.52	FL-B	0	0	0	0
afepbpli-1	2966.85	3889.95	FL-B	0	0	0	0
afepdbjf-1	2978.75	3879.79	FL-B	0	0	0	0
afepjgpm-1	2980.53	3894.34	FL-B	0	0	0	0
afepldoi-1	2979.54	3889.37	FDC	5.08406	0	0	0
afeplehg-1	2979.16	3885.66	T-FH	0	0	0	0
afepnmhk-1	2949.69	3862.37	FL-B	0	0	0	0
afepoebb-1	2954.35	3868.88	T-REG	0	0	0	0
afeppkcl-1	2957.69	3864.58	FL-B	0	0	0	0
affaamnj-1	2938.58	3877.47	FL-B	0	0	0	0
affaandj-1	2935.81	3885.07	FL-B	0	0	0	0
affaclbh-1	2942.6	3881.75	FL-B	3.42628	0	0	0
affacpie-1	2948.91	3875.04	FL-B	0	0	0	0
affaeicn-1	2953.18	3884.2	FL-B	0	0	0	0
affaenfn-1	2958.39	3882.78	FL-B	0	0	0	0
affafknd-1	2950.3	3879.69	FL-B	3.80784	3.13664	0	0
affafokp-1	2957.24	3875.32	FL-B	0	0	0	0
affaidjm-1	2938.98	3862.92	FL-B	0	0	0	0
affaiocp-1	2937	3871.28	FL-B	0	0	0	0
affajinm-1	2938.3	3866.85	FL-B	0	0	0	0
affajnij-1	2945.08	3863.01	FL-B	0	0	0	0
affamfnc-1	2931.25	3920.16	FL-B	0	0	0	0
affamhop-1	2945.57	3920.25	FL-B	0	0	0	0
affamiol-1	2940.35	3919.6	FL-B	0	0	0	0
affangkn-1	2948.4	3938.18	Myeloid	0	0	0	0
affaobke-1	2945.31	3926.07	FL-B	0	0	0	0
affapcem-1	2936.46	3924.12	FL-B	0	0	0	0
affapkpp-1	2935.52	3937.33	T-FH	0	0	0	0
affbbdpc-1	2937.71	3932.44	FL-B	0	0	0	0
affbcnfm-1	2938.39	3927.31	FL-B	0	0	0	0
affbdoem-1	2939.39	3900.46	FDC	3.43787	0	0	0
affbfdmn-1	2942.39	3914.59	FL-B	0	0	0	0
affbgpnl-1	2935.98	3913.79	FL-B	0	0	0	0
affblccn-1	2944.33	3909.47	FL-B	0	0	0	0
affbnlee-1	2936.22	3906.38	FL-B	0	0	0	0
affbpioh-1	2943.08	3904.13	T-FH	4.72834	0	0	0
affcaabk-1	2956	3903.63	FL-B	0	0	0	0
affcalad-1	2950.1	3918.56	Myeloid	0	0	0	0
affclagn-1	2955.31	3916.11	T-REG	0	0	0	0
affclcif-1	2957.4	3910.86	FL-B	0	0	0	0
affcljeh-1	2949.95	3910.15	FL-B	0	0	0	0
affcllon-1	2950.38	3904.54	FL-B	0	0	0	0
affcoacl-1	2950.91	3889.51	FL-B	0	0	0	0
affcodlp-1	2946.89	3898.9	FL-B	0	0	0	0
affdbbpi-1	2957.91	3898.78	FL-B	0	0	0	0
affdckoe-1	2949.56	3894.95	FL-B	0	0	0	0
affddpkd-1	2944.8	3889.54	FL-B	0	0	3.39792	0
affdfphb-1	2938.47	3894.63	T-FH	3.5043	0	0	0
affdghfa-1	2939.17	3888.44	FL-B	4.02978	0	0	0
affdiipp-1	2991.8	3836.76	T-REG	0	0	0	0
affdjgai-1	2991.23	3858.43	FL-B	0	0	0	0
affdlond-1	2994.82	3854.33	FL-B	0	0	0	0
affdodpl-1	2989.93	3846.74	FDC	3.4496	0	3.4496	0
affefhgd-1	2995.65	3842.26	FRC	4.0914	0	0	0
affegpch-1	2993.15	3871.17	FL-B	0	0	0	0
affeikje-1	2983.69	3871.16	FL-B	0	0	0	0
affencmp-1	2990.82	3862.76	FL-B	0	0	0	0
affenejg-1	2980.7	3865.24	FDC	3.5724	0	0	0
affenjik-1	2989.44	3867.64	FL-B	0	0	0	0
affenmip-1	2980.4	3841.63	FL-B	0	0	0	0
affeohfh-1	2989.03	3852.87	FDC	3.47049	3.47049	3.47049	0
affeohjg-1	2984.21	3856.02	FL-B	0	0	0	0
affeokea-1	2984.51	3852.58	FL-B	0	0	0	0
afffbbhc-1	2984.83	3847.56	FDC	4.24123	0	0	0
afffbdki-1	2986.02	3840.37	FL-B	0	0	0	0
afffbffo-1	2960.35	3853.87	FL-B	0	0	0	0
afffbpnc-1	2966.37	3866.31	FL-B	0	0	0	0
afffiafg-1	2969.42	3860.87	FDC	3.48878	0	0	0
afffjnhk-1	2964.39	3862.26	FL-B	0	0	0	0
afffobgj-1	2959.34	3859.02	FL-B	0	0	0	0
afffpbaj-1	2965.36	3855.37	Myeloid	0	0	0	0
affgajpe-1	2970.82	3876.25	FL-B	0	0	0	0
affgbbpb-1	2962.47	3875.36	FL-B	0	0	0	0
affgcffo-1	2976.69	3862.2	FL-B	0	0	0	0
affgejpi-1	2978.86	3875.85	FL-B	0	3.51058	0	0
affgembd-1	2977.61	3870.16	FL-B	0	0	0	0
affgkplo-1	2948.67	3839.39	FL-B	0	0	0	0
affglomo-1	2951.89	3847.36	FL-B	0	0	0	0
affgnabl-1	2956.55	3846.03	FL-B	0	0	0	0
affgnhdg-1	2951.59	3841.58	FL-B	0	0	0	0
affgploa-1	2955.55	3853.36	FL-B	0	0	0	0
affhcgpm-1	2952.99	3859.08	FL-B	0	0	0	0
affheemb-1	2951.43	3852.68	T-REG	0	0	0	0
affhhabn-1	2942.61	3851.56	T-FH	0	0	0	0
affhhjfl-1	2946.49	3852.2	FL-B	0	0	0	0
affhhlgh-1	2943.36	3858.58	FL-B	0	0	0	0
affhiaop-1	2939.28	3855.71	FRC	0	0	0	0
affhjckk-1	2933.45	3857.54	FL-B	2.74445	0	0	0
affhojpd-1	2964.03	3847.05	FL-B	0	0	0	0
affiknmg-1	2963.97	3841.59	FL-B	0	0	0	0
affioklf-1	2978.54	3848.94	FL-B	0	0	3.2581	0
affjddki-1	2971.33	3857.87	FL-B	0	0	0	0
affjemag-1	2976.77	3857.3	FL-B	0	0	0	0
affjfbdg-1	2970.53	3852.05	FL-B	2.44752	0	0	0
affjicoj-1	2975.06	3841.02	FL-B	0	0	0	0
affjiief-1	2970.96	3845.69	FDC	4.80576	0	0	0
affjkjal-1	2970.16	3839.39	FDC	4.37877	0	3.69809	0
affjlmnf-1	2805.72	3865.55	FL-B	0	0	0	0
affjnlkf-1	2806.68	3870.48	FL-B	0	0	0	0
affjoecp-1	2801.22	3869.15	T-FH	0	0	0	0
affjogkg-1	2798.87	3899.54	FL-B	0	0	0	0
affkcjlj-1	2797.3	3914.46	FL-B	0	0	0	0
affkeoji-1	2797.27	3909.98	FL-B	0	0	0	0
affkfhid-1	2800.75	3907.55	FL-B	0	0	0	0
affkfjpg-1	2795.74	3904.31	FL-B	0	0	0	0
affkkcgi-1	2810.67	3879.54	T-REG	3.59624	0	0	0
affknhpf-1	2808.52	3906.31	FL-B	0	0	0	0
affknnln-1	2804.29	3903.34	T-FH	0	0	0	0
affkoemd-1	2803.83	3895.75	T-FH	0	0	0	0
affkpfoj-1	2807.83	3887.48	FL-B	0	0	0	0
afflapdm-1	2804.69	3883.02	FL-B	0	0	0	0
afflcdnp-1	2797.23	3879.79	FL-B	0	0	0	0
afflikfn-1	2800.18	3891.48	FL-B	0	0	0	0
affmdkik-1	2800.44	3884.84	FL-B	0	0	0	0
affmhkki-1	2773.57	3889.28	FRC	0	0	4.50298	0
affmjllg-1	2773.13	3906.54	FL-B	0	0	0	0
affmllbp-1	2772.24	3902.5	FL-B	0	0	0	0
affmmjnl-1	2771.21	3898.45	FL-B	0	0	0	0
affmoklc-1	2776.21	3896.94	FL-B	0	0	0	0
affndeln-1	2770.28	3894.02	FL-B	0	0	0	0
affndkpo-1	2770.84	3910.84	FL-B	0	0	0	0
affndlbn-1	2767.68	3918.96	FRC	0	0	4.15104	0
affnfnif-1	2768.31	3913.86	FL-B	0	0	0	0
affnfpeb-1	2776.77	3912.65	FL-B	0	0	0	0
affnmfje-1	2766.33	3900.49	T-H	0	0	0	0
affnnlal-1	2764.52	3907.9	T-FH	0	0	0	0
affoaaid-1	2779.22	3879.09	Myeloid	0	0	0	0
affoflgh-1	2782.86	3876.56	T-FH	0	0	0	0
affohfdf-1	2781.06	3884.64	FL-B	0	0	0	0
affojchm-1	2786.67	3895.86	FL-B	0	0	0	0
affoledd-1	2793.23	3895.92	FL-B	0	0	0	0
affolggl-1	2791.24	3903.08	FL-B	0	0	0	0
affoljkm-1	2791.71	3882.4	FL-B	0	0	0	0
affonbho-1	2786.48	3887.19	FL-B	0	0	0	0
affonnem-1	2795.12	3886.18	FRC	0	0	4.47684	0
affoogbm-1	2785.91	3892.88	FL-B	0	0	0	0
affpbhko-1	2784.34	3901.01	FL-B	0	0	0	0
affpbncn-1	2782.82	3912.67	FL-B	0	0	0	0
affpdddp-1	2766.2	3922.64	FL-B	0	0	0	0
affpgceh-1	2769.1	3927.6	FL-B	0	0	0	0
affphkle-1	2774.14	3925.45	FL-B	0	0	3.45552	0
affpiini-1	2769.96	3974.73	FL-B	0	0	0	0
affpjbfj-1	2773.47	3997.42	FL-B	0	0	0	0
affpjmfj-1	2760.6	3995.27	FL-B	0	0	0	0
affpkfij-1	2772.62	3984.28	FL-B	0	0	0	0
affpnflb-1	2774.32	3977.61	FL-B	0	0	0	0
affpogbj-1	2768.85	3982.04	FL-B	0	0	0	0
affppofj-1	2766.82	3956.58	FL-B	0	0	0	0
afgabikf-1	2774.03	3962.53	FL-B	0	0	0	0
afgacmdh-1	2767.14	3962.58	FL-B	0	0	0	0
afgafoan-1	2775.17	3958.15	FL-B	0	0	0	0
afgahadc-1	2773.87	3932.28	FL-B	0	0	0	0
afgahefl-1	2772.78	3936.66	FL-B	0	0	0	0
afgahijm-1	2768.1	3931.67	FL-B	0	0	0	0
afgajecn-1	2768.41	3940.48	FL-B	0	0	0	0
afgakaal-1	2769.96	3945.9	FL-B	0	0	0	0
afgamcbd-1	2774.19	3942.19	FL-B	0	0	0	0
afgamdbo-1	2766.05	3949.7	FL-B	0	0	0	0
afgamieo-1	2773.58	3953.78	FL-B	0	0	0	0
afgbdojl-1	2772.53	3949.45	FL-B	0	0	0	0
afgbffhc-1	2799.66	3962.8	FL-B	0	0	0	0
afgbfoip-1	2800.44	3974.41	FL-B	0	0	0	0
afgbghif-1	2803.66	3971.11	FL-B	0	0	3.4496	0
afgbkdhh-1	2802.99	3965.42	T-FH	5.2836	0	3.91242	0
afgbkipm-1	2806.64	3959.48	FL-B	0	0	0	0
afgbljjo-1	2808.55	3963.32	FDC	4.92988	0	0	0
afgbphkn-1	2804.29	3987.32	FL-B	0	0	0	0
afgcamba-1	2803.38	3990.95	FDC	3.67908	0	0	0
afgcamkm-1	2800.57	3978.24	FL-B	0	0	0	0
afgcdbpc-1	2800.79	3983.93	FL-B	0	0	0	0
afgcdcjm-1	2806.39	3982.35	FL-B	0	0	0	0
afgcejcj-1	2778.74	3982.51	FL-B	0	0	0	0
afgchcno-1	2775.46	3991.76	FL-B	0	0	0	0
afgchhpb-1	2779.76	3991.37	FL-B	0	0	0	0
afgciehe-1	2779.82	3987.34	FL-B	3.45256	0	0	0
afgcllle-1	2780.11	3977.76	FL-B	0	0	0	0
afgcmibo-1	2795.53	3988.72	FL-B	0	0	0	0
afgcnfca-1	2798.42	3992.38	FDC	4.37877	0	0	0
afgcngjc-1	2787.34	3982.82	FL-B	0	0	0	0
afgdaepn-1	2788.63	3993.39	FDC	4.248	0	0	0
afgdefdm-1	2788.26	3987.89	T-FH	3.11994	0	0	0
afgdekha-1	2786.65	3977.58	T-H	0	0	0	0
afgdllmh-1	2797.47	3956.11	FL-B	0	0	0	0
afgdmoii-1	2791.25	3958.48	FL-B	0	0	0	0
afgdpdde-1	2794.3	3965.16	FL-B	0	0	0	0
afgeakjh-1	2793.99	3981.51	FL-B	0	0	0	0
afgeehmp-1	2793.26	3975.77	FL-B	0	0	0	0
afgehfbb-1	2792.22	3969.66	FDC	3.69044	0	0	0
afgejloi-1	2785.19	3956.16	FL-B	0	0	0	0
afgemmni-1	2787.49	3963.04	FL-B	0	0	0	0
afgepcld-1	2781.12	3959.53	FL-B	0	0	0	0
afgepimn-1	2780.85	3923.66	FL-B	0	0	0	0
afgfbmim-1	2779.43	3932.81	FL-B	0	0	0	0
afgfcpjm-1	2781.72	3928.68	FL-B	0	0	0	0
afgfedbl-1	2781.57	3937.85	FL-B	0	0	3.49496	0
afgfeebi-1	2779.21	3950.62	FL-B	0	0	0	0
afgfgboo-1	2778.26	3942.52	FL-B	0	0	0	0
afgfggki-1	2802.7	3943.3	FL-B	0	0	0	0
afgfhpga-1	2805.34	3952.69	FL-B	0	0	0	0
afgfjlcg-1	2790.03	3953.52	FL-B	0	0	0	0
afgfmiid-1	2796	3950.71	FRC	0	0	0	0
afgfmnga-1	2806.83	3937	FRC	0	0	4.76168	0
afgfnknp-1	2802.31	3934.64	FL-B	0	0	0	0
afgfonjh-1	2788.45	3932.69	FL-B	0	0	0	0
afgfpejf-1	2797.24	3935.64	T-FH	0	0	0	0
afgfpekc-1	2796.36	3930.75	rFRC	0	0	0	0
afggeoeh-1	2790.66	3936.77	FL-B	0	0	0	0
afgggcop-1	2760.64	3902.35	FL-B	0	0	0	0
afgggnce-1	2751	3909.75	FL-B	0	0	0	0
afggjaeg-1	2744.34	3908.98	FL-B	0	0	0	0
afggnjbc-1	2750.78	3904.83	Myeloid	0	0	0	0
afggpbhp-1	2757.71	3906.44	FL-B	0	0	0	0
afggpfpo-1	2753.95	3901.29	FL-B	0	0	0	0
afghdhlf-1	2747.96	3913.69	FL-B	0	0	0	3.07159
afghhmdo-1	2748.16	3920.77	FL-B	0	0	0	0
afghjhid-1	2753.18	3918.23	FL-B	0	0	0	0
afghkdkl-1	2762.7	3913.5	FL-B	0	0	0	0
afghklek-1	2760.88	3923.28	FL-B	0	0	0	0
afghlchb-1	2754.71	3913.13	FL-B	0	0	0	0
afghmedo-1	2747.34	3962.92	FL-B	0	0	0	0
afghnaia-1	2743.93	3969.82	FL-B	0	0	0	0
afgibcif-1	2748.54	3967.4	FL-B	0	0	0	0
afgifgii-1	2758.51	4001.31	FL-B	2.58324	0	0	0
afgigogp-1	2759.21	4005.54	FL-B	0	0	0	0
afgijjmc-1	2752.34	4005.19	T-FH	3.43496	0	0	0
afgijohj-1	2746.99	4002.07	FDC	4.2345	0	0	0
afgjbpdg-1	2745.19	4006.97	FL-B	0	0	0	0
afgjcbeh-1	2745.04	3995.57	FL-B	0	0	0	0
afgjckbi-1	2754.19	3973.37	FL-B	0	0	0	0
afgjeodl-1	2764.74	3974.15	FL-B	0	0	0	0
afgjfhmh-1	2756.68	3976.9	FL-B	0	0	0	0
afgjiffj-1	2755.68	3938.33	FL-B	0	0	0	0
afgjphlk-1	2757.49	3943.98	FL-B	0	0	0	0
afgjplpk-1	2745.85	3943.86	FL-B	0	0	0	0
afgkihod-1	2751.48	3944.23	FL-B	0	0	0	0
afgkmnao-1	2763.7	3941.3	FL-B	0	0	0	0
afgkplcd-1	2753.8	3955.04	rFRC	0	0	0	3.47352
afglbmdb-1	2763.12	3958.45	FL-B	0	0	0	0
afgldkjc-1	2760.01	3953.35	FL-B	0	0	0	0
afgljmnf-1	2756.58	3959.57	FL-B	0	0	0	0
afglkodk-1	2748.23	3950.2	FL-B	0	0	0	0
afglpagi-1	2742.92	3952.57	FL-B	0	0	0	0
afgmaifh-1	2753.15	3949.77	FL-B	0	0	0	0
afgmccmj-1	2746.95	3925.97	FL-B	0	0	0	0
afgmjfho-1	2746.54	3939.44	Myeloid	0	0	0	0
afgmjgkf-1	2749.89	3936.71	FL-B	0	0	0	0
afgmkkol-1	2744.23	3931.17	T-REG	0	0	0	0
afgmlmnp-1	2758.9	3929.6	FL-B	0	0	0	0
afgmmmgm-1	2763.57	3935.11	FL-B	0	0	0	0
afgmngfl-1	2758.63	3934.77	FL-B	0	0	0	0
afgmomaa-1	2753.18	3933.34	FL-B	0	0	0	0
afgmpogf-1	2752.46	3926.4	FL-B	0	0	0	0
afgnepee-1	2820.73	4000	FL-B	0	0	0	0
afgnfnod-1	2818.71	3995.05	T-TOX	0	0	0	0
afgnhclm-1	2816.84	4005.63	FDC	4.31119	0	0	0
afgnjegf-1	2796.8	4011.18	FL-B	0	0	0	0
afgnlcag-1	2814.33	4011.33	FL-B	0	0	0	0
afgnogcb-1	2800.4	4006.95	FDC	4.19509	0	0	0
afgobkhf-1	2813.74	3998.25	FL-B	0	0	0	0
afgobllh-1	2811.21	3999.43	FL-B	0	0	0	0
afgoegjd-1	2804.39	3999.57	FL-B	0	0	0	0
afgogpio-1	2781.77	4018.32	FL-B	3.90285	0	0	0
afgojnpl-1	2796.98	4030.68	FL-B	0	0	0	0
afgokfnm-1	2794.39	4026.84	FL-B	0	0	0	0
afgollaa-1	2786.78	4029.48	FL-B	0	0	0	0
afgomkco-1	2783.66	4025.5	FL-B	0	0	0	0
afgpceog-1	2789.08	4021.33	FL-B	0	0	0	0
afgpdmio-1	2788.88	4034.68	FL-B	0	0	0	0
afgpedim-1	2793.62	4042.24	FL-B	0	0	0	0
afgpjeml-1	2788.32	4042.58	FL-B	0	0	0	0
afgpncll-1	2796.02	4036.91	FL-B	0	0	0	0
afgpnlbm-1	2777.94	4023.89	FL-B	0	0	0	0
afgppkml-1	2768.42	4038.96	FL-B	0	0	0	0
afhaaldd-1	2777.13	4032.66	FL-B	0	0	0	0
afhadbgc-1	2768.51	4031.6	FL-B	0	0	0	0
afhahega-1	2764.81	4024.28	FL-B	0	0	0	0
afhaklgi-1	2800.87	4014.86	FL-B	0	0	0	0
afhaljdg-1	2802.64	4029.99	T-FH	0	0	0	0
afhanbbc-1	2802.03	4025.12	FL-B	0	0	0	0
afhaneni-1	2803.23	4020.46	FL-B	0	0	0	0
afhbadkl-1	2804.58	4015.7	FL-B	0	0	0	0
afhbckdf-1	2807.47	4035.68	FL-B	0	0	0	0
afhbcpie-1	2810.49	4051.61	T-FH	0	0	0	0
afhbgefn-1	2804.21	4051.02	FL-B	0	0	0	0
afhbilod-1	2804.21	4046.23	FL-B	0	0	0	0
afhbmjkl-1	2802.71	4040.21	FL-B	0	0	0	0
afhbmpbg-1	2818.35	4034.17	FL-B	0	0	0	0
afhbmpjl-1	2812.07	4043.23	T-FH	0	0	0	0
afhcbnjd-1	2818.5	4043.08	FL-B	0	0	0	0
afhccicp-1	2812.48	4037.35	FL-B	0	0	0	0
afhchfcc-1	2822.77	4018.34	T-FH	0	0	0	0
afhching-1	2817.05	4027.09	FL-B	0	0	0	0
afhcjiga-1	2808.49	4026.57	FL-B	0	0	0	0
afhcmcok-1	2811.24	4020.18	FL-B	0	0	0	0
afhdbkkf-1	2795.56	3997.85	FDC	4.0462	0	0	0
afhdfjdb-1	2796.51	4002.91	FL-B	0	0	0	0
afhdfmcc-1	2793.19	4005.59	FL-B	0	0	0	0
afhdgmjj-1	2788.7	3999.6	T-FH	0	0	0	0
afhdihej-1	2794.82	4015.6	FL-B	0	0	0	0
afhdjefk-1	2795.83	4021.38	FL-B	0	0	0	0
afhdngnl-1	2786.81	4017.1	FL-B	0	0	0	0
afhdnkjj-1	2768.93	4011.67	FDC	4.49857	0	0	0
afhdphdb-1	2774.85	4018.44	T-FH	0	0	0	0
afhdppbi-1	2766.33	4019.61	FL-B	0	0	0	0
afhebhdo-1	2770.69	4014.67	FL-B	0	0	0	0
afhedfoc-1	2774.51	4013.37	FL-B	0	0	0	0
afhefbop-1	2775.9	4003.85	T-FH	0	0	0	0
afhehdlb-1	2781.09	4011.6	FL-B	2.77072	0	0	0
afhejbmg-1	2780.61	4001.98	FL-B	0	0	0	0
afhelojf-1	2782.21	4007.55	FL-B	0	0	0	0
afhemjnc-1	2775.46	4077.14	FL-B	0	0	0	0
afhenmke-1	2767.27	4089.16	FDC	4.37103	0	0	0
afheogdh-1	2782.36	4083.27	FL-B	0	0	0	0
afheojca-1	2772.73	4079.46	FL-B	0	0	0	0
afhepboo-1	2767.97	4081.31	FL-B	0	0	0	0
afhepghd-1	2780.93	4127.45	FL-B	0	0	0	0
afhfbmij-1	2773.52	4129.65	FL-B	0	0	0	0
afhfddpn-1	2775.36	4123.99	FL-B	0	0	0	0
afhfdimb-1	2764.54	4120.13	FL-B	0	0	0	0
afhfeagf-1	2767.14	4128.76	FL-B	0	0	0	0
afhfekkn-1	2769.81	4122.47	FL-B	0	0	0	0
afhfijgl-1	2778.88	4097.04	FL-B	3.41199	0	0	0
afhfkack-1	2780.42	4114.34	FL-B	0	0	0	0
afhfkbcp-1	2777.31	4108.95	FL-B	0	3.44665	0	0
afhgapfj-1	2765.58	4103.24	FL-B	0	0	0	0
afhgcikd-1	2803.57	4150.07	T-FH	3.09343	0	3.09343	0
afhgdghi-1	2800.61	4145.42	FL-B	0	0	0	0
afhgfgpc-1	2799.68	4139.68	FL-B	0	0	0	0
afhgfkde-1	2826.63	4145.64	FL-B	0	0	0	0
afhggbda-1	2823.28	4148.37	FL-B	0	0	0	0
afhghhja-1	2819.07	4144	FL-B	4.0462	0	0	0
afhgicke-1	2813.74	4146.33	FL-B	3.7657	0	0	0
afhgkghk-1	2815.1	4151.48	FL-B	0	0	0	0
afhgmebj-1	2808.01	4143.88	FL-B	0	0	0	0
afhhalcc-1	2814.79	4132.86	FL-B	0	0	0	0
afhhdhjn-1	2810.33	4135.62	FL-B	0	0	0	0
afhhfapn-1	2819.44	4135.11	FL-B	0	0	0	0
afhhhdok-1	2769.99	4136.94	FL-B	0	0	0	0
afhhhimn-1	2777.7	4139.59	FL-B	0	0	0	0
afhhhnnf-1	2771.98	4141.92	FL-B	0	0	0	0
afhhihmg-1	2777.94	4146.94	FL-B	0	0	0	0
afhhjhmb-1	2775.72	4153.52	FL-B	0	0	0	3.34365
afhhlegc-1	2767.58	4154.34	FL-B	0	0	0	0
afhhlhdn-1	2772.42	4146.27	FL-B	0	0	0	0
afhhmfgl-1	2765.01	4149.78	FL-B	0	3.52326	0	0
afhhmkhl-1	2815.93	4100.21	FL-B	0	0	0	0
afhiaijp-1	2808.35	4108.36	FL-B	0	0	0	0
afhianhk-1	2816.66	4106.57	FL-B	0	0	0	0
afhidmac-1	2809.36	4100.33	FL-B	0	0	0	0
afhigacf-1	2817.06	4123.98	FL-B	0	0	0	0
afhihcae-1	2821.96	4127.12	FL-B	0	0	3.07947	0
afhiimpm-1	2810.89	4130.97	FL-B	0	0	0	0
afhinpll-1	2814.16	4112.95	T-FH	0	0	0	0
afhipkdj-1	2813.4	4118.34	FL-B	0	0	0	3.29738
afhjadbi-1	2820.7	4118.89	FL-B	0	0	0	0
afhjbame-1	2785.69	4097.02	FL-B	0	0	0	0
afhjcbhi-1	2782.37	4106.61	FL-B	0	0	0	0
afhjeaae-1	2784.17	4101.77	FL-B	0	0	0	0
afhjfafe-1	2794.27	4140.52	FL-B	0	0	0	0
afhjfinb-1	2785.21	4155.4	FL-B	0	0	0	0
afhjgfkn-1	2787	4148.92	FDC	4.0462	0	0	0
afhjgihj-1	2785.69	4133.73	FL-B	0	0	0	0
afhjgopi-1	2788.73	4138.81	FL-B	0	0	0	0
afhjhmcf-1	2787.37	4112.41	FL-B	0	0	0	0
afhjileg-1	2785.77	4128.59	FL-B	0	0	0	0
afhjjkpp-1	2785.09	4119.83	FL-B	0	0	0	0
afhjlfhj-1	2792.26	4117.77	T-FH	0	0	0	0
afhjlfmd-1	2796.12	4130.52	FL-B	0	0	0	0
afhjmjnh-1	2790.92	4129	FDC	3.88869	0	0	0
afhkahkf-1	2794.63	4122.22	FL-B	0	0	0	0
afhkakkb-1	2791.96	4100.74	FL-B	0	0	0	0
afhkanhh-1	2791.48	4113.52	FL-B	0	0	0	0
afhkdphj-1	2796.55	4109.26	FL-B	0	0	0	0
afhkejki-1	2792.61	4106.53	FDC	3.97699	0	0	0
afhkfook-1	2801.7	4079.46	Myeloid	0	0	0	0
afhkjbmb-1	2805.02	4093.4	Myeloid	0	0	0	0
afhkjokk-1	2799.28	4087.88	Myeloid	0	0	0	0
afhkkhpl-1	2805.74	4104.48	FL-B	0	0	0	0
afhkleeg-1	2804.64	4117.64	FL-B	0	0	0	0
afhkngem-1	2807.69	4113.07	T-FH	0	0	0	0
afhkpkie-1	2802.39	4110.57	FL-B	0	0	0	0
afhladko-1	2800.8	4105.34	FL-B	0	0	0	0
afhlajeb-1	2804.11	4100.37	FL-B	0	0	0	0
afhlcabj-1	2797.71	4101.56	FL-B	0	4.1823	0	0
afhlfkoj-1	2776.2	4050.1	FL-B	0	0	0	0
afhliecl-1	2778.51	4059.86	FL-B	0	0	4.14491	0
afhlkaod-1	2779.64	4055.56	FL-B	0	0	0	0
afhlkipe-1	2784.46	4052.4	FL-B	0	0	0	0
afhlnbnc-1	2781.91	4045.93	FL-B	0	0	3.37039	0
afhlndib-1	2764.71	4067.46	FL-B	0	0	0	0
afhlpkpl-1	2768.89	4073.34	FL-B	0	0	0	0
afhmcppk-1	2769.37	4069.15	FL-B	0	0	0	0
afhmfpbe-1	2776.07	4066.26	T-FH	0	0	0	0
afhmldhi-1	2778.82	4073.86	FL-B	0	0	0	0
afhmllkg-1	2775.94	4070.65	FL-B	0	0	0	0
afhmmckb-1	2770.57	4053.35	FL-B	0	0	0	0
afhndjgg-1	2765.57	4063.88	FL-B	0	0	0	0
afhndnbm-1	2767.36	4057.88	T-FH	0	0	0	0
afhndndc-1	2767.81	4044.11	FDC	4.00302	0	0	0
afhnehnl-1	2815.19	4057.63	FL-B	0	0	0	0
afhnhafk-1	2820.87	4070.79	FL-B	0	0	0	0
afhnkkhb-1	2813.64	4068.37	FL-B	0	0	0	0
afhnopcb-1	2807.41	4080.93	FL-B	0	0	0	0
afhnpgjl-1	2814.21	4080.6	FL-B	0	0	0	0
afhnppom-1	2810.51	4076.46	FL-B	0	0	0	0
afhobkfi-1	2817.36	4073.05	FDC	3.87012	0	0	0
afhobpip-1	2821.72	4091.94	FL-B	0	0	0	0
afhodknj-1	2820.11	4080.43	FL-B	0	0	0	0
afhoegbb-1	2819.29	4085.33	FL-B	0	0	0	0
afhofdbe-1	2801.06	4061.84	FL-B	0	0	0	0
afhogdjc-1	2799.31	4072.81	FL-B	0	0	0	0
afhogija-1	2804.45	4071.34	FL-B	0	0	0	0
afhojipc-1	2803.27	4066.37	FL-B	0	0	0	0
afhpadkh-1	2797.04	4048.63	FL-B	0	0	0	0
afhpamjb-1	2784.66	4059.5	FL-B	0	0	0	0
afhpbann-1	2787.68	4054.87	FDC	4.248	0	0	0
afhpfhil-1	2788.5	4049.04	FL-B	0	0	0	0
afhpgcba-1	2782.3	4077.75	FL-B	0	0	0	0
afhphodn-1	2796.76	4077.99	FL-B	0	0	0	0
afhpkdnl-1	2789.09	4088.6	FL-B	0	0	0	0
afhpkloj-1	2790.02	4083.89	FL-B	0	0	0	0
afhpojcn-1	2793.86	4081.13	FL-B	0	0	0	0
afiadcga-1	2783.1	4067.6	FL-B	0	0	0	0
afiaicom-1	2788.82	4067.67	FL-B	0	0	0	0
afianmhe-1	2787.93	4072.91	FL-B	0	0	0	0
afibaakc-1	2784.84	4063.81	FL-B	0	0	0	0
afibamac-1	2791.92	4062.03	FL-B	0	0	0	0
afibkbnd-1	2793.93	4068.55	T-FH	0	0	0	0
afibkhme-1	2797.23	4064.34	FL-B	0	0	3.19987	0
afiblflp-1	2756.87	4008.89	FL-B	0	0	0	0
afibnecg-1	2756.01	4019.68	FL-B	2.4931	0	0	0
afibnhio-1	2761.06	4013.73	FL-B	0	0	0	0
afibolmp-1	2764.71	4009.3	FDC	3.66045	0	0	0
afibonon-1	2752.03	4040.81	FL-B	0	0	0	0
afibpajo-1	2744.81	4053.68	FL-B	0	0	0	0
aficapjd-1	2745.48	4047.53	FL-B	0	0	0	0
aficfcfp-1	2751.54	4044.89	FL-B	0	0	0	0
aficfdll-1	2760.71	4042.98	FL-B	0	0	0	0
aficiofn-1	2743.09	4040.39	FL-B	0	0	0	0
aficjblm-1	2753.95	4029.85	T-FH	0	0	0	0
aficjfge-1	2758.61	4037.04	FL-B	0	0	0	0
aficnngg-1	2752.77	4033.8	FL-B	0	0	0	0
aficnokd-1	2762.17	4029.6	FL-B	0	0	0	0
afidamhk-1	2749.04	4012.04	FL-B	0	0	0	0
afidbiek-1	2743.83	4031.58	FL-B	0	0	0	0
afidffmp-1	2745.78	4026.98	FL-B	0	0	0	0
afidibkb-1	2751.45	4023.98	DLBCL-B	0	0	0	0
afidnaoj-1	2742.92	4022.09	FL-B	2.69416	0	0	0
afidpdlm-1	2755.81	4119.83	T-FH	0	0	0	0
afidpgao-1	2765.17	4133.28	FL-B	0	0	0	0
afiebgmn-1	2760.68	4129.72	FL-B	0	0	0	0
afiebjpf-1	2759.27	4123.62	FL-B	0	0	0	0
afiecgfh-1	2764.25	4123.88	FL-B	0	0	0	0
afiecibc-1	2747.97	4134.75	T-FH	0	0	0	0
afiecnpf-1	2744.86	4150.94	FL-B	0	2.76931	0	0
afieddgm-1	2751.49	4148.28	FL-B	0	0	0	0
afiefmon-1	2743.61	4139.9	FL-B	0	0	0	0
afiegddh-1	2750.37	4143.16	T-FH	3.84741	0	0	0
afieiepp-1	2745.53	4120.33	FL-B	0	0	0	0
afiejcdl-1	2747.74	4129.33	Myeloid	0	0	0	0
afiekbna-1	2742.25	4128.79	FL-B	0	0	0	0
afienhia-1	2750.94	4122.19	FL-B	0	0	0	0
afiepbgm-1	2750.26	4091.77	FL-B	0	0	0	0
afifadag-1	2748.47	4103.84	FL-B	0	0	0	0
afifbdeb-1	2743.84	4100.24	FL-B	0	0	0	0
afifdaje-1	2752.01	4097.36	T-FH	0	0	0	0
afifeajm-1	2745.63	4095.05	FL-B	0	0	0	0
afifkcfn-1	2753.6	4105.68	FL-B	0	0	0	0
afifmfom-1	2761.47	4113.74	FL-B	0	0	0	0
afifobom-1	2754.64	4114.32	FL-B	0	0	2.90532	0
afifpmfc-1	2757.43	4094.34	FL-B	0	0	0	0
afigbkkn-1	2759.44	4106.11	FL-B	0	0	0	0
afigcnkn-1	2758.83	4098.12	FL-B	0	0	0	0
afigenkj-1	2760.94	4091.15	Myeloid	0	0	0	0
afigfbdp-1	2758.22	4058.52	FL-B	0	0	0	0
afigfchm-1	2761.48	4071.61	FL-B	0	0	0	0
afiggjeo-1	2758.44	4065.69	FL-B	0	0	0	0
afiglcaa-1	2756.26	4074.72	FL-B	0	0	0	0
afigmhjg-1	2761.94	4085.2	FL-B	0	0	0	0
afigngof-1	2754.6	4078.13	T-FH	0	0	0	0
afigolpm-1	2762.56	4078.5	FL-B	0	0	0	0
afigpoii-1	2753.38	4068.7	FL-B	0	0	0	0
afihblbp-1	2750.12	4065.54	FL-B	0	0	0	0
afihgiol-1	2747.58	4068.58	FL-B	0	0	0	0
afihjjkm-1	2862.93	4018.46	FL-B	0	0	0	0
afihkfgj-1	2860.4	4027.61	FL-B	0	0	0	0
afihknoo-1	2863.57	4024.72	FL-B	0	0	0	3.72141
afihlphm-1	2861.32	4049.08	FL-B	0	0	0	0
afihnjgg-1	2863.9	4055.55	FL-B	0	0	0	0
afiiaanl-1	2870.85	4052.34	FL-B	0	0	0	0
afiibebc-1	2868.02	4049.03	FL-B	0	0	0	0
afiiekmh-1	2872.07	4034.06	FL-B	0	0	0	0
afiihhom-1	2866.34	4042.43	T-FH	0	0	0	0
afiihnfc-1	2862.31	4034.6	FL-B	0	0	0	0
afiiifbd-1	2868.34	4016.69	FL-B	0	0	0	0
afiiipib-1	2871.6	4029.67	T-FH	0	0	0	0
afiimopl-1	2871.23	4023.91	FL-B	0	0	0	0
afijabih-1	2868.6	4059.08	FL-B	3.55574	0	0	0
afijhjlk-1	2861.78	4066.94	T-FH	0	0	0	0
afijinoh-1	2866.51	4064.85	FL-B	0	0	0	0
afijnhfg-1	2862.43	4062.21	FL-B	0	0	0	0
afikalae-1	2859.32	4083.31	FL-B	0	0	0	0
afikffoj-1	2867.97	4088.06	FL-B	0	0	0	0
afikjflf-1	2867.81	4084.85	FL-B	0	0	0	0
afiklpil-1	2865.64	4073.39	FL-B	0	0	0	0
afikojjp-1	2869.83	4080.36	FL-B	3.22504	0	3.22504	0
afilacke-1	2870.57	4069.15	FL-B	0	0	0	0
afilalif-1	2881.01	4059.66	FL-B	0	0	0	0
afilenod-1	2881.11	4065.45	FL-B	0	0	0	0
afilgkjd-1	2875.32	4059.15	FL-B	0	0	0	0
afilkchk-1	2882.11	4071.51	T-FH	3.67908	0	0	0
afillllj-1	2881.47	4077.93	FL-B	0	0	0	0
afiloghf-1	2878.47	4075.79	FL-B	0	0	0	0
afilpoah-1	2892.01	4059.51	FL-B	3.48878	0	0	0
afimdoli-1	2890.43	4067.67	FL-B	0	0	0	0
afimenbc-1	2896.74	4066.26	FL-B	0	0	0	0
afimiegj-1	2888.23	4063.02	FL-B	3.22736	0	0	0
afimkpom-1	2889.75	4033.22	FL-B	0	0	0	0
afimnimi-1	2892.5	4039.95	Myeloid	0	0	0	0
afimoefl-1	2897.17	4034.25	FL-B	0	0	0	0
afimomhg-1	2892.52	4045.02	FL-B	0	0	0	0
afimpopg-1	2894.17	4054.71	FL-B	2.91023	0	0	0
afinapii-1	2895.74	4048.59	FL-B	0	0	0	0
afinbjmf-1	2884.68	4043.45	FL-B	0	0	0	0
afinmbga-1	2883.57	4053.72	FL-B	3.6531	0	0	0
afinofom-1	2879.21	4047.19	FL-B	0	0	0	0
afinomcb-1	2888.22	4073.55	FL-B	2.42187	0	0	2.42187
afinplfl-1	2888.49	4085.58	FL-B	0	0	0	0
afinppne-1	2884.39	4080.97	FL-B	0	0	0	0
afioejel-1	2892.69	4082.28	FL-B	0	0	0	0
afiojhbf-1	2895.12	4087.74	FL-B	0	0	0	0
afiokknm-1	2899.06	4080.05	FL-B	0	0	0	0
afiopnkb-1	2894.41	4077.52	FL-B	0	0	0	0
afiphijp-1	2898.42	4073.2	FL-B	0	0	0	0
afipjeci-1	2898.47	4117.45	FL-B	0	0	0	0
afiplhfp-1	2886.24	4121.07	T-FH	0	0	0	0
afjaaobd-1	2888.38	4117.87	FL-B	0	0	0	0
afjabmmi-1	2896.08	4129.96	FL-B	0	0	0	0
afjadhgc-1	2879.15	4123.64	FL-B	0	0	0	0
afjahaim-1	2877.3	4127.4	FL-B	0	3.31766	0	0
afjakndk-1	2888.56	4140.66	Myeloid	0	0	0	0
afjalkdl-1	2873.19	4141.64	FL-B	0	0	0	0
afjamofm-1	2876.58	4134.69	FL-B	0	0	0	0
afjanfgf-1	2894.84	4144.51	Myeloid	0	0	0	0
afjapggi-1	2888.24	4126.58	Myeloid	0	0	0	0
afjbaodf-1	2862.14	4092	FL-B	0	0	0	0
afjbecfl-1	2866.52	4094.81	T-FH	0	0	0	0
afjbemla-1	2869.54	4090.99	FL-B	0	0	0	0
afjbfibo-1	2867.3	4139.28	FDC	4.1823	0	0	0
afjbgkak-1	2870.31	4145.95	T-FH	0	0	0	0
afjbhpkg-1	2866.62	4144.01	FL-B	0	0	0	0
afjbkkoi-1	2861.72	4141.61	FL-B	0	0	0	0
afjbpipb-1	2866.63	4155.76	T-TOX	0	0	0	0
afjcahdm-1	2874.6	4155.47	FDC	3.7058	0	0	0
afjcaijd-1	2880.26	4154.09	FRC	0	0	4.80776	0
afjcbgdj-1	2867.55	4120.4	FL-B	0	0	0	0
afjcbigl-1	2867.5	4134.04	FL-B	3.37856	0	0	0
afjceoeo-1	2865.86	4127.7	FL-B	0	0	0	0
afjcgpnh-1	2871.33	4128.76	FL-B	0	0	0	0
afjciemn-1	2861.49	4111.41	FL-B	0	0	0	0
afjcjnjh-1	2871.84	4112.72	FL-B	0	0	0	0
afjcmkbd-1	2867.93	4110.82	FL-B	0	0	0	0
afjdafjd-1	2871.67	4099.64	FL-B	0	0	0	0
afjdecic-1	2874.03	4106.66	FL-B	0	0	0	0
afjdemaj-1	2866.37	4106.31	FL-B	0	0	0	0
afjdffad-1	2863.36	4099.17	FL-B	3.3384	0	0	0
afjdgnhj-1	2876.27	4088.57	FL-B	0	0	0	0
afjdhebc-1	2878.1	4092.79	FL-B	3.46448	0	0	0
afjdhjkl-1	2894.34	4107.74	FL-B	3.82522	0	0	0
afjdlcnn-1	2894.03	4113.77	FL-B	0	0	0	0
afjecfac-1	2888.5	4113.31	T-REG	0	0	0	0
afjemckl-1	2880.79	4108.31	FL-B	0	0	0	0
afjeofbg-1	2887.25	4104.72	FL-B	3.30241	0	0	0
afjeohmf-1	2876.55	4117.95	FL-B	0	0	0	0
afjfbcdl-1	2886.4	4109.93	T-FH	0	0	0	0
afjfdaag-1	2877.97	4112.22	T-FH	0	0	0	0
afjfedbd-1	2884.59	4092.09	T-FH	0	0	0	0
afjfjdcf-1	2881.73	4100.05	FDC	3.56237	0	0	0
afjfoajn-1	2883.21	4095.78	FL-B	0	0	0	0
afjgaood-1	2889.69	4098.33	FL-B	0	0	0	0
afjgcimf-1	2895.61	4098.85	T-FH	3.31766	0	0	0
afjgcmcn-1	2890.11	4093.29	FL-B	0	0	0	0
afjgeopg-1	2833.4	4048.83	FRC	0	0	0	0
afjgfaci-1	2836.23	4058.26	FL-B	0	0	0	0
afjgnbdk-1	2836.52	4053.1	FL-B	0	0	0	0
afjhadch-1	2827.71	4052.01	FL-B	0	0	0	0
afjhamad-1	2833.48	4075.16	FL-B	0	0	0	0
afjhbngl-1	2835.08	4094.34	FL-B	0	0	0	0
afjhcdhf-1	2835.92	4089.55	FL-B	0	0	0	0
afjhdcic-1	2837.78	4067.7	FL-B	0	0	0	0
afjhdjon-1	2835.78	4085.63	FL-B	0	0	0	0
afjheabc-1	2832.29	4080.45	FL-B	0	0	0	0
afjhfaig-1	2827.05	4061.52	FL-B	0	0	0	0
afjhfnmd-1	2824.62	4087.28	T-FH	0	0	0	0
afjhjhgp-1	2827.14	4080.4	FL-B	0	0	0	0
afjhkgbn-1	2826.34	4076.45	FL-B	0	0	0	0
afjhlalb-1	2827.35	4069.98	FL-B	0	0	0	0
afjhmjeb-1	2824.13	4065.38	FL-B	0	0	0	0
afjhmmln-1	2826.22	4107.6	FL-B	0	0	0	0
afjhnkgc-1	2834.48	4125.6	FL-B	0	0	0	0
afjibbbm-1	2825.37	4122.4	FL-B	0	0	0	0
afjibdcc-1	2833.42	4118.83	T-FH	0	0	0	0
afjiciln-1	2827.41	4117.09	FL-B	0	0	0	0
afjidgic-1	2828.97	4112.43	FL-B	3.34102	0	0	0
afjieckh-1	2834.47	4150.42	T-FH	0	0	0	0
afjifhjm-1	2824.54	4155.29	FL-B	0	0	0	0
afjifpgc-1	2828.69	4151.58	FL-B	0	0	0	0
afjihcdn-1	2831.48	4133.4	FL-B	0	0	0	0
afjiiiig-1	2832.4	4143.95	FL-B	0	0	0	0
afjikflb-1	2833.14	4138.85	FL-B	0	0	0	0
afjiknjc-1	2825.27	4139.21	FL-B	0	0	0	0
afjikolm-1	2843.26	4140.9	FL-B	0	0	0	0
afjinedj-1	2838.02	4146.37	FL-B	0	0	0	0
afjipfkf-1	2837.81	4139.59	FL-B	0	0	0	0
afjipjki-1	2849.91	4135.19	FL-B	0	0	0	0
afjjbkif-1	2858.66	4149.98	FL-B	0	0	0	0
afjjelca-1	2857.68	4145.24	T-FH	0	0	0	0
afjjhaak-1	2855.21	4122.54	FL-B	0	0	0	0
afjjldcj-1	2860.91	4122.98	FL-B	0	0	0	0
afjkagcl-1	2855.67	4132.05	FL-B	0	0	0	0
afjkbkpd-1	2844.25	4102.13	FL-B	0	0	0	0
afjkefmh-1	2846.13	4108.77	T-REG	0	0	0	0
afjkhele-1	2839.76	4106.07	T-FH	0	0	3.35426	0
afjkiblk-1	2846.63	4117.81	FL-B	0	0	0	0
afjkklhf-1	2856.11	4116.67	FL-B	0	0	0	0
afjknbbh-1	2848.9	4122.76	FL-B	0	0	0	0
afjkofmf-1	2849.42	4113.45	FL-B	0	0	0	0
afjkpckg-1	2840.12	4111.38	Myeloid	0	0	0	0
afjkpgpi-1	2841.46	4123.14	FL-B	0	0	0	0
afjlbiin-1	2838.26	4115.64	FL-B	0	0	0	0
afjleckk-1	2856.83	4102.3	FL-B	0	0	0	0
afjlkehc-1	2855.47	4111.96	FL-B	0	0	0	0
afjlpbjh-1	2855.49	4107.23	FRC	4.40238	0	0	0
afjmafma-1	2852.39	4079.35	FL-B	0	0	0	0
afjmbpkm-1	2858.76	4088.29	FL-B	0	0	0	0
afjmcolo-1	2854.68	4083.75	T-FH	0	0	0	0
afjmdaah-1	2841.95	4094.65	T-FH	0	0	0	0
afjmdipg-1	2849.71	4089.53	FL-B	0	0	0	0
afjmjema-1	2850.63	4097.92	FL-B	0	0	0	0
afjmlmka-1	2858.58	4096.06	FL-B	0	0	0	0
afjmmjod-1	2854.42	4091.71	T-FH	0	0	0	0
afjmnnaj-1	2840.31	4081.65	FDC	3.5043	0	0	0
afjmnnkf-1	2845.81	4091.36	FL-B	0	0	0	0
afjndbnp-1	2843.87	4086.24	FL-B	0	0	0	0
afjnglgh-1	2851.41	4052.36	FL-B	0	0	0	0
afjnicfm-1	2851.55	4060.2	FL-B	0	0	0	0
afjnnchc-1	2857.5	4058.38	FL-B	0	0	0	0
afjnnkhe-1	2845.03	4068.38	FL-B	0	0	0	0
afjoepja-1	2842.38	4075.04	T-FH	0	0	3.49186	0
afjofbho-1	2851	4070.9	FL-B	0	0	0	0
afjofnhm-1	2854.94	4066.6	FL-B	0	0	0	0
afjojomf-1	2856.31	4074.19	T-FH	0	0	0	0
afjolkjb-1	2859.32	4070.29	FL-B	0	0	0	0
afjoollf-1	2843.96	4052.24	FL-B	0	0	0	0
afjpbadl-1	2849.21	4064.27	FL-B	0	0	0	0
afjpbjae-1	2844.53	4062.9	FL-B	0	0	0	0
afjpbpdg-1	2840.9	4060.21	FL-B	0	0	0	0
afjpfkce-1	2844.78	4055.63	FDC	3.70194	0	0	0
afjpghjj-1	2904.57	4038.36	FL-B	0	0	0	0
afjpiakb-1	2917.12	4035.74	FDC	3.98732	0	0	0
afjpjnch-1	2911.87	4041.58	FL-B	2.92848	0	0	0
afjpjpln-1	2908.53	4049.2	FL-B	0	0	0	0
afjpnmkk-1	2917.58	4048.1	FL-B	3.84741	0	3.84741	0
afjpoamj-1	2913.11	4050.87	FL-B	0	0	0	0
afjppege-1	2900.54	4053.26	FL-B	0	0	0	0
afjppkeg-1	2902.81	4048.67	T-REG	0	0	0	0
afkaaloa-1	2913.88	4019.4	FL-B	0	0	0	0
afkabgol-1	2915.67	4030.5	FL-B	0	0	0	0
afkafpab-1	2907.55	4026.41	FL-B	0	0	0	0
afkagion-1	2913.99	4024.52	T-FH	0	0	0	0
afkahmlo-1	2928.93	4132.02	T-FH	0	0	0	0
afkaiccb-1	2917.81	4156.42	FL-B	0	0	0	0
afkakmdf-1	2923.2	4155.05	FRC	0	0	3.67159	0
afkakphh-1	2928.39	4155.61	FL-B	0	0	0	0
afkalcal-1	2928.31	4148	FL-B	0	0	0	0
afkamoij-1	2920.44	4128.17	FL-B	0	0	0	3.49186
afkaoaia-1	2929.55	4103.66	FL-B	3.795	0	0	0
afkaoepl-1	2924.24	4114.26	FL-B	0	0	0	0
afkaomla-1	2920.84	4108.21	FL-B	0	0	0	0
afkbabdp-1	2933.68	4109.99	FL-B	0	0	0	0
afkbbpdo-1	2920.5	4087.57	FRC	4.41521	0	5.36325	0
afkbgikm-1	2929.96	4098.59	FL-B	0	0	0	0
afkbifpk-1	2923.37	4093.32	FL-B	0	0	0	0
afkbiphd-1	2903.97	4097.67	FL-B	3.38405	0	0	0
afkbknmf-1	2910.19	4109.44	T-REG	0	0	0	0
afkblffn-1	2907.33	4105.73	FL-B	0	0	0	0
afkbmmoj-1	2899.93	4105.64	FRC	5.13448	0	0	0
afkcbhoj-1	2906.55	4101.26	FL-B	2.99811	0	0	0
afkcgljh-1	2918.22	4122.62	T-FH	0	0	0	0
afkcijji-1	2917.4	4133.81	FL-B	0	0	0	0
afkciogh-1	2914.51	4129.52	FL-B	0	0	0	0
afkckplf-1	2912.92	4124.91	FL-B	0	0	0	0
afkcndlc-1	2916.15	4111.04	FL-B	0	0	3.63496	0
afkcohkd-1	2917.46	4117.66	T-FH	0	0	0	0
afkdddcf-1	2911.73	4114.69	FL-B	0	0	0	0
afkddlki-1	2902.81	4110.66	FDC	3.58937	0	0	0
afkdebbd-1	2900.82	4123.42	FL-B	0	0	2.8168	2.8168
afkdeopl-1	2904.76	4118.72	T-FH	0	0	0	0
afkdgoaa-1	2904.23	4113.99	T-FH	0	0	0	0
afkdjemb-1	2905.39	4133.06	FL-B	0	0	0	0
afkdonkh-1	2900.05	4142.31	T-REG	0	0	0	0
afkealbk-1	2900.31	4136.7	T-FH	0	0	3.81867	0
afkebfpk-1	2907.41	4072.26	FL-B	0	0	0	0
afkebpho-1	2904.26	4082.86	FL-B	3.36229	0	0	0
afkeddic-1	2902.16	4094.06	T-FH	0	0	3.36229	0
afkekmbn-1	2902.84	4087.53	FL-B	0	0	0	0
afkelhdb-1	2900.87	4061.5	T-FH	0	0	0	0
afkemnic-1	2911.85	4061.19	T-REG	0	0	0	0
afkeobam-1	2909.3	4067.29	FL-B	3.3228	0	0	0
afkepgio-1	2904.2	4076.66	FL-B	0	0	0	0
afkeplhb-1	2903.11	4069.49	FL-B	0	0	0	0
afkfgldg-1	2904.76	4063.93	FL-B	0	0	0	0
afkfhaom-1	2920.67	4022.92	FL-B	0	0	0	0
afkfiolm-1	2929.58	4029.02	FDC	5.05474	0	3.47049	0
afkfnfke-1	2926.74	4025.62	FL-B	0	0	0	0
afkfoalo-1	2929.97	4021	FL-B	0	0	0	0
afkfofka-1	2929.84	4033.1	FDC	4.70854	0	0	0
afkfpbdb-1	2924.46	4035.21	FL-B	0	0	0	0
afkgdjfh-1	2920.58	4031.85	FL-B	0	0	0	0
afkgidgc-1	2922.42	4070.97	T-FH	0	0	0	0
afkgilan-1	2916.15	4067.89	FL-B	3.75342	0	0	0
afkhbgnp-1	2931.68	4050.19	FL-B	0	0	0	0
afkhgblb-1	2923.44	4048.54	FL-B	0	0	0	0
afkhgkem-1	2916.8	4061.76	FL-B	0	0	0	0
afkhhdkh-1	2923.47	4041.23	FL-B	0	0	0	0
afkhibjn-1	2923.06	4058.84	FL-B	0	0	0	0
afkhilfa-1	2930.21	4055.34	T-FH	3.22041	0	0	0
afkhjaha-1	2928.98	4046.05	FL-B	0	0	0	0
afkhjkjl-1	2869.29	3991.74	FL-B	0	0	0	0
afkhkjib-1	2863.45	4000.03	FL-B	0	0	0	0
afkhmbpc-1	2876.26	4000.81	FL-B	0	0	0	0
afkhmgdb-1	2871.21	3997.07	FL-B	0	0	0	0
afkiaiam-1	2861.45	4011.43	FL-B	3.27263	0	0	0
afkicpnc-1	2868.48	4002.36	FL-B	0	0	0	0
afkidife-1	2868.26	4013.31	FL-B	3.5724	0	0	0
afkidjbm-1	2874.91	4010.99	FL-B	0	0	0	0
afkifcae-1	2876.23	4005.74	FL-B	0	0	0	0
afkifecg-1	2866.43	4007.68	FDC	3.82962	0	0	0
afkihedo-1	2862.14	4005.34	FL-B	0	0	0	0
afkihgba-1	2892.4	4018.43	FL-B	0	0	0	0
afkillgo-1	2897.49	4021.75	FL-B	0	0	0	0
afkioalg-1	2895.96	4012.39	FL-B	0	0	0	0
afkjagmk-1	2888.98	4028.05	FL-B	0	0	0	0
afkjajfc-1	2884.76	4029.03	FL-B	0	0	0	0
afkjcdgm-1	2898.36	4028.2	FL-B	0	0	0	0
afkjegnc-1	2878.56	4025.84	FL-B	3.27263	0	0	0
afkjgigb-1	2880.7	4036.21	FDC	4.73056	0	0	0
afkjidoc-1	2881.19	4031.24	FL-B	3.29989	0	0	0
afkjlnld-1	2883.73	4012.01	FL-B	0	0	0	0
afkjmbeg-1	2876.51	4019.26	rFRC	0	0	0	3.95665
afkjmbfn-1	2887.31	4017.62	FL-B	0	0	0	0
afkjncej-1	2878.94	4016.37	FL-B	0	0	0	0
afkjnelf-1	2896.88	3997.2	T-FH	0	0	0	0
afkjngkg-1	2892.82	3997.49	FL-B	3.59624	0	0	0
afkjomfl-1	2888.69	4001.8	FL-B	0	0	0	0
afkjonjd-1	2893.74	4005.02	FL-B	0	0	0	0
afkkeklc-1	2881.79	4004.61	FDC	4.71949	0	0	0
afkkfkhg-1	2884.33	4000.91	FL-B	0	0	0	0
afkkgjfl-1	2885.17	3996.21	FL-B	0	0	0	0
afkkhein-1	2879.64	3996.39	FL-B	0	0	0	0
afkkmepb-1	2852.96	3998.62	FL-B	0	0	0	0
afkkoccg-1	2850.89	4009.36	T-FH	0	0	0	0
afklakcm-1	2856.19	4006.37	FL-B	0	0	0	0
afklbaip-1	2850.44	4005.25	FL-B	0	0	0	0
afklbdkm-1	2845.93	4002.69	Myeloid	0	0	0	0
afklcacb-1	2837.31	4010.83	FL-B	0	0	0	0
afkllhij-1	2833	4012.51	FL-B	0	0	0	0
afklnmoc-1	2847.91	4016.77	FL-B	0	0	0	0
afklnnmn-1	2840.39	4014.91	FL-B	0	0	0	0
afkmdhac-1	2841.44	4005.91	FL-B	0	0	0	0
afkmdion-1	2830.93	3996.28	FL-B	0	0	3.75342	0
afkmhklo-1	2843.66	3998.15	Myeloid	4.54354	0	0	0
afkmiadg-1	2839.68	3995.09	FL-B	0	0	0	0
afkmnkji-1	2822.58	4003.03	FL-B	0	0	0	0
afkmogha-1	2835.28	4002.72	FDC	3.7433	0	0	0
afkmooph-1	2826.68	3999.03	FL-B	0	0	0	0
afkmpinn-1	2830.83	4017.65	FL-B	0	0	0	0
afknamce-1	2831.89	4030.48	FDC	4.0462	0	0	0
afknhdmn-1	2825.12	4027.5	FL-B	0	0	0	0
afknhpdc-1	2830.58	4023.35	FL-B	0	0	0	0
afknikef-1	2825.98	4037.23	FL-B	0	0	0	0
afkoaclo-1	2824.24	4045.63	FL-B	0	0	0	0
[truncated: 22,442 more rows]

## Sheet: (E) DLBCL
Cell ID	nucleus_centroid_x	nucleus_centroid_y	Cell type	CXCL13	CXCL12	CCL21	CXCL9
aahnoneh-1	780.062	4649.42	T-FH	0	0	0	0
aahoepmg-1	793.764	4626.94	T-TOX	0	0	0	0
aahogdja-1	792.608	4657.66	Myeloid	5.16949	0	0	0
aahogdpf-1	786.641	4650.44	T-FH	0	0	0	0
aahoiffj-1	857.956	4647.88	T-H	0	3.52646	0	0
aaholhjo-1	855.007	4665.02	T-H	0	0	0	0
aahpbhbd-1	862.971	4654.33	T-FH	0	0	0	0
aahpbibp-1	865.079	4648.74	T-FH	4.54508	0	0	3.46748
aahpcana-1	823.718	4649.81	T-FH	0	0	0	0
aahpdghd-1	818.576	4662.79	T-FH	0	0	0	0
aahpeeoa-1	823.259	4659.58	FL-B	0	0	0	0
aahpemni-1	816.349	4656.37	T-FH	0	0	0	0
aahpgmid-1	814.479	4639.44	T-FH	0	0	0	0
aahpkkli-1	807.968	4639.56	T-TOX	0	0	0	0
aahplnom-1	868.335	4610.08	T-FH	0	0	0	0
aahpokcm-1	859.486	4640.28	T-REG	0	0	0	0
aahpphkc-1	850.85	4633.41	T-TOX	0	0	0	0
aaigncic-1	864.119	4675.99	T-TOX	0	0	0	0
aaignhph-1	852.465	4682.4	FRC	0	0	0	0
aaihcdkl-1	859.401	4668.92	BEC	0	5.19057	0	0
aaihfdpe-1	849.805	4667.64	T-H	0	0	0	0
aaihflbm-1	839.443	4674.93	T-REG	0	0	0	0
aaihhjdi-1	859.07	4775.56	T-FH	4.10891	0	0	0
aaihibnf-1	865.096	4779.98	BEC	0	4.55745	0	0
aaihjanc-1	795.354	4716.98	T-H	0	0	0	0
aaihopec-1	823.429	4722.65	T-REG	0	0	0	0
aaiiandm-1	804.049	4664.71	T-REG	0	0	0	0
aaiifoib-1	820.08	4699.51	rFRC	3.68285	0	3.68285	0
aaiiijoa-1	832.15	4674.78	T-REG	0	0	0	0
aaiijedd-1	804.502	4671.46	DLBCL-B	0	0	0	0
aaijbldh-1	834.666	4268.9	T-FH	0	0	0	0
aaijfhhm-1	840.429	4339.49	T-H	0	0	0	0
aaijfmgk-1	836.519	4341.98	T-H	0	0	0	0
aaijlchc-1	828.733	4360.63	T-FH	0	0	0	0
aaijlhnp-1	794.028	4221.69	T-REG	0	0	0	0
aaijmkii-1	819.893	4226.06	T-H	0	0	0	0
aaijofgf-1	800.624	4290.95	T-H	0	0	0	0
aaijokgg-1	796.697	4235.1	T-FH	0	0	0	0
aaikbocj-1	820.845	4494.91	T-REG	0	0	0	0
aaikcdde-1	821.1	4558.64	T-FH	3.48878	0	0	4.16654
aaikebdc-1	837.403	4550.84	T-FH	0	0	0	0
aaiklemj-1	833.451	4571.61	T-H	0	0	0	0
aaiklohc-1	839.579	4597.2	T-REG	0	0	0	0
aaikmned-1	840.072	4575.4	T-REG	0	0	0	0
aailffkj-1	781.643	4515.2	T-FH	0	0	0	0
aailgmle-1	780.776	4603.84	T-TOX	0	0	0	0
aailkkph-1	795.192	4577.88	T-REG	0	0	0	0
aailklae-1	774.537	4534.1	T-REG	0	0	0	0
aaillnli-1	796.042	4373.71	T-H	0	0	0	0
aailnbbi-1	854.267	4300.35	T-TOX	0	0	0	0
aailnjfm-1	850.468	4257.51	Myeloid	0	0	0	0
aaimdinp-1	857.047	4252.43	T-REG	3.35693	0	0	0
aaimepfa-1	822.987	4364.23	T-FH	0	0	0	0
aaimghjc-1	817.87	4404.96	DLBCL-B	0	0	0	0
aaimgikg-1	829.031	4415.99	BEC	0	0	0	0
aaimhaam-1	847.875	4471.54	T-FH	0	0	0	0
aaimikim-1	841.016	4437.31	T-H	0	0	0	0
aaimkcph-1	820.361	4432.08	T-REG	3.97528	0	0	0
aainbeaj-1	828.478	4430.25	T-H	0	0	0	0
aainbemc-1	834.071	4422.83	T-FH	0	0	0	0
aainceaj-1	742.9	4446.51	T-FH	0	0	0	0
aainfdnn-1	787.024	4466.06	T-H	0	0	0	0
aainffmj-1	798.856	4439.52	T-FH	0	0	0	0
aainfilm-1	807.475	4420.88	T-REG	0	0	0	0
aaingbef-1	747.309	4414.24	DLBCL-B	0	0	0	0
aainiaac-1	825.971	4404.84	rFRC	3.72931	0	0	0
aainkajn-1	831.7	4407.5	rFRC	0	0	0	0
aainkgff-1	836.375	4408.24	T-FH	0	0	3.88402	0
aaocbbii-1	1221.77	4200.79	T-FH	0	0	0	0
aaocidgn-1	1230.82	4180.5	T-REG	0	0	0	0
aaockmli-1	1245.58	4191.15	Myeloid	3.95791	0	0	0
aaocmhlg-1	1229.73	4199.97	T-REG	0	4.0629	0	0
aaocoeoj-1	1242.45	4183.55	T-REG	0	0	0	0
aaodabij-1	1227.17	4206.25	T-REG	3.91965	0	0	0
aaodaooi-1	1226.43	4242.34	T-FH	0	0	0	0
aaodddkb-1	1243.92	4150.39	T-REG	0	0	0	0
aaodgepb-1	1241.85	4174.93	T-FH	3.49496	0	0	0
aaodhbnf-1	1242.31	4169.96	rFRC	0	0	0	0
aaodhodm-1	1211.47	4185.72	DLBCL-B	0	0	0	0
aaodldhi-1	1213.46	4195.35	T-H	0	0	0	0
aaodmdbd-1	1206.03	4193.7	FL-B	0	0	0	0
aaodmhka-1	1216.29	4188.23	rFRC	0	3.22041	0	0
aaodmodg-1	1206.42	4187.8	FL-B	0	0	0	0
aaodnobg-1	1220.32	4137.69	T-FH	0	0	0	0
aaodoaeo-1	1227.83	4126.43	T-REG	0	0	0	0
aaodoldm-1	1225.2	4140.93	T-FH	0	0	0	0
aaodolfb-1	1217.94	3953.8	DLBCL-B	0	0	0	0
aaoedkib-1	1235.25	3958.99	T-FH	3.57577	0	0	0
aaoekcdf-1	1242.19	3955.82	T-FH	0	0	0	0
aaoeklac-1	1238.55	3951.65	FL-B	3.78654	0	0	0
aaoemgmh-1	1227.73	3946.01	T-FH	0	0	0	2.11874
aaoenkmp-1	1234.29	4008.05	T-FH	0	0	0	0
aaofaehg-1	1241.54	4011.07	rFRC	4.714	0	0	0
aaoffhch-1	1248.74	4007.57	T-FH	3.50743	0	0	0
aaofjkip-1	1232.05	4027.54	T-FH	3.27263	0	0	0
aaofkdoi-1	1231.96	4104.02	T-REG	0	0	0	0
aaoflefb-1	1239.44	4036.16	T-REG	0	0	0	0
aaoflgfi-1	1235.59	4031.36	DLBCL-B	0	0	0	0
aaofpnjc-1	1241.02	4030.31	T-H	0	0	0	0
aaofpnlf-1	1228.03	4031.14	T-REG	0	0	0	0
aaogadkc-1	1228.31	3993.05	DLBCL-B	3.41199	0	0	0
aaogbpda-1	1233.01	3999.56	DLBCL-B	0	0	0	0
aaogcahp-1	1227.66	3998.65	Myeloid	6.37883	0	0	0
aaogcmdl-1	1211.02	3952.83	T-FH	0	0	0	0
aaoggkme-1	1200.97	4111.47	rFRC	0	0	0	0
aaohdmlg-1	1208.57	4017.18	T-FH	0	0	0	0
aaohefab-1	1198.53	3955.92	T-FH	0	0	0	0
aaohfinl-1	1241.96	3908.56	T-FH	0	0	0	0
aaohfjib-1	1245.06	3914.03	DLBCL-B	0	0	0	0
aaohicog-1	1244.88	3883.91	T-TOX	0	0	0	0
aaohjckk-1	1236.67	3893.96	DLBCL-B	0	0	0	0
aaohkmaf-1	1246.19	3887.46	FL-B	0	0	0	0
aaohmfep-1	1219.41	3934.42	T-FH	0	0	0	0
aaohojmc-1	1212.61	3933.75	T-TOX	3.45552	0	0	0
aaohoomi-1	1219.1	3928.01	T-FH	0	0	3.06963	0
aaomplbc-1	1185.89	3877.49	FRC	0	0	4.38267	0
aaonbdoa-1	1149.57	3882.47	T-FH	3.34365	0	0	0
aaoncfnb-1	1182.62	3885.04	BEC	0	3.83847	0	0
aaondnan-1	1172.67	3884.43	BEC	0	0	2.78629	0
aaonebin-1	1190.93	3880.65	BEC	0	2.77072	0	0
aaoockpg-1	1180.45	3947.54	DLBCL-B	0	0	0	0
aaoodejd-1	1189.35	3980.18	T-REG	0	0	0	0
aaoofald-1	1186.4	3976.65	T-REG	0	0	0	0
aaoohahb-1	1197.29	3949.36	rFRC	4.94678	0	0	4.10891
aaoohhee-1	1141.63	4193.86	T-TOX	0	0	0	0
aaoojjao-1	1156.38	4249.67	rFRC	0	4.71583	0	2.96786
aaoomege-1	1164.2	4241.89	T-FH	0	0	0	0
aaoonfgo-1	1198.49	4196.42	DLBCL-B	0	0	0	0
aaoonnco-1	1156.78	4195.22	T-FH	0	0	0	0
aaoooihl-1	1123.34	4188.68	T-FH	0	0	0	0
aaopdokg-1	1136.05	4196.86	T-FH	0	0	0	0
aaophaff-1	1135.6	4202.52	DLBCL-B	0	0	0	0
aaopiaoj-1	1129.6	4198.45	DLBCL-B	0	0	0	0
aaopkhio-1	1130.36	4179.34	T-TOX	0	0	3.2044	0
aaoplhnp-1	1132.59	4171.95	rFRC	0	2.67508	2.67508	0
aaopnnmo-1	1193.89	4114.76	rFRC	2.97136	0	0	0
aaoppdfc-1	1182.15	4154.45	T-REG	0	0	0	0
aapaaall-1	1175.45	4129.64	T-REG	0	0	0	0
aapaalll-1	1167.93	4126.29	DLBCL-B	0	0	0	0
aapaapid-1	1186.18	4117.11	T-H	0	0	0	0
aapacdjl-1	1185.27	3998.68	T-FH	0	0	0	0
aapachnf-1	1179.03	4105.66	T-REG	3.03883	3.03883	0	0
aapadioj-1	1185.32	4010.83	T-TOX	0	0	0	0
aapadpcf-1	1149.45	3895.11	T-REG	0	0	0	0
aapafdga-1	1159.77	3908.75	DLBCL-B	0	0	0	0
aapafefa-1	1153.17	3906.32	T-FH	3.57915	0	0	0
aapahlcm-1	1127.7	3906.28	T-FH	0	0	0	0
aapainja-1	1137.27	3920.01	T-REG	0	0	0	0
aapajcol-1	1136.99	3974.53	T-FH	0	0	0	0
aapajdnh-1	1152.93	3973.05	T-FH	0	0	0	0
aapajeok-1	1189.8	3912.27	T-TOX	0	0	0	0
aapajeon-1	1193.32	3945.64	T-REG	0	0	0	3.38405
aapajnkh-1	1190.89	3930.02	T-FH	3.78654	0	0	0
aapaklnn-1	1163.79	3903.63	FL-B	0	0	0	0
aapammki-1	1163.14	3962.59	T-FH	0	0	0	0
aapaoihc-1	1173.33	3931.73	T-REG	0	0	0	0
aapaokdc-1	1172.24	3900.09	T-FH	0	0	0	0
aapbcbpj-1	1165.49	3898.89	Myeloid	3.84741	0	0	0
abbmjebc-1	1096.96	4242.21	T-FH	0	0	0	0
abbnhapb-1	1112.59	4248.06	T-FH	0	0	0	0
abbnjfbm-1	1128.77	4257.49	Myeloid	5.99396	0	0	0
abbocbac-1	1118.48	4251.76	DLBCL-B	0	0	0	0
abboemgc-1	1124.18	4252.45	T-REG	0	0	0	0
accnnjbf-1	1751.33	4200.08	T-REG	0	0	0	0
accnplhf-1	1720.12	4259.61	T-H	0	0	0	0
accoagmk-1	1759.3	4256.45	T-REG	0	0	0	3.02567
accockhl-1	1753.17	4206.11	T-REG	0	0	0	0
accofece-1	1762.68	4134.02	T-FH	0	0	0	0
accoiann-1	1732.65	4177.63	T-REG	0	0	0	0
accoicli-1	1722.3	4171.15	T-FH	0	0	0	0
accpabbm-1	1766.22	4627.34	T-FH	0	0	4.01364	0
accpdcdp-1	1764.88	4725.78	T-REG	0	0	0	0
accpelkm-1	1766.84	4550.02	T-REG	0	0	0	0
accpfkdh-1	1795.51	4714.52	T-REG	0	0	0	0
accpilio-1	1772.01	4707.66	T-FH	4.1823	0	0	0
accpjjfj-1	1784.63	4656.92	FL-B	0	0	0	0
accpkdkp-1	1728.19	4737.87	T-FH	4.92376	0	0	0
accpnomc-1	1732	4778.78	T-REG	0	0	0	0
acdacemf-1	1708.56	4776.06	T-TOX	0	0	0	0
acdackik-1	1713.28	4772.55	T-H	0	0	0	0
acdafinl-1	1726.02	4766.11	T-FH	0	0	0	0
acdafoik-1	1727.09	4744.45	DLBCL-B	0	0	0	0
acdalbfh-1	1742.25	4695.59	T-REG	0	0	0	0
acdamgbg-1	1713.57	4710.43	T-REG	0	0	0	0
acdaneoa-1	1753.24	4707.42	T-TOX	0	0	0	0
acdanmjd-1	1829.85	4601.51	DLBCL-B	0	0	0	0
acdbcbdk-1	1811.03	4663.67	T-FH	0	0	0	0
acdbdmgi-1	1804.13	4653.63	T-REG	0	0	0	0
acdbfbof-1	1807.19	4624	T-FH	0	0	0	0
acdbgmhj-1	1744.98	4580.43	T-REG	0	0	0	0
acdbnhdf-1	1729.34	4672.01	T-REG	0	0	0	0
acdcagoi-1	1747.84	4656.5	T-TOX	0	0	0	0
acdcbdci-1	1725.64	4651.57	T-H	0	0	0	0
acdcbooh-1	1756.51	4653.26	T-REG	0	0	0	4.27909
acdccaem-1	1738.38	4610.61	T-FH	0	0	0	0
acdcfjee-1	1856.85	4477.89	T-REG	0	0	0	0
acdcgnda-1	1866.77	4506.11	T-FH	0	0	0	0
acdcmjfo-1	1861.32	4499.39	FL-B	0	0	0	0
acdcojjl-1	1860.68	4492.54	DLBCL-B	0	0	0	0
acddedik-1	1813.02	4503.65	T-REG	0	0	0	0
acddlmgk-1	1772.73	4546.71	DLBCL-B	0	0	0	0
acddmief-1	1785.19	4544.91	T-FH	0	0	0	0
acddoddf-1	1803.2	4571.81	T-REG	0	0	0	0
acdeacld-1	1818.84	4506.26	T-REG	0	0	0	0
acdebapl-1	1725.14	4481.25	T-TOX	0	0	0	4.26515
acdeclld-1	1739.86	4542.55	Myeloid	5.03482	0	0	0
acdefnhe-1	1738.14	4506.75	T-H	0	0	0	0
acdegfed-1	1733.38	4517.32	T-FH	0	0	0	0
acdehepp-1	1735	4482.81	T-TOX	0	0	0	0
acdehpie-1	1734.43	4413.92	T-FH	0	0	0	0
acdenidi-1	1727.58	4420.58	T-REG	0	0	0	0
acdepipk-1	1738.14	4417.14	DLBCL-B	0	0	0	0
acdfajmk-1	1763.97	4466.92	DLBCL-B	0	0	0	0
acdfbpph-1	1743.04	4478.45	T-TOX	0	0	0	0
acdfchjd-1	1734.51	4469.13	T-H	0	0	0	0
acdfdbpn-1	1746.37	4423.93	FL-B	0	0	0	0
acdfdkhe-1	1718.04	4447.01	T-H	0	0	0	0
acdfdlfh-1	1725.47	4425.55	DLBCL-B	0	0	0	0
acdfedfh-1	1712.75	4268.85	T-TOX	0	0	0	0
acdfkdhk-1	1767.9	4280.15	T-REG	0	0	0	0
acdflmkp-1	1760.34	4274.44	T-FH	4.06572	0	0	0
acdgefin-1	1793.28	4395.4	T-REG	0	0	0	0
acdgfhfm-1	1825.74	4381.65	T-REG	0	0	0	0
acdgfock-1	1708.18	4374.84	T-H	0	0	0	0
acdgfoea-1	1713.12	4396.42	DLBCL-B	0	0	0	0
acdgicmb-1	1732.34	4386.31	T-REG	0	0	0	0
acdglcnl-1	1741.42	4344.35	T-REG	0	0	0	5.0359
acdgmfdd-1	1789.51	4361.46	T-REG	0	0	0	0
acdgmjoc-1	1731.92	4355.87	DLBCL-B	0	0	0	0
acdgnkhi-1	1730.49	4346.09	T-REG	0	0	0	0
acejafec-1	1527.44	4039.27	T-REG	0	0	0	0
acejbioe-1	1509.8	4075.61	T-FH	0	0	0	0
acejclio-1	1506.17	4069.84	T-FH	0	0	0	0
acejdcci-1	1540.82	4069.83	T-REG	0	0	0	0
acejgkmp-1	1546.64	3967.47	T-FH	3.32023	0	0	0
acejkcnd-1	1515.98	3922.69	Myeloid	4.38658	0	0	0
acenpllj-1	1563.75	4582.36	T-REG	0	0	0	3.1117
aceodaid-1	1570.5	4591.06	T-FH	0	0	0	0
aceoeadd-1	1569.41	4584.68	T-FH	0	0	0	0
aceojina-1	1591.43	4660.12	BEC	0	0	3.09343	0
aceoleea-1	1575.31	4669.3	T-REG	0	0	0	0
aceomoch-1	1566.42	4667.4	T-TOX	0	0	0	0
aceonlop-1	1591.4	4617.97	T-FH	0	0	0	0
acepckjb-1	1580.39	4640.56	rFRC	0	0	0	0
acepdcgp-1	1577.27	4634.43	T-REG	0	0	0	0
acepefkl-1	1578.02	4628.76	DLBCL-B	0	0	0	0
acepfhbb-1	1573.79	4626.23	T-REG	3.27999	0	0	0
acepfngn-1	1574.77	4586.38	DLBCL-B	0	0	0	0
acepgbdf-1	1572.08	4608.35	FL-B	0	0	0	0
acepjckg-1	1578.43	4598.65	T-REG	0	0	0	0
acepjean-1	1574.05	4596	T-FH	0	0	0	0
aceplfph-1	1527.42	4719.43	T-REG	5.7478	0	0	0
aceplica-1	1528.87	4824.59	DLBCL-B	0	0	0	0
aceploij-1	1524.37	4833.07	T-REG	0	0	0	0
acepnbel-1	1538.84	4702.45	T-FH	0	0	0	0
acepofjo-1	1533.28	4701.95	DLBCL-B	0	0	0	0
acepofoo-1	1526.83	4701	FL-B	0	0	0	0
aceppapi-1	1458.12	4763.32	T-H	0	0	0	0
acfaafim-1	1410.7	4965.18	T-TOX	0	0	0	0
acfadham-1	1410	4922.18	T-REG	0	0	0	0
acfagmem-1	1396.72	4953.42	T-FH	0	0	0	0
acfagmgp-1	1458.86	4881.96	T-REG	0	0	3.50743	3.50743
acfahpic-1	1457.56	4795.71	T-H	0	0	0	0
acfaindb-1	1496.38	4709.87	T-REG	0	0	0	0
acfampdc-1	1499.69	4738.8	T-REG	0	0	0	0
acfannpf-1	1385.19	4738.42	T-FH	0	0	0	0
acfbcdbl-1	1602.67	4683.93	T-H	0	0	0	0
acfbdmeo-1	1569.18	4710.93	T-REG	0	0	0	0
acfbgjfp-1	1586.49	4699.4	T-TOX	0	0	0	0
acfbkenc-1	1598.52	4694.11	FL-B	0	0	0	0
acfbkeob-1	1592.15	4689.05	T-FH	0	0	0	0
acfbkohf-1	1586.32	4685.29	FL-B	0	0	0	0
acfboajl-1	1569.98	4907.57	T-FH	0	0	0	0
acfboifi-1	1505.63	4985.76	T-FH	0	0	0	0
acfbpfio-1	1505.89	4970.66	T-REG	0	0	0	0
acfbphjn-1	1510.29	4961.78	T-REG	3.57915	0	0	0
acfcfaln-1	1570.26	4937.68	T-FH	0	0	0	0
acfcfedk-1	1571.46	4912.58	T-REG	0	0	0	0
acfcfibl-1	1571.41	4836.26	Myeloid	0	0	0	0
acfcgdhn-1	1570.12	4858.35	T-REG	0	0	0	0
acfchaia-1	1575.32	4852.68	T-FH	0	0	0	0
acfcjfna-1	1572.15	4849	DLBCL-B	0	0	0	0
acfddaml-1	1603.36	4877.28	T-TOX	0	0	0	3.65677
acfdfmbl-1	1592.96	4837.78	T-FH	0	0	0	0
acfdgdaa-1	1582.69	4842.35	T-H	0	0	0	0
acfdmomc-1	1533.43	4880.84	T-REG	0	0	0	0
acfdnmhf-1	1552.3	4822.19	T-H	0	0	0	0
acfdokdg-1	1542.16	4855.62	T-FH	0	0	0	0
acfdpali-1	1590.7	4748.72	T-FH	0	0	0	0
acfdpobn-1	1549.53	4791.68	T-REG	0	0	0	0
acfeadgl-1	1593.79	4762.44	T-REG	0	0	0	0
acfecnam-1	1513.61	4583.08	T-REG	0	0	0	0
acfeegfo-1	1523.58	4583.87	T-REG	0	0	0	0
acfeonop-1	1519.13	4587.97	DLBCL-B	0	0	0	0
acffbiad-1	1553.4	4622.85	T-FH	0	0	0	0
acffflkf-1	1556.76	4629.07	rFRC	0	0	0	0
acffgjog-1	1551.01	4602.47	T-H	0	0	0	0
acffkagd-1	1541.31	4602.58	T-REG	0	0	0	0
acffkhhb-1	1531.52	4648.6	DLBCL-B	0	0	0	0
acffmghf-1	1536.47	4630.89	T-REG	0	0	0	0
acffndig-1	1547.35	4602.31	T-REG	0	0	0	0
acffnlff-1	1455.06	4637.98	T-REG	0	0	0	0
acffpejb-1	1420.92	4587.45	T-FH	3.58595	0	0	0
acfgacmm-1	1503.8	4681.6	T-REG	0	0	0	3.07947
acfgedfk-1	1475.17	4588.03	T-REG	0	0	0	0
acfgipkg-1	1443.41	4628.9	T-FH	3.18421	0	0	0
acfgkfjk-1	1457.55	4645.3	DLBCL-B	0	0	0	0
acfgkmjh-1	1566.76	4281.71	T-FH	4.0914	0	0	0
acfgoogn-1	1588.52	4312.16	DLBCL-B	0	0	0	0
acfhdipl-1	1583.27	4304.44	DLBCL-B	0	0	0	0
acfheahj-1	1574.8	4294.3	T-REG	0	0	0	0
acfhedjf-1	1600.2	4281.54	T-REG	0	0	0	0
acfhfbna-1	1576.02	4322.72	T-REG	4.28084	0	0	0
acfhgbbc-1	1589.35	4318.33	T-REG	0	0	0	0
acfhjelm-1	1585.76	4343.88	T-H	0	0	0	0
acfhjhon-1	1577.08	4336.86	T-FH	0	0	0	0
acfhkbil-1	1513.55	4290.09	T-REG	0	0	0	0
acfhkpbj-1	1540.17	4310.97	T-H	0	0	0	0
acfhnbeg-1	1533.92	4307.95	T-FH	0	0	0	0
acfiafmn-1	1547.31	4290.49	DLBCL-B	0	0	0	0
acfibijp-1	1534.22	4503.61	DLBCL-B	0	0	0	0
acfibomk-1	1534.51	4525.26	T-REG	0	0	0	0
acficbon-1	1537.51	4519.34	DLBCL-B	0	0	0	0
acfickeb-1	1539.43	4536.09	DLBCL-B	0	0	0	0
acfidkhp-1	1529.83	4566.23	T-FH	0	0	0	0
acfifihh-1	1542.28	4548.53	rFRC	0	0	0	0
acfifonk-1	1557.23	4544.39	T-FH	0	0	0	0
acfigiai-1	1580.07	4529.45	T-FH	3.09948	0	0	0
acfihggi-1	1591.17	4558.49	DLBCL-B	0	0	0	0
acfihohe-1	1588.65	4550.58	T-FH	0	0	0	0
acfiknid-1	1580.21	4550.21	T-REG	0	0	0	0
acfinbee-1	1562	4330.16	rFRC	0	0	0	0
acfipaop-1	1554.73	4399.76	T-REG	0	0	0	0
acfjnbpj-1	1559.47	4369.43	T-REG	0	0	0	0
acfjnhjk-1	1571.97	4335.39	T-H	0	0	0	0
acfjnjli-1	1555.41	4485.84	T-REG	0	0	0	0
acfkaifj-1	1550.94	4497.26	T-FH	0	0	0	0
acfkdjca-1	1574.33	4492.04	T-REG	0	0	0	0
acfkeclm-1	1518.53	4448.02	T-FH	0	0	0	0
acfkegec-1	1523.79	4468.51	T-H	0	0	0	0
acfkfbig-1	1542.68	4373.72	rFRC	0	0	0	0
acfkfkcl-1	1537.74	4381.12	rFRC	0	0	0	0
acfnblko-1	1512.73	4163.37	T-H	0	0	0	0
acfnboof-1	1520.68	4170.17	T-H	0	0	0	0
acfncddp-1	1521.18	4274.29	T-FH	2.97665	0	0	0
acfnebnk-1	1541.11	4280.69	DLBCL-B	0	0	0	0
acfnelmd-1	1531.88	4234.96	T-FH	0	0	0	0
acfnfejf-1	1527.81	4231.65	T-REG	0	0	0	0
acfniiin-1	1501.1	4263.75	DLBCL-B	0	0	0	0
acfnimll-1	1511.39	4263.79	T-REG	0	0	0	0
acfnnepi-1	1450.32	4230.3	rFRC	0	0	0	4.12225
acfnnjmi-1	1443.9	4274.14	T-FH	0	0	0	3.99252
acfnoanl-1	1488.58	4224.43	T-REG	0	0	0	0
acfogbem-1	1480.84	4225.11	Myeloid	0	0	0	0
acfohida-1	1551.86	4177.92	rFRC	3.01271	3.68097	0	0
acfojcmc-1	1550.71	4187.48	DLBCL-B	0	0	0	0
acfpbllb-1	1458.26	4139.54	T-TOX	0	0	0	0
acfpfgab-1	1406.62	4102.75	T-H	0	0	0	0
acfpholg-1	1499.4	4107.92	T-FH	0	0	0	0
acfpjdal-1	1464.6	4144.05	T-REG	0	0	0	0
acfpmdmj-1	1460.44	4142.52	T-FH	0	0	0	0
acgaahji-1	1419.98	3935.6	DLBCL-B	0	0	0	0
acgabeol-1	1403.1	4093.08	BEC	0	0	0	0
acgabgmk-1	1397.29	4088.91	BEC	0	0	0	0
acgabjmf-1	1486.57	3944.53	T-FH	0	0	0	0
acgilgnj-1	1658.9	4009.88	T-FH	0	0	0	0
acgilojh-1	1682.85	4022.93	T-FH	0	0	0	0
acgiphef-1	1679	4028.8	DLBCL-B	0	0	0	0
acgipjea-1	1678.67	4006.48	T-FH	0	0	0	0
acgjadgl-1	1665.69	4027.96	T-FH	4.33073	0	0	0
acgjdbpd-1	1697.49	4419.31	T-REG	0	0	0	0
acgjenap-1	1695.55	4387.73	T-REG	0	0	0	0
acgjeplb-1	1699.12	4394	T-REG	0	0	0	0
acgjgbjf-1	1661.88	4304.52	Myeloid	5.22674	5.22674	0	0
acgjhbdi-1	1632.83	4403.79	T-H	0	0	0	0
acgjhblg-1	1644.63	4397.14	T-FH	0	0	0	0
acgjhgkf-1	1666.28	4370.56	T-FH	3.7657	0	0	0
acgjjbek-1	1656.77	4369.52	T-REG	0	0	0	0
acgjjlme-1	1632.13	4306.77	T-FH	0	0	0	0
acgjjnjh-1	1645.14	4073.14	T-REG	0	0	0	0
acgjnibl-1	1633.25	4237.69	T-REG	0	0	0	0
acgjpkmg-1	1638.78	4226.25	T-REG	0	0	0	0
acgkbeba-1	1680.59	4222.55	T-REG	0	0	0	0
acgkbifi-1	1625.06	4552.62	Myeloid	3.81215	0	0	0
acgkbkhk-1	1623.64	4620.97	T-FH	0	0	0	0
acgkbnpo-1	1622.26	4601.65	T-REG	3.38405	0	0	3.38405
acgkgpae-1	1628.35	4921.49	T-FH	4.81907	0	0	0
acgkhdee-1	1612.56	4910.3	T-FH	0	0	0	0
acgkjfje-1	1654.38	4855.75	T-FH	3.72733	0	0	0
acgkoaio-1	1656.83	4848.8	FRC	0	0	0	0
acglckjo-1	1628.46	4860.11	T-H	0	0	0	0
acglddpe-1	1624.08	4767.83	T-REG	0	0	0	0
acgldjjk-1	1654.41	4801.92	T-REG	0	0	0	0
acglefjl-1	1625.37	4798.83	Myeloid	3.08543	0	0	0
acglenpl-1	1614.38	4778.49	T-REG	0	0	0	0
acglfllc-1	1642.38	4686.54	T-FH	4.0573	0	0	0
acgljian-1	1627.33	4729.21	T-FH	0	0	0	0
acgljlna-1	1643.17	4719.34	T-TOX	0	0	0	0
acglnfhp-1	1647.46	4688.84	T-FH	0	0	0	0
acgmcadi-1	1648.52	4681.43	T-H	0	0	0	0
acgmfblc-1	1609.39	4643.98	T-REG	0	0	0	0
acgmnicd-1	1641.55	4672.34	DLBCL-B	0	0	0	0
acgmpeon-1	1612.62	4667.38	T-H	0	0	0	0
acgndfde-1	1619.55	4647.41	FL-B	0	0	0	0
acgniaic-1	1682.25	4479.81	FL-B	0	0	0	0
acgnjhfd-1	1685.05	4522.58	rFRC	0	0	0	3.55905
acgnmpfl-1	1674.47	4508.32	BEC	0	0	3.22504	0
acgnnkcg-1	1686.39	4762.35	T-FH	3.49806	0	0	0
acgoealg-1	1713.57	4855.4	T-FH	0	0	0	0
acgoemma-1	1698.09	4855.09	T-FH	0	0	0	0
acgoffkd-1	1699.54	4834.31	T-TOX	0	0	0	0
acgoidnl-1	1701.56	4763.15	T-REG	0	0	0	0
acgojehd-1	1669.71	4661.11	T-REG	0	0	0	0
acgomndi-1	1667.63	4895.27	T-REG	0	0	0	0
acgpaijk-1	1675.13	4874.5	T-FH	0	0	0	0
acgpaofi-1	1667.68	4756.93	T-FH	0	0	0	0
acgpcipl-1	1666.74	4721.68	T-REG	0	0	0	0
acgpjlpi-1	1655.88	4668.81	T-REG	0	0	3.73329	0
acgpkoff-1	1705.48	4586.25	T-REG	0	0	0	0
acgpmojh-1	1693.07	4662.56	T-REG	0	0	0	3.97186
acgpnjgo-1	1705.97	4635.75	Myeloid	0	0	0	0
acgppakg-1	1700.97	4546.15	T-REG	0	0	0	0
acgppkai-1	1692.51	4533.7	T-REG	0	0	0	0
achaapgh-1	1665.19	4533.3	T-FH	0	0	0	0
achacjfj-1	1669.45	4552.77	T-FH	0	0	0	0
achafmdn-1	1671.5	4539.47	Myeloid	4.95474	0	0	0
achahcgi-1	1674.45	4533.32	rFRC	4.21022	3.14087	0	0
achailei-1	1608.73	4362.98	T-REG	0	0	0	0
achakbok-1	1640.6	4339.4	T-H	0	0	0	0
achbalhc-1	1634.62	4335.57	T-FH	0	0	0	0
achbffdi-1	1616.81	4318.19	T-FH	0	0	0	0
achbjoil-1	1628.07	4414.5	T-REG	0	0	0	0
achbkiel-1	1633.53	4465.14	T-REG	0	0	0	0
achbljhk-1	1654.28	4446.85	rFRC	0	3.24853	0	0
achcabei-1	1652.96	4441.08	T-TOX	0	0	0	0
achcanpe-1	1645.98	4438.49	T-H	0	0	0	0
achcbdij-1	1666.43	4346.84	DLBCL-B	0	0	0	0
achccnkp-1	1649.69	4377.12	T-FH	0	0	0	0
achckcdp-1	1660.11	4371.28	DLBCL-B	0	0	0	0
achckkdh-1	1672.38	4376.34	DLBCL-B	0	0	0	0
achclndh-1	1673.27	4366.4	T-FH	0	0	0	0
achcmogh-1	1670.17	4361.6	T-TOX	0	0	0	0
acmdmnkd-1	1602.99	4138.54	DLBCL-B	0	0	0	0
acmecimp-1	1623.94	4115.56	T-REG	0	0	0	0
acmedaom-1	1618.08	4111.29	rFRC	0	0	0	0
acmeflck-1	1607.79	4147.15	T-REG	0	0	0	0
acmeihgc-1	1635.72	4171.66	rFRC	3.85643	0	0	0
acmeilnk-1	1642.28	4202.91	Myeloid	0	0	0	0
acmejbeb-1	1638.02	4203.93	T-REG	0	0	0	0
acmekfoi-1	1504.81	4108.83	T-FH	0	0	0	0
acmekknc-1	1513.69	4111.72	T-REG	0	0	0	0
acmeohli-1	1508.65	4110.52	T-REG	0	0	0	0
acmfaafi-1	1525.44	4161.59	DLBCL-B	0	0	0	0
acmfepbc-1	1523.26	4156.62	T-FH	0	0	0	0
acmffelp-1	1609.07	3962.3	rFRC	0	3.52967	0	3.52967
acmfjieh-1	1613.66	4092.49	T-H	0	0	0	0
acmfkhgf-1	1594.96	4100.34	T-REG	0	0	0	0
acmflbae-1	1602.21	4042.42	DLBCL-B	0	0	0	0
acpidcoh-1	1111.66	3967.88	T-TOX	0	0	0	0
acpifkpl-1	1181.67	3898.25	rFRC	0	0	0	0
acpiijcg-1	1177.88	3894.5	rFRC	0	0	0	0
acpijdcb-1	1183.46	3891.45	T-FH	0	0	0	0
acpineom-1	1201.28	3895.04	DLBCL-B	0	0	0	0
acpipapl-1	1192.27	3897.11	T-TOX	0	0	0	0
acpjcgfe-1	1087.08	4130.65	T-REG	4.47856	0	0	0
acpjgbeb-1	1104.59	4134.87	T-FH	0	0	0	0
acpjgbkh-1	1098.13	4180.78	T-REG	0	0	0	0
acpjgcfm-1	1086.53	4182.21	DLBCL-B	0	0	0	0
acpjgeld-1	1229.82	4213.24	T-TOX	3.36768	0	0	0
acpkdgfm-1	1138.74	4810.23	FL-B	0	0	0	0
acpkebab-1	1158.86	4828.04	T-REG	0	0	0	0
acpkfaja-1	1147.24	4818.57	T-H	0	0	0	0
acpkgial-1	1143.85	4812.75	T-H	0	0	0	0
acpkgmfj-1	1045.85	4961.04	T-TOX	0	0	0	0
acpkhdla-1	1354.78	4962.65	T-REG	0	0	0	0
acpkjpoe-1	1053.33	4962.08	DLBCL-B	0	0	0	0
acpkkgij-1	1048.35	4965.99	FL-B	0	0	0	0
acpklfkb-1	1199.83	4900.48	T-FH	0	0	0	0
acpkpnae-1	1227.22	4901.89	T-FH	0	0	0	0
acplbmga-1	1229.91	4893.86	T-FH	0	0	0	0
acplcgcd-1	1206.57	4901.15	T-TOX	0	0	0	0
acpldcgo-1	1061.85	4884.77	DLBCL-B	0	0	0	0
acpldjbb-1	1063.56	4899.41	T-FH	0	0	0	0
acpllmcm-1	1077.27	4888.49	DLBCL-B	0	0	0	0
acplnick-1	1071.34	4891.33	T-FH	0	0	0	0
acplpnmk-1	1291.57	4217.9	T-FH	3.67533	0	0	0
acpmadnb-1	1341.1	4212.79	T-REG	0	0	0	0
acpmeeih-1	1325.45	4236.23	T-REG	3.88869	0	0	0
acpmemfo-1	1292.8	4223.85	BEC	3.20667	4.78318	0	0
acpmfgcd-1	1119.82	4228.33	rFRC	0	3.57577	0	0
acpmmldd-1	1221.49	4220.78	FDC	5.49816	0	0	0
acpmocii-1	1207.99	4228.75	T-FH	0	0	0	3.55244
acpmpdhk-1	1157.81	4230.53	T-REG	0	0	0	0
acpmpife-1	1256.19	4219.93	T-H	0	0	0	3.36498
acpmpnak-1	1269.56	4233.11	DLBCL-B	0	0	0	0
acpnbahc-1	1266.3	4228.35	T-REG	0	0	0	0
acpncgbb-1	1262	4223.83	DLBCL-B	0	0	0	0
acpndbja-1	1343.13	4089.29	T-FH	0	0	0	0
acpndgnp-1	1362.84	4043.48	T-REG	0	0	0	0
acpndnfe-1	1354.42	4091.12	T-FH	0	0	0	0
acpnidhp-1	1382.7	4168.69	T-REG	0	0	0	0
acpnioii-1	1380.66	4199.47	T-REG	0	0	0	0
acpnjbei-1	1372.96	4196.69	DLBCL-B	0	0	0	0
acpnkfbf-1	1372.84	4181.78	FL-B	0	0	0	0
acpnkhoa-1	1378.31	4408.3	T-TOX	0	0	0	0
acpnnonm-1	1375.42	4416.37	rFRC	0	0	0	0
acpnppgb-1	1372.3	4408.81	DLBCL-B	0	0	0	0
acpofbmk-1	1364.97	4107.33	rFRC	0	0	0	0
acpogpak-1	1380.22	4115.23	T-H	0	0	0	0
acpohdfk-1	1370.64	4110.87	T-FH	0	0	0	0
akfbdfmb-1	1308.25	4217.45	DLBCL-B	3.57577	0	0	0
akfbeckm-1	1268.54	4257.33	T-REG	0	0	0	0
akfbhjnk-1	1272.58	4304.49	T-REG	0	0	0	0
akfbifea-1	1277.98	4317.41	Myeloid	0	0	0	0
akfbigpd-1	1309.08	4310.21	T-FH	0	0	0	3.97186
akfbkdng-1	1277.74	4306.07	FRC	4.05452	0	0	0
akfbokhf-1	1254.15	4308.7	DLBCL-B	0	0	0	0
akfcbaij-1	1262.67	4309.24	T-TOX	0	0	4.0573	0
akfccmfo-1	1257.11	4291.53	DLBCL-B	0	0	0	0
akfcdoih-1	1307.35	4361.12	T-FH	0	0	0	0
akfckgfh-1	1264.69	4382.18	T-REG	0	0	0	0
akfclcce-1	1270.16	4379.57	T-FH	5.3285	0	0	0
akfclhmd-1	1300.41	4371.9	T-FH	0	0	0	0
akfcnebd-1	1277.79	4362.26	T-FH	0	0	0	0
akfcngom-1	1324.08	4479.21	T-REG	0	0	0	0
akfdcbeh-1	1306.76	4488.65	T-REG	0	0	0	0
akfdcjgc-1	1333.78	4473.35	T-FH	0	0	0	0
akfdhdjh-1	1324.68	4446.33	T-FH	0	0	0	0
akfdjpjp-1	1312.16	4426.02	T-REG	0	0	0	0
akfdphfb-1	1303.96	4418.42	T-FH	3.75342	0	0	0
akfeajia-1	1265.11	4401	T-REG	0	0	0	3.34894
akfedaca-1	1283.45	4451.01	T-FH	0	0	0	0
akfedogh-1	1278.58	4439.22	T-FH	0	0	0	0
akfeigpm-1	1272.28	4431.34	T-REG	3.43205	0	0	0
akfeiinc-1	1407.92	4353.97	T-FH	0	0	0	0
akfekdfb-1	1485.41	4379.29	T-TOX	0	0	0	0
akfeljgn-1	1430.36	4378.62	T-REG	0	0	0	0
akfenihg-1	1488.35	4360.82	Myeloid	0	0	0	4.17386
akffbeia-1	1408.37	4383.16	T-H	0	0	0	0
akffdkmk-1	1447.81	4464.59	DLBCL-B	0	0	0	0
akffeaoh-1	1498.46	4522.08	T-REG	0	0	0	0
akffehha-1	1379.54	4457.92	T-TOX	0	0	0	0
akffggcl-1	1482.26	4486.42	T-REG	3.79926	0	0	0
akffhdaf-1	1454.83	4473.99	T-FH	0	0	0	0
akffijin-1	1449.09	4468.96	T-REG	0	0	0	0
akffkank-1	1376.8	4355.44	DLBCL-B	0	0	0	0
akfgbadc-1	1382.3	4364.98	T-FH	3.37311	0	0	0
akfgbben-1	1391.52	4363.93	T-REG	4.15412	0	0	0
akfgcmip-1	1381.08	4358.28	T-FH	3.4496	0	0	0
akfgffmg-1	1349.5	4314.65	DLBCL-B	0	0	0	0
akfghgae-1	1325.43	4373.21	T-FH	0	0	0	0
akfghhld-1	1340.94	4343.91	DLBCL-B	0	0	0	0
akfgnfdg-1	1346.71	4339.46	T-REG	0	0	0	0
akfgnjao-1	1336.7	4337.92	T-REG	0	0	0	3.22504
akfgpcac-1	1356.72	4324.58	T-FH	3.24142	0	0	0
akfgpgdk-1	1341.84	4293.56	T-FH	0	0	0	0
akfhcjoc-1	1355.73	4302.98	T-REG	3.39513	0	0	0
akfhdani-1	1362.94	4302.21	DLBCL-B	0	0	0	0
akfhdifp-1	1361.05	4294.94	T-FH	0	0	0	0
akfhfije-1	1372.95	4283.58	T-REG	0	0	0	0
akfhgdcd-1	1370	4297.73	T-FH	0	0	0	0
akfhhlmc-1	1370.64	4290.68	DLBCL-B	0	0	0	0
akfhifpc-1	1390.86	4330.1	T-H	0	0	0	0
akfhnmlp-1	1375.84	4345.53	DLBCL-B	0	0	0	2.51476
akfhoihp-1	1367.32	4339.51	T-REG	0	0	0	3.11994
akfidhfe-1	1387.72	4334.21	rFRC	0	0	0	0
akfifjgp-1	1342.24	4247.07	T-FH	0	0	0	0
akfifmna-1	1346.58	4264.93	T-REG	0	0	0	0
akfiidpd-1	1357.85	4263.56	T-REG	0	0	0	3.47655
akfikkpe-1	1413.64	4074.91	T-REG	0	0	0	0
akfiknnc-1	1445.35	4080.45	FL-B	3.68664	0	0	0
akfilcme-1	1441.12	4076.17	DLBCL-B	0	0	0	0
akfinbei-1	1475.95	4189.93	T-REG	0	0	2.83926	0
akfinmje-1	1452.34	3962.08	T-REG	0	0	0	0
akfipkeb-1	1490.46	3969.36	T-REG	0	0	0	0
akfjennd-1	1428.37	3978.33	T-FH	0	0	3.27263	0
akfjglii-1	1455.37	4000.94	T-FH	0	0	0	0
akfjhmkm-1	1477	3988.11	T-FH	0	0	0	0
akfjikoh-1	1469.99	3983.42	T-FH	3.63856	0	0	0
akfjnkck-1	1250.41	4070.11	rFRC	4.61909	0	0	4.11482
akfjoabc-1	1250.26	4143.06	rFRC	3.66786	0	0	0
akfjoaop-1	1259.59	4072.89	rFRC	4.18707	0	0	2.84534
akfjpdpp-1	1253.95	4190.19	T-FH	0	0	0	0
akfjplji-1	1254.15	4202.94	T-REG	0	0	0	0
akfkafdb-1	1250.03	4197.42	T-REG	0	0	0	0
akfkaija-1	1258.38	4194.8	rFRC	0	0	0	0
akfkceok-1	1251.29	4160.75	T-REG	3.38681	0	0	0
akfkdcdg-1	1268.9	4174.76	T-REG	0	0	0	0
akfkedfh-1	1248.1	4174.49	FRC	0	0	0	0
akfkfaic-1	1264.85	4171.61	FL-B	0	0	0	0
akfkfbom-1	1303.42	4107.42	T-REG	0	0	0	0
akfkhdok-1	1288.19	4194.72	T-REG	0	0	0	0
akfkjgcd-1	1292.94	4179.37	T-FH	0	0	0	0
akfkkipi-1	1288.47	4124.49	T-TOX	0	0	0	0
akfkojog-1	1469.35	4045.07	FL-B	0	0	0	0
akfkpegj-1	1434.89	4059.19	T-FH	0	0	0	0
akflbaok-1	1396.31	4048.74	T-TOX	0	0	0	0
akflhnai-1	1469.37	4264.09	T-TOX	0	0	0	0
akflifik-1	1360.67	4272.36	T-REG	0	0	0	3.76983
akflkcmm-1	1493.4	4259.61	T-REG	0	0	0	0
akfmdicc-1	1474.67	4248.23	T-REG	0	0	0	0
akfmdmic-1	1382.22	4250.02	T-FH	0	0	0	0
akfmegml-1	1464.18	4097.43	T-REG	0	0	0	0
akfmeklk-1	1408.77	4160.88	T-H	0	0	0	0
akfmfanc-1	1460.25	4130.07	T-REG	0	0	0	0
akfmighe-1	1285.2	3971.43	rFRC	3.81649	0	0	0
akfmjgaa-1	1298.88	3990.72	T-FH	4.50298	0	0	4.10304
akfmmeep-1	1295.72	3970.73	T-REG	0	0	0	4.49857
akfmndhk-1	1286.1	3979.91	DLBCL-B	0	0	0	3.23554
akfmpidb-1	1692.3	4061.75	T-REG	3.54588	0	0	0
akfnahon-1	1700.43	4094.78	T-REG	0	0	0	0
akfnbemg-1	1697.89	4047.55	T-FH	0	0	0	0
akfnbnon-1	1332.67	3991.74	T-REG	0	0	0	0
akfniemn-1	1308.14	4065.74	T-FH	0	0	0	0
akfnjflo-1	1320.87	4053.31	T-REG	0	0	0	0
akfnjojd-1	1316.94	4052.22	T-REG	0	0	0	0
akfnkcff-1	1312.49	4041.32	T-FH	0	0	0	0
akfnliba-1	1252.58	4016.74	T-FH	0	0	0	0
akfnondd-1	1265.84	4061.67	T-REG	0	0	0	0
akfnpbpi-1	1261.26	4037.42	DLBCL-B	0	0	0	0
akfodbmk-1	1263.87	3986.57	T-FH	0	0	0	0
akfofihc-1	1275.48	4001.17	T-FH	0	0	0	0
akfohkif-1	1265.16	3998.95	T-FH	0	0	0	0
akgaiilf-1	1249.51	3909.19	Myeloid	0	0	3.23906	4.31119
akgalofd-1	1270.81	3918.3	DLBCL-B	0	0	0	0
akgaplbj-1	1313.42	3910.88	T-FH	0	0	0	0
akgbbaih-1	1288.62	3953.71	T-FH	0	0	0	0
akgbdpag-1	1279.71	3960.42	rFRC	4.2826	0	0	4.2826
akgbeeni-1	1271.58	3955.67	T-TOX	0	0	0	0
akgbfahd-1	1304.04	3943.52	T-TOX	0	0	0	0
akgbinaf-1	1315.58	3943.63	T-REG	4.43478	0	0	0
akgbjhhc-1	1311.3	3948.86	T-TOX	3.98214	0	0	0
akgbmklh-1	1322.76	3934.8	T-H	0	0	0	0
akgbnkpp-1	1328.55	3968.83	T-TOX	0	0	0	0
akgbolhi-1	1320.73	3941.62	DLBCL-B	0	0	0	3.45552
akgcbeha-1	1350.54	3896.62	FL-B	0	0	0	0
akgcbopk-1	1331.36	3914.05	T-TOX	0	0	0	0
akgccglh-1	1335.95	3910.62	T-REG	0	0	0	0
akgcihip-1	1339.22	3906.59	T-REG	3.29487	0	0	0
akgcimco-1	1327.9	3897.81	T-H	0	0	0	0
akgckpob-1	1453.2	3890.76	FDC	4.63513	0	0	0
akgcmank-1	1433.09	3914.72	T-REG	0	0	0	0
akgcmedo-1	1432.95	3908.18	DLBCL-B	0	0	0	0
akgcmegh-1	1438.63	3903.35	DLBCL-B	0	0	0	0
akgcmioe-1	1430.75	3897.45	Myeloid	0	0	0	3.24853
akgcnihp-1	1422.82	3875.86	T-TOX	0	0	0	0
akgcoghg-1	1427.9	3887.31	T-FH	0	0	0	0
akgdeekd-1	1423.86	3884.47	FL-B	0	0	0	0
akgdfepi-1	1395.05	3883.31	FL-B	0	0	0	0
akgdfhhh-1	1391.46	3895.01	FL-B	0	0	0	0
akgdlekn-1	1394.59	3889.04	FL-B	0	0	0	0
akgdleoa-1	1398.84	3877.45	T-FH	0	0	0	0
akgdlpil-1	1352.25	3864.24	T-FH	0	0	3.20667	0
akgdmjbg-1	1343.03	3889.46	FL-B	0	0	0	0
akgdmjgc-1	1347.66	3888.61	FRC	0	0	0	0
akgdmkib-1	1352.54	3869.81	BEC	0	0	0	0
akgdobpm-1	1258.83	3898.47	T-FH	0	0	0	0
akgeaddk-1	1262.39	3923.63	T-REG	3.3596	0	0	3.3596
akgebbie-1	1263.25	3903.76	T-TOX	5.63041	0	0	0
akgedeec-1	1258.5	3903.8	FL-B	3.79076	0	0	0
akgeejdk-1	1276.93	3898.33	DLBCL-B	0	0	0	0
akgefffl-1	1283.87	3929.72	DLBCL-B	0	0	0	0
akgegcao-1	1289.69	3925.68	T-FH	0	0	0	0
akgegkea-1	1270.26	3906.65	FL-B	0	0	0	0
akgehaho-1	1275.5	3905.1	T-H	3.29487	0	0	3.96931
akgeieln-1	1269.73	3900.07	DLBCL-B	0	0	0	0
akgejepn-1	1283.71	3874.73	T-REG	0	0	0	0
akgekhbc-1	1297.06	3875.9	T-TOX	0	0	0	0
akgempff-1	1292.7	3871.33	T-H	0	0	0	0
akgfilne-1	1273.74	3879.45	T-REG	0	0	0	0
akgfkpcf-1	1276.67	3894.29	T-H	0	0	0	0
akgflchc-1	1279.8	3879.77	T-FH	4.4225	0	0	0
akhdllbj-1	1097.33	3948.33	T-H	0	0	0	0
akhdloil-1	1095.82	3954.97	T-H	0	0	0	0
akhdnpdg-1	1087.83	3953.66	T-FH	0	0	0	0
akhdobda-1	1090.62	3948.79	T-REG	3.65677	0	0	0
akhdpgkf-1	1113.14	4074.25	rFRC	0	3.12825	0	0
akhdpjic-1	1121.31	3997.47	T-FH	0	0	0	0
akheiglp-1	1119.92	4155.47	T-REG	0	0	0	0
akhemome-1	1088.28	3959.08	T-FH	0	0	0	0
akhenbop-1	1066.2	4111.92	FL-B	0	0	0	0
akhepmnk-1	1081.02	4078.13	T-REG	0	0	0	0
akhfchll-1	1100.24	3966.64	T-REG	0	0	0	0
akhfcnam-1	1095.91	3971.63	FL-B	0	0	0	0
akhfdiec-1	1090.65	3963.83	T-REG	5.10013	0	0	0
akhfedhh-1	1045.91	3954.49	T-REG	0	0	0	0
akhfegmg-1	1101.97	3905.44	FL-B	0	0	0	0
akhfeohi-1	1120.5	3925.15	T-REG	2.85455	0	0	0
akhfgfaj-1	1092.27	3914.24	DLBCL-B	3.17757	0	0	0
akhfhgjd-1	1121.01	3912.63	FDC	4.54815	0	0	0
akhfjfeo-1	1114.92	3938.96	rFRC	0	0	0	0
akhfkhei-1	1113.48	3949.21	T-REG	0	4.39445	0	0
akhfnhoc-1	1089.45	3933.15	T-REG	4.25482	0	0	0
akhfodpc-1	1091.24	3939.31	T-REG	4.19187	0	0	0
akhoolgf-1	1040.22	4008.91	T-REG	0	0	0	0
akhoooon-1	1045.24	3943.63	FRC	0	0	0	0
alafghhl-1	1250.25	4523.86	DLBCL-B	0	0	0	0
alafkolf-1	1269.96	4569.57	T-FH	3.39792	0	0	0
alagbanl-1	1268.98	4530.61	T-REG	0	0	0	0
alagdion-1	1285.85	4531.18	T-FH	0	0	0	0
alagdoih-1	1280.54	4604.44	T-H	0	0	0	0
alagffeo-1	1287.01	4602.18	T-REG	0	0	0	0
alagfnpm-1	1278.2	4542.28	Myeloid	4.0462	0	0	0
alaggdne-1	1282.79	4540.44	T-REG	0	0	0	0
alaggkki-1	1308.28	4524.07	Myeloid	0	0	0	0
alaggmip-1	1310.2	4576.58	T-REG	0	0	0	0
alaglgcj-1	1308.3	4545.48	T-FH	0	0	0	0
alahamjk-1	1308.52	4619.78	T-TOX	0	0	0	0
alahciad-1	1279.17	4685.85	T-FH	0	0	0	0
alahgkag-1	1294.85	4684.63	T-REG	0	0	0	0
alahiobi-1	1296.53	4663.58	T-TOX	0	0	0	0
alahjgbd-1	1303.42	4663.04	DLBCL-B	0	0	0	0
alahkpac-1	1312.54	4623.93	FL-B	0	0	0	0
alahmohp-1	1320.48	4725.7	T-FH	0	0	0	0
alahnhpo-1	1265.75	4721.75	T-REG	0	0	0	0
alahnlha-1	1260.58	4721.31	FL-B	0	0	0	0
alaiammg-1	1272.2	4696.4	T-REG	0	0	0	0
alaicehf-1	1257.09	4718.08	FL-B	0	0	0	0
alaidpjm-1	1252.89	4716.91	FL-B	0	0	0	0
alaielma-1	1249.58	4696.26	T-FH	4.51542	2.94881	0	0
alaiglhe-1	1261.85	4646.92	T-H	0	0	0	0
alaihckg-1	1253.27	4685.35	T-TOX	0	0	0	0
alaijfph-1	1254.57	4650.01	T-TOX	0	0	0	0
alaikfde-1	1332.82	4649.73	rFRC	4.61512	3.04452	0	0
alaikmfa-1	1347.93	4600.5	T-FH	0	0	0	0
alainhlb-1	1346.56	4647.33	T-REG	0	0	0	0
alajalag-1	1364.88	4584.1	DLBCL-B	0	3.06963	0	0
alajbnlf-1	1362.92	4720.86	T-TOX	0	0	0	0
alajcnoi-1	1385.45	4626.42	T-REG	0	0	0	0
alajfplp-1	1379.26	4634.94	T-FH	0	0	0	0
alajjenj-1	1361.85	4532.86	T-REG	0	0	0	0
alajlpnd-1	1351.75	4576.3	T-FH	0	0	0	0
alajmmel-1	1363.18	4577.35	T-TOX	0	0	0	0
alakagop-1	1354.88	4558.41	T-FH	3.66972	0	0	0
alakbfpj-1	1308.97	4912.67	T-FH	0	0	0	0
alakfhfc-1	1317.9	4923.04	DLBCL-B	0	0	0	0
alakgocc-1	1305.63	4915.73	T-REG	0	0	0	0
alakhhcl-1	1281.05	4958.05	T-FH	0	0	0	0
alakhokd-1	1293.1	4970.56	T-TOX	0	0	0	0
alakiodl-1	1284.83	4951.14	T-FH	0	0	0	0
alakkemk-1	1304.11	4975.61	T-TOX	0	0	0	0
alaknjjd-1	1313.44	4986.89	T-FH	0	0	0	0
alalbolk-1	1319.69	4986.45	T-TOX	0	0	0	0
alalcamm-1	1316.07	4998.34	Myeloid	5.57655	0	0	0
alalcidn-1	1317.51	4978.2	T-FH	0	0	0	0
alaldoal-1	1316.23	4938.3	T-FH	0	0	0	0
alalgceb-1	1308.74	4956.89	T-REG	0	0	0	0
alalhpbf-1	1300.73	4943.16	T-TOX	0	0	0	0
alalmipd-1	1251.92	4982.89	T-REG	0	0	0	0
alamagdn-1	1278.8	4999.46	rFRC	0	0	0	5.02726
alamdjan-1	1280.26	5021.43	T-FH	0	0	0	0
alamedng-1	1263.94	5006.3	T-FH	0	0	0	0
alamgecg-1	1258.5	4942.04	T-REG	0	0	0	0
alamhapa-1	1279.91	4927.05	T-TOX	5.57328	0	0	0
alamlfom-1	1277.17	4921.15	T-REG	4.93535	0	0	0
alammjif-1	1274.6	4930.75	T-FH	0	0	0	0
albbacgo-1	1365.09	4919.64	T-FH	3.76159	0	0	0
albbbppd-1	1348.2	4939.04	T-FH	0	0	0	0
albbdjcj-1	1355.44	4930.29	DLBCL-B	3.10761	0	0	0
albbekla-1	1343.04	4967.89	T-TOX	0	0	0	0
albbgbdi-1	1347.41	5005.58	T-REG	0	0	0	0
albbicpk-1	1346.72	4998.64	T-REG	0	0	0	0
albbihpi-1	1339.58	4990.65	T-FH	0	0	0	0
albbkacn-1	1454.54	4997.06	T-FH	0	0	0	0
albblpbn-1	1410.58	4973.24	T-H	0	0	0	0
albbmefp-1	1411.17	4981.42	T-REG	0	0	0	4.1823
albboiph-1	1416.04	4989.7	T-FH	0	0	0	0
albcaopj-1	1385.41	4968.3	T-H	0	0	0	0
albcimni-1	1381.83	4954.11	T-REG	0	0	0	0
albclkgd-1	1388.95	4956.7	T-TOX	0	0	0	0
albdanfb-1	1389.98	4552.49	rFRC	0	0	0	0
albdcefa-1	1371.74	4581.16	T-FH	0	0	0	0
albdhoce-1	1412.28	4565.77	T-FH	0	0	0	0
albdngfk-1	1387.51	4655.29	FL-B	0	0	0	0
albdnpmb-1	1400.74	4704.56	T-REG	0	0	0	0
albdoebm-1	1389.66	4699.5	T-FH	0	0	0	0
albeajja-1	1396.49	4699.29	rFRC	0	0	0	0
albeaoka-1	1406.77	4672.58	T-REG	0	0	0	0
albedbkk-1	1446.65	4635.5	DLBCL-B	0	0	0	0
albegima-1	1437.04	4658.99	rFRC	4.08563	3.40916	0	0
albeiihg-1	1437.75	4581.96	DLBCL-B	0	0	0	0
albejbgh-1	1419.62	4577.31	DLBCL-B	0	0	0	0
albejhgh-1	1431.17	4582.36	T-H	0	0	0	0
albejnnj-1	1345.76	4815.56	BEC	0	0	0	0
albekaoo-1	1356.71	4813.05	T-H	0	0	0	0
albelgbn-1	1353.69	4822.05	T-FH	0	0	0	0
albelhan-1	1350.54	4818.06	Myeloid	0	0	0	0
albeocln-1	1463	4894.75	T-REG	0	0	0	0
albfahke-1	1465.24	4903.79	T-REG	0	0	0	0
albfbacf-1	1483.48	4886.26	T-REG	0	0	0	0
albfbeaa-1	1478.41	4904.33	DLBCL-B	0	0	0	0
albfgppi-1	1359.97	4818.14	T-FH	0	0	0	0
albfnfkk-1	1461.56	4815.8	T-FH	5.2391	0	0	0
albfopga-1	1454.55	4818.45	T-REG	0	0	0	0
albfpelg-1	1359.14	4884.97	T-REG	0	0	0	0
albgedgn-1	1428.83	4868.36	T-TOX	0	0	0	3.91723
albgehmn-1	1374.29	4865.73	T-FH	0	0	0	0
albgidlm-1	1367.75	4889.63	T-FH	0	0	0	3.95665
albgigho-1	1365.43	4830.14	FL-B	0	0	0	0
albgigjn-1	1474.77	4833.16	T-FH	0	0	0	0
albgimkn-1	1369.61	4854.86	T-REG	5.34912	0	0	0
albgmaij-1	1382.87	4832.17	FL-B	0	0	0	0
albgnblm-1	1279.81	4796.83	DLBCL-B	0	0	0	0
albgnded-1	1256.86	4820.83	T-REG	0	0	0	0
albgooao-1	1278.55	4809.03	T-REG	0	0	0	0
albhbngj-1	1282.98	4808.28	DLBCL-B	0	0	0	0
albhdeen-1	1298.76	4806.45	T-FH	0	0	0	0
albhepap-1	1277.47	4830.59	T-REG	0	0	0	0
albhiokh-1	1296.07	4883.44	T-H	0	0	0	0
albhljeb-1	1268.43	4864.14	T-REG	0	0	0	0
albhllnf-1	1307.74	4851.95	DLBCL-B	0	0	0	0
albhoghe-1	1310.84	4846.84	DLBCL-B	0	0	0	0
albholon-1	1308.33	4837.62	T-H	0	0	0	0
albhpogj-1	1336.46	4820.21	T-REG	0	0	0	0
albibfia-1	1333.58	4826.77	T-FH	0	0	0	0
albiflia-1	1328.62	4822.69	T-REG	0	0	0	0
albigemo-1	1330.12	4814.54	T-REG	0	0	0	0
albiiifp-1	1325.01	4817.15	DLBCL-B	0	0	0	0
albiikcb-1	1320.47	4814.2	T-REG	0	0	0	0
albijkgi-1	1466.39	4755.82	T-REG	0	0	0	0
albioeph-1	1487.42	4743.03	T-H	0	0	0	0
albjbnko-1	1403.1	4747	T-REG	5.57655	0	0	0
albjfaaa-1	1406.12	4726.31	T-REG	0	0	0	0
albjjaij-1	1409.36	4719.23	T-FH	0	0	0	0
albjmegh-1	1410.52	4789.22	T-TOX	0	0	0	0
albjoing-1	1376.37	4787.13	DLBCL-B	0	0	0	0
albjpiep-1	1445.27	4775.9	T-FH	0	0	0	0
albkbghl-1	1433.6	4777.05	T-REG	4.714	0	0	0
albkdjde-1	1408.43	4771.42	T-REG	0	0	0	0
albkgkhh-1	1315.46	4741.64	T-FH	0	0	0	0
albkokfb-1	1344.2	4761.57	T-FH	0	0	0	0
alblikgn-1	1335.07	4757.7	T-FH	0	0	0	0
alblkela-1	1271.57	4727.6	DLBCL-B	0	0	0	0
albllogj-1	1274.47	4756.41	T-FH	0	0	0	0
alblloln-1	1271.29	4777.86	T-REG	0	0	0	0
alglagpl-1	956.896	4029.41	T-TOX	0	0	0	0
alglbnco-1	1017.67	4001.12	T-FH	0	0	0	0
alglcblm-1	1009.56	4004.82	T-REG	0	0	0	0
alglcgim-1	991.605	4121.38	T-FH	0	0	0	0
alglcjdi-1	992.316	4154.11	T-REG	0	0	0	0
alglclnh-1	1032.13	4123.69	FL-B	0	0	0	0
alglekkd-1	1023.66	4110.71	T-FH	0	0	0	0
alglgccb-1	994.242	4141.03	T-TOX	0	0	0	0
alglgmei-1	959.106	4114.22	T-TOX	0	0	0	0
alglgoja-1	966.756	4146.31	T-FH	0	0	0	0
alglhhca-1	976.735	4118.68	T-REG	0	0	0	0
alglmblm-1	957.202	3993.92	DLBCL-B	0	0	0	0
alglpbbm-1	938.536	4175.22	T-H	0	0	0	3.40916
alglplnb-1	948.779	4181.82	T-REG	0	0	0	0
algmabli-1	1017.01	4257.24	T-REG	0	0	0	0
algmbpce-1	1057.22	4266.15	T-REG	0	0	0	0
algmfdeg-1	1044.87	4201.85	T-REG	0	0	0	0
algmfojj-1	893.342	4239.01	FL-B	0	0	0	0
algmigki-1	885.964	4258.32	T-H	0	0	0	0
algmjggf-1	880.94	4250.73	DLBCL-B	0	0	0	0
algmlkbg-1	874.293	4247.93	T-FH	0	0	0	0
algneiok-1	899.377	4237.08	FL-B	0	0	0	0
algngkhp-1	893.563	4246.46	T-H	0	0	0	0
algngpja-1	958.299	4211.89	T-H	0	0	0	0
algnhodj-1	992.979	4259.61	T-FH	3.2533	0	0	0
algnihje-1	996.787	4198.74	T-REG	0	0	0	0
algnlkmm-1	988.618	4244.77	T-FH	0	0	0	0
algocenn-1	941.588	4189.6	DLBCL-B	0	0	0	0
algoeabh-1	920.44	4217.54	T-FH	4.13679	0	0	0
algoecli-1	935.952	4189.7	T-FH	0	0	0	0
algogpmo-1	941.622	4100.21	T-TOX	0	0	0	0
algoimkc-1	1062.91	4103.16	T-H	0	0	0	0
algojhme-1	940.143	4111.15	T-TOX	0	0	0	0
algokneg-1	936.785	4105.7	T-FH	0	0	0	0
algoknjj-1	965.069	4151.61	T-FH	0	0	0	0
algomdbn-1	940.361	4158	T-TOX	4.4598	0	0	0
algpaihg-1	956.599	4160.75	T-TOX	0	0	0	0
algpcplc-1	960.653	4156.58	Myeloid	3.61717	0	0	0
algpcpnn-1	931.294	4116.63	FL-B	0	0	0	0
algpgcje-1	903.508	4131	T-FH	0	0	0	0
algpiflk-1	922.055	4121.06	T-REG	0	0	0	0
algpkank-1	926.237	4118.02	rFRC	0	0	0	5.27712
algpkiag-1	920.508	4115.54	T-REG	0	0	0	0
algplkmc-1	926.946	4108.18	T-FH	0	0	0	0
algpnfed-1	955.562	4398.13	T-FH	0	0	0	3.48265
algppnbe-1	967.904	4426.84	DLBCL-B	0	0	0	0
alhacdfl-1	958.698	4412.1	T-FH	0	0	0	0
alhaeldh-1	958.044	4405.38	DLBCL-B	0	0	0	0
alhafjnp-1	1021.22	4473.87	T-REG	0	0	0	0
alhailnk-1	1016.76	4485.99	T-FH	0	0	0	0
alhakcab-1	1021.56	4481.01	T-H	0	0	0	0
alhanlbo-1	1014.59	4478.2	T-FH	0	0	0	0
alhaofgf-1	1025.64	4477.83	T-TOX	0	0	0	0
alhbagkk-1	1032.2	4509.43	T-REG	0	0	0	0
alhbcpna-1	1030.93	4516.17	T-REG	0	0	0	0
alhbfnia-1	1032.28	4500.13	T-REG	0	2.93858	0	0
alhbgdcb-1	1029.51	4413.38	T-FH	0	0	0	0
alhbhcgb-1	1000.94	4401.03	T-REG	4.6385	0	0	0
alhbheaj-1	1033.91	4408.43	rFRC	3.97442	0	0	4.3736
alhbiben-1	876.308	4722.25	T-REG	0	0	0	0
alhbmkmp-1	884.893	4713.56	DLBCL-B	0	0	0	0
alhcaihe-1	882.708	4723.31	T-FH	3.76159	0	0	0
alhccolp-1	892.152	4699.68	T-TOX	0	0	0	0
alhccpah-1	892.364	4709.43	T-REG	0	0	0	0
alhcgdee-1	934.558	4703.85	T-REG	0	0	0	0
alhchjhm-1	899.78	4704.07	T-FH	0	0	0	0
alhciajd-1	886.183	4700.31	T-FH	0	0	0	0
alhckjap-1	880.702	4600.4	T-REG	3.10965	0	0	0
alhclffb-1	882.326	4641.41	rFRC	3.90285	3.90285	0	0
alhclpgi-1	906.474	4630.58	T-FH	0	0	0	0
alhcmlnf-1	891.914	4620.29	T-FH	0	0	0	0
alhcnkof-1	890.358	4613.95	T-FH	0	0	0	0
alhcnlfm-1	976.132	4477.01	T-REG	0	0	0	0
alhcoeij-1	952.306	4673.01	T-FH	0	0	0	0
alhcpnbg-1	948.779	4598.75	DLBCL-B	0	0	0	0
alhdajco-1	955.49	4595.93	T-FH	0	0	0	0
alhdcalm-1	973.131	4559.2	T-FH	4.1823	0	0	0
alhddepl-1	1041.32	4651.66	FL-B	0	0	0	3.42628
alhdfmhb-1	1040.24	4713.22	T-REG	6.36715	0	0	0
alhebifg-1	1045.44	4704.32	T-FH	3.5043	0	0	0
alhecipo-1	1040.09	4708.34	T-FH	5.98601	0	0	0
alhecobk-1	1037.1	4698.47	T-REG	3.18199	0	0	0
alhefcha-1	1053.11	4695.83	T-FH	3.90762	0	0	3.23437
alhegakk-1	1018.09	4674.11	T-REG	3.02195	0	0	0
alhehemp-1	983.561	4683.75	T-REG	0	0	0	0
alheldnh-1	990.752	4680.23	T-FH	0	0	0	0
alhenmaa-1	1005.26	4640.97	T-FH	0	0	0	0
alhfcjab-1	1005.07	4658.2	T-TOX	0	0	0	0
alhffgkp-1	1061.4	4545.91	T-REG	0	0	0	0
alhffjcb-1	1043.6	4641.9	T-REG	0	0	0	0
alhfmeok-1	1031.6	4639.57	T-REG	0	0	0	0
alhfpnop-1	1038.5	4592.32	DLBCL-B	0	0	0	0
alhgepkf-1	1002.76	4567.3	T-FH	0	0	0	0
alhgfnoi-1	1002.33	4619.67	FL-B	0	0	0	0
alhglbbi-1	990.165	4598.61	T-H	0	0	0	0
alhgldik-1	1015.56	4593.76	T-FH	0	0	0	0
alhgmdhp-1	931.974	4405.72	T-FH	0	0	0	0
alhgobfg-1	941.452	4584.52	T-FH	0	0	0	0
alhgomke-1	936.046	4566.41	T-REG	0	0	0	0
alhhbhpj-1	926.798	4466.03	Myeloid	0	0	0	0
alhhdlpn-1	926.543	4413.75	T-TOX	0	0	0	0
alhheaph-1	936.02	4412.32	rFRC	0	0	0	4.48548
alhhempl-1	900.167	4561.05	T-REG	5.04754	0	0	0
alhhfebk-1	897.762	4579.6	DLBCL-B	0	0	0	0
alhhjjld-1	901.748	4573.31	T-FH	0	0	0	0
alhhmkpj-1	878.135	4493.18	T-H	0	0	0	0
alhhnfee-1	902.921	4544.78	T-H	0	0	0	0
alhhocne-1	907.494	4537.48	DLBCL-B	0	0	0	0
alhhponb-1	889.279	4502.75	T-FH	0	0	0	0
alhiaikb-1	883.966	4412.99	Myeloid	0	0	0	3.50117
alhialil-1	910.554	4458.71	T-H	0	0	0	0
alhibllo-1	873.222	4457.88	T-FH	0	0	0	0
alhihllh-1	891.616	4456.19	T-REG	0	0	0	0
alhijhff-1	869.865	4447.92	T-FH	0	0	0	3.67908
alhikffd-1	946.152	4308.24	T-REG	0	0	0	0
alhilieg-1	929.433	4348.15	T-FH	0	0	0	0
alhiniko-1	948.507	4333.16	T-TOX	0	0	0	0
alhjajeb-1	936.836	4307.92	T-REG	0	0	0	0
alhjamdp-1	937.057	4430.81	T-REG	0	0	0	0
alhjamof-1	946.73	4482.87	T-TOX	0	0	0	0
alhjdbfo-1	950.291	4450.69	T-REG	0	0	0	0
alhjfene-1	948.294	4444.23	T-REG	0	0	0	0
alhjfheo-1	952.553	4439.06	T-FH	0	0	0	0
alhjfphi-1	940.134	4379.8	T-H	0	0	0	0
alhjgebp-1	942.642	4392.49	T-TOX	0	0	0	0
alhjjpnp-1	948.592	4390.15	T-FH	0	0	0	3.87936
alhjmgpn-1	950.963	4401.22	DLBCL-B	0	0	0	0
alhjmpgl-1	935.621	4419.01	T-FH	0	0	0	0
alhkbeff-1	943.572	4405.69	DLBCL-B	0	0	0	0
alhkebim-1	938.298	4403.43	T-FH	0	0	0	3.85191
alhkhjpn-1	923.474	4383.88	T-REG	0	0	0	0
alhkkmon-1	931.617	4400.45	T-FH	0	0	0	0
alhkmpag-1	926.5	4401.45	T-REG	0	0	0	0
alhkooef-1	930.257	4388.71	T-FH	4.12674	0	0	0
alhlallg-1	921.689	4403.83	T-TOX	0	0	0	3.30241
alhldggi-1	895.373	4395.34	T-H	0	0	0	0
alhldjoh-1	914.447	4391.09	T-H	0	0	0	0
alhleoeg-1	914.099	4401.94	rFRC	0	3.46748	0	4.54508
alhljami-1	909.39	4394	T-H	0	0	0	0
alhlmnnm-1	1001.78	4336.28	DLBCL-B	0	0	0	0
alhlnchi-1	1045.07	4355.9	T-H	0	0	0	0
alhmahpc-1	1034.65	4347.23	T-TOX	4.31119	0	0	0
alhmalgh-1	1040.81	4342.26	DLBCL-B	0	0	0	0
alhmboig-1	1002.17	4385.3	T-REG	0	0	0	0
alhmdchb-1	1050.87	4447.43	DLBCL-B	0	3.81215	0	0
alhmjllb-1	1029.21	4403	T-FH	0	0	0	0
alhmmono-1	1037.13	4401.39	T-REG	0	0	0	0
alhmnapa-1	989.018	4402.01	T-REG	0	0	0	0
alhmnbhm-1	996.515	4385.41	T-FH	0	0	0	0
alhmobpp-1	972.298	4372.02	FL-B	0	0	0	3.61365
alhmolch-1	970.488	4384.28	T-TOX	0	0	0	0
alhnbcam-1	961.775	4379.4	T-H	0	0	0	0
alkbehgd-1	1146.58	4766.21	T-REG	4.47971	0	0	0
alkbfjmi-1	1169.02	4800.72	T-FH	0	0	0	0
alkbieoe-1	1142.7	4770.91	FL-B	0	0	0	0
alkbikmh-1	1115.12	4791.72	T-REG	0	0	0	0
alkbjhbo-1	1112.76	4806.94	T-FH	0	0	0	0
alkblbep-1	1116.2	4802.32	T-H	0	0	0	0
alkbodif-1	1112	4797.24	rFRC	0	0	0	4.96175
alkcdnbn-1	1118.15	4781.98	T-FH	3.27753	0	0	0
alkcgcph-1	1123.79	4786.05	T-TOX	0	0	0	3.36229
alkcibpg-1	1123.09	4774.48	T-FH	0	0	0	0
alkciiml-1	1122.43	4855.42	T-H	0	0	0	0
alkckfdl-1	1112.67	4879.52	T-FH	0	0	0	0
alkcnhap-1	1114.51	4861.99	T-TOX	0	0	0	0
alkdammb-1	1136.93	4933.54	T-REG	0	0	0	0
alkdeebh-1	1146.4	4937.09	T-REG	0	0	0	0
alkdfcne-1	1137.78	4920.49	T-REG	0	0	0	0
alkdgbde-1	1119.67	4931.22	T-TOX	0	0	0	0
alkdhpfp-1	1127.48	4991.3	T-REG	0	0	0	0
alkdiiib-1	1129.59	4937.17	T-FH	0	0	0	0
alkdkjbo-1	1181.69	4881.52	T-REG	0	3.65677	0	0
alkdmkol-1	1212.35	4983.39	T-FH	0	0	0	0
alkdnfhj-1	1185.55	4983.02	T-REG	0	0	0	0
alkdoome-1	1180.1	4931.09	T-REG	0	0	0	0
alkeagal-1	1176.79	4927.05	FL-B	0	0	0	0
alkecfef-1	1174.84	4895.1	DLBCL-B	0	0	0	0
alkeekij-1	1170.03	4857.57	T-REG	0	0	0	0
alkefdeo-1	1179.44	4872.7	DLBCL-B	0	0	0	0
alkefmdg-1	1170.65	4868.38	DLBCL-B	0	0	0	0
alkegbik-1	1176.16	4862.74	DLBCL-B	0	0	0	0
alkejgma-1	1204.14	4836.68	T-FH	0	0	0	0
alkelacc-1	1199.13	4849.47	T-REG	0	0	0	4.12076
alkeobcm-1	1206.61	4848.08	T-REG	4.77615	0	0	0
alkfbjke-1	1199.66	4846.55	Myeloid	0	0	0	0
alkfccgf-1	1209.52	4840.76	T-REG	0	0	0	0
alkfgibc-1	1236.09	4841.36	T-FH	3.4496	0	0	0
alkfhjlc-1	1229.03	4886.3	T-FH	0	0	0	0
alkfienf-1	1243.62	4873.24	T-REG	0	0	0	0
alkflieb-1	1230.06	4861.43	T-FH	0	0	0	3.34894
alkfnblo-1	1238.45	4863.25	T-TOX	0	0	0	0
alkggigl-1	1245.68	4843.2	T-REG	0	0	0	0
alkkhbag-1	1075.56	4858.72	T-FH	3.66415	0	0	0
alkkhggi-1	1067.24	4868.83	DLBCL-B	0	0	0	0
alkldahl-1	1062.87	4858.42	FL-B	0	0	0	0
alkldmph-1	1073.23	4875.01	DLBCL-B	0	0	0	0
alkldnnb-1	1076.63	4883.02	T-FH	0	0	0	0
alklehgd-1	1067.51	4877.92	FL-B	0	0	0	0
alklphjn-1	1109.39	4931.79	T-TOX	0	0	0	0
alkmbpeg-1	1099.91	4938.68	Myeloid	0	0	0	0
alkmceif-1	1104.69	4935.23	T-FH	0	0	0	0
alkmdikk-1	1102.97	4984.58	T-FH	0	0	0	0
alkmfnla-1	1094.86	4997.89	T-REG	3.24142	0	0	3.91482
alkmhpll-1	1087.27	4992.45	DLBCL-B	0	3.67908	0	0
alkmiaoc-1	1083.84	4996.87	T-REG	0	0	0	0
alkmofie-1	1104.82	4943.66	T-FH	0	0	0	0
alkncmnh-1	1101.87	4950.69	T-REG	0	0	0	0
alknhjdn-1	1107.58	4946.18	rFRC	4.35572	0	0	4.35572
alkniili-1	1100.57	4944.08	T-TOX	0	0	0	0
alknjjlc-1	1064.45	4905.16	rFRC	0	0	0	0
alknjomo-1	1063.13	4916.59	DLBCL-B	0	0	0	0
alknnpfj-1	1079.22	4914.93	T-FH	0	0	0	0
alkoaage-1	1069.32	4907.72	FL-B	0	0	0	0
alkobake-1	1076.26	4983.84	FL-B	0	0	0	0
alkocoff-1	1063.15	4978.08	T-FH	0	0	0	0
alkohegc-1	1069.9	4978.08	T-FH	0	0	0	0
alkohibk-1	1069.37	4990.97	rFRC	0	0	0	4.3295
alkojoio-1	1067.43	4984.6	DLBCL-B	0	2.9945	0	0
alkomedi-1	1069.8	4959.35	DLBCL-B	0	0	0	0
alkoojhl-1	1067.43	4967.87	DLBCL-B	0	0	0	0
alkoppcl-1	1077.53	4963.46	T-FH	0	0	0	0
alkpaboh-1	1063.78	4961.83	FL-B	0	0	0	0
alkpbmhl-1	1058.28	4939.12	FDC	5.93584	0	0	4.55745
alkpelnm-1	1068.62	4940.67	T-FH	0	0	0	0
alkpfokd-1	1072.79	4936.51	T-H	0	0	0	0
alkpgdab-1	1065.78	4921.04	FL-B	0	0	0	0
alkpgjoj-1	1063.81	4934.58	FL-B	0	0	0	0
alkpkobh-1	1073.34	4925.27	DLBCL-B	0	0	0	0
alkplilb-1	1082.73	4859.79	T-FH	0	0	0	0
alkpndlj-1	1083.61	4867.26	FL-B	0	0	0	0
alkpnjlm-1	1110.18	4886.1	T-REG	0	0	0	0
allabbke-1	1104.37	4899.49	FL-B	0	0	0	0
allabmdj-1	1109.49	4899.19	T-FH	4.48548	0	0	4.48548
allabplb-1	1098.92	4895.63	T-REG	3.4496	0	0	0
allacepg-1	1092.2	4896.17	FL-B	0	0	0	0
allacogo-1	1105.67	4892.31	DLBCL-B	0	0	0	3.57577
allaebmk-1	1086.23	4876.99	FL-B	0	0	0	0
allafajf-1	1085.54	4892.22	DLBCL-B	0	0	0	0
allafkol-1	1083.11	4887.04	T-FH	0	0	0	0
allahekn-1	1084.52	4881.27	DLBCL-B	0	0	0	0
allakhlo-1	1098.7	4869.45	FRC	0	0	3.85191	0
allakmmk-1	1106.22	4879.77	T-FH	0	0	3.79926	0
allapphm-1	1091.21	4873.58	T-FH	0	0	0	3.48571
allbbhab-1	1001.61	4805.36	T-TOX	0	0	0	0
allbciii-1	1026.55	4805.27	T-FH	0	0	0	0
allbeflg-1	1024.02	4800.56	T-FH	0	0	0	0
allbfakb-1	1017.89	4798.83	T-FH	0	0	0	3.58937
allbhmjm-1	1044.14	4734.37	T-FH	0	0	0	0
allbiecf-1	1029.13	4759.2	T-REG	0	0	0	0
allbimci-1	1036.81	4757.88	rFRC	0	0	0	5.2836
allbkhok-1	1039.91	4752.51	T-TOX	0	0	0	0
allbkimh-1	1049.15	4749.04	T-REG	0	0	0	0
allbniik-1	897.932	4723.62	T-FH	0	0	0	0
allbpkmc-1	925.149	4743.59	T-FH	0	0	0	0
allcaepo-1	927.767	4734.65	DLBCL-B	0	0	0	0
allcbjlp-1	909.747	4752.75	T-FH	3.5997	0	0	0
allcebkh-1	918.23	4776.18	T-REG	0	0	0	0
allchdek-1	919.437	4772.09	DLBCL-B	0	0	0	0
allcmhdd-1	921.094	4768.77	T-FH	0	0	0	0
allcmlbb-1	922.522	4764.48	T-REG	0	0	0	0
allcnagm-1	930.104	4762.21	T-FH	3.61014	0	0	3.61014
allcokdj-1	931.706	4743.25	Myeloid	3.45552	0	0	0
alldbjmg-1	936.649	4759.15	T-FH	0	0	0	0
allddddi-1	939.429	4727.09	T-FH	0	0	0	0
alldhdhj-1	937.406	4742.92	T-FH	0	0	0	0
alldmpcd-1	970.454	4766.39	T-TOX	0	0	0	0
alldnphh-1	943.84	4756.1	DLBCL-B	2.63813	0	0	0
alldonio-1	947.538	4749.68	T-FH	0	0	0	0
alldpgcb-1	960.483	4735.27	T-REG	0	0	0	0
alleccpo-1	970.216	4745.53	T-REG	0	0	0	0
alledmng-1	1000.41	4734.91	T-FH	0	0	0	0
alleeime-1	1005.25	4743.67	T-FH	0	0	0	0
allefhgo-1	1005	4737.93	T-H	0	0	0	0
allejnng-1	1000.09	4723.97	T-FH	0	0	0	0
allekdgf-1	1019.3	4720.32	T-FH	4.05544	0	0	0
allenifd-1	1012.74	4723.75	T-REG	0	0	0	0
allenkbk-1	1002.59	4719.78	T-REG	0	0	0	0
allfabnn-1	980.526	4734.84	T-FH	0	0	0	0
allfdmce-1	978.758	4765.02	T-REG	3.74129	0	0	0
allfelel-1	993.327	4752.72	BEC	0	0	0	0
allffnkn-1	987.42	4747.38	BEC	0	0	0	0
alnahcnc-1	1047.7	4929.36	DLBCL-B	0	0	0	0
alnaiahp-1	1056.86	4911.92	T-TOX	0	0	0	0
alnailki-1	1045.74	4918.53	DLBCL-B	0	0	0	0
alnajgll-1	1036.1	4923.64	T-TOX	0	0	0	0
alnaognb-1	1041.96	4921.34	DLBCL-B	0	0	0	0
alnapijl-1	1040.96	4928.82	FL-B	0	0	0	0
alnbhoig-1	1036.26	4916.76	T-FH	0	0	0	0
alnbifdl-1	1054.94	4944.46	T-FH	0	0	0	0
alnbjloe-1	1047.91	4940.92	DLBCL-B	0	0	0	0
alnblhpe-1	1038.39	4971.69	Myeloid	0	0	0	3.18199
alnbmbjk-1	1049.51	4981.03	T-FH	0	0	0	0
alnbnhbk-1	1043.59	4974.42	T-REG	0	0	0	0
alnbogoh-1	1043.71	4950.58	T-REG	3.61365	0	0	2.9471
alnbohin-1	1043.62	4956.7	FL-B	0	0	0	0
alnbpffg-1	1048.73	4954.53	DLBCL-B	0	0	0	3.67533
alncaikh-1	990.471	4931.15	rFRC	0	4.46403	0	4.46403
alncbcmi-1	997.186	4935.64	T-FH	3.74531	0	0	0
alnccdag-1	995.979	4928.14	T-FH	0	0	0	0
alncehip-1	1024.41	4918.86	T-TOX	3.4585	0	0	0
alncfmlp-1	1033.34	4929.16	rFRC	4.53895	0	0	4.53895
alncicgc-1	1030.97	4948.48	FL-B	0	0	0	0
alnclemf-1	1028.64	4966.7	rFRC	0	0	0	4.62507
alncmacn-1	1033.66	4962.05	T-REG	0	0	0	3.75342
alncmpfe-1	1024.34	4960.07	DLBCL-B	0	0	0	0
alndbkga-1	1026.58	4950.55	T-FH	0	0	0	0
alndbkni-1	1002.01	4924.15	T-TOX	0	0	0	0
alnddanl-1	1013.31	4948.56	T-TOX	3.53289	0	0	3.53289
alnddlad-1	1009.16	4943.83	T-FH	0	0	0	0
alndfpcc-1	1001.9	4934.29	T-FH	0	0	0	0
alndgkik-1	929.008	4781.34	T-FH	0	0	0	0
alndpppl-1	934.482	4792.16	T-FH	0	0	0	0
alnebjjj-1	953.097	4787.2	T-TOX	0	0	0	0
alnecjcl-1	956.335	4782.95	T-FH	4.0799	0	0	0
alneeacf-1	919.53	4780.83	T-TOX	3.85643	0	0	0
alnegkne-1	872.648	4835.62	T-REG	0	0	0	3.21352
alneiiof-1	924.435	4889.77	T-H	0	0	0	0
alnemooo-1	901.748	4871.85	T-REG	0	0	0	0
alnfachj-1	924.027	4868.9	T-REG	0	0	0	0
alnfbadb-1	877.77	4842.07	FL-B	0	0	0	3.63137
alnfdoie-1	874.081	4795.1	T-REG	0	0	0	0
alnfglbe-1	869.006	4804.28	T-FH	3.52326	0	0	0
alnfhgeb-1	873.97	4799.96	T-FH	0	0	0	0
alnfjbak-1	947.104	4846.77	rFRC	0	0	0	0
alnfkplp-1	954.567	4888.03	T-REG	0	0	0	0
alnflbdj-1	950.266	4882.55	FL-B	0	0	0	0
alnflmlh-1	974.738	4869.91	T-FH	0	0	0	0
alnfmmdi-1	968.388	4865.26	T-FH	0	0	0	0
alnfncof-1	936.19	4856.65	T-FH	3.2581	0	0	0
alnfnmma-1	996.948	4843.73	T-TOX	0	0	0	0
alnfonfm-1	1003.78	4913.52	FL-B	0	0	0	0
alngappe-1	982.821	4895.65	T-FH	0	0	0	0
alngbngi-1	987.437	4888.14	T-H	0	0	0	0
alngdacl-1	989.664	4882.88	T-H	0	0	0	0
alngdbcn-1	993.531	4866.54	T-FH	0	0	0	0
alngffeb-1	1013.02	4897.53	T-REG	0	0	0	0
alnggaoo-1	1029.46	4901.19	T-TOX	0	0	0	0
alngggld-1	1021.7	4904.71	DLBCL-B	0	0	0	0
alngieha-1	1018.73	4899.41	T-FH	0	0	0	0
alngikco-1	1016.18	4891.13	DLBCL-B	0	0	0	0
alngkgnm-1	1020.96	4857.84	T-REG	0	0	0	0
alnglapn-1	1023.47	4853.32	T-H	0	0	0	0
alngmigo-1	1014.99	4869.22	FL-B	3.49496	0	0	4.17281
alngncaf-1	1027.96	4823.44	T-FH	0	0	0	0
alngomia-1	1040.57	4847.86	T-FH	0	0	0	3.80784
alngpkhg-1	1055.26	4874.88	FL-B	0	0	0	0
alngpoll-1	1044.28	4861.69	DLBCL-B	0	0	0	0
alnhaojg-1	1042.05	4855.64	FL-B	0	0	0	3.61365
alnhfifg-1	1048.85	4857.42	T-FH	0	0	0	0
alnhlebg-1	1051.14	4843.15	rFRC	3.57915	3.57915	0	0
alnhmobj-1	1048.79	4830.89	DLBCL-B	0	0	0	0
alnhnomn-1	1051.7	4825.67	T-FH	0	0	0	0
alnhplka-1	1042.24	4826.53	T-H	0	0	0	0
alniaefk-1	1033.11	4842.59	T-TOX	0	0	0	0
alnianij-1	1036.9	4863.56	T-REG	0	0	0	3.91002
alnihemp-1	1033.8	4852.55	T-TOX	0	0	0	3.42054
alniiohp-1	1051.08	4790.93	T-REG	0	0	0	0
alnijnno-1	1055.08	4182.14	T-FH	3.3596	0	0	0
alnikfea-1	1075.6	4181.81	T-REG	0	0	0	0
alnilmih-1	1067.78	4160.95	T-REG	0	0	0	0
alnimemi-1	1096.94	4361.26	T-FH	0	0	0	0
alniokde-1	1083.18	4397.5	T-REG	0	0	0	0
alnjahgj-1	1102.07	4372.89	FL-B	0	0	0	0
alnjbenl-1	1069.02	4369.17	T-TOX	0	0	0	0
alnjbhbb-1	1089.18	4365.57	T-REG	3.70001	0	0	0
alnjcpeh-1	1080.14	4326.44	Myeloid	6.18768	0	0	0
alnjejcb-1	1071.98	4346.86	T-FH	0	0	0	0
alnjepdo-1	1066.33	4326.81	T-REG	0	0	0	0
alnjipnb-1	1091.61	4310.31	T-REG	0	0	0	0
alnjjbpl-1	1100.65	4301.86	T-REG	0	0	0	0
alnkejbk-1	1080.72	4272.39	T-FH	0	0	0	0
alnkldpe-1	1121.62	4344.44	rFRC	0	0	0	0
alnklfnd-1	1195.52	3891.18	T-H	0	0	0	0
alnkmanm-1	1190.32	3890.01	T-TOX	0	0	0	0
alnkpbfd-1	1115.76	4357.35	T-FH	0	0	0	0
alnlcgnp-1	1152.05	4412.2	DLBCL-B	0	0	0	0
alnlchng-1	1150.87	4429.91	T-H	0	0	0	0
alnlcloh-1	1153.99	4421.08	DLBCL-B	0	0	0	0
alnldhkg-1	1148.8	4418.16	T-REG	0	0	0	0
alnlgiio-1	1155.54	4378.02	T-TOX	0	0	0	0
alnlldkm-1	1125.83	4392.81	T-FH	0	0	0	0
alnlmchb-1	1135.32	4384.06	T-REG	0	0	0	0
alnlneam-1	1160.02	4381.84	T-FH	0	0	0	4.21788
alnlnhcf-1	1145.52	4437.28	T-H	0	0	0	0
alnlpojn-1	1188.56	4544.38	T-TOX	0	0	0	0
alnmgech-1	1170.42	4536.16	T-REG	0	0	0	0
alnnbhnc-1	1162.11	4494.77	T-H	0	0	0	0
alnnimli-1	1124.23	4483.4	T-TOX	3.49186	0	0	0
alnnkblc-1	1170.34	4333.99	T-FH	3.84966	0	0	0
alnnoebb-1	1166.02	4357.92	FL-B	0	0	0	0
alnobcnc-1	1166.8	4344.17	rFRC	0	0	0	3.99252
alnocamo-1	1164.66	4335.74	DLBCL-B	0	0	0	0
alnociac-1	1228.64	4517.97	T-REG	0	0	0	0
alnodkmn-1	1217.08	4527.41	T-REG	0	0	0	0
alnoibkj-1	1243.32	4525.32	T-FH	0	3.24615	0	0
alnooacb-1	1215.08	4520.22	T-REG	0	0	0	0
alnopjaj-1	1218.36	4399.09	T-H	0	0	0	0
alnpbfgk-1	1224.61	4398.61	T-REG	0	0	3.74531	0
alnpelcc-1	1181.84	4405.59	FL-B	0	0	0	0
alnpfkpj-1	1209.75	4395.45	T-H	0	0	0	0
alnphaoe-1	1202.9	4394.13	FL-B	3.74129	0	0	0
alnphhbk-1	1198.41	4416.93	T-REG	0	0	0	0
alnpjecn-1	1196.47	4358.23	T-FH	4.08563	0	0	3.40916
alnpkibi-1	1230.63	4357.98	T-FH	0	0	0	0
alnplolk-1	1189.63	4381.39	T-REG	0	0	0	0
aloaakap-1	1164.95	4383.41	rFRC	0	3.43496	0	3.43496
aloabmkj-1	1174.25	4403.18	T-TOX	0	0	0	0
aloacebc-1	1168.33	4389.66	FL-B	0	0	0	0
aloacggi-1	1124.54	4281.32	T-FH	0	0	0	0
aloajenp-1	1225.79	4277.41	T-REG	0	0	0	0
aloanadl-1	1184.27	4279.84	T-FH	0	0	0	0
aloanole-1	1162.86	4261.23	T-FH	0	0	0	0
aloapkjm-1	1152.52	4261.32	FDC	3.53936	0	0	0
aloapogd-1	1128.65	4287.15	rFRC	3.73329	3.73329	0	0
alobfgla-1	1187.37	4335.24	Myeloid	0	0	0	0
alobfkhp-1	1195.15	4336.4	T-REG	0	0	0	0
alobjoce-1	1190.6	4329.13	rFRC	0	0	0	0
aloblnba-1	1176.09	4322.94	rFRC	3.47049	0	0	0
alobnaoo-1	1181.4	4319.19	DLBCL-B	0	0	0	0
alocdpmo-1	1179.79	4336.98	T-FH	0	3.48571	0	0
alocfgfo-1	1177.31	4328.92	T-FH	0	0	0	3.92207
alocgbce-1	1193.55	4305.73	T-REG	0	0	0	3.54915
alocgmph-1	1242.25	4321.62	T-TOX	4.94315	0	0	0
aloclkbb-1	1217.87	4322.83	Myeloid	0	0	0	0
alodacpl-1	1214.08	4317.58	T-FH	0	0	0	0
alodbfog-1	1201.58	4312.78	rFRC	0	0	0	0
alodccak-1	1176.66	4311.76	FL-B	3.69426	0	0	3.69426
alodegeh-1	1086.33	4731.92	T-FH	0	0	0	0
alodekgm-1	1068	4743.96	T-TOX	0	0	0	0
alodepge-1	1067.06	4737.25	rFRC	4.25141	0	0	5.94443
alodgola-1	1084.01	4723.01	DLBCL-B	0	0	0	0
alodhgdc-1	1073.81	4728.07	T-TOX	0	0	0	0
alodhpkd-1	1092.05	4767.09	T-REG	0	0	0	0
aloegnem-1	1087.51	4770.4	T-FH	0	0	0	0
aloekhnj-1	1100.49	4767.69	T-REG	4.01097	0	0	0
aloekkih-1	1090.5	4724.17	T-REG	0	0	0	0
aloemelg-1	1096.21	4732.72	T-FH	3.64217	0	0	0
aloeoeca-1	1101.85	4728.9	FL-B	0	0	0	0
aloepnkg-1	1087.07	4813.39	T-REG	0	0	0	3.5043
alofdhjm-1	1082.04	4816.59	Myeloid	0	0	0	0
alofdibf-1	1058.79	4816.68	T-REG	0	0	0	0
alofdpaf-1	1094.51	4845.75	T-FH	4.2345	0	0	0
alofemef-1	1087.45	4864.67	T-FH	0	0	0	0
alofgibg-1	1096.35	4851.95	rFRC	0	0	0	0
alofingp-1	1056.86	4829.5	rFRC	0	0	4.01899	4.01899
alofjphd-1	1067.58	4834.38	T-REG	4.38658	0	0	3.7058
alofkode-1	1066.5	4825.39	T-TOX	2.94881	0	0	0
alofmfeo-1	1056.96	4823.33	DLBCL-B	0	0	0	0
alofnilc-1	1077.17	4775.56	T-FH	4.77907	0	0	0
alofpein-1	1081.13	4780.09	DLBCL-B	0	0	0	0
alogadhd-1	1066.86	4780.22	T-REG	0	0	0	3.86097
alogbidg-1	1070.75	4793.24	DLBCL-B	3.35693	0	0	0
alogjadm-1	1087.52	4798.8	T-TOX	3.33578	0	0	0
aloglnpk-1	1085.78	4792.3	FL-B	0	0	0	0
alogmjbp-1	1080.15	4795.6	T-REG	0	0	0	0
alognlkm-1	1080.36	4787.14	DLBCL-B	0	0	0	4.01364
alogpdom-1	1074.38	4787.68	T-H	0	0	0	0
alohapbg-1	1103.17	4788.12	FL-B	0	0	0	0
alohbnlf-1	1096.88	4802.54	rFRC	0	0	0	4.28967
alohgnke-1	1101.56	4783.34	T-REG	3.34102	0	0	0
alohiebi-1	1108.94	4794.04	T-FH	0	0	0	0
alohjafh-1	1089.93	4788.39	T-FH	0	0	0	0
alohjgao-1	1204.29	4650.51	T-REG	3.16012	0	0	0
alohkamk-1	1190.37	4659.62	rFRC	3.08942	0	0	0
alohkiak-1	1209.75	4653.85	T-REG	0	0	0	0
alohpndo-1	1193.05	4693.32	T-REG	0	0	0	0
aloiahpb-1	1207.55	4712.91	Myeloid	0	0	0	0
aloibohc-1	1198.31	4710.87	DLBCL-B	0	0	0	2.72692
aloichjh-1	1240.62	4702.68	T-REG	0	0	0	0
aloielhc-1	1242.36	4695.72	FL-B	0	0	0	0
aloigkjg-1	1245.35	4687.55	DLBCL-B	0	0	0	0
aloimepg-1	1240.54	4676.35	T-REG	0	4.16031	0	0
aloipgpi-1	1225.93	4716.79	T-TOX	0	0	0	0
alojanmk-1	1231.51	4695.88	DLBCL-B	0	0	0	0
alojejga-1	1226.42	4712.74	rFRC	0	0	0	0
alojekki-1	1224.33	4708.09	T-FH	0	0	0	0
alojiadb-1	1221.43	4702.22	T-TOX	0	0	0	0
alojncpj-1	1229.53	4670.33	T-FH	0	0	0	0
alojpjja-1	1194.27	4728.68	T-FH	0	0	0	0
alokamof-1	1230.72	4763.97	DLBCL-B	0	0	0	0
alokdbep-1	1241.06	4725.17	T-H	0	0	0	0
alokinci-1	1200.06	4746.2	T-FH	0	0	0	0
alokkkff-1	1190.02	4734.12	T-FH	0	0	0	0
alokldkp-1	1185.88	4825.95	T-FH	0	0	0	0
aloklldl-1	1193.88	4822.96	FL-B	0	0	0	0
alokmacj-1	1193.09	4817.74	T-H	0	0	0	0
alokmdmb-1	1207.71	4783.01	DLBCL-B	0	0	0	0
alokninl-1	1199.99	4828.91	T-FH	0	0	0	0
alokongm-1	1209.11	4786.9	T-FH	4.86992	0	0	0
alolapgd-1	1158.02	4660.24	T-REG	0	0	0	0
alolcffd-1	1154.26	4666.74	T-REG	0	3.02009	0	0
alolgdao-1	1165.53	4661.62	T-H	0	0	0	0
aloliajo-1	1148.45	4690.23	DLBCL-B	0	0	0	0
aloljnjn-1	1136.78	4751.97	T-FH	3.58937	0	0	0
alolkkek-1	1119.51	4746.3	T-FH	3.60317	0	0	3.60317
alolkmli-1	1152.63	4744.67	T-FH	0	0	0	0
alollfff-1	1113.4	4693.62	T-FH	4.54585	0	0	0
alolpaho-1	1156.77	4690.52	T-FH	3.72931	0	0	0
alomblik-1	1166.08	4685.48	T-FH	0	0	0	0
alomdooj-1	1162.32	4679.41	T-REG	0	0	0	0
alomhiij-1	1101.4	4477.48	T-REG	0	0	0	0
alomkcii-1	1096.72	4538.5	T-REG	0	0	0	0
alomllie-1	1105.47	4485.96	T-TOX	0	0	0	0
alomnkco-1	1104.95	4478.8	DLBCL-B	0	0	0	0
alomohhc-1	1091.61	4578.05	T-FH	0	0	0	0
alompfcd-1	1109.11	4598.51	T-REG	0	0	0	0
alonijhf-1	1089.5	4593.77	T-H	0	0	0	0
alonilkg-1	1081.72	4538.48	T-TOX	3.74936	0	0	3.74936
alonjajb-1	1077.43	4584.14	T-FH	0	0	0	0
alonjkgc-1	1081.58	4567.36	T-FH	4.61018	0	0	0
alonmien-1	1070.99	4539.42	T-REG	0	0	0	0
alonomna-1	1063.44	4491.49	T-FH	0	0	0	0
alooackg-1	1083.95	4524.1	T-FH	0	0	0	0
alooakbg-1	1072.04	4522.66	T-REG	0	0	0	0
aloocjli-1	1069.81	4507.86	T-TOX	3.5657	0	0	0
aloofdco-1	1096.12	4618.15	FL-B	0	0	0	0
alooiegk-1	1081.12	4629.91	Myeloid	5.13628	0	0	0
aloonann-1	1075.89	4624.31	T-FH	3.71357	0	0	0
alopajjd-1	1075.15	4676.62	T-REG	0	0	0	0
alopbfhb-1	1080.37	4713.45	T-REG	0	0	0	0
alopbkig-1	1077.22	4706.06	T-REG	0	0	0	0
alopbpad-1	1068.99	4682.27	T-REG	0	0	0	0
alopdfeo-1	1094.58	4654.25	DLBCL-B	0	0	0	0
alopefba-1	1097.87	4704.34	T-REG	0	0	0	0
alopfdjf-1	1106.62	4656.48	T-REG	0	0	0	0
alopffnp-1	1097.93	4647.82	T-FH	0	0	0	0
alopfhla-1	1072.52	4643.14	T-FH	0	0	0	0
alopfmch-1	1070.36	4658.37	T-H	0	0	0	0
alopgadf-1	1076.13	4655.34	DLBCL-B	0	0	0	0
alopgaij-1	1075.74	4647.57	T-FH	3.35426	0	0	0
alopgcba-1	1139.79	4602.8	T-FH	4.47113	0	0	0
alopijkm-1	1117.19	4609.5	T-FH	0	0	0	0
alopjafb-1	1108.93	4605.65	T-FH	0	0	0	0
alopkmpk-1	1119.95	4639.58	T-REG	5.19057	0	0	0
alpaehef-1	1123.13	4653.79	T-H	0	0	0	0
alpagmjo-1	1120.45	4630.53	T-FH	4.0601	0	0	0
alpagoij-1	1107.13	4614.65	T-FH	0	0	0	0
alpaiekn-1	1113.19	4622.63	T-H	0	0	0	0
alpaligk-1	1113.93	4614.33	T-REG	0	0	0	0
alpamadf-1	1111.14	4629.59	T-FH	0	0	0	0
gjgpjolh-1	777.827	4191.98	FRC	0	0	0	0
gjgpkcoh-1	779.357	4217.16	rFRC	0	0	0	4.6764
gjhacnch-1	764.711	4212.95	FL-B	0	0	0	0
gjhaehej-1	760.019	4217.39	FRC	0	0	0	0
gjhaglcn-1	771.8	4206.34	DLBCL-B	0	0	0	0
gjhaiold-1	769.656	4202.81	DLBCL-B	0	0	0	0
gjhajfdc-1	771.68	4195.18	DLBCL-B	0	0	0	0
gjhankje-1	792.502	4194.82	DLBCL-B	0	0	0	0
gjhappgh-1	793.552	4203.53	DLBCL-B	0	0	0	0
gjhbbfln-1	792.696	4198.97	DLBCL-B	0	0	0	0
gjhbdfch-1	788.634	4198.92	DLBCL-B	0	0	0	0
gjhbdkmn-1	789.132	4195.67	DLBCL-B	0	0	0	0
gjhbfham-1	798.805	4199.31	DLBCL-B	0	0	0	0
gjhbfjdo-1	797.997	4206.14	DLBCL-B	0	0	0	0
gjhbgnfo-1	793.331	4176.6	DLBCL-B	0	0	0	0
gjhbkcmc-1	791.954	4185.19	DLBCL-B	0	0	0	0
gjhbmjci-1	786.123	4180.35	FRC	0	0	0	0
gjhcebie-1	786.939	4193	DLBCL-B	0	0	0	0
gjhceohd-1	793.008	4190.37	DLBCL-B	0	0	0	0
gjhcgeff-1	784.924	4191.61	rFRC	0	0	0	0
gjhclaik-1	798.856	4189.49	DLBCL-B	0	0	0	0
gjhcliea-1	799.298	4193.49	DLBCL-B	0	0	0	0
gjhcmlmc-1	804.177	4194.11	DLBCL-B	0	0	0	0
gjhcnpma-1	803.174	4180.83	DLBCL-B	0	0	0	0
gjhcolnc-1	805.919	4175.78	DLBCL-B	0	0	0	0
gjhdambp-1	793.093	4164.47	T-H	0	0	0	0
gjhddagm-1	799.57	4157.29	DLBCL-B	0	0	0	0
gjhdhkfn-1	795.277	4162.88	DLBCL-B	0	0	0	0
gjhdmjii-1	812.43	4168.1	DLBCL-B	0	0	0	0
gjhecoac-1	805.698	4168.95	DLBCL-B	0	0	0	0
gjhedfib-1	809.957	4159.76	DLBCL-B	0	0	0	0
gjhejjng-1	825.299	4157.4	DLBCL-B	0	0	0	0
gjhekebi-1	826.209	4167.86	DLBCL-B	0	0	0	0
gjhelepn-1	828.181	4158.57	DLBCL-B	0	0	0	0
gjhelhgh-1	834.156	4152.68	DLBCL-B	0	0	0	0
gjhelmcf-1	830.297	4172.85	DLBCL-B	0	0	0	0
gjhemain-1	835.873	4165.68	DLBCL-B	0	0	0	0
gjhemlho-1	835.474	4159.47	DLBCL-B	0	0	0	0
gjhfagkj-1	837.947	4149.61	DLBCL-B	0	0	0	0
gjhfhojn-1	814.309	4147.12	DLBCL-B	0	0	0	0
gjhfihlh-1	813.442	4161.38	DLBCL-B	0	0	0	0
gjhfjlnb-1	821.406	4150.33	T-REG	0	0	0	0
gjhgbndd-1	831.054	4123.17	DLBCL-B	0	0	0	0
gjhgghel-1	833.221	4119.27	T-FH	0	0	0	0
gjhghoaa-1	817.896	4131.1	Myeloid	0	0	0	0
gjhgjlod-1	820.701	4100.8	DLBCL-B	0	0	3.41199	0
gjhglblo-1	830.017	4144.35	DLBCL-B	0	0	0	0
gjhgmcpl-1	817.887	4137.48	DLBCL-B	0	0	0	0
gjhgmlnn-1	817.301	4142.61	DLBCL-B	0	0	0	0
gjhhbjma-1	821.253	4176.65	T-H	0	0	0	0
gjhhdjpb-1	814.394	4180.86	DLBCL-B	0	0	0	0
gjhhgkek-1	816.91	4176.14	DLBCL-B	0	0	0	0
gjhhhikh-1	823.718	4184.62	rFRC	0	0	0	0
gjhhhnna-1	820.31	4184.06	DLBCL-B	0	0	0	0
gjhhppif-1	835.78	4190.25	DLBCL-B	0	0	0	0
gjhiclba-1	835.079	4202.52	DLBCL-B	0	0	0	0
gjhigoih-1	829.158	4200.97	DLBCL-B	0	0	0	0
gjhiilko-1	837.99	4197.41	DLBCL-B	0	0	0	0
gjhindpa-1	811.844	4188.54	DLBCL-B	0	0	0	0
gjhiohlh-1	811.81	4195.22	DLBCL-B	0	0	0	0
gjhipkla-1	812.626	4192.04	DLBCL-B	0	0	0	0
gjhjbfcf-1	818.414	4191.85	DLBCL-B	0	0	0	0
gjhjgmod-1	813.076	4200.78	DLBCL-B	0	0	0	0
gjhjicag-1	811.691	4211.05	DLBCL-B	0	0	0	0
gjhjkdme-1	816.799	4207.26	DLBCL-B	0	0	0	0
gjhjkefc-1	807.024	4206.99	DLBCL-B	0	0	0	0
gjhjlajo-1	835.04	4205.94	DLBCL-B	0	0	0	0
gjhjljdi-1	838.007	4209.56	FL-B	0	0	0	0
gjhjmbpm-1	827.356	4209.4	DLBCL-B	0	0	0	0
gjhknafi-1	836.723	4097.04	DLBCL-B	0	0	0	0
gjhknlbd-1	839.658	4118.29	DLBCL-B	0	0	0	0
gjhknmbb-1	837.973	4112.84	DLBCL-B	0	0	0	0
gjhldldg-1	842.231	4182.54	DLBCL-B	0	0	0	0
gjhlfhfc-1	842.495	4212.36	T-TOX	0	0	0	0
gjhlfibm-1	842.784	4188.17	DLBCL-B	0	0	0	0
gjhlflnm-1	838.117	4125.48	DLBCL-B	0	0	0	0
gjhllokl-1	846.167	4168.94	T-FH	0	0	0	0
gjhlmdlo-1	848.555	4180.3	DLBCL-B	0	0	0	0
gjhloaid-1	839.35	4177.18	DLBCL-B	0	0	0	0
gjhlobfm-1	843.566	4173.42	DLBCL-B	0	0	0	0
gjhmglof-1	842.962	4139.14	DLBCL-B	0	0	0	0
gjhmjggk-1	835.984	4145.01	DLBCL-B	0	0	0	0
gjhmndgn-1	844.212	4155.87	DLBCL-B	0	0	0	0
gjhnbbna-1	838.534	4162.49	DLBCL-B	0	0	0	0
gjiaonfo-1	841.764	4046.76	Myeloid	0	0	0	0
gjibjokm-1	837.318	4046.93	DLBCL-B	0	0	0	0
gjpkfgkh-1	1717.22	4088.35	DLBCL-B	0	0	0	0
gjpkgfja-1	1718.84	4117.94	rFRC	0	0	0	2.9945
gjpkjdkm-1	1713.91	4100.83	DLBCL-B	0	0	0	0
gjpkkhii-1	1723.62	4083.62	DLBCL-B	0	0	0	0
gjpkleph-1	1718.52	4092.27	DLBCL-B	0	0	0	0
gjpknoap-1	1735.65	4085.87	DLBCL-B	0	0	0	0
gjplafkc-1	1739.27	4101.14	DLBCL-B	0	0	0	0
gjplfjan-1	1735.88	4102.28	DLBCL-B	3.26292	0	0	0
gjplgggi-1	1744.76	4098.16	DLBCL-B	0	0	0	0
gjplgpgo-1	1739.85	4094.78	DLBCL-B	0	0	0	0
gjpljhpg-1	1738.67	4088.48	DLBCL-B	0	0	0	0
gjplpcna-1	1743.07	4111.2	DLBCL-B	0	0	0	0
gjpmapko-1	1736.11	4119.48	FRC	0	0	0	0
gjpmefdd-1	1742.5	4118.96	DLBCL-B	0	0	0	0
gjpminbk-1	1748.81	4111.51	DLBCL-B	0	0	0	0
gjpmlfeb-1	1746.93	4106.98	DLBCL-B	0	0	0	0
gjpmmdmb-1	1736.63	4112.17	DLBCL-B	0	0	0	0
gjpmnikj-1	1728.52	4091.62	DLBCL-B	0	0	0	0
gjpmnlen-1	1728.56	4117	BEC	0	0	0	0
gjpmojib-1	1729.72	4097.29	DLBCL-B	0	0	0	0
gjpnajco-1	1730.82	4084.95	DLBCL-B	0	0	0	0
gjpnclle-1	1753.8	4123.64	DLBCL-B	0	0	0	0
gjpngdgo-1	1738.57	4123.16	DLBCL-B	0	0	0	0
gjpnhbjg-1	1757.12	4125.8	DLBCL-B	0	0	0	0
gjpnjdco-1	1745.39	4121.24	DLBCL-B	0	0	0	0
gjpnjkhn-1	1749.47	4122.55	DLBCL-B	0	0	0	0
gjpnkiln-1	1744.06	4152.89	FRC	0	0	0	0
gjpnmjjo-1	1747.33	4136.68	DLBCL-B	0	0	0	0
gjpoanpc-1	1764.69	4160.38	FRC	0	0	0	0
gjpoccco-1	1769.61	4154.17	rFRC	0	0	0	4.05174
gjpodifc-1	1760.57	4151.3	DLBCL-B	0	0	0	0
gjpodmpc-1	1759.82	4143.14	DLBCL-B	0	0	0	0
gjpofpmf-1	1712.36	4125.08	T-FH	0	0	0	0
gjpoghfe-1	1729.55	4129.6	DLBCL-B	0	0	0	0
gjpognpa-1	1722.5	4128.65	Myeloid	5.87305	0	0	0
gjpoifli-1	1718.03	4163.04	DLBCL-B	0	0	0	0
gjpoigki-1	1720.73	4166.13	T-FH	0	0	0	0
gjpolgnn-1	1709.7	4152.86	DLBCL-B	0	0	0	0
gjponpnb-1	1721.4	4159.65	DLBCL-B	0	0	0	0
gjpoopff-1	1726	4157.88	DLBCL-B	4.16967	0	0	0
gjppecgf-1	1726.16	4149.54	DLBCL-B	0	0	0	0
gjppekam-1	1718.68	4137.54	DLBCL-B	0	0	0	0
gjppeodb-1	1725.91	4144.55	DLBCL-B	0	0	0	0
gjppfkib-1	1710.87	4143.63	DLBCL-B	0	0	0	0
gjpphkgd-1	1736.27	4133.12	DLBCL-B	0	0	0	0
gjppkkdj-1	1735.96	4142.13	DLBCL-B	0	0	0	0
gjpppoen-1	1733.09	4136.05	DLBCL-B	0	0	0	0
gkaadpii-1	1732.61	4162.34	DLBCL-B	0	0	0	0
gkaaghin-1	1754.18	4109.53	DLBCL-B	0	0	0	0
gkaagnae-1	1755.17	4117.37	DLBCL-B	0	0	0	0
gkaaicgl-1	1766.97	4083.67	DLBCL-B	0	0	0	0
gkaajclg-1	1779.48	4099.7	Myeloid	0	0	0	0
gkaakeaf-1	1776.57	4096.49	FRC	0	0	0	0
gkaaknap-1	1771.94	4089.97	DLBCL-B	0	0	0	0
gkabdakj-1	1773.36	4107.39	DLBCL-B	0	0	0	0
gkabeipp-1	1775.05	4121.98	T-REG	0	0	0	0
gkabfoha-1	1779.48	4111.85	T-REG	5.27971	0	0	0
gkabiflf-1	1756.71	4112.56	DLBCL-B	0	0	0	0
gkabkikd-1	1767.75	4103.72	Myeloid	0	0	0	0
gkabnmeo-1	1760.3	4120.55	Myeloid	4.54201	0	0	0
gkabnonl-1	1758.95	4106.86	DLBCL-B	0	0	0	0
gkabopnj-1	1753.18	4095.98	Myeloid	2.75956	0	0	0
gkacbike-1	1757.2	4095.02	rFRC	0	0	0	0
gkaccclf-1	1752.14	4084.17	DLBCL-B	0	0	0	0
gkacfcdc-1	1750.37	4160.75	rFRC	0	0	0	0
gkacgkbf-1	1750.73	4175.65	T-FH	0	0	0	0
gkacidjk-1	1755.17	4165.71	Myeloid	5.53798	0	0	0
gkacjnko-1	1757.04	4231.72	T-FH	0	0	0	0
gkackoli-1	1759.38	4220.1	DLBCL-B	0	0	0	0
gkaclmaf-1	1754.58	4211.23	Myeloid	0	0	0	0
gkadfcpo-1	1759.75	4209.17	DLBCL-B	0	0	0	0
gkadgnhp-1	1757.37	4192.5	rFRC	0	0	0	4.0914
gkadkkip-1	1753.78	4194.55	DLBCL-B	0	0	0	0
gkadknhh-1	1766.2	4193.64	T-REG	4.10304	0	0	0
gkadlfck-1	1763.38	4220.72	DLBCL-B	0	0	0	0
gkadmjbg-1	1764.02	4209.82	DLBCL-B	0	0	0	0
gkadnceh-1	1762.08	4184.58	T-FH	0	0	0	0
gkadpaad-1	1766.3	4205.08	DLBCL-B	0	0	0	0
gkaeanko-1	1741.79	4226.29	BEC	0	3.73329	0	0
gkaeblca-1	1739.17	4218.93	BEC	0	3.77398	0	0
gkaecfem-1	1736.3	4216.29	BEC	0	3.80784	0	0
gkaeieno-1	1738.38	4223.68	BEC	0	0	0	0
gkaelded-1	1741.57	4234.26	FRC	0	0	0	0
gkaepcoc-1	1745.14	4219.03	FRC	0	0	0	0
gkafbglp-1	1740.33	4177.61	T-REG	0	0	0	0
gkafclcc-1	1740.26	4186.17	T-FH	0	0	0	0
gkafdhem-1	1744.38	4181.39	Myeloid	0	0	0	0
gkaffign-1	1738.65	4204.16	FRC	0	0	0	0
gkafjeoa-1	1743.42	4195.43	rFRC	0	0	0	0
gkagaknb-1	1718.77	4217.51	DLBCL-B	0	0	0	0
gkagbeke-1	1717.95	4230.37	DLBCL-B	0	0	0	0
gkagdjga-1	1728.59	4205.43	BEC	0	4.45139	0	0
gkagebgg-1	1736.75	4196.32	FRC	0	4.02437	0	0
gkagecab-1	1728.38	4194.65	FRC	0	0	0	0
gkageffc-1	1734.46	4211.24	BEC	0	0	0	0
gkagkbla-1	1715.9	4194.25	FRC	0	0	0	4.00832
gkagpilj-1	1720.03	4207.45	Myeloid	0	0	0	0
gkahbfae-1	1711.92	4203.03	DLBCL-B	0	0	3.22504	0
gkahbpln-1	1721.99	4199.26	FRC	0	0	0	0
gkahcjla-1	1733.91	4186.21	Myeloid	0	0	0	0
gkahgede-1	1735.01	4183.88	FRC	0	0	0	0
gkahhpop-1	1786.41	4126.61	T-FH	0	0	0	0
gkahoink-1	1782.3	4138.79	rFRC	0	0	0	0
gkaibacb-1	1785.41	4135.28	rFRC	0	0	0	0
gkaiiila-1	1778.62	4229.57	DLBCL-B	3.14299	0	0	0
gkaikjme-1	1785.16	4182.73	T-REG	4.53895	0	0	0
gkaileed-1	1784.76	4231.64	Myeloid	5.45601	0	0	0
gkailfoc-1	1770.41	4166.31	T-REG	0	0	0	0
gkainiik-1	1775.11	4165.84	DLBCL-B	0	0	0	0
gkajakjg-1	1769.64	4147.87	T-FH	0	0	0	0
gkajdhog-1	1776.11	4149.33	FL-B	0	0	0	0
gkajdonl-1	1771.69	4142.39	DLBCL-B	0	0	0	0
gkajedpd-1	1780.19	4143.3	rFRC	0	0	0	0
gkajfbho-1	1778.31	4130.63	rFRC	0	0	0	0
gkajhifd-1	1775	4134.49	rFRC	0	0	0	0
gkajhjjb-1	1807.86	4160.32	DLBCL-B	0	0	0	0
gkajjeei-1	1809.34	4176.51	FRC	0	0	0	0
gkajlpkj-1	1811	4170.74	Myeloid	4.19509	0	0	0
gkajmgmm-1	1808.09	4165.25	DLBCL-B	0	0	0	0
gkajodbd-1	1827.04	4235.12	rFRC	0	0	0	5.77945
gkaklpik-1	1815.57	4196.39	DLBCL-B	0	0	0	0
gkakpgjf-1	1802.37	4222.79	rFRC	0	0	0	4.76456
gkalcdgd-1	1809.99	4222.83	rFRC	0	0	0	3.28989
gkalcelb-1	1813.27	4201.59	Myeloid	5.22938	0	0	0
gkalcgof-1	1826.75	4203.73	DLBCL-B	0	0	0	0
gkaldgkh-1	1829.03	4208.27	FRC	0	0	0	0
gkalfkfp-1	1824.66	4207.76	T-REG	0	0	0	3.795
gkaljaol-1	1810.66	4181.34	DLBCL-B	0	0	0	0
gkalkemj-1	1814.96	4189.34	T-FH	0	0	0	0
gkallonl-1	1820.56	4185.32	DLBCL-B	3.81649	0	0	0
gkalnjgp-1	1792.96	4131.26	Myeloid	4.86778	0	0	3.5043
gkaloend-1	1795.42	4138.17	DLBCL-B	0	0	0	0
gkalohka-1	1798.29	4135.32	T-REG	0	0	0	0
gkamajgm-1	1790.13	4157.66	DLBCL-B	4.18867	0	0	0
gkambnhn-1	1791.08	4152.97	DLBCL-B	0	0	0	0
gkamebio-1	1801.52	4145.23	rFRC	0	0	0	0
gkamhdei-1	1798.8	4165.32	DLBCL-B	0	0	0	0
gkamhpjn-1	1802.48	4161.5	Myeloid	0	0	0	0
gkamihjl-1	1801.56	4157.36	Myeloid	0	0	0	0
gkamjbpc-1	1795.27	4154.48	rFRC	0	0	0	0
gkamkdbo-1	1802.08	4152.4	Myeloid	3.37039	0	0	3.37039
gkamkonp-1	1716.15	4346.42	DLBCL-B	0	2.76373	0	0
gkamnjdf-1	1721.82	4352.7	T-FH	0	0	0	0
gkamnjjd-1	1717.94	4354.16	DLBCL-B	0	0	0	0
gkampmek-1	1710.56	4354.37	DLBCL-B	0	0	0	0
gkampnme-1	1718.72	4358.98	DLBCL-B	0	0	0	0
gkanaglo-1	1713.41	4366.65	DLBCL-B	0	0	0	0
gkaneghn-1	1721.1	4364.3	DLBCL-B	0	0	0	0
gkanekgk-1	1711.9	4361.36	DLBCL-B	0	0	0	0
gkanjobb-1	1724.33	4361.82	DLBCL-B	0	0	0	0
gkannjkp-1	1739.44	4353.19	rFRC	0	0	0	4.0629
gkanpedk-1	1724.54	4366.71	rFRC	0	0	0	4.46828
gkanpien-1	1727.09	4352.76	DLBCL-B	0	0	0	0
gkanpkge-1	1760.82	4392.64	T-TOX	0	0	0	0
gkaodllm-1	1761.15	4388.71	T-TOX	0	0	0	0
gkaoknel-1	1767.63	4396.63	DLBCL-B	0	0	0	0
gkaolmdp-1	1753.97	4413.79	DLBCL-B	0	0	0	0
gkaopfam-1	1753.47	4418.89	DLBCL-B	0	0	0	0
gkapanhf-1	1746.04	4415.73	Myeloid	0	0	0	0
gkapaoae-1	1763.33	4411.02	DLBCL-B	0	0	2.88594	0
gkapcpnn-1	1761.13	4418.03	DLBCL-B	0	0	0	0
gkapegfp-1	1769.28	4417.49	DLBCL-B	0	0	0	0
gkapepik-1	1767.38	4414.03	DLBCL-B	0	0	0	0
gkaphajn-1	1743.87	4390.7	Myeloid	0	0	0	0
gkapkmaj-1	1752.31	4409.24	DLBCL-B	0	0	0	0
gkbaaija-1	1758.76	4407.25	DLBCL-B	3.5997	0	0	0
gkbacceo-1	1756.19	4394.06	DLBCL-B	0	0	0	0
gkbahcce-1	1713.94	4375.63	DLBCL-B	0	0	0	0
gkbajeio-1	1720.25	4380.37	rFRC	0	0	0	0
gkbajggg-1	1716.95	4379.52	DLBCL-B	0	0	0	0
gkbakell-1	1716.75	4388.59	DLBCL-B	0	0	0	0
gkbalpkh-1	1718.84	4399.62	DLBCL-B	0	0	0	0
gkbanjhh-1	1720.8	4390.45	rFRC	0	0	0	0
gkbaomaj-1	1730.83	4408.55	DLBCL-B	0	0	0	0
gkbbdnlo-1	1727.74	4404.6	DLBCL-B	0	0	0	0
gkbbflip-1	1725.72	4400.54	DLBCL-B	0	0	0	0
gkbbjgnf-1	1731.3	4400.14	T-FH	0	0	0	4.15928
gkbbklkg-1	1738.29	4390.26	Myeloid	0	0	0	0
gkbbmfig-1	1723.72	4377.74	DLBCL-B	0	0	0	0
gkbbncjf-1	1731.03	4373.62	rFRC	0	4.29679	0	5.89528
gkbbokhe-1	1730	4379.66	rFRC	0	0	0	3.65677
gkbbphec-1	1725.04	4383.05	DLBCL-B	0	0	0	0
gkbcbbob-1	1760.1	4372.56	DLBCL-B	0	0	0	0
gkbcfdjd-1	1765.55	4383.93	rFRC	0	0	0	5.23414
gkbcgick-1	1763.25	4379.06	DLBCL-B	0	0	0	3.93838
gkbcjcdd-1	1765.48	4371.66	rFRC	0	3.3596	0	0
gkbclbbn-1	1742.08	4385.75	Myeloid	3.64944	0	0	0
gkbcpbei-1	1743.15	4376.38	DLBCL-B	0	0	0	0
gkbdakcb-1	1741.79	4379.69	DLBCL-B	0	0	0	0
gkbdbnoo-1	1747.66	4380.98	DLBCL-B	2.82871	0	0	0
gkbdclkb-1	1757.4	4384.35	DLBCL-B	0	0	0	0
gkbdencf-1	1754.24	4374.98	DLBCL-B	0	0	0	3.31
gkbdfagi-1	1746.71	4372.95	DLBCL-B	0	0	0	0
gkbdkckl-1	1731.74	4429.96	rFRC	0	4.79381	0	4.79381
gkbdkfgb-1	1734.13	4424.28	DLBCL-B	0	0	0	0
gkbdkjib-1	1716.85	4468.23	DLBCL-B	0	0	0	0
gkbdmocj-1	1724.15	4472.87	DLBCL-B	0	0	0	0
gkbeakic-1	1714.94	4471.26	DLBCL-B	0	0	0	0
gkbeapco-1	1725.62	4471.27	DLBCL-B	0	0	0	0
gkbecboi-1	1720.2	4419.63	DLBCL-B	0	0	0	0
gkbeehln-1	1721.44	4454.85	DLBCL-B	0	0	0	0
gkbefgoo-1	1724.88	4463.87	DLBCL-B	0	0	0	0
gkbefhci-1	1723.43	4459.4	DLBCL-B	0	0	0	0
gkbekbpl-1	1725.82	4444.69	rFRC	0	0	0	4.53895
gkbekkje-1	1725.08	4440.86	DLBCL-B	0	0	0	0
gkbemcgc-1	1710.32	4421.36	DLBCL-B	0	0	0	0
gkbemchc-1	1719.84	4414.25	DLBCL-B	0	0	0	0
gkbeofoh-1	1717.18	4423.51	DLBCL-B	0	0	0	0
gkbepbek-1	1713.26	4416.07	DLBCL-B	0	0	0	0
gkbfdkdo-1	1732.54	4434.98	DLBCL-B	0	0	0	0
gkbfegmp-1	1733.4	4442.09	DLBCL-B	0	0	0	0
gkbfgmkk-1	1737.16	4434.42	T-FH	0	0	0	0
gkbfgokd-1	1740.62	4471.03	DLBCL-B	0	0	0	0
gkbfhaac-1	1735.85	4459.03	DLBCL-B	0	0	0	0
gkbfhefk-1	1740.13	4461.11	DLBCL-B	0	0	0	0
gkbfkkjk-1	1740.14	4453.72	DLBCL-B	0	0	0	0
gkbflpja-1	1730.56	4463.15	DLBCL-B	0	0	0	0
gkbfpopd-1	1732.45	4452.49	DLBCL-B	0	0	0	0
gkbgaack-1	1730.25	4447.74	DLBCL-B	0	0	0	0
gkbgbokb-1	1766.62	4421.8	DLBCL-B	0	0	0	0
gkbgdmca-1	1767.54	4441.51	DLBCL-B	0	0	0	0
gkbgepid-1	1759.59	4439.18	DLBCL-B	0	0	0	0
gkbgjbmb-1	1761.09	4432.27	T-TOX	0	0	0	0
gkbgjojc-1	1753.37	4463.12	rFRC	0	0	0	0
gkbglbge-1	1756.72	4466.67	rFRC	0	3.43496	0	3.43496
gkbgofkb-1	1757.04	4459.97	DLBCL-B	0	0	0	0
gkbhebip-1	1759.51	4451.3	DLBCL-B	0	0	0	0
gkbhjbnk-1	1758.36	4471.89	DLBCL-B	0	0	0	0
gkbhjkgl-1	1763.6	4460.76	DLBCL-B	0	0	0	0
gkbhkaok-1	1743.65	4467.85	DLBCL-B	0	0	0	0
gkbhlfln-1	1750.78	4457.43	rFRC	3.58595	3.58595	0	3.58595
gkbhlgeb-1	1750.52	4469.19	DLBCL-B	0	0	0	0
gkbhpbda-1	1748.71	4462.84	DLBCL-B	0	0	0	0
gkbibejk-1	1754.39	4446.5	DLBCL-B	0	0	0	0
gkbieeed-1	1744.37	4454.21	T-FH	0	0	0	0
gkbifdfn-1	1753.21	4440.32	DLBCL-B	0	0	0	0
gkbinboa-1	1751.45	4436.91	DLBCL-B	0	0	0	0
gkbjfnhh-1	1773.36	4376.24	rFRC	0	0	0	4.51855
gkbjgeeo-1	1780.55	4372.15	rFRC	5.04243	0	0	0
gkbjhaje-1	1800.03	4369.12	Myeloid	4.28967	0	0	0
gkbjllaf-1	1776.64	4364.03	rFRC	0	0	0	6.24701
gkbjmeba-1	1797.3	4401.48	FRC	0	0	0	0
gkbjofeb-1	1800.9	4398.19	rFRC	0	0	0	0
gkbjogaj-1	1784.33	4385.07	DLBCL-B	0	0	0	0
gkbjpahe-1	1788.95	4389.94	DLBCL-B	0	0	0	0
gkbkbgbm-1	1777.07	4386.73	DLBCL-B	0	0	0	0
gkbkbjmo-1	1805.6	4408.58	DLBCL-B	0	0	0	0
gkbkdhdi-1	1811.22	4434.29	Myeloid	0	0	0	0
gkbkdpfc-1	1814.2	4457.15	DLBCL-B	0	0	0	0
gkbkfhck-1	1803.12	4448.6	DLBCL-B	0	0	0	0
gkbknbgh-1	1808.74	4452.12	DLBCL-B	0	0	0	0
gkbleahk-1	1806.42	4446.9	DLBCL-B	0	0	0	0
gkblejki-1	1803.54	4439.28	DLBCL-B	0	0	0	0
gkblgcok-1	1827.35	4452.64	DLBCL-B	0	0	0	0
gkbliina-1	1823.14	4448.55	rFRC	0	0	0	0
gkblmojf-1	1816.77	4430.43	rFRC	0	0	0	4.01364
gkblnnfl-1	1802.18	4427.48	DLBCL-B	0	0	0	0
gkbmajff-1	1810.84	4424.5	FRC	0	0	0	0
gkbmcnog-1	1821.17	4433.12	T-REG	0	0	0	0
gkbmddao-1	1821.99	4421.96	rFRC	0	0	2.95224	0
gkbmfbii-1	1830.12	4417.56	FRC	0	0	0	0
gkbmggml-1	1774.47	4406.23	DLBCL-B	0	0	0	0
gkbmgpci-1	1785.33	4431.36	DLBCL-B	0	0	0	0
gkbmhcfo-1	1781.5	4429.25	T-FH	0	0	0	0
gkbmiclo-1	1783.17	4419.58	rFRC	4.81179	0	0	0
gkbmlclg-1	1774.12	4414.4	DLBCL-B	0	0	0	0
gkbmofki-1	1789.33	4441.79	DLBCL-B	0	0	0	0
gkbnacbl-1	1791.17	4458.93	DLBCL-B	0	0	0	0
gkbnbpli-1	1799.73	4451.42	DLBCL-B	0	0	0	0
gkbncfmo-1	1797.86	4446.54	DLBCL-B	0	0	0	0
gkbnfehl-1	1800.67	4445.01	DLBCL-B	0	0	0	0
gkbnglpg-1	1771.78	4458.55	DLBCL-B	0	0	0	0
gkbnhfhd-1	1785.35	4449.7	DLBCL-B	0	0	0	0
gkbnhpcj-1	1782.25	4440.43	DLBCL-B	0	0	0	0
gkbnicnf-1	1777.49	4441	DLBCL-B	0	0	0	0
gkbnkdea-1	1770.85	4452.32	DLBCL-B	0	0	0	0
gkbnkjhf-1	1795.32	4431.18	DLBCL-B	0	0	0	0
gkbnomci-1	1800.47	4432.82	DLBCL-B	0	0	0	0
gkboeigo-1	1790.8	4431.07	DLBCL-B	0	0	0	0
gkbohonb-1	1790.24	4412.29	DLBCL-B	0	0	0	0
gkboinpj-1	1799.6	4423.4	DLBCL-B	0	0	0	0
gkboohik-1	1790.24	4421.73	DLBCL-B	0	0	0	0
gkbpadom-1	1804.79	4373.17	Myeloid	4.91365	0	0	0
gkbpbimm-1	1815.45	4384.97	rFRC	0	0	0	0
gkbpcpla-1	1808.72	4382.41	rFRC	4.45139	0	0	0
gkbpnpnf-1	1811.01	4376.35	rFRC	2.98911	2.98911	0	0
gkbponib-1	1804.48	4390.56	DLBCL-B	0	0	0	0
gkbppaah-1	1807.75	4404.88	DLBCL-B	0	0	0	0
gkcacoag-1	1805.33	4397.98	DLBCL-B	0	0	0	0
gkcafhfi-1	1835.46	4386.65	T-FH	0	0	0	0
gkcajadg-1	1829.23	4386.38	DLBCL-B	0	0	0	0
gkcakkol-1	1820.04	4458.19	rFRC	0	0	0	0
gkcaloce-1	1828.59	4460.26	DLBCL-B	0	0	0	0
gkcapcip-1	1825.32	4498.79	DLBCL-B	0	0	0	0
gkcapeia-1	1821.72	4500.82	DLBCL-B	0	0	0	0
gkcbbnaf-1	1835.51	4451.89	DLBCL-B	0	0	0	0
gkcbgaba-1	1833.72	4464.46	DLBCL-B	0	0	0	0
gkcbginj-1	1837.18	4460.09	T-FH	0	0	0	0
gkcbjpfe-1	1838.97	4464.39	rFRC	0	0	0	0
gkccanin-1	1834.8	4416.36	BEC	0	4.39445	0	0
gkccbhak-1	1837.3	4437.32	DLBCL-B	0	0	0	0
gkccfbln-1	1826.09	4406.41	Myeloid	0	0	0	0
gkccgndd-1	1833.28	4411.33	BEC	0	0	0	0
gkccmknn-1	1856.77	4537.47	rFRC	0	3.60317	0	0
gkccpdcp-1	1850.81	4534.47	Myeloid	3.75342	0	0	0
gkcdhjnj-1	1855.66	4561.87	Myeloid	0	0	0	0
gkcdknip-1	1851.36	4562.19	rFRC	0	0	0	0
gkcdlifo-1	1853.2	4570.24	T-TOX	0	0	0	0
gkcdoklm-1	1855.13	4540.73	T-FH	0	5.13869	0	0
gkcdpegj-1	1860.77	4556.65	FRC	0	0	0	0
gkcdpnne-1	1858.37	4543.2	rFRC	0	0	0	0
gkcegehc-1	1849.48	4549.06	DLBCL-B	3.75342	0	0	0
gkcegfpg-1	1866.93	4468.76	DLBCL-B	0	0	0	0
gkcekljo-1	1864.83	4486.32	DLBCL-B	0	0	0	0
gkcemada-1	1864.45	4479.42	BEC	0	0	4.3332	0
gkcemcmk-1	1865.91	4511.63	DLBCL-B	0	0	0	0
gkcepopm-1	1868.44	4493.07	DLBCL-B	0	0	0	0
gkcfbboj-1	1853.2	4494.65	DLBCL-B	0	0	0	0
gkcfnllg-1	1860.1	4508.3	DLBCL-B	0	4.05174	0	0
gkcgbkom-1	1849.18	4481.65	FRC	0	0	0	0
gkcgdgih-1	1851.72	4487.53	DLBCL-B	0	0	0	0
gkcggbpo-1	1852.69	4472.74	rFRC	0	4.26169	0	0
gkcginil-1	1856.61	4423.84	T-REG	3.22736	0	0	3.22736
gkcgjjbj-1	1859.11	4433.91	DLBCL-B	0	0	0	0
gkcgnmbm-1	1862.6	4429.16	Myeloid	4.16342	0	0	4.16342
gkcgodfc-1	1864.71	4426.38	rFRC	0	0	0	0
gkcgooga-1	1862.27	4461.43	FRC	4.35572	0	0	0
gkchhcgf-1	1849.09	4462.66	DLBCL-B	5.05784	0	0	0
gkchjjhl-1	1867.95	4455.07	FL-B	0	0	0	0
gkchkepg-1	1864.9	4445.28	Myeloid	0	0	0	0
gkchlbin-1	1867.96	4450.93	DLBCL-B	3.80354	0	0	0
gkchndgp-1	1856.07	4452.5	DLBCL-B	0	0	0	0
gkchpnno-1	1871.15	4467.1	T-H	0	0	0	0
gkciabhi-1	1872.14	4457.95	rFRC	0	0	0	0
gkciafmf-1	1871.46	4449.77	rFRC	0	0	0	3.55905
gkciblhb-1	1871.34	4441.35	rFRC	0	0	0	0
gkcibohi-1	1872.99	4424.54	rFRC	0	0	0	0
gkcicdap-1	1860.93	4371.79	DLBCL-B	0	0	0	0
gkcifglc-1	1858.75	4366.35	rFRC	0	0	0	0
gkcifngc-1	1856.03	4369.95	DLBCL-B	0	0	0	0
gkciholb-1	1861.68	4401.06	rFRC	0	3.39096	0	0
gkciidph-1	1867.3	4419.41	Myeloid	0	0	0	0
gkcijndn-1	1865.97	4413.57	Myeloid	0	0	0	0
gkcikfch-1	1871.29	4415.05	DLBCL-B	0	0	0	0
gkciocfe-1	1858.74	4417.35	Myeloid	0	0	0	5.20849
gkcjabfk-1	1867.89	4404.38	rFRC	0	0	0	0
gkcjcpfm-1	1865.33	4389.94	DLBCL-B	0	0	0	0
gkcjddcj-1	1859	4386.8	rFRC	0	0	0	5.88093
gkcjddim-1	1841.59	4386.18	DLBCL-B	0	0	0	0
gkcjdiic-1	1842.98	4412.27	FRC	0	0	0	0
gkcjfjio-1	1839.88	4403.4	FRC	0	0	3.23437	0
gkckdcod-1	1848.83	4431.99	DLBCL-B	0	0	0	0
gkckellp-1	1844	4454.71	Myeloid	5.60987	0	0	0
gkckeooa-1	1853.97	4445.37	DLBCL-B	0	0	0	0
gkckfogj-1	1838.91	4443.2	Myeloid	0	0	0	0
gkckgjnk-1	1842.77	4447.29	Myeloid	0	0	0	0
gkckjiip-1	1848.23	4438.05	FL-B	0	0	0	0
gkcknbhk-1	1841.02	4428.92	rFRC	0	0	0	0
gkckncgf-1	1847.32	4426.04	Myeloid	4.40504	0	0	0
gkckpnem-1	1850.82	4420.99	DLBCL-B	0	0	0	0
gkclaloh-1	1837.67	4424.19	FRC	0	0	0	0
gkclbglk-1	1841.4	4420.67	FRC	0	0	0	0
gkclbhin-1	1852.45	4396.15	FRC	0	0	0	0
gkclcdch-1	1853.32	4415.72	DLBCL-B	0	0	0	0
gkcldfgo-1	1854.77	4409.68	DLBCL-B	0	0	0	0
gkclfgok-1	1845.53	4358.55	T-FH	0	0	0	0
gkclgmlo-1	1844.07	4364.23	T-FH	0	0	0	3.55244
gkcljgao-1	1790.14	4170.1	DLBCL-B	2.8972	0	0	0
gkcljjlj-1	1789.56	4188.42	T-REG	0	0	0	0
gkclmdpc-1	1790.26	4180.44	Myeloid	4.45139	0	0	0
gkcmcbce-1	1802.26	4256.64	FRC	0	4.248	0	0
gkcmopkm-1	1794.19	4236.15	rFRC	0	0	0	4.56056
gkcnahch-1	1791.74	4241.92	rFRC	0	0	0	0
gkcncjjc-1	1786.76	4238.55	Myeloid	0	0	0	0
gkcndfen-1	1798.75	4208.16	DLBCL-B	0	0	0	0
gkcnganf-1	1803.51	4214.13	T-FH	5.90801	0	0	0
gkcnkiee-1	1796.29	4216.07	T-REG	0	0	0	0
gkcnldgh-1	1805.27	4212.59	FRC	0	0	0	0
gkcochia-1	1800.6	4172.54	DLBCL-B	0	0	0	0
gkcoeoog-1	1803.59	4187.64	Myeloid	4.00832	0	0	0
gkcofeeg-1	1803.04	4181.13	DLBCL-B	0	0	0	0
gkcofhfo-1	1802.97	4176.51	DLBCL-B	0	0	0	0
gkcoimek-1	1811.34	4265.33	FRC	0	0	0	0
gkcojkob-1	1804.09	4281.28	FRC	0	0	0	0
gkcokdjh-1	1812.1	4276.78	FRC	0	0	0	0
gkcomcbe-1	1800.59	4268.63	T-FH	0	0	0	0
gkcpaaam-1	1807.6	4287.16	Myeloid	0	0	0	0
gkcpbcpg-1	1813.51	4292.49	FRC	0	0	0	0
gkcpknmm-1	1790.27	4287.32	DLBCL-B	0	0	0	0
gkcpkpfd-1	1794.61	4294.81	rFRC	0	0	0	0
gkcpkpie-1	1836.12	4285.4	FRC	0	0	0	0
gkcppnma-1	1829.23	4291.45	FRC	0	0	0	0
gkdafkpe-1	1840.65	4286.86	FRC	0	0	0	0
gkdahaoe-1	1833.85	4268.48	rFRC	0	0	0	0
gkdahgmh-1	1827.63	4263.94	FRC	0	0	0	0
gkdaijjm-1	1823.85	4266.77	FRC	0	0	0	0
gkdanlhi-1	1821.55	4273.6	FRC	0	0	0	0
gkdapmjj-1	1844.8	4274.15	DLBCL-B	0	0	0	0
gkdbdfbo-1	1824.79	4212.97	rFRC	0	4.99761	0	0
gkdbfgcg-1	1828.95	4217.7	rFRC	0	0	0	0
gkdbidgi-1	1824.97	4218.35	DLBCL-B	0	0	0	0
gkdbkomc-1	1820.51	4214	FRC	0	0	0	0
gkdbpbpp-1	1826.79	4213.68	rFRC	0	0	0	0
gkdcdcko-1	1828.95	4224.43	DLBCL-B	0	0	0	0
gkdcifij-1	1837.86	4248.74	DLBCL-B	0	0	0	0
gkdckljj-1	1814.27	4236.12	FL-B	0	0	0	0
gkdcpdbf-1	1834.62	4229.63	rFRC	0	0	0	0
gkddaaol-1	1810.38	4217.97	DLBCL-B	0	0	0	0
gkddajib-1	1772.68	4219.48	T-FH	0	0	0	0
gkddlfmh-1	1785.88	4282.46	DLBCL-B	0	0	0	0
gkddlmpo-1	1785.81	4275.52	DLBCL-B	0	0	0	0
gkddnena-1	1789.11	4269.35	FRC	0	0	0	0
gkddnkmc-1	1788.78	4302.05	DLBCL-B	0	0	0	0
gkddobnl-1	1776.67	4294.88	DLBCL-B	0	0	0	0
gkddpeal-1	1776.71	4337.68	DLBCL-B	0	0	0	0
gkddpiep-1	1771.87	4327.59	DLBCL-B	0	0	0	0
gkdecdmm-1	1774.86	4279.23	DLBCL-B	0	0	0	0
gkdefmjc-1	1771.89	4287.26	rFRC	0	0	0	0
gkdemjii-1	1784.87	4291.39	DLBCL-B	0	0	0	0
gkdemlog-1	1781.91	4296.45	DLBCL-B	0	0	0	0
gkdenkmn-1	1781.89	4334.07	T-FH	0	0	0	0
gkdeoaml-1	1783.5	4350.96	DLBCL-B	0	0	0	0
gkdfbfjk-1	1780.68	4254.94	T-REG	0	0	0	0
gkdfbfmb-1	1772.65	4260.93	T-REG	0	0	0	2.60966
gkdffjik-1	1779.36	4285.94	DLBCL-B	0	0	0	0
gkdfgpmc-1	1780.6	4270.23	DLBCL-B	0	0	0	0
gkdfhgbb-1	1772.98	4228.31	DLBCL-B	0	0	0	0
gkdganed-1	1780.64	4238.86	T-REG	0	0	0	0
gkdgcpkd-1	1777.65	4242.61	FDC	4.65555	0	0	0
gkdghbgd-1	1774.09	4232.94	DLBCL-B	0	0	0	0
gkdgoicn-1	1769.8	4232.61	DLBCL-B	0	0	0	0
gkdgppph-1	1798.63	4305.85	DLBCL-B	0	0	0	0
gkdhdokk-1	1789.48	4293.74	DLBCL-B	0	0	0	0
gkdhepnh-1	1790.04	4299.15	DLBCL-B	0	0	0	0
gkdhgkhf-1	1799.54	4297.37	Myeloid	5.38629	0	0	0
gkdhhaoh-1	1787.5	4332.38	T-FH	0	0	0	0
gkdiamnd-1	1789.96	4339	DLBCL-B	0	0	0	0
gkdicfob-1	1795.46	4339.88	DLBCL-B	0	0	0	0
gkdidpfp-1	1794.02	4333.29	DLBCL-B	0	0	0	0
gkdieipk-1	1798.66	4314.69	DLBCL-B	0	0	0	0
gkdilngc-1	1799.41	4323.2	DLBCL-B	0	0	0	0
gkdinmfi-1	1789.68	4316.93	FDC	4.82396	0	0	0
gkdiobhc-1	1814.55	4301.11	FRC	0	0	0	0
gkdjaoof-1	1835.07	4313.04	FRC	0	0	0	0
gkdjgbof-1	1829.14	4303.89	BEC	0	0	0	0
gkdjmdnd-1	1805.19	4348.54	Myeloid	4.53895	0	0	0
gkdkajee-1	1819.36	4361.89	DLBCL-B	0	0	0	0
gkdkclfb-1	1815.54	4360.29	Myeloid	3.44079	0	0	3.44079
gkdkdcjh-1	1811.62	4366.6	Myeloid	4.46318	0	0	0
gkdkepfi-1	1810.19	4350.62	Myeloid	5.35912	0	0	3.67533
gkdkhgac-1	1828.79	4335.56	Myeloid	5.54431	0	0	0
gkdkkpio-1	1826.68	4375.8	DLBCL-B	0	0	0	0
gkdknmao-1	1833.14	4374.4	Myeloid	0	0	0	0
gkdkpafd-1	1827.4	4361.02	Myeloid	0	0	0	0
gkdlamda-1	1815.01	4330.75	rFRC	0	4.35572	0	0
gkdlciio-1	1807.26	4335.65	DLBCL-B	0	0	0	0
gkdlfjom-1	1839.98	4297.67	FRC	0	0	0	0
gkdllbkm-1	1847.64	4300.9	FRC	0	0	0	0
gkdlmonh-1	1844.53	4294.05	FRC	0	0	0	0
gkdlncba-1	1851.66	4328.83	FL-B	0	0	0	0
gkdmchaf-1	1848.93	4333.77	DLBCL-B	0	0	0	0
gkdmcnin-1	1837.92	4330.41	T-TOX	0	0	0	0
gkdmdpio-1	1838.7	4338.35	DLBCL-B	0	0	0	0
gkdmeikl-1	1846.8	4341.26	DLBCL-B	0	0	0	0
gkdmkfhh-1	1844.95	4354.01	DLBCL-B	0	0	0	0
gkdmkgie-1	1850.9	4346.44	DLBCL-B	0	0	0	0
gkdmlnfa-1	1855.64	4361.8	DLBCL-B	0	0	0	0
gkdmnpko-1	1851.72	4340.02	T-REG	0	0	0	0
gkdnfeji-1	1849.18	4350.35	rFRC	0	0	0	4.22782
gkdnfpbp-1	1855.6	4348.65	DLBCL-B	0	0	0	0
gkdnhkpa-1	1851.48	4308.04	T-FH	0	0	0	0
gkdnmmdj-1	1848.92	4324.3	DLBCL-B	3.16228	0	0	0
gkdoiikb-1	1843.41	4312.41	FRC	0	0	0	0
gkdonbeg-1	1723.35	4238.58	DLBCL-B	0	0	0	0
gkdonfjf-1	1723.98	4244.46	DLBCL-B	0	0	0	0
gkdopjoe-1	1726.19	4241.92	DLBCL-B	0	0	0	0
gkdpaiea-1	1719.03	4266.25	DLBCL-B	0	0	0	0
gkdpgahc-1	1725.74	4271.82	DLBCL-B	0	0	0	0
gkdpgaop-1	1726.3	4253.66	DLBCL-B	0	0	0	0
gkdphcll-1	1710.59	4261.44	DLBCL-B	0	0	0	0
gkdplodc-1	1714.59	4256.94	DLBCL-B	0	0	0	0
gkdpmgcf-1	1733.12	4266.5	DLBCL-B	0	0	0	0
gkeabckp-1	1731.46	4260.4	DLBCL-B	0	0	0	0
gkeabian-1	1731.2	4253.14	DLBCL-B	0	0	0	0
gkeabnkp-1	1733.86	4229.15	FRC	0	0	0	0
gkeacece-1	1729.82	4224.27	FRC	0	0	0	0
gkeacgic-1	1734.53	4220.31	BEC	0	4.20155	0	0
gkeaehhn-1	1726.15	4289.01	DLBCL-B	0	0	0	0
gkeajjcm-1	1730.73	4299.7	DLBCL-B	0	0	0	0
gkeakpip-1	1730.99	4292.53	DLBCL-B	0	0	0	0
gkeannpg-1	1728.25	4315.7	rFRC	3.61717	3.61717	2.57088	0
gkebamge-1	1731.02	4336.47	Myeloid	0	0	0	4.35193
gkebdilk-1	1729.27	4329.84	DLBCL-B	0	0	0	3.14299
gkebkgjb-1	1724.91	4335.78	DLBCL-B	0	0	0	0
gkebncjk-1	1729.28	4340.59	FRC	0	0	0	0
gkebokpj-1	1734.82	4323.68	DLBCL-B	0	0	0	0
gkecagbe-1	1737.54	4310.42	DLBCL-B	0	0	3.53612	0
gkecaoko-1	1736.47	4340.29	rFRC	0	0	0	4.94777
gkecbbik-1	1741.28	4316.06	DLBCL-B	0	0	0	0
gkecbebh-1	1750.35	4249.87	FRC	0	0	0	0
gkeceedb-1	1766.99	4267.98	rFRC	4.49945	0	0	4.96528
gkecehmd-1	1752.13	4258.71	Myeloid	0	0	0	0
gkecfjpd-1	1749.94	4254.71	Myeloid	0	0	0	0
gkecgpnm-1	1755.08	4317.27	DLBCL-B	0	0	0	0
gkechgii-1	1759.22	4299.35	rFRC	0	0	0	0
gkecjkgc-1	1754.15	4294.66	Myeloid	4.29679	0	0	0
gkeckkge-1	1754.09	4312.33	rFRC	4.16342	0	0	0
gkeclegd-1	1748.65	4295.67	DLBCL-B	0	0	0	0
gkecndlj-1	1763.64	4296.56	Myeloid	0	0	0	0
gkedagbh-1	1766.81	4315.97	DLBCL-B	0	0	0	0
gkedbmff-1	1766.39	4307.43	rFRC	0	0	0	0
gkedclma-1	1751.24	4277.81	rFRC	0	0	0	0
gkedhldp-1	1744.62	4288.66	DLBCL-B	0	0	0	0
gkednhjd-1	1747.8	4325.87	rFRC	0	0	0	4.76072
gkeefkbd-1	1747.88	4342.81	rFRC	4.31119	0	0	0
gkeegkcj-1	1750.12	4333.93	rFRC	3.47352	0	0	5.05784
gkeehbah-1	1744.14	4332.04	Myeloid	0	0	0	4.63513
gkeehkhi-1	1766.07	4322.13	DLBCL-B	0	0	0	4.0914
gkeehnoc-1	1761.34	4349.56	FRC	0	0	0	3.97186
gkeeidkb-1	1769.01	4365.81	T-REG	0	0	0	0
gkeekelm-1	1761	4365.86	DLBCL-B	0	0	0	0
gkeepffj-1	1760.81	4360.04	DLBCL-B	0	0	0	0
gkeepmfp-1	1766.73	4356.4	BEC	0	0	0	0
gkefacpf-1	1768.84	4353.59	BEC	0	3.92207	0	0
gkefbalm-1	1750.09	4353.73	DLBCL-B	0	0	0	4.16218
gkefddpa-1	1754.87	4367.06	DLBCL-B	0	0	0	0
gkefdfmc-1	1754.88	4360.76	DLBCL-B	3.61014	0	0	0
gkefekoo-1	1733.24	4277.6	DLBCL-B	0	0	0	0
gkefffno-1	1730.46	4277.92	DLBCL-B	0	0	0	0
gkefgcdc-1	1718.48	4314.56	rFRC	4.66592	3.58595	0	0
gkefgfkh-1	1711.95	4326.87	rFRC	0	3.17318	0	0
gkefkidh-1	1710.86	4305.97	Myeloid	0	0	0	0
gkefnkip-1	1718.02	4322.62	rFRC	0	3.07749	0	0
gkegbmnf-1	1722.01	4319.9	rFRC	3.82962	0	0	0
gkegcdlb-1	1722.66	4278.77	DLBCL-B	0	0	0	0
gkegcohh-1	1723.81	4295.51	DLBCL-B	0	0	0	0
gkegdmkn-1	1723.18	4283.87	DLBCL-B	0	0	0	0
gkegeggj-1	1724.99	4280.53	DLBCL-B	0	0	0	0
[truncated: 13,411 more rows]

## Sheet: (F)
Cell type	CD45RA	CD45RO	TIM3	PD1	LAG3	CXCL13
CD8 Naive	1.04944	-0.32058	-0.0975737	-0.182618	-0.0433007	-0.0264587
Memory T-TOX	-0.37215	1.10556	0.0205588	0.200364	0.0995622	-0.100524
PD1 T-TOX	-0.262665	1.79617	2.15352	1.85564	1.94625	0.409191

## Sheet: (G)
Sample	Entity	CXCL13pos count	Total count	% CXCL13pos
DLBCL-10	DLBCL	1316	29753	4.42308
DLBCL-11	DLBCL	33	1352	2.44083
DLBCL-2	DLBCL	164	7640	2.1466
DLBCL-9	DLBCL	189	5878	3.21538
FL-5	FL	22	9402	0.233993
FL-7	FL	1	3611	0.0276932
FL-8	FL	7	1279	0.547303
FL-9	FL	282	12762	2.20969
rLN-3	rLN	3	1016	0.295276
rLN-5	rLN	9	4784	0.188127
rLN-7	rLN	12	649	1.849

## Sheet: (H)
Correlation matrix
	CD45RA	CCR7	CXCL13	GZMA	GZMH	NKG7	PRF1	IFNG	PD1	LAG3	TIM3	KLRG1	IL7RA	CD62L
CD45RA	1	0.84	-0.74	-0.49	-0.48	-0.48	-0.57	-0.68	-0.77	-0.65	-0.64	0.16	0.64	0.62
CCR7	0.84	1	-0.57	-0.75	-0.69	-0.76	-0.78	-0.87	-0.52	-0.74	-0.72	0.1	0.71	0.64
CXCL13	-0.74	-0.57	1	0.12	0.21	0.29	0.43	0.52	0.6	0.65	0.68	-0.37	-0.62	-0.58
GZMA	-0.49	-0.75	0.12	1	0.83	0.84	0.68	0.68	0.21	0.39	0.38	0.13	-0.43	-0.41
GZMH	-0.48	-0.69	0.21	0.83	1	0.86	0.77	0.75	0.28	0.55	0.52	0.06	-0.52	-0.4
NKG7	-0.48	-0.76	0.29	0.84	0.86	1	0.82	0.8	0.29	0.61	0.63	0.12	-0.57	-0.46
PRF1	-0.57	-0.78	0.43	0.68	0.77	0.82	1	0.94	0.4	0.82	0.82	-0.27	-0.57	-0.44
IFNG	-0.68	-0.87	0.52	0.68	0.75	0.8	0.94	1	0.44	0.88	0.84	-0.21	-0.71	-0.57
PD1	-0.77	-0.52	0.6	0.21	0.28	0.29	0.4	0.44	1	0.55	0.58	-0.03	-0.45	-0.49
LAG3	-0.65	-0.74	0.65	0.39	0.55	0.61	0.82	0.88	0.55	1	0.92	-0.21	-0.79	-0.62
TIM3	-0.64	-0.72	0.68	0.38	0.52	0.63	0.82	0.84	0.58	0.92	1	-0.33	-0.67	-0.62
KLRG1	0.16	0.1	-0.37	0.13	0.06	0.12	-0.27	-0.21	-0.03	-0.21	-0.33	1	-0.04	-0.03
IL7RA	0.64	0.71	-0.62	-0.43	-0.52	-0.57	-0.57	-0.71	-0.45	-0.79	-0.67	-0.04	1	0.77
CD62L	0.62	0.64	-0.58	-0.41	-0.4	-0.46	-0.44	-0.57	-0.49	-0.62	-0.62	-0.03	0.77	1
P-value matrix
	CD45RA	CCR7	CXCL13	GZMA	GZMH	NKG7	PRF1	IFNG	PD1	LAG3	TIM3	KLRG1	IL7RA	CD62L
CD45RA	0	5.88738e-13	1.7061e-06	9.6981e-05	0.00440932	0.000139729	0.000535439	6.17384e-06	2.79541e-08	0.000144593	0.000195615	0.29795	1.06811e-05	5.47204e-06
CCR7	5.88738e-13	0	0.000184757	1.36677e-08	1.20965e-05	4.01499e-09	3.33106e-07	2.91307e-10	1.1112e-05	1.37627e-05	2.42702e-05	0.41861	9.32622e-07	1.24332e-06
CXCL13	1.7061e-06	0.000184757	0	0.473404	0.927304	0.216054	0.262482	0.0110822	3.45995e-05	0.000247432	8.69671e-05	0.0189708	0.000107675	0.0004562
GZMA	9.6981e-05	1.36677e-08	0.473404	0	1.42756e-10	1.71285e-13	5.20862e-08	3.37674e-07	0.0510399	0.0169322	0.0185077	0.714512	0.00533124	0.00462218
GZMH	0.00440932	1.20965e-05	0.927304	1.42756e-10	0	2.2643e-12	3.25067e-12	3.43129e-08	0.0597925	0.00544174	0.0113633	0.86776	0.0128068	0.0573082
NKG7	0.000139729	4.01499e-09	0.216054	1.71285e-13	2.2643e-12	0	1.28853e-11	6.26477e-10	0.0139619	0.000433011	0.000870713	0.856196	0.000746709	0.00310836
PRF1	0.000535439	3.33106e-07	0.262482	5.20862e-08	3.25067e-12	1.28853e-11	0	1.95542e-14	0.0175048	1.57527e-05	3.6956e-05	0.232595	0.0019133	0.0173429
IFNG	6.17384e-06	2.91307e-10	0.0110822	3.37674e-07	3.43129e-08	6.26477e-10	1.95542e-14	0	0.00245775	7.25941e-09	8.00378e-08	0.0850163	6.1172e-06	0.000258123
PD1	2.79541e-08	1.1112e-05	3.45995e-05	0.0510399	0.0597925	0.0139619	0.0175048	0.00245775	0	0.000574772	0.00057452	0.959546	0.000906893	0.000205212
LAG3	0.000144593	1.37627e-05	0.000247432	0.0169322	0.00544174	0.000433011	1.57527e-05	7.25941e-09	0.000574772	0	2.77878e-10	0.0502502	6.83399e-07	0.000128792
TIM3	0.000195615	2.42702e-05	8.69671e-05	0.0185077	0.0113633	0.000870713	3.6956e-05	8.00378e-08	0.00057452	2.77878e-10	0	0.00239622	0.000140195	0.00050103
KLRG1	0.29795	0.41861	0.0189708	0.714512	0.86776	0.856196	0.232595	0.0850163	0.959546	0.0502502	0.00239622	0	0.447405	0.714428
IL7RA	1.06811e-05	9.32622e-07	0.000107675	0.00533124	0.0128068	0.000746709	0.0019133	6.1172e-06	0.000906893	6.83399e-07	0.000140195	0.447405	0	4.56701e-07
CD62L	5.47204e-06	1.24332e-06	0.0004562	0.00462218	0.0573082	0.00310836	0.0173429	0.000258123	0.000205212	0.000128792	0.00050103	0.714428	4.56701e-07	0

## Sheet: (I)
Gene	pct.EM2	pct.EM3	log2FC	p.val	p.val.adj
CCL4	0.259	0.891	-4.27	0	0
TCF7	0.707	0.098	3.45185	0	0
PRDM1	0.125	0.673	-3.29357	0	0
GZMH	0.041	0.549	-5.25462	0	0
AC004585.1	0.767	0.272	2.20679	0	0
GZMM	0.83	0.348	1.82359	0	0
LAG3	0.31	0.778	-2.96275	0	0
PRF1	0.25	0.709	-3.18198	0	0
GZMA	0.465	0.918	-2.35235	0	0
PASK	0.528	0.085	3.10031	0	0
GZMB	0.063	0.502	-5.16001	0	0
CCL3	0.057	0.49	-5.09872	0	0
FKBP5	0.572	0.151	2.36103	0	0
IFNG	0.324	0.712	-2.60116	0	0
NKG7	0.534	0.907	-2.80487	0	0
IGFBP4	0.383	0.025	4.21376	0	0
CCL5	0.685	0.935	-2.50556	0	0
CST7	0.899	0.985	-1.26154	0	0
EEF1A1	1	1	0.584044	0	0
CCR7	0.379	0.045	3.2205	0	0
DRAIC	0.5	0.107	2.22973	0	0
HAVCR2	0.125	0.517	-2.9372	5.95162e-300	2.17835e-295
MCUB	0.601	0.182	1.85287	2.71723e-295	9.94535e-291
CXCR6	0.046	0.409	-4.17064	5.89822e-289	2.15881e-284
CTSC	0.453	0.706	-1.61313	3.45145e-267	1.26327e-262
PTMS	0.34	0.666	-1.89454	2.53009e-266	9.26038e-262
LITAF	0.409	0.669	-1.84888	5.36329e-259	1.96302e-254
CCL4L2	0.088	0.444	-4.80914	6.22104e-251	2.27696e-246
IL7R	0.418	0.091	2.614	3.93665e-250	1.44085e-245
HCST	0.881	0.951	-0.827716	1.77751e-233	6.50586e-229
B2M	1	1	-0.337982	2.10242e-230	7.69506e-226
PHACTR2	0.661	0.288	1.44297	2.30544e-223	8.43813e-219
SYPL1	0.408	0.097	2.00785	5.07405e-223	1.85715e-218
NR3C1	0.637	0.269	1.46923	2.44937e-215	8.96492e-211
CAV1	0.386	0.09	2.49763	6.73711e-215	2.46585e-210
XCL2	0.271	0.034	2.25655	1.13231e-214	4.14438e-210
TIMD4	0.081	0.387	-3.23759	1.37975e-211	5.05002e-207
NUCB2	0.763	0.419	1.25358	3.37229e-209	1.23429e-204
SH2D1A	0.747	0.443	1.312	3.97931e-209	1.45647e-204
IL2RG	0.772	0.866	-0.899922	1.89856e-199	6.94891e-195
UBB	0.917	0.958	-0.731447	2.94169e-198	1.07669e-193
EEF1B2	0.981	0.918	0.652593	4.68203e-192	1.71367e-187
MBP	0.692	0.342	1.20701	2.52957e-188	9.25846e-184
SUB1	0.88	0.93	-0.778966	1.18688e-182	4.34409e-178
RACK1	0.998	0.986	0.510083	9.65526e-182	3.53392e-177
TENT5C	0.125	0.421	-2.32149	7.38595e-178	2.70333e-173
AC243829.4	0.02	0.257	-4.34866	4.94848e-175	1.81119e-170
ICA1	0.349	0.089	2.30534	4.10105e-174	1.50102e-169
CYBA	0.947	0.966	-0.609642	6.4732e-174	2.36926e-169
ATM	0.686	0.351	1.16319	5.39268e-173	1.97378e-168
ZBTB10	0.257	0.042	2.63088	3.65392e-171	1.33737e-166
XCL1	0.217	0.028	2.06318	2.4594e-169	9.00164e-165
CD3D	0.988	0.994	-0.513928	1.23718e-167	4.5282e-163
CCL3L1	0.079	0.346	-3.32516	5.25756e-167	1.92432e-162
EEF1G	0.95	0.86	0.63021	1.4923e-163	5.46196e-159
THADA	0.333	0.086	2.24247	6.44576e-162	2.35921e-157
FGFR1	0.166	0.012	3.72509	8.38481e-162	3.06892e-157
CHST12	0.182	0.436	-1.94418	2.39348e-159	8.76037e-155
ARMH1	0.266	0.051	2.24059	5.09887e-159	1.86624e-154
CD63	0.431	0.596	-1.39408	9.39526e-158	3.43876e-153
RGS1	0.679	0.827	-1.72319	4.16393e-155	1.52404e-150
CTLA4	0.304	0.522	-1.88114	1.90215e-154	6.96206e-150
ARL4C	0.611	0.781	-0.96877	1.87198e-152	6.85162e-148
SELL	0.413	0.153	1.89954	1.42895e-150	5.23009e-146
IRX3	0.187	0.022	3.39459	3.66688e-148	1.34211e-143
CKLF	0.645	0.743	-0.919946	2.7658e-147	1.01231e-142
GBP5	0.189	0.426	-1.99628	7.50686e-147	2.74759e-142
HSP90B1	0.548	0.704	-1.04274	7.28782e-145	2.66742e-140
UBALD2	0.333	0.53	-1.38268	7.30031e-143	2.67199e-138
SEPTIN6	0.756	0.479	0.935175	5.02559e-140	1.83941e-135
LINC01943	0.185	0.4	-2.0992	3.95611e-136	1.44797e-131
GNG4	0.241	0.049	2.3519	3.99965e-136	1.46391e-131
NMB	0.257	0.061	2.82427	4.54271e-136	1.66268e-131
SYTL3	0.152	0.4	-1.93653	8.032e-136	2.93979e-131
FASLG	0.023	0.217	-3.97426	3.54123e-135	1.29613e-130
TMEM123	0.37	0.124	1.53984	4.5479e-134	1.66458e-129
CSF1	0.035	0.235	-3.56776	3.75687e-133	1.37505e-128
CD7	0.709	0.827	-0.846093	4.69604e-132	1.7188e-127
CDO1	0.096	0.001	6.64101	5.08237e-130	1.8602e-125
SAMSN1	0.24	0.439	-1.59922	1.83274e-126	6.70802e-122
SH3TC1	0.309	0.092	2.03669	1.96458e-126	7.19055e-122
DUSP5	0.108	0.331	-2.25725	6.48492e-126	2.37355e-121
HERPUD1	0.478	0.637	-1.12025	1.58287e-125	5.79346e-121
GADD45B	0.328	0.558	-1.4078	6.44432e-121	2.35869e-116
CD38	0.155	0.358	-1.91383	2.65652e-119	9.72313e-115
ASAP1	0.309	0.096	1.63132	9.09787e-119	3.32991e-114
CYTOR	0.62	0.736	-0.816839	9.11494e-119	3.33616e-114
ST8SIA1	0.42	0.171	1.3442	1.4072e-117	5.15049e-113
ADGRG1	0.025	0.195	-3.84555	1.89746e-117	6.9449e-113
SAT1	0.733	0.78	-1.04173	6.09658e-117	2.23141e-112
IL32	0.969	0.975	-0.527438	1.135e-116	4.15422e-112
UBC	0.984	0.988	-0.574014	2.31632e-114	8.47796e-110
LINC00239	0.233	0.057	1.91469	4.26112e-114	1.55961e-109
IFITM2	0.742	0.824	-0.826092	3.24483e-113	1.18764e-108
LY96	0.3	0.097	1.45886	1.45149e-112	5.31258e-108
RNF213	0.691	0.767	-0.746837	1.52844e-112	5.59424e-108
ANXA5	0.436	0.571	-0.974135	5.70328e-112	2.08746e-107
RUNX3	0.431	0.572	-1.0504	1.25327e-110	4.58709e-106
TNFAIP3	0.448	0.608	-1.51747	3.69605e-109	1.35279e-104
CTSW	0.24	0.46	-1.62782	6.30166e-109	2.30647e-104
NAP1L1	0.89	0.695	0.613194	7.98399e-109	2.92222e-104
HLA-DRA	0.781	0.578	0.97182	7.88076e-108	2.88444e-103
LPL	0.082	0.002	4.49351	1.16577e-105	4.26682e-101
BCAT1	0.189	0.038	2.25024	3.0766e-105	1.12607e-100
TNFRSF1B	0.409	0.526	-1.0548	6.74404e-105	2.46838e-100
CADM1	0.262	0.47	-1.40604	5.16647e-104	1.89098e-99
IRF2BP2	0.511	0.262	0.881665	1.03269e-103	3.77977e-99
FAM3C	0.14	0.311	-2.12174	1.90693e-103	6.97955e-99
MS4A6A	0.147	0.021	3.14636	2.18799e-103	8.00825e-99
LY6E	0.574	0.678	-0.82326	2.87712e-103	1.05305e-98
SLF1	0.146	0.319	-1.89644	9.86485e-103	3.61063e-98
GAS5	0.824	0.623	0.689852	1.07259e-102	3.92579e-98
ITGA4	0.437	0.571	-1.00843	7.52861e-102	2.75555e-97
CXCL13	0.534	0.339	1.56329	4.79948e-101	1.75666e-96
RNASEK	0.879	0.898	-0.53014	5.1578e-101	1.88781e-96
SESN3	0.342	0.13	1.42627	3.03209e-100	1.10977e-95
PVT1	0.306	0.114	1.1921	3.07272e-100	1.12465e-95
ESD	0.404	0.184	0.960941	7.04996e-100	2.58036e-95
VIPR2	0.125	0.014	3.01117	2.28145e-99	8.35035e-95
HLA-C	1	1	-0.303555	1.43625e-98	5.25682e-94
RAP1B	0.618	0.652	-0.598761	2.62102e-98	9.59319e-94
CALM1	0.946	0.967	-0.476789	1.17012e-97	4.28275e-93
CYCS	0.611	0.71	-0.837893	1.32484e-97	4.84903e-93
ALOX5AP	0.348	0.505	-1.28107	3.65639e-97	1.33828e-92
MAML2	0.227	0.065	1.60464	4.97135e-97	1.81956e-92
BHLHE40	0.15	0.335	-1.94928	7.4618e-97	2.73109e-92
TNIK	0.257	0.082	1.50236	1.31101e-96	4.79842e-92
CTSD	0.551	0.609	-0.757527	3.04561e-96	1.11472e-91
DRAP1	0.632	0.688	-0.65259	5.40553e-96	1.97848e-91
CALR	0.667	0.745	-0.759803	2.26472e-95	8.28909e-91
IL16	0.554	0.307	0.812457	8.87441e-95	3.24812e-90
SYTL2	0.031	0.181	-3.25634	1.63457e-94	5.98268e-90
TIFA	0.227	0.067	1.57495	1.81965e-93	6.6601e-89
BEX2	0.311	0.132	0.912437	2.06332e-93	7.55195e-89
BEX3	0.321	0.125	1.1808	6.61197e-93	2.42005e-88
ITGB2-AS1	0.408	0.188	1.06254	7.48184e-93	2.73843e-88
SFI1	0.324	0.132	1.09581	8.36645e-93	3.0622e-88
PSME2	0.758	0.816	-0.615464	7.02503e-92	2.57123e-87
CREM	0.256	0.385	-1.65888	8.33339e-92	3.0501e-87
SERPINB6	0.157	0.032	1.99927	2.08723e-91	7.63948e-87
AFF3	0.216	0.065	1.39043	2.10711e-91	7.71222e-87
UBE2F	0.15	0.305	-1.90885	3.40851e-91	1.24755e-86
APOBEC3G	0.507	0.604	-0.852498	1.76911e-90	6.47511e-86
CXCR4	0.886	0.748	-0.626542	2.01191e-90	7.36379e-86
COA1	0.48	0.246	1.02285	5.1982e-90	1.90259e-85
NCK2	0.377	0.181	0.841439	1.7811e-89	6.51899e-85
ADD3	0.388	0.174	1.1584	1.89488e-89	6.93544e-85
FHIT	0.237	0.074	1.53693	3.67916e-89	1.34661e-84
CLEC2B	0.633	0.693	-0.719924	4.30176e-89	1.57449e-84
ABI3	0.198	0.358	-1.43461	1.8517e-88	6.77741e-84
BTLA	0.192	0.052	1.58068	2.48679e-88	9.1019e-84
BCL6	0.208	0.058	1.65531	4.62515e-88	1.69285e-83
LYST	0.663	0.761	-0.672318	5.63881e-88	2.06386e-83
CHGB	0.07	0.002	6.0754	9.91303e-88	3.62827e-83
BST2	0.559	0.582	-0.638661	4.07793e-87	1.49256e-82
TLE3	0.372	0.174	0.918088	1.34466e-86	4.92159e-82
CD8A	0.427	0.561	-0.975829	1.64931e-86	6.03663e-82
GNLY	0.077	0.218	-4.3586	3.53225e-86	1.29284e-81
ETS1	0.685	0.748	-0.640914	8.19201e-86	2.99836e-81
SEC61G	0.673	0.708	-0.598858	9.48296e-86	3.47086e-81
SIT1	0.522	0.571	-0.6794	2.25139e-85	8.2403e-81
FAU	0.999	0.999	0.272036	2.64443e-85	9.67889e-81
IFI27L2	0.389	0.486	-0.880547	2.91222e-85	1.0659e-80
DUSP4	0.405	0.524	-1.2131	2.9635e-85	1.08467e-80
CCND2	0.182	0.353	-1.45987	3.67074e-85	1.34353e-80
C12orf75	0.13	0.287	-1.76727	1.16516e-84	4.26462e-80
PLEK	0.389	0.536	-1.00429	1.22235e-84	4.47394e-80
ID2	0.472	0.606	-1.10046	1.40798e-84	5.15334e-80
LDLRAD4	0.221	0.068	1.53074	2.22586e-84	8.14686e-80
SSR4	0.846	0.87	-0.499572	2.05999e-83	7.53976e-79
MEOX1	0.065	0.002	5.88922	3.47868e-82	1.27323e-77
HSPA5	0.563	0.651	-0.826127	3.81751e-82	1.39725e-77
CRTAM	0.541	0.328	0.409709	3.29807e-81	1.20713e-76
ANP32B	0.824	0.628	0.577253	4.69005e-81	1.71661e-76
SELENOK	0.509	0.558	-0.698022	7.10723e-81	2.60132e-76
S100A10	0.663	0.433	0.831658	7.53964e-81	2.75959e-76
ACTN4	0.323	0.45	-0.999183	9.16743e-81	3.35537e-76
HLA-A	1	1	-0.268618	1.22338e-80	4.47771e-76
ARF6	0.54	0.576	-0.655151	1.72653e-80	6.31927e-76
RBM8A	0.613	0.673	-0.646619	4.62132e-80	1.69145e-75
PTPN2	0.533	0.306	0.880773	1.29461e-79	4.73841e-75
APLP2	0.33	0.142	1.32473	4.13359e-78	1.51293e-73
SEC61B	0.789	0.787	-0.469849	1.34316e-77	4.91611e-73
GBP4	0.218	0.364	-1.30782	3.19002e-77	1.16758e-72
SMAD3	0.152	0.035	1.88157	3.86924e-77	1.41618e-72
CCDC18-AS1	0.432	0.229	0.808036	6.89548e-77	2.52381e-72
LMO7	0.124	0.022	2.1754	1.15857e-76	4.24049e-72
CLIC3	0.02	0.138	-3.8572	1.65259e-76	6.04866e-72
SDF2L1	0.264	0.366	-1.12878	2.32225e-76	8.49968e-72
REL	0.413	0.213	0.791691	2.45941e-76	9.0017e-72
GALNT1	0.435	0.531	-0.837735	6.69785e-76	2.45148e-71
MYL6B	0.379	0.197	0.73587	1.86627e-75	6.83074e-71
CD3E	0.943	0.954	-0.40082	2.35803e-75	8.63061e-71
HLA-B	1	1	-0.238326	2.42065e-75	8.85981e-71
CDK2AP2	0.471	0.558	-0.791626	3.03674e-75	1.11148e-70
PLAAT4	0.875	0.868	-0.491416	7.40811e-75	2.71144e-70
LAPTM5	0.737	0.76	-0.497493	8.02966e-75	2.93893e-70
ESYT2	0.196	0.06	1.59956	1.37183e-74	5.02105e-70
METTL9	0.445	0.25	0.67648	2.7552e-74	1.00843e-69
PSMB2	0.487	0.464	-0.400759	3.76428e-74	1.37776e-69
SFXN1	0.477	0.27	0.717278	4.21296e-74	1.54199e-69
BCL2A1	0.277	0.127	0.797646	7.95171e-74	2.9104e-69
IRF2	0.413	0.484	-0.752401	9.10637e-74	3.33302e-69
IRF1	0.596	0.672	-0.76064	1.04219e-73	3.81453e-69
PSIP1	0.574	0.356	0.635181	1.7033e-73	6.23424e-69
CNIH1	0.487	0.282	0.660707	1.89926e-73	6.95149e-69
CPM	0.109	0.016	2.80828	3.90173e-73	1.42807e-68
PRELID1	0.615	0.586	-0.36725	7.30711e-73	2.67447e-68
METRNL	0.177	0.338	-1.40446	1.38962e-72	5.08617e-68
F2R	0.265	0.397	-1.09619	2.09584e-72	7.67098e-68
TMSB10	0.995	0.995	-0.401839	2.4637e-72	9.01737e-68
PSMB9	0.867	0.882	-0.44849	4.10702e-72	1.50321e-67
TNIP3	0.016	0.13	-3.777	4.27099e-72	1.56322e-67
SNRPB	0.65	0.666	-0.464449	1.51441e-71	5.5429e-67
CBLB	0.419	0.477	-0.755671	2.70594e-71	9.90403e-67
ICAM2	0.283	0.124	1.00455	3.71947e-71	1.36136e-66
CD2BP2	0.271	0.326	-0.886119	6.2473e-71	2.28657e-66
CTTN	0.12	0.022	2.3107	6.70656e-71	2.45467e-66
PPIB	0.861	0.855	-0.431513	9.1085e-71	3.3338e-66
FCGR3A	0.004	0.101	-5.57366	1.15572e-70	4.23004e-66
LINC01871	0.18	0.315	-1.55979	1.3475e-70	4.93197e-66
AC093010.2	0.162	0.047	1.4402	1.46472e-70	5.36101e-66
CD2	0.956	0.964	-0.451828	4.39937e-70	1.61021e-65
KIF2A	0.577	0.369	0.536644	7.00093e-70	2.56241e-65
TNFSF14	0.117	0.024	1.82352	7.31253e-70	2.67646e-65
SH3BGRL3	0.989	0.99	-0.369244	7.87224e-70	2.88132e-65
APOL6	0.233	0.367	-1.19179	9.19332e-70	3.36485e-65
TBC1D4	0.393	0.207	0.766586	9.73722e-70	3.56392e-65
SPCS2	0.695	0.698	-0.448446	3.80857e-69	1.39398e-64
EIF3E	0.846	0.684	0.506587	4.7578e-69	1.7414e-64
PSMB10	0.666	0.689	-0.476047	5.48738e-69	2.00844e-64
RABAC1	0.619	0.624	-0.468757	7.73174e-69	2.82989e-64
HPCAL1	0.313	0.152	0.820368	9.98252e-69	3.6537e-64
PAXX	0.407	0.472	-0.722497	1.05254e-68	3.85241e-64
PSMB5	0.335	0.166	0.845552	1.46418e-68	5.35904e-64
AC012645.3	0.202	0.066	1.55518	2.30766e-68	8.44628e-64
RANBP1	0.477	0.449	-0.395475	2.32377e-68	8.50522e-64
IGFLR1	0.48	0.549	-0.704999	3.70368e-68	1.35558e-63
PLAAT3	0.211	0.306	-1.11443	3.72894e-68	1.36483e-63
SNHG32	0.495	0.301	0.572189	1.59947e-67	5.85423e-63
GCHFR	0.412	0.238	0.523953	2.70856e-67	9.91361e-63
MYL6	0.968	0.976	-0.377503	3.44738e-67	1.26178e-62
LY9	0.4	0.226	0.619887	4.29189e-67	1.57087e-62
PTPN6	0.443	0.441	-0.566499	4.33445e-67	1.58645e-62
HLA-F	0.797	0.817	-0.458241	5.19194e-67	1.9003e-62
KDELR2	0.415	0.472	-0.682254	5.54759e-67	2.03047e-62
CD84	0.621	0.408	0.713274	8.07519e-67	2.9556e-62
NACA	0.995	0.981	0.297064	9.31942e-67	3.411e-62
AIG1	0.184	0.059	1.47	1.05929e-66	3.87709e-62
ALKBH7	0.534	0.33	0.634241	1.47018e-66	5.381e-62
SRI	0.486	0.506	-0.531388	2.62488e-66	9.60732e-62
LHFPL6	0.083	0.01	2.66773	3.33915e-66	1.22216e-61
CD247	0.65	0.67	-0.496419	6.63057e-66	2.42685e-61
PSMB3	0.704	0.708	-0.405254	9.3707e-66	3.42977e-61
P2RX5	0.276	0.126	0.865824	9.91608e-66	3.62938e-61
VAMP5	0.456	0.489	-0.597187	2.18238e-65	7.98774e-61
PAPOLA	0.547	0.569	-0.541804	2.22179e-65	8.13198e-61
XBP1	0.182	0.302	-1.3341	2.63186e-65	9.63289e-61
REEP5	0.525	0.557	-0.529005	2.70232e-65	9.89074e-61
OSTF1	0.368	0.408	-0.638633	4.01962e-65	1.47122e-60
ARL6IP5	0.863	0.85	-0.383491	5.36779e-65	1.96466e-60
MYL12A	0.911	0.936	-0.399468	5.67703e-65	2.07785e-60
DGKA	0.343	0.178	0.778614	6.01741e-65	2.20243e-60
TMEM14C	0.317	0.156	0.80856	6.25542e-65	2.28955e-60
GSTP1	0.681	0.716	-0.511561	7.66255e-65	2.80457e-60
ANKRD12	0.818	0.63	0.488649	8.6229e-65	3.15607e-60
NDUFB8	0.693	0.684	-0.382866	1.61104e-64	5.89658e-60
HOPX	0.033	0.139	-3.20575	2.77431e-64	1.01542e-59
FLOT1	0.304	0.147	0.852715	5.5223e-64	2.02122e-59
SNRPG	0.65	0.62	-0.336258	8.30168e-64	3.0385e-59
PDIA6	0.544	0.549	-0.472907	1.95379e-63	7.15108e-59
ZFP36	0.757	0.781	-1.17246	2.22048e-63	8.12719e-59
ADGRE5	0.431	0.475	-0.691097	3.46063e-63	1.26662e-58
SETBP1	0.025	0.135	-2.94133	3.67223e-63	1.34407e-58
SSR3	0.395	0.397	-0.502731	5.83924e-63	2.13722e-58
SINHCAF	0.375	0.22	0.497835	8.72067e-63	3.19185e-58
CCR5	0.059	0.178	-2.19176	1.45984e-62	5.34316e-58
CD48	0.919	0.783	0.376892	1.9307e-62	7.06654e-58
JPT1	0.541	0.568	-0.512612	2.25765e-62	8.26323e-58
IFI6	0.251	0.367	-1.15321	6.20828e-62	2.27229e-57
PET100	0.506	0.55	-0.589294	6.59434e-62	2.4136e-57
FKBP1A	0.5	0.521	-0.510973	6.62345e-62	2.42425e-57
LRMP	0.379	0.211	0.650356	9.00988e-62	3.29771e-57
HMGA1	0.428	0.264	0.476802	1.02202e-61	3.74068e-57
PABPC1	0.892	0.778	0.427201	1.02815e-61	3.76313e-57
SCAND1	0.68	0.665	-0.49641	1.1727e-61	4.29219e-57
APOBEC3C	0.403	0.46	-0.723557	1.51781e-61	5.55535e-57
P4HB	0.406	0.412	-0.501823	1.57242e-61	5.7552e-57
LINC02595	0.074	0.008	2.83661	2.00106e-61	7.32407e-57
NDUFS6	0.568	0.543	-0.342292	2.08267e-61	7.62277e-57
CD5	0.322	0.169	0.699733	2.82487e-61	1.03393e-56
CXCR5	0.17	0.055	1.42978	3.19019e-61	1.16764e-56
CARD16	0.398	0.465	-0.707137	7.23129e-61	2.64672e-56
PYCARD	0.4	0.437	-0.631608	7.26279e-61	2.65825e-56
HNRNPA3	0.768	0.783	-0.416394	8.03335e-61	2.94028e-56
PLP2	0.391	0.22	0.701533	8.42181e-61	3.08247e-56
EIF3F	0.837	0.671	0.454844	9.39828e-61	3.43986e-56
MIEN1	0.417	0.371	-0.273443	1.07972e-60	3.9519e-56
OXNAD1	0.38	0.204	0.809376	1.70292e-60	6.23287e-56
UBL5	0.868	0.874	-0.378133	2.1544e-60	7.88533e-56
S100A4	0.761	0.775	-0.582462	2.27317e-60	8.32003e-56
MAP1LC3B	0.51	0.529	-0.517431	2.30133e-60	8.42308e-56
EFHD2	0.353	0.387	-0.669597	2.4384e-60	8.9248e-56
LBH	0.618	0.643	-0.485057	2.58492e-60	9.46106e-56
TRAM1	0.433	0.462	-0.569889	3.81668e-60	1.39694e-55
ACTG1	0.995	0.989	0.3811	4.17972e-60	1.52982e-55
EXOSC9	0.33	0.374	-0.698465	4.27277e-60	1.56388e-55
ISG15	0.443	0.486	-0.710144	9.27527e-60	3.39484e-55
TMEM50A	0.677	0.638	-0.287153	1.44189e-59	5.27747e-55
TXN	0.528	0.58	-0.564878	2.49496e-59	9.1318e-55
C17orf49	0.492	0.535	-0.608173	2.92302e-59	1.06986e-54
CTSS	0.443	0.463	-0.51164	3.42807e-59	1.25471e-54
NOP10	0.599	0.58	-0.360366	4.47558e-59	1.63811e-54
ATF4	0.413	0.341	-0.205369	4.81163e-59	1.76111e-54
ARHGAP9	0.359	0.375	-0.604869	4.82479e-59	1.76592e-54
PIM2	0.356	0.443	-0.915682	5.57778e-59	2.04152e-54
EIF3L	0.502	0.323	0.506488	6.56813e-59	2.404e-54
PPP1R14B	0.289	0.137	0.999696	7.87734e-59	2.88318e-54
TMED9	0.433	0.41	-0.346289	8.7022e-59	3.18509e-54
PIK3IP1	0.559	0.371	0.455742	9.15896e-59	3.35227e-54
TNFRSF9	0.307	0.429	-1.03173	1.08537e-58	3.97257e-54
MICOS10	0.649	0.469	0.313204	1.13054e-58	4.13788e-54
CCDC107	0.322	0.374	-0.705624	1.54043e-58	5.63813e-54
C4orf3	0.708	0.691	-0.348845	2.2186e-58	8.12029e-54
ATP5ME	0.539	0.56	-0.566189	2.29663e-58	8.4059e-54
SPCS3	0.453	0.508	-0.611974	2.36072e-58	8.64046e-54
TESPA1	0.262	0.126	0.807212	3.49876e-58	1.28058e-53
PMF1	0.419	0.408	-0.423941	4.10717e-58	1.50326e-53
PRDX6	0.473	0.452	-0.394512	5.25619e-58	1.92382e-53
CDKN2D	0.311	0.155	0.881206	5.86831e-58	2.14786e-53
SRSF9	0.68	0.689	-0.391699	6.6514e-58	2.43448e-53
EPB41L4A-AS1	0.311	0.178	0.48505	7.90161e-58	2.89207e-53
UBE2V1	0.644	0.638	-0.375623	8.22642e-58	3.01095e-53
GUK1	0.756	0.77	-0.403335	8.72228e-58	3.19244e-53
POMP	0.661	0.628	-0.309036	9.46445e-58	3.46408e-53
RDH10	0.159	0.285	-1.51418	1.46535e-57	5.36333e-53
PAIP2	0.563	0.553	-0.388824	1.58691e-57	5.80825e-53
MKRN1	0.288	0.164	0.492407	3.57666e-57	1.30909e-52
RTN4	0.477	0.299	0.545719	3.71556e-57	1.35993e-52
ATP6V0C	0.648	0.637	-0.399096	4.37145e-57	1.59999e-52
STK39	0.208	0.094	0.747651	4.71804e-57	1.72685e-52
VPS37B	0.059	0.174	-2.06393	5.25681e-57	1.92404e-52
SOCS1	0.498	0.326	0.40441	5.60923e-57	2.05304e-52
ANKRD13A	0.169	0.067	0.953492	5.87066e-57	2.14872e-52
ENSA	0.527	0.52	-0.388567	6.42179e-57	2.35044e-52
RMI2	0.075	0.011	2.34925	9.69573e-57	3.54874e-52
PFDN2	0.492	0.467	-0.331399	9.84183e-57	3.60221e-52
TMEM219	0.458	0.329	0.176617	1.3296e-56	4.86647e-52
NDUFS8	0.502	0.445	-0.222537	1.94512e-56	7.11933e-52
FAM107B	0.791	0.628	0.541195	2.02539e-56	7.41312e-52
CALM3	0.656	0.623	-0.314841	2.17802e-56	7.97176e-52
LSP1	0.721	0.739	-0.433038	2.61199e-56	9.56016e-52
VCP	0.506	0.449	-0.203582	2.86475e-56	1.04853e-51
DNAJA1	0.685	0.696	-0.448359	2.97689e-56	1.08957e-51
TMEM245	0.197	0.079	1.09653	3.02929e-56	1.10875e-51
HIF1A	0.495	0.307	0.673195	3.52834e-56	1.29141e-51
LPAR6	0.161	0.06	1.06779	4.35676e-56	1.59462e-51
PPP2CA	0.41	0.348	-0.171561	7.23998e-56	2.64991e-51
SIRPG	0.537	0.558	-0.474568	1.05092e-55	3.84649e-51
SRSF2	0.554	0.602	-0.567606	1.468e-55	5.37304e-51
LSM5	0.462	0.318	0.256454	1.54556e-55	5.6569e-51
SNX9	0.154	0.263	-1.35189	1.5674e-55	5.73683e-51
GNB2	0.438	0.402	-0.299283	1.68496e-55	6.16712e-51
CDK5R1	0.111	0.026	1.82011	1.82038e-55	6.66277e-51
ATP6V0B	0.513	0.49	-0.354793	1.97026e-55	7.21135e-51
PSMA6	0.544	0.509	-0.300718	2.42861e-55	8.88896e-51
ECHS1	0.404	0.297	0.082785	2.44964e-55	8.96592e-51
SRSF7	0.866	0.883	-0.439331	2.96043e-55	1.08355e-50
SNRPD1	0.518	0.475	-0.267187	3.77946e-55	1.38332e-50
IFNAR2	0.335	0.194	0.530361	4.19366e-55	1.53492e-50
RUFY3	0.15	0.053	1.15109	5.17456e-55	1.89394e-50
SRSF3	0.766	0.758	-0.396531	5.38981e-55	1.97272e-50
PSMB7	0.381	0.307	-0.0813931	5.55784e-55	2.03422e-50
AC008105.3	0.257	0.128	0.76099	6.01412e-55	2.20123e-50
GBP2	0.432	0.476	-0.667982	6.04059e-55	2.21092e-50
LIMS2	0.094	0.018	2.15	6.85701e-55	2.50973e-50
RNF167	0.354	0.356	-0.510209	6.96686e-55	2.54994e-50
TSC22D3	0.83	0.766	-0.843508	7.25476e-55	2.65531e-50
CD226	0.086	0.015	2.18433	7.91217e-55	2.89593e-50
ARF4	0.359	0.359	-0.481969	1.05837e-54	3.87373e-50
STK17B	0.801	0.81	-0.419105	1.11256e-54	4.07209e-50
IKZF3	0.649	0.709	-0.514777	1.30379e-54	4.77199e-50
TUBA1B	0.597	0.613	-0.493714	1.36753e-54	5.00529e-50
EIF3M	0.636	0.476	0.234904	1.61434e-54	5.90865e-50
MEAF6	0.54	0.384	0.291916	1.73955e-54	6.36693e-50
NDUFA13	0.886	0.863	-0.294953	1.82199e-54	6.66867e-50
HERPUD2	0.278	0.352	-0.914777	2.32893e-54	8.52412e-50
ZFAS1	0.843	0.698	0.431854	2.41053e-54	8.82277e-50
ACP5	0.281	0.32	-0.745441	2.46589e-54	9.0254e-50
EPB41	0.474	0.297	0.577731	2.62686e-54	9.61458e-50
SRGN	0.99	0.991	-0.396512	2.81572e-54	1.03058e-49
NLRC5	0.342	0.21	0.398668	2.85985e-54	1.04673e-49
RAB5IF	0.514	0.478	-0.290038	2.97881e-54	1.09027e-49
EIF3D	0.604	0.426	0.397271	4.05299e-54	1.48343e-49
LAX1	0.182	0.267	-1.19338	5.93854e-54	2.17356e-49
TNFRSF4	0.337	0.219	-0.00249749	5.94679e-54	2.17659e-49
CCT7	0.468	0.393	-0.108791	6.37235e-54	2.33234e-49
ZNRF1	0.5	0.314	0.754343	7.6675e-54	2.80638e-49
MCL1	0.656	0.721	-0.518229	8.54362e-54	3.12705e-49
CCDC85B	0.517	0.526	-0.405958	1.30668e-53	4.78257e-49
DUSP2	0.775	0.839	-0.614673	1.51356e-53	5.53979e-49
ZNHIT1	0.511	0.426	-0.090666	1.52972e-53	5.59894e-49
GSDMD	0.407	0.368	-0.286794	1.59328e-53	5.83157e-49
PTPN22	0.406	0.396	-0.430012	1.62636e-53	5.95263e-49
CLTB	0.433	0.399	-0.290729	1.6546e-53	6.05601e-49
ORAI1	0.367	0.379	-0.509998	2.92783e-53	1.07161e-48
DBI	0.731	0.677	-0.230491	3.89571e-53	1.42587e-48
ATP6AP2	0.492	0.401	-0.039882	4.36477e-53	1.59755e-48
ITGB7	0.131	0.221	-1.34527	4.44071e-53	1.62534e-48
FAM133B	0.422	0.436	-0.577077	4.71253e-53	1.72483e-48
ARHGDIA	0.48	0.49	-0.437349	4.79542e-53	1.75517e-48
SNHG7	0.469	0.307	0.442973	5.93752e-53	2.17319e-48
TOMM5	0.504	0.471	-0.328056	6.0563e-53	2.21667e-48
DHRS7	0.443	0.479	-0.570934	6.4365e-53	2.35582e-48
LRP8	0.134	0.038	1.6746	7.39042e-53	2.70497e-48
EIF6	0.392	0.328	-0.147514	8.26941e-53	3.02669e-48
UBA2	0.347	0.259	0.0185093	9.92922e-53	3.6342e-48
CAPZB	0.702	0.729	-0.41273	1.07802e-52	3.94566e-48
ASCL1	0.061	0.161	-2.47656	1.0795e-52	3.95108e-48
PRDM16	0.043	0.001	5.65683	1.26682e-52	4.63667e-48
TMCO1	0.516	0.5	-0.348254	1.29007e-52	4.72178e-48
OASL	0.221	0.322	-1.09099	1.51952e-52	5.56159e-48
PSME1	0.908	0.916	-0.361461	1.99998e-52	7.32014e-48
TIAM1	0.279	0.148	0.658051	2.1478e-52	7.86118e-48
DNAJC4	0.342	0.222	0.307851	2.25809e-52	8.26485e-48
DOK2	0.342	0.414	-0.727603	2.49474e-52	9.13098e-48
BTF3L4	0.37	0.259	0.168597	2.6856e-52	9.82956e-48
MAZ	0.421	0.298	0.209155	2.90741e-52	1.06414e-47
COTL1	0.972	0.9	0.310675	2.97898e-52	1.09034e-47
TMED2	0.39	0.379	-0.405918	3.1344e-52	1.14722e-47
SEM1	0.713	0.714	-0.383115	3.31221e-52	1.2123e-47
GSPT1	0.394	0.407	-0.525981	3.38021e-52	1.23719e-47
ITGB1	0.211	0.25	-0.933144	3.62255e-52	1.32589e-47
NDUFA3	0.543	0.547	-0.4425	3.71083e-52	1.3582e-47
CAPZA2	0.406	0.355	-0.196277	3.76816e-52	1.37919e-47
TNRC6C	0.233	0.114	0.729266	4.25863e-52	1.5587e-47
VCAM1	0.081	0.201	-1.7965	4.46021e-52	1.63248e-47
NDUFA12	0.516	0.47	-0.246638	4.62407e-52	1.69246e-47
CD3G	0.926	0.934	-0.352749	5.22314e-52	1.91172e-47
PSMD8	0.658	0.593	-0.170686	5.72835e-52	2.09663e-47
UBE2S	0.53	0.556	-0.594634	6.21788e-52	2.27581e-47
SLC9A9	0.243	0.114	0.8998	6.41057e-52	2.34633e-47
FAM92A	0.069	0.009	2.65551	6.50109e-52	2.37946e-47
ITGAE	0.503	0.338	0.405645	7.33425e-52	2.68441e-47
AC068587.4	0.126	0.035	1.6435	7.64665e-52	2.79875e-47
IMPDH2	0.223	0.115	0.61383	8.03113e-52	2.93947e-47
CD200	0.184	0.076	0.880636	1.16779e-51	4.27424e-47
JAK3	0.482	0.447	-0.310341	1.30882e-51	4.79043e-47
LPGAT1	0.234	0.108	0.916571	1.31139e-51	4.79981e-47
CDC37	0.497	0.477	-0.322961	1.42876e-51	5.2294e-47
SNX17	0.402	0.335	-0.141088	1.57014e-51	5.74688e-47
GABARAPL2	0.652	0.625	-0.295495	1.70984e-51	6.25817e-47
TMEM258	0.729	0.703	-0.313956	1.72537e-51	6.31501e-47
TXNL4A	0.492	0.426	-0.168998	1.90232e-51	6.9627e-47
PFDN4	0.341	0.236	0.171935	2.3555e-51	8.62135e-47
DDOST	0.383	0.317	-0.135832	2.38603e-51	8.7331e-47
NINJ2	0.305	0.156	0.873273	2.76801e-51	1.01312e-46
NAMPT	0.248	0.298	-0.87136	3.74336e-51	1.37011e-46
PSMA4	0.528	0.507	-0.333402	3.84581e-51	1.40761e-46
UBE2D2	0.657	0.621	-0.266061	3.93188e-51	1.43911e-46
RASAL3	0.369	0.399	-0.546392	4.67609e-51	1.7115e-46
ADI1	0.233	0.11	0.857234	4.72505e-51	1.72941e-46
HINT1	0.966	0.901	0.306465	5.15995e-51	1.88859e-46
SUSD3	0.291	0.163	0.564902	5.49359e-51	2.01071e-46
TNIP1	0.332	0.193	0.557358	5.7546e-51	2.10624e-46
PTMA	0.998	0.999	-0.311188	6.0053e-51	2.198e-46
GIT2	0.276	0.165	0.375293	6.09059e-51	2.22922e-46
RBL2	0.374	0.238	0.408686	6.26891e-51	2.29449e-46
GNG5	0.715	0.632	-0.14056	7.01457e-51	2.5674e-46
TXNDC17	0.417	0.396	-0.339573	7.59377e-51	2.7794e-46
ZBTB38	0.469	0.506	-0.53193	8.04285e-51	2.94377e-46
MPST	0.209	0.101	0.713297	8.62331e-51	3.15622e-46
COX7A2	0.853	0.833	-0.283759	9.33771e-51	3.4177e-46
SLC9A3R1	0.518	0.467	-0.215245	9.84078e-51	3.60182e-46
TUFM	0.531	0.429	0.00214473	9.87983e-51	3.61612e-46
ETV6	0.289	0.172	0.423889	1.28328e-50	4.69692e-46
MT1X	0.344	0.381	-0.664722	1.34242e-50	4.9134e-46
ZNF217	0.295	0.171	0.508369	1.38854e-50	5.08221e-46
AHNAK	0.402	0.234	0.773195	1.4158e-50	5.18198e-46
PSMG2	0.386	0.283	0.104253	1.43034e-50	5.23519e-46
PUF60	0.411	0.38	-0.285281	1.49903e-50	5.48661e-46
CKS2	0.248	0.272	-0.726478	1.51295e-50	5.53754e-46
COX7B	0.698	0.671	-0.301735	1.65166e-50	6.04524e-46
ETFA	0.367	0.264	0.142453	1.68867e-50	6.18071e-46
UPF3A	0.417	0.292	0.208201	1.79589e-50	6.57313e-46
MGMT	0.321	0.221	0.165716	1.81794e-50	6.65385e-46
TSPYL2	0.464	0.502	-0.747082	1.97947e-50	7.24506e-46
PPCS	0.407	0.286	0.21371	2.19979e-50	8.05144e-46
SNHG6	0.785	0.619	0.436175	2.28643e-50	8.36856e-46
BLOC1S1	0.587	0.544	-0.265647	2.3955e-50	8.76776e-46
TRAC	0.973	0.968	-0.389763	2.39982e-50	8.78357e-46
RALY	0.438	0.396	-0.245209	2.83654e-50	1.0382e-45
SAP18	0.771	0.748	-0.305849	2.86717e-50	1.04941e-45
PARP8	0.207	0.309	-1.02722	2.90764e-50	1.06423e-45
ATP5IF1	0.837	0.808	-0.279522	2.97e-50	1.08705e-45
KLRD1	0.051	0.148	-2.49108	3.06264e-50	1.12096e-45
SPATS2L	0.266	0.338	-0.839905	3.11391e-50	1.13972e-45
SKAP1	0.583	0.562	-0.331988	3.11446e-50	1.13992e-45
CLIC1	0.901	0.887	-0.323748	3.5744e-50	1.30827e-45
SYNRG	0.463	0.468	-0.44405	3.70589e-50	1.35639e-45
AKR7A2	0.289	0.179	0.365675	3.74582e-50	1.37101e-45
MRPS6	0.507	0.346	0.394389	3.82455e-50	1.39982e-45
LANCL2	0.109	0.027	1.78412	3.83242e-50	1.4027e-45
SYF2	0.638	0.492	0.166328	3.90647e-50	1.42981e-45
SMC5	0.354	0.249	0.160072	4.07096e-50	1.49001e-45
BRD2	0.431	0.446	-0.51402	4.17654e-50	1.52866e-45
CARHSP1	0.441	0.381	-0.174625	5.0125e-50	1.83462e-45
MBOAT1	0.119	0.033	1.66593	5.0422e-50	1.84549e-45
C1QBP	0.464	0.33	0.234151	5.19186e-50	1.90027e-45
IAH1	0.42	0.342	-0.0995706	5.88328e-50	2.15334e-45
MSN	0.516	0.534	-0.449207	7.1482e-50	2.61631e-45
ROMO1	0.448	0.466	-0.496786	7.34379e-50	2.6879e-45
PSMA1	0.554	0.491	-0.159901	9.28981e-50	3.40016e-45
VAMP8	0.645	0.591	-0.211171	1.20083e-49	4.39517e-45
CMC2	0.36	0.359	-0.433108	1.70387e-49	6.23635e-45
OSTC	0.49	0.435	-0.209582	1.7233e-49	6.30746e-45
USF2	0.4	0.348	-0.223143	1.79026e-49	6.55254e-45
GYPC	0.795	0.638	0.46981	1.93831e-49	7.09442e-45
HBP1	0.276	0.215	-0.124616	2.10959e-49	7.72133e-45
UBA52	0.996	0.988	0.233786	2.28207e-49	8.35259e-45
ERN1	0.1	0.197	-1.58939	2.37264e-49	8.68411e-45
NCOA7	0.272	0.151	0.537534	2.43305e-49	8.90519e-45
TYMP	0.159	0.232	-1.17998	2.70425e-49	9.89781e-45
PRDX5	0.606	0.55	-0.205505	3.08074e-49	1.12758e-44
TMEM155	0.119	0.248	-1.39105	3.22273e-49	1.17955e-44
BUB3	0.588	0.552	-0.257964	3.34724e-49	1.22512e-44
SIPA1	0.33	0.29	-0.259726	3.65256e-49	1.33687e-44
MYDGF	0.334	0.348	-0.536226	3.69305e-49	1.35169e-44
BMERB1	0.228	0.106	0.921483	3.9692e-49	1.45277e-44
CAPG	0.109	0.026	2.10194	4.11572e-49	1.50639e-44
COPS6	0.429	0.366	-0.138272	4.37443e-49	1.60109e-44
C5orf56	0.349	0.425	-0.724042	4.84578e-49	1.7736e-44
RBBP4	0.397	0.318	-0.039955	5.20332e-49	1.90447e-44
AURKAIP1	0.521	0.471	-0.203694	5.50439e-49	2.01466e-44
UQCR10	0.815	0.741	-0.14568	5.60147e-49	2.05019e-44
PPP1CB	0.456	0.403	-0.225029	5.60906e-49	2.05297e-44
PSMB4	0.544	0.467	-0.101794	5.9916e-49	2.19299e-44
PA2G4	0.561	0.548	-0.349184	6.81127e-49	2.49299e-44
NHP2	0.387	0.29	0.0502095	7.03656e-49	2.57545e-44
RAB37	0.305	0.18	0.459067	7.08641e-49	2.5937e-44
BCAS4	0.272	0.256	-0.424439	7.66279e-49	2.80466e-44
AC245297.3	0.329	0.245	0.0253204	7.85208e-49	2.87394e-44
PDIA3	0.671	0.627	-0.277971	7.94819e-49	2.90912e-44
GGNBP2	0.483	0.361	0.146492	8.42065e-49	3.08204e-44
TUBA4A	0.64	0.618	-0.442537	9.355e-49	3.42402e-44
ARF1	0.695	0.688	-0.334827	9.38143e-49	3.4337e-44
RNF216	0.311	0.207	0.221149	1.0847e-48	3.97009e-44
ERH	0.663	0.585	-0.128633	1.18673e-48	4.34356e-44
SELENOS	0.341	0.385	-0.663138	1.18981e-48	4.35483e-44
LSM14A	0.473	0.383	-0.0249704	1.20091e-48	4.39545e-44
PSMF1	0.356	0.304	-0.186734	1.35496e-48	4.95927e-44
MAGEH1	0.319	0.169	0.895196	1.39562e-48	5.10811e-44
TMEM160	0.444	0.437	-0.372573	1.41466e-48	5.17779e-44
TCF25	0.528	0.537	-0.414783	1.41702e-48	5.18645e-44
PFN1	0.992	0.993	-0.268894	1.50408e-48	5.50508e-44
SUN2	0.405	0.378	-0.343928	1.75446e-48	6.42149e-44
AQP3	0.145	0.061	0.816621	1.81273e-48	6.63476e-44
ATXN1	0.403	0.426	-0.515386	2.0433e-48	7.47867e-44
SEPTIN9	0.605	0.43	0.400139	2.09396e-48	7.6641e-44
SRP19	0.545	0.479	-0.149657	2.17664e-48	7.96672e-44
TCEAL8	0.268	0.178	0.212823	2.35985e-48	8.63729e-44
RAP1A	0.548	0.545	-0.366001	2.63974e-48	9.66171e-44
PDCD6	0.562	0.448	0.0569942	2.89347e-48	1.05904e-43
CNPY3	0.386	0.343	-0.247043	3.07578e-48	1.12577e-43
TRMT112	0.75	0.707	-0.239031	3.21726e-48	1.17755e-43
IGBP1	0.496	0.332	0.457527	3.24434e-48	1.18746e-43
NDUFB10	0.657	0.577	-0.109083	3.46393e-48	1.26783e-43
RGCC	0.39	0.286	-0.164198	3.48133e-48	1.2742e-43
SDHB	0.307	0.254	-0.155091	3.57586e-48	1.3088e-43
ATP6V0E2	0.35	0.302	-0.221639	3.70201e-48	1.35497e-43
RTF1	0.469	0.463	-0.427978	3.85481e-48	1.4109e-43
PGAM1	0.431	0.422	-0.362638	3.91907e-48	1.43442e-43
BZW1	0.558	0.538	-0.314875	4.12323e-48	1.50914e-43
RBM3	0.648	0.637	-0.353268	4.2211e-48	1.54496e-43
TMEM59	0.74	0.7	-0.224265	4.89361e-48	1.79111e-43
UQCRQ	0.578	0.562	-0.348091	5.06151e-48	1.85256e-43
EEF2	0.848	0.725	0.413557	5.20366e-48	1.90459e-43
DYNLRB1	0.591	0.55	-0.252961	5.46788e-48	2.0013e-43
BICDL1	0.343	0.405	-0.687436	5.69307e-48	2.08372e-43
LAPTM4A	0.395	0.359	-0.263419	6.13097e-48	2.244e-43
ZNF83	0.257	0.133	0.732437	6.3334e-48	2.31809e-43
CSK	0.659	0.594	-0.178539	6.37413e-48	2.333e-43
RRP1B	0.306	0.203	0.237243	6.45961e-48	2.36428e-43
WDR1	0.419	0.414	-0.35554	6.99392e-48	2.55985e-43
NDUFV2	0.671	0.493	0.439741	7.04559e-48	2.57876e-43
PRKACB	0.322	0.227	0.129585	8.04655e-48	2.94512e-43
RHEB	0.334	0.322	-0.387888	9.20373e-48	3.36866e-43
TPST2	0.291	0.32	-0.623642	9.2083e-48	3.37033e-43
TNFAIP8	0.59	0.421	0.377172	9.577e-48	3.50528e-43
CMTM3	0.355	0.358	-0.471704	9.6574e-48	3.53471e-43
MRFAP1	0.45	0.362	-0.0311497	9.78738e-48	3.58228e-43
PSMD9	0.395	0.323	-0.0872413	9.93219e-48	3.63528e-43
PGM2L1	0.161	0.057	1.41295	1.0129e-47	3.70733e-43
MAGOH	0.461	0.456	-0.371042	1.11992e-47	4.099e-43
CLTA	0.537	0.439	-0.000725279	1.13132e-47	4.14076e-43
BRI3	0.412	0.312	0.0828601	1.13627e-47	4.15887e-43
ARPC5L	0.735	0.687	-0.238292	1.18347e-47	4.33162e-43
PIM3	0.301	0.368	-0.786637	1.20011e-47	4.39254e-43
SELENOT	0.461	0.445	-0.316356	1.33242e-47	4.8768e-43
SSU72	0.582	0.469	0.0478489	1.37293e-47	5.02507e-43
CELF2	0.629	0.647	-0.425909	1.41878e-47	5.19289e-43
ARL2BP	0.301	0.185	0.436851	1.53091e-47	5.60329e-43
LSM1	0.307	0.268	-0.245941	1.61099e-47	5.89637e-43
HNRNPH1	0.758	0.761	-0.470128	1.68704e-47	6.17475e-43
NDUFB4	0.614	0.566	-0.223361	1.78749e-47	6.54239e-43
RCBTB2	0.111	0.034	1.25835	1.79326e-47	6.56352e-43
ADH5	0.415	0.308	0.135945	1.83313e-47	6.70943e-43
CYTIP	0.58	0.607	-0.46816	1.86002e-47	6.80786e-43
UBE2L6	0.471	0.461	-0.366802	1.91377e-47	7.00459e-43
CAP1	0.681	0.663	-0.302362	1.92828e-47	7.05771e-43
MRPL33	0.458	0.408	-0.206267	2.13802e-47	7.82538e-43
PIN1	0.489	0.437	-0.189828	2.15115e-47	7.87342e-43
MRPL34	0.454	0.347	0.0734567	2.18802e-47	8.00837e-43
CD44	0.767	0.602	0.26802	2.21155e-47	8.09449e-43
ZNHIT3	0.405	0.325	-0.0518221	2.33378e-47	8.54188e-43
GPR174	0.491	0.479	-0.37963	2.44976e-47	8.96635e-43
MGST3	0.423	0.348	-0.0761221	2.59382e-47	9.49364e-43
EMC4	0.351	0.309	-0.23482	2.64656e-47	9.68668e-43
PPP2R2A	0.306	0.216	0.114699	2.88091e-47	1.05444e-42
GRK2	0.372	0.333	-0.253865	2.93776e-47	1.07525e-42
MOB1A	0.51	0.468	-0.240085	3.31513e-47	1.21337e-42
FAM153CP	0.272	0.151	0.604237	3.81195e-47	1.39521e-42
MFF	0.345	0.264	0.00763316	4.1107e-47	1.50456e-42
NSD3	0.511	0.498	-0.339342	4.23011e-47	1.54826e-42
NEDD8	0.745	0.708	-0.240016	4.23384e-47	1.54963e-42
FAM49B	0.575	0.543	-0.262618	4.46092e-47	1.63274e-42
SEPTIN1	0.625	0.614	-0.321764	4.6199e-47	1.69093e-42
UBE2L3	0.579	0.543	-0.240596	4.87892e-47	1.78573e-42
CCM2	0.445	0.35	0.00657718	4.91646e-47	1.79947e-42
SFT2D1	0.402	0.357	-0.244564	4.99809e-47	1.82935e-42
METTL23	0.404	0.312	0.034257	5.06371e-47	1.85337e-42
UGP2	0.306	0.247	-0.159277	5.35736e-47	1.96085e-42
SLAMF6	0.394	0.26	0.362763	5.41719e-47	1.98275e-42
IKZF1	0.67	0.495	0.439442	5.57189e-47	2.03937e-42
NFKBIZ	0.279	0.317	-0.748316	6.26259e-47	2.29217e-42
SPCS1	0.803	0.74	-0.171976	6.32922e-47	2.31656e-42
EIF3I	0.497	0.371	0.184768	6.50564e-47	2.38113e-42
OCIAD2	0.642	0.47	0.384226	6.63362e-47	2.42797e-42
POLR2L	0.618	0.629	-0.410901	6.75847e-47	2.47367e-42
IL10RB	0.276	0.168	0.371179	6.83442e-47	2.50147e-42
PCNP	0.437	0.33	0.0866351	6.97154e-47	2.55165e-42
RPN2	0.489	0.47	-0.326364	7.00961e-47	2.56559e-42
UXT	0.703	0.529	0.392524	7.15499e-47	2.6188e-42
HCLS1	0.616	0.59	-0.268969	7.34555e-47	2.68854e-42
DNAJB6	0.436	0.439	-0.410925	7.80024e-47	2.85497e-42
VTI1B	0.304	0.213	0.134527	8.02311e-47	2.93654e-42
PTPRN2	0.23	0.119	0.630887	8.19342e-47	2.99887e-42
SF3B5	0.676	0.626	-0.219331	8.24811e-47	3.01889e-42
RBIS	0.577	0.433	0.227474	8.43605e-47	3.08768e-42
PIP4K2A	0.509	0.504	-0.358203	8.52057e-47	3.11861e-42
IGF2R	0.169	0.247	-1.09971	8.73478e-47	3.19702e-42
ARF5	0.477	0.378	0.0345666	9.12682e-47	3.34051e-42
ATF7IP	0.504	0.348	0.386549	1.00303e-46	3.6712e-42
CSNK2B	0.58	0.567	-0.323044	1.02041e-46	3.73481e-42
FHL3	0.143	0.057	0.939519	1.03433e-46	3.78574e-42
COMT	0.298	0.264	-0.285133	1.04704e-46	3.83226e-42
PPP1R35	0.347	0.26	0.0670134	1.11279e-46	4.07294e-42
PDCD6IP	0.264	0.196	-0.0166136	1.15211e-46	4.21683e-42
CANX	0.427	0.416	-0.396127	1.15309e-46	4.22041e-42
CUX1	0.142	0.054	1.04571	1.18706e-46	4.34475e-42
ATP6V0E1	0.844	0.777	-0.152747	1.22226e-46	4.47361e-42
ARID5B	0.499	0.522	-0.55692	1.25339e-46	4.58755e-42
WDR33	0.356	0.316	-0.239383	1.34567e-46	4.92527e-42
ANXA7	0.454	0.327	0.229705	1.36077e-46	4.98056e-42
FUT8	0.164	0.232	-1.02282	1.43005e-46	5.23413e-42
ANTKMT	0.422	0.375	-0.284245	1.49533e-46	5.47307e-42
LSM8	0.614	0.562	-0.205599	1.50198e-46	5.49738e-42
MRPL40	0.284	0.199	0.118519	1.62377e-46	5.94314e-42
RAB1B	0.318	0.313	-0.430223	1.80297e-46	6.59904e-42
PSMA7	0.856	0.844	-0.322438	1.96844e-46	7.20468e-42
PIK3R1	0.337	0.392	-0.675402	2.01927e-46	7.39073e-42
MARCH7	0.364	0.285	-0.0151687	2.07683e-46	7.60141e-42
ANAPC5	0.372	0.29	0.00192155	2.24297e-46	8.20949e-42
PHPT1	0.418	0.407	-0.420955	2.27755e-46	8.33608e-42
DNAJC19	0.385	0.28	0.136856	2.33344e-46	8.54063e-42
OGT	0.381	0.27	0.171861	2.34555e-46	8.58495e-42
CD6	0.495	0.368	0.156289	2.69915e-46	9.87918e-42
ZAP70	0.417	0.4	-0.359175	2.90845e-46	1.06452e-41
ST6GAL1	0.229	0.116	0.71837	4.29664e-46	1.57261e-41
PPP1R18	0.547	0.525	-0.308605	4.33981e-46	1.58841e-41
SIVA1	0.504	0.415	-0.0370084	4.36149e-46	1.59635e-41
ETFB	0.477	0.387	-0.0196274	4.49892e-46	1.64665e-41
SNRPF	0.598	0.521	-0.11168	4.62133e-46	1.69145e-41
AC044849.1	0.437	0.499	-0.700425	5.12064e-46	1.87421e-41
AC002377.1	0.129	0.046	1.16814	5.1559e-46	1.88711e-41
HADHA	0.516	0.37	0.290926	5.174e-46	1.89373e-41
EBPL	0.282	0.228	-0.130784	5.53419e-46	2.02557e-41
SMPDL3A	0.159	0.064	1.04851	5.61071e-46	2.05358e-41
MTERF4	0.308	0.193	0.384724	7.5488e-46	2.76294e-41
SNU13	0.668	0.641	-0.286247	7.56478e-46	2.76878e-41
PRRC2B	0.359	0.229	0.394475	7.74068e-46	2.83317e-41
MRPS34	0.532	0.424	0.054762	8.43913e-46	3.0888e-41
STAT4	0.226	0.113	0.762036	8.7526e-46	3.20354e-41
H2AFY	0.474	0.406	-0.117791	8.7555e-46	3.2046e-41
ZNF423	0.031	0	7.86658	8.92059e-46	3.26502e-41
SNRPE	0.489	0.407	-0.0645366	9.11207e-46	3.33511e-41
JTB	0.634	0.604	-0.252567	9.14672e-46	3.34779e-41
PPP3CA	0.05	0.142	-2.03107	1.00597e-45	3.68196e-41
ITM2A	0.879	0.768	0.493878	1.06103e-45	3.88347e-41
PITPNC1	0.396	0.282	0.201426	1.06994e-45	3.91609e-41
ACTR2	0.676	0.643	-0.265647	1.13611e-45	4.15828e-41
SMIM19	0.351	0.241	0.23767	1.14794e-45	4.20157e-41
NECAP2	0.347	0.25	0.131742	1.15797e-45	4.23827e-41
OXLD1	0.345	0.232	0.270776	1.17559e-45	4.30278e-41
PAN3	0.258	0.231	-0.329606	1.21313e-45	4.44019e-41
EMC7	0.381	0.357	-0.292521	1.22065e-45	4.46769e-41
KMT2A	0.578	0.566	-0.354504	1.28809e-45	4.71455e-41
TXN2	0.372	0.288	0.0220662	1.35497e-45	4.95933e-41
BCL7C	0.421	0.315	0.109432	1.4094e-45	5.15854e-41
KRTCAP2	0.783	0.757	-0.266627	1.46842e-45	5.37456e-41
SELENOF	0.556	0.491	-0.125402	1.51387e-45	5.5409e-41
CDC42SE1	0.495	0.522	-0.53019	1.52786e-45	5.59213e-41
PSMC6	0.361	0.293	-0.059493	1.57377e-45	5.76016e-41
RSL1D1	0.523	0.375	0.292016	1.61488e-45	5.91062e-41
C9orf78	0.566	0.516	-0.204359	1.76574e-45	6.46277e-41
XPNPEP1	0.144	0.056	1.00929	1.90669e-45	6.97866e-41
GET3	0.305	0.278	-0.293553	1.95261e-45	7.14675e-41
LSM6	0.443	0.387	-0.151744	2.02102e-45	7.39714e-41
C18orf32	0.516	0.477	-0.248292	2.23199e-45	8.16931e-41
SSBP1	0.614	0.517	-0.0158123	2.31875e-45	8.48684e-41
CTCF	0.367	0.299	-0.092845	2.35452e-45	8.61776e-41
CHMP4A	0.611	0.509	-0.0138086	2.52185e-45	9.23021e-41
POLR1D	0.595	0.457	0.187675	2.70046e-45	9.88396e-41
C11orf58	0.739	0.684	-0.174775	2.79151e-45	1.02172e-40
CLNS1A	0.452	0.345	0.0965281	2.83375e-45	1.03718e-40
KDM2A	0.342	0.327	-0.400864	3.06508e-45	1.12185e-40
RNF7	0.527	0.473	-0.185941	3.17495e-45	1.16206e-40
SPOCK2	0.542	0.461	-0.12769	3.21293e-45	1.17597e-40
HEXA	0.262	0.182	0.109293	3.33593e-45	1.22098e-40
PYM1	0.297	0.182	0.434578	3.37269e-45	1.23444e-40
ZBTB20	0.279	0.163	0.526627	3.54503e-45	1.29751e-40
ARHGEF1	0.554	0.508	-0.224003	3.62823e-45	1.32797e-40
MTHFS	0.248	0.14	0.519802	3.90366e-45	1.42878e-40
DARS	0.417	0.304	0.156341	4.02615e-45	1.47361e-40
PSMA3	0.435	0.431	-0.367726	4.22116e-45	1.54499e-40
TOP1	0.486	0.446	-0.265901	4.48674e-45	1.64219e-40
CAPZA1	0.663	0.633	-0.294686	4.97848e-45	1.82217e-40
SUGP2	0.234	0.126	0.605069	5.2917e-45	1.93682e-40
IDH2	0.495	0.444	-0.202387	6.05045e-45	2.21453e-40
P2RY10	0.468	0.327	0.31483	6.12838e-45	2.24305e-40
ATP1B3	0.373	0.341	-0.313852	6.49919e-45	2.37877e-40
DDRGK1	0.299	0.275	-0.342295	6.65528e-45	2.4359e-40
AHI1	0.232	0.126	0.549744	7.00595e-45	2.56425e-40
PPHLN1	0.444	0.395	-0.216925	7.19256e-45	2.63255e-40
KDELR1	0.446	0.37	-0.0613871	7.27471e-45	2.66262e-40
ANXA6	0.427	0.437	-0.420808	7.39552e-45	2.70684e-40
TPM4	0.31	0.343	-0.62728	7.71984e-45	2.82554e-40
CLPP	0.515	0.382	0.22207	8.04357e-45	2.94403e-40
SEMA4D	0.398	0.296	0.12005	8.56462e-45	3.13474e-40
SRRT	0.273	0.304	-0.65403	8.71446e-45	3.18958e-40
UBE2N	0.44	0.413	-0.273881	9.52848e-45	3.48752e-40
NSMCE3	0.484	0.426	-0.217945	9.94343e-45	3.63939e-40
CDKN1B	0.344	0.357	-0.51687	1.02458e-44	3.75005e-40
NAXE	0.268	0.222	-0.165691	1.06627e-44	3.90266e-40
CIAO2B	0.618	0.568	-0.196937	1.07267e-44	3.9261e-40
CHCHD1	0.363	0.297	-0.0919459	1.07832e-44	3.94674e-40
PAK2	0.527	0.514	-0.33068	1.0797e-44	3.95182e-40
ZBP1	0.044	0.137	-2.09601	1.10241e-44	4.03492e-40
UBE2A	0.347	0.359	-0.462529	1.1169e-44	4.08797e-40
SNX20	0.253	0.159	0.294973	1.13007e-44	4.13616e-40
SMIM26	0.512	0.379	0.22476	1.13152e-44	4.14149e-40
UBE2V2	0.334	0.249	0.0527564	1.14499e-44	4.19076e-40
MAP7	0.068	0.012	2.05015	1.17607e-44	4.30452e-40
NDUFB7	0.527	0.456	-0.114686	1.21414e-44	4.44388e-40
NDUFA6	0.473	0.449	-0.312028	1.3042e-44	4.7735e-40
AKT1	0.239	0.206	-0.268187	1.34686e-44	4.92966e-40
CHMP2A	0.55	0.475	-0.0971458	1.35929e-44	4.97514e-40
PSTPIP1	0.478	0.402	-0.0916299	1.37789e-44	5.04321e-40
CALCOCO1	0.225	0.108	0.904689	1.51857e-44	5.55813e-40
NOL7	0.547	0.448	-0.00284505	1.57621e-44	5.7691e-40
RAB4B	0.332	0.292	-0.244226	1.64842e-44	6.03339e-40
PSMB6	0.534	0.499	-0.230631	1.74833e-44	6.39906e-40
RIPOR2	0.421	0.285	0.335007	1.85705e-44	6.79699e-40
KAT6B	0.453	0.296	0.537295	1.87135e-44	6.84932e-40
KRCC1	0.281	0.196	0.107571	1.90896e-44	6.98697e-40
LIMA1	0.186	0.087	0.813664	1.91708e-44	7.01669e-40
CYSLTR1	0.13	0.041	1.53461	1.94412e-44	7.11566e-40
TMUB1	0.293	0.247	-0.180704	2.05131e-44	7.50799e-40
NDUFB3	0.52	0.483	-0.246525	2.05834e-44	7.53374e-40
SCP2	0.474	0.429	-0.194432	2.10752e-44	7.71372e-40
WASF2	0.467	0.366	0.0498015	2.1385e-44	7.82713e-40
WDR83OS	0.717	0.653	-0.165187	2.19175e-44	8.02203e-40
TUBB	0.421	0.303	0.200226	2.30314e-44	8.42971e-40
PJA2	0.427	0.3	0.276562	2.45959e-44	9.00235e-40
ATRAID	0.524	0.439	-0.0660245	2.51699e-44	9.21245e-40
UGCG	0.293	0.189	0.318738	2.53077e-44	9.26287e-40
NUDC	0.441	0.379	-0.136642	2.67551e-44	9.79262e-40
TRIM8	0.334	0.196	0.641409	2.87277e-44	1.05146e-39
IL2RB	0.363	0.375	-0.489082	3.12176e-44	1.1426e-39
VOPP1	0.419	0.298	0.224632	3.22156e-44	1.17912e-39
PHLDA3	0.081	0.017	1.89902	3.2308e-44	1.18251e-39
AC253572.2	0.31	0.381	-0.836013	3.2415e-44	1.18642e-39
GLRX5	0.343	0.271	-0.0320597	3.24968e-44	1.18941e-39
EIF2AK1	0.269	0.179	0.21738	3.54341e-44	1.29693e-39
PRKAR1A	0.353	0.269	0.0307902	3.80383e-44	1.39224e-39
DAD1	0.732	0.661	-0.127563	4.0753e-44	1.4916e-39
YWHAE	0.412	0.371	-0.242283	4.10642e-44	1.50299e-39
HNRNPUL1	0.366	0.324	-0.230155	4.23775e-44	1.55106e-39
TAP1	0.509	0.472	-0.239569	4.33032e-44	1.58494e-39
DCTN3	0.454	0.391	-0.127067	4.68273e-44	1.71393e-39
IFI35	0.241	0.296	-0.763664	5.16885e-44	1.89185e-39
RAB7A	0.432	0.402	-0.27794	5.3949e-44	1.97459e-39
POLR3GL	0.452	0.384	-0.123042	5.46783e-44	2.00128e-39
PDCD7	0.355	0.238	0.308797	5.48818e-44	2.00873e-39
HSBP1L1	0.147	0.056	1.13378	5.56967e-44	2.03856e-39
TRA2A	0.529	0.496	-0.317962	5.70936e-44	2.08968e-39
VNN2	0.16	0.068	0.980979	5.8409e-44	2.13783e-39
LARP7	0.401	0.299	0.110317	5.91106e-44	2.16351e-39
NDUFV2-AS1	0.146	0.058	1.01119	6.2992e-44	2.30557e-39
CHST11	0.32	0.346	-0.587144	6.36849e-44	2.33093e-39
TKT	0.41	0.287	0.274046	6.39697e-44	2.34135e-39
GMPR2	0.222	0.144	0.193136	6.80158e-44	2.48945e-39
COPS2	0.316	0.248	-0.0496018	6.89896e-44	2.52509e-39
SLC2A4RG	0.357	0.289	-0.092622	7.11646e-44	2.6047e-39
PSMA2	0.637	0.598	-0.23373	7.904e-44	2.89294e-39
ANXA11	0.444	0.439	-0.355087	8.3867e-44	3.06962e-39
PNRC2	0.518	0.405	0.0752039	8.7576e-44	3.20537e-39
PSMC1	0.337	0.287	-0.165442	9.88975e-44	3.61975e-39
PPP4C	0.475	0.419	-0.148164	1.00824e-43	3.69025e-39
LEPROTL1	0.589	0.616	-0.467319	1.02234e-43	3.74187e-39
MSL3	0.315	0.212	0.243989	1.03124e-43	3.77443e-39
SSB	0.538	0.418	0.110062	1.11461e-43	4.07958e-39
NOSIP	0.344	0.301	-0.229067	1.12661e-43	4.12351e-39
DMAC1	0.342	0.221	0.367342	1.12787e-43	4.12812e-39
VPS35	0.272	0.191	0.121318	1.13164e-43	4.14191e-39
COX8A	0.827	0.816	-0.282982	1.16075e-43	4.24844e-39
CCDC6	0.239	0.135	0.516316	1.22461e-43	4.48221e-39
AP002954.1	0.033	0.001	5.62044	1.25268e-43	4.58494e-39
RBM38	0.32	0.359	-0.629995	1.2995e-43	4.75632e-39
SYNGR2	0.299	0.322	-0.571235	1.30945e-43	4.79273e-39
VEGFB	0.284	0.186	0.278564	1.3421e-43	4.91221e-39
GOLGA7	0.397	0.319	-0.0352518	1.3677e-43	5.00593e-39
CD96	0.486	0.479	-0.380838	1.36821e-43	5.00778e-39
TLK1	0.561	0.413	0.290078	1.40717e-43	5.15038e-39
DBNL	0.34	0.298	-0.201256	1.41505e-43	5.17921e-39
UFC1	0.551	0.495	-0.186037	1.42353e-43	5.21028e-39
SUZ12	0.411	0.329	-0.0173087	1.57228e-43	5.75471e-39
NCK1	0.353	0.264	0.0834455	1.58363e-43	5.79624e-39
LETMD1	0.228	0.137	0.384711	1.59733e-43	5.84639e-39
VPS51	0.323	0.222	0.225002	1.60864e-43	5.88778e-39
RAB38	0.014	0.086	-3.24525	1.61707e-43	5.91864e-39
GPR183	0.238	0.113	1.05154	1.63908e-43	5.99921e-39
SYAP1	0.305	0.289	-0.433744	1.68162e-43	6.15489e-39
EIF1B	0.506	0.438	-0.131911	1.76294e-43	6.45252e-39
KRAS	0.368	0.356	-0.384368	1.7672e-43	6.46812e-39
ZC3H13	0.452	0.335	0.148081	1.83837e-43	6.72862e-39
NDUFA1	0.773	0.76	-0.288047	1.893e-43	6.92855e-39
SLC25A36	0.249	0.158	0.26976	1.89736e-43	6.94453e-39
DAP3	0.335	0.249	0.0931345	1.92316e-43	7.03896e-39
MYBL2	0.083	0.017	2.20103	2.0089e-43	7.35278e-39
OSBPL8	0.356	0.249	0.217829	2.04324e-43	7.47846e-39
TP53TG1	0.247	0.15	0.379161	2.05667e-43	7.52762e-39
AP3S1	0.503	0.352	0.399003	2.07586e-43	7.59784e-39
CCT8	0.517	0.416	0.0425428	2.08246e-43	7.622e-39
PMM1	0.195	0.139	-0.000493098	2.1487e-43	7.86444e-39
AKT3	0.154	0.061	1.06459	2.19175e-43	8.02204e-39
HNRNPLL	0.297	0.331	-0.628355	2.24874e-43	8.23062e-39
MIER1	0.403	0.386	-0.351458	2.33881e-43	8.56027e-39
SRSF6	0.381	0.313	-0.120347	2.34124e-43	8.56918e-39
DNM2	0.239	0.281	-0.703531	2.36577e-43	8.65897e-39
ARPC4	0.696	0.67	-0.269323	2.37748e-43	8.7018e-39
ZDHHC12	0.278	0.176	0.361284	2.42714e-43	8.88359e-39
MAN1A1	0.14	0.194	-1.04961	2.46148e-43	9.00926e-39
MRPL43	0.422	0.31	0.188553	2.53531e-43	9.2795e-39
SF3B2	0.551	0.498	-0.191344	2.64683e-43	9.68766e-39
ENY2	0.503	0.442	-0.155117	2.70013e-43	9.88276e-39
IL6R	0.185	0.082	0.933613	2.77656e-43	1.01625e-38
MYL12B	0.917	0.894	-0.247174	2.824e-43	1.03361e-38
ZNF706	0.641	0.519	0.0628582	2.85227e-43	1.04396e-38
TMEM203	0.23	0.145	0.302769	2.95807e-43	1.08268e-38
MRPL14	0.349	0.236	0.284182	3.05691e-43	1.11886e-38
RASGRP1	0.469	0.521	-0.540856	3.24039e-43	1.18602e-38
ZNF32	0.238	0.142	0.412544	3.30475e-43	1.20957e-38
AP2S1	0.491	0.427	-0.12325	3.60955e-43	1.32113e-38
AKIRIN1	0.373	0.344	-0.310939	3.70316e-43	1.35539e-38
GPBP1	0.587	0.562	-0.270319	3.82866e-43	1.40133e-38
NDUFA2	0.575	0.528	-0.211045	4.11554e-43	1.50633e-38
EIF4A3	0.307	0.296	-0.424865	4.36248e-43	1.59671e-38
HDAC1	0.514	0.39	0.166095	4.48858e-43	1.64287e-38
NFATC2IP	0.339	0.234	0.237552	4.52732e-43	1.65704e-38
OFD1	0.384	0.266	0.255917	4.57273e-43	1.67366e-38
SSNA1	0.499	0.417	-0.0436128	4.60842e-43	1.68673e-38
SIK3	0.25	0.159	0.271062	4.66604e-43	1.70782e-38
ECI1	0.247	0.16	0.2489	4.73066e-43	1.73147e-38
GPS2	0.422	0.38	-0.227289	4.86276e-43	1.77982e-38
NBEAL1	0.391	0.332	-0.13691	4.91229e-43	1.79795e-38
NDUFS7	0.487	0.456	-0.251958	5.10727e-43	1.86931e-38
SQSTM1	0.52	0.517	-0.363224	5.30471e-43	1.94158e-38
LINC-PINT	0.548	0.589	-0.516593	5.51054e-43	2.01691e-38
PSMD4	0.486	0.422	-0.106677	5.56808e-43	2.03797e-38
NUCB1	0.326	0.288	-0.232409	5.57555e-43	2.04071e-38
SURF4	0.386	0.375	-0.354608	5.5924e-43	2.04687e-38
LINC01281	0.079	0.018	1.72154	5.86894e-43	2.14809e-38
CD4	0.241	0.164	0.0735911	6.90818e-43	2.52846e-38
ZFYVE9	0.036	0.001	4.55344	7.01953e-43	2.56922e-38
PPP1CA	0.722	0.675	-0.195303	7.529e-43	2.75569e-38
KANSL1	0.506	0.438	-0.133288	7.69845e-43	2.81771e-38
MED28	0.321	0.23	0.128777	7.78388e-43	2.84898e-38
DDX5	0.992	0.973	0.252374	8.30596e-43	3.04006e-38
MMP24OS	0.33	0.237	0.110414	8.38328e-43	3.06836e-38
ZCRB1	0.413	0.324	-0.0132902	8.38565e-43	3.06923e-38
GRSF1	0.355	0.247	0.238293	8.44953e-43	3.09261e-38
SUMO1	0.631	0.531	0.00271355	8.50114e-43	3.1115e-38
NDUFAF8	0.348	0.294	-0.157243	8.62353e-43	3.1563e-38
RNF149	0.244	0.3	-0.746951	8.67231e-43	3.17415e-38
THOC7	0.442	0.351	0.00715559	8.75779e-43	3.20544e-38
MCTP2	0.063	0.155	-1.81128	8.86731e-43	3.24553e-38
BAD	0.262	0.188	0.0710176	8.94247e-43	3.27303e-38
MED4	0.374	0.308	-0.0733147	9.29731e-43	3.40291e-38
NASP	0.51	0.441	-0.121604	9.6491e-43	3.53167e-38
FIBP	0.347	0.287	-0.0946317	9.67316e-43	3.54047e-38
MRPS26	0.288	0.201	0.176248	1.03588e-42	3.79141e-38
ARL6IP1	0.74	0.702	-0.219262	1.10331e-42	4.03823e-38
NOP53	0.801	0.648	0.361465	1.10653e-42	4.05001e-38
DENND5A	0.041	0.002	3.90035	1.11731e-42	4.08946e-38
RSBN1	0.357	0.322	-0.286104	1.11754e-42	4.09029e-38
UQCRFS1	0.51	0.433	-0.0726055	1.12969e-42	4.13477e-38
MED10	0.397	0.318	-0.0152084	1.20661e-42	4.41631e-38
QARS	0.208	0.121	0.400567	1.20778e-42	4.42061e-38
EML4	0.482	0.355	0.184725	1.22073e-42	4.46799e-38
PREX1	0.241	0.296	-0.770714	1.22596e-42	4.48712e-38
ATP5MF	0.687	0.676	-0.303295	1.26491e-42	4.62971e-38
CHCHD7	0.304	0.248	-0.142374	1.34407e-42	4.91943e-38
ERGIC3	0.336	0.231	0.251949	1.38221e-42	5.05902e-38
FXYD6	0.046	0.003	3.64714	1.41698e-42	5.1863e-38
ARID5A	0.479	0.356	0.179836	1.46791e-42	5.37271e-38
METTL5	0.311	0.255	-0.134194	1.5075e-42	5.51761e-38
BCAS2	0.374	0.321	-0.186887	1.66368e-42	6.08923e-38
LPXN	0.399	0.279	0.2948	1.7283e-42	6.32577e-38
ETNK1	0.351	0.334	-0.357983	1.76493e-42	6.45982e-38
MYO1F	0.209	0.295	-0.9211	1.83653e-42	6.7219e-38
TMEM70	0.252	0.178	0.0318853	1.86647e-42	6.83148e-38
TSPAN3	0.209	0.13	0.245641	1.90104e-42	6.95798e-38
PCMT1	0.421	0.335	0.00955787	1.97165e-42	7.21642e-38
RNF181	0.427	0.369	-0.143934	2.10658e-42	7.71028e-38
PSMD2	0.3	0.233	-0.0389748	2.14418e-42	7.84791e-38
LAMTOR5	0.574	0.522	-0.177542	2.15807e-42	7.89876e-38
ATP6V1F	0.6	0.512	-0.0509302	2.24834e-42	8.22913e-38
CORO1B	0.652	0.484	0.531172	2.30306e-42	8.42941e-38
RCN2	0.369	0.297	-0.0549435	2.41031e-42	8.82196e-38
KRT10	0.679	0.616	-0.161393	2.48368e-42	9.09053e-38
DAXX	0.26	0.214	-0.187945	2.53655e-42	9.28402e-38
STK10	0.306	0.279	-0.29913	2.55273e-42	9.34324e-38
CMC1	0.454	0.524	-0.635003	2.55891e-42	9.36586e-38
EWSR1	0.413	0.381	-0.254098	2.70791e-42	9.91124e-38
COPA	0.274	0.205	-0.00146184	2.75272e-42	1.00752e-37
PRR13	0.725	0.693	-0.236829	2.80459e-42	1.02651e-37
ADRM1	0.419	0.378	-0.210993	2.8516e-42	1.04371e-37
FIP1L1	0.361	0.304	-0.126885	2.90383e-42	1.06283e-37
ZNF580	0.27	0.173	0.317597	2.92628e-42	1.07105e-37
CNOT7	0.332	0.245	0.0877156	2.96218e-42	1.08419e-37
OTUB1	0.356	0.334	-0.319689	3.01488e-42	1.10348e-37
GALM	0.35	0.363	-0.472426	3.02468e-42	1.10706e-37
YBEY	0.185	0.109	0.310355	3.14405e-42	1.15075e-37
ADAR	0.449	0.373	-0.0613462	3.1661e-42	1.15882e-37
PSMD13	0.426	0.359	-0.0664687	3.19317e-42	1.16873e-37
TMEM179B	0.37	0.341	-0.275818	3.31882e-42	1.21472e-37
UFM1	0.354	0.336	-0.319846	3.39406e-42	1.24226e-37
TBCB	0.515	0.45	-0.11183	3.40106e-42	1.24482e-37
DYNLL1	0.766	0.752	-0.318797	3.44852e-42	1.26219e-37
KCTD17	0.124	0.051	0.871713	3.68514e-42	1.3488e-37
FBXO32	0.334	0.228	0.215506	3.74203e-42	1.36962e-37
DEF6	0.364	0.344	-0.313784	3.76549e-42	1.37821e-37
TSHZ2	0.247	0.149	0.329206	3.78547e-42	1.38552e-37
ORMDL1	0.563	0.436	0.154674	3.80851e-42	1.39395e-37
TMPO	0.439	0.322	0.187996	3.88822e-42	1.42313e-37
FGD3	0.247	0.189	-0.0420539	3.96412e-42	1.45091e-37
AKNA	0.439	0.377	-0.14423	4.30886e-42	1.57709e-37
POLD4	0.675	0.534	0.17369	4.33545e-42	1.58682e-37
TMBIM4	0.689	0.636	-0.186659	4.47668e-42	1.63851e-37
CLK1	0.548	0.517	-0.305399	4.54517e-42	1.66358e-37
C6orf62	0.364	0.336	-0.297325	4.59449e-42	1.68163e-37
SMCO4	0.189	0.081	1.15125	4.60862e-42	1.6868e-37
PHYKPL	0.281	0.223	-0.0637591	4.61951e-42	1.69079e-37
NDUFA9	0.297	0.256	-0.194348	4.78258e-42	1.75047e-37
TRAPPC6A	0.339	0.244	0.153602	4.801e-42	1.75722e-37
GNG10	0.294	0.254	-0.203171	4.84251e-42	1.77241e-37
NDUFS3	0.327	0.268	-0.0996715	4.86509e-42	1.78067e-37
COPE	0.672	0.653	-0.269885	4.87899e-42	1.78576e-37
AHSA1	0.292	0.238	-0.109744	5.15991e-42	1.88858e-37
MRPL52	0.431	0.399	-0.24613	5.62629e-42	2.05928e-37
HIVEP2	0.253	0.158	0.343987	5.65328e-42	2.06916e-37
MRPL41	0.547	0.501	-0.188137	5.705e-42	2.08809e-37
LSM4	0.364	0.287	-0.0143716	5.91954e-42	2.16661e-37
COMMD4	0.297	0.241	-0.107304	5.9901e-42	2.19244e-37
RILPL2	0.451	0.368	-0.201065	6.1083e-42	2.2357e-37
APEX1	0.362	0.242	0.346831	6.4635e-42	2.3657e-37
BUD23	0.357	0.322	-0.23026	6.534e-42	2.39151e-37
SNRPB2	0.522	0.493	-0.271688	6.60121e-42	2.41611e-37
FDPS	0.391	0.319	-0.0362936	6.75297e-42	2.47165e-37
KIAA2026	0.254	0.279	-0.636576	6.76754e-42	2.47699e-37
DR1	0.344	0.276	-0.0509605	6.80493e-42	2.49067e-37
STUB1	0.465	0.383	-0.0185266	7.04682e-42	2.57921e-37
ELOC	0.474	0.43	-0.174953	7.27828e-42	2.66392e-37
VPS29	0.443	0.348	0.0502123	7.38864e-42	2.70432e-37
G3BP2	0.39	0.382	-0.37449	7.51072e-42	2.749e-37
VAMP2	0.694	0.634	-0.160214	7.89188e-42	2.88851e-37
CNOT4	0.333	0.26	-0.0165652	7.91651e-42	2.89752e-37
PNKD	0.403	0.311	0.0717336	7.96681e-42	2.91593e-37
ENC1	0.269	0.145	0.732396	8.48584e-42	3.1059e-37
TMEM248	0.318	0.291	-0.284116	8.55834e-42	3.13244e-37
MRPS12	0.299	0.268	-0.27512	8.57308e-42	3.13783e-37
GHITM	0.547	0.483	-0.11457	8.83528e-42	3.2338e-37
LMAN2	0.543	0.515	-0.245398	9.20506e-42	3.36914e-37
EVL	0.886	0.883	-0.298762	9.26049e-42	3.38943e-37
CDC5L	0.329	0.264	-0.102852	9.31749e-42	3.4103e-37
MRPL22	0.295	0.239	-0.101275	9.34793e-42	3.42144e-37
RBM6	0.362	0.307	-0.170692	1.02883e-41	3.76564e-37
CCDC12	0.489	0.431	-0.146353	1.06579e-41	3.90089e-37
SERINC1	0.322	0.269	-0.155967	1.079e-41	3.94926e-37
PSMA5	0.628	0.559	-0.112983	1.08109e-41	3.95691e-37
NDFIP1	0.5	0.397	0.0510131	1.08708e-41	3.97882e-37
TPP1	0.263	0.16	0.411753	1.11187e-41	4.06957e-37
PHF11	0.369	0.325	-0.2252	1.11715e-41	4.08887e-37
GATA3	0.32	0.314	-0.566558	1.14621e-41	4.19526e-37
ATP5F1E	0.989	0.989	-0.275259	1.1564e-41	4.23255e-37
FAM43A	0.222	0.109	0.806757	1.20787e-41	4.42092e-37
ZNF428	0.379	0.313	-0.0790851	1.22655e-41	4.48929e-37
TRAPPC10	0.35	0.313	-0.240481	1.26276e-41	4.62182e-37
PDAP1	0.482	0.393	0.00313723	1.28342e-41	4.69743e-37
TOX4	0.367	0.32	-0.189813	1.32514e-41	4.85016e-37
TANK	0.445	0.404	-0.23819	1.33102e-41	4.87166e-37
APBB1IP	0.597	0.544	-0.19907	1.33403e-41	4.8827e-37
RNF187	0.286	0.216	0.0358972	1.3366e-41	4.89207e-37
TIGIT	0.791	0.64	0.356274	1.34011e-41	4.90494e-37
AIP	0.573	0.491	-0.0619147	1.34561e-41	4.92507e-37
FNTA	0.34	0.228	0.326415	1.36582e-41	4.99905e-37
TRIM22	0.383	0.372	-0.390073	1.37581e-41	5.03561e-37
PRDX4	0.152	0.068	0.730147	1.4744e-41	5.39647e-37
VAPA	0.586	0.513	-0.0980412	1.65498e-41	6.05738e-37
MDH1	0.512	0.457	-0.14297	1.70143e-41	6.2274e-37
STMN1	0.383	0.252	0.400962	1.81533e-41	6.64428e-37
RASSF1	0.201	0.261	-0.890758	1.85524e-41	6.79038e-37
SLA	0.529	0.539	-0.436627	1.91717e-41	7.01703e-37
NUDT5	0.382	0.322	-0.10647	1.92938e-41	7.06172e-37
TLN1	0.564	0.537	-0.283383	1.93514e-41	7.0828e-37
DUT	0.521	0.402	0.130631	1.96725e-41	7.20032e-37
COQ10B	0.339	0.31	-0.278688	2.03377e-41	7.44381e-37
FBXW5	0.333	0.309	-0.306111	2.09358e-41	7.6627e-37
COPS8	0.222	0.176	-0.135156	2.12877e-41	7.79152e-37
YPEL2	0.16	0.073	0.822905	2.16662e-41	7.93004e-37
SEC11C	0.518	0.508	-0.346089	2.23662e-41	8.18624e-37
RBCK1	0.458	0.395	-0.116187	2.36584e-41	8.65922e-37
SNX3	0.481	0.403	-0.0426396	2.49567e-41	9.13442e-37
TMC8	0.344	0.235	0.295897	2.49929e-41	9.14763e-37
CCNG1	0.194	0.104	0.52963	2.52238e-41	9.23217e-37
RPAIN	0.377	0.276	0.156484	2.54028e-41	9.29768e-37
NAA10	0.415	0.329	0.00858953	2.67946e-41	9.80708e-37
FDX1	0.255	0.254	-0.507247	2.69795e-41	9.87478e-37
CSNK2A1	0.32	0.237	0.0840718	2.77944e-41	1.0173e-36
NDUFA7	0.501	0.452	-0.206472	2.93943e-41	1.07586e-36
TRAPPC4	0.345	0.291	-0.122485	3.0338e-41	1.1104e-36
ATP5PO	0.66	0.554	0.0288802	3.10187e-41	1.13532e-36
VDAC1	0.519	0.404	0.120404	3.14751e-41	1.15202e-36
PHB	0.334	0.317	-0.31639	3.22895e-41	1.18183e-36
ARPP19	0.327	0.299	-0.26942	3.25386e-41	1.19094e-36
MLEC	0.289	0.281	-0.4446	3.35373e-41	1.2275e-36
CDC42SE2	0.715	0.684	-0.255369	3.50384e-41	1.28244e-36
KIAA0040	0.091	0.159	-1.47475	3.52116e-41	1.28878e-36
CYHR1	0.231	0.152	0.225677	3.61255e-41	1.32223e-36
CAPNS1	0.391	0.351	-0.216191	3.75579e-41	1.37466e-36
KDM4C	0.171	0.1	0.329406	3.81552e-41	1.39652e-36
SRPRA	0.357	0.312	-0.193838	3.96599e-41	1.45159e-36
HMCES	0.296	0.233	-0.0405094	4.01803e-41	1.47064e-36
CCT3	0.523	0.409	0.126945	4.07346e-41	1.49093e-36
ERP44	0.343	0.287	-0.0905749	4.12355e-41	1.50926e-36
GRAMD1A	0.278	0.23	-0.151547	4.35772e-41	1.59497e-36
AL158071.4	0.053	0.142	-1.96394	4.47049e-41	1.63624e-36
CYFIP2	0.326	0.264	-0.0900174	4.59201e-41	1.68072e-36
PGLS	0.489	0.334	0.473825	4.66765e-41	1.70841e-36
EIF5B	0.412	0.366	-0.234353	4.67429e-41	1.71084e-36
AC007952.4	0.362	0.393	-0.644331	4.68404e-41	1.7144e-36
PSMD7	0.483	0.43	-0.170154	4.74666e-41	1.73733e-36
RALGDS	0.286	0.276	-0.41465	4.92342e-41	1.80202e-36
CRBN	0.32	0.228	0.155969	4.98236e-41	1.82359e-36
UFD1	0.343	0.329	-0.362299	5.01185e-41	1.83439e-36
LAMP1	0.41	0.385	-0.282122	5.02982e-41	1.84096e-36
TMEM243	0.367	0.267	0.171205	5.25513e-41	1.92343e-36
INPP5D	0.168	0.227	-0.968936	5.3551e-41	1.96002e-36
WAPL	0.308	0.234	0.0192119	6.10943e-41	2.23611e-36
BRD3	0.163	0.088	0.456494	6.14347e-41	2.24857e-36
ARHGAP15	0.362	0.311	-0.155506	6.45775e-41	2.3636e-36
HM13	0.284	0.278	-0.412776	6.51364e-41	2.38406e-36
RSBN1L	0.501	0.443	-0.163654	6.55297e-41	2.39845e-36
NSMCE1	0.324	0.212	0.369287	6.65215e-41	2.43475e-36
JPX	0.377	0.293	0.000131181	6.76625e-41	2.47652e-36
HECA	0.191	0.143	-0.106562	6.78807e-41	2.4845e-36
TUBB4B	0.484	0.484	-0.479544	7.08419e-41	2.59288e-36
ADAM8	0.033	0.118	-2.25628	7.31623e-41	2.67781e-36
GTF3C6	0.419	0.382	-0.217086	7.36222e-41	2.69465e-36
NAA38	0.436	0.387	-0.196148	7.50145e-41	2.74561e-36
DNAJB11	0.223	0.238	-0.581652	7.69954e-41	2.81811e-36
SLTM	0.536	0.477	-0.170898	7.86787e-41	2.87972e-36
ASB2	0.19	0.196	-0.615001	8.71523e-41	3.18986e-36
COPZ1	0.428	0.397	-0.237754	8.79586e-41	3.21937e-36
ADTRP	0.053	0.145	-1.91711	8.9465e-41	3.27451e-36
ABI1	0.345	0.263	0.0518602	9.11816e-41	3.33734e-36
HSD17B10	0.323	0.295	-0.242957	9.21866e-41	3.37412e-36
FXR1	0.406	0.308	0.108633	9.31096e-41	3.40791e-36
POLR2B	0.37	0.28	0.100737	9.40927e-41	3.44389e-36
RRP36	0.294	0.249	-0.189098	9.46306e-41	3.46357e-36
BATF	0.591	0.532	-0.228894	9.82164e-41	3.59482e-36
NDUFA10	0.376	0.275	0.176057	1.05407e-40	3.85798e-36
CCDC59	0.381	0.302	-0.0395367	1.06891e-40	3.91233e-36
NCKAP1L	0.328	0.243	0.0926508	1.10821e-40	4.05616e-36
URM1	0.286	0.208	0.112874	1.10938e-40	4.06046e-36
DNAJC15	0.43	0.373	-0.182055	1.1272e-40	4.12567e-36
STOML2	0.285	0.248	-0.209268	1.12985e-40	4.13538e-36
TAF11	0.26	0.205	-0.105546	1.14209e-40	4.18016e-36
RER1	0.495	0.457	-0.216294	1.17696e-40	4.30779e-36
SRP72	0.382	0.321	-0.121444	1.22337e-40	4.47767e-36
SSR1	0.341	0.301	-0.232009	1.23629e-40	4.52496e-36
DDX46	0.543	0.472	-0.137673	1.26814e-40	4.64151e-36
SLC25A46	0.241	0.146	0.393889	1.29319e-40	4.7332e-36
POLR2A	0.329	0.298	-0.275403	1.3314e-40	4.87304e-36
METTL8	0.285	0.185	0.277377	1.33214e-40	4.87577e-36
FKBP11	0.113	0.19	-1.31858	1.34423e-40	4.92001e-36
SNAP23	0.284	0.202	0.122896	1.34712e-40	4.9306e-36
NOP58	0.523	0.463	-0.186943	1.40887e-40	5.1566e-36
TIMMDC1	0.344	0.255	0.0730635	1.41514e-40	5.17955e-36
PRKAG1	0.222	0.158	0.0896527	1.43212e-40	5.24171e-36
RASSF5	0.379	0.328	-0.16075	1.45905e-40	5.34027e-36
MAP2K3	0.26	0.236	-0.3405	1.50168e-40	5.49631e-36
CHMP5	0.425	0.344	-0.0166511	1.50693e-40	5.51551e-36
CTNNB1	0.313	0.305	-0.446931	1.5289e-40	5.59594e-36
TSR3	0.297	0.214	0.13424	1.54233e-40	5.64507e-36
MAP4K4	0.253	0.15	0.442854	1.58144e-40	5.78821e-36
NDUFS2	0.265	0.198	0.00494174	1.59159e-40	5.82538e-36
HSPB1	0.38	0.381	-0.461674	1.59437e-40	5.83554e-36
SHISA5	0.414	0.368	-0.18575	1.61539e-40	5.91249e-36
UBE2R2	0.379	0.282	0.131962	1.63963e-40	6.00122e-36
SH3GLB1	0.381	0.329	-0.16054	1.64926e-40	6.03646e-36
SNRPC	0.44	0.371	-0.0803575	1.65605e-40	6.0613e-36
PFDN6	0.267	0.262	-0.424484	1.71356e-40	6.27179e-36
CAMLG	0.407	0.317	0.0445853	1.71476e-40	6.2762e-36
IARS2	0.218	0.14	0.230536	1.72114e-40	6.29954e-36
PSMC4	0.355	0.303	-0.130489	1.73643e-40	6.3555e-36
HIST1H1C	0.475	0.38	-0.00716761	1.75756e-40	6.43283e-36
PLAC8	0.12	0.038	1.67141	1.77551e-40	6.49855e-36
FOXP1	0.428	0.3	0.281854	1.80658e-40	6.61225e-36
QPRT	0.176	0.073	1.23542	1.88126e-40	6.8856e-36
ODC1	0.38	0.363	-0.38564	1.92753e-40	7.05496e-36
FIS1	0.488	0.439	-0.187775	2.00354e-40	7.33315e-36
MZB1	0.066	0.151	-1.72263	2.10099e-40	7.68983e-36
NUDT22	0.315	0.277	-0.227947	2.1251e-40	7.77808e-36
ACAA1	0.249	0.199	-0.126548	2.1253e-40	7.77882e-36
SUMO3	0.336	0.321	-0.322079	2.19183e-40	8.02231e-36
RBX1	0.614	0.576	-0.20996	2.22564e-40	8.14608e-36
NGRN	0.276	0.226	-0.184421	2.2572e-40	8.26158e-36
GTF2A2	0.486	0.422	-0.103073	2.28422e-40	8.36046e-36
KANSL1-AS1	0.239	0.148	0.335288	2.29462e-40	8.39854e-36
PSMC5	0.542	0.448	0.040186	2.46047e-40	9.00556e-36
CALCOCO2	0.247	0.304	-0.746714	2.48349e-40	9.08981e-36
SPG11	0.226	0.137	0.387151	2.57718e-40	9.43274e-36
PRPF40A	0.483	0.416	-0.117668	2.64151e-40	9.66818e-36
NR1H2	0.247	0.2	-0.150415	2.84366e-40	1.04081e-35
CSNK2A2	0.205	0.136	0.161583	2.88778e-40	1.05696e-35
DDX39B	0.549	0.43	0.128987	2.98925e-40	1.09409e-35
ZNF644	0.359	0.316	-0.209624	3.08641e-40	1.12966e-35
PPP2R1A	0.316	0.258	-0.0875691	3.10811e-40	1.1376e-35
SLC27A2	0.077	0.16	-1.66998	3.13513e-40	1.14749e-35
XRCC5	0.624	0.578	-0.180069	3.16941e-40	1.16003e-35
NDUFC2	0.66	0.605	-0.170916	3.18388e-40	1.16533e-35
PFKP	0.224	0.235	-0.5627	3.23059e-40	1.18243e-35
ASH1L	0.404	0.327	-0.0184804	3.26385e-40	1.1946e-35
RALA	0.276	0.218	-0.0943297	3.60737e-40	1.32034e-35
CERS2	0.24	0.172	0.0982295	3.65235e-40	1.33679e-35
SARNP	0.403	0.332	-0.0384264	3.71544e-40	1.35989e-35
COMMD7	0.306	0.269	-0.228712	3.81938e-40	1.39793e-35
TMEM35B	0.447	0.356	0.0470883	3.84662e-40	1.4079e-35
SMDT1	0.612	0.458	0.318906	3.97267e-40	1.45404e-35
GLRX	0.288	0.283	-0.446545	3.99392e-40	1.46181e-35
SERTAD2	0.177	0.085	0.764031	4.02118e-40	1.47179e-35
AC025164.1	0.347	0.209	0.605387	4.06345e-40	1.48726e-35
HSD17B11	0.289	0.187	0.349226	4.31924e-40	1.58088e-35
PDHB	0.3	0.232	0.0171554	4.3555e-40	1.59416e-35
TRAF1	0.259	0.169	0.292826	4.60024e-40	1.68374e-35
MRPL51	0.535	0.441	0.0138759	4.68499e-40	1.71475e-35
ATP5MPL	0.697	0.646	-0.19	4.72011e-40	1.72761e-35
ACP1	0.383	0.303	0.0129481	4.85078e-40	1.77543e-35
KLF13	0.365	0.359	-0.372512	4.86849e-40	1.78192e-35
N4BP1	0.33	0.296	-0.253303	4.92471e-40	1.80249e-35
CHCHD5	0.358	0.262	0.132479	4.9888e-40	1.82595e-35
AC090152.1	0.318	0.225	0.155334	5.09618e-40	1.86525e-35
EIF4G2	0.586	0.536	-0.183477	5.37757e-40	1.96824e-35
JAGN1	0.278	0.188	0.223463	5.45282e-40	1.99579e-35
ANP32A	0.498	0.431	-0.0873101	5.4554e-40	1.99673e-35
CORO7	0.134	0.224	-1.23574	5.47186e-40	2.00275e-35
OPTN	0.423	0.412	-0.351802	5.60003e-40	2.04967e-35
LAMTOR2	0.407	0.304	0.15323	5.64896e-40	2.06758e-35
TAGLN2	0.58	0.428	0.325276	5.67844e-40	2.07837e-35
DPM3	0.358	0.264	0.157197	5.707e-40	2.08882e-35
COMMD1	0.28	0.213	0.00375729	5.82339e-40	2.13142e-35
BANF1	0.548	0.457	-0.0013795	6.13162e-40	2.24423e-35
SDHC	0.414	0.353	-0.0827325	6.19389e-40	2.26702e-35
COX16	0.45	0.396	-0.136176	6.3615e-40	2.32837e-35
ATP5PF	0.76	0.71	-0.180095	6.40117e-40	2.34289e-35
YY1	0.561	0.488	-0.107288	6.51248e-40	2.38363e-35
UTRN	0.482	0.354	0.236315	6.56251e-40	2.40194e-35
TIAL1	0.427	0.365	-0.117357	6.59481e-40	2.41377e-35
ARL16	0.191	0.148	-0.146479	6.79526e-40	2.48713e-35
XXYLT1	0.141	0.056	1.06271	6.98894e-40	2.55802e-35
NFATC1	0.227	0.118	0.757368	7.60805e-40	2.78462e-35
ABHD17A	0.703	0.632	-0.119455	7.78003e-40	2.84757e-35
HLA-DMB	0.211	0.109	0.695816	7.81322e-40	2.85972e-35
RPA3	0.343	0.354	-0.440268	7.97045e-40	2.91726e-35
PLEC	0.237	0.142	0.44143	8.02524e-40	2.93732e-35
LINC00649	0.279	0.178	0.372435	8.08992e-40	2.96099e-35
MITD1	0.332	0.26	-0.0316408	8.13633e-40	2.97798e-35
CAMK2G	0.12	0.043	1.14341	8.68941e-40	3.18041e-35
SMCHD1	0.45	0.458	-0.398	8.72949e-40	3.19508e-35
EXOSC8	0.277	0.195	0.131768	8.73149e-40	3.19581e-35
ARPC2	0.928	0.928	-0.290067	8.77667e-40	3.21235e-35
CD47	0.47	0.438	-0.222495	8.8373e-40	3.23454e-35
CDV3	0.566	0.537	-0.262788	9.24166e-40	3.38254e-35
SH2D2A	0.269	0.363	-0.799341	9.28072e-40	3.39684e-35
ATXN3	0.168	0.097	0.350358	9.4331e-40	3.45261e-35
CIB1	0.803	0.743	-0.165142	9.64425e-40	3.52989e-35
MAPRE1	0.252	0.254	-0.481547	9.87773e-40	3.61535e-35
THYN1	0.363	0.268	0.156499	9.93721e-40	3.63712e-35
RNF10	0.184	0.169	-0.387072	1.0071e-39	3.68608e-35
CDC73	0.271	0.235	-0.254562	1.01659e-39	3.72081e-35
PTPN1	0.308	0.242	-0.0303681	1.02746e-39	3.76061e-35
USP34	0.411	0.326	0.0289023	1.19977e-39	4.39127e-35
XRN1	0.319	0.317	-0.427046	1.27314e-39	4.65983e-35
UBE2I	0.6	0.531	-0.0928585	1.28522e-39	4.70402e-35
ST13	0.572	0.423	0.315501	1.30027e-39	4.75912e-35
AIM2	0.128	0.051	0.938635	1.31095e-39	4.79821e-35
AFTPH	0.261	0.188	0.071253	1.42699e-39	5.22294e-35
LINC01619	0.122	0.049	0.910926	1.43876e-39	5.26599e-35
ZNF827	0.117	0.05	0.789653	1.45904e-39	5.34024e-35
TOX	0.589	0.43	0.406105	1.46e-39	5.34373e-35
DYRK1A	0.246	0.184	-0.00747696	1.48989e-39	5.45315e-35
TMED10	0.424	0.443	-0.448317	1.49406e-39	5.46841e-35
GON4L	0.313	0.259	-0.10751	1.58329e-39	5.795e-35
FOXN3	0.294	0.28	-0.338765	1.58833e-39	5.81344e-35
LTN1	0.189	0.129	0.068336	1.61656e-39	5.91676e-35
PABPN1	0.364	0.27	0.134992	1.62697e-39	5.95489e-35
UBL3	0.192	0.229	-0.833388	1.67407e-39	6.12726e-35
MBD2	0.517	0.513	-0.347351	1.76119e-39	6.44612e-35
CNIH4	0.247	0.273	-0.620604	1.7742e-39	6.49374e-35
TMED3	0.256	0.17	0.260838	1.77968e-39	6.5138e-35
SPG7	0.273	0.188	0.191634	1.81318e-39	6.63642e-35
XRN2	0.446	0.384	-0.132888	1.85071e-39	6.77377e-35
KMT2E	0.617	0.594	-0.291825	2.01104e-39	7.36062e-35
NDUFC1	0.504	0.421	-0.0408736	2.03994e-39	7.46639e-35
KMT2C	0.27	0.206	-0.0326919	2.04831e-39	7.49702e-35
AL158071.3	0.05	0.137	-1.90692	2.06662e-39	7.56404e-35
COPS9	0.649	0.593	-0.151256	2.1156e-39	7.7433e-35
ZFAND6	0.371	0.296	-0.0205343	2.11702e-39	7.74852e-35
NUTF2	0.365	0.293	-0.000975266	2.12897e-39	7.79223e-35
GLCCI1	0.368	0.244	0.376798	2.18952e-39	8.01386e-35
SLIRP	0.336	0.318	-0.315749	2.21894e-39	8.12153e-35
AKAP11	0.224	0.126	0.559774	2.27979e-39	8.34426e-35
KDM5B	0.38	0.28	0.1339	2.30024e-39	8.41909e-35
PGK1	0.7	0.653	-0.18163	2.34004e-39	8.56477e-35
TTC3	0.385	0.271	0.253215	2.34969e-39	8.6001e-35
SLC16A7	0.238	0.167	0.0993774	2.42891e-39	8.89005e-35
MDM4	0.498	0.379	0.182715	2.48479e-39	9.09459e-35
ORMDL2	0.287	0.284	-0.417322	2.50046e-39	9.15192e-35
SNHG8	0.5	0.388	0.0601062	2.51513e-39	9.20562e-35
HPRT1	0.272	0.271	-0.440431	2.53191e-39	9.26704e-35
ANAPC11	0.552	0.48	-0.0983325	2.53211e-39	9.26779e-35
SCAMP2	0.434	0.407	-0.260102	2.62436e-39	9.60543e-35
LSM7	0.653	0.605	-0.197389	2.73492e-39	1.00101e-34
VASP	0.435	0.382	-0.142015	2.81143e-39	1.02901e-34
RFXANK	0.252	0.187	0.0365118	2.82955e-39	1.03564e-34
LMAN1	0.402	0.371	-0.236318	2.8452e-39	1.04137e-34
ANKRD11	0.596	0.577	-0.318781	2.86313e-39	1.04793e-34
TNRC6B	0.57	0.44	0.173663	2.8745e-39	1.0521e-34
R3HDM2	0.425	0.354	-0.0807897	2.87672e-39	1.05291e-34
GPI	0.312	0.248	-0.0335885	3.00262e-39	1.09899e-34
PLGRKT	0.253	0.205	-0.139968	3.12085e-39	1.14226e-34
SELPLG	0.19	0.257	-0.862799	3.13212e-39	1.14639e-34
TXNL1	0.426	0.322	0.14661	3.19175e-39	1.16821e-34
HNRNPD	0.666	0.61	-0.160487	3.24081e-39	1.18617e-34
RNPEPL1	0.356	0.294	-0.0777327	3.24473e-39	1.1876e-34
SLAMF1	0.176	0.11	0.174821	3.25235e-39	1.19039e-34
CD200R1	0.088	0.17	-1.54134	3.35835e-39	1.22919e-34
IDH3G	0.328	0.284	-0.147588	3.35936e-39	1.22956e-34
PFDN1	0.262	0.22	-0.211276	3.39947e-39	1.24424e-34
SDCBP	0.35	0.337	-0.38975	3.55147e-39	1.29987e-34
PABPC4	0.21	0.112	0.624389	3.55598e-39	1.30153e-34
HSP90AA1	0.937	0.935	-0.300388	3.59136e-39	1.31447e-34
ATP6V1G1	0.758	0.661	-0.0104802	3.84082e-39	1.40578e-34
UBAC2	0.267	0.205	-0.023139	4.03354e-39	1.47632e-34
DNAJC21	0.365	0.293	-0.0446537	4.03459e-39	1.4767e-34
CCNH	0.353	0.291	-0.106951	4.15608e-39	1.52117e-34
HSBP1	0.322	0.267	-0.115615	4.22084e-39	1.54487e-34
CBX5	0.279	0.203	0.0867514	4.28826e-39	1.56955e-34
FLII	0.204	0.144	0.0641101	4.4342e-39	1.62296e-34
UBE2G1	0.287	0.254	-0.237809	4.53986e-39	1.66164e-34
PGRMC2	0.245	0.176	0.0730925	4.62695e-39	1.69351e-34
FAM102A	0.284	0.19	0.277494	4.84169e-39	1.77211e-34
RABL6	0.271	0.217	-0.100712	4.86133e-39	1.7793e-34
DLD	0.203	0.128	0.259499	4.87011e-39	1.78251e-34
KRR1	0.375	0.304	-0.0378059	4.88065e-39	1.78637e-34
COX5A	0.641	0.587	-0.175736	4.90438e-39	1.79505e-34
TRIM44	0.252	0.148	0.503175	5.05218e-39	1.84915e-34
JMY	0.205	0.171	-0.269316	5.15529e-39	1.88689e-34
BLM	0.131	0.052	1.0344	5.18259e-39	1.89688e-34
TATDN1	0.266	0.165	0.400147	5.3391e-39	1.95416e-34
NCOR1	0.548	0.489	-0.166074	5.43555e-39	1.98947e-34
SNRPD3	0.324	0.232	0.184971	5.4939e-39	2.01082e-34
TMEM167A	0.326	0.277	-0.158887	5.5984e-39	2.04907e-34
SH3BP1	0.249	0.239	-0.405982	5.62657e-39	2.05938e-34
ITK	0.365	0.249	0.332795	5.74755e-39	2.10366e-34
STK16	0.233	0.158	0.181552	5.91261e-39	2.16408e-34
RICTOR	0.316	0.281	-0.260454	6.02471e-39	2.2051e-34
RFLNB	0.061	0.143	-1.71978	6.28219e-39	2.29935e-34
SDHA	0.289	0.252	-0.190683	6.51782e-39	2.38559e-34
ACTR10	0.276	0.218	-0.0477279	6.80957e-39	2.49237e-34
HSPA9	0.427	0.366	-0.108481	6.87612e-39	2.51673e-34
BTG3	0.241	0.282	-0.688861	7.00471e-39	2.56379e-34
LINC02812	0.048	0.005	3.04848	7.06929e-39	2.58743e-34
SMIM7	0.324	0.266	-0.0973271	7.2501e-39	2.65361e-34
GTF2H5	0.402	0.337	-0.0873494	7.43327e-39	2.72065e-34
ZBTB18	0.051	0.006	2.7242	7.68666e-39	2.81339e-34
FBXO9	0.242	0.174	0.0596534	7.89008e-39	2.88785e-34
EXOC1	0.193	0.107	0.497346	8.00315e-39	2.92923e-34
TAX1BP1	0.633	0.621	-0.312082	8.17078e-39	2.99059e-34
MEA1	0.311	0.238	0.0474657	8.17123e-39	2.99075e-34
ZNF581	0.19	0.104	0.521243	8.2882e-39	3.03357e-34
TWF2	0.416	0.363	-0.12558	8.33288e-39	3.04992e-34
TNFRSF14	0.538	0.45	-0.0128032	8.44363e-39	3.09045e-34
NAA20	0.264	0.202	-0.00893171	8.53493e-39	3.12387e-34
SLC3A2	0.42	0.345	-0.0184046	8.64055e-39	3.16253e-34
EPC1	0.603	0.578	-0.316663	9.18497e-39	3.36179e-34
ARIH2	0.259	0.252	-0.413588	9.57504e-39	3.50456e-34
NRDC	0.378	0.315	-0.0904273	9.78619e-39	3.58184e-34
BIRC6	0.367	0.313	-0.142762	9.98547e-39	3.65478e-34
RETREG2	0.203	0.151	-0.014412	1.01667e-38	3.72113e-34
PRH1	0.166	0.084	0.63787	1.05616e-38	3.86565e-34
DGUOK	0.513	0.4	0.120934	1.05983e-38	3.87909e-34
RABGAP1L	0.347	0.35	-0.430619	1.06106e-38	3.88358e-34
NDUFAF3	0.465	0.407	-0.130749	1.0628e-38	3.88995e-34
FERMT3	0.383	0.36	-0.268349	1.0641e-38	3.8947e-34
RHOC	0.327	0.305	-0.341329	1.0698e-38	3.91559e-34
M6PR	0.477	0.415	-0.0971856	1.20953e-38	4.42699e-34
TM2D3	0.197	0.212	-0.608403	1.21894e-38	4.46143e-34
PURA	0.318	0.236	0.101815	1.24852e-38	4.56972e-34
PLIN2	0.269	0.193	-0.0404722	1.30549e-38	4.77823e-34
FAM162A	0.361	0.266	0.137112	1.3708e-38	5.01725e-34
MTCH1	0.293	0.245	-0.129103	1.38016e-38	5.05154e-34
CMPK1	0.355	0.312	-0.183258	1.38714e-38	5.07706e-34
RAP1GDS1	0.197	0.131	0.143413	1.43185e-38	5.24071e-34
RAB11A	0.392	0.305	0.0701027	1.44685e-38	5.29562e-34
TALDO1	0.457	0.432	-0.246791	1.48251e-38	5.42614e-34
ITGAL	0.434	0.437	-0.388458	1.51363e-38	5.54004e-34
LSM3	0.458	0.39	-0.0919471	1.54286e-38	5.64703e-34
NUP42	0.24	0.171	0.102558	1.55614e-38	5.69563e-34
ARAP2	0.437	0.368	-0.071608	1.57916e-38	5.77988e-34
MKNK2	0.36	0.306	-0.132204	1.61408e-38	5.90769e-34
PTPRA	0.288	0.283	-0.439073	1.64208e-38	6.01018e-34
YARS	0.144	0.216	-1.04301	1.64652e-38	6.02643e-34
HIST1H4C	0.532	0.384	0.360141	1.67402e-38	6.12709e-34
CCT4	0.477	0.397	-0.0210742	1.76965e-38	6.47708e-34
CYBC1	0.447	0.414	-0.238865	1.77155e-38	6.48406e-34
POLR2G	0.474	0.422	-0.155812	1.78345e-38	6.52762e-34
CCT5	0.391	0.307	0.0398607	1.89704e-38	6.94334e-34
PSENEN	0.361	0.341	-0.313218	1.95448e-38	7.1536e-34
RAD23A	0.428	0.378	-0.174237	1.97083e-38	7.21343e-34
RAB14	0.357	0.307	-0.149867	2.02845e-38	7.42432e-34
C1orf43	0.369	0.292	0.0283401	2.05031e-38	7.50435e-34
LYSMD2	0.315	0.283	-0.253635	2.0726e-38	7.58592e-34
RAB27A	0.591	0.565	-0.284746	2.16152e-38	7.91137e-34
GRHPR	0.309	0.209	0.283978	2.23365e-38	8.1754e-34
NDUFA8	0.26	0.206	-0.0898778	2.24187e-38	8.20547e-34
MAP3K2	0.33	0.263	-0.0452588	2.26957e-38	8.30684e-34
ARID1A	0.366	0.277	0.100795	2.29703e-38	8.40736e-34
ISCA2	0.271	0.18	0.282088	2.35496e-38	8.61939e-34
DERL1	0.296	0.285	-0.369917	2.40976e-38	8.81997e-34
AGFG1	0.256	0.191	0.016233	2.42351e-38	8.87029e-34
RIC8A	0.232	0.174	0.0107001	2.44827e-38	8.9609e-34
RNF157	0.017	0.09	-2.65703	2.46137e-38	9.00885e-34
NT5C	0.373	0.32	-0.13771	2.48246e-38	9.08605e-34
DENR	0.372	0.286	0.0697935	2.62321e-38	9.60121e-34
GIMAP2	0.4	0.281	0.299236	2.65479e-38	9.71681e-34
GPATCH8	0.376	0.277	0.170743	2.67092e-38	9.77584e-34
MRPL28	0.257	0.244	-0.35232	2.74163e-38	1.00347e-33
RDH11	0.223	0.142	0.300858	2.74303e-38	1.00398e-33
ZNRD1	0.382	0.344	-0.207708	2.86464e-38	1.04849e-33
NEMF	0.383	0.295	0.0557785	2.90126e-38	1.06189e-33
SLU7	0.351	0.266	0.0730554	2.97635e-38	1.08937e-33
ATP5F1B	0.625	0.551	-0.0761636	2.9794e-38	1.09049e-33
GABARAPL1	0.171	0.221	-1.0109	2.98579e-38	1.09283e-33
COPB2	0.271	0.204	0.0373006	2.99514e-38	1.09625e-33
CAV2	0.05	0.006	3.36317	3.00203e-38	1.09877e-33
NTPCR	0.184	0.098	0.576521	3.05119e-38	1.11677e-33
TRABD	0.346	0.265	0.0722916	3.06196e-38	1.12071e-33
PSMA3-AS1	0.481	0.393	-0.0150527	3.1146e-38	1.13997e-33
NDUFA4	0.911	0.866	-0.1758	3.14715e-38	1.15189e-33
CD82	0.431	0.369	-0.116642	3.15555e-38	1.15496e-33
SMU1	0.289	0.243	-0.16973	3.22908e-38	1.18188e-33
YTHDC1	0.4	0.363	-0.238095	3.29681e-38	1.20667e-33
PTRHD1	0.327	0.243	0.0912213	3.35672e-38	1.22859e-33
ZNF593	0.136	0.062	0.709235	3.42167e-38	1.25237e-33
OARD1	0.246	0.173	0.102578	3.42523e-38	1.25367e-33
GADD45GIP1	0.505	0.42	0.00573641	3.45065e-38	1.26297e-33
SREBF2	0.131	0.053	0.960597	3.53471e-38	1.29374e-33
CD69	0.785	0.827	-0.49623	3.57137e-38	1.30716e-33
EIF4H	0.363	0.3	-0.0543079	3.58345e-38	1.31158e-33
IMP3	0.384	0.31	-0.0160686	3.7388e-38	1.36844e-33
NDUFB5	0.456	0.366	0.0461683	3.8558e-38	1.41126e-33
MPG	0.427	0.356	-0.0512565	3.89621e-38	1.42605e-33
RFTN1	0.269	0.203	0.0405779	3.91373e-38	1.43246e-33
FAM177A1	0.358	0.328	-0.294975	3.94043e-38	1.44224e-33
GTF2B	0.302	0.307	-0.470683	3.98134e-38	1.45721e-33
JMJD6	0.194	0.199	-0.570175	4.06698e-38	1.48856e-33
FNBP4	0.381	0.325	-0.147047	4.07057e-38	1.48987e-33
ZMYM2	0.332	0.248	0.107872	4.1583e-38	1.52198e-33
NAP1L4	0.624	0.485	0.220972	4.22283e-38	1.5456e-33
NUDCD2	0.324	0.229	0.215983	4.28313e-38	1.56767e-33
PTGES2	0.168	0.209	-0.807212	4.36816e-38	1.59879e-33
PPP1R16B	0.26	0.207	-0.105539	4.56016e-38	1.66906e-33
PSMB8	0.765	0.748	-0.264618	4.66026e-38	1.7057e-33
OXA1L	0.316	0.217	0.275904	4.70299e-38	1.72134e-33
ZMYND11	0.242	0.138	0.570609	4.75219e-38	1.73935e-33
TIMM17B	0.247	0.248	-0.452863	4.75878e-38	1.74176e-33
SMIM27	0.226	0.169	-0.0135927	4.78702e-38	1.7521e-33
SBNO2	0.199	0.159	-0.152873	4.8783e-38	1.78551e-33
SPTAN1	0.438	0.425	-0.336518	5.21109e-38	1.90731e-33
RSRC1	0.248	0.184	0.0253962	5.39904e-38	1.9761e-33
MANF	0.23	0.282	-0.742249	5.44104e-38	1.99147e-33
ZEB2	0.276	0.207	-0.024961	5.48126e-38	2.0062e-33
HNRNPAB	0.42	0.373	-0.191585	5.48947e-38	2.0092e-33
TPGS1	0.27	0.208	-0.0221653	5.61493e-38	2.05512e-33
BBX	0.434	0.358	-0.0553942	5.80098e-38	2.12322e-33
MID1IP1	0.1	0.032	1.30196	5.8247e-38	2.1319e-33
RECQL	0.284	0.224	-0.040015	5.8425e-38	2.13841e-33
COX20	0.275	0.266	-0.414406	6.01803e-38	2.20266e-33
SNHG15	0.24	0.276	-0.746195	6.26281e-38	2.29225e-33
BNIP3L	0.278	0.19	0.224879	6.40898e-38	2.34575e-33
UBE2J2	0.272	0.223	-0.136464	6.54215e-38	2.39449e-33
R3HDM1	0.21	0.162	-0.0889387	6.68031e-38	2.44506e-33
PPIL4	0.243	0.168	0.161174	6.69562e-38	2.45067e-33
HLA-DPB1	0.851	0.736	0.42204	6.75538e-38	2.47254e-33
IL10	0.074	0.159	-2.17881	6.77693e-38	2.48043e-33
CCDC57	0.257	0.178	0.169065	6.92967e-38	2.53633e-33
SIGIRR	0.467	0.387	0.00153282	7.03695e-38	2.5756e-33
CHMP3	0.275	0.197	0.110797	7.20263e-38	2.63623e-33
RBM4	0.565	0.46	0.0594352	7.38693e-38	2.70369e-33
PPP4R3B	0.291	0.221	0.030218	7.43232e-38	2.7203e-33
SMAP1	0.318	0.264	-0.120594	7.59714e-38	2.78063e-33
PARVG	0.294	0.284	-0.383045	7.6229e-38	2.79006e-33
ATXN7L3B	0.344	0.23	0.361436	7.82801e-38	2.86513e-33
EMC3	0.317	0.291	-0.285374	7.91382e-38	2.89654e-33
CTSB	0.388	0.311	-0.0208852	7.92067e-38	2.89904e-33
CRELD2	0.2	0.237	-0.739906	7.97391e-38	2.91853e-33
DNAJB14	0.522	0.375	0.382367	8.45139e-38	3.09329e-33
C12orf10	0.261	0.165	0.380895	8.53844e-38	3.12515e-33
UBE2B	0.516	0.436	-0.0387422	8.70404e-38	3.18576e-33
HDAC7	0.194	0.202	-0.579824	8.83236e-38	3.23273e-33
ATP5PD	0.617	0.526	-0.00728019	8.92896e-38	3.26809e-33
TUBGCP2	0.228	0.171	-0.0186092	8.95972e-38	3.27935e-33
HNRNPM	0.559	0.522	-0.206741	9.00035e-38	3.29422e-33
NIN	0.399	0.287	0.227203	9.44573e-38	3.45723e-33
MAP1LC3A	0.151	0.231	-1.09187	9.63575e-38	3.52678e-33
MBD4	0.315	0.251	-0.045928	9.71491e-38	3.55575e-33
RAB5A	0.194	0.17	-0.293308	9.96484e-38	3.64723e-33
WASHC3	0.351	0.258	0.149758	1.07224e-37	3.92452e-33
RPP21	0.292	0.252	-0.191111	1.07367e-37	3.92972e-33
STK26	0.173	0.088	0.671227	1.08352e-37	3.96579e-33
IKBKE	0.189	0.122	0.174806	1.08676e-37	3.97765e-33
LAT	0.837	0.706	0.329492	1.09088e-37	3.99272e-33
PBRM1	0.3	0.233	-0.0194243	1.11275e-37	4.07276e-33
TRIP12	0.281	0.219	-0.0415801	1.15026e-37	4.21007e-33
TMEM216	0.166	0.104	0.169932	1.15474e-37	4.22645e-33
RTF2	0.392	0.342	-0.139423	1.16716e-37	4.27194e-33
RINL	0.244	0.176	0.0557052	1.18249e-37	4.32802e-33
AC127502.2	0.055	0.009	2.15376	1.19464e-37	4.37251e-33
STAU1	0.364	0.293	-0.0378178	1.268e-37	4.64102e-33
MRPL47	0.297	0.258	-0.171726	1.28421e-37	4.70033e-33
ADD1	0.28	0.235	-0.159354	1.28979e-37	4.72075e-33
PDCD10	0.407	0.388	-0.27292	1.30792e-37	4.78712e-33
ANKRD13D	0.315	0.261	-0.0902926	1.33571e-37	4.88884e-33
NUB1	0.334	0.283	-0.154401	1.35088e-37	4.94436e-33
ZC3H6	0.214	0.126	0.397374	1.35469e-37	4.95831e-33
GPBP1L1	0.222	0.19	-0.230423	1.36232e-37	4.98621e-33
TMEM256	0.502	0.399	0.0804787	1.41754e-37	5.18836e-33
HNRNPL	0.434	0.397	-0.22004	1.43357e-37	5.247e-33
LUC7L2	0.367	0.304	-0.0679142	1.44508e-37	5.28915e-33
SLC38A1	0.585	0.538	-0.177872	1.46254e-37	5.35303e-33
SPSB3	0.324	0.233	0.191116	1.47845e-37	5.41126e-33
SNW1	0.378	0.318	-0.0880571	1.48792e-37	5.44593e-33
SMS	0.296	0.204	0.240545	1.55165e-37	5.67918e-33
AGTRAP	0.109	0.175	-1.27911	1.58872e-37	5.81486e-33
CWC15	0.41	0.331	-0.00859112	1.59111e-37	5.82364e-33
ZFP91	0.357	0.241	0.348257	1.63748e-37	5.99333e-33
CD99	0.838	0.78	-0.178741	1.65092e-37	6.04255e-33
ABRACL	0.609	0.567	-0.189792	1.72523e-37	6.31451e-33
ZC3H15	0.506	0.431	-0.0601905	1.78796e-37	6.5441e-33
RALBP1	0.34	0.283	-0.137127	1.83212e-37	6.70574e-33
SF3B1	0.71	0.597	0.0485689	1.92884e-37	7.05973e-33
MRPS7	0.337	0.291	-0.157861	2.0111e-37	7.36083e-33
PTPN13	0.129	0.046	1.41177	2.03558e-37	7.45043e-33
EIF4E	0.328	0.339	-0.472974	2.05441e-37	7.51935e-33
POP4	0.297	0.278	-0.313682	2.08415e-37	7.62819e-33
DIAPH1	0.3	0.307	-0.448613	2.09986e-37	7.68568e-33
PRMT1	0.377	0.341	-0.209783	2.11287e-37	7.73332e-33
JAK1	0.724	0.711	-0.277387	2.14161e-37	7.8385e-33
ACAP2	0.364	0.296	-0.0358955	2.19799e-37	8.04486e-33
OCIAD1	0.55	0.487	-0.106606	2.21055e-37	8.09084e-33
SIAH2	0.315	0.217	0.229757	2.22099e-37	8.12905e-33
SAR1B	0.264	0.246	-0.317767	2.22439e-37	8.1415e-33
PCED1B	0.283	0.258	-0.301147	2.25252e-37	8.24444e-33
AIMP1	0.461	0.369	0.0265335	2.25726e-37	8.26179e-33
C6orf226	0.22	0.145	0.22706	2.32355e-37	8.50443e-33
BLOC1S4	0.345	0.271	0.0216668	2.37286e-37	8.68491e-33
PLIN3	0.185	0.106	0.427181	2.40131e-37	8.78902e-33
TIA1	0.279	0.213	0.00785144	2.45732e-37	8.99402e-33
RPA2	0.358	0.294	-0.0369403	2.53689e-37	9.28526e-33
ELMO1	0.318	0.204	0.424686	2.61533e-37	9.57236e-33
IK	0.585	0.522	-0.138201	2.63732e-37	9.65286e-33
SMAP2	0.674	0.523	0.317887	2.65605e-37	9.72141e-33
TSTD1	0.678	0.547	0.163915	2.67998e-37	9.809e-33
LRPAP1	0.415	0.36	-0.105581	2.73157e-37	9.9978e-33
RNMT	0.423	0.357	-0.103162	2.75827e-37	1.00955e-32
XPO1	0.35	0.259	0.142051	2.87431e-37	1.05202e-32
EBLN3P	0.294	0.197	0.293992	3.06439e-37	1.1216e-32
SSBP4	0.379	0.346	-0.223479	3.08883e-37	1.13054e-32
GEM	0.09	0.032	0.85144	3.09896e-37	1.13425e-32
HNRNPA0	0.595	0.491	0.0656398	3.11646e-37	1.14065e-32
YWHAQ	0.461	0.419	-0.202725	3.27868e-37	1.20003e-32
SLC38A2	0.532	0.495	-0.258772	3.42293e-37	1.25283e-32
CTSZ	0.308	0.234	0.0741637	3.43919e-37	1.25878e-32
VDAC3	0.305	0.276	-0.240685	3.47858e-37	1.27319e-32
RNF126	0.285	0.221	0.0117382	3.47866e-37	1.27322e-32
WIPI2	0.253	0.176	0.15444	3.48375e-37	1.27509e-32
ISCU	0.703	0.606	-0.00600815	3.51678e-37	1.28718e-32
BIRC2	0.24	0.175	0.0702573	3.57957e-37	1.31016e-32
RSRC2	0.6	0.56	-0.242827	3.59413e-37	1.31549e-32
KLRG1	0.219	0.273	-0.880715	3.67343e-37	1.34451e-32
VPS25	0.281	0.211	0.086212	3.76633e-37	1.37851e-32
PPP1R7	0.449	0.358	0.0668157	3.78594e-37	1.38569e-32
TXNDC12	0.332	0.277	-0.091133	3.82096e-37	1.39851e-32
PPP1CC	0.58	0.423	0.431697	3.87818e-37	1.41945e-32
CASP4	0.492	0.44	-0.137998	3.88156e-37	1.42069e-32
EIF3G	0.781	0.643	0.201656	3.98191e-37	1.45742e-32
USP15	0.43	0.391	-0.204765	4.04231e-37	1.47953e-32
PPP2R5E	0.346	0.29	-0.101661	4.1001e-37	1.50068e-32
CDC123	0.333	0.281	-0.11401	4.15288e-37	1.52e-32
PSMD1	0.249	0.208	-0.176029	4.2624e-37	1.56008e-32
KXD1	0.297	0.222	0.0912012	4.27289e-37	1.56392e-32
TBCC	0.38	0.397	-0.480532	4.30572e-37	1.57594e-32
SH3BGRL	0.633	0.571	-0.122082	4.3246e-37	1.58285e-32
LAP3	0.238	0.205	-0.237859	4.3274e-37	1.58387e-32
HDDC2	0.393	0.277	0.297197	4.46602e-37	1.63461e-32
KCNK5	0.073	0.028	0.72637	4.47709e-37	1.63866e-32
ATP1A1	0.267	0.176	0.305618	4.50843e-37	1.65013e-32
SEC24C	0.154	0.079	0.586708	4.53325e-37	1.65921e-32
WDR54	0.304	0.224	0.10393	4.64592e-37	1.70045e-32
POLR2E	0.372	0.315	-0.0803977	4.71203e-37	1.72465e-32
RAD23B	0.326	0.226	0.252505	5.00777e-37	1.83289e-32
ADAM10	0.27	0.187	0.211889	5.02168e-37	1.83798e-32
TRAF5	0.34	0.352	-0.47664	5.07428e-37	1.85724e-32
SAR1A	0.267	0.248	-0.331056	5.09545e-37	1.86499e-32
CREBRF	0.342	0.272	-0.0264331	5.26628e-37	1.92751e-32
PRR34-AS1	0.11	0.051	0.562749	5.26885e-37	1.92845e-32
SMARCA5	0.415	0.374	-0.210098	5.29682e-37	1.93869e-32
TIPRL	0.326	0.255	0.00974438	5.36047e-37	1.96199e-32
TRAPPC2L	0.311	0.288	-0.296626	5.45904e-37	1.99806e-32
TIMM13	0.271	0.224	-0.129712	5.52769e-37	2.02319e-32
EPRS	0.312	0.221	0.172065	5.71102e-37	2.09029e-32
MRPL16	0.284	0.217	0.0206971	6.01554e-37	2.20175e-32
RAB2A	0.446	0.373	-0.0334063	6.06333e-37	2.21924e-32
EIF5A	0.517	0.448	-0.0855035	6.17322e-37	2.25946e-32
ZBTB7A	0.415	0.341	-0.0332426	6.19312e-37	2.26674e-32
SARS	0.281	0.214	0.0387459	6.2101e-37	2.27296e-32
HNRNPF	0.71	0.643	-0.108762	6.25354e-37	2.28886e-32
CCDC90B	0.316	0.233	0.10769	6.28433e-37	2.30013e-32
CEP170	0.173	0.094	0.517626	6.67207e-37	2.44204e-32
PSMD3	0.25	0.212	-0.182058	6.73855e-37	2.46638e-32
TMC6	0.371	0.326	-0.158876	6.81604e-37	2.49474e-32
ECH1	0.638	0.541	0.0247941	6.97949e-37	2.55456e-32
FTL	0.976	0.972	-0.312909	7.0029e-37	2.56313e-32
FDFT1	0.289	0.241	-0.128776	7.15843e-37	2.62006e-32
ZNF622	0.222	0.175	-0.108903	7.22106e-37	2.64298e-32
PPM1M	0.193	0.122	0.270054	7.28638e-37	2.66689e-32
OGDH	0.214	0.129	0.402587	7.32533e-37	2.68114e-32
NME3	0.55	0.416	0.251079	7.38763e-37	2.70395e-32
PKM	0.638	0.586	-0.212077	7.41427e-37	2.7137e-32
RPRD2	0.209	0.154	-0.0108232	7.42456e-37	2.71746e-32
COPS3	0.214	0.149	0.102158	7.44194e-37	2.72382e-32
S100PBP	0.147	0.222	-1.06122	7.58206e-37	2.77511e-32
BUD31	0.453	0.398	-0.117289	7.69758e-37	2.81739e-32
MAPRE2	0.295	0.239	-0.0796877	7.78495e-37	2.84937e-32
SLC25A11	0.271	0.249	-0.279775	7.83724e-37	2.86851e-32
RAB18	0.248	0.193	-0.0472933	8.15814e-37	2.98596e-32
TSR2	0.265	0.201	0.0267932	8.42338e-37	3.08304e-32
COA4	0.297	0.235	-0.032257	8.47464e-37	3.1018e-32
AKIRIN2	0.328	0.298	-0.290674	8.71545e-37	3.18994e-32
DSTN	0.269	0.191	0.129036	8.86075e-37	3.24312e-32
CCT6A	0.405	0.323	0.0360087	9.23698e-37	3.38083e-32
CUTA	0.715	0.643	-0.103916	9.75539e-37	3.57057e-32
CD58	0.248	0.168	0.20414	9.93503e-37	3.63632e-32
TMEM43	0.189	0.106	0.48518	1.02464e-36	3.75027e-32
RHOF	0.485	0.398	0.0276734	1.06343e-36	3.89227e-32
VPS28	0.654	0.556	0.00568483	1.06942e-36	3.91417e-32
SDHD	0.404	0.303	0.173264	1.11566e-36	4.08343e-32
SDHAF2	0.331	0.292	-0.211991	1.12307e-36	4.11056e-32
MESD	0.401	0.328	-0.0322057	1.12856e-36	4.13064e-32
CD79B	0.32	0.255	-0.0534036	1.13714e-36	4.16204e-32
MARK3	0.305	0.239	-0.00394087	1.15509e-36	4.22775e-32
PURB	0.175	0.098	0.469554	1.20705e-36	4.41794e-32
DEAF1	0.169	0.097	0.400842	1.22065e-36	4.46771e-32
ADSS	0.314	0.244	0.0182744	1.2513e-36	4.57988e-32
TSG101	0.281	0.238	-0.162242	1.25419e-36	4.59047e-32
[truncated: 10,641 more rows]
