# Supplementary material for: Reprogramming of stroma-derived chemokine networks drives the loss of tissue organization in nodal B cell lymphoma
Source: Nat Cancer. 2026 Mar 25;7(3):538–52. doi: 10.1038/s43018-026-01136-z (PMC13035477; doi:10.1038/s43018-026-01136-z)
Supplement: Supplementary file 13 — Statistical source data. [file 43018_2026_1136_MOESM13_ESM.xlsx]

## Sheet: (A)
Entity	Cell type	Name	GeneRatio	p.adjust	ID	Description
DLBCL	FRC	IFNg response	33/913	3.48155e-10	GO:0034341	response to interferon-gamma
DLBCL	BEC	IFNg response	21/341	4.82078e-10	GO:0034341	response to interferon-gamma
DLBCL	LEC	IFNg response	16/306	8.43776e-08	GO:0071346	cellular response to interferon-gamma
DLBCL	BEC	Antigen processing/presentation	16/341	1.52196e-07	GO:0019882	antigen processing and presentation
DLBCL	FRC	Antigen processing/presentation	18/913	6.01818e-07	GO:0048002	antigen processing and presentation of peptide antigen
DLBCL	LEC	Antigen processing/presentation	13/306	4.52306e-12	GO:0002504	antigen processing and presentation of peptide or polysaccharide antigen via MHC class II
DLBCL	LEC	Leukocyte migration	23/306	6.40675e-05	GO:0050900	leukocyte migration
DLBCL	FRC	Leukocyte migration	48/913	1.87718e-05	GO:0050900	leukocyte migration
FL	LEC	Leukocyte cell-cell adhesion	11/150	0.041561	GO:0007159	leukocyte cell-cell adhesion
FL	BEC	Leukocyte cell-cell adhesion	11/180	0.0183401	GO:1903039	positive regulation of leukocyte cell-cell adhesion
rLN	FRC	Leukocyte cell-cell adhesion	21/430	0.0138702	GO:1903037	regulation of leukocyte cell-cell adhesion
rLN	LEC	Leukocyte cell-cell adhesion	11/224	0.0375364	GO:1903039	positive regulation of leukocyte cell-cell adhesion
DLBCL	FRC	Leukocyte cell-cell adhesion	40/913	0.00114626	GO:1903037	regulation of leukocyte cell-cell adhesion
DLBCL	LEC	Leukocyte cell-cell adhesion	18/306	0.000187726	GO:1903039	positive regulation of leukocyte cell-cell adhesion
DLBCL	BEC	Leukocyte cell-cell adhesion	20/341	8.40112e-05	GO:1903039	positive regulation of leukocyte cell-cell adhesion
FL	FRC	Positive reg. T cell activation	10/212	0.0415547	GO:0050870	positive regulation of T cell activation
FL	BEC	Positive reg. T cell activation	11/180	0.0119276	GO:0050870	positive regulation of T cell activation
rLN	FRC	Positive reg. T cell activation	21/430	0.0159915	GO:0050863	regulation of T cell activation
rLN	LEC	Positive reg. T cell activation	11/224	0.0253837	GO:0050870	positive regulation of T cell activation
DLBCL	FRC	Positive reg. T cell activation	34/913	8.7215e-05	GO:0050870	positive regulation of T cell activation
DLBCL	LEC	Positive reg. T cell activation	17/306	0.000214712	GO:0050870	positive regulation of T cell activation
DLBCL	BEC	Positive reg. T cell activation	19/341	8.48391e-05	GO:0050870	positive regulation of T cell activation
DLBCL	BEC	Extracellular matrix organization	23/341	1.66147e-05	GO:0030198	extracellular matrix organization
DLBCL	LEC	Extracellular matrix organization	16/306	0.00555939	GO:0030198	extracellular matrix organization
DLBCL	FRC	Extracellular matrix organization	64/913	9.78855e-17	GO:0030198	extracellular matrix organization
FL	LEC	Extracellular matrix organization	10/150	0.031705	GO:0030198	extracellular matrix organization
FL	FRC	Extracellular matrix organization	22/212	1.01888e-07	GO:0030198	extracellular matrix organization
DLBCL	FRC	Collagen fibril organization	27/913	6.79334e-15	GO:0030199	collagen fibril organization
DLBCL	LEC	Collagen fibril organization	6/306	0.0178287	GO:0030199	collagen fibril organization
DLBCL	BEC	Tissue remodeling	15/341	0.000109446	GO:0048771	tissue remodeling
DLBCL	LEC	Tissue remodeling	10/306	0.0169581	GO:0048771	tissue remodeling
DLBCL	FRC	Tissue remodeling	22/913	0.0029202	GO:0048771	tissue remodeling
FL	FRC	Tissue remodeling	12/212	0.000332256	GO:0048771	tissue remodeling
DLBCL	BEC	Angiogenesis	36/341	7.7752e-08	GO:0001525	angiogenesis
DLBCL	LEC	Angiogenesis	33/306	9.48145e-08	GO:0001525	angiogenesis
DLBCL	FRC	Angiogenesis	73/913	7.99309e-11	GO:0001525	angiogenesis
rLN	LEC	Angiogenesis	27/224	1.6729e-06	GO:0001525	angiogenesis
rLN	FRC	Angiogenesis	33/430	0.000228405	GO:0001525	angiogenesis
FL	BEC	Angiogenesis	21/180	0.000429116	GO:0001525	angiogenesis
FL	LEC	Angiogenesis	18/150	0.00157229	GO:0001525	angiogenesis
FL	FRC	Angiogenesis	23/212	6.85214e-05	GO:0001525	angiogenesis

## Sheet: (B)+(C)
Cell ID	IFNG response score	ECM score	Entity	Cell type
LN012_728317	-0.112243	0.196116	DLBCL	FRC
LN012_474573	-0.236933	0.0841064	DLBCL	FRC
LN012_732950	0.194322	0.0476223	DLBCL	FRC
LN012_807302	-0.0235751	0.0198416	DLBCL	FRC
LN012_587107	0.0288601	0.0634241	DLBCL	FRC
LN012_593951	-0.132201	0.101032	DLBCL	FRC
LN012_520421	-0.0711039	0.05011	DLBCL	FRC
LN012_28408	0.0158784	0.114904	DLBCL	FRC
LN012_108229	-0.121117	0.280171	DLBCL	FRC
LN012_404607	-0.0592902	0.132257	DLBCL	FRC
LN012_722892	-0.234845	-0.0837726	DLBCL	FRC
LN012_662119	0.0354069	-0.00855209	DLBCL	FRC
LN012_614987	-0.143423	-0.056192	DLBCL	FRC
LN012_179387	-0.212285	0.173158	DLBCL	FRC
LN012_240130	-0.0883807	0.156602	DLBCL	FRC
LN012_282337	-0.187298	0.0605893	DLBCL	FRC
LN012_357098	-0.147977	0.0477569	DLBCL	FRC
LN012_282332	-0.19647	0.127251	DLBCL	FRC
LN012_717772	-0.226414	0.0980819	DLBCL	FRC
LN012_691433	-0.107365	0.136253	DLBCL	FRC
LN012_270499	-0.0710923	0.157037	DLBCL	FRC
LN012_564965	-0.127414	0.117943	DLBCL	FRC
LN012_737486	-0.171709	0.12877	DLBCL	FRC
LN012_417612	-0.168835	0.0312001	DLBCL	FRC
LN012_267413	0.323374	0.0893846	DLBCL	FRC
LN012_782379	-0.0310836	0.0471414	DLBCL	FRC
LN012_444041	0.0749987	0.0468669	DLBCL	FRC
LN012_143637	0.00109826	0.0464573	DLBCL	FRC
LN012_739777	-0.0231221	0.12922	DLBCL	FRC
LN012_116904	-0.00740473	0.12068	DLBCL	FRC
LN012_536205	0.258686	0.0955605	DLBCL	FRC
LN012_72229	0.265764	0.136854	DLBCL	FRC
LN012_413223	0.217036	0.054135	DLBCL	FRC
LN012_433299	-0.0905926	0.186542	DLBCL	FRC
LN012_161117	-0.0121107	0.0784847	DLBCL	FRC
LN012_483574	-0.216927	0.0990831	DLBCL	FRC
LN012_248933	0.435748	-0.0884833	DLBCL	FRC
LN012_162225	-0.168386	0.111812	DLBCL	FRC
LN012_554836	0.107634	0.172765	DLBCL	FRC
LN012_150214	0.197037	0.17187	DLBCL	FRC
LN012_361489	-0.202512	0.117106	DLBCL	FRC
LN012_272372	-0.0463788	0.128675	DLBCL	FRC
LN012_435571	-0.140459	0.184567	DLBCL	FRC
LN012_725482	-0.0010428	0.259666	DLBCL	FRC
LN012_654102	-0.0842975	0.12825	DLBCL	FRC
LN012_848329	-0.172251	0.104931	DLBCL	FRC
LN012_9875	-0.0513246	0.140074	DLBCL	FRC
LN012_754757	-0.162753	0.0946889	DLBCL	FRC
LN012_419460	-0.0792343	0.0810742	DLBCL	FRC
LN012_692193	-0.0203221	-0.0315058	DLBCL	FRC
LN012_308161	-0.0179853	0.102405	DLBCL	FRC
LN012_442717	-0.116395	0.0893861	DLBCL	FRC
LN012_248491	0.013256	0.0469734	DLBCL	FRC
LN012_706010	-0.145507	0.26679	DLBCL	FRC
LN012_521144	0.0362778	0.0731399	DLBCL	FRC
LN012_451163	0.108971	0.140434	DLBCL	FRC
LN012_270339	0.218804	0.0907863	DLBCL	FRC
LN012_595793	-0.20629	0.123771	DLBCL	FRC
LN012_657436	-0.213534	0.203776	DLBCL	FRC
LN012_9098	-0.109816	0.10671	DLBCL	FRC
LN012_22886	0.153086	0.163304	DLBCL	FRC
LN012_613921	-0.140268	0.201511	DLBCL	FRC
LN012_575988	-0.182447	0.27726	DLBCL	FRC
LN012_531111	0.0984897	0.0771564	DLBCL	FRC
LN012_163662	-0.186441	0.159326	DLBCL	FRC
LN012_464971	-0.0853212	0.121705	DLBCL	FRC
LN012_163110	-0.196478	-0.00395228	DLBCL	FRC
LN012_559205	0.107475	0.179411	DLBCL	FRC
LN012_815875	-0.0500341	0.0664412	DLBCL	FRC
LN012_509038	-0.0912115	-0.00700854	DLBCL	FRC
LN012_821180	0.0417128	0.142298	DLBCL	FRC
LN012_566490	0.23172	0.0616085	DLBCL	FRC
LN012_659344	-0.175946	-0.028702	DLBCL	FRC
LN012_154676	0.0613725	0.0503639	DLBCL	FRC
LN012_375586	-0.206488	0.0957898	DLBCL	FRC
LN012_752978	-0.157585	0.105679	DLBCL	FRC
LN012_575357	0.194218	0.00318593	DLBCL	FRC
LN012_705979	0.333188	-0.0675693	DLBCL	FRC
LN012_811256	-0.0942982	-0.0129141	DLBCL	FRC
LN012_558727	-0.138971	0.148159	DLBCL	FRC
LN012_576508	-0.0770989	-0.0118314	DLBCL	FRC
LN012_670656	0.220379	0.0172894	DLBCL	FRC
LN012_638498	0.00936942	0.132707	DLBCL	FRC
LN012_737224	0.0811409	0.086145	DLBCL	FRC
LN012_645906	-0.152168	0.180332	DLBCL	FRC
LN012_700289	0.220867	0.0703287	DLBCL	FRC
LN012_800476	-0.0463439	0.0839434	DLBCL	FRC
LN012_179375	0.0598966	0.0737084	DLBCL	FRC
LN012_550221	0.722511	-0.126758	DLBCL	FRC
LN012_249471	-0.102771	0.163204	DLBCL	FRC
LN012_30616	-0.20806	-0.0338504	DLBCL	FRC
LN012_16286	-0.0381697	0.335893	DLBCL	FRC
LN012_571743	0.0384595	0.0988484	DLBCL	FRC
LN012_572406	-0.129742	0.130183	DLBCL	FRC
LN012_21428	-0.127901	0.160063	DLBCL	FRC
LN012_727208	0.299201	-0.101096	FL	FRC
LN012_333297	0.0312018	0.145632	DLBCL	FRC
LN012_605504	-0.105416	0.166367	DLBCL	FRC
LN012_682981	-0.0334532	0.143478	DLBCL	FRC
LN012_777019	-0.20271	0.23434	DLBCL	FRC
LN012_826924	-0.0576096	0.158971	DLBCL	FRC
LN012_647467	-0.109826	0.121229	DLBCL	FRC
LN012_730245	-0.0640552	0.276105	DLBCL	FRC
LN012_183995	-0.12925	0.174056	DLBCL	FRC
LN012_349825	0.0687342	0.180773	DLBCL	FRC
LN012_581525	0.133779	0.0735162	DLBCL	FRC
LN012_784285	0.302167	-0.0481004	DLBCL	FRC
LN012_720149	0.0419181	0.114168	DLBCL	FRC
LN012_679453	-0.192909	0.0318602	DLBCL	FRC
LN012_864283	-0.114274	0.185718	DLBCL	FRC
LN012_614890	-0.0641576	0.201917	DLBCL	FRC
LN012_486293	0.0893369	0.1457	DLBCL	FRC
LN012_400898	0.25426	0.0453008	DLBCL	FRC
LN012_201998	-0.018216	0.0757149	DLBCL	FRC
LN012_197736	0.297008	-0.0308935	DLBCL	FRC
LN012_832845	-0.0255644	0.0673353	DLBCL	FRC
LN012_717443	0.14587	0.0770247	DLBCL	FRC
LN012_70801	-0.138362	0.272449	DLBCL	FRC
LN012_573325	-0.10817	0.131502	DLBCL	FRC
LN012_205378	0.10679	0.134891	DLBCL	FRC
LN012_278850	-0.134189	0.0602621	DLBCL	FRC
LN012_569734	0.0708169	0.0829099	DLBCL	FRC
LN012_359434	0.187476	0.0786592	DLBCL	FRC
LN012_474517	-0.0237104	-0.0304318	DLBCL	FRC
LN012_123372	-0.183406	0.0290059	DLBCL	FRC
LN012_803130	-0.147597	0.137905	DLBCL	FRC
LN012_800536	-0.1604	0.183379	DLBCL	FRC
LN012_256182	-0.0519283	0.185624	DLBCL	FRC
LN012_198899	-0.116509	0.138956	DLBCL	FRC
LN012_751104	0.093162	0.120356	DLBCL	FRC
LN012_427881	-0.0733156	-0.0617725	FL	FRC
LN012_517920	-0.0873258	0.153925	DLBCL	FRC
LN012_228646	0.443624	-0.00731046	DLBCL	FRC
LN012_72549	-0.14051	0.149396	DLBCL	FRC
LN012_812456	0.1891	0.168809	DLBCL	FRC
LN012_782409	0.00775702	0.0807164	DLBCL	FRC
LN012_122632	-0.0523214	0.137564	DLBCL	FRC
LN012_500066	-0.16855	0.146228	DLBCL	FRC
LN012_809051	0.29722	-0.00729288	DLBCL	FRC
LN012_34909	0.0978564	-0.0149649	DLBCL	FRC
LN012_136490	0.0722575	0.0727247	DLBCL	FRC
LN012_208701	-0.16084	0.119351	DLBCL	FRC
LN012_863428	0.0467469	0.145782	DLBCL	FRC
LN012_521203	0.100913	0.0952375	DLBCL	FRC
LN012_553383	0.118903	0.0691722	DLBCL	FRC
LN012_453339	0.021327	-0.0411087	DLBCL	FRC
LN012_655259	0.029767	0.163865	DLBCL	FRC
LN012_423191	0.114719	0.145454	DLBCL	FRC
LN012_716060	-0.0648311	0.172742	DLBCL	FRC
LN012_125578	0.256116	-0.0195387	DLBCL	FRC
LN012_47160	0.123044	-0.0303195	DLBCL	FRC
LN012_732086	-0.114247	0.227602	DLBCL	FRC
LN012_835975	-0.159437	0.102199	DLBCL	FRC
LN012_205128	-0.000873573	0.210517	DLBCL	FRC
LN012_875593	-0.0212439	-0.00415549	DLBCL	FRC
LN012_643875	-0.137667	0.127173	DLBCL	FRC
LN012_602580	-0.194025	0.0777604	DLBCL	FRC
LN012_572449	-0.0439325	-0.12569	rLN	FRC
LN012_392133	0.361778	0.120412	DLBCL	FRC
LN012_760999	-0.1514	0.0997826	DLBCL	FRC
LN012_408984	-0.155842	-0.117635	DLBCL	FRC
LN012_333010	0.083366	0.157558	DLBCL	FRC
LN012_695688	-0.126706	0.1033	DLBCL	FRC
LN012_59512	0.470434	-0.0908493	DLBCL	FRC
LN012_152133	-0.145952	0.00328641	DLBCL	FRC
LN012_382291	-0.138813	0.143194	DLBCL	FRC
LN012_874261	-0.0479942	0.101962	rLN	FRC
LN012_446938	-0.0927811	0.0841697	DLBCL	FRC
LN012_85746	-0.0679724	0.106969	DLBCL	FRC
LN012_588849	0.147341	0.104202	DLBCL	FRC
LN012_163037	-0.139864	0.269603	DLBCL	FRC
LN012_805277	-0.0651499	0.186879	DLBCL	FRC
LN012_472118	0.186817	0.168528	DLBCL	FRC
LN012_533445	-0.14211	0.135268	DLBCL	FRC
LN012_256871	0.0569307	0.187748	DLBCL	FRC
LN012_190017	-0.177539	0.145567	DLBCL	FRC
LN012_73712	-0.0707515	0.0507682	DLBCL	FRC
LN012_237210	-0.175211	0.210719	DLBCL	FRC
LN012_240969	0.0420435	0.0860674	DLBCL	FRC
LN012_320002	0.310746	-0.00753958	DLBCL	FRC
LN012_665071	0.172673	0.0685163	DLBCL	FRC
LN012_521515	0.188061	0.129293	DLBCL	FRC
LN012_617473	-0.123083	0.171664	DLBCL	FRC
LN012_765225	-0.226116	0.200715	DLBCL	FRC
LN012_451531	0.148368	0.125558	DLBCL	FRC
LN012_321785	-0.116458	0.139238	DLBCL	FRC
LN012_259575	-0.131032	0.152688	DLBCL	FRC
LN012_573131	0.070058	0.0732963	DLBCL	FRC
LN012_817560	0.365706	0.126132	FL	FRC
LN012_271387	-0.184591	0.162704	DLBCL	FRC
LN012_88770	-0.132276	-0.00102733	DLBCL	FRC
LN012_509417	-0.181184	0.133463	DLBCL	FRC
LN012_620036	-0.0878564	0.136669	DLBCL	FRC
LN012_238243	-0.093901	0.159505	DLBCL	FRC
LN012_751270	-0.0827096	-0.00302311	FL	FRC
LN012_32649	0.171567	0.113351	DLBCL	FRC
LN012_131770	-0.115831	0.249826	DLBCL	FRC
LN012_383340	0.0416635	0.119681	DLBCL	FRC
LN012_474450	-0.0337495	0.0814951	FL	FRC
LN012_373017	-0.0500046	0.0969458	DLBCL	FRC
LN012_464393	-0.0735547	0.079766	DLBCL	FRC
LN012_431950	-0.175703	0.203987	DLBCL	FRC
LN012_634611	-0.0382192	0.0984931	DLBCL	FRC
LN012_527763	-0.150483	0.115433	DLBCL	FRC
LN012_845211	-0.0563891	0.15175	DLBCL	FRC
LN012_209685	0.253868	0.0102692	DLBCL	FRC
LN012_336140	-0.10683	0.179816	DLBCL	FRC
LN012_618642	-0.215416	0.0693482	DLBCL	FRC
LN012_339653	0.369263	0.0997177	DLBCL	FRC
LN012_624297	-0.183142	0.150997	DLBCL	FRC
LN012_232699	-0.125572	0.143018	DLBCL	FRC
LN012_224020	0.150848	0.00937724	FL	FRC
LN012_851283	-0.100589	0.169904	DLBCL	FRC
LN012_821344	-0.0931191	-0.0446799	DLBCL	FRC
LN012_543373	0.0707645	0.114715	FL	FRC
LN012_693204	-0.0968708	0.0827931	DLBCL	FRC
LN012_711464	-0.122415	0.353995	DLBCL	FRC
LN012_209846	-0.126499	0.0695757	DLBCL	FRC
LN012_572683	-0.0743761	0.113822	DLBCL	FRC
LN012_592638	-0.166271	0.0171699	DLBCL	FRC
LN012_378895	0.124021	0.145455	FL	FRC
LN012_255073	-0.124378	0.118759	DLBCL	FRC
LN012_813930	0.0452502	-0.0225269	FL	FRC
LN012_678176	-0.15488	0.0569939	DLBCL	FRC
LN012_572621	-0.128282	0.163235	DLBCL	FRC
LN012_111381	0.0209326	0.121567	DLBCL	FRC
LN012_857499	-0.14693	0.0731458	DLBCL	FRC
LN012_166161	-0.14017	0.302695	DLBCL	FRC
LN012_481029	-0.114813	0.134195	DLBCL	FRC
LN012_406697	0.129223	0.233833	DLBCL	FRC
LN012_233058	0.228211	0.104564	DLBCL	FRC
LN012_313573	-0.111672	0.141297	DLBCL	FRC
LN012_762289	-0.0630937	0.0165939	DLBCL	FRC
LN012_140550	-0.123	0.155947	DLBCL	FRC
LN012_72206	0.312989	0.134962	DLBCL	FRC
LN012_300082	0.0736035	0.101541	DLBCL	FRC
LN012_312421	-0.0979838	0.139862	DLBCL	FRC
LN012_284674	0.0373322	0.117363	DLBCL	FRC
LN012_812063	0.0900313	-0.0160387	DLBCL	FRC
LN012_688531	-0.139755	0.13376	DLBCL	FRC
LN012_308991	-0.170469	0.119938	DLBCL	FRC
LN012_382063	0.156143	0.134782	FL	FRC
LN012_467241	-0.046032	0.175055	DLBCL	FRC
LN012_322739	0.329388	0.10742	DLBCL	FRC
LN012_349594	0.202209	0.0121614	DLBCL	FRC
LN012_23118	-0.0387604	0.108805	DLBCL	FRC
LN012_677534	0.266862	0.00752236	DLBCL	FRC
LN012_500539	0.134069	0.163176	DLBCL	FRC
LN012_575600	-0.214049	0.0465847	DLBCL	FRC
LN012_263979	-0.0912823	0.328912	DLBCL	FRC
LN012_479708	0.0811025	0.0270001	FL	FRC
LN012_620057	0.292542	-0.0419681	DLBCL	FRC
LN012_825849	0.146689	0.0822289	DLBCL	FRC
LN012_574201	-0.185245	0.0594815	DLBCL	FRC
LN012_745310	0.121618	0.075292	DLBCL	FRC
LN012_822474	0.128566	0.0500999	DLBCL	FRC
LN012_868392	0.0692252	-0.0167068	DLBCL	FRC
LN012_502893	-0.06997	0.133875	DLBCL	FRC
LN012_731840	0.115346	0.0891903	FL	FRC
LN012_108617	0.0148037	0.176094	FL	FRC
LN012_461874	-0.00687203	0.142895	DLBCL	FRC
LN012_353832	0.410088	-0.00724581	DLBCL	FRC
LN012_180739	-0.238048	0.195643	DLBCL	FRC
LN012_355675	-0.126129	0.14828	DLBCL	FRC
LN012_604431	-0.0892727	-0.118512	FL	FRC
LN012_733202	0.317945	0.0358132	DLBCL	FRC
LN012_679049	-0.111632	0.0904906	DLBCL	FRC
LN012_621222	0.0496728	-0.0587975	FL	FRC
LN012_290345	0.141325	0.0816161	DLBCL	FRC
LN012_64309	0.0515125	0.0649443	DLBCL	FRC
LN012_615020	-0.0535229	0.0966279	DLBCL	FRC
LN012_250962	0.284424	0.11443	DLBCL	FRC
LN012_459099	-0.104977	0.139298	DLBCL	FRC
LN012_89314	-0.0516015	0.192684	DLBCL	FRC
LN012_583174	-0.100294	-0.120864	DLBCL	FRC
LN012_322191	0.0124879	-0.0338543	FL	FRC
LN012_398897	0.146876	0.158763	DLBCL	FRC
LN012_427490	0.220836	-0.0647086	FL	FRC
LN012_752823	-0.108277	0.135123	DLBCL	FRC
LN012_104830	-0.0952842	-0.0462205	DLBCL	FRC
LN012_221391	0.00111259	0.154703	DLBCL	FRC
LN012_222308	0.244676	0.0569963	DLBCL	FRC
LN012_333390	-0.134025	0.0798909	DLBCL	FRC
LN012_329470	0.0419314	0.0696555	DLBCL	FRC
LN012_836792	-0.0264693	0.14267	DLBCL	FRC
LN012_160471	-0.198619	0.024855	DLBCL	FRC
LN012_600321	-0.119188	0.229727	DLBCL	FRC
LN012_154227	-0.134701	0.121503	DLBCL	FRC
LN012_835659	0.1161	-0.0435462	DLBCL	FRC
LN012_577942	-0.117546	0.113711	DLBCL	FRC
LN012_713696	0.0795247	-0.000637648	FL	FRC
LN012_658113	0.0348872	0.282586	DLBCL	FRC
LN012_71016	-0.140356	0.138688	DLBCL	FRC
LN012_700427	-0.127969	0.241415	DLBCL	FRC
LN012_737962	-0.130869	0.154374	DLBCL	FRC
LN012_700201	-0.107466	0.232636	DLBCL	FRC
LN012_293279	0.12697	0.00485305	DLBCL	FRC
LN012_78656	0.0826185	0.233569	DLBCL	FRC
LN012_861106	0.213196	0.0572074	DLBCL	FRC
LN012_559379	-0.121385	0.182184	DLBCL	FRC
LN012_113328	-0.0821677	0.132321	DLBCL	FRC
LN012_231654	-0.126678	0.217569	DLBCL	FRC
LN012_19553	-0.0414765	0.0832679	DLBCL	FRC
LN012_333288	-0.137167	0.294105	DLBCL	FRC
LN012_873647	-0.110592	0.0859965	DLBCL	FRC
LN012_262161	0.0962258	-0.0485181	FL	FRC
LN012_582719	0.124338	0.156024	FL	FRC
LN012_856349	-0.0421285	0.212265	DLBCL	FRC
LN012_492227	-0.212075	0.164527	DLBCL	FRC
LN012_846963	-0.0843532	0.114087	DLBCL	FRC
LN012_158353	-0.0103894	-0.1098	rLN	FRC
LN012_362612	-0.0949788	0.124179	DLBCL	FRC
LN012_417894	0.0351087	0.0703419	DLBCL	FRC
LN012_818165	0.146251	0.171181	FL	FRC
LN012_459793	-0.0996417	0.149727	DLBCL	FRC
LN012_450366	-0.202817	0.139343	DLBCL	FRC
LN012_353903	-0.112606	0.114103	DLBCL	FRC
LN012_497841	-0.0100567	0.187075	FL	FRC
LN012_321041	-0.0022679	0.056468	DLBCL	FRC
LN012_406298	-0.0808921	0.198285	DLBCL	FRC
LN012_148452	0.124965	0.194355	DLBCL	FRC
LN012_245947	0.0539524	-0.0200773	FL	FRC
LN012_599450	-0.0541274	0.13582	DLBCL	FRC
LN012_526453	-0.11714	-0.148096	rLN	FRC
LN012_89556	-0.0766068	-0.129891	rLN	FRC
LN012_776047	0.239617	0.0564159	DLBCL	FRC
LN012_95874	0.240588	0.0510363	DLBCL	FRC
LN012_509917	-0.10556	0.152045	DLBCL	FRC
LN012_884298	0.352982	0.0109543	FL	FRC
LN012_196528	-0.0909111	0.372933	DLBCL	FRC
LN012_873884	0.0363679	0.0482739	DLBCL	FRC
LN012_221388	0.0943547	0.104698	DLBCL	FRC
LN012_769496	-0.0931006	0.0784284	FL	FRC
LN012_322254	0.0161829	-0.0124547	FL	FRC
LN012_373996	0.290277	-0.0716328	DLBCL	FRC
LN012_476783	-0.0306455	-0.0359941	FL	FRC
LN012_332001	0.111674	-0.00248903	FL	FRC
LN012_46541	0.427623	0.108936	DLBCL	FRC
LN012_343272	0.0751155	-0.0496965	rLN	FRC
LN012_690441	0.0497287	-0.134139	rLN	FRC
LN012_22567	-0.148716	0.0941378	DLBCL	FRC
LN012_613501	0.0245623	0.0302727	FL	FRC
LN012_450837	0.0153239	-0.000305031	FL	FRC
LN012_443750	-0.0422129	0.244596	FL	FRC
LN012_677750	0.0260678	0.0625985	DLBCL	FRC
LN012_810532	0.0456294	0.0104562	FL	FRC
LN012_169517	-0.00694869	0.339066	DLBCL	FRC
LN012_844155	0.219215	0.0994432	FL	FRC
LN012_41513	0.12714	-0.0581998	FL	FRC
LN012_842016	0.332942	0.0153011	DLBCL	FRC
LN012_134941	0.2828	0.0428999	DLBCL	FRC
LN012_618435	-0.123654	0.0604533	DLBCL	FRC
LN012_581293	-0.0893769	0.128711	DLBCL	FRC
LN012_259208	0.0268936	0.0861403	DLBCL	FRC
LN012_646227	-0.108803	0.120402	rLN	FRC
LN012_825835	-0.254285	0.0355691	DLBCL	FRC
LN012_847175	0.0939136	0.174966	FL	FRC
LN012_796553	-0.184165	0.114307	DLBCL	FRC
LN012_44466	-0.139373	0.194078	FL	FRC
LN012_756734	-0.00217696	-0.0347803	FL	FRC
LN012_336470	-0.087988	0.100925	DLBCL	FRC
LN012_415822	0.0208982	-0.00196987	rLN	FRC
LN012_329269	-0.188721	0.12812	DLBCL	FRC
LN012_341050	0.113196	0.118107	FL	FRC
LN012_394050	-0.0770332	0.122354	FL	FRC
LN012_697367	-0.206703	-0.0154489	DLBCL	FRC
LN012_817634	-0.0994406	0.244177	rLN	FRC
LN012_437600	0.251644	-0.0192123	DLBCL	FRC
LN012_238928	0.126084	0.080055	DLBCL	FRC
LN012_544217	-0.0657149	0.118844	DLBCL	FRC
LN012_611705	-0.162448	0.119824	rLN	FRC
LN012_455571	0.20744	-0.121368	DLBCL	FRC
LN012_848935	0.0811879	0.00866446	FL	FRC
LN012_372899	-0.141274	0.224221	DLBCL	FRC
LN012_877402	0.0579734	0.0268521	FL	FRC
LN012_594327	-0.0150182	0.0391141	DLBCL	FRC
LN012_146723	0.128021	-0.00830648	FL	FRC
LN012_868232	0.0929307	-0.0102808	FL	FRC
LN012_835213	0.27593	3.61828e-05	DLBCL	FRC
LN012_580179	-0.0712798	0.230188	DLBCL	FRC
LN012_818236	0.449474	-0.140665	DLBCL	FRC
LN012_383093	-0.135558	0.110979	DLBCL	FRC
LN012_857915	0.0917372	-0.0717826	FL	FRC
LN012_226769	-0.0383848	-0.0314472	FL	FRC
LN012_725784	0.193797	0.00169159	DLBCL	FRC
LN012_759582	-0.0137164	0.00133065	DLBCL	FRC
LN012_298966	0.119097	0.126745	DLBCL	FRC
LN012_520869	0.0690569	0.0395249	FL	FRC
LN012_171564	-0.17484	0.206097	DLBCL	FRC
LN012_9787	-0.138925	0.0209844	DLBCL	FRC
LN012_780970	-0.124069	0.196903	DLBCL	FRC
LN012_684355	-0.0664446	0.255563	DLBCL	FRC
LN012_187535	0.00131541	0.0141452	FL	FRC
LN012_389635	-0.053834	-0.104513	rLN	FRC
LN012_757162	0.500001	0.111547	DLBCL	FRC
LN012_806293	0.227674	0.106137	DLBCL	FRC
LN012_79568	0.128292	0.114893	DLBCL	FRC
LN012_201850	0.0087302	0.0545552	FL	FRC
LN012_601547	-0.0912211	0.084717	DLBCL	FRC
LN012_572337	-0.0789097	0.0722064	DLBCL	FRC
LN012_260501	0.0790641	-0.0428676	DLBCL	FRC
LN012_163766	-0.0326712	0.0967145	FL	FRC
LN012_761283	0.199264	0.167584	FL	FRC
LN012_321840	0.0575542	-0.0953534	rLN	FRC
LN012_356772	0.183527	-0.019953	DLBCL	FRC
LN012_207855	0.203128	0.0166888	DLBCL	FRC
LN012_174731	-0.0164564	-0.0420751	FL	FRC
LN012_643841	-0.140302	0.0947827	DLBCL	FRC
LN012_504161	-0.126557	0.101743	DLBCL	FRC
LN012_641133	-0.0952409	0.224767	DLBCL	FRC
LN012_309366	-0.0902868	0.0875756	DLBCL	FRC
LN012_57613	-0.140838	0.0833475	DLBCL	FRC
LN012_847681	0.140742	0.0157727	FL	FRC
LN012_607854	0.0646852	0.310953	DLBCL	FRC
LN012_836654	0.0183865	-0.158143	rLN	FRC
LN012_518791	0.175487	0.0791927	DLBCL	FRC
LN012_475889	-0.160354	0.165622	DLBCL	FRC
LN012_374373	-0.0155007	-0.0369853	rLN	FRC
LN012_454784	-0.0457183	-0.0194057	DLBCL	FRC
LN012_431699	-0.0966415	0.148738	rLN	FRC
LN012_568531	0.141342	0.129768	DLBCL	FRC
LN012_667914	-0.0978302	0.0549343	DLBCL	FRC
LN012_446376	0.104365	0.0679287	DLBCL	FRC
LN012_838985	-0.0256737	-0.0335126	FL	FRC
LN012_503890	-0.0994236	0.323379	FL	FRC
LN012_536880	0.00656886	-0.120853	FL	FRC
LN012_379237	-0.203295	0.141054	DLBCL	FRC
LN012_358404	-0.0777858	-0.111656	rLN	FRC
LN012_633574	0.0678168	0.0340615	DLBCL	FRC
LN012_844392	-0.055768	-0.0882285	FL	FRC
LN012_583121	-0.0626791	0.200808	rLN	FRC
LN012_193135	0.0224367	-0.0210086	FL	FRC
LN012_844931	0.160661	0.0663413	FL	FRC
LN012_568615	0.0109302	-0.00167218	FL	FRC
LN012_871847	-0.0180682	0.122272	FL	FRC
LN012_536698	0.212072	0.129391	DLBCL	FRC
LN012_138540	-0.0298696	-0.0107484	FL	FRC
LN012_212458	-0.064186	-0.191108	rLN	FRC
LN012_369573	-0.157694	0.103722	DLBCL	FRC
LN012_809237	-0.0330945	-0.0845339	rLN	FRC
LN012_12899	-0.00621952	0.0356497	DLBCL	FRC
LN012_361412	0.420177	0.0869273	DLBCL	FRC
LN012_476619	0.0349668	0.0406296	FL	FRC
LN012_505345	-0.13741	0.207905	DLBCL	FRC
LN012_60926	-0.170509	0.0284328	DLBCL	FRC
LN012_865818	0.106078	-0.101445	FL	FRC
LN012_486822	-0.231792	0.0975328	DLBCL	FRC
LN012_327724	-0.0964296	0.180245	rLN	FRC
LN012_149879	0.0703253	-0.146911	rLN	FRC
LN012_816396	-0.0539926	0.00281268	DLBCL	FRC
LN012_576256	-0.00577923	-0.0532218	rLN	FRC
LN012_881749	-0.12321	0.213883	DLBCL	FRC
LN012_209093	-0.0677154	-0.122377	rLN	FRC
LN012_688357	0.00393633	0.0944708	DLBCL	FRC
LN012_51545	-0.0855518	-0.09602	rLN	FRC
LN012_788115	0.027887	0.161828	DLBCL	FRC
LN012_128106	0.0497247	0.0658985	DLBCL	FRC
LN012_728560	0.411583	0.0131358	DLBCL	FRC
LN012_97251	-0.0803781	0.117675	DLBCL	FRC
LN012_527847	0.0946878	0.0338463	DLBCL	FRC
LN012_513854	-0.120877	-0.00902727	FL	FRC
LN012_110789	0.359865	0.109693	FL	FRC
LN012_418979	0.236293	0.124288	DLBCL	FRC
LN012_505014	0.125024	0.056533	DLBCL	FRC
LN012_677825	-0.0455601	0.00193397	FL	FRC
LN012_477348	0.265555	0.042597	DLBCL	FRC
LN012_356118	0.00386597	0.0488508	FL	FRC
LN012_486515	0.102196	-0.0209422	FL	FRC
LN012_147792	-0.064357	0.120031	DLBCL	FRC
LN012_458769	-0.0856848	0.0739183	FL	FRC
LN012_567911	-0.1295	0.224347	DLBCL	FRC
LN012_105800	-0.0227923	-0.0987118	rLN	FRC
LN012_35775	-0.0269956	0.121571	FL	FRC
LN012_208688	0.0429255	-0.139614	FL	FRC
LN012_524741	-0.106059	0.101531	DLBCL	FRC
LN012_384176	0.121942	-0.00301662	FL	FRC
LN012_94712	0.12995	0.0470287	DLBCL	FRC
LN012_51004	-0.00238847	0.182346	FL	FRC
LN012_102948	-0.0136114	0.0190524	FL	FRC
LN012_472130	0.00636788	-0.049985	FL	FRC
LN012_533342	-0.114369	0.145732	DLBCL	FRC
LN012_610253	-0.0597195	0.288394	DLBCL	FRC
LN012_399490	-0.0598918	0.110495	DLBCL	FRC
LN012_58675	-0.128095	0.269629	rLN	FRC
LN012_290055	-0.0340843	-0.113278	rLN	FRC
LN012_467326	0.0718281	-0.0814047	FL	FRC
LN012_760973	-0.074263	0.329189	rLN	FRC
LN012_793256	-0.15053	0.166311	DLBCL	FRC
LN012_650443	-0.191744	0.0963131	DLBCL	FRC
LN012_122570	-0.0537644	0.0262529	DLBCL	FRC
LN012_716000	-0.104183	-0.105195	rLN	FRC
LN012_250195	-0.114127	0.237572	rLN	FRC
LN012_825320	-0.11137	0.135961	DLBCL	FRC
LN012_725880	-0.0390858	-0.0139988	DLBCL	FRC
LN012_732163	-0.138776	0.0428165	FL	FRC
LN012_181395	-0.101316	0.222034	rLN	FRC
LN012_115573	-0.0426997	0.215462	FL	FRC
LN012_179419	-0.0548145	-0.00680313	FL	FRC
LN012_375796	0.0318476	-0.0362591	FL	FRC
LN012_18810	0.201751	0.0765568	DLBCL	FRC
LN012_488870	0.0683807	0.103189	FL	FRC
LN012_33572	-0.127669	0.0468732	FL	FRC
LN012_380759	0.0838119	0.0264336	FL	FRC
LN012_84603	0.156243	-0.00857878	DLBCL	FRC
LN012_79180	-0.134444	-0.0120702	DLBCL	FRC
LN012_657761	-0.0962859	0.118761	FL	FRC
LN012_470167	0.218657	0.115896	DLBCL	FRC
LN012_816279	-0.0596287	-0.0415172	FL	FRC
LN012_647525	-0.0130627	0.0409981	FL	FRC
LN012_393424	-0.0986515	0.128751	DLBCL	FRC
LN012_753360	0.078363	-0.185227	rLN	FRC
LN012_241477	-0.102095	0.0577857	DLBCL	FRC
LN012_405311	-0.0335323	0.0793832	DLBCL	FRC
LN012_239141	-0.0227457	0.070121	FL	FRC
LN012_505994	0.00984696	0.0204098	DLBCL	FRC
LN012_38568	0.0506618	-0.000108007	rLN	FRC
LN012_670489	0.394276	0.0713958	DLBCL	FRC
LN012_386646	-0.137962	0.112857	DLBCL	FRC
LN012_485757	-0.0494301	-0.0112759	DLBCL	FRC
LN012_785759	0.08097	-0.137694	FL	FRC
LN012_369893	-0.177332	0.26558	DLBCL	FRC
LN012_390875	-0.0638542	0.0799451	DLBCL	FRC
LN012_488762	0.0652343	0.086992	DLBCL	FRC
LN012_161416	-0.0876541	0.00501164	FL	FRC
LN012_122646	0.0472525	0.0576607	FL	FRC
LN012_662199	-0.0606408	0.0932915	DLBCL	FRC
LN012_221757	-0.0489906	0.0657755	DLBCL	FRC
LN012_235707	-0.0554404	-0.0205946	FL	FRC
LN012_545557	-0.018274	-0.0694338	FL	FRC
LN012_336269	-0.0983799	0.237421	DLBCL	FRC
LN012_49506	0.091929	0.0203328	FL	FRC
LN012_52181	-0.00685396	-0.00609793	FL	FRC
LN012_811961	-0.0530338	-0.0994116	FL	FRC
LN012_315349	-0.116421	0.262809	DLBCL	FRC
LN012_633782	0.149457	-0.102934	FL	FRC
LN012_96162	-0.0518468	0.275248	FL	FRC
LN012_605312	0.209202	-0.0329643	DLBCL	FRC
LN012_658902	-0.142052	0.0574697	DLBCL	FRC
LN012_582991	0.204825	0.129012	DLBCL	FRC
LN012_220889	-0.0942663	0.0683585	DLBCL	FRC
LN012_574638	-0.0299239	0.0154411	DLBCL	FRC
LN012_679077	0.0850142	0.0230575	DLBCL	FRC
LN012_194421	0.179198	-0.048261	DLBCL	FRC
LN012_266854	-0.165807	0.106927	DLBCL	FRC
LN012_589683	-0.126731	0.140621	FL	FRC
LN012_338605	-0.200586	0.129713	rLN	FRC
LN012_305975	0.143224	0.00527674	DLBCL	FRC
LN012_330705	-0.135588	0.127448	rLN	FRC
LN012_592800	-0.13884	0.283116	DLBCL	FRC
LN012_533428	0.0615124	0.0625817	DLBCL	FRC
LN012_519027	-0.107324	0.418478	FL	FRC
LN012_45633	-0.0235389	0.113825	DLBCL	FRC
LN012_703075	-0.0812855	-0.14668	FL	FRC
LN012_509803	0.0351893	0.0424749	FL	FRC
LN012_409507	-0.203503	0.176484	DLBCL	FRC
LN012_360604	-0.0838988	0.0883181	FL	FRC
LN012_377072	-0.0785724	0.157448	FL	FRC
LN012_679278	0.106203	0.0621033	DLBCL	FRC
LN012_479896	-0.117807	0.0839759	DLBCL	FRC
LN012_773910	-0.0335464	0.0600269	FL	FRC
LN012_822508	-0.117261	0.182422	DLBCL	FRC
LN012_218957	-0.00216973	-0.0179124	FL	FRC
LN012_566777	-0.0307101	0.376535	FL	FRC
LN012_104385	-0.108932	0.159392	FL	FRC
LN012_200221	-0.00860611	-0.00172001	DLBCL	FRC
LN012_556871	0.0382093	-0.105688	DLBCL	FRC
LN012_206275	0.0716845	0.108562	FL	FRC
LN012_511276	-0.0645588	-0.134647	rLN	FRC
LN012_125995	0.139455	-0.011682	FL	FRC
LN012_562901	0.47994	0.0579633	DLBCL	FRC
LN012_606069	0.0495218	0.04621	FL	FRC
LN012_407083	0.343708	-0.0110684	DLBCL	FRC
LN012_201390	0.21567	0.0310647	FL	FRC
LN012_267774	-0.0250566	-0.0557173	FL	FRC
LN012_525214	0.107001	0.0140809	FL	FRC
LN012_738516	0.262008	-0.120434	DLBCL	FRC
LN012_712990	-0.116089	0.149705	FL	FRC
LN012_673417	-0.0546624	0.214	DLBCL	FRC
LN012_111896	-0.0815324	-0.00590085	DLBCL	FRC
LN012_768660	0.0928048	-0.0283034	FL	FRC
LN012_19811	0.0342047	0.146704	DLBCL	FRC
LN012_412884	-0.198421	0.0715201	DLBCL	FRC
LN012_648575	0.383926	0.118973	DLBCL	FRC
LN012_496225	-0.0122433	-0.168891	rLN	FRC
LN012_693148	0.0916596	0.116009	DLBCL	FRC
LN012_121638	-0.00991272	0.0194913	rLN	FRC
LN012_865806	-0.175241	0.0931748	DLBCL	FRC
LN012_406500	-0.137613	0.0299251	DLBCL	FRC
LN012_670838	-0.0308587	-0.000530781	FL	FRC
LN012_656987	0.0309427	0.13704	DLBCL	FRC
LN012_832096	-0.0337447	0.0467948	FL	FRC
LN012_828679	-0.0980192	0.298755	FL	FRC
LN012_710205	-0.0506774	0.0693084	DLBCL	FRC
LN012_792174	-0.0911907	-0.0222462	DLBCL	FRC
LN012_800724	0.0921524	-0.0378879	FL	FRC
LN012_326065	-0.0211731	-0.0340676	FL	FRC
LN012_687247	-0.178646	0.00255962	DLBCL	FRC
LN012_456283	0.00719515	0.112891	FL	FRC
LN012_242570	0.359808	-0.0528082	DLBCL	FRC
LN012_504491	0.501038	-0.0513957	DLBCL	FRC
LN012_864244	-0.0540855	-0.0202546	FL	FRC
LN012_636225	-0.0556711	0.205192	DLBCL	FRC
LN012_252646	-0.126836	0.139913	DLBCL	FRC
LN012_852449	-0.0964794	0.0298656	FL	FRC
LN012_573933	-0.0283289	-0.0439108	DLBCL	FRC
LN012_663104	-0.0255858	0.0523739	FL	FRC
LN012_511365	-0.122318	0.11738	FL	FRC
LN012_600404	-0.0928317	0.104442	FL	FRC
LN012_411845	-0.0150156	0.156233	DLBCL	FRC
LN012_413387	0.170891	0.214469	DLBCL	FRC
LN012_34182	0.0162127	0.221525	rLN	FRC
LN012_526598	-0.120548	0.23738	DLBCL	FRC
LN012_268708	0.332628	0.0365725	DLBCL	FRC
LN012_149321	0.00790844	0.14342	FL	FRC
LN012_605022	0.105988	-0.041524	FL	FRC
LN012_74099	-0.0352575	-0.0040968	FL	FRC
LN012_226438	-0.146667	0.198895	DLBCL	FRC
LN012_317698	0.0447721	-0.104399	FL	FRC
LN012_537309	-0.0968236	0.0385937	DLBCL	FRC
LN012_112417	-0.0500378	-0.0755845	FL	FRC
LN012_65301	-0.0130913	-0.122074	rLN	FRC
LN012_261836	0.113034	0.0727858	DLBCL	FRC
LN012_753	-0.0308104	-0.0198486	FL	FRC
LN012_13504	0.0159231	0.0912487	DLBCL	FRC
LN012_355981	0.0947043	-0.0447664	FL	FRC
LN012_142675	0.0128266	0.046658	FL	FRC
LN012_614901	-0.0827673	0.200922	FL	FRC
LN012_519508	0.245251	0.10271	DLBCL	FRC
LN012_702888	-0.0672364	0.0555398	DLBCL	FRC
LN012_244459	-0.0532774	0.225751	FL	FRC
LN012_182950	-0.199116	0.148696	rLN	FRC
LN012_623701	0.0712084	0.0622692	FL	FRC
LN012_506986	0.0142611	0.00855555	rLN	FRC
LN012_579663	-0.100021	0.169224	FL	FRC
LN012_225897	-0.0413983	-0.0821946	FL	FRC
LN012_223736	-0.113411	0.0970378	DLBCL	FRC
LN012_614379	-0.0455315	-0.0746118	rLN	FRC
LN012_713618	0.0191804	-0.133964	FL	FRC
LN012_677940	0.040475	0.123998	DLBCL	FRC
LN012_121822	0.0799439	-0.0625855	FL	FRC
LN012_44038	0.0650465	-0.104964	FL	FRC
LN012_62443	0.0299814	0.068751	FL	FRC
LN012_776440	0.0244157	0.109132	FL	FRC
LN012_290428	0.0489707	-0.0267871	FL	FRC
LN012_236219	0.0866279	-0.0400679	FL	FRC
LN012_232770	-0.0869309	0.0535173	FL	FRC
LN012_97668	0.266403	-0.0085183	DLBCL	FRC
LN012_50109	-0.0535867	0.0349539	FL	FRC
LN012_274855	0.0131508	-0.100979	FL	FRC
LN012_150557	0.265191	0.116416	DLBCL	FRC
LN012_377688	0.123744	-0.0946572	FL	FRC
LN012_671689	0.00587192	-0.0151885	FL	FRC
LN012_468081	-0.0692344	0.0225025	rLN	FRC
LN012_120040	0.109869	-0.0283721	DLBCL	FRC
LN012_129726	-0.0852856	-0.0599122	rLN	FRC
LN012_236865	0.0272521	0.0150114	FL	FRC
LN012_66051	-0.0867431	0.0169488	rLN	FRC
LN012_393799	0.0617366	0.0300056	FL	FRC
LN012_415116	0.169165	-0.0187938	DLBCL	FRC
LN012_155614	-0.17655	0.108062	DLBCL	FRC
LN012_814308	-0.0904396	-0.0753344	FL	FRC
LN012_721840	0.0453107	-0.0147502	FL	FRC
LN012_80175	0.0373551	0.0508876	FL	FRC
LN012_294284	0.161136	0.0865759	DLBCL	FRC
LN012_851871	-0.054637	-0.045408	rLN	FRC
LN012_387921	0.315348	0.00383376	DLBCL	FRC
LN012_121634	-0.111428	0.019807	FL	FRC
LN012_720331	0.307981	-0.0529474	DLBCL	FRC
LN012_186845	-0.0496188	-0.0907842	FL	FRC
LN012_483267	0.0022146	0.0730872	FL	FRC
LN012_40114	0.00751281	-0.0957044	FL	FRC
LN012_175071	-0.094019	0.115409	DLBCL	FRC
LN012_45135	-0.182728	-0.0544606	DLBCL	FRC
LN012_143765	-0.0662916	0.154059	FL	FRC
LN012_652571	-0.0866417	-0.00410521	FL	FRC
LN012_487076	-0.056833	-0.0195529	rLN	FRC
LN012_147259	-0.0246459	-0.0481863	FL	FRC
LN012_398848	-0.141143	0.0764546	DLBCL	FRC
LN012_449636	-0.0162071	-0.0824626	FL	FRC
LN012_666769	-0.0733315	0.0878211	DLBCL	FRC
LN012_871707	-0.0574796	0.025476	rLN	FRC
LN012_316520	0.0257562	-0.0445233	FL	FRC
LN012_484407	0.0629435	-0.116703	rLN	FRC
LN012_185003	-0.144566	0.0731773	DLBCL	FRC
LN012_823141	-0.0562656	-0.0356758	FL	FRC
LN012_775343	-0.144925	0.0656479	FL	FRC
LN012_721189	-0.0171556	0.0922417	FL	FRC
LN012_519043	-0.0309222	0.0839713	FL	FRC
LN012_580450	-0.138213	-0.0382799	rLN	FRC
LN012_611807	-0.139381	0.0847239	DLBCL	FRC
LN012_371326	-0.17815	0.258245	rLN	FRC
LN012_203224	-0.0242628	0.117278	FL	FRC
LN012_83286	-0.056017	0.0206055	FL	FRC
LN012_862012	0.145351	-0.079448	DLBCL	FRC
LN012_396165	0.0393338	-0.121229	FL	FRC
LN012_767167	0.0532465	0.112973	DLBCL	FRC
LN012_158145	-0.0133035	-0.0374626	DLBCL	FRC
LN012_332905	-0.0294701	-0.0099354	DLBCL	FRC
LN012_333886	-0.025222	0.051202	FL	FRC
LN012_128420	0.0156666	0.0320814	DLBCL	FRC
LN012_756958	-0.0743822	0.0612549	DLBCL	FRC
LN012_28418	0.36871	0.0585842	DLBCL	FRC
LN012_754459	0.234207	-0.0776945	DLBCL	FRC
LN012_350617	0.0780299	0.105774	FL	FRC
LN012_329583	-0.0857982	-0.0545281	FL	FRC
LN012_76791	0.00549985	0.190746	FL	FRC
LN012_296423	0.0466127	0.023713	FL	FRC
LN012_454451	0.315467	0.136312	DLBCL	FRC
LN012_386419	-0.106662	-0.0251165	rLN	FRC
LN012_510061	-0.0283734	0.0454012	FL	FRC
LN012_697341	-0.0523282	0.141405	DLBCL	FRC
LN012_595464	0.0462243	-0.0384881	FL	FRC
LN012_430169	-0.0794955	-0.147731	FL	FRC
LN012_676600	-0.0659775	0.0999231	FL	FRC
LN012_491248	-0.134676	0.246447	DLBCL	FRC
LN012_831176	0.0462907	0.0235309	FL	FRC
LN012_389840	-0.182376	0.195805	rLN	FRC
LN012_653203	-0.0234576	-0.111662	FL	FRC
LN012_186163	-0.131685	0.147301	rLN	FRC
LN012_339563	0.0456488	-0.057463	FL	FRC
LN012_277995	0.0297023	0.123611	FL	FRC
LN012_365131	0.132958	-0.0940938	FL	FRC
LN012_667719	-0.0176593	-0.0254468	FL	FRC
LN012_727806	0.0779599	-0.0605224	FL	FRC
LN012_621953	0.0799102	-0.0278468	FL	FRC
LN012_346163	-0.00187159	0.0795475	FL	FRC
LN012_47448	-0.0706063	-0.0247442	rLN	FRC
LN012_677562	0.00154788	-0.0144511	FL	FRC
LN012_873237	0.300754	0.0728555	DLBCL	FRC
LN012_514452	0.00266794	0.0161288	DLBCL	FRC
LN012_681729	0.0149707	-0.0574036	FL	FRC
LN012_824169	0.159024	-0.0680767	FL	FRC
LN012_71625	0.0212364	0.137294	FL	FRC
LN012_352003	0.034638	0.0447203	FL	FRC
LN012_712985	0.204349	0.0154405	DLBCL	FRC
LN012_221985	0.0976975	-0.00316867	DLBCL	FRC
LN012_304343	0.196385	0.103798	DLBCL	FRC
LN012_679896	0.230522	-0.0416708	DLBCL	FRC
LN012_458533	0.118343	0.0387451	DLBCL	FRC
LN012_775385	-0.0665749	-0.0301457	DLBCL	FRC
LN012_518168	0.0352622	-0.0376305	FL	FRC
LN012_54445	0.0402936	0.226483	FL	FRC
LN012_106082	-0.146659	-0.132203	FL	FRC
LN012_361018	0.132152	-0.0840004	FL	FRC
LN012_724912	-0.0982265	-0.0737585	FL	FRC
LN012_775749	0.100231	0.0280496	DLBCL	FRC
LN012_359290	-0.100519	0.0964107	FL	FRC
LN012_439970	-0.0313191	-0.018619	DLBCL	FRC
LN012_370788	0.0348311	-0.00958357	FL	FRC
LN012_823749	0.227073	0.183068	FL	FRC
LN012_4354	0.368033	-0.016788	DLBCL	FRC
LN012_607048	-0.0169568	-0.081841	FL	FRC
LN012_368214	-0.100984	0.156168	DLBCL	FRC
LN012_495299	0.0672938	0.0595703	FL	FRC
LN012_741260	-0.153755	-0.127414	rLN	FRC
LN012_733349	0.292134	-0.0261193	DLBCL	FRC
LN012_51314	0.016528	-0.0423015	rLN	FRC
LN012_249109	-0.0364955	-0.0809167	FL	FRC
LN012_799000	0.0354017	0.065777	FL	FRC
LN012_56647	0.0577003	-0.075727	FL	FRC
LN012_142258	0.119054	0.0222112	DLBCL	FRC
LN012_119996	0.0234226	0.0209119	DLBCL	FRC
LN012_681667	0.0104514	-0.0656993	FL	FRC
LN012_543955	0.125129	-0.0274595	FL	FRC
LN012_92544	0.169673	-0.128905	FL	FRC
LN012_567745	-0.0199248	-0.0223478	DLBCL	FRC
LN012_630078	0.016202	0.0609023	FL	FRC
LN012_419752	-0.00607013	-0.0457558	FL	FRC
LN012_277684	-0.0107946	-0.0838192	FL	FRC
LN012_554687	0.197901	-0.204782	rLN	FRC
LN012_703923	-0.0197758	-0.213636	rLN	FRC
LN012_497831	0.0593915	0.00232622	FL	FRC
LN012_878911	0.0187158	0.0670759	DLBCL	FRC
LN012_287996	-0.125898	-0.103279	rLN	FRC
LN012_466649	0.0615332	0.0116852	FL	FRC
LN012_214999	-0.115508	0.0800058	DLBCL	FRC
LN012_138174	0.217367	-0.0268431	DLBCL	FRC
LN012_297761	0.076819	-0.0929155	FL	FRC
LN012_248756	0.0290761	0.00321965	DLBCL	FRC
LN012_221571	0.0485108	-0.0450339	DLBCL	FRC
LN012_490387	0.123264	-0.105464	FL	FRC
LN012_109173	0.0876042	-0.0693901	FL	FRC
LN012_713823	0.278675	-0.0194501	DLBCL	FRC
LN012_189192	0.063492	0.121217	DLBCL	FRC
LN012_104559	0.35696	-0.0998622	DLBCL	FRC
LN012_532613	0.0678841	0.0112365	FL	FRC
LN012_426761	0.0860533	0.233775	FL	FRC
LN012_453701	0.393219	-0.0566548	DLBCL	FRC
LN012_652548	0.0747907	-0.0370424	rLN	FRC
LN012_728256	0.111211	0.095251	DLBCL	FRC
LN012_570018	-0.0994347	0.119125	FL	FRC
LN012_202271	-0.0634213	-0.0506119	FL	FRC
LN012_105023	0.109459	-0.0155196	FL	FRC
LN012_631258	-0.0299833	0.0118162	FL	FRC
LN012_50772	-0.029553	-0.0262852	DLBCL	FRC
LN012_341418	0.189567	-0.10671	DLBCL	FRC
LN012_98456	-0.0316204	0.0286455	FL	FRC
LN012_575474	0.090703	0.0835339	FL	FRC
LN012_262305	0.161485	-0.0432791	FL	FRC
LN012_548115	-0.00108011	-0.0152088	FL	FRC
LN012_225753	0.0554942	0.0403746	FL	FRC
LN012_267039	-0.0546764	0.0931769	FL	FRC
LN012_220220	0.114177	-0.0923251	FL	FRC
LN012_217520	-0.0977618	-0.0886757	FL	FRC
LN012_735643	-0.0564686	0.180488	DLBCL	FRC
LN012_856324	-0.0785818	0.139697	rLN	FRC
LN012_286737	-0.0173922	0.122837	FL	FRC
LN012_511279	-0.00587021	0.000323343	rLN	FRC
LN012_881961	0.0197057	0.0388058	FL	FRC
LN012_682461	-0.0916141	0.186872	DLBCL	FRC
LN012_391024	-0.0145077	-0.0639994	FL	FRC
LN012_574475	0.0120806	-0.0197736	FL	FRC
LN012_338326	0.0956921	-0.0577893	rLN	FRC
LN012_113207	0.0526891	0.0323492	FL	FRC
LN012_768585	-0.110586	0.0316739	DLBCL	FRC
LN012_633836	0.0189206	0.192501	DLBCL	FRC
LN012_351399	-0.132626	0.214714	rLN	FRC
LN012_486126	0.00496724	-0.0306045	FL	FRC
LN012_332376	0.0427956	0.0718947	FL	FRC
LN012_796246	-0.0551405	-0.0636808	FL	FRC
LN012_102727	-0.0598935	0.110407	DLBCL	FRC
LN012_118906	0.188133	-0.0331061	DLBCL	FRC
LN012_707686	0.119564	0.156165	FL	FRC
LN012_614581	0.00499488	-0.0971072	FL	FRC
LN012_179527	0.00173362	0.0425738	FL	FRC
LN012_176092	0.0244368	-0.0453685	FL	FRC
LN012_751948	0.0799261	-0.0134254	FL	FRC
LN012_76132	0.0297222	0.0439771	DLBCL	FRC
LN012_844465	0.164026	0.100255	DLBCL	FRC
LN012_423166	-0.0821943	0.220224	FL	FRC
LN012_801166	0.0655144	-0.0975606	FL	FRC
LN012_239272	-0.108919	0.067941	rLN	FRC
LN012_791032	-0.141412	-0.0641583	rLN	FRC
LN012_425089	0.493865	-0.0173695	FL	FRC
LN012_826024	0.0338497	-0.103358	FL	FRC
LN012_610679	0.308619	-0.053977	DLBCL	FRC
LN012_722380	0.378483	-0.0837741	DLBCL	FRC
LN012_538059	-0.119452	0.158363	rLN	FRC
LN012_295865	-0.0774702	0.272913	FL	FRC
LN012_646234	-0.0615766	0.00599713	rLN	FRC
LN012_511837	-0.0114056	0.0343919	FL	FRC
LN012_832690	0.0265563	0.00265563	rLN	FRC
LN012_452543	-0.0488778	-0.0294835	FL	FRC
LN012_321257	-0.11102	0.117173	FL	FRC
LN012_726722	-0.123713	0.172843	rLN	FRC
LN012_38843	0.0517258	0.108316	FL	FRC
LN012_586155	-0.1205	0.145452	DLBCL	FRC
LN012_377934	0.0689982	0.107468	FL	FRC
LN012_227153	-0.00737116	-0.0213352	FL	FRC
LN012_310685	-0.02576	0.073047	FL	FRC
LN012_759246	-0.202489	0.121539	DLBCL	FRC
LN012_327019	0.053342	0.00481722	FL	FRC
LN012_843548	0.539252	-0.157116	DLBCL	FRC
LN012_155282	-0.0144581	0.0064463	rLN	FRC
LN012_850872	-0.0277785	-0.0723154	FL	FRC
LN012_864923	0.016862	-0.115023	FL	FRC
LN012_861928	-0.118755	-0.146407	rLN	FRC
LN012_318732	-0.0523708	-0.0193369	FL	FRC
LN012_184715	0.311456	0.0314999	DLBCL	FRC
LN012_153380	0.0989671	-0.0546893	FL	FRC
LN012_462377	0.0157532	-0.0824113	rLN	FRC
LN012_208789	0.0638383	-0.0517939	FL	FRC
LN012_136609	0.00145243	0.0176413	rLN	FRC
LN012_500282	-0.0578739	0.0807325	DLBCL	FRC
LN012_817977	-0.084615	0.0231271	rLN	FRC
LN012_428332	0.0155824	-0.0788012	FL	FRC
LN012_72172	0.0306492	0.0161409	FL	FRC
LN012_729027	-0.0976383	0.0456436	rLN	FRC
LN012_22373	-0.0881817	-0.0961282	rLN	FRC
LN012_196932	-0.0226428	0.0259592	FL	FRC
LN012_336883	-0.101205	-0.0453201	DLBCL	FRC
LN012_57172	-0.0624795	0.112315	rLN	FRC
LN012_862315	-0.0240189	0.00572609	FL	FRC
LN012_531594	-0.04288	-0.0301321	rLN	FRC
LN012_363345	0.176434	0.0858678	DLBCL	FRC
LN012_123327	-0.0523575	-0.0147256	FL	FRC
LN012_336271	-0.226238	0.18492	rLN	FRC
LN012_578327	0.128353	0.0394033	FL	FRC
LN012_270219	-0.0462124	0.100519	rLN	FRC
LN012_507269	-0.0262257	-0.0245841	FL	FRC
LN012_391104	-0.0142493	-0.0358665	FL	FRC
LN012_579047	-0.00148271	0.0288404	rLN	FRC
LN012_843240	-0.0449696	-0.0936142	FL	FRC
LN012_443475	-0.155893	-0.175114	rLN	FRC
LN012_176014	0.356801	-0.0314616	DLBCL	FRC
LN012_827701	0.0459945	-0.0826564	FL	FRC
LN012_420080	-0.129581	0.251975	DLBCL	FRC
LN012_296160	-0.129848	0.126112	DLBCL	FRC
LN012_379354	-0.0329885	-0.105788	DLBCL	FRC
LN012_201454	-0.102593	0.247081	rLN	FRC
LN012_583985	0.00138613	0.000999431	DLBCL	FRC
LN012_185762	0.0200181	0.0322373	FL	FRC
LN012_69553	-0.130134	0.0536719	DLBCL	FRC
LN012_652074	0.0657274	0.140176	FL	FRC
LN012_584777	-0.0480627	-0.037567	FL	FRC
LN012_788920	-0.195748	0.243195	rLN	FRC
LN012_615172	0.0321194	0.0218186	rLN	FRC
LN012_200064	0.0624636	0.164691	FL	FRC
LN012_297735	-0.132274	-0.00215063	rLN	FRC
LN012_160658	-0.149457	-0.102416	rLN	FRC
LN012_609800	7.31409e-05	-0.0627039	FL	FRC
LN012_445706	-0.0161067	-0.0227006	FL	FRC
LN012_181143	-0.0829617	0.0267209	DLBCL	FRC
LN012_835087	-0.0115321	-0.0737516	FL	FRC
LN012_506198	0.0196215	-0.0342309	FL	FRC
LN012_276753	-0.0258186	0.00513805	FL	FRC
LN012_681118	-0.00788753	-0.0777537	FL	FRC
LN012_656578	-0.104616	-0.0399921	rLN	FRC
LN012_705060	-0.0179012	0.0816835	rLN	FRC
LN012_163053	0.278328	0.0115535	DLBCL	FRC
LN012_506720	0.0611658	-0.0432204	FL	FRC
LN012_528229	0.107132	0.0257588	DLBCL	FRC
LN012_625316	-0.0660787	0.0126863	rLN	FRC
LN012_438648	-0.0819008	0.20214	DLBCL	FRC
LN012_51148	0.00754424	-0.00941412	FL	FRC
LN012_238780	0.0443455	0.048408	FL	FRC
LN012_629486	-0.0749976	-0.0582056	rLN	FRC
LN012_483905	-0.0416016	-0.123373	FL	FRC
LN012_519315	-0.0434356	0.0770308	DLBCL	FRC
LN012_51435	-0.0275351	-0.0227708	rLN	FRC
LN012_645361	0.0941173	0.0736117	FL	FRC
LN012_47625	0.176266	-0.0911682	DLBCL	FRC
LN012_77177	0.205446	0.0674869	DLBCL	FRC
LN012_282932	0.0260571	-0.0796506	FL	FRC
LN012_565350	-0.0300865	-0.146488	rLN	FRC
LN012_146790	-0.0682922	0.1532	rLN	FRC
LN012_297806	0.031752	-0.149743	rLN	FRC
LN012_380927	-0.113936	0.117283	DLBCL	FRC
LN012_124912	0.245596	-0.0625041	DLBCL	FRC
LN012_581068	0.0166546	0.000568143	FL	FRC
LN012_445076	0.0390018	-0.0051099	FL	FRC
LN012_193128	0.111095	0.0110506	DLBCL	FRC
LN012_90573	0.0646083	-0.0090205	FL	FRC
LN012_822153	-0.0846226	0.00540935	FL	FRC
LN012_39671	-0.131711	-0.073181	FL	FRC
LN012_839043	0.00177933	-0.0905811	FL	FRC
LN012_6840	0.0155215	-0.00676139	FL	FRC
LN012_781398	-0.0224819	-0.0317254	FL	FRC
LN012_264493	-0.0137832	0.153238	DLBCL	FRC
LN012_305877	0.194492	0.124654	DLBCL	FRC
LN012_350119	0.353276	0.199933	DLBCL	FRC
LN012_499833	-0.0653185	-0.137443	rLN	FRC
LN012_773483	0.0848765	-0.0243402	FL	FRC
LN012_224227	0.0888613	-0.04902	FL	FRC
LN012_318451	0.153213	-0.0374925	rLN	FRC
LN012_810931	0.0361327	-0.0261129	FL	FRC
LN012_8297	-0.0662919	0.0441337	rLN	FRC
LN012_746912	-0.0411011	0.164272	FL	FRC
LN012_688019	-0.0732217	0.117	rLN	FRC
LN012_151702	-0.0814899	0.273398	DLBCL	FRC
LN012_33610	0.0153591	-0.119833	FL	FRC
LN012_696396	-0.197872	-0.0252322	rLN	FRC
LN012_427351	-0.0516474	0.0913304	DLBCL	FRC
LN012_706985	-0.0762551	-0.0422519	rLN	FRC
LN012_96242	0.0115131	-0.0108114	rLN	FRC
LN012_577309	0.00473006	-0.0470632	DLBCL	FRC
LN012_846692	-0.0101902	0.124431	DLBCL	FRC
LN012_520392	-0.057766	0.0433669	rLN	FRC
LN012_274398	-0.00506046	-0.0574575	rLN	FRC
LN012_407005	-0.0288173	-0.0425112	rLN	FRC
LN012_867307	-0.0749467	-0.150741	FL	FRC
LN012_90773	0.024849	0.176613	DLBCL	FRC
LN012_407962	0.0812325	-0.0300095	FL	FRC
LN012_153444	-0.0460266	-0.0624627	FL	FRC
LN012_162356	-0.110422	0.146005	rLN	FRC
LN012_298946	-0.0864404	-0.0877565	FL	FRC
LN012_422769	-0.145299	0.178867	DLBCL	FRC
LN012_33833	-0.00211524	0.0911776	rLN	FRC
LN012_125048	0.00495048	-0.050218	FL	FRC
LN012_831963	0.0306634	-0.0786252	FL	FRC
LN012_598675	0.0272722	-0.0247975	rLN	FRC
LN012_526167	0.237902	-0.050956	FL	FRC
LN012_191523	-0.108973	-0.0739088	FL	FRC
LN012_25181	-0.0274765	-0.0518851	rLN	FRC
LN012_719207	-0.0129148	-0.0672797	FL	FRC
LN012_110081	-0.0415574	0.0983425	rLN	FRC
LN012_218046	-0.0728331	-0.00889234	FL	FRC
LN012_780065	0.0344421	-0.0952019	FL	FRC
LN012_686907	-0.00641805	-0.0276306	DLBCL	FRC
LN012_110860	0.0626888	0.0210168	DLBCL	FRC
LN012_373064	-0.16669	0.011873	DLBCL	FRC
LN012_807648	0.0975506	-0.0226747	rLN	FRC
LN012_727000	-0.0322199	0.0560001	DLBCL	FRC
LN012_73248	0.300552	-0.0715316	DLBCL	FRC
LN012_472667	-0.00822668	-0.0641884	FL	FRC
LN012_131888	0.102275	-0.0126747	FL	FRC
LN012_346064	-0.166779	0.284506	rLN	FRC
LN012_229611	0.0951423	-0.0702772	rLN	FRC
LN012_472912	0.0570208	0.00242876	FL	FRC
LN012_248951	-0.143356	0.0492704	DLBCL	FRC
LN012_649433	-0.0887209	0.0334675	DLBCL	FRC
LN012_266169	0.034798	-0.0367943	FL	FRC
LN012_848273	0.0481673	-0.0821942	FL	FRC
LN012_665428	-0.105349	-0.0976345	rLN	FRC
LN012_834593	0.0637235	-0.0663184	FL	FRC
LN012_694594	-0.0760725	0.113408	rLN	FRC
LN012_383515	0.0667959	0.0564977	DLBCL	FRC
LN012_145041	0.159757	0.0695493	DLBCL	FRC
LN012_369787	-0.133392	-0.130718	rLN	FRC
LN012_883370	-0.0628389	-0.121322	FL	FRC
LN012_600073	0.109457	-0.0795281	FL	FRC
LN012_498042	0.0913017	0.00758419	DLBCL	FRC
LN012_489431	0.386303	-0.0354838	DLBCL	FRC
LN012_456372	-0.0622394	-0.101058	rLN	FRC
LN012_674521	-0.0854346	0.117489	DLBCL	FRC
LN012_849428	0.0713238	-0.0364197	FL	FRC
LN012_595075	0.096559	0.0514653	DLBCL	FRC
LN012_824894	-0.048804	-0.0569575	FL	FRC
LN012_361890	-0.075603	0.0364474	rLN	FRC
LN012_341421	-0.1044	0.0693917	rLN	FRC
LN012_831632	-0.0462507	-0.120696	FL	FRC
LN012_529582	-0.0928431	-0.0420607	rLN	FRC
LN012_827079	-0.0723523	0.0626603	DLBCL	FRC
LN012_490640	-0.108471	-0.0217984	rLN	FRC
LN012_390504	0.0804962	-0.0581718	FL	FRC
LN012_806860	-0.00585277	-0.114297	FL	FRC
LN012_491846	8.50663e-05	-0.0742663	FL	FRC
LN012_759018	-0.0908612	0.128873	DLBCL	FRC
LN012_50537	0.0526888	0.190252	FL	FRC
LN012_857314	-0.0491307	0.0280761	FL	FRC
LN012_843371	-0.0153297	-0.0842254	rLN	FRC
LN012_302696	-0.10647	-0.104517	rLN	FRC
LN012_82616	-0.0390874	-0.014883	FL	FRC
LN012_260626	-0.00428416	-0.122248	rLN	FRC
LN012_435381	0.00471276	-0.0871421	FL	FRC
LN012_848566	-0.061484	0.0530187	rLN	FRC
LN012_628348	-0.0369618	-0.0787367	rLN	FRC
LN012_560040	-0.136386	-0.121847	rLN	FRC
LN012_768079	-0.0601026	0.125793	rLN	FRC
LN012_233228	0.128461	-0.073527	rLN	FRC
LN012_707310	-0.0384352	0.09901	FL	FRC
LN012_413343	-0.0344818	0.0703645	FL	FRC
LN012_325255	0.0171212	-0.107613	FL	FRC
LN012_824822	-0.0545091	0.268681	DLBCL	FRC
LN012_29067	-0.0379282	0.0279213	FL	FRC
LN012_356184	-0.0227642	-0.0991586	FL	FRC
LN012_820670	-0.103665	-0.0896737	FL	FRC
LN012_508609	0.286887	-0.00316722	FL	FRC
LN012_348741	0.00603074	-0.0585366	FL	FRC
LN012_115777	-0.0113655	-0.0510915	FL	FRC
LN012_402958	-0.103106	0.165002	FL	FRC
LN012_207965	-0.0942682	-0.0604235	rLN	FRC
LN012_82036	0.120847	-0.0607034	rLN	FRC
LN012_444372	0.0579025	-0.0440999	rLN	FRC
LN012_653871	0.0607173	-0.00809098	DLBCL	FRC
LN012_756985	0.00419001	-0.0213209	FL	FRC
LN012_746249	-0.0109236	-0.0155049	FL	FRC
LN012_624877	0.107248	-0.0831964	rLN	FRC
LN012_261056	-0.0725982	0.252645	DLBCL	FRC
LN012_614955	-0.0461346	-0.0938372	FL	FRC
LN012_414824	-0.085466	-0.00590064	rLN	FRC
LN012_379885	0.140016	0.162684	DLBCL	FRC
LN012_627045	-0.0141595	-0.022698	FL	FRC
LN012_821624	0.0701944	-0.0818324	FL	FRC
LN012_705963	0.104736	0.171262	FL	FRC
LN012_10762	0.132752	-0.0501533	DLBCL	FRC
LN012_434670	-0.134535	0.0385947	rLN	FRC
LN012_649599	0.125327	0.103305	DLBCL	FRC
LN012_869497	0.0617411	0.0971227	FL	FRC
LN012_848252	-0.0316811	-0.0126517	rLN	FRC
LN012_180673	-0.0912043	-0.11998	FL	FRC
LN012_714149	-0.0212318	-0.104803	FL	FRC
LN012_22458	-0.0946485	-0.0816386	rLN	FRC
LN012_744152	0.00686382	0.108546	FL	FRC
LN012_713026	0.0364944	-0.0191703	rLN	FRC
LN012_830925	0.0560636	0.0554769	FL	FRC
LN012_64066	0.0772719	-0.057901	FL	FRC
LN012_419989	0.0595102	-0.084139	FL	FRC
LN012_374385	-0.096947	0.133369	rLN	FRC
LN012_287326	-0.0883871	-0.0957284	DLBCL	FRC
LN012_504237	0.00737393	0.0859614	rLN	FRC
LN012_223561	-0.0647175	0.0558454	FL	FRC
LN012_575162	-0.0136234	-0.0345046	rLN	FRC
LN012_590130	-0.0305601	0.00676814	FL	FRC
LN012_556360	-0.0140047	-0.0728781	rLN	FRC
LN012_666923	-0.130892	0.0654096	DLBCL	FRC
LN012_711507	0.0153701	-0.0833988	rLN	FRC
LN012_510932	0.0124641	0.0152211	FL	FRC
LN012_846236	0.0511928	-0.00688793	FL	FRC
LN012_293300	0.0289779	-0.0267748	FL	FRC
LN012_829299	0.0397752	-0.0576852	FL	FRC
LN012_37564	0.0154417	0.00023825	FL	FRC
LN012_793906	-0.0966514	0.141261	rLN	FRC
LN012_798825	-0.0673275	0.0564751	rLN	FRC
LN012_31773	0.28471	-0.0175993	DLBCL	FRC
LN012_744330	-0.119044	0.0212813	rLN	FRC
LN012_594945	0.0221339	0.0678046	rLN	FRC
LN012_527172	-0.0250717	0.0365916	FL	FRC
LN012_718680	-0.147517	-0.112736	rLN	FRC
LN012_14893	0.130216	-0.108542	FL	FRC
LN012_320976	-0.0482516	-0.109892	FL	FRC
LN012_104022	0.0650262	0.10318	FL	FRC
LN012_608762	0.0207853	-0.0634902	FL	FRC
LN012_446714	0.0849249	0.0239625	FL	FRC
LN012_185300	-0.0186994	-0.00698031	FL	FRC
LN012_315034	0.00776687	-0.0475905	FL	FRC
LN012_452175	-0.135885	-0.10614	FL	FRC
LN012_809680	-0.0220981	-0.0434516	FL	FRC
LN012_798653	-0.032	-0.099393	rLN	FRC
LN012_346255	0.00216208	0.0220063	FL	FRC
LN012_578219	0.0555144	-0.0292734	FL	FRC
LN012_283643	-0.00885862	0.00273711	FL	FRC
LN012_466929	-0.0311808	-0.0944318	FL	FRC
LN012_620849	0.508193	-0.0334823	rLN	FRC
LN012_170462	0.00207032	-0.0108999	rLN	FRC
LN012_541	0.0291014	-0.0653089	rLN	FRC
LN012_531437	0.0750327	-0.0203779	FL	FRC
LN012_610526	0.0330893	-0.0727189	FL	FRC
LN012_846163	0.00634236	0.0394587	FL	FRC
LN012_611481	0.0599628	0.0311219	FL	FRC
LN012_463830	-0.00369851	-0.00866915	FL	FRC
LN012_106809	-0.100777	0.294752	DLBCL	FRC
LN012_758179	-0.0187439	0.00176648	rLN	FRC
LN012_229733	-0.0843088	-0.0921231	FL	FRC
LN012_514855	-0.106152	0.230512	DLBCL	FRC
LN012_557488	0.213163	-0.056002	DLBCL	FRC
LN012_660411	-0.014559	-0.0502468	FL	FRC
LN012_42615	-0.0222844	-0.00293893	FL	FRC
LN012_282202	-0.003494	-0.0765317	FL	FRC
LN012_328532	0.0638007	-0.0495514	rLN	FRC
LN012_881700	-0.0169698	0.0157108	rLN	FRC
LN012_117366	-0.0508341	-0.128119	rLN	FRC
LN012_881616	-0.00394588	-0.0357904	rLN	FRC
LN012_355046	0.303909	-0.20148	rLN	FRC
LN012_863936	-0.0539298	0.135513	rLN	FRC
LN012_597678	-0.0588844	-0.0109668	FL	FRC
LN012_341020	0.00533599	0.0856994	rLN	FRC
LN012_13717	-0.0784843	-0.0118689	rLN	FRC
LN012_481544	0.0443575	0.0253431	FL	FRC
LN012_707920	0.138949	-0.0591704	rLN	FRC
LN012_373768	0.0210527	0.0620705	FL	FRC
LN012_58201	0.0124688	-0.0734767	rLN	FRC
LN012_749953	0.123852	0.0963403	FL	FRC
LN012_677229	0.0232836	0.13128	rLN	FRC
LN012_760501	-0.0172806	0.00605475	rLN	FRC
LN012_494676	0.00850771	0.00342439	FL	FRC
LN012_71464	-0.115554	-0.0376229	rLN	FRC
LN012_345417	-0.0415494	-0.0597987	FL	FRC
LN012_496315	-0.0748242	-0.0605707	FL	FRC
LN012_187907	0.324749	0.0196146	DLBCL	FRC
LN012_258086	-0.0296969	-0.0525799	FL	FRC
LN012_390428	-0.0889794	0.205239	DLBCL	FRC
LN012_94366	-0.0992938	0.0565418	FL	FRC
LN012_457085	-0.0786391	-0.0149827	DLBCL	FRC
LN012_572577	0.027623	-0.0916957	DLBCL	FRC
LN012_321627	-0.0204926	-0.115274	FL	FRC
LN012_846690	-0.0602665	0.00306593	FL	FRC
LN012_468375	0.0237622	0.0163245	FL	FRC
LN012_730553	-0.0293872	-0.116974	rLN	FRC
LN012_283990	-0.0462164	0.0476605	FL	FRC
LN012_406800	-0.0554126	0.0521487	rLN	FRC
LN012_595948	-0.138352	-0.123464	rLN	FRC
LN012_383717	-0.086451	-0.0510863	rLN	FRC
LN012_224434	0.0929372	0.0907454	FL	FRC
LN012_55151	0.0210628	0.03763	rLN	FRC
LN012_830343	0.0792297	-0.0469226	rLN	FRC
LN012_626978	-0.149183	-0.0749578	FL	FRC
LN012_461509	-0.0676118	-0.102012	rLN	FRC
LN012_621972	-0.0133799	-0.0633227	FL	FRC
LN012_839689	-0.0325479	-0.0705812	FL	FRC
LN012_822668	-0.0615044	-0.08018	FL	FRC
LN012_271503	0.0238867	0.0144185	rLN	FRC
LN012_224581	0.293629	-0.10959	DLBCL	FRC
LN012_388710	0.0155628	-0.0522188	rLN	FRC
LN012_690585	-0.0144458	0.0736913	DLBCL	FRC
LN012_527467	-0.127524	-0.104223	rLN	FRC
LN012_554827	-0.0514892	-0.0656567	FL	FRC
LN012_389747	-0.0112591	0.0720263	FL	FRC
LN012_744618	0.0622963	0.131272	FL	FRC
LN012_12433	-0.00818692	0.0775335	FL	FRC
LN012_865890	-0.137298	-0.0957497	rLN	FRC
LN012_163871	0.0236757	-0.0388976	DLBCL	FRC
LN012_569481	0.00824389	-0.0285033	FL	FRC
LN012_12436	-0.0541092	-0.0538972	FL	FRC
LN012_67725	-0.0126941	-0.0505589	rLN	FRC
LN012_205733	-0.0893279	-0.106164	rLN	FRC
LN012_55674	-0.101261	-0.159665	rLN	FRC
LN012_564622	-0.066149	-0.0674056	DLBCL	FRC
LN012_105277	-0.0896234	0.0931625	rLN	FRC
LN012_499162	-0.0126101	-0.0809637	rLN	FRC
LN012_618402	0.0141303	0.0400038	rLN	FRC
LN012_71238	-0.108581	-0.0274216	DLBCL	FRC
LN012_608722	-0.0545504	-0.142515	FL	FRC
LN012_312614	0.0775466	-0.116501	rLN	FRC
LN012_304285	-0.0232284	0.0145351	FL	FRC
LN012_616189	-0.030858	0.00906665	rLN	FRC
LN012_306092	-0.00850962	-0.0759259	FL	FRC
LN012_328257	-0.0335151	-0.0289163	FL	FRC
LN012_821080	0.233809	0.101756	DLBCL	FRC
LN012_448883	-0.0892751	-0.115558	FL	FRC
LN012_507650	0.0557996	0.0775994	FL	FRC
LN012_49373	-0.0555567	0.0623082	rLN	FRC
LN012_158395	-0.0482791	-0.124652	FL	FRC
LN012_782157	0.233751	-0.00511239	DLBCL	FRC
LN012_73718	0.0276634	-0.0878232	FL	FRC
LN012_29638	-0.0598854	0.0969218	DLBCL	FRC
LN012_18703	0.0584204	0.0176184	FL	FRC
LN012_863289	0.0596767	0.115037	FL	FRC
LN012_198217	0.0842646	-0.0505756	DLBCL	FRC
LN012_604673	0.0561677	0.222905	DLBCL	FRC
LN012_313167	-0.0821982	-0.0594296	FL	FRC
LN012_431099	0.0541907	-0.0704952	FL	FRC
LN012_259073	-0.0654445	-0.068751	rLN	FRC
LN012_142059	-0.102576	0.18275	rLN	FRC
LN012_378046	0.0110338	-0.0112921	rLN	FRC
LN012_417525	-0.154995	-0.146789	rLN	FRC
LN012_147580	-0.046917	-0.0751765	rLN	FRC
LN012_383538	-0.0548491	0.0202685	FL	FRC
LN012_34484	0.10731	0.0579555	DLBCL	FRC
LN012_165350	-0.0161895	-0.0779907	rLN	FRC
LN012_363333	-0.0567376	-0.10026	FL	FRC
LN012_546077	0.0559376	-0.0710458	rLN	FRC
LN012_392512	-0.056027	-0.0594933	FL	FRC
LN012_834937	0.00532044	0.115306	DLBCL	FRC
LN012_340653	0.119727	0.00758221	rLN	FRC
LN012_334774	0.0151027	0.0209589	FL	FRC
LN012_841354	-0.0896115	-0.149329	rLN	FRC
LN012_308310	0.0540324	-0.0652327	rLN	FRC
LN012_208645	-0.0881636	0.164376	rLN	FRC
LN012_817808	-0.0257681	-0.03082	rLN	FRC
LN012_673814	0.0993306	-0.0637726	rLN	FRC
LN012_731834	-0.0632804	0.0323847	FL	FRC
LN012_23500	0.0203994	0.0237458	FL	FRC
LN012_141748	-0.0314214	-0.00492738	rLN	FRC
LN012_370223	0.191783	-0.015219	DLBCL	FRC
LN012_704045	0.0153343	-0.0202777	FL	FRC
LN012_382910	-0.0216344	0.0660015	rLN	FRC
LN012_696561	0.220211	-0.0477027	FL	FRC
LN012_82742	-0.0410627	-0.0513497	rLN	FRC
LN012_717765	0.0952425	0.198809	FL	FRC
LN012_304260	0.051895	-0.109175	rLN	FRC
LN012_199049	-0.0638592	0.0702764	DLBCL	FRC
LN012_357173	-0.0689984	-0.100345	rLN	FRC
LN012_413551	0.00581621	-0.0455948	rLN	FRC
LN012_561517	0.163702	-0.0420199	FL	FRC
LN012_232612	0.0136955	-0.117637	FL	FRC
LN012_833626	-0.0342295	0.139161	FL	FRC
LN012_804911	0.0130467	-0.0623268	FL	FRC
LN012_859888	0.0185297	-0.0590191	FL	FRC
LN012_383628	-0.120076	-0.135879	rLN	FRC
LN012_456692	0.0176174	-0.139516	FL	FRC
LN012_148678	0.0281066	0.0192602	rLN	FRC
LN012_485821	-0.0581916	-0.0238774	rLN	FRC
LN012_402132	-0.0402531	0.0721033	rLN	FRC
LN012_553417	-0.0214893	-0.0237427	rLN	FRC
LN012_430056	-0.136399	0.210277	rLN	FRC
LN012_707462	0.147833	0.0754274	FL	FRC
LN012_752672	0.00566537	-0.0418207	rLN	FRC
LN012_251371	0.0903152	-0.0352192	rLN	FRC
LN012_581135	0.0032759	0.0842526	rLN	FRC
LN012_614548	-0.00311256	0.0665761	rLN	FRC
LN012_79508	0.0383539	-0.00253426	rLN	FRC
LN012_521748	-0.159229	0.141673	rLN	FRC
LN012_694614	-0.0502907	0.0758446	rLN	FRC
LN012_263065	-0.0866963	-0.0295164	FL	FRC
LN012_101366	0.058959	-0.03896	FL	FRC
LN012_767376	-0.0297143	0.0796177	rLN	FRC
LN012_111287	-0.0653455	-0.0336581	FL	FRC
LN012_439785	-0.0789366	0.0773031	FL	FRC
LN012_834737	0.0187155	-0.115128	FL	FRC
LN012_735480	0.025588	0.00830885	DLBCL	FRC
LN012_711467	0.161797	0.0833529	DLBCL	FRC
LN012_141689	-0.00574312	-0.062859	rLN	FRC
LN012_858049	-0.092215	-0.0811612	rLN	FRC
LN012_816381	-0.0595926	0.0845898	rLN	FRC
LN012_205407	-0.0658194	0.0349098	rLN	FRC
LN012_521534	-0.0664223	0.0750489	rLN	FRC
LN012_28700	-0.0136299	0.0698974	FL	FRC
LN012_146918	-0.0936355	0.221962	rLN	FRC
LN012_107732	0.0253369	0.0375694	rLN	FRC
LN012_26267	-0.0323751	0.0848754	rLN	FRC
LN012_228666	0.00529613	0.155386	FL	FRC
LN012_440467	-0.0481974	-0.07033	FL	FRC
LN012_519034	-0.0557844	-0.0469235	rLN	FRC
LN012_429829	0.0862346	-0.0945461	rLN	FRC
LN012_89885	-0.0874196	-0.117245	rLN	FRC
LN012_588138	-0.115072	-0.0513702	DLBCL	FRC
LN012_329061	-0.0214812	-0.00568538	FL	FRC
LN012_441132	-0.0620046	-0.115506	rLN	FRC
LN012_135002	0.458334	-0.0605065	DLBCL	FRC
LN012_771561	0.0995103	-0.0353044	rLN	FRC
LN012_862255	-0.0701788	0.0493294	rLN	FRC
LN012_632017	-0.0834082	-0.112134	rLN	FRC
LN012_169403	-0.0166338	0.115558	DLBCL	FRC
LN012_639224	0.0173396	0.0658203	FL	FRC
LN012_504982	-0.0552367	-0.0639764	FL	FRC
LN012_144823	0.121282	-0.0108289	rLN	FRC
LN012_393690	0.21839	0.294914	DLBCL	FRC
LN012_741103	0.03811	-0.0592804	FL	FRC
LN012_636166	0.172455	-0.0923743	DLBCL	FRC
LN012_401976	0.0548937	-0.0337261	DLBCL	FRC
LN012_484448	-0.176967	0.169697	DLBCL	FRC
LN012_382171	0.334488	-0.00138918	DLBCL	FRC
LN012_830112	-0.0257084	-0.0183406	rLN	FRC
LN012_555824	-0.0270225	0.105872	FL	FRC
LN012_297168	-0.00530541	-0.0924693	FL	FRC
LN012_208111	0.0125213	0.0575596	FL	FRC
LN012_114386	-0.110594	-0.124845	rLN	FRC
LN012_721549	0.221859	-0.037174	DLBCL	FRC
LN012_835789	0.118411	0.0416813	FL	FRC
LN012_112663	-0.0731702	0.148483	DLBCL	FRC
LN012_665266	0.0769109	0.254318	DLBCL	FRC
LN012_315122	-0.0197519	-0.081474	rLN	FRC
LN012_839352	-0.0268089	-0.0150444	rLN	FRC
LN012_37503	0.0832851	-0.119858	FL	FRC
LN012_721971	-0.0400552	0.000268964	rLN	FRC
LN012_127780	0.0634295	0.0217077	FL	FRC
LN012_718988	0.0313258	0.0162914	FL	FRC
LN012_603669	-0.0932446	0.0247727	FL	FRC
LN012_38860	-0.0594305	-0.0788402	FL	FRC
LN012_548139	-0.00647591	-0.0576191	rLN	FRC
LN012_65500	0.149502	-0.0618627	rLN	FRC
LN012_491673	-0.0326122	-0.106222	rLN	FRC
LN012_80164	0.216277	-0.00727724	DLBCL	FRC
LN012_568101	-0.0383894	-0.147559	rLN	FRC
LN012_432161	0.0294764	-0.0292372	FL	FRC
LN012_58726	0.140161	-0.0870935	FL	FRC
LN012_203983	-0.0408225	-0.00176482	rLN	FRC
LN012_641151	-0.0142831	0.0523859	rLN	FRC
LN012_700374	-0.155211	-0.0972209	rLN	FRC
LN012_412528	-0.0900981	0.232438	rLN	FRC
LN012_267528	-0.0244506	0.0371457	rLN	FRC
LN012_178356	-0.0185641	-0.019465	FL	FRC
LN012_174826	-0.039146	-0.0572394	rLN	FRC
LN012_784348	-0.0286426	-0.0657193	FL	FRC
LN012_299607	-0.0722047	-0.156847	rLN	FRC
LN012_262923	0.0714388	0.443643	FL	FRC
LN012_651496	-0.099966	0.00370879	rLN	FRC
LN012_792841	-0.0228745	-0.0393883	FL	FRC
LN012_559138	-0.0648383	-0.0531579	FL	FRC
LN012_425975	-0.0554959	-0.0840443	FL	FRC
LN012_875103	0.00143747	-0.108308	FL	FRC
LN012_612402	0.291717	0.0639092	DLBCL	FRC
LN012_179083	-0.0362839	0.0338084	FL	FRC
LN012_165588	-0.102587	-0.0345683	rLN	FRC
LN012_306158	0.222175	0.00311592	DLBCL	FRC
LN012_883173	-0.0366541	-0.0183573	rLN	FRC
LN012_166784	0.102123	0.134247	DLBCL	FRC
LN012_315308	-0.0337625	-0.0789153	rLN	FRC
LN012_39230	0.0331289	0.0211987	rLN	FRC
LN012_636264	0.0057987	-0.0792462	rLN	FRC
LN012_872887	-0.0456297	-0.0452581	rLN	FRC
LN012_233729	0.0611378	-0.0836538	FL	FRC
LN012_41323	0.0912216	-0.0841125	FL	FRC
LN012_436107	0.0511528	0.0155141	FL	FRC
LN012_104707	-0.00905021	0.0106899	FL	FRC
LN012_814310	-0.0908355	-0.0108371	rLN	FRC
LN012_277105	0.107174	0.0984679	FL	FRC
LN012_540887	0.00792728	-0.00761299	rLN	FRC
LN012_590589	-0.0682447	-0.0166968	rLN	FRC
LN012_444902	0.0405107	0.0211912	FL	FRC
LN012_275764	-0.0175519	0.0762535	rLN	FRC
LN012_528293	-0.0489465	-0.0068549	rLN	FRC
LN012_813783	0.0341569	0.0271001	FL	FRC
LN012_795854	0.0528208	-0.0517307	FL	FRC
LN012_559149	-0.13175	0.220889	rLN	FRC
LN012_660951	0.0218137	-0.101892	rLN	FRC
LN012_105423	0.0626846	0.0259808	FL	FRC
LN012_666306	-0.0775656	0.0186734	DLBCL	FRC
LN012_198326	0.0209307	-0.102663	FL	FRC
LN012_707835	0.0547184	-0.109321	rLN	FRC
LN012_28677	-0.107209	-0.112756	rLN	FRC
LN012_361480	-0.102062	0.0271083	rLN	FRC
LN012_381274	-0.00369059	0.0133197	FL	FRC
LN012_707629	0.301826	-0.0770411	DLBCL	FRC
LN012_783185	0.0973517	0.0338331	DLBCL	FRC
LN012_579313	-0.0482085	-0.019317	rLN	FRC
LN012_78734	0.0701614	-0.0645918	FL	FRC
LN012_714193	-0.00949511	-0.056382	rLN	FRC
LN012_143436	-0.0461884	0.0316068	FL	FRC
LN012_577133	0.0650727	-0.101769	DLBCL	FRC
LN012_829897	0.113641	-0.0710591	FL	FRC
LN012_150729	0.0746969	0.000670466	DLBCL	FRC
LN012_780293	0.0805668	-0.0288451	rLN	FRC
LN012_214247	-0.163376	0.173084	DLBCL	FRC
LN012_12787	0.181323	0.037619	DLBCL	FRC
LN012_534138	-0.0801445	0.157921	DLBCL	FRC
LN012_60827	-0.0460965	-0.0594464	rLN	FRC
LN012_825330	-0.118446	0.178188	FL	FRC
LN012_817585	-0.00378528	-0.128862	FL	FRC
LN012_651029	-0.0716249	-0.0347101	rLN	FRC
LN012_557893	0.00259302	-0.0369314	rLN	FRC
LN012_443974	-0.169669	-0.16011	rLN	FRC
LN012_280240	-0.139786	0.422484	DLBCL	FRC
LN012_564157	-0.061932	-0.0442149	FL	FRC
LN012_89495	-0.00805435	-0.0336502	rLN	FRC
LN012_37061	-0.063259	-0.0158055	rLN	FRC
LN012_400214	-0.0830826	-0.0399107	FL	FRC
LN012_153916	0.0288047	0.109663	FL	FRC
LN012_276331	-0.0992404	-0.0885977	FL	FRC
LN012_387969	-0.0435231	-0.126643	rLN	FRC
LN012_456830	-0.0272684	0.0243387	rLN	FRC
LN012_388792	-0.072468	0.00487997	rLN	FRC
LN012_440558	-0.0769784	0.0445039	DLBCL	FRC
LN012_485225	0.0281848	0.0803616	DLBCL	FRC
LN012_794373	-0.0916763	0.0417579	DLBCL	FRC
LN012_714070	0.0235572	0.14333	DLBCL	FRC
LN012_601011	0.0148895	-0.14651	FL	FRC
LN012_877004	-0.0457613	-0.00152879	FL	FRC
LN012_337538	0.00829481	-0.0189176	FL	FRC
LN012_149073	-0.023041	-0.0333612	rLN	FRC
LN012_751611	0.151308	-0.106747	rLN	FRC
LN012_614335	0.0506109	-0.034238	DLBCL	FRC
LN012_753477	-0.108614	-0.102205	rLN	FRC
LN012_748639	-0.0890647	0.399289	DLBCL	FRC
LN012_81266	-0.0284942	-0.101458	FL	FRC
LN012_702779	0.0476409	-0.0521387	rLN	FRC
LN012_280652	0.261647	-0.0729643	DLBCL	FRC
LN012_848905	0.0337858	0.0337869	DLBCL	FRC
LN012_373586	-0.0498901	0.0780613	rLN	FRC
LN012_348695	-0.0450726	-0.0266694	rLN	FRC
LN012_238880	0.0845384	-0.0482179	rLN	FRC
LN012_702140	-0.0085446	0.0321455	rLN	FRC
LN012_341040	-0.0347126	-0.0651201	FL	FRC
LN012_406627	-0.0528218	-0.0152406	rLN	FRC
LN012_240377	-0.0301831	0.0329756	rLN	FRC
LN012_761663	-0.0798161	0.0502492	rLN	FRC
LN012_645163	-0.00704521	0.0310145	FL	FRC
LN012_276288	-0.0740935	0.0414471	rLN	FRC
LN012_536741	-0.106388	0.148601	rLN	FRC
LN012_456187	0.0154792	-0.0330643	rLN	FRC
LN012_510597	-0.0592523	-0.0896578	FL	FRC
LN012_607994	-0.0878906	0.269297	rLN	FRC
LN012_549159	-0.0119165	-0.0376164	rLN	FRC
LN012_65210	0.0945719	0.0350841	DLBCL	FRC
LN012_385139	-0.0876404	0.101201	rLN	FRC
LN012_220616	-0.0998036	-0.0143751	FL	FRC
LN012_874730	-0.0104674	-0.0703668	FL	FRC
LN012_308223	-0.0258968	0.0579048	rLN	FRC
LN012_217753	-0.0711785	0.0149944	FL	FRC
LN012_815220	-0.0222781	-0.0755511	FL	FRC
LN012_197115	-0.0518704	0.039608	rLN	FRC
LN012_195002	-0.0466011	-0.0140652	rLN	FRC
LN012_561432	-0.0656799	-0.0180489	rLN	FRC
LN012_400397	-0.193214	0.00548753	rLN	FRC
LN012_133307	-0.0742225	-0.0590021	rLN	FRC
LN012_520986	0.0267005	0.0654313	FL	FRC
LN012_786524	0.0668121	-0.0979797	FL	FRC
LN012_437279	-0.116022	0.0704238	rLN	FRC
LN012_566572	-0.0764766	-0.0963213	rLN	FRC
LN012_805748	-0.151015	-0.0683298	rLN	FRC
LN012_194483	-0.20171	-0.0918585	rLN	FRC
LN012_543797	0.0246987	-0.0502218	rLN	FRC
LN012_439973	-0.0787222	-0.110522	FL	FRC
LN012_378854	0.142982	-0.0299027	DLBCL	FRC
LN012_336727	-0.115791	0.190835	DLBCL	FRC
LN012_806967	-0.0896419	-0.0757521	FL	FRC
LN012_677912	0.0166326	0.101833	FL	FRC
LN012_169295	-0.0564113	-0.121792	FL	FRC
LN012_551241	-0.186485	0.0584722	DLBCL	FRC
LN012_645197	-0.046361	-0.0717212	FL	FRC
LN012_240066	0.013097	0.177343	DLBCL	FRC
LN012_346512	-0.0974979	-0.0724379	FL	FRC
LN012_740452	-0.0305752	-0.0607813	FL	FRC
LN012_412902	-0.0329859	-0.0839071	FL	FRC
LN012_296895	-0.0920695	0.0623389	rLN	FRC
LN012_511618	0.113643	-0.023159	FL	FRC
LN012_454037	-0.0222742	-0.0564684	rLN	FRC
LN012_308869	-0.083142	0.0578658	rLN	FRC
LN012_725079	-0.115308	-0.0536844	DLBCL	FRC
LN012_425026	-0.0734897	-0.0139209	rLN	FRC
LN012_591897	0.0141678	-0.100504	FL	FRC
LN012_116036	0.00962126	-0.10234	FL	FRC
LN012_617635	-0.117224	0.0279548	rLN	FRC
LN012_339082	-0.0512119	-0.0518383	rLN	FRC
LN012_184082	0.00136449	-0.0196685	rLN	FRC
LN012_874853	-0.039642	-0.0635021	FL	FRC
LN012_567405	0.0145942	-0.0481556	rLN	FRC
LN012_862013	-0.116167	0.0735613	FL	FRC
LN012_628806	-0.0476412	-0.0737624	DLBCL	FRC
LN012_782930	-0.0772097	-0.139409	FL	FRC
LN012_451653	0.155756	0.0738914	DLBCL	FRC
LN012_794528	0.194144	0.0914718	DLBCL	FRC
LN012_769787	-0.0516174	-0.059898	FL	FRC
LN012_107421	0.00823698	-0.0843065	rLN	FRC
LN012_694811	0.0236466	-0.0570037	rLN	FRC
LN012_566597	0.0558326	-0.0545999	rLN	FRC
LN012_478466	-0.028535	0.0473169	rLN	FRC
LN012_617692	0.224322	-0.106162	rLN	FRC
LN012_104361	-0.0388436	-0.0615608	rLN	FRC
LN012_705795	-0.0638327	0.0445817	rLN	FRC
LN012_818422	0.016029	-0.00931408	FL	FRC
LN012_800002	0.0362423	-0.122326	rLN	FRC
LN012_268123	-0.10139	-0.0338609	rLN	FRC
LN012_359147	0.0143321	0.0311237	rLN	FRC
LN012_343476	-0.0536622	0.0280712	rLN	FRC
LN012_479009	-0.0746867	0.0147222	FL	FRC
LN012_613250	0.0172621	-0.0634673	rLN	FRC
LN012_485058	-0.138829	0.0594857	rLN	FRC
LN012_221967	-0.060667	-0.0126693	rLN	FRC
LN012_21305	-0.00537411	-0.0603617	rLN	FRC
LN012_63106	-0.111543	0.0079715	rLN	FRC
LN012_664610	0.108623	-0.0453803	FL	FRC
LN012_142545	-0.102967	-0.107552	rLN	FRC
LN012_649497	0.225625	-0.0770632	FL	FRC
LN012_20473	-0.0467494	-0.0118204	FL	FRC
LN012_200260	-0.101317	-0.0661727	rLN	FRC
LN012_483269	-0.0917692	-0.00559212	rLN	FRC
LN012_570416	0.00150089	-0.00712441	FL	FRC
LN012_132815	-0.0891726	0.19766	DLBCL	FRC
LN012_17236	0.0420469	-0.0355609	FL	FRC
LN012_109200	-0.0390212	0.414122	DLBCL	FRC
LN012_192868	-0.0689666	0.0462668	FL	FRC
LN012_364960	0.0451223	-0.0843617	rLN	FRC
LN012_573075	-0.0722999	0.142234	rLN	FRC
LN012_459299	-0.0450587	-0.0923396	FL	FRC
LN012_596192	0.0247097	0.182128	FL	FRC
LN012_105959	-0.118367	-0.0343925	FL	FRC
LN012_635693	0.0667256	0.0997073	FL	FRC
LN012_103318	-0.0477823	-0.0690703	rLN	FRC
LN012_714264	0.0116314	-0.0745979	rLN	FRC
LN012_589409	0.040431	0.0114953	FL	FRC
LN012_500173	-0.0709884	-0.00386301	rLN	FRC
LN012_101245	-0.0664935	-0.0196127	rLN	FRC
LN012_341786	0.0336728	-0.0325004	FL	FRC
LN012_169204	-0.0652321	0.0644637	rLN	FRC
LN012_804628	0.0950583	0.0211805	rLN	FRC
LN012_757269	-0.120159	0.2199	rLN	FRC
LN012_577627	-0.0295166	-0.0678071	rLN	FRC
LN012_29560	0.0380784	0.0736477	FL	FRC
LN012_875124	0.00508896	-0.0852699	FL	FRC
LN012_427725	-0.00750543	0.105552	rLN	FRC
LN012_328133	-0.00434024	-0.117802	FL	FRC
LN012_351570	-0.10884	-0.018545	rLN	FRC
LN012_827458	0.186706	0.0338352	FL	FRC
LN012_820857	0.0362101	-0.042623	rLN	FRC
LN012_485636	-0.0699081	-0.0786407	FL	FRC
LN012_618448	-0.0283384	-0.0462493	rLN	FRC
LN012_186887	-0.0783162	0.00731686	rLN	FRC
LN012_327702	-0.0937051	-0.111411	rLN	FRC
LN012_494963	-0.0407309	-0.0159016	rLN	FRC
LN012_82728	-0.0466598	-0.0249698	rLN	FRC
LN012_15657	-0.0655084	0.0710494	rLN	FRC
LN012_416546	0.163664	0.213517	DLBCL	FRC
LN012_75080	-0.0312517	-0.0144702	FL	FRC
LN012_842216	-0.0707608	0.0045364	rLN	FRC
LN012_879697	-0.145435	0.110089	rLN	FRC
LN012_164560	-0.0265056	0.0718444	rLN	FRC
LN012_827834	0.0657039	-0.140795	DLBCL	FRC
LN012_866073	0.00375268	-0.101952	FL	FRC
LN012_402556	-0.0442754	0.0936648	rLN	FRC
LN012_112336	-0.0458251	-0.0613842	rLN	FRC
LN012_69898	-0.0620012	0.0964697	rLN	FRC
LN012_448245	-0.057026	-0.0156857	rLN	FRC
LN012_440569	-0.0661746	-0.044441	FL	FRC
LN012_472904	-0.0508919	-0.0128341	FL	FRC
LN012_48203	0.298833	-0.0210913	rLN	FRC
LN012_481731	-0.0549643	-0.0680246	rLN	FRC
LN012_563465	-0.0402798	0.0245501	FL	FRC
LN012_623322	0.0238307	-0.0124375	rLN	FRC
LN012_135782	0.0167988	-0.0731036	FL	FRC
LN012_509934	0.022919	0.00761032	FL	FRC
LN012_362366	0.0146875	-0.0319937	rLN	FRC
LN012_24241	-0.094222	0.0709869	rLN	FRC
LN012_267813	-0.0383339	0.0308	rLN	FRC
LN012_161322	-0.148366	0.0235611	rLN	FRC
LN012_880891	0.0111798	0.0103964	FL	FRC
LN012_111891	-0.100186	-0.0408521	rLN	FRC
LN012_46331	0.000832793	0.0214537	rLN	FRC
LN012_84232	-0.0507464	0.0762553	rLN	FRC
LN012_432486	0.0383149	-0.00564053	DLBCL	FRC
LN012_341423	-0.034805	-0.011772	rLN	FRC
LN012_839291	-0.0696027	-0.0208873	FL	FRC
LN012_515272	-0.0530825	-0.0473955	FL	FRC
LN012_254719	0.0290461	-0.0569662	rLN	FRC
LN012_679592	0.00119161	-0.0569756	rLN	FRC
LN012_856893	-0.0140916	-0.0364302	rLN	FRC
LN012_460933	-0.0502885	0.0817297	rLN	FRC
LN012_701332	-0.0244024	-0.0152332	FL	FRC
LN012_253631	0.00911965	-0.0236388	rLN	FRC
LN012_410409	-0.00954273	-0.0418355	FL	FRC
LN012_870115	-0.0197508	0.0715003	rLN	FRC
LN012_864763	0.0261196	0.0210036	rLN	FRC
LN012_859159	-0.0720461	0.0781979	rLN	FRC
LN012_814074	-0.050464	0.141706	FL	FRC
LN012_418719	-0.0627807	-0.132654	rLN	FRC
LN012_528206	-0.126707	-0.0717904	FL	FRC
LN012_492098	-0.102502	-0.00191084	rLN	FRC
LN012_366138	-0.0394375	-0.0871145	rLN	FRC
LN012_8339	0.145597	-0.00930943	DLBCL	FRC
LN012_622197	-0.082263	-0.0150644	rLN	FRC
LN012_530492	-0.00356873	-0.0890598	FL	FRC
LN012_501645	-0.041141	-0.050144	rLN	FRC
LN012_333850	-0.0181446	-0.138062	FL	FRC
LN012_219302	-0.0996728	-0.102245	FL	FRC
LN012_381779	0.000183198	0.0321902	rLN	FRC
LN012_726215	0.0561833	0.0596363	rLN	FRC
LN012_620860	-0.0152045	0.110715	rLN	FRC
LN012_760904	-0.0291979	0.0849808	rLN	FRC
LN012_314369	0.0391316	0.190462	FL	FRC
LN012_339233	0.0664253	-0.0639283	FL	FRC
LN012_776095	-0.10063	-0.0896117	DLBCL	FRC
LN012_293167	0.0569257	-0.0524494	FL	FRC
LN012_839259	-0.0100705	0.0151785	FL	FRC
LN012_743226	-0.0426224	-0.14826	rLN	FRC
LN012_162416	0.0814389	0.0380637	FL	FRC
LN012_451511	-0.0192443	0.0696658	DLBCL	FRC
LN012_286013	0.120015	0.134609	FL	FRC
LN012_240861	0.0619302	-0.106101	rLN	FRC
LN012_636620	0.0573159	0.0481432	FL	FRC
LN012_691133	-0.0536354	-0.0596379	FL	FRC
LN012_853985	0.0387512	0.164166	FL	FRC
LN012_796488	-0.00494773	0.0496152	FL	FRC
LN012_31741	0.105934	-0.00746244	FL	FRC
LN012_773668	-0.0936767	-0.0146617	FL	FRC
LN012_602125	-0.0644029	0.0335603	rLN	FRC
LN012_84607	0.0078122	-0.00780322	FL	FRC
LN012_276173	-0.182107	-0.0497377	FL	FRC
LN012_821430	-0.0190674	-0.0514799	rLN	FRC
LN012_503713	-0.111041	-0.0305664	FL	FRC
LN012_309670	-0.0566497	0.0101617	rLN	FRC
LN012_312082	0.334195	0.0193955	DLBCL	FRC
LN012_555717	-0.0404628	0.0135103	FL	FRC
LN012_159595	-0.112298	-0.0970087	rLN	FRC
LN012_241825	0.201701	-0.0277303	DLBCL	FRC
LN012_18035	0.0336268	0.096478	FL	FRC
LN012_399650	0.0382592	-0.0783757	FL	FRC
LN012_589431	-0.0233517	-0.0620226	FL	FRC
LN012_237162	-0.0841419	-0.0238862	rLN	FRC
LN012_833533	0.096928	0.0581877	FL	FRC
LN012_233524	0.0106585	-0.0526393	FL	FRC
LN012_328442	-0.0427487	-0.00960957	rLN	FRC
LN012_113168	-0.0109274	-0.00824895	DLBCL	FRC
LN012_493292	-0.0141419	-0.052525	FL	FRC
LN012_345817	-0.0223164	-0.089725	FL	FRC
LN012_548757	0.00479797	-0.0195276	rLN	FRC
LN012_349006	-0.0234487	-0.0918669	rLN	FRC
LN012_306129	0.0401261	0.0149219	FL	FRC
LN012_739054	-0.00564752	-0.0125585	rLN	FRC
LN012_166143	-0.0161614	-0.063427	FL	FRC
LN012_356001	0.0414544	0.0880641	rLN	FRC
LN012_9081	-0.0945249	0.00877259	rLN	FRC
LN012_307933	0.0128564	-0.096344	FL	FRC
LN012_158159	-0.0704905	-0.107454	FL	FRC
LN012_244232	-0.0032138	-0.0565906	rLN	FRC
LN012_848035	-0.0929353	0.0550704	rLN	FRC
LN012_673927	-0.000987698	-0.0835682	rLN	FRC
LN012_519928	-0.0410021	-0.0266409	rLN	FRC
LN012_560903	0.0273572	-0.0494877	FL	FRC
LN012_641298	0.0130098	0.0183739	rLN	FRC
LN012_848797	0.263775	-0.0506619	DLBCL	FRC
LN012_382997	0.0910368	-0.0136126	DLBCL	FRC
LN012_242466	-0.0427726	0.11624	rLN	FRC
LN012_226284	-0.133028	0.00719871	DLBCL	FRC
LN012_734403	-0.0184534	0.102855	rLN	FRC
LN012_13247	0.281064	0.0280399	DLBCL	FRC
LN012_562603	-0.0452459	0.231531	DLBCL	FRC
LN012_752789	-0.0117005	-0.0764261	FL	FRC
LN012_770107	-0.0898522	0.000531856	rLN	FRC
LN012_756282	0.034638	0.0211014	FL	FRC
LN012_690077	-0.0187276	0.014127	rLN	FRC
LN012_108446	0.00878385	-0.126788	FL	FRC
LN012_283720	-0.0296125	-0.0718656	FL	FRC
LN012_411828	0.258712	-0.00500961	DLBCL	FRC
LN012_558645	-0.135148	0.0252948	rLN	FRC
LN012_496233	-0.046778	-0.020687	rLN	FRC
LN012_78048	0.0449806	-0.0814562	FL	FRC
LN012_742012	-0.185845	-0.0940356	FL	FRC
LN012_555144	0.0246311	0.00841324	FL	FRC
LN012_660903	0.0799472	0.472724	DLBCL	FRC
LN012_383248	-0.106786	0.0126789	rLN	FRC
LN012_642138	-0.000816557	-0.0404329	FL	FRC
LN012_686843	0.0020633	-0.0952612	rLN	FRC
LN012_111076	-0.103138	-0.105887	rLN	FRC
LN012_318171	-0.107166	-0.0190975	rLN	FRC
LN012_436990	0.0976662	-0.03973	rLN	FRC
LN012_156593	-0.0420812	0.147927	rLN	FRC
LN012_102656	-0.0766482	0.0530446	rLN	FRC
LN012_492295	0.154885	-0.0334144	FL	FRC
LN012_644122	0.0106613	0.0338525	rLN	FRC
LN012_791190	-0.0638261	-0.000695958	rLN	FRC
LN012_178807	-0.0342981	0.225359	rLN	FRC
LN012_429316	-0.0631056	0.0854444	rLN	FRC
LN012_721372	0.06284	-0.028293	rLN	FRC
LN012_4359	-0.0164076	-0.0756269	FL	FRC
LN012_475271	-0.106613	0.15789	rLN	FRC
LN012_218891	-0.0892541	-0.0455025	FL	FRC
LN012_505790	0.140862	0.00483003	DLBCL	FRC
LN012_174160	0.0259155	0.17158	DLBCL	FRC
LN012_790768	-0.0638389	-0.070329	FL	FRC
LN012_661441	0.0460356	-0.0466198	rLN	FRC
LN012_561960	-0.0315927	0.0610626	rLN	FRC
LN012_523130	-0.0718788	-0.101485	rLN	FRC
LN012_276747	-0.0309692	-0.0906674	FL	FRC
LN012_257234	-0.117213	0.277655	DLBCL	FRC
LN012_604799	-0.032189	0.0166242	rLN	FRC
LN012_770993	-0.0679053	0.0611153	rLN	FRC
LN012_36423	0.0159287	-0.0738342	FL	FRC
LN012_4771	0.0403757	0.162189	DLBCL	FRC
LN012_605200	0.0222984	-0.106819	rLN	FRC
LN012_427817	-0.0312481	-0.0322306	rLN	FRC
LN012_847503	-0.0744619	0.0612848	FL	FRC
LN012_703652	0.0295318	0.0430857	rLN	FRC
LN012_347562	-0.0837206	0.0898061	rLN	FRC
LN012_142811	0.0707351	-0.0108795	rLN	FRC
LN012_112809	-0.0530185	0.0465373	rLN	FRC
LN012_575025	-0.0323124	-0.114129	rLN	FRC
LN012_733162	-0.147442	-0.116964	FL	FRC
LN012_717970	-0.016322	0.0608038	rLN	FRC
LN012_467496	-0.121876	-0.0449313	rLN	FRC
LN012_422450	-0.112665	0.0177415	rLN	FRC
LN012_243832	0.0207429	-0.00558532	FL	FRC
LN012_303851	-0.0757007	0.0101603	rLN	FRC
LN012_333293	-0.1393	0.0227812	rLN	FRC
LN012_268921	-0.0328042	-0.0155434	rLN	FRC
LN012_225151	-0.0896165	-0.04703	rLN	FRC
LN012_827446	-0.0322991	-0.0279258	rLN	FRC
LN012_418955	0.0344451	-0.118951	FL	FRC
LN012_568308	0.0587056	0.0197051	FL	FRC
LN012_176711	-0.0800453	0.444595	DLBCL	FRC
LN012_481608	0.152897	-0.0208403	DLBCL	FRC
LN012_499823	-0.015801	0.0112208	rLN	FRC
LN012_393745	-0.00792557	-0.0520302	FL	FRC
LN012_390988	-0.0502774	-0.00816442	FL	FRC
LN012_574370	-0.212998	-0.0695163	rLN	FRC
LN012_378259	-0.0391177	0.0795208	rLN	FRC
LN012_214032	-0.0317877	-0.0197391	rLN	FRC
LN012_652943	-0.0810528	-0.0828811	FL	FRC
LN012_469947	-0.0529263	-0.044182	FL	FRC
LN012_179988	-0.0653059	0.0366723	rLN	FRC
LN012_395768	-0.0861744	0.0130616	rLN	FRC
LN012_279663	-0.0926886	0.0583399	FL	FRC
LN012_763838	-0.141496	-0.113548	rLN	FRC
LN012_156987	-0.0480541	-0.0825196	FL	FRC
LN012_317066	-0.0497701	-0.049687	FL	FRC
LN012_351404	-0.0466202	-0.037175	rLN	FRC
LN012_164244	0.00876194	0.0542394	rLN	FRC
LN012_322667	-0.0245539	-0.0507746	rLN	FRC
LN012_313736	-0.0788024	-0.101097	rLN	FRC
LN012_125008	-0.0397261	-0.0752942	rLN	FRC
LN012_446277	-0.0624176	-0.0935285	FL	FRC
LN012_391383	0.0260124	-0.0111294	rLN	FRC
LN012_550765	-0.0604166	-0.0470761	rLN	FRC
LN012_584913	0.0068187	-0.0443379	FL	FRC
LN012_645726	-0.0463537	-0.0207384	rLN	FRC
LN012_45880	0.0013454	-0.0649722	rLN	FRC
LN012_10912	-0.0620069	0.0616588	rLN	FRC
LN012_430307	-0.0855577	0.0210263	rLN	FRC
LN012_805605	-0.0327886	0.0993294	rLN	FRC
LN012_307154	-0.114105	-0.0609817	FL	FRC
LN012_180313	0.0396115	0.104645	DLBCL	FRC
LN012_271250	-0.127589	-0.0142312	rLN	FRC
LN012_119736	-0.00535366	0.023989	rLN	FRC
LN012_414037	-0.0302211	0.0322586	FL	FRC
LN012_296702	-0.0199473	0.0142217	rLN	FRC
LN012_42745	0.0090392	0.0164874	FL	FRC
LN012_556373	0.0636318	0.145675	DLBCL	FRC
LN012_482295	-0.0391994	0.0705881	rLN	FRC
LN012_628037	0.00802679	-0.0426708	FL	FRC
LN012_137450	-0.0656482	-0.0277304	rLN	FRC
LN012_760698	0.0775704	0.0595643	FL	FRC
LN012_285420	0.00532757	-0.0769384	FL	FRC
LN012_476662	-0.0211322	-0.0818064	FL	FRC
LN012_386947	-0.015181	-0.0270615	rLN	FRC
LN012_816938	-0.0133767	-0.0183744	rLN	FRC
LN012_792757	-0.0794698	-0.1218	rLN	FRC
LN012_477674	0.0306425	-0.073324	FL	FRC
LN012_283134	0.0158629	0.069278	FL	FRC
LN012_156755	-0.0536186	0.169242	rLN	FRC
LN012_642857	-0.0344438	-0.0365662	FL	FRC
LN012_671012	0.125492	0.0703687	FL	FRC
LN012_392722	-0.104425	-0.047351	rLN	FRC
LN012_805760	-0.0555294	0.032343	FL	FRC
LN012_126739	0.0823439	-0.0176066	rLN	FRC
LN012_548876	-0.0707118	0.129646	rLN	FRC
LN012_765994	0.141837	-0.0294717	rLN	FRC
LN012_77284	-0.0917879	-0.00270121	rLN	FRC
LN012_443213	-0.0202435	-0.0987135	rLN	FRC
LN012_225454	0.0194258	-0.0497763	FL	FRC
LN012_781445	-0.0366277	-0.0400019	FL	FRC
LN012_209545	-0.000825982	0.0330501	rLN	FRC
LN012_695986	-0.0266218	0.125578	FL	FRC
LN012_445590	-0.0348076	0.164636	DLBCL	FRC
LN012_787096	-0.051356	-0.0688449	rLN	FRC
LN012_770928	-0.0205604	-0.0474292	rLN	FRC
LN012_101017	0.0146288	-0.0856667	FL	FRC
LN012_562869	-0.0315527	-0.0480165	rLN	FRC
LN012_333516	0.0294083	-0.0276407	FL	FRC
LN012_547562	-0.0759274	-0.0966956	FL	FRC
LN012_194196	-0.20781	-0.105002	rLN	FRC
LN012_90919	-0.0540029	0.119189	rLN	FRC
LN012_550874	0.0155149	-0.0868182	rLN	FRC
LN012_832017	0.151785	0.173655	DLBCL	FRC
LN012_701007	0.0316696	0.161945	DLBCL	FRC
LN012_178630	-0.0195559	-0.0316252	FL	FRC
LN012_22800	-0.0491288	0.17767	DLBCL	FRC
LN012_339005	0.0430728	0.105178	FL	FRC
LN012_502113	0.0715592	-0.0437983	rLN	FRC
LN012_204017	0.0782399	0.0993833	DLBCL	FRC
LN012_16298	0.0434076	-0.0516787	rLN	FRC
LN012_445160	-0.010735	0.0469202	FL	FRC
LN012_804025	0.00421496	0.0750105	rLN	FRC
LN012_403602	-0.0396208	-0.0277159	FL	FRC
LN012_102981	0.0270703	-0.00501927	DLBCL	FRC
LN012_362661	-0.0879864	-0.0913772	FL	FRC
LN012_493426	-0.017557	0.00370668	rLN	FRC
LN012_96285	0.0387018	0.0412386	rLN	FRC
LN012_563378	0.011334	-0.109988	rLN	FRC
LN012_616855	-0.0440455	0.0610494	DLBCL	FRC
LN012_104966	-0.006644	0.132182	rLN	FRC
LN012_573278	-0.0641083	-0.018166	rLN	FRC
LN012_597802	0.0492625	0.0379761	FL	FRC
LN012_543170	0.0177837	0.0578172	rLN	FRC
LN012_545190	-0.050848	0.131485	rLN	FRC
LN012_701185	-0.119721	0.0858462	rLN	FRC
LN012_29473	-0.0362884	0.128937	FL	FRC
LN012_848155	-0.00591548	-0.076647	rLN	FRC
LN012_169035	-0.0426563	0.0723252	rLN	FRC
LN012_156895	-0.089991	0.0321108	rLN	FRC
LN012_609193	-0.00851744	0.0268827	rLN	FRC
LN012_641024	-0.123649	0.044853	rLN	FRC
LN012_309855	-0.0345746	-0.00911739	rLN	FRC
LN012_300951	-0.0702429	0.00682438	rLN	FRC
LN012_198738	-0.0119292	0.0559941	rLN	FRC
LN012_641228	0.0105063	0.314063	rLN	FRC
LN012_199968	0.00197511	0.00844548	rLN	FRC
LN012_1279	0.0463642	0.0891651	rLN	FRC
LN012_758200	-0.0807707	0.0492799	rLN	FRC
LN012_860194	-0.120796	-0.0198218	FL	FRC
LN012_573950	0.277656	0.0183371	DLBCL	FRC
LN012_492734	-0.104221	-0.0727389	FL	FRC
LN012_759537	-0.0835966	-0.0489824	FL	FRC
LN012_842716	-0.0366999	-0.0239805	rLN	FRC
LN012_42297	-0.0743967	0.00654011	rLN	FRC
LN012_252768	0.14388	-0.0233991	rLN	FRC
LN012_325126	-0.0218782	0.354148	DLBCL	FRC
LN012_288666	-0.123404	0.164087	rLN	FRC
LN012_599983	-0.0738712	0.0146419	rLN	FRC
LN012_497856	0.26193	-0.0307705	DLBCL	FRC
LN012_658235	0.0152922	0.0531186	rLN	FRC
LN012_28657	-0.18655	-0.0664945	rLN	FRC
LN012_309965	0.0107147	0.0180911	rLN	FRC
LN012_489888	-0.106974	-0.105058	rLN	FRC
LN012_30898	-0.0171176	-0.0307559	rLN	FRC
LN012_141576	-0.0593222	0.0546272	rLN	FRC
LN012_270090	-0.0611038	-0.0351075	rLN	FRC
LN012_825657	-0.066804	-0.0382858	rLN	FRC
LN012_720943	-0.0360996	-0.00032701	rLN	FRC
LN012_170659	-0.00727728	-0.00885287	rLN	FRC
LN012_149350	0.00418748	-0.0728099	FL	FRC
LN012_26303	-0.0963172	0.0668284	rLN	FRC
LN012_654754	-0.0465399	0.0738249	rLN	FRC
LN012_691437	-0.0589476	0.000771284	rLN	FRC
LN012_800575	-0.0396047	0.0205702	rLN	FRC
LN012_370128	-0.00852494	0.0411155	rLN	FRC
LN012_443908	-0.022393	-0.118883	FL	FRC
LN012_379366	0.192701	0.0351542	DLBCL	FRC
LN012_346358	0.0557726	0.00880573	FL	FRC
LN012_179489	0.133311	0.0619176	FL	FRC
LN012_376615	-0.0642849	0.0913043	rLN	FRC
LN012_440362	-0.0536705	-0.0283581	rLN	FRC
LN012_811948	-0.087658	-0.0476806	rLN	FRC
LN012_788701	0.0442923	-0.0330757	rLN	FRC
LN012_233798	-0.0607412	0.0610858	rLN	FRC
LN012_816419	0.054968	0.118601	rLN	FRC
LN012_644041	0.0140118	0.0338354	DLBCL	FRC
LN012_456711	-0.118589	0.102875	rLN	FRC
LN012_853691	-0.10716	0.0691784	FL	FRC
LN012_155447	0.0124212	-0.070312	FL	FRC
LN012_354379	-0.0652892	0.0990839	rLN	FRC
LN012_572070	-0.0235812	-0.00213905	rLN	FRC
LN012_260251	-0.0128136	0.0862607	rLN	FRC
LN012_234870	-0.0444359	0.0532565	rLN	FRC
LN012_593070	-0.0163077	0.0845001	rLN	FRC
LN012_51046	0.0194649	-0.00187185	rLN	FRC
LN012_516939	0.123669	-0.0988592	FL	FRC
LN012_223580	0.0193549	0.00048727	rLN	FRC
LN012_588366	-0.0908827	0.0789826	rLN	FRC
LN012_362563	0.252128	0.0339812	DLBCL	FRC
LN012_679626	-0.112669	-0.0377614	rLN	FRC
LN012_558208	0.241036	-0.0566382	FL	FRC
LN012_58913	-0.0226654	-0.014792	rLN	FRC
LN012_333892	-0.0629428	-0.0366967	rLN	FRC
LN012_430819	-0.0128812	0.187894	rLN	FRC
LN012_354225	-0.0141079	-0.0215312	rLN	FRC
LN012_487577	-0.0851691	-0.0182557	rLN	FRC
LN012_683804	-0.0433866	-0.00803386	rLN	FRC
LN012_485346	0.147143	0.219501	DLBCL	FRC
LN012_636770	0.0203864	0.00997058	FL	FRC
LN012_539341	0.0372207	-0.0294167	rLN	FRC
LN012_807812	-0.0659381	-0.0151479	rLN	FRC
LN012_225004	-0.0363217	-0.0323917	FL	FRC
LN012_659741	-0.0877718	0.0148875	rLN	FRC
LN012_93416	0.0578872	0.0803768	DLBCL	FRC
LN012_498517	0.0130768	0.126194	DLBCL	FRC
LN012_562849	-0.0298761	-0.00251769	rLN	FRC
LN012_777991	-0.123278	0.0853117	rLN	FRC
LN012_600109	0.00410576	-0.0300503	rLN	FRC
LN012_464851	-0.00712034	0.0159132	rLN	FRC
LN012_340982	-0.0370452	-0.0339197	rLN	FRC
LN012_754179	0.0937838	0.00313117	rLN	FRC
LN012_585585	-0.0425685	0.0374594	rLN	FRC
LN012_120422	-0.0947454	0.10922	rLN	FRC
LN012_70029	-0.0596072	0.022379	rLN	FRC
LN012_245925	-0.0376627	-0.0297103	rLN	FRC
LN012_869302	-0.106327	0.241828	DLBCL	FRC
LN012_49777	-0.000238738	0.00682327	rLN	FRC
LN012_236627	-0.0243685	-0.00742944	rLN	FRC
LN012_645632	-0.0913748	-0.0042173	rLN	FRC
LN012_752596	-0.0780558	-0.0334427	rLN	FRC
LN012_266716	-0.161376	-0.094171	rLN	FRC
LN012_139184	-0.0791788	0.0315409	rLN	FRC
LN012_497828	-0.0145755	0.00244161	rLN	FRC
LN012_430894	-0.0380672	-0.0189645	rLN	FRC
LN012_159211	-0.110826	0.0392424	rLN	FRC
LN012_744734	0.0432756	-0.0682639	FL	FRC
LN012_412811	-0.0244596	0.146778	rLN	FRC
LN012_285043	-0.0877775	-0.095374	FL	FRC
LN012_36907	-0.000970669	0.0135357	rLN	FRC
LN012_509679	-0.0984798	-0.00225074	rLN	FRC
LN012_632132	-0.0278635	0.239798	DLBCL	FRC
LN012_128585	-0.0541918	0.0312491	rLN	FRC
LN012_303022	-0.025578	-0.0368569	FL	FRC
LN012_554007	-0.0364001	0.0536367	rLN	FRC
LN012_9221	-0.0521944	0.0772721	rLN	FRC
LN012_535123	0.107245	-0.03712	rLN	FRC
LN012_779608	-0.011433	-0.00838056	rLN	FRC
LN012_551777	-0.0170213	0.156464	rLN	FRC
LN012_59844	-0.0253477	0.000169457	FL	FRC
LN012_296521	-0.0174181	0.0134331	FL	FRC
LN012_792929	-0.0562865	0.118079	rLN	FRC
LN012_302643	-0.0173619	0.215157	DLBCL	FRC
LN012_788594	-0.013999	0.0119773	rLN	FRC
LN012_703196	0.00439466	0.0582787	rLN	FRC
LN012_642351	-0.0660066	0.0598669	DLBCL	FRC
LN012_755005	-0.117219	-0.0404014	rLN	FRC
LN012_417156	0.0173147	0.0738394	rLN	FRC
LN012_331592	0.142658	0.0379684	DLBCL	FRC
LN012_106706	-0.00311901	0.0539756	rLN	FRC
LN012_627959	0.0390437	0.116315	FL	FRC
LN012_793327	-0.0188596	-0.0403561	rLN	FRC
LN012_823369	-0.0875472	-0.00270865	rLN	FRC
LN012_88508	0.058824	0.0709464	FL	FRC
LN012_265419	-0.127143	-0.0941524	rLN	FRC
LN012_816975	-0.0392248	0.00252671	rLN	FRC
LN012_173620	-0.12037	0.0183631	DLBCL	FRC
LN012_808274	-0.000836878	-0.0710202	FL	FRC
LN012_380943	-0.0439429	0.0495976	FL	FRC
LN012_828324	-0.0135314	0.0180525	rLN	FRC
LN012_784090	0.0478561	-0.0758934	rLN	FRC
LN012_45167	-0.00131069	0.0968694	rLN	FRC
LN012_562475	-0.0533334	0.0449658	DLBCL	FRC
LN012_786697	-0.0231143	-0.0339771	rLN	FRC
LN012_621851	0.0429673	-0.0600277	FL	FRC
LN012_871798	-0.00441091	-0.0201793	FL	FRC
LN012_167878	-0.0383749	-0.0298823	rLN	FRC
LN012_350695	-0.0739532	0.0121292	rLN	FRC
LN012_675995	-0.00591649	0.0630173	rLN	FRC
LN012_696421	-0.0645818	0.0626211	DLBCL	FRC
LN012_170613	-0.0160502	0.0128637	rLN	FRC
LN012_811633	0.0130669	-0.0435637	rLN	FRC
LN012_128446	-0.063379	0.14273	rLN	FRC
LN012_471581	0.114372	0.191241	rLN	FRC
LN012_145799	-0.0284301	0.0249591	rLN	FRC
LN012_539410	-0.00509995	0.0021412	rLN	FRC
LN012_872437	-0.074215	0.12049	DLBCL	FRC
LN012_636104	-0.0457563	-0.0999112	rLN	FRC
LN012_562891	-0.00861767	0.050666	rLN	FRC
LN012_560338	0.203923	-0.0129825	DLBCL	FRC
LN012_253168	-0.0341198	0.021347	rLN	FRC
LN012_491564	0.0203916	-0.00386756	rLN	FRC
LN012_31908	0.0124657	0.094085	rLN	FRC
LN012_81473	-0.0608291	0.00154019	rLN	FRC
LN012_134881	0.0905681	-0.0405774	FL	FRC
LN012_630306	0.0714863	-0.0615663	FL	FRC
LN012_266093	-0.0151577	-0.0527613	rLN	FRC
LN012_519180	-0.0383314	0.0513294	rLN	FRC
LN012_452026	0.029674	-0.0428635	rLN	FRC
LN012_862480	0.02488	0.0441488	rLN	FRC
LN012_132884	-0.0151419	0.0491652	rLN	FRC
LN012_223587	0.0173265	0.0153464	rLN	FRC
LN012_547254	-0.0474451	0.036578	rLN	FRC
LN012_182058	-0.0334132	-0.0292321	rLN	FRC
LN012_12269	0.0637878	-0.019504	FL	FRC
LN012_703058	0.124105	-0.01072	rLN	FRC
LN012_329222	0.10903	0.0036729	FL	FRC
LN012_192238	-0.0806343	-0.0102597	rLN	FRC
LN012_237133	-0.0857153	-0.0512753	rLN	FRC
LN012_821166	0.016364	-0.0888876	FL	FRC
LN012_34618	-0.0544358	0.0584268	rLN	FRC
LN012_340147	-0.037688	-0.0648054	rLN	FRC
LN012_816582	-0.0598168	-0.033221	rLN	FRC
LN012_167813	-0.0122691	0.0358458	rLN	FRC
LN012_708916	-0.025847	-0.0407543	rLN	FRC
LN012_627631	0.251146	0.114148	DLBCL	FRC
LN012_482483	-0.0574602	-0.0542626	rLN	FRC
LN012_363331	-0.056332	0.156307	DLBCL	FRC
LN012_850271	-0.00837134	-0.0549865	FL	FRC
LN012_687349	0.321258	0.105678	FL	FRC
LN012_751534	-0.0459541	0.051468	rLN	FRC
LN012_169686	-0.0713052	0.0528849	rLN	FRC
LN012_210075	0.0245276	-0.0402458	FL	FRC
LN012_362550	-0.00110529	-0.0980825	FL	FRC
LN012_621009	0.00558041	0.377925	DLBCL	FRC
LN012_586981	-0.0401722	0.115159	rLN	FRC
LN012_81859	-0.107669	-0.0254633	rLN	FRC
LN012_175639	-0.0687676	0.0265848	rLN	FRC
LN012_670116	-0.027123	-0.0551434	rLN	FRC
LN012_383545	-0.00634834	0.117498	DLBCL	FRC
[truncated: 12,906 more rows]

## Sheet: (D)
Cell ID	UMAP1	UMAP2	Entity	Cell type	CXCL10-HEV score
LN012_707541	3.12953	3.92629	DLBCL	rBEC	0.354623
LN012_872435	3.77609	-1.7391	FL	capBEC	-0.0422044
LN012_359850	-1.11945	3.6961	DLBCL	rBEC	-0.310599
LN012_90785	2.65247	4.20954	DLBCL	rBEC	0.362513
LN012_271240	4.78566	1.43137	DLBCL	rBEC	0.0869267
LN012_240618	2.72961	3.67019	DLBCL	rBEC	0.383546
LN012_815906	-0.565394	3.25549	DLBCL	rBEC	-0.277117
LN012_701026	3.89538	-2.12081	FL	vnBEC	-0.163722
LN012_329762	2.25193	2.4485	DLBCL	rBEC	0.301118
LN012_168489	-1.55831	3.73946	DLBCL	rBEC	-0.465393
LN012_138010	4.10403	-2.02596	FL	vnBEC	0.0512297
LN012_812629	5.09736	2.28802	DLBCL	rBEC	0.00261258
LN012_60809	3.87575	-2.26414	FL	vnBEC	-0.21665
LN012_334743	4.69211	2.19099	DLBCL	rBEC	0.290465
LN012_248633	2.30932	-3.51814	rLN	vnBEC	-0.22974
LN012_353135	-0.624974	3.69962	DLBCL	rBEC	-0.340153
LN012_248119	0.561533	2.36601	DLBCL	vnBEC	-0.259047
LN012_301828	5.06937	2.10212	DLBCL	rBEC	0.285833
LN012_338347	3.11523	3.45579	DLBCL	rBEC	0.135394
LN012_620822	1.12774	-0.682636	rLN	vnBEC	-0.263573
LN012_850708	5.05796	1.54445	DLBCL	rBEC	0.284654
LN012_829565	3.92743	-1.31754	FL	vnBEC	-0.304213
LN012_504119	4.91025	2.28788	DLBCL	rBEC	0.332421
LN012_573022	-0.880634	-1.81919	rLN	capBEC	-0.225709
LN012_508595	2.26022	3.94149	DLBCL	rBEC	0.289394
LN012_697340	3.16578	3.11073	DLBCL	rBEC	0.221523
LN012_68600	0.730017	-3.88786	DLBCL	vnBEC	-0.155
LN012_743087	-0.205504	-2.18717	FL	vnBEC	-0.0341619
LN012_803818	3.94379	-0.765952	FL	capBEC	-0.142342
LN012_578938	4.86878	2.39019	DLBCL	rBEC	0.126803
LN012_653301	3.87001	-1.15767	FL	vnBEC	-0.108095
LN012_50039	4.02838	-0.592274	FL	vnBEC	-0.121964
LN012_848254	3.8048	-2.44669	rLN	vnBEC	-0.196006
LN012_611165	-0.521636	3.10153	DLBCL	rBEC	-0.484778
LN012_42458	0.119103	2.69681	DLBCL	rBEC	-0.380478
LN012_204351	3.98855	-1.579	FL	vnBEC	0.0384564
LN012_559422	4.71656	2.35874	DLBCL	rBEC	0.208727
LN012_311456	-0.193518	3.01413	DLBCL	rBEC	-0.24653
LN012_301815	3.70945	-2.50344	rLN	vnBEC	-0.407215
LN012_772674	4.81839	2.07739	DLBCL	rBEC	0.42725
LN012_6775	-1.11401	3.67479	DLBCL	rBEC	-0.431912
LN012_857545	2.13562	2.40857	DLBCL	rBEC	0.134802
LN012_745146	4.66371	2.36503	DLBCL	rBEC	0.375476
LN012_519540	1.0995	-3.3027	FL	vnBEC	0.100195
LN012_14069	4.13306	-1.32603	FL	vnBEC	-0.207246
LN012_62248	3.12403	3.81264	DLBCL	rBEC	-0.0619265
LN012_494102	3.99796	-0.54808	rLN	vnBEC	-0.208125
LN012_299678	3.44111	3.03149	DLBCL	rBEC	0.103405
LN012_122617	3.26766	2.22619	DLBCL	rBEC	0.24763
LN012_359499	3.76431	-2.46491	rLN	vnBEC	-0.203021
LN012_860338	3.83541	-2.18653	FL	vnBEC	-0.179753
LN012_854321	3.73984	-2.06523	FL	capBEC	-0.126766
LN012_556019	-0.146307	2.99986	DLBCL	rBEC	-0.296049
LN012_191497	-0.717371	2.54953	DLBCL	rBEC	-0.380503
LN012_366566	-0.605785	2.96793	DLBCL	rBEC	-0.379952
LN012_716998	0.302418	3.80532	DLBCL	rBEC	0.0817962
LN012_314423	3.79747	-0.97533	FL	vnBEC	-0.183561
LN012_765301	4.70509	1.89604	DLBCL	rBEC	0.533789
LN012_646982	0.272398	-4.10546	DLBCL	vnBEC	-0.412196
LN012_650412	4.65093	1.43333	DLBCL	rBEC	0.250142
LN012_603542	3.19342	3.69826	DLBCL	rBEC	0.487385
LN012_862386	-0.908591	3.35068	DLBCL	rBEC	-0.471284
LN012_61962	3.63462	-0.917538	FL	vnBEC	-0.342185
LN012_761611	-0.489781	3.56839	DLBCL	rBEC	-0.225844
LN012_837813	-0.318044	3.04468	DLBCL	rBEC	-0.309046
LN012_396727	3.74169	-1.17658	FL	vnBEC	-0.155041
LN012_472770	-0.569411	3.14745	DLBCL	rBEC	-0.37104
LN012_839437	-0.544111	2.34794	DLBCL	rBEC	-0.335079
LN012_829234	3.91457	-1.08187	FL	vnBEC	-0.159474
LN012_594347	2.84137	3.86484	DLBCL	rBEC	0.463542
LN012_749324	3.39645	-2.20085	rLN	vnBEC	-0.252505
LN012_366001	4.7177	1.48329	DLBCL	rBEC	0.0293007
LN012_84932	-0.398333	2.97971	DLBCL	rBEC	0.0291106
LN012_450379	3.79511	-1.47164	FL	vnBEC	-0.0865164
LN012_272050	2.27164	1.24709	DLBCL	rBEC	-0.0877523
LN012_649384	-0.896197	2.96424	DLBCL	rBEC	-0.267016
LN012_570614	4.37192	2.20337	DLBCL	rBEC	0.629616
LN012_494248	2.79003	4.0121	DLBCL	rBEC	0.717399
LN012_353672	4.70265	2.11785	DLBCL	rBEC	-0.0717058
LN012_540994	-0.756976	3.73303	DLBCL	rBEC	-0.32425
LN012_863173	0.145449	-3.76986	rLN	vnBEC	-0.224194
LN012_204979	-0.624822	2.04048	DLBCL	rBEC	-0.285872
LN012_9491	-0.699432	2.4258	DLBCL	rBEC	-0.319231
LN012_44964	-1.68883	-2.79105	FL	capBEC	-0.146674
LN012_573169	2.68799	-2.83757	FL	vnBEC	-0.213903
LN012_240421	3.53896	-1.49599	rLN	vnBEC	-0.298513
LN012_677268	3.19292	3.91721	DLBCL	rBEC	0.0650026
LN012_121981	3.60379	1.68935	DLBCL	rBEC	0.362746
LN012_589591	3.36945	3.7318	DLBCL	rBEC	0.0125888
LN012_857480	3.16052	3.87186	DLBCL	rBEC	0.333996
LN012_9421	2.70567	0.842992	DLBCL	rBEC	-0.184247
LN012_240227	3.03888	3.92288	DLBCL	rBEC	0.231618
LN012_391223	3.50637	-1.73885	FL	vnBEC	-0.0605412
LN012_10904	3.1019	-1.67595	rLN	vnBEC	-0.333148
LN012_601416	1.4177	1.46594	DLBCL	rBEC	-0.193792
LN012_374317	2.79152	-3.08819	rLN	vnBEC	-0.152985
LN012_84829	3.36406	3.77894	DLBCL	rBEC	0.0997432
LN012_102178	2.28884	1.27882	DLBCL	rBEC	0.036634
LN012_549717	3.18111	-2.25917	rLN	vnBEC	-0.264933
LN012_469100	-3.22652	3.12992	FL	artBEC	-0.293575
LN012_500890	1.84338	-3.23473	FL	vnBEC	-0.0639864
LN012_216044	-1.48938	3.75532	DLBCL	rBEC	-0.324049
LN012_105196	2.74936	4.34396	DLBCL	rBEC	0.386591
LN012_838342	2.68254	-2.16074	FL	vnBEC	-0.118913
LN012_832740	2.909	4.08124	DLBCL	rBEC	0.278356
LN012_704209	0.510281	-0.166093	FL	capBEC	-0.0552388
LN012_271018	3.49025	1.81198	DLBCL	rBEC	0.276737
LN012_486215	2.7358	-2.11915	FL	vnBEC	-0.173473
LN012_857616	3.17442	-2.08915	rLN	vnBEC	-0.339875
LN012_712206	0.941249	2.78971	DLBCL	rBEC	-0.184463
LN012_722821	1.49077	1.7052	DLBCL	rBEC	-0.120488
LN012_460908	-0.0138921	2.8149	DLBCL	rBEC	-0.216859
LN012_730676	3.12849	-1.65916	FL	vnBEC	0.0581869
LN012_363434	3.17512	3.1992	DLBCL	rBEC	0.355721
LN012_720354	2.88119	-2.09448	FL	vnBEC	-0.21314
LN012_804982	-3.39517	3.15721	DLBCL	artBEC	-0.0304416
LN012_287510	3.57082	2.32463	DLBCL	rBEC	0.447701
LN012_432294	-4.30041	3.3529	DLBCL	artBEC	-0.146174
LN012_364373	2.89131	2.14773	DLBCL	rBEC	0.390945
LN012_553539	-1.21796	3.31003	DLBCL	rBEC	0.0283168
LN012_216438	1.35552	3.95569	rLN	rBEC	0.400845
LN012_63542	2.3257	-3.09329	rLN	vnBEC	0.306066
LN012_71039	-1.0793	4.0495	DLBCL	rBEC	-0.331305
LN012_126984	2.6465	-0.973243	FL	vnBEC	-0.15353
LN012_681513	-0.944436	3.21725	DLBCL	rBEC	-0.081037
LN012_71748	0.807644	3.52262	DLBCL	rBEC	0.337934
LN012_668895	2.99036	-1.89381	FL	vnBEC	-0.309261
LN012_672606	0.478048	3.08537	DLBCL	rBEC	-0.0671711
LN012_129484	3.39792	3.68338	DLBCL	rBEC	0.347694
LN012_598727	2.86585	-1.01845	FL	vnBEC	-0.207058
LN012_61554	2.90044	-0.926308	FL	vnBEC	-0.311701
LN012_462931	-0.977283	1.36829	DLBCL	capBEC	-0.114516
LN012_609575	0.010746	2.11352	DLBCL	rBEC	0.148389
LN012_24273	2.99863	-1.73077	FL	vnBEC	-0.208388
LN012_75423	2.58357	-0.127991	FL	vnBEC	-0.122035
LN012_558564	3.46491	2.22479	DLBCL	rBEC	0.265475
LN012_194401	3.08428	1.75451	DLBCL	rBEC	-0.0334925
LN012_403774	3.28955	3.72052	DLBCL	rBEC	0.207587
LN012_51815	0.486663	2.63962	DLBCL	rBEC	-0.134371
LN012_410806	-0.256473	3.5141	DLBCL	rBEC	-0.185481
LN012_428852	3.06436	2.74793	DLBCL	rBEC	-0.0137221
LN012_455600	0.647949	0.0636016	DLBCL	capBEC	-0.171297
LN012_583465	1.76992	1.70397	DLBCL	vnBEC	0.082722
LN012_157431	3.30424	-2.35621	rLN	vnBEC	-0.220335
LN012_397576	2.25381	-2.90561	rLN	vnBEC	-0.40322
LN012_819272	0.485748	-1.57654	FL	capBEC	-0.106984
LN012_431149	3.0811	3.84821	DLBCL	rBEC	0.198175
LN012_528605	-0.357982	3.47556	DLBCL	rBEC	-0.174278
LN012_123783	-3.43778	3.50907	DLBCL	artBEC	-0.304809
LN012_635553	2.17367	3.18958	DLBCL	rBEC	0.415332
LN012_554251	2.5466	3.51754	DLBCL	rBEC	0.124201
LN012_88157	2.42509	-2.73854	rLN	vnBEC	-0.32795
LN012_626587	3.07884	-1.57424	rLN	vnBEC	-0.066603
LN012_426682	3.14395	-2.70727	rLN	vnBEC	-0.202042
LN012_808902	2.23335	-2.01087	rLN	vnBEC	-0.343103
LN012_473402	2.13532	-0.578812	DLBCL	vnBEC	-0.226164
LN012_125332	2.78628	2.26122	DLBCL	rBEC	0.386831
LN012_231622	0.581227	3.24016	DLBCL	rBEC	-0.0610121
LN012_404388	2.40442	-3.30577	rLN	vnBEC	-0.126216
LN012_460192	3.49621	2.13448	DLBCL	rBEC	0.29088
LN012_333909	2.8238	-1.31671	FL	vnBEC	-0.130764
LN012_14751	2.44445	3.81013	DLBCL	rBEC	0.556707
LN012_350199	2.94028	-1.4999	FL	vnBEC	-0.217305
LN012_712772	3.59765	2.33716	DLBCL	rBEC	0.255478
LN012_66018	0.976273	0.23984	FL	vnBEC	-0.114065
LN012_512445	1.90639	-2.13402	rLN	vnBEC	-0.304109
LN012_67901	2.86031	-1.85856	FL	vnBEC	-0.120164
LN012_449336	0.835535	-2.11781	rLN	capBEC	-0.335807
LN012_398173	2.40791	-3.36795	rLN	vnBEC	-0.326523
LN012_800231	0.461115	-2.04716	rLN	capBEC	-0.396187
LN012_276657	2.95889	-0.438253	FL	vnBEC	-0.246367
LN012_662673	3.02501	-2.3971	rLN	vnBEC	-0.240717
LN012_248469	2.82827	-3.038	FL	vnBEC	-0.133223
LN012_206296	2.2704	-2.87984	rLN	vnBEC	-0.353331
LN012_645648	2.99194	-0.80069	FL	vnBEC	-0.364572
LN012_447211	2.63929	-1.33806	FL	vnBEC	-0.217571
LN012_681491	-0.726561	3.8069	DLBCL	rBEC	-0.355248
LN012_195139	2.91554	-1.97598	FL	vnBEC	-0.19026
LN012_262531	2.57429	-1.1714	FL	vnBEC	-0.0891384
LN012_521240	0.882004	2.11787	DLBCL	rBEC	-0.255412
LN012_763890	1.05063	0.642212	rLN	vnBEC	0.0203871
LN012_523769	2.37947	-3.53939	rLN	vnBEC	-0.322593
LN012_456884	2.89403	-0.579518	FL	vnBEC	-0.236101
LN012_252063	3.25575	2.60186	DLBCL	rBEC	0.631246
LN012_434493	3.04163	3.4384	DLBCL	rBEC	0.302335
LN012_725212	2.35217	-2.76741	rLN	vnBEC	-0.323455
LN012_644607	3.18676	3.49624	DLBCL	rBEC	-0.0183385
LN012_588359	0.907891	1.98331	DLBCL	rBEC	-0.015288
LN012_338834	0.934073	-1.19857	FL	capBEC	-0.376808
LN012_204370	2.87459	-2.18509	rLN	vnBEC	0.0346286
LN012_743136	0.318915	-0.647785	FL	capBEC	-0.14469
LN012_228388	-0.115684	3.71582	DLBCL	rBEC	0.117213
LN012_291417	2.70907	-0.613763	FL	vnBEC	-0.217512
LN012_196721	0.631914	-0.935796	FL	capBEC	-0.201183
LN012_425662	-0.666191	3.77818	DLBCL	rBEC	-0.393314
LN012_535824	0.203182	1.66241	DLBCL	vnBEC	-0.258089
LN012_271198	0.425492	2.2789	DLBCL	rBEC	-0.180146
LN012_136548	3.51097	2.56278	DLBCL	rBEC	0.203176
LN012_814675	2.29805	-2.83613	rLN	vnBEC	-0.352574
LN012_807787	0.401085	-2.73925	rLN	capBEC	-0.22727
LN012_121826	-0.100719	2.47974	DLBCL	rBEC	-0.147619
LN012_676913	-0.473161	3.9816	DLBCL	rBEC	-0.291776
LN012_866284	-3.62739	3.18246	DLBCL	artBEC	-0.231232
LN012_560517	0.637992	2.80187	DLBCL	rBEC	-0.33669
LN012_501634	1.98455	0.294969	rLN	vnBEC	-0.168592
LN012_756566	2.79122	1.98985	DLBCL	rBEC	0.304804
LN012_784692	0.824817	2.93679	DLBCL	rBEC	0.172405
LN012_359108	1.91129	-0.284456	DLBCL	vnBEC	-0.279455
LN012_558080	2.96446	-0.543098	FL	vnBEC	-0.209402
LN012_706655	1.54679	-2.96452	rLN	vnBEC	-0.198658
LN012_776870	2.69154	-1.02022	FL	vnBEC	-0.178611
LN012_322672	2.6624	2.30176	DLBCL	rBEC	0.218321
LN012_359932	2.39603	-2.97636	rLN	vnBEC	-0.21811
LN012_236596	1.84688	1.23259	DLBCL	rBEC	0.0105644
LN012_236969	0.354716	-0.830453	FL	capBEC	-0.192646
LN012_74974	1.88624	-2.34783	FL	capBEC	-0.252828
LN012_9853	-0.0191662	3.08091	DLBCL	rBEC	-0.063724
LN012_679226	3.11578	1.92767	DLBCL	rBEC	0.0967728
LN012_413594	2.71	-3.19473	FL	vnBEC	-0.0259566
LN012_233709	0.284093	2.7023	DLBCL	rBEC	-0.358375
LN012_174095	1.3334	-2.60109	FL	capBEC	-0.383929
LN012_314442	-0.386622	2.0654	DLBCL	rBEC	-0.0669213
LN012_397835	2.4688	-0.535185	FL	vnBEC	-0.269032
LN012_398789	-0.967391	-1.65571	DLBCL	capBEC	0.14865
LN012_31755	-0.676825	3.06208	DLBCL	vnBEC	-0.0584006
LN012_718952	0.0422952	3.29151	DLBCL	rBEC	-0.100747
LN012_872758	2.53861	3.28419	DLBCL	rBEC	0.0995054
LN012_698763	-0.600356	2.76589	DLBCL	rBEC	0.042832
LN012_754827	2.76157	-2.80803	rLN	vnBEC	-0.327437
LN012_95733	1.3607	-2.06867	rLN	vnBEC	-0.293823
LN012_316172	1.23983	-2.01105	FL	capBEC	-0.231424
LN012_135937	-0.787723	3.90384	DLBCL	rBEC	-0.358473
LN012_170106	1.8957	0.434567	rLN	vnBEC	-0.381987
LN012_401922	2.43154	-1.89377	rLN	vnBEC	-0.189043
LN012_117655	2.53099	-2.44402	FL	vnBEC	-0.0123207
LN012_73325	1.30776	-1.0589	FL	capBEC	-0.206533
LN012_687000	1.20778	-2.40323	rLN	capBEC	-0.183999
LN012_203794	0.218398	-1.65007	rLN	capBEC	-0.125133
LN012_454663	1.65304	1.72046	DLBCL	rBEC	0.0529199
LN012_409771	-0.3438	3.12278	DLBCL	rBEC	-0.305865
LN012_348887	2.82615	-2.93042	rLN	vnBEC	-0.193001
LN012_648529	3.53733	2.67073	DLBCL	rBEC	0.281639
LN012_347404	0.562173	3.27989	DLBCL	rBEC	-0.0261407
LN012_725788	2.58822	-3.34222	rLN	vnBEC	-0.464323
LN012_44815	3.42285	2.23993	DLBCL	rBEC	0.145798
LN012_247399	2.30168	-3.40058	rLN	vnBEC	-0.26
LN012_832770	0.795367	3.70744	DLBCL	rBEC	0.360279
LN012_432674	2.79701	-2.80304	rLN	vnBEC	-0.208626
LN012_248126	1.99852	-3.5771	rLN	vnBEC	-0.147566
LN012_846490	0.21262	2.17531	DLBCL	rBEC	-0.150703
LN012_617081	-0.548756	3.29555	DLBCL	rBEC	-0.232553
LN012_613715	2.12853	-3.13486	rLN	vnBEC	-0.118753
LN012_669800	3.04261	3.66724	DLBCL	rBEC	0.0359945
LN012_853089	0.806761	2.63395	DLBCL	rBEC	-0.226174
LN012_66527	2.30196	-1.93844	rLN	vnBEC	-0.263603
LN012_630508	-1.25924	3.48202	DLBCL	rBEC	-0.290411
LN012_796426	2.54451	-3.76999	rLN	vnBEC	-0.0676791
LN012_317673	3.1415	-2.51973	rLN	vnBEC	-0.122091
LN012_452274	-0.85567	3.647	DLBCL	rBEC	-0.378164
LN012_218150	3.05077	3.87613	DLBCL	rBEC	-0.0233806
LN012_840228	1.38503	1.25206	DLBCL	rBEC	-0.0899618
LN012_111232	2.22567	-3.67462	rLN	vnBEC	-0.190583
LN012_185354	2.77791	1.95637	DLBCL	rBEC	0.182024
LN012_869921	1.38494	-2.69319	rLN	vnBEC	-0.397032
LN012_300101	3.41088	2.53924	DLBCL	rBEC	0.120112
LN012_382195	1.02459	1.99671	DLBCL	rBEC	-0.314484
LN012_863917	0.880303	2.69943	DLBCL	rBEC	-0.0112964
LN012_564576	3.29649	3.27009	DLBCL	rBEC	0.16941
LN012_829278	2.41439	-3.39811	rLN	vnBEC	-0.257234
LN012_141373	-0.790645	3.30983	DLBCL	rBEC	-0.371175
LN012_73287	2.84568	-2.77891	rLN	vnBEC	-0.287916
LN012_617316	2.29457	-3.3472	rLN	vnBEC	-0.399489
LN012_593311	0.222789	4.43947	DLBCL	rBEC	0.492445
LN012_90621	-0.372863	3.23075	DLBCL	rBEC	-0.075784
LN012_26936	-0.195526	-2.31333	FL	capBEC	-0.375476
LN012_673419	0.37914	-1.28105	FL	capBEC	-0.332373
LN012_73059	2.53974	2.60319	DLBCL	rBEC	0.0790236
LN012_125663	0.563073	2.40445	DLBCL	rBEC	-0.0824088
LN012_257063	-1.4685	3.90895	DLBCL	rBEC	-0.246213
LN012_41533	-1.28562	3.86477	DLBCL	rBEC	-0.108408
LN012_703292	-1.1251	3.93538	DLBCL	rBEC	-0.356049
LN012_392973	3.49492	2.51433	DLBCL	rBEC	0.264102
LN012_121996	0.111337	2.9413	DLBCL	rBEC	-0.173534
LN012_855261	2.39613	-3.36706	rLN	vnBEC	-0.356455
LN012_277025	-0.666643	3.8213	DLBCL	rBEC	-0.468619
LN012_289377	-0.189136	-0.295762	FL	capBEC	-0.0947156
LN012_107729	3.00029	4.04557	DLBCL	rBEC	0.237046
LN012_153423	1.61229	-1.25105	FL	vnBEC	-0.289539
LN012_681950	-0.215578	1.78129	FL	rBEC	-0.154749
LN012_356795	0.479468	-1.13444	FL	capBEC	-0.166747
LN012_123969	1.63717	-0.610103	FL	vnBEC	-0.42047
LN012_118518	0.445571	-1.30312	FL	capBEC	-0.204984
LN012_22320	2.40986	-2.0404	rLN	vnBEC	-0.0128317
LN012_456985	-0.78813	3.68069	DLBCL	rBEC	-0.262596
LN012_235912	1.25242	-2.65058	FL	capBEC	0.0472299
LN012_173272	0.887291	2.69065	DLBCL	rBEC	-0.173147
LN012_470750	2.4855	-2.35179	FL	vnBEC	-0.211337
LN012_188954	0.335825	-0.435499	FL	capBEC	-0.189547
LN012_139202	3.23556	-3.14106	rLN	vnBEC	-0.292923
LN012_694351	0.0731256	2.57538	DLBCL	rBEC	-0.110912
LN012_435286	2.16121	-1.92581	rLN	vnBEC	-0.313355
LN012_555311	2.18346	-3.47569	rLN	vnBEC	-0.321258
LN012_327198	-0.805758	3.38294	DLBCL	rBEC	-0.352254
LN012_175444	-1.44871	3.73104	DLBCL	rBEC	-0.341576
LN012_838108	0.484552	2.76203	DLBCL	rBEC	-0.160029
LN012_231560	1.88801	-1.29738	FL	capBEC	-0.0945495
LN012_74972	2.01578	-3.08043	rLN	vnBEC	-0.452871
LN012_34280	1.78811	-2.19584	rLN	capBEC	0.246508
LN012_797500	2.51774	-0.611035	FL	vnBEC	-0.157322
LN012_73782	2.04221	-0.2262	FL	vnBEC	-0.161829
LN012_84439	0.24528	2.84054	DLBCL	rBEC	0.24687
LN012_814196	1.2337	0.0339651	FL	vnBEC	-0.20805
LN012_472841	0.401782	3.02105	DLBCL	rBEC	0.00631948
LN012_831912	1.34271	-2.50547	FL	capBEC	-0.174175
LN012_448196	-0.979537	3.49552	DLBCL	rBEC	-0.113346
LN012_573705	0.655776	2.95955	DLBCL	rBEC	-0.204331
LN012_258191	1.08918	0.308653	rLN	vnBEC	-0.337869
LN012_114006	-0.541721	3.54482	DLBCL	rBEC	-0.304231
LN012_240584	2.29281	-0.524634	FL	vnBEC	-0.00874196
LN012_97974	-1.62957	3.82667	DLBCL	rBEC	-0.254565
LN012_13656	0.78686	0.415024	FL	vnBEC	-0.365627
LN012_872354	1.25774	1.17516	DLBCL	vnBEC	-0.0635156
LN012_741840	1.89111	-1.55946	FL	capBEC	-0.0979914
LN012_622323	2.37444	-3.05922	rLN	vnBEC	-0.339168
LN012_555476	0.956188	-2.18791	rLN	vnBEC	-0.404517
LN012_557623	1.5713	-3.01971	FL	vnBEC	0.00759916
LN012_535814	1.90133	0.647303	DLBCL	vnBEC	-0.0308555
LN012_53432	0.117329	-1.8031	rLN	capBEC	-0.388841
LN012_424295	2.63776	3.99225	DLBCL	rBEC	0.0181817
LN012_850275	-0.363493	1.72089	DLBCL	rBEC	0.243866
LN012_846916	1.52905	-2.61863	rLN	capBEC	-0.166117
LN012_876621	-1.67752	3.59449	DLBCL	rBEC	-0.524816
LN012_186572	1.57373	0.57288	rLN	vnBEC	-0.300847
LN012_326392	1.40022	0.691645	rLN	vnBEC	-0.18344
LN012_133651	-0.787293	3.82743	DLBCL	rBEC	-0.397308
LN012_755172	2.67487	-0.402141	FL	vnBEC	0.0919491
LN012_43172	2.36738	-3.03607	rLN	vnBEC	-0.277285
LN012_320077	0.236536	-1.36708	FL	capBEC	-0.221693
LN012_456730	2.47654	-2.9886	rLN	vnBEC	-0.289732
LN012_456432	0.383499	-2.73055	rLN	capBEC	-0.367506
LN012_875517	0.450602	0.993162	DLBCL	vnBEC	-0.186038
LN012_164896	1.0354	-3.88673	FL	vnBEC	-0.345263
LN012_793008	1.07358	3.29659	DLBCL	rBEC	-0.0814706
LN012_653117	0.243205	2.37687	DLBCL	rBEC	-0.251777
LN012_829900	1.41049	-2.12949	FL	capBEC	0.0591988
LN012_34507	2.75528	-0.969915	FL	vnBEC	-0.163367
LN012_261732	0.626969	2.14728	DLBCL	rBEC	-0.0619699
LN012_260196	-1.93389	2.90592	DLBCL	rBEC	-0.0562291
LN012_25430	2.27806	-2.6489	rLN	vnBEC	-0.203936
LN012_194718	2.80775	-2.81969	rLN	vnBEC	-0.194987
LN012_583776	2.35948	3.6516	DLBCL	rBEC	0.139156
LN012_650545	1.96899	-1.72509	FL	capBEC	-0.097512
LN012_882176	2.38465	-2.26898	rLN	vnBEC	-0.198587
LN012_70614	-1.08817	3.40317	DLBCL	rBEC	-0.359658
LN012_522912	0.725426	-1.11823	FL	capBEC	-0.17129
LN012_358095	-3.51746	3.60415	DLBCL	artBEC	0.166978
LN012_124839	-1.96426	3.56359	DLBCL	rBEC	-0.210869
LN012_469325	0.186404	-0.778866	rLN	vnBEC	-0.229265
LN012_202778	2.76885	-3.49599	rLN	vnBEC	-0.175336
LN012_806112	2.96153	3.73596	DLBCL	rBEC	0.081621
LN012_298400	2.86354	2.22946	DLBCL	rBEC	0.333528
LN012_802351	1.11065	-1.34086	FL	capBEC	0.0081015
LN012_162956	2.94216	-2.94126	rLN	vnBEC	-0.0842132
LN012_33804	-1.54091	3.61422	DLBCL	rBEC	-0.358038
LN012_48013	0.265273	1.77642	DLBCL	vnBEC	-0.197266
LN012_531233	0.682903	-3.43785	DLBCL	vnBEC	0.108106
LN012_310644	-0.753382	-1.32647	rLN	capBEC	-0.346428
LN012_550359	2.12848	-1.53712	FL	capBEC	0.0205173
LN012_777705	2.55123	-3.55363	rLN	vnBEC	-0.187039
LN012_519569	2.32352	-2.31848	rLN	vnBEC	-0.28648
LN012_5050	2.21115	-1.01217	FL	vnBEC	0.0679448
LN012_725955	0.451772	-1.86403	rLN	capBEC	-0.416739
LN012_823598	1.98951	-0.643949	rLN	capBEC	-0.293298
LN012_308746	2.60965	-0.396802	FL	vnBEC	-0.0609024
LN012_659841	0.458459	2.59089	DLBCL	rBEC	-0.244586
LN012_618100	2.04584	-1.75382	FL	capBEC	-0.071482
LN012_47032	0.912452	-1.42453	FL	capBEC	-0.263023
LN012_775238	0.219009	-1.72729	rLN	capBEC	-0.326166
LN012_207699	2.25941	0.171752	rLN	vnBEC	-0.299992
LN012_522784	0.464174	-2.7328	FL	capBEC	-0.324271
LN012_215245	0.143383	-1.15193	FL	capBEC	-0.0828372
LN012_295437	0.332349	2.30723	DLBCL	rBEC	-0.0705165
LN012_725342	3.1624	-0.677677	FL	capBEC	-0.285875
LN012_475457	2.64032	-3.65825	rLN	vnBEC	-0.277359
LN012_348384	-1.08973	3.51595	DLBCL	rBEC	-0.34407
LN012_84404	-0.0517709	-0.959228	FL	capBEC	-0.180935
LN012_703567	0.154167	2.88131	DLBCL	vnBEC	-0.193358
LN012_118471	1.90735	-2.8438	rLN	vnBEC	-0.390358
LN012_805730	0.691809	-2.1229	FL	capBEC	-0.344438
LN012_559989	-0.598775	3.6518	DLBCL	rBEC	-0.19784
LN012_585341	0.127754	2.94608	DLBCL	rBEC	-0.0125116
LN012_223512	0.742302	-2.35309	rLN	capBEC	-0.110892
LN012_742763	-3.17431	3.05102	FL	artBEC	-0.0236031
LN012_579304	0.696514	-0.0112369	FL	capBEC	-0.0550897
LN012_447575	2.01837	-1.90856	FL	capBEC	-0.210633
LN012_825567	1.9517	-2.57778	rLN	vnBEC	-0.0914903
LN012_507832	2.3442	-2.89449	rLN	vnBEC	-0.35122
LN012_176205	2.60245	2.24131	DLBCL	rBEC	0.0645868
LN012_244523	-1.53932	3.8024	DLBCL	rBEC	-0.39998
LN012_188768	0.432061	-0.348713	rLN	capBEC	-0.134658
LN012_504328	0.0907853	-1.09599	rLN	capBEC	-0.257975
LN012_322003	0.879291	-1.14286	FL	capBEC	-0.199149
LN012_55513	-1.25959	3.94757	DLBCL	rBEC	-0.470363
LN012_776213	2.16053	-2.57107	rLN	vnBEC	-0.211612
LN012_165968	1.08934	-1.77343	FL	capBEC	-0.169126
LN012_451958	0.869768	-1.60286	FL	capBEC	-0.037473
LN012_104010	2.24788	-3.22946	rLN	vnBEC	-0.11487
LN012_118775	0.0215807	2.99492	DLBCL	capBEC	-0.193911
LN012_702584	-3.80635	3.4535	DLBCL	artBEC	-0.159592
LN012_330387	-0.137835	2.68929	DLBCL	rBEC	0.0118072
LN012_674749	0.0390413	1.77011	DLBCL	rBEC	0.350438
LN012_163964	1.83972	-2.93815	FL	vnBEC	-0.168485
LN012_325825	2.70892	-0.710638	FL	vnBEC	-0.321398
LN012_175461	-0.849065	-2.55797	rLN	vnBEC	-0.353047
LN012_152733	3.30387	-2.51787	FL	vnBEC	-0.0277917
LN012_227037	-0.340806	2.15648	DLBCL	rBEC	-0.0793002
LN012_60817	0.996955	-1.78246	FL	capBEC	-0.207348
LN012_772595	2.37638	-3.16735	rLN	vnBEC	-0.293405
LN012_404599	0.769728	-0.724301	FL	capBEC	-0.00926895
LN012_136339	1.2216	-1.12965	FL	capBEC	-0.415134
LN012_566865	0.543663	-1.01573	FL	capBEC	-0.213523
LN012_25763	-3.18684	3.49641	DLBCL	artBEC	-0.34117
LN012_325019	-0.449486	3.14083	DLBCL	rBEC	-0.272302
LN012_94149	2.46335	-3.04273	rLN	vnBEC	-0.245362
LN012_500135	0.628714	-2.40456	rLN	capBEC	-0.424081
LN012_449786	1.33066	-3.08375	DLBCL	vnBEC	-0.256563
LN012_442013	1.51753	0.637957	rLN	vnBEC	-0.188574
LN012_14004	-1.16918	2.00644	DLBCL	rBEC	-0.237452
LN012_262785	0.35892	2.70591	DLBCL	rBEC	-0.144806
LN012_3663	2.97924	-2.86597	rLN	vnBEC	-0.0508701
LN012_246533	1.40249	-3.59979	rLN	vnBEC	-0.114515
LN012_499613	1.66531	-2.45011	rLN	vnBEC	-0.375402
LN012_420321	-0.754895	2.99178	DLBCL	vnBEC	-0.10546
LN012_76983	1.98162	-2.67783	rLN	vnBEC	-0.12078
LN012_727819	0.241302	-2.13564	FL	capBEC	-0.168521
LN012_830613	0.563229	2.68541	DLBCL	rBEC	-0.282754
LN012_20999	1.71731	-0.539169	FL	capBEC	-0.390793
LN012_210682	2.37459	3.90178	DLBCL	capBEC	0.257952
LN012_324928	2.63888	-1.59607	FL	vnBEC	-0.279923
LN012_392699	0.54779	2.54187	DLBCL	rBEC	-0.192431
LN012_744952	0.723464	2.0715	DLBCL	rBEC	-0.269636
LN012_708177	0.754492	-0.752674	FL	capBEC	-0.255216
LN012_210924	2.28216	3.1392	DLBCL	rBEC	0.0679601
LN012_828831	1.30124	-4.24012	FL	vnBEC	-0.156554
LN012_449234	-4.08241	3.51008	DLBCL	artBEC	-0.240973
LN012_709005	2.83266	-1.78841	rLN	vnBEC	-0.415418
LN012_19977	2.59632	-0.941901	FL	vnBEC	-0.0666913
LN012_364994	2.05433	0.362676	rLN	vnBEC	-0.12301
LN012_17654	2.2196	1.60515	FL	vnBEC	0.135507
LN012_562114	-0.150104	2.37311	DLBCL	rBEC	-0.0921852
LN012_734976	-2.49062	-1.87252	rLN	capBEC	-0.34245
LN012_866305	1.94101	-3.05722	rLN	vnBEC	-0.406611
LN012_780119	0.704735	3.29646	DLBCL	rBEC	0.297673
LN012_285803	0.86048	-1.2223	FL	capBEC	-0.242163
LN012_521971	-3.27528	2.59299	FL	artBEC	-0.291998
LN012_337773	2.58996	-2.80679	FL	vnBEC	-0.122399
LN012_295522	1.92499	-3.67304	rLN	vnBEC	-0.27359
LN012_524966	0.818694	-3.46079	rLN	vnBEC	-0.292097
LN012_678477	3.72254	2.26865	DLBCL	rBEC	0.108781
LN012_421838	0.741459	-1.5351	FL	capBEC	0.00428689
LN012_479053	2.19631	-3.16724	rLN	vnBEC	-0.389381
LN012_742599	0.745907	2.4977	DLBCL	rBEC	-0.139948
LN012_342944	0.0245691	2.99889	DLBCL	rBEC	-0.125793
LN012_38407	-0.776326	-1.57303	rLN	vnBEC	-0.296533
LN012_689998	0.146439	-0.680522	FL	capBEC	-0.383827
LN012_28100	-0.311747	3.45263	DLBCL	rBEC	-0.191995
LN012_637124	-1.66394	3.74779	DLBCL	rBEC	-0.390614
LN012_56367	0.571677	2.84128	DLBCL	rBEC	-0.141136
LN012_749522	2.47873	-2.71925	rLN	vnBEC	-0.272837
LN012_694083	0.881931	0.109027	FL	vnBEC	-0.00850548
LN012_560373	1.99505	-3.61576	rLN	vnBEC	-0.334438
LN012_718994	0.685409	-1.01769	FL	capBEC	-0.230436
LN012_762598	3.04286	-1.10853	FL	vnBEC	-0.0237542
LN012_653480	0.995904	-2.0791	rLN	capBEC	-0.390099
LN012_122151	1.7816	-4.04132	rLN	vnBEC	-0.00375833
LN012_468385	1.14044	-2.12268	FL	capBEC	-0.216459
LN012_179381	0.303742	1.42191	DLBCL	vnBEC	0.0582082
LN012_258613	0.0917261	3.25556	DLBCL	rBEC	0.013917
LN012_316927	0.985927	1.75273	DLBCL	vnBEC	-0.23068
LN012_132211	-0.161583	2.48967	DLBCL	rBEC	-0.187709
LN012_598793	-0.152706	-1.67807	rLN	capBEC	-0.348851
LN012_23994	-0.793545	3.70298	DLBCL	rBEC	-0.256718
LN012_825304	-0.13878	2.41714	DLBCL	rBEC	-0.0245067
LN012_415968	2.44033	-1.18068	FL	vnBEC	-0.0960208
LN012_775054	1.11828	-1.73934	FL	capBEC	-0.324033
LN012_817397	0.134613	2.75309	DLBCL	rBEC	-0.191498
LN012_411942	-0.472589	1.13564	DLBCL	capBEC	-0.212989
LN012_137405	-3.93148	3.47702	FL	artBEC	-0.0404828
LN012_653044	2.15145	-2.63359	rLN	vnBEC	-0.410939
LN012_51079	1.71691	-3.66337	rLN	vnBEC	-0.233917
LN012_250393	2.452	-2.64389	rLN	vnBEC	-0.126468
LN012_203637	-1.37328	2.18118	rLN	capBEC	0.00592482
LN012_685783	-1.68829	-2.32132	rLN	capBEC	-0.258396
LN012_202779	0.319255	-2.13989	rLN	capBEC	-0.36223
LN012_306557	2.34432	-3.18638	rLN	vnBEC	-0.137063
LN012_170979	0.905683	-2.26998	FL	capBEC	-0.14679
LN012_825781	-0.336729	3.41779	DLBCL	rBEC	-0.179875
LN012_368775	1.96625	-2.37593	FL	capBEC	-0.348203
LN012_706660	1.50939	-1.27508	FL	capBEC	-0.100793
LN012_267669	1.10394	-1.45579	rLN	capBEC	-0.29039
LN012_294947	0.821837	2.97117	DLBCL	rBEC	0.241733
LN012_50448	0.489963	-0.730396	FL	capBEC	0.0679354
LN012_810439	-0.954128	1.66067	DLBCL	rBEC	-0.313164
LN012_436246	2.66925	-2.38332	rLN	vnBEC	-0.337278
LN012_315343	1.69429	-2.14963	FL	capBEC	-0.167308
LN012_586852	-0.646034	3.54906	DLBCL	rBEC	-0.253417
LN012_78639	1.54217	0.478338	FL	vnBEC	-0.0473766
LN012_718382	2.47172	-1.03266	FL	vnBEC	-0.192749
LN012_496412	-0.0972066	3.20608	DLBCL	rBEC	0.124978
LN012_819233	1.30109	-2.62056	rLN	vnBEC	-0.266233
LN012_678452	0.529755	0.993778	DLBCL	vnBEC	0.227017
LN012_222312	0.729414	-0.686394	FL	capBEC	-0.140146
LN012_581026	0.316335	-0.93153	FL	capBEC	-0.380026
LN012_223033	2.74564	4.28482	DLBCL	rBEC	0.439873
LN012_281792	0.802905	0.432827	FL	vnBEC	0.393708
LN012_225849	-0.307581	1.7324	DLBCL	rBEC	-0.178477
LN012_395491	-0.532229	1.79218	DLBCL	rBEC	0.219252
LN012_814959	0.869171	-1.95467	FL	capBEC	-0.286145
LN012_656318	2.40971	-3.63634	rLN	vnBEC	-0.202533
LN012_23784	-0.636363	4.08864	DLBCL	rBEC	-0.143699
LN012_417073	3.82456	2.32938	DLBCL	rBEC	0.426818
LN012_114973	0.733771	2.73762	DLBCL	rBEC	-0.42063
LN012_821626	2.10262	-3.27194	rLN	vnBEC	-0.293221
LN012_465527	-3.47432	2.53627	FL	artBEC	-0.284774
LN012_483653	2.19291	-2.04138	rLN	vnBEC	-0.294312
LN012_665807	1.34254	-1.43565	FL	capBEC	-0.202241
LN012_118132	2.13758	-0.842921	FL	vnBEC	-0.127636
LN012_421615	0.194667	3.18353	DLBCL	rBEC	-0.437212
LN012_27467	1.84665	-3.7143	rLN	vnBEC	-0.226951
LN012_465300	1.1506	3.51172	DLBCL	capBEC	0.220663
LN012_590029	-0.195003	3.37424	DLBCL	rBEC	-0.16619
LN012_149635	0.304555	2.92844	DLBCL	rBEC	-0.144964
LN012_570562	1.64534	-3.73842	FL	vnBEC	-0.155864
LN012_252668	1.85713	0.0868336	FL	vnBEC	-0.207927
LN012_457842	2.60584	3.44693	DLBCL	rBEC	0.151008
LN012_431407	1.73721	0.893249	FL	vnBEC	-0.336479
LN012_645561	-1.3766	3.56568	DLBCL	rBEC	-0.364358
LN012_470067	2.04712	-2.29414	FL	capBEC	-0.15236
LN012_326507	-0.145097	2.3198	DLBCL	rBEC	-0.0296286
LN012_463047	1.05792	3.17126	DLBCL	rBEC	0.128743
LN012_860916	-0.146677	-2.84001	rLN	capBEC	-0.439832
LN012_683912	2.15176	-1.31248	FL	vnBEC	-0.0520437
LN012_801622	0.159267	-0.482438	FL	capBEC	-0.283432
LN012_758028	0.24339	-3.39886	DLBCL	vnBEC	-0.113002
LN012_802820	2.73562	3.03791	DLBCL	rBEC	0.224188
LN012_852393	0.990204	-2.51945	FL	capBEC	-0.150378
LN012_5705	-3.6572	2.14396	FL	capBEC	-0.196556
LN012_618148	1.55543	-2.70348	rLN	capBEC	-0.307732
LN012_682312	-0.306731	-0.941957	FL	capBEC	-0.34344
LN012_68054	2.48746	-3.33905	rLN	vnBEC	-0.22142
LN012_500674	0.875131	0.229761	FL	vnBEC	-0.255616
LN012_176902	2.89263	-0.616072	FL	vnBEC	-0.0953356
LN012_138680	3.14661	-3.13836	FL	vnBEC	-0.271099
LN012_52088	0.300701	2.50175	DLBCL	rBEC	-0.279232
LN012_144679	0.721773	-1.20947	FL	capBEC	-0.147305
LN012_228430	-0.200484	3.35378	DLBCL	rBEC	-0.268336
LN012_521026	-2.53089	-2.13513	rLN	capBEC	-0.410056
LN012_205719	-3.45666	3.11128	FL	artBEC	-0.0521447
LN012_249717	1.60323	0.468001	FL	vnBEC	-0.191421
LN012_840412	-0.570588	3.39254	DLBCL	rBEC	-0.38048
LN012_442864	1.29912	-1.20959	FL	capBEC	-0.0501274
LN012_864739	-0.784965	-0.682466	FL	capBEC	-0.169748
LN012_112911	2.33739	0.0615794	rLN	vnBEC	-0.207728
LN012_831014	0.326801	-3.33998	rLN	capBEC	-0.340951
LN012_551640	2.76432	3.62378	DLBCL	rBEC	0.0643766
LN012_366857	1.70388	-3.69312	rLN	vnBEC	-0.0999504
LN012_622552	1.26877	-0.146372	FL	vnBEC	-0.148023
LN012_743458	1.6951	0.197043	rLN	vnBEC	-0.351883
LN012_217372	0.109351	-3.15492	FL	vnBEC	0.492099
LN012_800319	2.67919	-1.84342	rLN	vnBEC	-0.192973
LN012_318987	-0.466082	-3.17077	rLN	capBEC	-0.225624
LN012_548093	1.50917	-3.22107	FL	vnBEC	-0.178243
LN012_395488	1.39951	-4.08477	rLN	vnBEC	-0.0387708
LN012_417408	-0.342379	-2.87792	rLN	capBEC	-0.187628
LN012_137851	3.1671	2.54721	DLBCL	rBEC	-0.139197
LN012_284104	-0.466286	-0.894687	FL	capBEC	0.172072
LN012_184467	1.64159	0.286412	DLBCL	rBEC	-0.164188
LN012_77699	-0.523767	-1.21604	FL	capBEC	-0.340827
LN012_490095	-1.62508	3.65176	DLBCL	rBEC	-0.325598
LN012_391872	0.142116	-0.744861	FL	capBEC	-0.109777
LN012_588908	3.60621	-1.98585	FL	vnBEC	0.00373334
LN012_58231	1.80951	-2.51481	rLN	vnBEC	-0.328813
LN012_732976	-0.261055	-3.18846	FL	capBEC	-0.269049
LN012_9135	0.160216	1.92039	DLBCL	rBEC	0.0156348
LN012_256367	0.0589338	2.19184	DLBCL	rBEC	0.0443322
LN012_156768	1.07621	-3.57713	rLN	vnBEC	-0.174698
LN012_710510	2.33917	-2.83877	rLN	vnBEC	-0.267895
LN012_11125	-0.0694883	-1.9337	FL	capBEC	-0.0983879
LN012_308143	1.838	0.643566	FL	vnBEC	-0.0483316
LN012_117195	0.148644	2.55398	DLBCL	rBEC	0.375214
LN012_655078	2.74919	-0.0638933	FL	vnBEC	-0.0350654
LN012_729525	-0.0628445	-1.78335	rLN	capBEC	-0.341118
LN012_517946	-0.411586	-1.18048	rLN	capBEC	-0.39954
LN012_216297	-1.89224	3.33524	DLBCL	rBEC	-0.211185
LN012_143680	2.81711	3.55113	DLBCL	rBEC	0.192626
LN012_729407	-0.32767	-1.1815	FL	capBEC	-0.189326
LN012_707271	0.293981	-2.03909	rLN	capBEC	-0.384076
LN012_82872	-0.838666	-1.37138	rLN	capBEC	-0.302591
LN012_211943	-1.05743	2.16669	DLBCL	rBEC	-0.0509363
LN012_116272	-4.24127	3.1795	DLBCL	artBEC	-0.163716
LN012_187276	1.78896	-1.47442	FL	capBEC	-0.100572
LN012_552466	1.76807	3.15166	DLBCL	rBEC	0.216875
LN012_862969	1.52642	0.399185	FL	vnBEC	-0.138394
LN012_861120	1.90984	-3.01336	rLN	vnBEC	-0.21749
LN012_424949	0.00804261	-1.8925	FL	capBEC	-0.199738
LN012_602062	2.70259	-3.47536	rLN	vnBEC	-0.148397
LN012_305706	-0.227116	2.38192	DLBCL	vnBEC	-0.314889
LN012_470628	2.01121	0.5683	FL	vnBEC	-0.0653356
LN012_396529	-1.5752	3.65623	DLBCL	rBEC	-0.14729
LN012_381176	-0.273309	3.02189	DLBCL	rBEC	0.0532958
LN012_183707	1.98128	-0.851697	FL	vnBEC	-0.106475
LN012_681308	2.32913	-3.76649	rLN	vnBEC	-0.41586
LN012_30239	-0.228914	-1.76737	rLN	capBEC	-0.424524
LN012_280828	0.295776	-3.41513	FL	vnBEC	-0.0118486
LN012_579747	2.12726	-3.61539	rLN	vnBEC	-0.275456
LN012_220836	1.78363	-0.233639	FL	vnBEC	-0.266471
LN012_219805	1.41295	-0.994907	FL	vnBEC	-0.173091
LN012_785766	3.02152	1.37274	FL	vnBEC	-0.0922567
LN012_148226	0.655625	-1.54313	FL	capBEC	-0.17523
LN012_185734	1.36243	-2.10827	FL	capBEC	-0.24353
LN012_233668	-3.39745	-1.4825	FL	capBEC	-0.220238
LN012_13403	-1.91466	3.60087	DLBCL	rBEC	-0.33616
LN012_733626	-3.34537	-1.0621	FL	capBEC	0.309819
LN012_608280	1.69413	-0.14079	rLN	vnBEC	-0.250134
LN012_608331	0.626917	-1.12284	FL	capBEC	-0.220598
LN012_604507	2.14925	-3.81804	rLN	vnBEC	-0.10435
LN012_849869	3.75148	-0.7356	FL	capBEC	-0.204515
LN012_229664	-3.55	3.37284	DLBCL	artBEC	-0.04264
LN012_529657	0.262384	-3.03794	FL	capBEC	-0.123858
LN012_420613	-2.09547	3.39176	DLBCL	rBEC	-0.322038
LN012_587440	0.246322	2.58125	DLBCL	rBEC	-0.314161
LN012_441846	2.15989	-2.21409	rLN	vnBEC	-0.199501
LN012_187924	-3.19793	2.55972	FL	capBEC	-0.239678
LN012_416150	1.07209	0.0396793	FL	capBEC	-0.239877
LN012_685658	2.57965	-3.48218	rLN	vnBEC	-0.337914
LN012_549251	0.335353	-2.43299	rLN	capBEC	-0.27749
LN012_410402	-0.809119	-1.14062	rLN	capBEC	-0.329799
LN012_291023	0.53815	-4.00206	rLN	vnBEC	-0.138762
LN012_190179	2.32765	-0.978065	FL	vnBEC	-0.24896
LN012_27302	-0.60431	1.7166	DLBCL	rBEC	-0.282244
LN012_436805	2.19912	-3.23588	FL	vnBEC	-0.129111
LN012_58261	1.50467	-2.89244	rLN	vnBEC	-0.365585
LN012_135233	-1.18166	-1.34379	rLN	capBEC	-0.338364
LN012_873089	0.0797763	2.10174	DLBCL	vnBEC	-0.311667
LN012_265853	-0.441628	-3.24759	rLN	vnBEC	-0.331806
LN012_454981	-0.533861	-1.81902	rLN	capBEC	-0.168708
LN012_298278	0.704264	-0.2549	FL	capBEC	-0.218793
LN012_45012	1.36788	-0.49041	rLN	vnBEC	-0.459779
LN012_51719	1.06434	2.89947	DLBCL	rBEC	0.314804
LN012_31179	0.291254	1.05847	DLBCL	vnBEC	0.0791382
LN012_402604	-3.97309	3.13957	DLBCL	artBEC	0.176707
LN012_327075	2.48764	4.33779	DLBCL	rBEC	0.255397
LN012_478008	1.58057	-3.79899	rLN	vnBEC	-0.301049
LN012_398074	0.252415	3.06025	DLBCL	rBEC	-0.0662536
LN012_488717	1.1038	-2.28271	FL	capBEC	-0.189883
LN012_2861	-0.219724	1.83595	DLBCL	rBEC	0.104718
LN012_449809	1.25287	-1.43678	rLN	capBEC	-0.315817
LN012_224024	-0.31676	0.91189	rLN	vnBEC	-0.152743
LN012_249842	-0.115485	-0.794371	FL	capBEC	-0.214764
LN012_374626	-1.75902	-2.92343	rLN	capBEC	-0.240549
LN012_69070	0.69471	-1.13704	FL	capBEC	0.179885
LN012_214454	0.0105629	2.1351	DLBCL	rBEC	-0.117878
LN012_32617	1.33506	-0.842559	FL	capBEC	-0.144345
LN012_605078	-0.766306	1.53114	DLBCL	rBEC	-0.0790817
LN012_408162	-0.698518	1.97166	DLBCL	rBEC	-0.337367
LN012_214200	1.92019	-2.9725	rLN	vnBEC	-0.210476
LN012_482717	0.609672	0.202515	FL	vnBEC	-0.191637
LN012_23161	3.12863	-2.59171	FL	vnBEC	-0.204564
LN012_531579	-0.0588522	3.12041	DLBCL	rBEC	-0.229272
LN012_211696	-0.104614	0.203005	rLN	vnBEC	-0.133584
LN012_506250	-0.106268	2.58184	DLBCL	rBEC	-0.0996769
LN012_854813	0.797105	0.169657	FL	vnBEC	-0.0940935
LN012_752145	-1.22917	-0.831636	rLN	capBEC	-0.242815
LN012_725680	-1.15356	-2.05446	rLN	capBEC	-0.25673
LN012_168718	1.10035	-0.15064	rLN	capBEC	-0.360538
LN012_308994	-1.80199	3.62439	DLBCL	rBEC	-0.274189
LN012_774056	-0.195153	-2.95586	rLN	vnBEC	-0.28892
LN012_316186	0.700049	-2.99538	FL	capBEC	-0.207662
LN012_445529	0.918203	0.497379	FL	vnBEC	-0.174504
LN012_102044	-0.96714	-2.35928	FL	capBEC	-0.237942
LN012_161941	-1.07821	-1.66635	rLN	capBEC	-0.286604
LN012_664319	2.42419	-0.896835	FL	vnBEC	-0.0242198
LN012_840336	0.0498922	-2.49959	rLN	capBEC	-0.333291
LN012_37579	0.359691	-1.05901	FL	capBEC	-0.364592
LN012_31819	-0.312612	-1.74784	rLN	capBEC	-0.286546
LN012_292905	2.85913	3.79898	DLBCL	rBEC	0.0361236
LN012_786185	2.30569	-2.5862	rLN	vnBEC	-0.325102
LN012_388641	-0.594895	1.78468	DLBCL	rBEC	-0.0475349
LN012_741717	-0.334452	1.4604	DLBCL	vnBEC	-0.0478646
LN012_699877	-0.910545	1.981	DLBCL	vnBEC	-0.206021
LN012_814239	-4.66588	3.03641	FL	artBEC	-0.215657
LN012_153453	-2.90479	-0.641174	FL	capBEC	-0.344595
LN012_801458	2.14546	3.59154	DLBCL	rBEC	0.0697806
LN012_190452	1.30069	-3.41274	rLN	vnBEC	-0.24894
LN012_721813	1.11236	-3.85187	FL	vnBEC	-0.287629
LN012_616916	-0.335357	-2.39198	rLN	capBEC	-0.427931
LN012_469860	-4.19012	2.10898	rLN	artBEC	-0.322621
LN012_571335	1.48753	-0.337162	FL	vnBEC	-0.264202
LN012_505177	0.61757	-1.25389	FL	capBEC	-0.312668
LN012_222209	-3.48393	3.30594	DLBCL	capBEC	-0.101609
LN012_560809	-0.835054	-3.4585	rLN	capBEC	-0.402974
LN012_683532	0.479558	-3.73132	DLBCL	vnBEC	-0.279687
LN012_289025	-0.980616	1.67989	DLBCL	rBEC	0.087041
LN012_536385	-4.74361	2.75101	FL	artBEC	-0.209975
LN012_617570	-0.619132	2.25705	DLBCL	rBEC	-0.188048
LN012_457222	0.697526	-1.56501	FL	capBEC	-0.229014
LN012_207757	-1.20438	-1.62669	rLN	capBEC	-0.417135
LN012_96235	0.272148	0.6472	FL	vnBEC	-0.171344
LN012_546564	-2.21603	-2.79957	rLN	capBEC	-0.247425
LN012_460709	1.02704	-2.76351	FL	capBEC	-0.334068
LN012_32737	-0.328389	2.08413	DLBCL	rBEC	-0.196338
LN012_845699	1.93518	-3.48232	rLN	vnBEC	-0.209993
LN012_225236	1.27376	-0.410907	rLN	vnBEC	-0.437446
LN012_500503	-0.572418	1.91729	DLBCL	rBEC	-0.229957
LN012_519893	-0.0632083	1.41152	DLBCL	vnBEC	-0.26497
LN012_151910	2.10968	3.55149	DLBCL	rBEC	-0.128338
LN012_503700	0.716336	0.522554	FL	vnBEC	-0.118498
LN012_129521	-0.59138	2.07901	DLBCL	rBEC	-0.269376
LN012_688333	0.440586	-0.873087	FL	capBEC	0.205225
LN012_474172	1.01079	-2.03965	FL	capBEC	-0.259542
LN012_761452	1.3716	0.616235	FL	vnBEC	-0.181402
LN012_521731	-3.84052	-1.59666	FL	capBEC	-0.38034
LN012_739277	-0.0929396	-1.98432	FL	capBEC	-0.287329
LN012_536687	0.376164	0.345037	FL	vnBEC	0.0605688
LN012_196800	-1.4317	3.75014	DLBCL	rBEC	-0.408523
LN012_638839	2.25268	-2.27332	FL	vnBEC	-0.122743
LN012_617827	3.55514	-0.895889	FL	capBEC	-0.231249
LN012_612125	2.83062	3.28784	DLBCL	rBEC	0.198444
LN012_770157	0.168896	-0.0153934	FL	capBEC	-0.11044
LN012_784118	-0.275054	0.60087	DLBCL	vnBEC	-0.0762736
LN012_699061	-0.400045	-2.09773	rLN	capBEC	-0.211976
LN012_634988	4.17216	2.79158	DLBCL	rBEC	-0.0762046
LN012_789338	2.48244	3.62075	DLBCL	rBEC	0.0521115
LN012_672032	-1.00586	-1.41353	FL	capBEC	-0.0775317
LN012_471028	2.98052	-2.55442	rLN	vnBEC	-0.173774
LN012_139540	-2.88614	1.23534	FL	capBEC	0.00801929
LN012_475136	-0.515723	-0.84492	rLN	capBEC	-0.315395
LN012_826406	0.120199	-2.13622	FL	capBEC	-0.291393
LN012_564565	0.530211	-1.53644	rLN	capBEC	-0.392453
LN012_127814	-0.861895	1.46711	DLBCL	capBEC	-0.326055
LN012_314870	-0.711168	-3.2724	rLN	capBEC	-0.119317
LN012_512280	-1.3792	2.99194	DLBCL	rBEC	-0.241945
LN012_251847	-1.38418	-0.056718	rLN	vnBEC	-0.5057
LN012_866293	-3.8927	2.98479	FL	artBEC	-0.0415491
LN012_735763	1.24572	-3.13244	rLN	capBEC	-0.331737
LN012_695425	-0.740315	-1.22947	FL	capBEC	-0.37163
LN012_358797	0.193083	-1.6336	FL	capBEC	-0.335153
LN012_882891	-3.52604	3.12691	DLBCL	artBEC	-0.0789998
LN012_142648	-0.590007	-2.30384	rLN	vnBEC	-0.125464
LN012_21519	-0.837406	-3.02942	FL	capBEC	0.17248
LN012_775441	-0.782221	-1.0378	rLN	capBEC	-0.376624
LN012_119881	2.39825	3.66981	DLBCL	rBEC	0.155463
LN012_153010	-1.17854	-1.01635	rLN	capBEC	-0.358393
LN012_585790	-3.37597	-1.74197	FL	capBEC	-0.33484
LN012_864801	-1.75897	-3.19684	FL	capBEC	-0.222173
LN012_681454	-3.57806	2.84361	FL	artBEC	-0.134988
LN012_324773	-1.36974	1.32837	DLBCL	capBEC	-0.133013
LN012_877715	-0.226979	-3.04822	FL	capBEC	-0.0188042
LN012_620062	-3.66433	-2.04924	rLN	capBEC	-0.300208
LN012_717306	0.466126	-1.84507	FL	capBEC	0.00795639
LN012_362642	-1.25618	-2.37084	rLN	capBEC	-0.436359
LN012_431344	-1.09704	-0.193637	FL	capBEC	-0.124214
LN012_545073	-1.26032	1.18259	DLBCL	capBEC	-0.116131
LN012_282875	-0.406507	-0.384707	FL	capBEC	-0.257384
LN012_774996	0.0831213	-0.0280285	FL	capBEC	-0.394031
LN012_715930	-3.24709	2.57667	FL	capBEC	-0.162223
LN012_883920	-0.707746	0.162642	FL	capBEC	-0.107252
LN012_435498	2.07499	3.56214	DLBCL	rBEC	0.366025
LN012_39277	-1.79153	0.819761	DLBCL	capBEC	0.146606
LN012_122318	0.148886	1.16468	DLBCL	vnBEC	0.279229
LN012_132511	-1.71298	2.80402	DLBCL	rBEC	-0.0787415
LN012_869644	3.76497	-2.36065	FL	vnBEC	-0.134166
LN012_314069	-0.594873	1.25862	DLBCL	vnBEC	0.230839
LN012_146481	-1.02722	1.36964	DLBCL	rBEC	-0.186037
LN012_883475	1.63783	-0.698242	FL	vnBEC	-0.0750697
LN012_430832	-1.32359	3.29463	DLBCL	rBEC	-0.255425
LN012_105248	0.144519	2.78136	DLBCL	rBEC	-0.102409
LN012_479619	-0.322249	-2.12627	FL	capBEC	-0.208981
LN012_682055	-1.27514	1.72605	DLBCL	rBEC	-0.282373
LN012_703626	-0.322313	2.4363	DLBCL	rBEC	-0.0947187
LN012_171325	-0.278576	-0.68065	FL	capBEC	-0.113248
LN012_2427	-0.573932	-2.12999	rLN	vnBEC	-0.253172
LN012_614147	-1.56336	3.16585	DLBCL	rBEC	-0.468503
LN012_368446	-0.797313	-3.24131	FL	capBEC	-0.0976996
LN012_380806	-1.58835	-2.26861	rLN	capBEC	-0.375771
LN012_449394	2.44395	3.90014	DLBCL	rBEC	0.489858
LN012_368739	2.64793	3.39565	DLBCL	rBEC	0.253683
LN012_542639	-4.61617	2.98791	FL	artBEC	-0.00773947
LN012_670973	-0.0486335	3.12941	DLBCL	rBEC	0.113323
LN012_384504	1.41967	-1.39837	FL	capBEC	-0.144041
LN012_542229	-1.92877	2.54807	DLBCL	capBEC	-0.0402228
LN012_252662	-1.5409	-2.96117	rLN	capBEC	-0.380814
LN012_351747	-0.434594	1.88349	DLBCL	rBEC	-0.137448
LN012_389597	-0.241273	-3.44072	rLN	vnBEC	-0.220427
LN012_570013	-1.33992	2.46794	DLBCL	rBEC	-0.473032
LN012_622723	-3.46137	-2.06199	FL	capBEC	-0.0752766
LN012_215817	-0.286104	-1.50152	FL	capBEC	-0.190359
LN012_176453	-4.50529	3.06595	FL	artBEC	0.121839
LN012_111604	-1.48912	-2.17165	FL	capBEC	-0.115951
LN012_668352	-3.0286	-1.74512	FL	capBEC	-0.182491
LN012_190540	0.434814	-2.7656	rLN	vnBEC	-0.303659
LN012_759711	0.852822	2.66261	DLBCL	rBEC	0.300584
LN012_491039	0.458121	0.263953	rLN	vnBEC	-0.222546
LN012_594994	-0.284941	2.2806	DLBCL	rBEC	-0.220533
LN012_297275	-2.33918	2.20707	DLBCL	capBEC	-0.11213
LN012_119313	-4.06111	2.90067	DLBCL	artBEC	-0.320482
LN012_222409	-0.5471	2.24221	DLBCL	rBEC	0.0462305
LN012_691916	-1.46067	2.92091	DLBCL	rBEC	-0.041846
LN012_292044	-2.22874	1.60054	DLBCL	capBEC	-0.153462
LN012_125939	-1.5772	0.327183	rLN	vnBEC	-0.278551
LN012_199739	-1.7824	3.70421	DLBCL	rBEC	-0.451547
LN012_47062	-3.7543	0.521734	FL	capBEC	-0.267383
LN012_54217	-4.72186	2.96938	FL	artBEC	-0.11927
LN012_619226	-1.17069	-1.4268	FL	capBEC	0.201727
LN012_750895	-0.210534	-3.70147	rLN	vnBEC	-0.377075
LN012_399740	-0.926326	1.25133	DLBCL	rBEC	0.43726
LN012_631330	-0.639132	-3.37902	FL	capBEC	-0.239414
LN012_338102	-0.756906	-2.02846	rLN	vnBEC	-0.354821
LN012_455350	-1.78499	-3.14365	rLN	capBEC	-0.427303
LN012_37463	-0.450032	-2.79219	rLN	vnBEC	-0.262232
LN012_60381	-1.69841	1.81066	DLBCL	capBEC	-0.262354
LN012_135776	-0.446318	2.24779	DLBCL	rBEC	-0.0207684
LN012_152814	2.1557	3.78357	DLBCL	rBEC	0.457283
LN012_443896	-3.01968	0.250752	FL	capBEC	-0.0837068
LN012_671143	-0.534382	-0.669511	FL	capBEC	-0.266789
LN012_598729	-3.50306	-1.01036	FL	capBEC	-0.244989
LN012_600224	2.4397	3.23962	DLBCL	rBEC	0.262464
LN012_241467	-1.12648	-0.915061	rLN	capBEC	-0.358039
LN012_205761	-3.3631	0.149932	FL	capBEC	-0.163271
LN012_334456	-0.805915	-2.0332	DLBCL	vnBEC	-0.175846
LN012_702094	-4.13765	2.19538	FL	artBEC	-0.195736
LN012_858748	-3.28095	-1.25935	FL	capBEC	-0.260366
LN012_584499	-2.79569	-0.467573	FL	capBEC	-0.262505
LN012_489393	-3.63923	-1.60784	rLN	capBEC	-0.359649
LN012_269069	-1.57761	2.36417	DLBCL	rBEC	-0.181992
LN012_760020	-1.8979	0.467459	DLBCL	capBEC	-0.211549
LN012_369136	-2.2139	-2.8323	rLN	capBEC	-0.435923
LN012_775960	-2.55854	-2.2483	FL	capBEC	0.265417
LN012_391243	-0.242001	2.27778	DLBCL	rBEC	-0.0971304
LN012_506914	-0.448505	-2.58827	FL	capBEC	-0.0401488
LN012_43290	3.4308	-2.44047	FL	vnBEC	-0.0885373
LN012_547692	2.40212	3.50359	DLBCL	rBEC	0.213511
LN012_782631	0.0563815	-1.24267	FL	capBEC	-0.226082
LN012_620182	-1.30328	0.463761	rLN	vnBEC	-0.261079
LN012_236848	-0.707088	-1.84758	rLN	vnBEC	-0.207987
LN012_520362	-2.59039	-2.92362	rLN	capBEC	-0.0182703
LN012_765350	-3.53613	-2.1851	FL	capBEC	0.0119161
LN012_115976	-1.32289	-1.72611	FL	capBEC	-0.211147
LN012_800623	-2.1024	2.21014	DLBCL	rBEC	-0.188365
LN012_44099	-2.22421	2.77713	DLBCL	rBEC	-0.382183
LN012_245272	-3.81579	1.74517	FL	capBEC	-0.178692
LN012_145895	-3.59705	-1.48012	FL	capBEC	-0.215532
LN012_192918	-1.12462	1.54897	DLBCL	rBEC	-0.309391
LN012_648191	1.09765	0.72108	rLN	vnBEC	-0.386017
LN012_857880	-0.4549	1.79497	DLBCL	rBEC	0.0170029
LN012_377161	-2.86187	-1.52579	FL	capBEC	-0.152806
LN012_756291	-2.99551	-0.112352	rLN	capBEC	-0.331628
LN012_253725	0.72817	-1.07225	FL	capBEC	-0.268372
LN012_342696	-3.44499	-1.20546	rLN	capBEC	-0.393253
LN012_280297	-0.560046	-0.766663	FL	capBEC	-0.270726
LN012_318055	-1.31605	-3.33574	rLN	capBEC	-0.488456
LN012_40151	1.90108	3.99432	FL	capBEC	-0.189963
LN012_417632	-0.222655	-1.66386	FL	capBEC	-0.37173
LN012_404831	-1.35838	-2.81749	FL	capBEC	-0.134146
LN012_708784	-2.28362	-2.70496	rLN	capBEC	-0.362706
LN012_216414	-0.825432	-2.12369	FL	vnBEC	-0.171326
LN012_511733	-0.991956	0.0275872	rLN	capBEC	-0.290399
LN012_268444	-2.26624	2.56188	DLBCL	rBEC	-0.177788
LN012_730699	-2.3495	-0.165992	rLN	capBEC	-0.263379
LN012_609595	0.611021	-1.78804	FL	capBEC	-0.1344
LN012_19546	-0.686728	0.489351	rLN	vnBEC	-0.143194
LN012_90668	3.14657	2.01068	DLBCL	rBEC	0.500351
LN012_360857	-3.91661	-1.07347	rLN	capBEC	-0.425805
LN012_193262	-2.57096	-1.44836	rLN	capBEC	-0.207564
LN012_183805	-0.658016	-0.902605	FL	capBEC	-0.188246
LN012_38254	1.16984	0.344961	FL	vnBEC	-0.200906
LN012_153848	1.02942	-3.68893	FL	vnBEC	-0.101751
LN012_439292	-1.24434	-1.96318	rLN	capBEC	-0.0680955
LN012_136204	-0.245346	1.83109	DLBCL	vnBEC	-0.212628
LN012_175802	-0.697659	-3.2288	rLN	capBEC	-0.247513
LN012_763984	-3.36132	-2.15175	FL	capBEC	-0.074402
LN012_269844	-3.16326	0.521935	rLN	capBEC	-0.359663
LN012_520647	-1.60945	3.23228	DLBCL	rBEC	-0.383687
LN012_657222	-0.271842	2.56716	DLBCL	rBEC	-0.119363
LN012_774441	-3.7076	2.86517	FL	artBEC	-0.0369161
LN012_26128	-0.0290854	2.20907	DLBCL	rBEC	-0.05666
LN012_291142	0.227429	0.564706	rLN	vnBEC	-0.118167
LN012_800361	-2.33204	-2.90928	rLN	capBEC	-0.207205
LN012_613796	-0.147796	1.0374	FL	rBEC	0.0217252
LN012_318840	-1.55512	-1.9027	rLN	capBEC	-0.277184
LN012_324211	-1.2669	-0.135693	rLN	capBEC	-0.279149
LN012_676435	-1.66803	-1.49105	FL	capBEC	-0.248605
LN012_808468	1.92099	3.5123	DLBCL	rBEC	0.0869835
LN012_728254	-0.852306	0.662961	rLN	vnBEC	-0.0397622
LN012_737817	-1.90209	-2.99672	rLN	capBEC	-0.386321
LN012_673290	-2.88336	-2.66119	rLN	capBEC	-0.378771
LN012_492155	-1.41845	-0.46357	FL	capBEC	0.128915
LN012_226093	-1.48023	2.61785	FL	rBEC	-0.113833
LN012_691850	-2.21453	-2.13682	rLN	capBEC	-0.234634
LN012_97807	0.0164528	-2.5783	FL	capBEC	-0.0694765
LN012_855560	-0.256759	2.13388	DLBCL	rBEC	-0.301309
LN012_168975	1.10716	-3.42304	rLN	vnBEC	-0.050028
LN012_411653	-2.26055	-1.64679	FL	capBEC	0.0279067
LN012_212769	-1.39085	2.16158	DLBCL	rBEC	-0.0995125
LN012_388298	-3.01447	-2.69686	FL	capBEC	0.0269445
LN012_529198	-2.49736	-2.68618	rLN	capBEC	-0.286796
LN012_131151	-1.29677	-0.668029	rLN	capBEC	-0.305791
LN012_131751	-3.52317	-1.24212	FL	capBEC	-0.263228
LN012_123167	-3.1027	-2.30762	rLN	capBEC	-0.365554
LN012_558766	-1.7584	3.04084	DLBCL	rBEC	-0.354816
LN012_483498	-2.24763	-0.786578	FL	capBEC	-0.278632
LN012_794016	-2.67374	-1.18433	FL	capBEC	-0.175926
LN012_273736	-1.56754	0.939327	DLBCL	capBEC	-0.138958
LN012_589623	-0.853178	1.63647	DLBCL	rBEC	-0.0356587
LN012_252737	0.158953	0.178801	FL	vnBEC	-0.0869511
LN012_828928	-4.25612	2.90988	DLBCL	artBEC	-0.172016
LN012_473821	-3.50141	-1.76165	FL	capBEC	-0.024493
LN012_561931	-3.77385	2.15906	FL	capBEC	-0.333961
LN012_547599	-2.15933	3.60003	DLBCL	rBEC	-0.343038
LN012_878133	-3.92737	0.0055472	FL	capBEC	-0.352954
LN012_739898	-3.4382	-0.312169	FL	capBEC	-0.0586486
LN012_53141	-3.47068	-2.17855	FL	capBEC	0.197109
LN012_553265	-1.03519	1.73877	DLBCL	rBEC	-0.251821
LN012_243427	-1.0186	-1.72681	rLN	capBEC	-0.373086
LN012_430463	-0.822188	3.08385	DLBCL	rBEC	0.0803315
LN012_471898	-4.2379	2.78204	FL	artBEC	-0.324538
LN012_585279	1.35393	0.625334	FL	vnBEC	-0.148625
LN012_125560	-1.51432	-1.17488	DLBCL	capBEC	-0.261253
LN012_493641	-1.2684	-0.901998	rLN	capBEC	-0.226359
LN012_150800	1.84225	3.86093	DLBCL	rBEC	0.448778
LN012_139236	-3.90574	2.77574	FL	artBEC	-0.0990308
LN012_639518	-0.2099	2.6242	DLBCL	rBEC	-0.192275
LN012_879385	-0.815858	2.31534	DLBCL	rBEC	-0.214255
LN012_575114	-1.69152	-0.964694	rLN	capBEC	-0.215338
LN012_142062	-3.82575	-2.054	FL	capBEC	-0.113395
LN012_785308	-3.80997	2.68821	DLBCL	artBEC	-0.229574
LN012_263617	-4.16863	-0.858364	rLN	capBEC	-0.258886
LN012_261202	-4.0864	-1.29992	FL	capBEC	-0.079463
LN012_718432	0.374762	1.48478	DLBCL	vnBEC	-0.345168
LN012_707490	-1.45507	0.192363	rLN	vnBEC	-0.172092
LN012_369513	-3.64982	-0.306117	rLN	capBEC	-0.361002
LN012_718929	-1.48876	-3.60799	FL	capBEC	-0.103371
LN012_424396	-0.977946	1.38838	DLBCL	vnBEC	-0.197894
LN012_250276	-2.02465	-0.679771	FL	capBEC	-0.117405
LN012_498533	-2.07967	-1.68317	FL	capBEC	-0.386528
LN012_883984	-1.14038	-1.74983	rLN	capBEC	-0.00927958
LN012_691263	-2.47876	-2.40691	rLN	capBEC	-0.210207
LN012_307979	-0.604281	1.66601	DLBCL	rBEC	0.0321472
LN012_93513	-3.21651	-1.49	FL	capBEC	-0.255697
LN012_226083	0.525859	-2.81732	FL	capBEC	-0.172131
LN012_608202	-1.47997	0.373181	rLN	vnBEC	-0.154383
LN012_542201	-3.95309	-1.84824	FL	capBEC	-0.120769
LN012_392552	-1.30633	-1.26079	rLN	capBEC	-0.270261
LN012_697257	-1.25241	-1.61675	FL	capBEC	-0.0413926
LN012_736189	-3.92114	-1.17939	FL	capBEC	-0.163818
LN012_487943	-0.715372	-3.42246	rLN	capBEC	0.474093
LN012_563489	-3.20336	-1.444	FL	capBEC	-0.146304
LN012_866023	-0.61098	1.47091	DLBCL	vnBEC	-0.0954924
LN012_717262	-4.04105	-1.75103	FL	capBEC	-0.356374
LN012_840296	-1.58463	3.43314	DLBCL	rBEC	-0.258112
LN012_182035	1.47624	-2.49576	rLN	vnBEC	-0.39721
LN012_319758	-2.12884	-2.64201	rLN	capBEC	-0.275007
LN012_709450	-3.76474	0.397158	FL	capBEC	-0.20958
LN012_42996	-4.05397	-0.855976	rLN	capBEC	-0.126758
LN012_350874	-1.28183	-1.0624	rLN	capBEC	-0.404038
LN012_535663	-2.94969	-0.464634	rLN	capBEC	-0.245117
LN012_818531	0.471339	-1.52271	FL	capBEC	-0.00430534
LN012_118958	-4.28399	2.5261	FL	artBEC	-0.138167
LN012_716332	-1.74105	-3.65421	FL	capBEC	-0.184401
LN012_873451	-1.25931	-2.36803	FL	capBEC	-0.291586
LN012_778171	0.38708	1.88627	DLBCL	rBEC	-0.204212
LN012_494032	1.808	-0.242896	FL	vnBEC	-0.389615
LN012_304175	-1.80129	-2.63598	FL	capBEC	-0.295367
LN012_860925	0.150198	-0.113454	FL	capBEC	-0.11577
LN012_786968	2.39046	0.349567	FL	vnBEC	-0.176956
LN012_435675	-3.2401	1.62945	DLBCL	capBEC	-0.0657862
LN012_662671	-1.10517	-0.97162	rLN	capBEC	-0.480389
LN012_592963	-1.79247	3.3017	DLBCL	rBEC	0.09628
LN012_452491	-2.27375	-1.03141	rLN	capBEC	-0.286388
LN012_222125	-2.61827	-2.99819	rLN	capBEC	-0.234482
LN012_840084	-2.91844	1.64638	FL	capBEC	-0.167277
LN012_504991	-1.06085	-3.69071	rLN	capBEC	-0.24849
LN012_422027	-2.95161	-1.33908	FL	capBEC	-0.0796152
LN012_421098	-3.55822	3.23254	DLBCL	artBEC	-0.223124
LN012_172499	-0.817175	2.35068	DLBCL	rBEC	-0.202588
LN012_56119	-2.92335	-0.778842	FL	capBEC	-0.410654
LN012_616560	0.14017	1.1786	DLBCL	vnBEC	0.273464
LN012_467335	-2.85504	-3.01777	FL	capBEC	-0.208118
LN012_282022	-4.22337	-0.0308121	FL	capBEC	-0.0743379
LN012_331253	-0.89453	2.1277	DLBCL	capBEC	-0.327444
LN012_214476	-0.424512	-1.13374	FL	capBEC	-0.151017
LN012_755694	-1.93834	-2.13164	rLN	capBEC	-0.434351
LN012_75122	-0.351939	1.34092	DLBCL	vnBEC	-0.238257
LN012_496856	-1.23587	1.26768	DLBCL	vnBEC	-0.265036
LN012_95814	-1.23474	-0.383494	rLN	capBEC	-0.241245
LN012_38834	-1.07877	-1.20485	rLN	capBEC	-0.146852
LN012_494779	-3.34484	-0.774133	FL	capBEC	-0.0650291
LN012_588064	-2.07918	-2.61528	rLN	capBEC	-0.502335
LN012_84976	-0.455965	2.36387	DLBCL	rBEC	-0.0130129
LN012_52619	-1.00259	-2.79531	FL	capBEC	-0.085819
LN012_50412	-2.314	-1.43655	FL	capBEC	-0.109625
LN012_261237	-0.135294	0.520054	FL	vnBEC	-0.0252348
LN012_712992	-2.35593	1.99092	DLBCL	capBEC	-0.362458
LN012_98069	-0.628644	2.12683	DLBCL	vnBEC	-0.167461
LN012_694439	-2.21557	-1.4816	FL	capBEC	-0.204136
LN012_511581	-2.9284	-0.543995	rLN	capBEC	-0.329584
LN012_455985	-0.893118	-1.83136	rLN	capBEC	-0.30224
LN012_424739	-1.52661	-1.29549	rLN	capBEC	-0.201737
LN012_402905	-2.08733	-0.995645	FL	capBEC	-0.320514
LN012_304855	-1.27616	-0.511528	FL	capBEC	-0.327642
LN012_855359	-1.06398	-1.99652	rLN	capBEC	-0.243164
LN012_472109	-3.55469	-1.78338	rLN	capBEC	-0.480102
LN012_546748	-2.03114	-1.70071	FL	capBEC	-0.103497
LN012_238435	-2.6155	-1.14537	rLN	capBEC	-0.405268
LN012_688962	-2.33894	-1.31256	rLN	capBEC	-0.233601
LN012_426834	-3.73431	-1.16059	FL	capBEC	0.133954
LN012_519789	-3.06667	-2.31967	rLN	capBEC	-0.327303
LN012_415152	-1.36974	-1.92031	rLN	capBEC	-0.219571
LN012_46954	-1.23136	-0.640338	FL	capBEC	-0.19959
LN012_147599	-2.8406	-0.29447	FL	capBEC	-0.176732
LN012_708292	-3.18577	-0.961535	FL	capBEC	-0.258338
LN012_296074	-3.7613	0.114785	FL	capBEC	-0.348812
LN012_498750	-2.44368	-1.0917	rLN	capBEC	-0.465979
LN012_129953	-0.776699	-2.94368	FL	capBEC	-0.275947
LN012_616751	-3.58112	2.02774	FL	capBEC	-0.0863643
LN012_153711	-1.89621	-3.1038	rLN	capBEC	-0.26384
LN012_696375	-0.793975	1.99872	DLBCL	rBEC	-0.174419
LN012_734862	-2.08254	1.96989	DLBCL	capBEC	-0.21216
LN012_549490	-3.63388	-1.13957	FL	capBEC	-0.360948
LN012_503833	-0.940133	0.277704	rLN	vnBEC	-0.372523
LN012_16199	-2.84432	-1.55903	FL	capBEC	-0.203046
LN012_220613	-3.53716	2.2801	DLBCL	artBEC	0.114246
LN012_118888	-0.946268	0.23982	rLN	vnBEC	-0.173217
LN012_784894	-0.738879	-2.00474	rLN	capBEC	-0.230707
LN012_124269	1.8104	3.36995	DLBCL	rBEC	0.346565
LN012_790181	-2.26192	-1.74813	rLN	capBEC	-0.160488
LN012_623448	-2.40191	-2.65488	rLN	capBEC	-0.356025
LN012_266198	-1.00627	1.97613	DLBCL	rBEC	-0.223765
LN012_754070	-1.83949	-3.42696	FL	capBEC	-0.111189
LN012_330174	-1.24752	-1.04057	FL	capBEC	-0.278511
LN012_59523	-2.96031	-0.626529	FL	capBEC	-0.273787
LN012_361714	-2.09892	-0.446139	rLN	capBEC	-0.284829
LN012_176765	-1.34163	-1.69698	rLN	capBEC	-0.314306
LN012_796409	-4.0707	2.23351	FL	artBEC	-0.243156
LN012_527118	-2.2589	-3.00026	rLN	capBEC	-0.308512
LN012_348485	-3.45889	1.21105	FL	capBEC	0.0256557
LN012_738316	-2.60547	-0.951342	rLN	capBEC	-0.336015
LN012_367686	-2.99096	-1.02155	FL	capBEC	-0.0887001
LN012_121858	-1.76891	-3.41252	rLN	capBEC	-0.210544
LN012_358000	-3.91185	0.488097	DLBCL	capBEC	-0.250473
LN012_83810	-1.27394	2.57966	DLBCL	rBEC	-0.0826237
LN012_170383	-4.15839	2.25451	FL	artBEC	-0.13283
LN012_393743	-3.52855	0.110951	rLN	capBEC	-0.453627
LN012_133037	-2.43392	-1.20872	rLN	capBEC	-0.132263
LN012_543540	-4.05	-1.21413	FL	capBEC	-0.300523
LN012_393818	-1.59076	2.34355	FL	capBEC	-0.225246
LN012_801566	-3.87155	-1.60006	rLN	capBEC	-0.475804
LN012_359325	-1.01581	0.0265483	rLN	capBEC	-0.250451
LN012_197114	-2.84013	-2.75544	FL	capBEC	-0.333574
LN012_453488	-4.09412	2.42459	DLBCL	artBEC	-0.359169
LN012_638604	-1.41546	1.46219	DLBCL	capBEC	-0.277276
LN012_252818	-0.890229	1.58077	DLBCL	rBEC	-0.261039
LN012_369836	-3.85914	-1.26893	FL	capBEC	-0.226532
LN012_352899	-2.9251	-1.8909	rLN	capBEC	-0.491158
LN012_296175	-4.51924	1.06446	FL	artBEC	-0.0854752
LN012_629567	0.14541	0.295459	FL	vnBEC	-0.106634
LN012_869319	-3.93382	1.15183	FL	capBEC	0.252776
LN012_507852	-3.82736	-1.43725	FL	capBEC	-0.138577
LN012_662147	-2.12109	-1.85139	rLN	capBEC	-0.261692
LN012_193117	-4.10271	-1.6205	FL	capBEC	-0.240048
LN012_584045	-3.25295	-2.22458	FL	capBEC	0.155711
LN012_714712	-3.45356	-1.25609	FL	capBEC	-0.281865
LN012_533061	-1.25649	-0.229601	rLN	vnBEC	-0.244227
LN012_561269	-2.84558	-1.69946	rLN	capBEC	-0.368814
LN012_864268	-2.6327	-2.38405	rLN	capBEC	-0.212467
LN012_386626	-1.74053	-1.24252	FL	capBEC	-0.0394532
LN012_280060	-1.35906	-3.28969	FL	capBEC	0.0996257
LN012_248105	-4.10904	2.30628	FL	artBEC	-0.29716
LN012_654497	-4.10926	2.71661	FL	artBEC	-0.101812
LN012_18954	-4.50242	0.804511	rLN	capBEC	-0.203441
LN012_519872	-2.73134	-1.88693	FL	capBEC	-0.238393
LN012_132733	-3.84258	-1.60111	rLN	capBEC	-0.322966
LN012_733943	-4.25829	2.05817	FL	artBEC	-0.337973
LN012_117306	-1.04096	0.97211	DLBCL	vnBEC	-0.181809
LN012_100387	-4.34657	-0.721855	FL	capBEC	-0.269236
LN012_505012	-4.25127	2.61373	DLBCL	artBEC	-0.0680996
LN012_835200	-2.19142	-2.09494	rLN	capBEC	-0.337961
LN012_655375	-3.35959	1.57371	rLN	capBEC	-0.165932
LN012_383829	-3.84442	1.20724	FL	capBEC	-0.311673
LN012_319105	-2.49576	-1.50727	FL	capBEC	-0.28321
LN012_651904	-3.36818	-1.08348	rLN	capBEC	-0.337443
LN012_735794	-4.00215	-1.21747	rLN	capBEC	-0.275497
LN012_566564	-2.64291	-1.63921	FL	capBEC	-0.134106
LN012_517563	-3.11085	1.43361	DLBCL	capBEC	-0.127
LN012_510077	-1.77417	1.8394	DLBCL	rBEC	-0.115607
LN012_371924	-1.29574	-1.39349	rLN	capBEC	-0.299217
LN012_33513	-3.90076	-0.397652	FL	capBEC	-0.34612
LN012_658604	-2.12569	-1.51191	rLN	capBEC	-0.233316
LN012_99371	-3.54558	0.227737	FL	capBEC	-0.0288348
LN012_631393	-3.29663	0.0383485	rLN	capBEC	-0.183521
LN012_217351	-1.57579	-2.93586	rLN	capBEC	-0.317112
LN012_381704	-1.44302	-1.46667	rLN	capBEC	-0.160823
LN012_548031	-2.67985	-1.43855	rLN	capBEC	-0.330038
LN012_171285	-1.68016	3.0811	DLBCL	rBEC	-0.26243
LN012_684043	-2.5159	-2.87667	FL	capBEC	-0.284381
LN012_316593	-2.25013	-1.45429	FL	capBEC	-0.120771
LN012_492461	-1.77922	-2.84216	rLN	capBEC	-0.15517
LN012_573183	-2.52643	-1.22393	FL	capBEC	-0.267401
LN012_122029	-3.29526	-1.42783	FL	capBEC	-0.227604
LN012_416993	-1.29523	-0.945038	FL	capBEC	-0.0875928
LN012_703617	-3.1434	-1.37266	FL	capBEC	-0.319525
LN012_350423	-2.94138	0.923109	FL	capBEC	-0.0702549
LN012_385388	-1.84108	-2.70176	rLN	capBEC	-0.295445
LN012_310891	-1.94242	2.10442	DLBCL	capBEC	-0.0315775
LN012_197005	-1.89442	-0.392157	FL	capBEC	-0.0367137
LN012_666608	-1.01602	0.00351844	rLN	vnBEC	-0.151692
LN012_47937	-2.35761	-2.74285	rLN	capBEC	-0.355207
LN012_407447	-3.1776	-1.28557	FL	capBEC	-0.197664
LN012_452582	-2.29949	-2.73653	rLN	capBEC	-0.179951
LN012_36849	-1.16884	0.368008	rLN	vnBEC	-0.327163
LN012_168983	-2.53319	-1.7423	FL	capBEC	-0.097683
LN012_761755	-1.96176	0.27678	rLN	vnBEC	-0.19298
LN012_787305	-2.84429	0.28571	FL	capBEC	-0.159397
LN012_659422	-3.03658	0.790412	rLN	capBEC	-0.342014
LN012_777578	-2.11335	-2.44212	rLN	capBEC	-0.325932
LN012_378423	-2.00985	-0.56797	FL	capBEC	0.0567783
LN012_220961	-1.64315	-0.0386738	rLN	vnBEC	-0.329229
LN012_323992	-1.69461	-0.365884	DLBCL	capBEC	-0.173964
LN012_287519	-2.47878	-0.647389	rLN	capBEC	-0.292787
LN012_150418	-3.53463	-0.975463	FL	capBEC	-0.0884485
LN012_721786	-1.98931	-1.57867	FL	capBEC	-0.20554
LN012_666348	-4.26928	-0.0928732	FL	capBEC	-0.249397
LN012_309990	-2.35561	2.57521	DLBCL	rBEC	-0.317139
LN012_140590	-3.16312	1.70796	FL	capBEC	-0.0850081
LN012_383990	-3.08402	0.278074	rLN	capBEC	-0.241501
LN012_477158	-2.90148	-1.72259	rLN	capBEC	-0.228742
LN012_180918	-0.786931	0.254716	rLN	vnBEC	-0.246897
LN012_594283	-2.17868	-1.80435	rLN	capBEC	0.0410251
LN012_848778	-3.58909	-1.58525	FL	capBEC	-0.169105
LN012_727057	-2.82068	-0.8773	rLN	capBEC	-0.430022
LN012_522063	-3.27209	0.647556	rLN	capBEC	-0.328506
LN012_155622	-1.96387	-2.95523	rLN	capBEC	-0.341153
LN012_379363	-2.89653	-1.59456	FL	capBEC	-0.356186
LN012_153678	-2.20917	-0.689521	FL	capBEC	-0.379836
LN012_129885	-2.04278	-1.6019	FL	capBEC	-0.139722
LN012_542392	-2.74675	-1.99445	FL	capBEC	-0.111789
LN012_602896	-4.60123	2.13263	FL	artBEC	-0.012237
LN012_282478	-3.25079	-0.93173	rLN	capBEC	-0.174206
LN012_183217	-0.26179	0.970252	FL	vnBEC	-0.150779
LN012_453817	-1.62308	-2.3867	rLN	capBEC	-0.137015
LN012_742640	-1.23564	0.251526	rLN	vnBEC	-0.402654
LN012_202400	-3.03634	0.472149	rLN	capBEC	-0.352533
LN012_876869	-1.62476	-1.07166	rLN	capBEC	-0.298693
LN012_364153	-0.488258	2.73792	DLBCL	rBEC	-0.097432
LN012_21021	-1.1552	0.0381178	rLN	vnBEC	-0.35426
LN012_880037	-3.62927	-0.35775	rLN	capBEC	0.413287
LN012_530722	-3.05799	0.366871	rLN	capBEC	-0.188435
LN012_539329	-2.67599	-0.517421	FL	artBEC	-0.140145
LN012_376111	-4.39563	2.07328	FL	artBEC	-0.0981727
LN012_326440	-3.9911	-0.826914	FL	capBEC	-0.316661
LN012_413539	-1.22914	0.276991	rLN	vnBEC	-0.259082
LN012_108188	1.43433	0.652568	FL	vnBEC	0.0712559
LN012_648276	-1.3299	0.702547	DLBCL	capBEC	-0.115759
LN012_847774	-2.78234	-1.78835	rLN	capBEC	-0.0989262
LN012_679367	-1.55771	-0.631857	FL	capBEC	-0.20749
LN012_483325	-2.23846	-2.28304	rLN	capBEC	-0.327602
LN012_331802	-3.82408	-0.650108	FL	capBEC	-0.19294
LN012_478661	-3.60415	0.187705	FL	capBEC	-0.246229
LN012_488355	-1.74847	-1.87965	FL	capBEC	-0.0984703
LN012_493555	-1.41416	-0.490995	rLN	capBEC	-0.207472
LN012_403340	-2.25995	-1.83498	FL	capBEC	-0.0663528
LN012_92642	-4.25529	1.6703	FL	artBEC	0.0706121
LN012_471870	-2.57794	1.6702	DLBCL	capBEC	-0.294362
LN012_876066	-1.11569	0.840523	FL	vnBEC	-0.0832448
LN012_574979	-2.66763	-1.0467	FL	capBEC	-0.219303
LN012_499796	-2.65756	-1.6865	rLN	capBEC	-0.380692
LN012_216024	-4.1514	-1.28146	rLN	capBEC	-0.364061
LN012_501969	-2.01034	-0.570921	FL	capBEC	0.0163635
LN012_173793	-4.06927	0.356243	DLBCL	capBEC	-0.109964
LN012_665528	-1.83652	2.03023	DLBCL	capBEC	0.0929874
LN012_424997	-2.35344	-2.04789	rLN	capBEC	-0.164627
LN012_217043	-2.53125	-1.71409	FL	capBEC	-0.300729
LN012_643039	-0.598935	1.77877	DLBCL	rBEC	-0.26083
LN012_340659	-1.7303	2.29748	DLBCL	capBEC	-0.0650458
LN012_171773	-2.8907	1.10829	FL	capBEC	0.13239
LN012_759534	-2.11714	-1.77077	rLN	capBEC	-0.134538
LN012_688087	-2.3369	1.95096	FL	capBEC	-0.245842
LN012_703765	-1.8144	-0.801192	rLN	capBEC	-0.279404
LN012_114930	-4.43035	2.4999	rLN	artBEC	-0.226091
LN012_844722	-4.29671	1.53092	FL	artBEC	-0.0514746
LN012_224088	-3.40361	-0.0941476	FL	capBEC	-0.0690868
LN012_805497	-2.81214	-1.39325	FL	capBEC	0.166774
LN012_307347	-3.59216	-1.81136	FL	capBEC	-0.331826
LN012_340872	-2.75124	-0.670618	rLN	capBEC	-0.377199
LN012_90545	-3.86224	-1.79271	rLN	capBEC	-0.30672
LN012_367792	-1.90015	0.16336	rLN	vnBEC	-0.3709
LN012_283369	-2.54398	-1.29054	rLN	capBEC	-0.386557
LN012_64492	-3.10735	0.529954	rLN	capBEC	-0.289316
LN012_107173	-2.69843	-0.546082	rLN	capBEC	-0.113456
LN012_700626	-1.60966	-1.55059	rLN	capBEC	-0.238211
LN012_241060	-1.66813	-0.677044	FL	capBEC	-0.0394286
LN012_319444	-3.79943	0.3759	FL	capBEC	-0.381617
LN012_394309	-1.5666	-3.0786	rLN	capBEC	-0.251054
LN012_584035	-2.10715	-3.07166	rLN	capBEC	-0.201433
LN012_460255	-2.24766	-2.28472	rLN	capBEC	-0.446405
LN012_770886	-1.81184	0.375683	rLN	vnBEC	-0.290181
LN012_452333	-4.04857	-0.422369	FL	capBEC	-0.371259
LN012_214691	-3.39594	-0.0548912	rLN	capBEC	-0.29214
LN012_790923	-2.7448	-1.75696	rLN	capBEC	-0.434521
LN012_833429	-3.55055	-2.07175	FL	capBEC	-0.0488556
LN012_274276	-2.33411	-0.678386	rLN	capBEC	-0.254699
LN012_552182	-2.20215	-1.81134	FL	capBEC	-0.0622063
LN012_393211	-1.64965	-2.92019	rLN	capBEC	-0.0751524
LN012_212822	-3.39722	0.610713	rLN	capBEC	-0.110345
LN012_783214	-1.34012	-0.805701	rLN	capBEC	-0.263728
LN012_481908	-3.37106	-1.19028	FL	capBEC	-0.309204
LN012_682118	-3.27282	-0.929295	FL	capBEC	-0.210836
LN012_621538	-4.1554	-0.259331	FL	capBEC	-0.0167736
LN012_708887	-3.66269	-1.60675	FL	capBEC	-0.331202
LN012_698925	-0.610605	2.12201	DLBCL	rBEC	-0.011849
LN012_323507	-1.38488	1.31483	FL	capBEC	-0.366903
LN012_479507	-4.73329	2.53675	FL	artBEC	-0.239702
LN012_878554	-2.77869	-1.33673	FL	capBEC	-0.225566
LN012_68298	-2.68387	-1.28284	FL	capBEC	0.112481
LN012_483993	-2.69709	-2.63189	rLN	capBEC	-0.129708
LN012_135028	-1.4534	-1.39616	rLN	capBEC	-0.268813
LN012_561394	-1.77789	-0.867561	FL	capBEC	-0.181685
LN012_518601	-3.25342	0.434768	FL	capBEC	-0.0729396
LN012_772079	-2.17547	-1.71383	FL	capBEC	-0.169447
LN012_254129	-4.38695	1.59487	FL	artBEC	-0.141214
LN012_142870	-3.41509	-0.924606	FL	capBEC	-0.108118
LN012_329353	-3.72631	0.548934	rLN	capBEC	-0.224746
LN012_373174	-3.68331	-1.9758	FL	capBEC	0.00239474
LN012_728610	-3.31888	-0.22716	rLN	capBEC	-0.356966
LN012_412193	-2.22688	2.38162	DLBCL	capBEC	-0.271342
LN012_425106	-3.10048	-0.597637	rLN	capBEC	-0.403964
LN012_406064	-2.89083	-0.962128	FL	capBEC	-0.265534
LN012_292002	-1.07752	1.33921	DLBCL	capBEC	0.147436
LN012_816782	-3.93808	1.04209	FL	capBEC	0.0403044
LN012_319897	-4.44166	1.16359	rLN	artBEC	-0.285603
LN012_258391	-3.44674	0.37419	FL	capBEC	-0.40305
LN012_804417	-3.84413	1.39311	FL	capBEC	-0.100231
LN012_49669	-2.60821	1.0589	rLN	capBEC	0.17566
LN012_660611	-3.42788	-2.23124	FL	capBEC	-0.226201
LN012_863444	-1.75664	-2.60552	FL	capBEC	0.061788
LN012_10133	-4.14918	-1.51783	rLN	capBEC	-0.324979
LN012_27774	-4.42763	1.54236	DLBCL	artBEC	-0.186949
LN012_48831	-4.12376	0.0656444	FL	capBEC	-0.0711612
LN012_287490	-1.63731	-0.0928681	rLN	capBEC	-0.158692
LN012_635123	-2.1737	-1.91693	FL	capBEC	-0.0266203
LN012_80251	-2.87627	0.496065	DLBCL	capBEC	0.0261219
LN012_650511	-4.27275	0.100118	rLN	capBEC	-0.309737
LN012_78385	-2.64373	-1.39358	FL	capBEC	-0.100967
LN012_284087	-4.00296	-1.9235	rLN	capBEC	-0.114312
LN012_787419	-1.65804	-0.149223	rLN	vnBEC	-0.223125
LN012_814368	-1.59752	1.58151	DLBCL	capBEC	0.167873
LN012_467290	-3.72804	-0.929773	FL	capBEC	-0.188041
LN012_367039	-1.67329	-2.82159	FL	capBEC	-0.0574656
LN012_90289	-2.07809	2.07013	DLBCL	capBEC	0.0205689
LN012_733727	-3.19068	-0.15922	rLN	capBEC	-0.110926
LN012_249753	2.36093	0.477645	FL	vnBEC	0.160676
LN012_549952	-3.41853	-1.46967	DLBCL	capBEC	0.0329763
LN012_529371	-4.38882	1.67939	FL	artBEC	-0.299591
LN012_855339	-3.73894	-0.914783	rLN	capBEC	-0.133026
LN012_621177	-3.50693	0.188884	rLN	capBEC	-0.3317
LN012_638918	-1.00229	1.30143	DLBCL	vnBEC	-0.216618
LN012_631535	-2.4315	1.47747	DLBCL	capBEC	-0.0700954
LN012_455535	-3.16144	0.355298	rLN	capBEC	-0.332033
LN012_590851	-2.88302	-0.171709	rLN	capBEC	-0.318108
LN012_627226	-3.34703	0.342939	FL	capBEC	-0.131473
LN012_721978	-1.84901	1.80296	DLBCL	capBEC	-0.216918
LN012_380777	-3.83149	-1.63329	rLN	capBEC	-0.0823837
LN012_274761	-1.61032	-0.139374	rLN	capBEC	-0.381667
LN012_190469	-2.67137	-2.23817	rLN	capBEC	-0.263129
LN012_312209	-1.51538	1.69807	DLBCL	capBEC	0.321752
LN012_340788	-3.27743	-0.0534892	FL	capBEC	-0.285409
LN012_834186	3.96456	2.37416	DLBCL	rBEC	0.302027
LN012_416192	-2.34083	-1.29542	rLN	capBEC	-0.127341
LN012_563197	-3.92592	-1.63723	rLN	capBEC	-0.0564926
LN012_503822	-0.806363	-1.02958	FL	capBEC	-0.171772
LN012_346083	-2.10391	-1.73692	FL	capBEC	-0.235205
LN012_92020	-2.81482	0.35105	rLN	capBEC	-0.200678
LN012_474480	-3.20953	0.482566	rLN	capBEC	-0.399521
LN012_574137	-1.61828	-0.883858	rLN	capBEC	-0.308908
LN012_553010	-1.7547	-0.295978	FL	capBEC	-0.106058
LN012_851433	-1.96587	-2.54784	rLN	capBEC	-0.0625884
LN012_35767	-2.26467	2.28977	DLBCL	capBEC	0.394581
LN012_19618	-3.58771	0.970698	rLN	capBEC	-0.145212
LN012_709412	-2.24504	-1.19028	rLN	capBEC	-0.348432
LN012_864900	-2.54644	-2.09728	rLN	capBEC	-0.272122
LN012_294801	-3.17667	0.219655	FL	capBEC	-0.162984
LN012_734833	-2.91543	-0.678442	FL	capBEC	-0.0911614
LN012_159847	-2.76326	0.941207	rLN	capBEC	-0.263875
LN012_102825	-1.98763	-1.62632	FL	capBEC	-0.0515116
LN012_383735	-1.14337	0.0272123	rLN	vnBEC	-0.243574
LN012_2785	-4.22978	-0.46549	FL	capBEC	-0.219096
LN012_403928	-2.89756	0.056204	FL	capBEC	-0.0353339
LN012_642735	-1.61812	-0.880607	FL	capBEC	-0.160168
LN012_753049	-1.25542	1.36015	DLBCL	vnBEC	-0.164057
LN012_800607	-2.71836	-2.11845	rLN	capBEC	-0.368318
LN012_270197	-3.02189	-1.46634	FL	capBEC	-0.0907164
LN012_693601	-1.98238	-1.15307	FL	capBEC	-0.225643
LN012_149655	-3.09284	0.0826614	FL	capBEC	-0.0717507
LN012_461659	-3.88417	-0.878337	rLN	capBEC	-0.209915
LN012_824470	4.75254	1.80382	DLBCL	rBEC	0.634304
LN012_377356	-4.53056	1.46734	FL	artBEC	-0.0589999
LN012_765197	-3.73435	-1.86604	rLN	capBEC	-0.11392
LN012_100254	-2.0867	-1.91553	FL	capBEC	-0.193515
LN012_223137	-0.661251	0.379414	rLN	vnBEC	-0.176163
LN012_421349	-2.13521	-1.09395	rLN	capBEC	0.0755589
LN012_785092	-2.50152	-2.1834	rLN	capBEC	-0.288689
LN012_50560	-3.26041	1.38699	FL	capBEC	0.0263286
LN012_311787	-1.21182	0.384045	rLN	vnBEC	-0.273936
LN012_490855	-1.41782	0.268531	rLN	vnBEC	-0.404858
LN012_430592	-4.19019	-0.704318	FL	capBEC	-0.23356
LN012_774022	-1.19569	2.22532	DLBCL	rBEC	-0.402265
LN012_125887	-1.75926	-3.1796	rLN	capBEC	-0.0856092
LN012_852876	-3.29141	1.35761	FL	capBEC	-0.168722
LN012_178237	-0.864913	1.78809	DLBCL	rBEC	-0.366181
LN012_576590	-2.44049	-0.213226	DLBCL	capBEC	-0.132639
LN012_196129	-4.60832	2.21863	rLN	artBEC	-0.136912
LN012_796068	-3.99933	2.05732	FL	capBEC	-0.28261
LN012_599148	-3.9453	0.245443	rLN	capBEC	-0.22935
LN012_41921	2.13103	3.08742	DLBCL	rBEC	0.20685
LN012_437634	-1.76753	-2.91378	rLN	capBEC	-0.238779
LN012_696744	-2.33315	-1.36463	rLN	capBEC	-0.229511
LN012_366170	-3.75471	1.42047	rLN	capBEC	-0.317102
LN012_564454	-3.95416	1.76979	DLBCL	artBEC	0.286006
LN012_459028	-0.639151	1.9819	DLBCL	rBEC	0.067022
LN012_28074	-1.48916	0.989397	DLBCL	capBEC	-0.319749
LN012_636949	-3.97886	0.31176	FL	capBEC	-0.05177
LN012_76321	-2.52961	-0.00813511	rLN	capBEC	-0.217409
LN012_496575	-2.61991	-0.784706	rLN	capBEC	-0.231925
LN012_561735	-2.8767	-1.14915	FL	capBEC	0.00280662
LN012_357426	-2.0759	-2.19327	rLN	capBEC	-0.25154
LN012_678664	-1.99065	2.25904	DLBCL	capBEC	-0.198286
LN012_526790	-2.60366	0.32975	rLN	capBEC	-0.373557
LN012_772228	-3.76986	1.184	DLBCL	capBEC	-0.0269738
LN012_291983	-1.51958	0.173774	rLN	vnBEC	-0.135863
LN012_801419	-0.951807	1.50884	DLBCL	rBEC	-0.0242526
LN012_388152	-3.32596	0.459141	rLN	capBEC	-0.491581
LN012_295472	-4.61445	2.18516	rLN	artBEC	-0.159249
LN012_437793	-1.44588	-0.886116	rLN	capBEC	0.0715717
LN012_345245	-3.6295	-1.14606	rLN	capBEC	-0.407011
LN012_633569	-2.98534	-1.21131	rLN	capBEC	-0.232696
LN012_290814	-0.438852	1.4151	DLBCL	rBEC	0.279587
LN012_266983	-2.46405	-2.85689	rLN	capBEC	-0.09217
LN012_198831	-2.23616	0.723247	FL	vnBEC	-0.0382634
LN012_389288	-3.44008	1.51912	FL	capBEC	0.0903503
LN012_579121	-3.02444	-0.493028	rLN	capBEC	-0.271497
LN012_640210	-1.26572	0.553978	FL	vnBEC	-0.0775421
LN012_807066	-3.29279	0.457919	rLN	capBEC	-0.219181
LN012_812173	-2.75703	-0.637558	rLN	capBEC	-0.32482
LN012_142594	1.16696	4.30944	DLBCL	rBEC	0.300153
LN012_288319	-2.50284	0.182594	FL	capBEC	-0.184739
LN012_761870	2.08141	3.11774	DLBCL	rBEC	0.33047
LN012_99634	-2.3573	-1.50884	rLN	capBEC	-0.262111
LN012_658382	-2.25292	1.30421	FL	capBEC	0.0306775
LN012_30067	-3.37982	0.775669	rLN	capBEC	-0.244846
LN012_774613	-3.56749	-0.601361	rLN	capBEC	-0.392961
LN012_426653	-3.39108	0.075931	rLN	capBEC	-0.281809
LN012_262967	-2.71781	-2.23189	rLN	capBEC	-0.408059
LN012_817341	-3.9168	-1.15794	FL	capBEC	-0.191082
LN012_345540	-3.19883	-0.519225	rLN	capBEC	-0.313456
LN012_635183	-3.4437	0.250369	rLN	capBEC	-0.333704
LN012_739149	-1.324	0.83369	DLBCL	capBEC	0.199047
LN012_815185	-3.13717	-0.0370251	rLN	capBEC	-0.0858125
LN012_745041	-2.90032	-0.00458577	rLN	capBEC	-0.345622
LN012_109807	-3.76648	0.640406	FL	capBEC	-0.270957
LN012_274543	-3.31006	0.434031	rLN	capBEC	-0.227889
LN012_380985	-1.46767	-1.11975	FL	capBEC	-0.0450493
LN012_115457	-2.5091	1.43584	DLBCL	capBEC	-0.206562
LN012_65239	-3.2855	0.746328	rLN	capBEC	-0.314937
LN012_226917	-3.76634	-1.27063	FL	capBEC	-0.0394921
LN012_748568	-4.73714	2.41403	FL	artBEC	-0.183661
LN012_791785	-4.44597	2.27505	FL	artBEC	-0.410663
LN012_359090	-2.51513	-0.233106	rLN	capBEC	-0.44835
LN012_293682	-1.73876	3.44253	DLBCL	rBEC	-0.19256
LN012_744256	-4.25496	1.67915	FL	artBEC	0.14031
LN012_348466	-1.89193	1.62769	DLBCL	capBEC	-0.283704
LN012_226583	-3.04417	0.555695	rLN	capBEC	-0.360074
LN012_247071	-2.07495	0.157259	rLN	capBEC	-0.283245
LN012_541109	-3.12278	0.390095	FL	capBEC	-0.225729
LN012_676612	-2.48464	-1.80982	rLN	capBEC	-0.379357
LN012_313437	-3.67226	-0.865667	FL	capBEC	-0.148062
LN012_289877	-1.3216	0.741815	DLBCL	vnBEC	-0.0150574
LN012_766322	-2.91672	0.553463	FL	capBEC	-0.199558
LN012_359558	-1.87522	2.38664	DLBCL	capBEC	-0.178988
LN012_342353	-2.523	-0.546346	rLN	capBEC	0.108153
LN012_878674	-3.31826	-0.82583	FL	capBEC	-0.231624
LN012_420715	-3.07381	-0.149798	FL	capBEC	-0.181585
LN012_316262	-3.72787	-1.66312	rLN	capBEC	0.127494
LN012_193652	-2.76175	-0.865708	FL	capBEC	-0.0766054
LN012_491260	-3.49822	-0.81703	FL	capBEC	-0.202135
LN012_558094	-2.99404	0.463763	FL	capBEC	0.0499586
LN012_849515	-3.20652	0.793498	DLBCL	capBEC	-0.0677889
LN012_140936	-4.59346	2.17257	FL	artBEC	-0.0537494
LN012_762703	-2.37886	1.81128	FL	capBEC	-0.0273694
LN012_486887	-2.97884	-0.740947	rLN	capBEC	-0.301404
LN012_336250	-3.48979	0.330682	FL	capBEC	-0.21762
LN012_27232	-1.65741	-2.14662	rLN	capBEC	-0.119992
LN012_75897	-1.40681	0.909777	DLBCL	vnBEC	0.171397
LN012_423924	-4.20849	1.24979	FL	capBEC	0.0274585
LN012_348537	-4.11377	-0.685954	rLN	capBEC	-0.245452
LN012_489734	-3.06691	1.6593	rLN	capBEC	0.12716
LN012_36190	-3.90526	-0.0835146	FL	capBEC	-0.206871
LN012_195291	-2.81674	0.190167	rLN	capBEC	-0.160432
LN012_645914	-1.37713	-2.49064	FL	capBEC	-0.193409
LN012_184173	-1.40163	-2.09903	FL	capBEC	-0.0053618
LN012_405609	-3.11332	0.118965	rLN	capBEC	-0.331426
LN012_6938	-2.06843	-0.41685	rLN	capBEC	-0.232201
LN012_209822	-2.0546	-2.32332	FL	capBEC	-0.195421
LN012_675890	-3.77367	-0.814937	FL	capBEC	-0.0389128
LN012_647486	-2.69875	1.2282	DLBCL	capBEC	0.0619419
LN012_460209	-1.82788	-0.188696	rLN	vnBEC	-0.107654
LN012_228647	-4.27906	1.59007	FL	artBEC	-0.233489
LN012_417557	-2.58897	1.18495	FL	capBEC	-0.172726
LN012_664003	-1.87566	-0.787797	FL	capBEC	-0.183347
LN012_328298	-3.01415	-0.556985	rLN	capBEC	-0.118165
LN012_387026	-4.60301	2.04402	rLN	artBEC	-0.195135
LN012_120699	-2.6755	-1.46638	rLN	capBEC	-0.284485
LN012_875192	-1.90911	1.72632	DLBCL	capBEC	-0.33409
LN012_832852	-1.85677	-0.401363	DLBCL	capBEC	-0.164846
LN012_62574	-4.0555	1.02484	FL	capBEC	-0.139277
LN012_604732	-3.54001	1.31692	rLN	artBEC	-0.387103
LN012_246855	-2.79358	-0.186341	FL	capBEC	-0.228894
LN012_202601	-2.63179	-0.116228	rLN	capBEC	-0.335405
LN012_521903	-2.76671	1.4889	FL	capBEC	0.0352206
LN012_458272	-2.29957	-1.53303	rLN	capBEC	-0.209278
LN012_261091	-2.35274	-1.85057	FL	capBEC	-0.063077
LN012_467879	-4.75944	2.30103	FL	artBEC	0.055941
LN012_321485	-4.47812	1.50576	FL	artBEC	-0.16051
LN012_786079	-2.42957	-0.6041	rLN	capBEC	-0.320889
LN012_364845	-3.70706	0.66444	FL	capBEC	-0.314126
LN012_174649	-2.69683	0.00418321	rLN	capBEC	-0.266974
LN012_197981	-3.3687	-0.698841	FL	capBEC	-0.256198
LN012_153645	-2.33082	-1.63382	FL	capBEC	-0.109533
LN012_34052	-2.12232	1.27083	DLBCL	capBEC	-0.177667
LN012_255803	-4.18282	1.16658	FL	artBEC	-0.222721
LN012_157475	-4.4621	1.49449	FL	artBEC	-0.119234
LN012_667144	-3.03681	1.2273	FL	capBEC	0.0171171
LN012_339893	-3.79036	-0.173793	FL	capBEC	-0.104725
LN012_616324	-3.03128	-1.26244	rLN	capBEC	-0.269485
LN012_222370	-3.28166	0.0525475	FL	capBEC	-0.242611
LN012_239071	-2.63409	-0.804573	FL	capBEC	-0.258388
LN012_849204	-1.57973	1.23624	DLBCL	rBEC	0.312277
LN012_268334	-4.5697	1.88463	FL	artBEC	-0.217587
LN012_110606	-3.33783	0.300108	FL	capBEC	-0.24426
LN012_596347	-3.11029	-0.606386	FL	capBEC	0.0729015
LN012_642200	-1.63423	-1.47234	FL	capBEC	-0.230791
LN012_226644	-1.4701	1.77703	DLBCL	capBEC	0.453503
LN012_464887	-2.66028	-0.489492	rLN	capBEC	-0.244732
LN012_749278	-1.77689	1.68947	DLBCL	capBEC	-0.170385
LN012_440634	-4.17182	1.21497	FL	artBEC	-0.00892953
LN012_561777	-3.4295	0.605179	rLN	capBEC	-0.268496
LN012_878609	-2.04092	-0.691348	FL	capBEC	0.0420802
LN012_672631	-2.47249	-1.31794	rLN	capBEC	-0.158292
LN012_815290	-3.03085	-0.0760268	FL	capBEC	-0.251365
LN012_866599	-2.84758	-0.0239283	FL	capBEC	-0.285691
LN012_611493	-1.63503	0.106489	rLN	vnBEC	-0.177722
LN012_539685	-2.51619	0.811627	FL	capBEC	-0.242416
LN012_295041	-4.42109	1.43492	rLN	artBEC	-0.328199
LN012_14721	-2.21377	-0.55946	rLN	capBEC	-0.157152
LN012_741234	-2.33806	2.18348	DLBCL	capBEC	-0.315069
LN012_43721	-2.29413	0.0358385	FL	capBEC	-0.070341
LN012_800209	-2.99207	-0.398612	FL	capBEC	-0.127423
LN012_91826	-2.00274	-0.299307	FL	capBEC	-0.141624
LN012_559629	-0.887982	1.0933	FL	vnBEC	-0.039045
LN012_554003	-2.89648	-0.504065	rLN	capBEC	-0.036857
LN012_259667	-2.4346	-0.185634	FL	capBEC	-0.109416
LN012_835636	-3.31081	-0.136046	FL	capBEC	0.112365
LN012_647378	-2.02828	-0.599678	FL	capBEC	-0.236975
LN012_140233	-2.50842	-0.064799	FL	capBEC	-0.278525
LN012_12767	-2.47099	-0.107699	FL	capBEC	0.153354
LN012_668569	-2.65901	-1.04216	rLN	capBEC	-0.372794
LN012_267173	-1.83643	0.503752	DLBCL	capBEC	0.0102369
LN012_738198	-2.46457	0.0285642	FL	capBEC	-0.106791
LN012_650081	-2.70331	-0.241295	FL	capBEC	-0.165812
LN012_258956	-2.71319	-0.132664	rLN	capBEC	-0.233589
LN012_256618	-2.25757	0.620442	DLBCL	capBEC	-0.147336
LN012_383375	-2.05962	-0.946691	FL	capBEC	-0.0438137
LN012_429586	-1.82047	0.521959	DLBCL	capBEC	-0.0807295
LN012_141522	-2.10543	-0.422652	FL	capBEC	0.0568653
LN012_293425	-2.04668	0.642477	DLBCL	capBEC	-0.0423749
LN012_17896	-2.345	-0.746545	rLN	capBEC	-0.160573
LN012_131480	-1.98645	1.2143	DLBCL	capBEC	-0.165166
LN012_282637	-2.16554	0.834243	DLBCL	capBEC	-0.0620417
LN012_120544	-2.56903	0.440065	DLBCL	capBEC	0.0214293
LN012_644766	-2.67453	0.19982	rLN	capBEC	0.0484878
LN012_145512	-2.06771	1.00613	DLBCL	capBEC	-0.0123298
LN012_269707	0.0619397	3.34105	DLBCL	rBEC	0.24332
LN012_422060	0.563907	4.69176	DLBCL	rBEC	1.02307
LN012_781837	1.36039	4.16381	DLBCL	rBEC	0.456876
LN012_367517	4.82693	1.31411	FL	rBEC	0.017887
LN012_119302	0.553972	4.58344	DLBCL	rBEC	1.32786
LN012_822983	4.01059	-2.13685	FL	vnBEC	-0.038232
LN012_193624	-1.05177	3.69758	DLBCL	rBEC	-0.359633
LN012_774187	-4.19824	3.25411	DLBCL	artBEC	-0.17672
LN012_394319	0.0202837	3.16231	DLBCL	rBEC	-0.0478424
LN012_796981	0.628934	4.62736	DLBCL	rBEC	1.09461
LN012_528207	-0.850435	3.46645	DLBCL	rBEC	-0.268781
LN012_690637	0.650979	4.28318	DLBCL	rBEC	0.848856
LN012_776383	-2.80726	4.05004	DLBCL	artBEC	0.901555
LN012_879346	4.66302	0.901954	FL	rBEC	0.0334314
LN012_579692	0.699786	4.48168	DLBCL	rBEC	0.904227
LN012_225368	3.68138	-1.95324	FL	vnBEC	-0.167186
LN012_587414	0.0459111	3.33176	DLBCL	rBEC	0.37534
LN012_622986	3.8738	-1.23558	rLN	vnBEC	-0.065107
LN012_810811	0.658411	3.94226	DLBCL	rBEC	0.181803
LN012_732208	4.34766	0.571947	FL	rBEC	0.0251347
LN012_518859	2.45998	0.437712	FL	vnBEC	-0.0427047
LN012_2219	-2.94198	3.81833	DLBCL	artBEC	0.284974
LN012_63653	-2.84912	3.99826	DLBCL	artBEC	1.18256
LN012_836762	-2.72052	4.08848	DLBCL	artBEC	1.02694
LN012_382625	3.9154	-1.37975	FL	vnBEC	-0.165852
LN012_573336	-0.313474	3.46935	DLBCL	rBEC	0.0673235
LN012_103768	0.649079	4.12231	DLBCL	rBEC	0.510876
LN012_816798	1.11064	3.09243	DLBCL	rBEC	0.0435315
LN012_678030	-3.35374	3.70422	DLBCL	artBEC	0.261703
LN012_40940	0.258325	3.7277	DLBCL	rBEC	0.827135
LN012_694979	0.323916	4.63029	DLBCL	rBEC	1.25582
LN012_37787	4.69873	1.98709	DLBCL	rBEC	0.23742
LN012_521085	3.03671	-2.84422	FL	vnBEC	-0.188037
LN012_447598	-0.703942	2.97093	DLBCL	rBEC	-0.324594
LN012_557129	4.1597	1.00924	rLN	rBEC	0.68467
LN012_156955	1.37045	1.6278	FL	vnBEC	-0.19629
LN012_776039	-1.25736	3.82395	DLBCL	rBEC	-0.417211
LN012_402571	-0.469897	3.36741	DLBCL	rBEC	-0.35791
LN012_398031	0.62961	4.52172	DLBCL	rBEC	0.713684
LN012_90760	3.40104	-2.5851	FL	vnBEC	0.443839
LN012_446098	0.562135	4.38978	DLBCL	rBEC	0.833177
LN012_401583	3.20504	-1.72777	FL	vnBEC	-0.0701141
LN012_74662	2.0991	1.80486	FL	rBEC	-0.0499167
LN012_856195	-2.93496	3.97323	DLBCL	artBEC	0.776373
LN012_698274	3.43514	-2.26966	rLN	vnBEC	-0.183526
LN012_51024	-0.960491	3.44717	DLBCL	rBEC	-0.401428
LN012_59061	2.18426	1.69725	FL	rBEC	-0.20251
LN012_513115	0.684618	4.47612	DLBCL	rBEC	0.691801
LN012_235601	-0.276422	3.67999	DLBCL	rBEC	0.545473
LN012_202566	0.40593	4.76301	DLBCL	rBEC	1.39825
LN012_124244	-3.73898	3.53199	DLBCL	artBEC	0.0693042
LN012_271678	0.729954	4.4016	DLBCL	rBEC	0.501095
LN012_219564	2.55884	2.63083	DLBCL	rBEC	0.143421
LN012_575364	0.330989	3.93685	DLBCL	rBEC	0.655755
LN012_453042	-0.366671	3.58376	DLBCL	rBEC	-0.364906
LN012_691402	0.136711	4.48812	DLBCL	rBEC	0.831284
LN012_635422	1.69539	1.60992	FL	vnBEC	-0.0961232
LN012_379858	0.303961	4.55764	DLBCL	rBEC	0.722225
LN012_555760	0.541779	3.83893	DLBCL	rBEC	0.529843
LN012_56256	2.92401	1.55501	FL	rBEC	-0.17466
LN012_521161	0.671864	3.60916	DLBCL	rBEC	0.315978
LN012_267704	-3.74751	3.44413	DLBCL	artBEC	0.0883973
LN012_305332	-0.606855	4.57278	DLBCL	rBEC	0.596848
LN012_6007	2.98444	1.13861	DLBCL	rBEC	0.124907
LN012_281011	2.8806	1.64343	DLBCL	rBEC	0.247234
LN012_671323	3.39444	-1.55372	FL	vnBEC	-0.0417204
LN012_824491	2.1598	0.868931	FL	rBEC	-0.199156
LN012_608827	3.46885	-2.46719	FL	vnBEC	0.15313
LN012_474630	-0.444434	4.59926	DLBCL	rBEC	0.90736
LN012_233718	2.60723	1.28283	DLBCL	rBEC	-0.134234
LN012_799534	0.653326	4.21102	DLBCL	rBEC	0.904976
LN012_267307	-2.29578	3.33456	DLBCL	artBEC	-0.14237
LN012_564507	-0.0162887	4.4668	DLBCL	rBEC	0.663905
LN012_42950_2	-0.941765	3.75122	DLBCL	rBEC	-0.289446
LN012_94599	3.01405	-2.8798	rLN	vnBEC	-0.158769
LN012_573897	2.37251	1.0938	FL	rBEC	-0.120249
LN012_883118	0.532959	4.63455	DLBCL	rBEC	1.36822
LN012_801803	1.54602	1.96899	FL	rBEC	0.114382
LN012_650569	3.21583	-2.24036	rLN	vnBEC	-0.0936749
LN012_475940	3.48854	1.47014	DLBCL	rBEC	0.0588946
LN012_479705	2.72396	-1.98163	rLN	vnBEC	-0.173992
LN012_871861	2.95331	-1.60918	rLN	vnBEC	-0.217671
LN012_681686	0.673547	4.50259	DLBCL	rBEC	0.796841
LN012_781933	0.272842	4.06655	DLBCL	rBEC	0.660681
LN012_418849	0.920479	3.32194	DLBCL	rBEC	0.321413
LN012_401764	3.00551	1.24681	FL	vnBEC	0.0235876
LN012_869608	2.55562	1.10414	FL	rBEC	-0.152915
LN012_775220	2.25964	-1.27129	FL	vnBEC	-0.219138
LN012_21873	-0.997553	3.33068	DLBCL	rBEC	-0.2882
LN012_591394	2.24172	0.438832	FL	vnBEC	-0.0936428
LN012_775796	1.14599	-4.32581	FL	vnBEC	-0.0261123
LN012_726470	-0.599113	4.09058	DLBCL	rBEC	0.038041
LN012_856523	1.32066	2.33924	FL	rBEC	-0.0934351
LN012_638518	0.623155	3.58727	DLBCL	rBEC	0.279696
LN012_397819	0.559492	-1.64009	rLN	capBEC	-0.277364
LN012_277828	-0.715693	3.75422	DLBCL	rBEC	-0.00815347
LN012_760407	-2.33234	4.22449	DLBCL	artBEC	1.39047
LN012_252594	0.701502	4.28951	DLBCL	rBEC	0.670375
LN012_529642	0.960642	3.87556	DLBCL	vnBEC	0.272504
LN012_773257	1.28709	-4.14804	DLBCL	vnBEC	0.0745906
LN012_796937	-0.37521	4.47806	DLBCL	rBEC	0.562084
LN012_826772	-0.669139	3.54922	DLBCL	rBEC	-0.05726
LN012_661406	-0.1337	4.57661	DLBCL	rBEC	0.872218
LN012_739040	3.17114	-1.0809	rLN	vnBEC	-0.180155
LN012_677158	0.559006	3.41012	DLBCL	rBEC	0.375507
LN012_221121_2	3.92108	2.01573	DLBCL	rBEC	0.84839
LN012_282146_2	0.574448	4.66148	DLBCL	rBEC	1.23625
LN012_659028	0.50745	4.23326	DLBCL	rBEC	0.670678
LN012_382340	0.463231	4.6895	DLBCL	rBEC	1.00111
LN012_803007	-1.47422	3.80555	DLBCL	rBEC	-0.501281
LN012_609251	0.630787	4.66041	DLBCL	rBEC	1.20676
LN012_156722	-3.73827	3.66427	DLBCL	artBEC	0.150225
LN012_695651	-0.346868	4.09453	DLBCL	rBEC	0.310201
LN012_472074	2.71136	1.71025	FL	rBEC	-0.0553821
LN012_378591	1.87004	0.484985	FL	vnBEC	-0.127059
LN012_721377	0.488765	4.78952	DLBCL	rBEC	1.31839
LN012_613110	0.681997	4.18327	DLBCL	rBEC	0.633936
LN012_81314	0.730737	2.89877	DLBCL	rBEC	0.0346105
LN012_763902	-0.0159342	4.61553	DLBCL	rBEC	1.10852
LN012_777847	0.419862	4.79025	DLBCL	rBEC	0.814688
LN012_419132	3.27636	-1.44733	FL	vnBEC	0.0633552
LN012_48977	1.44126	2.71207	DLBCL	rBEC	0.275225
LN012_720562	-1.34055	3.87631	FL	rBEC	-0.242463
LN012_271465	-3.77769	3.54198	FL	artBEC	-0.110813
LN012_84405	-0.0603296	4.60773	DLBCL	rBEC	0.870109
LN012_831659	0.365606	3.56494	DLBCL	rBEC	-0.0177289
LN012_141206	-0.753633	3.48559	DLBCL	rBEC	-0.307388
LN012_501223	0.577691	2.63164	DLBCL	rBEC	-0.0562534
LN012_392122	0.713296	3.74264	DLBCL	rBEC	0.425841
LN012_730130	0.2728	3.69628	DLBCL	rBEC	0.226958
LN012_744260	-0.0878277	3.42242	DLBCL	rBEC	0.0131903
LN012_499330	2.81826	-2.53236	rLN	vnBEC	-0.0976198
LN012_518529	2.1566	-0.342383	FL	capBEC	-0.0949149
LN012_779875	0.278896	3.23905	DLBCL	rBEC	0.0433996
LN012_782597	-0.965569	3.73882	DLBCL	rBEC	-0.296829
LN012_226006	2.80684	1.23811	FL	rBEC	-0.14297
LN012_272828	-0.79849	4.04262	DLBCL	rBEC	0.167633
LN012_691138	-0.0450103	4.45017	DLBCL	rBEC	0.770025
LN012_342140	-1.38083	3.82129	FL	rBEC	-0.287492
LN012_578365	-3.79708	3.53778	FL	artBEC	-0.32788
LN012_536160	-0.386561	4.56085	DLBCL	rBEC	0.497418
LN012_875986	0.527989	4.71424	DLBCL	rBEC	1.02817
LN012_257641	-3.55701	3.5922	DLBCL	artBEC	0.4686
LN012_447546	2.54411	1.57363	FL	rBEC	-0.10884
LN012_221059	-0.499351	3.64891	DLBCL	rBEC	-0.0612941
LN012_293687	-1.1002	3.51741	DLBCL	rBEC	-0.292161
LN012_61676	-0.063929	3.98219	DLBCL	rBEC	0.29865
LN012_16155	-3.73797	3.49301	DLBCL	artBEC	0.249609
LN012_356222	0.448166	4.83841	DLBCL	rBEC	0.850142
LN012_4941	-2.85867	4.00818	DLBCL	artBEC	1.01904
LN012_456793	-2.50937	4.13676	DLBCL	artBEC	0.863824
LN012_463684	0.774746	-4.24046	FL	vnBEC	-0.227851
LN012_579695	0.315325	4.07225	DLBCL	rBEC	0.163155
LN012_121345	1.46207	2.11559	FL	vnBEC	-0.00514355
LN012_854315	0.399654	4.72751	DLBCL	rBEC	1.03684
LN012_235421	-0.873042	3.77227	DLBCL	rBEC	-0.339756
LN012_332056	-0.129111	3.62531	DLBCL	rBEC	0.121811
LN012_467604	0.829371	4.57719	DLBCL	rBEC	0.949171
LN012_681794	3.68177	2.26881	DLBCL	rBEC	0.570836
LN012_82243	1.34227	2.19579	FL	rBEC	0.128214
LN012_43928	1.66761	-1.38912	FL	vnBEC	-0.104511
LN012_148186	1.20834	0.179016	FL	vnBEC	-0.212219
LN012_680925	3.2385	1.07433	DLBCL	rBEC	0.12288
LN012_342284	-1.35434	3.89691	DLBCL	rBEC	-0.277528
LN012_802508	-1.06391	3.84434	DLBCL	rBEC	-0.328046
LN012_364459	1.50519	-3.9814	FL	vnBEC	-0.0373806
LN012_278022	0.640041	4.17741	DLBCL	rBEC	0.71315
LN012_386256	-0.593086	4.19353	DLBCL	rBEC	0.392789
LN012_812079	-0.0135617	4.58782	DLBCL	rBEC	0.858113
LN012_499394	-4.02046	3.4559	FL	artBEC	-0.120187
LN012_349261	-0.639336	3.64556	DLBCL	rBEC	-0.223979
LN012_825767	1.9064	0.629848	FL	vnBEC	0.0224454
LN012_2777_2	0.342918	4.53723	DLBCL	rBEC	0.587739
LN012_644078	0.287508	4.50098	DLBCL	rBEC	0.949092
LN012_160905	-1.21664	3.65067	FL	rBEC	-0.29399
LN012_704054	0.405297	4.1184	DLBCL	rBEC	0.457275
LN012_698859	-0.544194	4.30802	DLBCL	rBEC	0.603013
LN012_640123	-3.35774	3.33661	FL	artBEC	-0.315278
LN012_806306	1.76065	0.615925	rLN	vnBEC	-0.0575185
LN012_245803	-0.535789	3.54793	DLBCL	rBEC	0.035464
LN012_163349	0.497271	4.03159	DLBCL	rBEC	0.477127
LN012_595775_2	-0.652391	4.56815	DLBCL	rBEC	0.624294
LN012_823733	-0.247674	4.22161	DLBCL	rBEC	0.265785
LN012_701641	-1.80172	3.47601	DLBCL	rBEC	-0.472383
LN012_804492	0.273591	3.15333	DLBCL	rBEC	0.117253
LN012_307179	0.673894	4.77618	DLBCL	rBEC	1.26093
LN012_597970	-0.497397	3.88698	DLBCL	rBEC	0.330081
LN012_331911	0.0273593	3.21484	FL	rBEC	-0.351707
LN012_776103	0.488323	4.63286	DLBCL	rBEC	0.746729
LN012_476063	0.438966	4.61788	DLBCL	rBEC	0.766627
LN012_800004	0.113414	3.83637	DLBCL	rBEC	0.0830501
LN012_165855	-0.141727	4.10065	DLBCL	rBEC	0.54825
LN012_772661	-2.91722	0.618125	rLN	capBEC	-0.20471
LN012_801429	1.12594	2.49133	FL	rBEC	-0.159784
LN012_686513	0.971544	2.77229	DLBCL	rBEC	-0.0766171
LN012_588376	0.722474	3.20222	DLBCL	rBEC	0.125584
LN012_435893	0.433429	3.82272	DLBCL	rBEC	0.673961
LN012_512007	0.673659	4.26804	DLBCL	rBEC	0.738554
LN012_784758	0.358319	4.46229	DLBCL	rBEC	0.633346
LN012_492953	1.39553	-0.650874	rLN	capBEC	-0.229573
LN012_606874	-1.14859	3.73941	FL	rBEC	-0.348438
LN012_508718	-0.370485	3.91338	DLBCL	rBEC	0.333903
LN012_709078	-3.06756	2.93137	rLN	capBEC	-0.167871
LN012_544113	0.401059	4.05905	DLBCL	rBEC	0.82716
LN012_359688	-0.491879	2.82168	rLN	capBEC	-0.309869
LN012_555942	0.378716	4.56161	DLBCL	rBEC	1.06246
LN012_321647	0.79135	4.08846	DLBCL	vnBEC	0.429292
LN012_151837	0.373394	4.78556	DLBCL	rBEC	1.09148
LN012_448438	2.20621	-0.23447	FL	vnBEC	-0.140884
LN012_759922	1.10609	2.48994	FL	rBEC	-0.198004
LN012_606873	-0.753873	3.85117	DLBCL	rBEC	-0.271937
LN012_161712	0.201969	3.37661	DLBCL	rBEC	0.185661
LN012_158241	-0.513855	3.58701	DLBCL	rBEC	-0.444547
LN012_617490	1.45189	-2.21992	FL	capBEC	-0.259789
LN012_275021	0.958738	2.29144	FL	rBEC	-0.10271
LN012_147594	2.57337	-0.972643	FL	vnBEC	0.067288
LN012_639238	0.761413	4.23578	DLBCL	rBEC	0.836119
LN012_87197	0.384112	4.86766	DLBCL	rBEC	0.776611
LN012_764934	-0.0655348	2.09849	DLBCL	rBEC	0.212479
LN012_3253	-0.285776	3.28395	DLBCL	rBEC	-0.242455
LN012_440626	0.601379	4.62233	DLBCL	rBEC	0.936866
LN012_181899	1.84921	0.639942	rLN	vnBEC	-0.0698978
LN012_605298	-0.788814	3.48643	DLBCL	rBEC	-0.36589
LN012_564567	0.0271497	-0.896141	FL	capBEC	-0.257755
LN012_429483	-1.04169	3.30249	DLBCL	rBEC	-0.294209
LN012_871723	-0.948152	4.05306	DLBCL	rBEC	0.616426
LN012_3819	-1.26251	3.92481	DLBCL	rBEC	0.222266
LN012_794762	1.30377	-4.1533	FL	vnBEC	0.0383483
LN012_192486	0.548979	3.02932	DLBCL	rBEC	0.365708
LN012_677048	0.782676	4.59036	DLBCL	rBEC	0.927036
LN012_87215	1.15562	2.31664	FL	rBEC	-0.149501
LN012_593082	1.07993	2.49259	FL	rBEC	-0.0656189
LN012_343887	0.510148	4.41521	DLBCL	rBEC	0.600867
LN012_869884	1.18931	-1.95198	FL	capBEC	-0.0352726
LN012_478837	-0.836082	3.87058	FL	rBEC	-0.303832
LN012_276176	0.233286	3.41602	DLBCL	rBEC	0.311809
LN012_334018	-0.299435	4.28232	DLBCL	rBEC	0.56765
LN012_121081	0.016727	3.42972	DLBCL	rBEC	0.595802
LN012_847641	2.50562	-3.30317	rLN	vnBEC	-0.0961868
LN012_52883	0.814056	4.40822	DLBCL	vnBEC	0.624367
LN012_50459	-1.85314	2.80763	DLBCL	rBEC	-0.323112
LN012_365019	-2.67305	4.09428	DLBCL	artBEC	0.793061
LN012_564905	0.533559	4.80872	DLBCL	rBEC	1.27574
LN012_248706	-1.4695	3.75615	DLBCL	rBEC	-0.306933
LN012_591221	0.54689	4.49851	DLBCL	rBEC	1.1249
LN012_735883	0.198615	-0.607528	FL	capBEC	-0.363814
LN012_771252	-2.92928	3.82399	DLBCL	artBEC	0.66398
LN012_417632_2	1.38635	2.11425	FL	rBEC	-0.119417
LN012_77780	1.3483	-2.67511	FL	vnBEC	0.0938153
LN012_381092	2.32813	-0.820605	FL	vnBEC	-0.146452
LN012_504986	-0.706	4.06718	DLBCL	rBEC	-0.0186609
LN012_421202	-1.12355	3.88455	DLBCL	rBEC	0.12025
LN012_784319	0.662995	4.61207	DLBCL	rBEC	1.11628
LN012_861771	0.403551	4.4718	DLBCL	rBEC	1.08626
LN012_332777	-0.143458	3.39359	FL	rBEC	-0.0221644
LN012_815340	-1.29841	3.82644	DLBCL	rBEC	-0.244783
LN012_515575	0.0948854	3.53014	DLBCL	rBEC	-0.00945557
LN012_315980	2.49089	-1.45093	FL	vnBEC	0.0894983
LN012_780929	-1.05286	3.92405	DLBCL	rBEC	-0.0320905
LN012_238284	-0.823085	0.0642666	rLN	capBEC	-0.179872
LN012_389764	-0.441438	3.4881	DLBCL	rBEC	-0.221471
LN012_600979	0.438428	4.85005	DLBCL	rBEC	1.19969
LN012_307627	1.56621	-2.26185	rLN	capBEC	-0.0245818
LN012_827241	-1.27441	3.33531	DLBCL	rBEC	0.0440828
LN012_464401	-1.14861	3.97593	FL	rBEC	-0.259163
LN012_480813	2.8598	-3.095	FL	vnBEC	-0.0675677
LN012_826532	-3.97957	3.28115	FL	artBEC	-0.28757
LN012_845779	0.49899	4.32302	DLBCL	rBEC	0.510016
LN012_167236	1.05112	2.46375	FL	rBEC	-0.270572
LN012_455509	-0.567903	3.53355	DLBCL	rBEC	-0.087376
LN012_10275	-3.65394	3.45958	FL	artBEC	-0.295038
LN012_550972	0.363948	3.35691	DLBCL	rBEC	0.663303
LN012_520772	-1.45128	3.88585	DLBCL	rBEC	-0.276247
LN012_31698	0.508158	4.75443	DLBCL	rBEC	1.14115
LN012_274310	-1.06615	3.42817	DLBCL	rBEC	-0.257223
LN012_334896	0.263459	4.43404	DLBCL	rBEC	0.765811
LN012_167342	1.7989	-1.71568	rLN	capBEC	-0.083295
LN012_179602	0.0880568	3.81266	DLBCL	rBEC	0.171423
LN012_49651	-0.637949	1.91685	DLBCL	vnBEC	0.0622647
LN012_235539	1.47508	-2.54595	rLN	capBEC	-0.291661
LN012_287297	1.76105	-1.48696	rLN	capBEC	-0.144791
LN012_168220	0.908685	-3.16659	FL	capBEC	-0.428573
LN012_535419	-2.11248	2.81067	DLBCL	rBEC	0.255466
LN012_358381	-1.56569	3.78134	DLBCL	rBEC	-0.0993866
LN012_725176	-0.26513	2.46539	DLBCL	rBEC	-0.110497
LN012_520290	0.194374	4.85626	DLBCL	rBEC	1.24345
LN012_713911	-1.35688	3.87816	DLBCL	rBEC	-0.18018
LN012_735355	0.481191	-1.37652	FL	capBEC	0.178464
LN012_373947	2.40093	-2.07741	rLN	capBEC	-0.21293
LN012_542219_2	0.00632075	-1.83994	FL	capBEC	-0.16728
LN012_698625	0.321641	4.1007	DLBCL	rBEC	0.313244
LN012_166104	0.41272	2.80163	FL	rBEC	-0.0810393
LN012_764391	1.31269	-1.92005	rLN	capBEC	-0.129921
LN012_64983	1.68268	0.520866	FL	vnBEC	-0.0171799
LN012_190719	-0.103274	3.91247	DLBCL	rBEC	0.181493
LN012_341736	-0.237527	3.95775	DLBCL	rBEC	0.124555
LN012_407471	2.31996	-0.950178	rLN	vnBEC	0.344003
LN012_126242	-0.0781488	4.04098	DLBCL	rBEC	0.467455
LN012_130182	0.500704	4.44767	DLBCL	rBEC	0.88484
LN012_482987	1.81388	0.454464	FL	vnBEC	-0.268574
LN012_361927	0.215665	4.377	DLBCL	rBEC	0.681552
LN012_627372	0.692148	4.04433	DLBCL	rBEC	0.557193
LN012_580538	0.761178	2.76317	FL	rBEC	-0.0771052
LN012_600612	0.468008	3.39381	DLBCL	rBEC	0.657888
LN012_543836	2.2202	-0.338353	FL	capBEC	-0.191017
LN012_869671	0.89552	-1.27151	rLN	capBEC	-0.237591
LN012_811066	1.84344	-3.55669	FL	vnBEC	-0.197217
LN012_389262	-0.161147	3.34641	DLBCL	rBEC	-0.0515988
LN012_526705	0.838705	2.41768	FL	rBEC	-0.336836
LN012_718580	0.916734	2.47398	FL	rBEC	-0.0379621
LN012_247547	-1.00179	1.92249	FL	rBEC	-0.315455
LN012_233104	1.07353	2.43554	FL	rBEC	-0.207247
LN012_113640	-2.27606	-2.39897	rLN	capBEC	-0.284412
LN012_744028	0.701131	4.22742	DLBCL	rBEC	0.861438
LN012_288295	2.13203	-3.72063	rLN	vnBEC	-0.12946
LN012_838763	0.177459	2.18996	FL	rBEC	-0.0677911
LN012_165286	2.30836	-3.60532	rLN	vnBEC	-0.176383
LN012_449959	0.443404	3.15102	DLBCL	rBEC	0.0310989
LN012_569697	-0.611834	3.93265	DLBCL	rBEC	0.106758
LN012_650627	0.739936	3.81556	DLBCL	rBEC	0.663537
LN012_323036	1.84412	2.08742	DLBCL	rBEC	0.059821
LN012_531723	-0.231432	3.04768	DLBCL	rBEC	0.175767
LN012_81251	0.465514	4.36931	DLBCL	rBEC	1.11871
LN012_852866	0.340308	2.29745	FL	rBEC	0.164541
LN012_675494	1.90377	-2.54215	rLN	capBEC	-0.169497
LN012_365431	-1.37823	3.60281	DLBCL	rBEC	-0.428293
LN012_501138	0.571846	2.79401	FL	rBEC	-0.398145
LN012_169817	-1.87999	3.47863	DLBCL	rBEC	-0.186755
LN012_697049	0.273667	4.6612	DLBCL	rBEC	0.84742
LN012_578199	0.421393	3.1759	DLBCL	rBEC	0.189575
LN012_591257	0.768866	4.0189	DLBCL	vnBEC	0.545747
LN012_222776	0.242101	4.37074	DLBCL	rBEC	0.709096
LN012_599844	-3.98119	3.19632	FL	artBEC	-0.241578
LN012_400200	1.16648	2.21732	FL	rBEC	-0.168487
LN012_600254	-0.510927	3.37956	DLBCL	rBEC	-0.163599
LN012_754602	0.123453	4.23404	DLBCL	rBEC	0.491548
LN012_100223	-2.48161	3.10534	DLBCL	rBEC	-0.262105
LN012_708366	-0.23127	3.06112	DLBCL	rBEC	-0.226066
LN012_830334	-0.664984	3.4146	FL	rBEC	-0.171445
LN012_584298	0.936372	-4.41745	FL	vnBEC	-0.135202
LN012_123359	0.328385	4.31767	DLBCL	rBEC	1.02026
LN012_7768	-0.309045	3.44146	DLBCL	rBEC	-0.246508
LN012_180552	0.165661	2.79017	FL	rBEC	-0.0502263
LN012_611336	-1.24438	3.08456	DLBCL	rBEC	-0.354134
LN012_562148	0.412771	4.51311	DLBCL	rBEC	0.738316
LN012_609222	0.0557342	4.26197	DLBCL	rBEC	0.659892
LN012_113919	0.43003	4.45429	rLN	rBEC	0.541918
LN012_237456	0.317284	4.6191	DLBCL	rBEC	1.1203
LN012_384350	-0.0210478	4.58149	DLBCL	rBEC	1.08932
LN012_187881	-0.11139	3.14163	DLBCL	rBEC	-0.0616853
LN012_458492	0.595902	2.74537	FL	rBEC	-0.140949
LN012_127664	1.19063	-3.66819	rLN	vnBEC	-0.111102
LN012_873553	0.155552	1.81332	FL	rBEC	-0.157863
LN012_368260	1.63556	-3.58715	rLN	vnBEC	-0.0712787
LN012_175135	3.39408	-2.32816	FL	vnBEC	-0.138323
LN012_711518	0.881393	-4.15637	FL	vnBEC	-0.146949
LN012_696812	1.12285	-3.83243	rLN	vnBEC	-0.0612985
LN012_330639	0.450231	4.4993	DLBCL	rBEC	1.33236
LN012_430242	0.301296	2.50987	FL	rBEC	-0.0226088
LN012_332904	-1.72068	2.39086	DLBCL	rBEC	-0.193833
LN012_42658	0.0503769	1.93569	FL	rBEC	-0.149103
LN012_341770	0.407856	3.38857	DLBCL	rBEC	0.4051
LN012_780283	-0.568296	3.64665	FL	rBEC	-0.282856
LN012_604084	0.89026	-4.16419	FL	vnBEC	0.155969
LN012_633374	0.324468	4.68097	DLBCL	rBEC	0.78511
LN012_668340	-2.14486	2.80564	DLBCL	rBEC	0.13973
LN012_625541	1.74544	0.363493	rLN	vnBEC	-0.229133
LN012_854512	-1.52325	3.66726	FL	rBEC	-0.335302
LN012_337970	-0.27264	3.50086	DLBCL	rBEC	-0.106337
LN012_879081	-4.24978	3.39096	DLBCL	artBEC	-0.140458
LN012_638273	2.32006	-0.165396	rLN	vnBEC	-0.206093
LN012_334021	0.0489073	2.80136	DLBCL	rBEC	0.00480696
LN012_749854	-0.214788	-1.95529	rLN	capBEC	0.117575
LN012_630261	-0.372917	-0.858844	FL	capBEC	-0.0220184
LN012_594678_2	1.22031	-2.90341	rLN	capBEC	-0.0100429
LN012_50414	0.856534	4.36588	DLBCL	rBEC	0.977732
LN012_77846	-0.942136	1.31933	DLBCL	capBEC	-0.0208163
LN012_149710	2.03611	-3.20608	FL	vnBEC	0.0255767
LN012_80439	0.76609	-4.25801	FL	vnBEC	-0.0745666
LN012_325509	0.906585	1.80937	FL	vnBEC	0.0438597
LN012_757208	0.440667	2.77559	DLBCL	rBEC	0.135922
LN012_16782	3.23802	2.20423	FL	capBEC	0.33923
LN012_679770	0.930411	-3.44958	FL	vnBEC	-0.285948
LN012_295553	0.594882	2.85696	FL	rBEC	-0.00648141
LN012_594333	-4.01723	3.28249	FL	artBEC	0.00333195
LN012_440407	-1.04631	-0.429894	rLN	capBEC	-0.233743
LN012_302522	-0.462448	-1.62814	FL	capBEC	-0.238786
LN012_407375	0.204641	0.611369	rLN	vnBEC	-0.142212
LN012_435948	0.16854	4.29514	DLBCL	rBEC	0.482346
LN012_647557	0.464018	2.67023	FL	rBEC	-0.112552
LN012_16830	-0.287318	4.37077	DLBCL	rBEC	0.247549
LN012_138599	2.16224	0.546322	FL	vnBEC	-0.0990559
LN012_192282	1.2717	-3.81831	FL	vnBEC	0.119453
LN012_326673	0.299189	1.04607	FL	vnBEC	-0.162302
LN012_817558	0.557597	2.72753	FL	rBEC	-0.0866966
LN012_682593	0.528142	3.82741	DLBCL	rBEC	1.05155
LN012_868656	-1.47723	4.00691	DLBCL	rBEC	0.151064
LN012_751698	0.56518	4.31573	DLBCL	rBEC	0.513383
LN012_323149	-3.83776	3.14872	DLBCL	rBEC	0.291173
LN012_773055	0.0289817	-1.14974	rLN	capBEC	-0.090335
LN012_831454	0.25709	2.89794	DLBCL	rBEC	0.330407
LN012_291391	-0.222059	-2.80995	FL	vnBEC	0.0926422
LN012_99414	0.566351	4.63106	DLBCL	rBEC	1.20104
LN012_622012	1.96935	4.0354	FL	rBEC	-0.0109654
LN012_356477	1.97137	-1.08491	rLN	vnBEC	-0.18039
LN012_384693	2.13224	0.119092	FL	vnBEC	-0.0285733
LN012_621875	-4.21459	2.83966	DLBCL	artBEC	-0.0638907
LN012_410983	1.67189	-3.59135	FL	vnBEC	-0.210014
LN012_869153	0.0790255	4.15885	DLBCL	rBEC	0.573634
LN012_618754	0.0209067	1.1608	FL	vnBEC	-0.189252
LN012_7752	0.832177	2.74372	FL	rBEC	-0.0419615
LN012_647408	-3.83723	2.74405	FL	artBEC	-0.225311
LN012_457188	1.22789	-4.12019	rLN	vnBEC	-0.124072
LN012_866741	1.91201	0.755696	FL	vnBEC	0.00557244
LN012_663266	-0.824443	-2.69846	rLN	capBEC	-0.203252
LN012_534901	-1.5449	-0.891128	FL	capBEC	0.0432802
LN012_231941	0.517603	3.9865	DLBCL	rBEC	0.862828
LN012_172894	0.836463	4.46722	DLBCL	rBEC	0.845986
LN012_789248	1.61051	-3.45536	rLN	vnBEC	-0.153013
LN012_571348	0.921407	2.60353	FL	rBEC	-0.187729
LN012_740047_2	0.44245	4.05983	DLBCL	rBEC	0.741467
LN012_558357	0.602255	-0.0486561	rLN	vnBEC	-0.302917
LN012_344623	-0.157221	-2.91038	FL	capBEC	0.150207
LN012_606847	-3.37999	-1.40579	rLN	capBEC	-0.0679524
LN012_280970	-0.638265	-3.34468	FL	capBEC	-0.185488
LN012_41053	0.488515	4.26166	DLBCL	rBEC	0.747474
LN012_38123	1.25342	2.1342	FL	vnBEC	-0.0886408
LN012_322216	-0.749519	-3.24261	rLN	capBEC	0.221669
LN012_817751	0.119415	0.969286	FL	vnBEC	-0.372133
LN012_694965	-4.3277	3.20865	FL	artBEC	-0.113688
LN012_127251	0.0872236	4.46842	DLBCL	rBEC	0.950736
LN012_705332	-3.05191	3.57263	FL	artBEC	0.202305
LN012_376312	-0.529013	-2.66572	rLN	capBEC	-0.306255
LN012_144972	-3.4134	-2.11024	FL	capBEC	-0.155612
LN012_316288	0.275898	3.85874	DLBCL	rBEC	0.592759
LN012_467947	3.27738	-1.7815	FL	vnBEC	0.00776571
LN012_750704	-2.04516	-0.615814	FL	capBEC	-0.203474
LN012_299174	-1.06553	3.88036	FL	rBEC	-0.258214
LN012_649561	0.903093	-4.19702	FL	vnBEC	0.136463
LN012_471972	-1.39091	2.46615	DLBCL	rBEC	0.322209
LN012_699137	0.250146	-3.69001	FL	vnBEC	-0.272367
LN012_667291	-1.60003	3.62561	DLBCL	rBEC	-0.192713
LN012_548170	-3.30722	2.71579	FL	artBEC	0.0384903
LN012_616874	-1.26794	-0.400166	FL	capBEC	-0.202099
LN012_534444	-0.653541	-2.05334	rLN	capBEC	-0.328796
LN012_699620	-4.44483	3.08362	DLBCL	artBEC	-0.203025
LN012_785143	-0.547391	3.305	DLBCL	rBEC	-0.124329
LN012_26374	-0.0818846	1.47712	DLBCL	vnBEC	0.366706
LN012_577087	-0.511846	2.59283	DLBCL	rBEC	0.32339
LN012_510722	-1.10212	-3.59881	FL	capBEC	-0.247864
LN012_170246	0.0950125	2.93713	DLBCL	rBEC	-0.138963
LN012_532341	-2.48013	-2.41821	FL	capBEC	-0.204087
LN012_540655	0.216908	2.76687	FL	rBEC	-0.0738517
LN012_695175	-0.0153291	-2.15718	rLN	capBEC	-0.303593
LN012_762804	-0.210378	2.83144	DLBCL	rBEC	0.160885
LN012_389689	0.049279	-3.90076	rLN	vnBEC	-0.261019
LN012_160511	1.55793	-3.6014	rLN	vnBEC	-0.172425
LN012_197662	0.584606	2.70525	FL	rBEC	-0.157326
LN012_279952	-3.5798	3.44273	FL	artBEC	-0.0636769
LN012_749187	-2.247	2.88724	DLBCL	rBEC	0.320707
LN012_42985	-0.406563	3.61585	DLBCL	rBEC	-0.114525
LN012_706154	-1.33685	3.7559	DLBCL	rBEC	-0.26265
LN012_547118	-0.535883	2.03945	DLBCL	rBEC	0.0129592
LN012_316845	-0.465999	2.83547	FL	rBEC	0.367757
LN012_861736	-1.09637	-3.14296	rLN	capBEC	-0.159477
LN012_870470	-3.35177	1.0042	FL	capBEC	-0.158299
LN012_654796	-0.0681207	-3.72002	FL	vnBEC	-0.238844
LN012_876329	0.594399	-2.2894	rLN	capBEC	-0.22503
LN012_486914	0.452181	-4.25228	FL	vnBEC	-0.0594938
LN012_833050	-0.879405	1.47257	DLBCL	capBEC	0.633055
LN012_670828	0.693016	4.40418	DLBCL	rBEC	0.76299
LN012_286340_2	1.07845	0.109275	FL	capBEC	-0.205791
LN012_639959	-0.0646817	-3.95484	FL	vnBEC	-0.15808
LN012_793108	-4.29726	3.24817	FL	artBEC	-0.146059
LN012_129043	-3.76883	-0.650791	FL	capBEC	-0.171378
LN012_615389	-2.77096	4.03748	DLBCL	artBEC	0.630259
LN012_45722	-3.52409	0.768277	FL	capBEC	-0.149323
LN012_517721	-0.130207	-2.43444	rLN	capBEC	0.0661597
LN012_212070	0.120812	4.67331	DLBCL	rBEC	1.12499
LN012_695195	-0.120095	2.14704	FL	rBEC	-0.234582
LN012_443480	0.153266	-3.96872	rLN	vnBEC	-0.147064
LN012_94411	-1.66159	-0.490267	FL	capBEC	-0.0448734
LN012_658248	-0.488314	3.31167	DLBCL	rBEC	-0.344709
LN012_258463	3.24908	-2.77669	rLN	vnBEC	-0.280228
LN012_107411	-1.25028	-1.32804	rLN	capBEC	-0.175237
LN012_758194	-0.668078	1.89721	DLBCL	rBEC	-0.0732877
LN012_744098	1.06269	-0.651212	rLN	capBEC	-0.0349617
LN012_882662	-0.125475	4.02675	DLBCL	rBEC	0.204697
LN012_502340	1.5632	0.561716	rLN	vnBEC	0.321129
LN012_191628	-3.40005	1.35866	rLN	capBEC	-0.256693
LN012_729344	-0.602424	2.75286	FL	rBEC	0.755269
LN012_101510	-1.06596	-2.41067	FL	capBEC	-0.152417
LN012_259295	1.42475	0.107017	FL	vnBEC	-0.0715281
LN012_759853	-1.60655	-2.04715	FL	capBEC	-0.249404
LN012_790717	2.44382	3.24596	FL	capBEC	-0.15435
LN012_663621	2.20931	-0.0326299	FL	vnBEC	0.0234692
LN012_58588	-1.26105	3.17261	DLBCL	rBEC	-0.224978
LN012_111071	-0.0511202	2.49887	FL	rBEC	-0.121653
LN012_803382	-1.73664	2.52974	FL	capBEC	-0.314678
LN012_571128_2	-1.07887	2.11898	DLBCL	rBEC	-0.240554
LN012_779406	0.980243	2.57112	DLBCL	rBEC	0.237178
LN012_395455	-0.66254	-1.89594	FL	capBEC	0.0239275
LN012_453008	0.314469	0.803795	FL	vnBEC	-0.0544072
LN012_611909	-4.24738	2.87803	rLN	artBEC	-0.079574
LN012_497328	-0.142053	3.80942	DLBCL	rBEC	0.413437
LN012_760427	-0.665967	-0.579518	FL	capBEC	-0.225553
LN012_777193	-0.745436	0.687334	FL	vnBEC	-0.0520449
LN012_600805	-2.94932	0.749533	rLN	capBEC	-0.137772
LN012_851366	-1.38851	-1.30662	rLN	capBEC	-0.164595
[truncated: 2,933 more rows]
