# Supplementary material for: Reprogramming of stroma-derived chemokine networks drives the loss of tissue organization in nodal B cell lymphoma
Source: Nat Cancer. 2026 Mar 25;7(3):538–52. doi: 10.1038/s43018-026-01136-z (PMC13035477; doi:10.1038/s43018-026-01136-z)
Supplement: Supplementary file 14 — Statistical source data. [file 43018_2026_1136_MOESM14_ESM.xlsx]

## Sheet: (A)
Gene	Set
TGM2	BEC DLBCL
CXCL11	BEC DLBCL
WARS	BEC DLBCL
LGALS9	BEC DLBCL
APOL1	BEC DLBCL
GBP1	BEC DLBCL
PLA1A	BEC DLBCL
C1R	BEC DLBCL
SAMHD1	BEC DLBCL
GBP5	BEC DLBCL
STAT1	BEC DLBCL
KLF6	BEC DLBCL
HLA-DQA1	BEC DLBCL
IL32	BEC DLBCL
RARRES3	BEC DLBCL
GBP2	BEC DLBCL
HLA-DPA1	BEC DLBCL
LAMB1	BEC DLBCL
GBP4	BEC DLBCL
C1S	BEC DLBCL
IL18BP	BEC DLBCL
IDO1	BEC DLBCL
HLA-DRA	BEC DLBCL
IFI44L	BEC DLBCL
ANXA1	BEC DLBCL
BST2	BEC DLBCL
UBE2L6	BEC DLBCL
LGALS1	BEC DLBCL
GOLM1	BEC DLBCL
HLA-DPB1	BEC DLBCL
EPSTI1	BEC DLBCL
CXCL10	BEC DLBCL
TAP2	BEC DLBCL
COL4A1	BEC DLBCL
IGFBP3	BEC DLBCL
CTSS	BEC DLBCL
LAP3	BEC DLBCL
VCAM1	BEC DLBCL
PSMB9	BEC DLBCL
F2R	BEC DLBCL
CYR61	BEC DLBCL
COL4A2	BEC DLBCL
FBN1	BEC DLBCL
IGFBP5	BEC DLBCL
VCAN	BEC DLBCL
CST3	BEC DLBCL
GSTO1	BEC DLBCL
LAMA4	BEC DLBCL
TAPBP	BEC DLBCL
XAF1	BEC DLBCL
FN1	BEC DLBCL
PSME2	BEC DLBCL
LAMP3	BEC DLBCL
IFIT3	BEC DLBCL
CXCL9	BEC DLBCL
OAS2	BEC DLBCL
FAM167B	BEC DLBCL
APOL6	BEC DLBCL
TRIM22	BEC DLBCL
ACKR3	BEC DLBCL
SAMD9L	BEC DLBCL
CARD16	BEC DLBCL
OAF	BEC DLBCL
OAS3	BEC DLBCL
ISG15	BEC DLBCL
CD276	BEC DLBCL
PARP14	BEC DLBCL
NID1	BEC DLBCL
APOL2	BEC DLBCL
MPZL2	BEC DLBCL
ATP1B3	BEC DLBCL
OAS1	BEC DLBCL
CEMIP2	BEC DLBCL
NT5E	BEC DLBCL
CNDP2	BEC DLBCL
AGRN	BEC DLBCL
DUSP6	BEC DLBCL
TNFSF10	BEC DLBCL
RAB3C	BEC DLBCL
HLA-DMB	BEC DLBCL
BATF2	BEC DLBCL
RAB31	BEC DLBCL
DYNLT1	BEC DLBCL
DEPP1	BEC DLBCL
MAP1B	BEC DLBCL
IFI44	BEC DLBCL
HLA-DOA	BEC DLBCL
PLOD1	BEC DLBCL
BTN3A3	BEC DLBCL
RNF213	BEC DLBCL
SECTM1	BEC DLBCL
MX2	BEC DLBCL
IFIH1	BEC DLBCL
SLC15A3	BEC DLBCL
S100A3	BEC DLBCL
SAMD9	BEC DLBCL
MYO1B	BEC DLBCL
HLA-DQB1	BEC DLBCL
IFI6	BEC DLBCL
TCN2	BEC DLBCL
TRAFD1	BEC DLBCL
STARD4	BEC DLBCL
MIR4435-2HG	BEC DLBCL
RSAD2	BEC DLBCL
IFIT2	BEC DLBCL
COL5A2	BEC DLBCL
CA2	BEC DLBCL
SERPINE1	BEC DLBCL
LDLRAD3	BEC DLBCL
CCND1	BEC DLBCL
ISG20	BEC DLBCL
MX1	BEC DLBCL
NFE2L3	BEC DLBCL
SAT1	BEC DLBCL
STC1	BEC DLBCL
IFI35	BEC DLBCL
SIAE	BEC DLBCL
THBS1	BEC DLBCL
ADAMTS18	BEC DLBCL
VEGFC	BEC DLBCL
CMPK2	BEC DLBCL
ADA	BEC DLBCL
GPX8	BEC DLBCL
IL15	BEC DLBCL
IGF2	BEC DLBCL
IFIT1	BEC DLBCL
CH25H	BEC DLBCL
CLIC5	BEC DLBCL
TNC	BEC DLBCL
LGALS3BP	BEC DLBCL
FABP4	BEC DLBCL
CDKN3	BEC DLBCL
OSBPL3	BEC DLBCL
APOL4	BEC DLBCL
HAS2	BEC DLBCL
DUSP4	BEC DLBCL
ANGPTL4	BEC DLBCL
HMOX2	BEC DLBCL
CEACAM1	BEC DLBCL
CYTOR	BEC DLBCL
PDE4B	BEC DLBCL
PLEKHA7	BEC DLBCL
FAS	BEC DLBCL
EIF2B2	BEC DLBCL
OASL	BEC DLBCL
PRRG4	BEC DLBCL
SELL	BEC DLBCL
P2RY6	BEC DLBCL
ACOT7	BEC DLBCL
EGLN3	BEC DLBCL
NR1D1	BEC DLBCL
TLR3	BEC DLBCL
MOV10	BEC DLBCL
DHX58	BEC DLBCL
CDH13	BEC DLBCL
QPCT	BEC DLBCL
NRGN	BEC DLBCL
TNFRSF4	BEC DLBCL
LTBP1	BEC DLBCL
GMPR	BEC DLBCL
PDLIM4	BEC DLBCL
RND3	BEC DLBCL
FADS3	BEC DLBCL
ABO	BEC DLBCL
ADAM23	BEC DLBCL
PTGS2	BEC DLBCL
BAK1	BEC DLBCL
MRAS	BEC DLBCL
HSPA6	BEC DLBCL
LIPG	BEC DLBCL
LTBP2	BEC DLBCL
CDKN1A	BEC rLN
GSN	BEC rLN
SERTAD1	BEC rLN
ICAM4	BEC rLN
TNFRSF10D	BEC rLN
RND1	BEC rLN
SCARB1	BEC rLN
RNF122	BEC rLN
CYTL1	BEC rLN
MAT2A	BEC rLN
CYP1A1	BEC rLN
MIDN	BEC rLN
THBD	BEC rLN
GADD45B	BEC rLN
RCAN1	BEC rLN
SNHG7	BEC rLN
BCL3	BEC rLN
RYBP	BEC rLN
SELENOP	BEC rLN
RASA4	BEC rLN
PDE2A	BEC rLN
TMEM70	BEC rLN
CBX4	BEC rLN
ANKRD65	BEC rLN
EPHX1	BEC rLN
FAM110D	BEC rLN
IER5	BEC rLN
PPP1R10	BEC rLN
TIFA	BEC rLN
RGCC	BEC rLN
HEXIM1	BEC rLN
OLFML2A	BEC rLN
TOB1	BEC rLN
LRG1	BEC rLN
CYGB	BEC rLN
BTNL9	BEC rLN
CSF3	BEC rLN
IGKC	BEC rLN
ACE	BEC rLN
TOB2	BEC rLN
SSH1	BEC rLN
MSX1	BEC rLN
C11orf96	BEC rLN
SOX17	BEC rLN
BATF	BEC rLN
SPP1	BEC rLN
PASK	BEC rLN
H2AFX	BEC rLN
UBE2S	BEC rLN
SYBU	BEC rLN
CD320	BEC rLN
FAM53C	BEC rLN
ARID5A	BEC rLN
IL6R	BEC rLN
C3orf58	BEC rLN
CD83	BEC rLN
NDRG2	BEC rLN
PIK3IP1	BEC rLN
ITIH5	BEC rLN
HLF	BEC rLN
EPOP	BEC rLN
CBX7	BEC rLN
GAS6	BEC rLN
GABRA2	BEC rLN
GALNT15	BEC rLN
ALPL	BEC rLN
ABHD6	BEC rLN
IGF2BP2	BEC rLN
NDN	BEC rLN
ADM5	BEC rLN
LSR	BEC rLN
LFNG	BEC rLN
MYH11	BEC rLN
ABCB1	BEC rLN
BAIAP2	BEC rLN
ACACB	BEC rLN
CD300LG	BEC rLN
3,00 NPR	BEC rLN
EGR2	BEC rLN
GBP1	LEC DLBCL
CD74	LEC DLBCL
BST2	LEC DLBCL
STAT1	LEC DLBCL
LAP3	LEC DLBCL
HLA-DRB1	LEC DLBCL
HLA-DRA	LEC DLBCL
C1R	LEC DLBCL
GBP4	LEC DLBCL
GBP2	LEC DLBCL
GBP5	LEC DLBCL
HLA-DPA1	LEC DLBCL
RARRES3	LEC DLBCL
XAF1	LEC DLBCL
C1S	LEC DLBCL
SPRY1	LEC DLBCL
SERPING1	LEC DLBCL
CTSS	LEC DLBCL
TAP2	LEC DLBCL
CXCL11	LEC DLBCL
TAP1	LEC DLBCL
EPSTI1	LEC DLBCL
CASP1	LEC DLBCL
CARD16	LEC DLBCL
TRIM22	LEC DLBCL
APOL1	LEC DLBCL
GOLM1	LEC DLBCL
WARS	LEC DLBCL
CLEC4M	LEC DLBCL
HLA-DQB1	LEC DLBCL
HLA-DPB1	LEC DLBCL
SAMHD1	LEC DLBCL
LOX	LEC DLBCL
ANGPT2	LEC DLBCL
BTN3A2	LEC DLBCL
CEACAM1	LEC DLBCL
GIMAP4	LEC DLBCL
SOD2	LEC DLBCL
UNC5A	LEC DLBCL
IL18BP	LEC DLBCL
FN1	LEC DLBCL
FILIP1	LEC DLBCL
CD93	LEC DLBCL
CXCL9	LEC DLBCL
TCF4	LEC DLBCL
HLA-DMA	LEC DLBCL
GPX3	LEC DLBCL
A2M	LEC DLBCL
HLA-DOA	LEC DLBCL
APOD	LEC DLBCL
NCOA7	LEC DLBCL
LDLRAD3	LEC DLBCL
EFNA5	LEC DLBCL
PSMB9	LEC DLBCL
UBE2L6	LEC DLBCL
PDPN	LEC DLBCL
MTUS1	LEC DLBCL
PGF	LEC DLBCL
BTN3A3	LEC DLBCL
MAN1A1	LEC DLBCL
CYR61	LEC DLBCL
MX1	LEC DLBCL
THBS1	LEC DLBCL
F2R	LEC DLBCL
CHST15	LEC DLBCL
GRK5	LEC DLBCL
APOL6	LEC DLBCL
PARP9	LEC DLBCL
LTB	LEC DLBCL
HP	LEC DLBCL
KBTBD11	LEC DLBCL
SLC38A1	LEC DLBCL
GJA1	LEC DLBCL
CLEC2B	LEC DLBCL
FAM174B	LEC DLBCL
PXDN	LEC DLBCL
VMP1	LEC DLBCL
ST6GAL1	LEC DLBCL
CD34	LEC DLBCL
HAPLN3	LEC DLBCL
PLIN5	LEC DLBCL
C2	LEC DLBCL
WFS1	LEC DLBCL
PSMB8	LEC DLBCL
OAS2	LEC DLBCL
FKBP11	LEC DLBCL
RPGR	LEC DLBCL
ACKR2	LEC DLBCL
COL9A3	LEC DLBCL
LAMP3	LEC DLBCL
HLA-DMB	LEC DLBCL
ITGA1	LEC DLBCL
PARP14	LEC DLBCL
RHOU	LEC DLBCL
CP	LEC DLBCL
BTN3A1	LEC DLBCL
MAT2B	LEC DLBCL
NEURL1B	LEC DLBCL
SCO2	LEC DLBCL
C1RL	LEC DLBCL
MMP2	LEC DLBCL
DYNLT1	LEC DLBCL
ABO	LEC DLBCL
STK32B	LEC DLBCL
EGLN3	LEC DLBCL
SCRN1	LEC DLBCL
LRRTM2	LEC DLBCL
FAM89A	LEC DLBCL
SLFN5	LEC DLBCL
TM4SF18	LEC DLBCL
JCAD	LEC DLBCL
CEMIP	LEC DLBCL
RELN	LEC DLBCL
TP53I11	LEC DLBCL
F2RL3	LEC DLBCL
CNKSR3	LEC DLBCL
SAMD9L	LEC DLBCL
ODF3B	LEC DLBCL
TSPEAR	LEC DLBCL
ISG15	LEC DLBCL
TSN	LEC DLBCL
SLC25A37	LEC DLBCL
TCFL5	LEC DLBCL
BATF2	LEC DLBCL
PPA1	LEC DLBCL
NARF	LEC DLBCL
FNBP1L	LEC DLBCL
CD40	LEC DLBCL
APOL2	LEC DLBCL
FAM114A2	LEC DLBCL
DTX3L	LEC DLBCL
ISG20	LEC DLBCL
HIPK2	LEC DLBCL
RCAN1	LEC DLBCL
P2RX4	LEC DLBCL
CIITA	LEC DLBCL
PGM2L1	LEC DLBCL
CEMIP2	LEC DLBCL
FAM129A	LEC DLBCL
IL3RA	LEC DLBCL
IFIT3	LEC DLBCL
DDAH1	LEC DLBCL
TNIP1	LEC DLBCL
MGLL	LEC DLBCL
TYMP	LEC DLBCL
UBD	LEC DLBCL
IQCA1	LEC DLBCL
RNF144A	LEC DLBCL
MAN1C1	LEC DLBCL
AEBP1	LEC DLBCL
MAN2A1	LEC DLBCL
CXCL10	LEC DLBCL
OSBPL10	LEC DLBCL
CASP10	LEC DLBCL
CMBL	LEC DLBCL
SLC15A3	LEC DLBCL
CD38	LEC DLBCL
NLRC5	LEC DLBCL
MFAP3	LEC DLBCL
FAM241A	LEC DLBCL
CCL21	LEC DLBCL
SH3TC1	LEC DLBCL
INTS8	LEC DLBCL
SV2B	LEC DLBCL
ATP11A	LEC DLBCL
LRCH1	LEC DLBCL
CISD1	LEC DLBCL
TSPAN13	LEC DLBCL
ARFGAP1	LEC DLBCL
EFEMP1	LEC DLBCL
IL15RA	LEC DLBCL
TMEM100	LEC DLBCL
HERC4	LEC DLBCL
GRAP	LEC DLBCL
NUDT16	LEC DLBCL
GRPEL2	LEC DLBCL
ZNF704	LEC DLBCL
AGPAT5	LEC DLBCL
CLUAP1	LEC DLBCL
LGMN	LEC DLBCL
APOBEC3C	LEC DLBCL
BGN	LEC DLBCL
DDX60	LEC DLBCL
TNFRSF4	LEC DLBCL
RHBDF2	LEC DLBCL
MDFI	LEC DLBCL
JAK3	LEC DLBCL
NMNAT2	LEC DLBCL
CLEC1A	LEC DLBCL
FRMD4A	LEC DLBCL
CSK	LEC DLBCL
TRIM21	LEC DLBCL
IL7	LEC DLBCL
GCOM1	LEC DLBCL
GPR1	LEC DLBCL
ST3GAL6	LEC DLBCL
HAGLR	LEC DLBCL
FHL3	LEC DLBCL
SURF1	LEC DLBCL
SCNN1B	LEC DLBCL
SAMD9	LEC DLBCL
RAB31	LEC DLBCL
NABP1	LEC DLBCL
ZNF385D	LEC DLBCL
DHTKD1	LEC DLBCL
ALDH1A1	LEC DLBCL
EDN1	LEC DLBCL
RIPOR3	LEC DLBCL
ISLR2	LEC DLBCL
OAS1	LEC DLBCL
HECW2	LEC DLBCL
SLC26A4	LEC DLBCL
FOXN2	LEC DLBCL
COL5A2	LEC DLBCL
SLCO2B1	LEC DLBCL
IFI27	LEC DLBCL
WSCD1	LEC DLBCL
ATG2A	LEC DLBCL
WNT5A	LEC DLBCL
ALDH1A3	LEC DLBCL
GBP3	LEC DLBCL
TNFRSF1B	LEC DLBCL
LIMK2	LEC DLBCL
XXYLT1-AS2	LEC DLBCL
ARNT2	LEC DLBCL
SPRED2	LEC DLBCL
CYB561	LEC DLBCL
HES1	LEC rLN
MTRNR2L12	LEC rLN
MTRNR2L8	LEC rLN
FOSB	LEC rLN
IER5	LEC rLN
BTG2	LEC rLN
KLF4	LEC rLN
BRD2	LEC rLN
JUNB	LEC rLN
CXCL2	LEC rLN
CDKN1A	LEC rLN
NTS	LEC rLN
CPXM2	LEC rLN
PRELP	LEC rLN
ZFP36	LEC rLN
NFKBIZ	LEC rLN
C2CD4B	LEC rLN
KLF10	LEC rLN
S100A4	LEC rLN
DUSP5	LEC rLN
TOB1	LEC rLN
SERTAD1	LEC rLN
ID1	LEC rLN
MTRNR2L1	LEC rLN
HSPH1	LEC rLN
RAMP3	LEC rLN
PLPP1	LEC rLN
SLC2A3	LEC rLN
EFNB2	LEC rLN
CSRNP1	LEC rLN
NR4A1	LEC rLN
MMRN2	LEC rLN
SBSPON	LEC rLN
ICAM1	LEC rLN
LMNA	LEC rLN
GADD45A	LEC rLN
SNCG	LEC rLN
GADD45B	LEC rLN
CXCL3	LEC rLN
CLDN11	LEC rLN
MIAT	LEC rLN
MIDN	LEC rLN
BHLHE40	LEC rLN
ARL5B	LEC rLN
THBS4	LEC rLN
PPP1R15B	LEC rLN
TNFRSF10D	LEC rLN
HBEGF	LEC rLN
LTBP4	LEC rLN
TSC22D2	LEC rLN
CDH13	LEC rLN
GLUL	LEC rLN
ODC1	LEC rLN
TNFSF9	LEC rLN
3,00 DKK	LEC rLN
SGK1	LEC rLN
CBX4	LEC rLN
ZC3H12A	LEC rLN
MAT2A	LEC rLN
LFNG	LEC rLN
INSIG1	LEC rLN
DPP4	LEC rLN
CDKN1C	LEC rLN
HERPUD1	LEC rLN
MFAP4	LEC rLN
ACKR4	LEC rLN
AK4	LEC rLN
OLFML2A	LEC rLN
IGKC	LEC rLN
PMEPA1	LEC rLN
KDM6B	LEC rLN
SELE	LEC rLN
EFNA1	LEC rLN
ID3	LEC rLN
SLC29A1	LEC rLN
ALCAM	LEC rLN
RASSF10	LEC rLN
NET1	LEC rLN
GJA4	LEC rLN
TIFA	LEC rLN
SLCO2A1	LEC rLN
EIF4A3	LEC rLN
ADAMTS1	LEC rLN
MTRNR2L3	LEC rLN
BCL3	LEC rLN
PLAT	LEC rLN
ZBTB10	LEC rLN
C7	LEC rLN
MRPL18	LEC rLN
TSPYL2	LEC rLN
CYP1B1	LEC rLN
ALDH1A2	LEC rLN
MYLIP	LEC rLN
NPPC	LEC rLN
FOXC1	LEC rLN
GATA2	LEC rLN
NFATC1	LEC rLN
METTL7A	LEC rLN
UBE2S	LEC rLN
SLC6A6	LEC rLN
EPC1	LEC rLN
MAFB	LEC rLN
NOLC1	LEC rLN
IRX3	LEC rLN
GRASP	LEC rLN
ENDOD1	LEC rLN
ITGB4	LEC rLN
RAB6B	LEC rLN
PLAC9	LEC rLN
RNASE1	LEC rLN
ARRDC3	LEC rLN
MAOB	LEC rLN
SOX13	LEC rLN
TOB2	LEC rLN
SNHG7	LEC rLN
CTSK	LEC rLN
HEXIM1	LEC rLN
NRARP	LEC rLN
NEO1	LEC rLN
PTGS1	LEC rLN
DLL1	LEC rLN
SCD	LEC rLN
ADRB2	LEC rLN
THSD1	LEC rLN
GJC2	LEC rLN
LAMA5	LEC rLN
NOS3	LEC rLN
LTBP3	LEC rLN
CD83	LEC rLN
PDK4	LEC rLN
STXBP6	LEC rLN
H2AFX	LEC rLN
TIPARP	LEC rLN
NUAK2	LEC rLN
LDLR	LEC rLN
MET	LEC rLN
ISYNA1	LEC rLN
FHDC1	LEC rLN
ESAM	LEC rLN
RADIL	LEC rLN
SHC2	LEC rLN
HIF3A	LEC rLN
DLL4	LEC rLN
SNHG12	LEC rLN
TMTC1	LEC rLN
DEDD2	LEC rLN
TUBB2A	LEC rLN
GDF10	LEC rLN
CPE	LEC rLN
MYCN	LEC rLN
PTP4A3	LEC rLN
HS3ST1	LEC rLN
HGF	LEC rLN
PLK3	LEC rLN
MAPK7	LEC rLN
PLLP	LEC rLN
APOL1	FRC DLBCL
BASP1	FRC DLBCL
CA12	FRC DLBCL
COL5A2	FRC DLBCL
CTSB	FRC DLBCL
FN1	FRC DLBCL
FTH1	FRC DLBCL
MXRA5	FRC DLBCL
PDPN	FRC DLBCL
RARRES1	FRC DLBCL
FAP	FRC DLBCL
IL32	FRC DLBCL
GBP1	FRC DLBCL
CTHRC1	FRC DLBCL
PKM	FRC DLBCL
S100A11	FRC DLBCL
STAT1	FRC DLBCL
EPSTI1	FRC DLBCL
COL3A1	FRC DLBCL
PLOD2	FRC DLBCL
XAF1	FRC DLBCL
WARS	FRC DLBCL
CXCL9	FRC DLBCL
IFI27	FRC DLBCL
ADAMTS2	FRC DLBCL
IFI6	FRC DLBCL
VCAN	FRC DLBCL
LOXL2	FRC DLBCL
EMILIN1	FRC DLBCL
SLAMF8	FRC DLBCL
MMP2	FRC DLBCL
GOLM1	FRC DLBCL
GFPT2	FRC DLBCL
COL1A2	FRC DLBCL
LY6E	FRC DLBCL
CCL5	FRC DLBCL
TIMP1	FRC DLBCL
COL6A1	FRC DLBCL
FAM198B	FRC DLBCL
MMP9	FRC DLBCL
COL6A2	FRC DLBCL
TNFSF10	FRC DLBCL
ECM1	FRC DLBCL
PSMB9	FRC DLBCL
CALU	FRC DLBCL
VMP1	FRC DLBCL
RCN3	FRC DLBCL
TMSB10	FRC DLBCL
SERPINE1	FRC DLBCL
FAM20C	FRC DLBCL
CASP4	FRC DLBCL
MME	FRC DLBCL
FBN1	FRC DLBCL
STAT2	FRC DLBCL
UBE2L6	FRC DLBCL
RUNX1	FRC DLBCL
APOL2	FRC DLBCL
PARP14	FRC DLBCL
MRC2	FRC DLBCL
COL6A3	FRC DLBCL
IFITM1	FRC DLBCL
ITGA5	FRC DLBCL
THY1	FRC DLBCL
FAM20A	FRC DLBCL
CHI3L1	FRC DLBCL
COL1A1	FRC DLBCL
LAP3	FRC DLBCL
NNMT	FRC DLBCL
IDO1	FRC DLBCL
BTN3A2	FRC DLBCL
LTBP2	FRC DLBCL
PLIN3	FRC DLBCL
IKBIP	FRC DLBCL
COL5A1	FRC DLBCL
THBS2	FRC DLBCL
RAB13	FRC DLBCL
C5orf15	FRC DLBCL
BMP1	FRC DLBCL
GSTO1	FRC DLBCL
LGALS3BP	FRC DLBCL
PSME2	FRC DLBCL
FMO1	FRC DLBCL
EGFL6	FRC DLBCL
ANXA1	FRC DLBCL
DAB2	FRC DLBCL
CDH11	FRC DLBCL
PLAUR	FRC DLBCL
ADAM12	FRC DLBCL
TAPBP	FRC DLBCL
NT5E	FRC DLBCL
PPIB	FRC DLBCL
COLGALT1	FRC DLBCL
KDELR2	FRC DLBCL
CTSK	FRC DLBCL
S100A16	FRC DLBCL
LAMB1	FRC DLBCL
DYNLT1	FRC DLBCL
PSMB8	FRC DLBCL
PDIA4	FRC DLBCL
CHIC2	FRC DLBCL
RRBP1	FRC DLBCL
C1R	FRC DLBCL
GBP2	FRC DLBCL
PPIC	FRC DLBCL
CLMP	FRC DLBCL
P4HB	FRC DLBCL
RAI14	FRC DLBCL
GPX8	FRC DLBCL
TMEM158	FRC DLBCL
TAP2	FRC DLBCL
PHC2	FRC DLBCL
POSTN	FRC DLBCL
GBP3	FRC DLBCL
APOD	FRC DLBCL
TAP1	FRC DLBCL
SNX10	FRC DLBCL
DRAM1	FRC DLBCL
RARRES3	FRC DLBCL
ODF2L	FRC DLBCL
LRP1	FRC DLBCL
FBLN1	FRC DLBCL
IL15RA	FRC DLBCL
ABRACL	FRC DLBCL
P4HA1	FRC DLBCL
ITGAV	FRC DLBCL
LGI2	FRC DLBCL
LUM	FRC DLBCL
PRELID1	FRC DLBCL
SURF4	FRC DLBCL
GBP4	FRC DLBCL
PSMA4	FRC DLBCL
TSHZ2	FRC DLBCL
LGALS1	FRC DLBCL
IFI44L	FRC DLBCL
CLEC2B	FRC DLBCL
ISLR	FRC DLBCL
C1QTNF6	FRC DLBCL
LOXL1	FRC DLBCL
SH3BGRL3	FRC DLBCL
B4GALT1	FRC DLBCL
CTSL	FRC DLBCL
ANXA2	FRC DLBCL
RAB27A	FRC DLBCL
FAM114A1	FRC DLBCL
PLOD1	FRC DLBCL
PARP9	FRC DLBCL
CALR	FRC DLBCL
SERPINH1	FRC DLBCL
MFAP2	FRC DLBCL
IL18BP	FRC DLBCL
CKAP4	FRC DLBCL
CERCAM	FRC DLBCL
MYOF	FRC DLBCL
ALPL	FRC DLBCL
TPM3	FRC DLBCL
OAS2	FRC DLBCL
SPHK1	FRC DLBCL
PTTG1IP	FRC DLBCL
SULF1	FRC DLBCL
SAT1	FRC DLBCL
LXN	FRC DLBCL
TMED3	FRC DLBCL
RUNX2	FRC DLBCL
EFHD2	FRC DLBCL
SAMD9L	FRC DLBCL
COLEC12	FRC DLBCL
OSTC	FRC DLBCL
IFI16	FRC DLBCL
ZDHHC9	FRC DLBCL
ZDHHC20	FRC DLBCL
TMEM45A	FRC DLBCL
KIAA1217	FRC DLBCL
ACVRL1	FRC DLBCL
GALNT1	FRC DLBCL
GJA1	FRC DLBCL
AP2S1	FRC DLBCL
FAM129B	FRC DLBCL
INHBA	FRC DLBCL
ALDH1A3	FRC DLBCL
NMI	FRC DLBCL
CXCL10	FRC DLBCL
MMP19	FRC DLBCL
OAS3	FRC DLBCL
CD40	FRC DLBCL
CD276	FRC DLBCL
CD248	FRC DLBCL
BAX	FRC DLBCL
BCAT1	FRC DLBCL
RAB31	FRC DLBCL
NDRG1	FRC DLBCL
S100A10	FRC DLBCL
GARS	FRC DLBCL
CHST11	FRC DLBCL
TGFB3	FRC DLBCL
FZD1	FRC DLBCL
TXNDC17	FRC DLBCL
CYTOR	FRC DLBCL
MMP14	FRC DLBCL
SCARA5	FRC DLBCL
ARNTL2	FRC DLBCL
SLC39A14	FRC DLBCL
IFI44	FRC DLBCL
CNDP2	FRC DLBCL
ACO1	FRC DLBCL
WDFY1	FRC DLBCL
CXCL11	FRC DLBCL
CTGF	FRC DLBCL
LRRC15	FRC DLBCL
TSHZ3	FRC DLBCL
MOXD1	FRC DLBCL
SRPRB	FRC DLBCL
BICC1	FRC DLBCL
C2	FRC DLBCL
LY96	FRC DLBCL
PRSS23	FRC DLBCL
AFAP1	FRC DLBCL
PPA1	FRC DLBCL
VDR	FRC DLBCL
TMEM87B	FRC DLBCL
C1GALT1	FRC DLBCL
SRPX2	FRC DLBCL
IL7R	FRC DLBCL
GLIPR1	FRC DLBCL
TNFRSF12A	FRC DLBCL
CD82	FRC DLBCL
NME1	FRC DLBCL
GPR68	FRC DLBCL
WNT2	FRC DLBCL
SELENON	FRC DLBCL
RNF19B	FRC DLBCL
GPC6	FRC DLBCL
TNFAIP8	FRC DLBCL
FKBP11	FRC DLBCL
SLC16A3	FRC DLBCL
CPXM1	FRC DLBCL
C1S	FRC DLBCL
TPI1	FRC DLBCL
UGDH	FRC DLBCL
IFIT3	FRC DLBCL
IFIH1	FRC DLBCL
P4HA2	FRC DLBCL
ERO1A	FRC DLBCL
NFE2L3	FRC DLBCL
SLC20A1	FRC DLBCL
NINJ1	FRC DLBCL
BHLHE41	FRC DLBCL
TNFAIP6	FRC DLBCL
HSD11B1	FRC DLBCL
SQOR	FRC DLBCL
ANKH	FRC DLBCL
MAP3K5	FRC DLBCL
LRRC59	FRC DLBCL
ROR2	FRC DLBCL
BTN3A3	FRC DLBCL
SIRPA	FRC DLBCL
TPST1	FRC DLBCL
HMCN1	FRC DLBCL
SLC2A5	FRC DLBCL
LOX	FRC DLBCL
SH3PXD2B	FRC DLBCL
PTPA	FRC DLBCL
PRRX2	FRC DLBCL
TMEM119	FRC DLBCL
COL11A1	FRC DLBCL
SRGAP1	FRC DLBCL
ARL4C	FRC DLBCL
F2R	FRC DLBCL
DTX3L	FRC DLBCL
PGD	FRC DLBCL
PLGRKT	FRC DLBCL
HTRA3	FRC DLBCL
CRABP2	FRC DLBCL
SOBP	FRC DLBCL
MSANTD3	FRC DLBCL
COL4A1	FRC DLBCL
SNAI2	FRC DLBCL
PGM3	FRC DLBCL
CYP7B1	FRC DLBCL
AK4	FRC DLBCL
EGLN3	FRC DLBCL
S1PR3	FRC DLBCL
AEBP1	FRC DLBCL
SEMA3C	FRC DLBCL
GNPTAB	FRC DLBCL
STEAP1	FRC DLBCL
LTBP1	FRC DLBCL
PLAU	FRC DLBCL
OAS1	FRC DLBCL
ISG15	FRC DLBCL
P3H1	FRC DLBCL
HECW2	FRC DLBCL
TFRC	FRC DLBCL
DDX60	FRC DLBCL
ARPC1B	FRC DLBCL
PLOD3	FRC DLBCL
PTPRE	FRC DLBCL
IL1R1	FRC DLBCL
LIMK2	FRC DLBCL
MIR4435-2HG	FRC DLBCL
SLC2A6	FRC DLBCL
SAMD9	FRC DLBCL
MX1	FRC DLBCL
GCH1	FRC DLBCL
PTGFRN	FRC DLBCL
GLRX	FRC DLBCL
CDC42EP3	FRC DLBCL
TRPA1	FRC DLBCL
RGS10	FRC DLBCL
SLC15A3	FRC DLBCL
C3	FRC DLBCL
CHPF	FRC DLBCL
LIMD2	FRC DLBCL
KCTD11	FRC DLBCL
GAS1	FRC DLBCL
TNFRSF21	FRC DLBCL
ARHGAP28	FRC DLBCL
SMCO4	FRC DLBCL
CREB3L1	FRC DLBCL
DPP9	FRC DLBCL
GBP5	FRC DLBCL
CTSS	FRC DLBCL
TWIST1	FRC DLBCL
H2AFY2	FRC DLBCL
BST2	FRC DLBCL
LGALS9	FRC DLBCL
CYB561	FRC DLBCL
KDELR3	FRC DLBCL
CISD1	FRC DLBCL
PLXNC1	FRC DLBCL
TRPS1	FRC DLBCL
GPD2	FRC DLBCL
IKBKE	FRC DLBCL
GLIS3	FRC DLBCL
SCO2	FRC DLBCL
PLXDC2	FRC DLBCL
C3orf80	FRC DLBCL
AGTRAP	FRC DLBCL
SLC1A3	FRC DLBCL
SERINC2	FRC DLBCL
CDCP1	FRC DLBCL
TWIST2	FRC DLBCL
STEAP2	FRC DLBCL
SLC31A2	FRC DLBCL
CD38	FRC DLBCL
SPON2	FRC DLBCL
IFI35	FRC DLBCL
SOD2	FRC DLBCL
ATP6V1D	FRC DLBCL
SLC38A6	FRC DLBCL
ACAA2	FRC DLBCL
PANX1	FRC DLBCL
MGST1	FRC DLBCL
CILP	FRC DLBCL
APBB1IP	FRC DLBCL
TMEM54	FRC DLBCL
PYCARD	FRC DLBCL
EVA1A	FRC DLBCL
HCK	FRC DLBCL
WISP2	FRC DLBCL
HLA-DPA1	FRC DLBCL
AIM2	FRC DLBCL
SGIP1	FRC DLBCL
TGM2	FRC DLBCL
PDLIM4	FRC DLBCL
CD68	FRC DLBCL
NRP2	FRC DLBCL
KIF26B	FRC DLBCL
SLC41A2	FRC DLBCL
MGAT2	FRC DLBCL
PRDM1	FRC DLBCL
P3H4	FRC DLBCL
LHFPL2	FRC DLBCL
COA6	FRC DLBCL
LMO7	FRC DLBCL
GPX7	FRC DLBCL
NXN	FRC DLBCL
AAGAB	FRC DLBCL
LRP12	FRC DLBCL
NCALD	FRC DLBCL
VGLL3	FRC DLBCL
CLIC6	FRC DLBCL
MEG3	FRC DLBCL
ALG3	FRC DLBCL
GALNT10	FRC DLBCL
TRAF3IP2	FRC DLBCL
WWC1	FRC DLBCL
PDIA5	FRC DLBCL
HELZ2	FRC DLBCL
FSCN1	FRC DLBCL
MEDAG	FRC DLBCL
ADO	FRC DLBCL
DPAGT1	FRC DLBCL
ACSL5	FRC DLBCL
SMYD3	FRC DLBCL
ANPEP	FRC DLBCL
COL6A5	FRC DLBCL
DPP4	FRC DLBCL
SPATA13	FRC DLBCL
MAOB	FRC DLBCL
PLAT	FRC DLBCL
PRR16	FRC DLBCL
WISP1	FRC DLBCL
MTHFD1L	FRC DLBCL
TSPAN5	FRC DLBCL
MRPL36	FRC DLBCL
PBDC1	FRC DLBCL
PLBD1	FRC DLBCL
PIK3R3	FRC DLBCL
SLC7A6	FRC DLBCL
HLA-DRB1	FRC DLBCL
UCHL3	FRC DLBCL
SLC39A8	FRC DLBCL
1,00 VNN	FRC DLBCL
SRGN	FRC DLBCL
HRH1	FRC DLBCL
ALDH1B1	FRC DLBCL
COL8A1	FRC DLBCL
FREM1	FRC DLBCL
CDH13	FRC DLBCL
FIBIN	FRC DLBCL
JCAD	FRC DLBCL
CYP27B1	FRC DLBCL
AC245595.1	FRC DLBCL
MMP1	FRC DLBCL
TMEM140	FRC DLBCL
MPDU1	FRC DLBCL
CPXM2	FRC DLBCL
SLCO2A1	FRC DLBCL
TANC2	FRC DLBCL
APOL4	FRC DLBCL
LEF1	FRC DLBCL
PTK7	FRC DLBCL
FMNL1	FRC DLBCL
RETREG1	FRC DLBCL
MRPL17	FRC DLBCL
TSPAN11	FRC DLBCL
GPC1	FRC DLBCL
ASS1	FRC DLBCL
ATF5	FRC DLBCL
ZSWIM4	FRC DLBCL
NKX3-2	FRC DLBCL
XPNPEP2	FRC DLBCL
COL15A1	FRC DLBCL
UPP1	FRC DLBCL
SIX2	FRC DLBCL
ATG7	FRC DLBCL
ADGRE2	FRC DLBCL
PCSK6	FRC DLBCL
MINPP1	FRC DLBCL
TMEM163	FRC DLBCL
TENM4	FRC DLBCL
NACC1	FRC DLBCL
HIST1H2AC	FRC DLBCL
UBE2QL1	FRC DLBCL
ZSCAN30	FRC DLBCL
COL4A4	FRC DLBCL
MLKL	FRC DLBCL
ALDH18A1	FRC DLBCL
ANKRD28	FRC DLBCL
NEMP1	FRC DLBCL
QPCT	FRC DLBCL
ABCF2	FRC DLBCL
TRIM16	FRC DLBCL
MMP11	FRC DLBCL
STRA6	FRC DLBCL
HLA-DQA1	FRC DLBCL
AVEN	FRC DLBCL
CASP1	FRC DLBCL
GCLM	FRC DLBCL
IFIT1	FRC DLBCL
AGPAT4	FRC DLBCL
TPST2	FRC DLBCL
TBX5	FRC DLBCL
HK2	FRC DLBCL
SLITRK4	FRC DLBCL
CMKLR1	FRC DLBCL
LIPG	FRC DLBCL
RHBDF2	FRC DLBCL
SERINC5	FRC DLBCL
DIO2	FRC DLBCL
ALDH1L2	FRC DLBCL
IL27RA	FRC DLBCL
ALG1	FRC DLBCL
HS6ST1	FRC DLBCL
MIR34AHG	FRC DLBCL
GALNS	FRC DLBCL
LSP1	FRC DLBCL
ADAMDEC1	FRC DLBCL
PARVB	FRC DLBCL
YIF1B	FRC DLBCL
SPON1	FRC DLBCL
PDE7A	FRC DLBCL
CHPF2	FRC DLBCL
TLR4	FRC DLBCL
CREB5	FRC DLBCL
CD74	FRC DLBCL
MT1X	FRC DLBCL
IL4I1	FRC DLBCL
SLC7A7	FRC DLBCL
SLC6A6	FRC DLBCL
SERPINB8	FRC DLBCL
SQLE	FRC DLBCL
SLC38A7	FRC DLBCL
IL1RAP	FRC DLBCL
DESI1	FRC DLBCL
HLA-DRA	FRC DLBCL
LINC01116	FRC DLBCL
DUSP6	FRC DLBCL
TNFSF15	FRC DLBCL
PERP	FRC DLBCL
CD274	FRC DLBCL
EFL1	FRC DLBCL
PLA1A	FRC DLBCL
MSX2	FRC DLBCL
STARD4	FRC DLBCL
CDKN2B	FRC DLBCL
BEND6	FRC DLBCL
RSAD2	FRC DLBCL
NAV3	FRC DLBCL
HSPA6	FRC DLBCL
HLA-DMA	FRC DLBCL
HIST2H2BE	FRC DLBCL
SEZ6L2	FRC DLBCL
ABCC4	FRC DLBCL
ARHGEF3	FRC DLBCL
CLCF1	FRC DLBCL
CX3CL1	FRC DLBCL
DDX60L	FRC DLBCL
HLA-DPB1	FRC DLBCL
RFLNB	FRC DLBCL
TBC1D8B	FRC DLBCL
IL3RA	FRC DLBCL
L1CAM	FRC DLBCL
GSAP	FRC DLBCL
WNT5A	FRC DLBCL
SECTM1	FRC DLBCL
ENPP1	FRC DLBCL
GJA5	FRC DLBCL
CDKN2A	FRC DLBCL
NCEH1	FRC DLBCL
SEMA7A	FRC DLBCL
HAS1	FRC DLBCL
ZFAND2A	FRC DLBCL
OTUD1	FRC DLBCL
PI15	FRC DLBCL
IGF1	FRC DLBCL
THBS4	FRC DLBCL
CXCL1	FRC DLBCL
PLA2G2A	FRC DLBCL
JUNB	FRC rLN
SOCS3	FRC rLN
CIRBP	FRC rLN
LHFPL6	FRC rLN
ZFP36	FRC rLN
CCL21	FRC rLN
EGR1	FRC rLN
BRD2	FRC rLN
NR2F2	FRC rLN
MTRNR2L1	FRC rLN
CDKN1A	FRC rLN
NDRG2	FRC rLN
NR4A1	FRC rLN
FOSB	FRC rLN
HES1	FRC rLN
CXCL12	FRC rLN
BTG2	FRC rLN
IGFBP5	FRC rLN
MAT2A	FRC rLN
EPHX1	FRC rLN
MFAP4	FRC rLN
CEBPD	FRC rLN
GPX3	FRC rLN
MTRNR2L12	FRC rLN
BCL3	FRC rLN
BTG1	FRC rLN
ADAMTS4	FRC rLN
NAMPT	FRC rLN
RGS16	FRC rLN
ARL5B	FRC rLN
HEXIM1	FRC rLN
CYCS	FRC rLN
MIDN	FRC rLN
CSRNP1	FRC rLN
ID4	FRC rLN
FRZB	FRC rLN
TXNIP	FRC rLN
MTRNR2L8	FRC rLN
ETS2	FRC rLN
HOXC10	FRC rLN
METTL7A	FRC rLN
ITGA8	FRC rLN
FCGRT	FRC rLN
KLF2	FRC rLN
GADD45B	FRC rLN
ADH1B	FRC rLN
LTBP4	FRC rLN
PLEKHH2	FRC rLN
APOE	FRC rLN
SERTAD1	FRC rLN
NR2F1	FRC rLN
C7	FRC rLN
IGFBP3	FRC rLN
CLSTN2	FRC rLN
RXRA	FRC rLN
CD302	FRC rLN
IRF8	FRC rLN
CCL2	FRC rLN
NFIL3	FRC rLN
TOB1	FRC rLN
SELENBP1	FRC rLN
SERPINB9	FRC rLN
FHL1	FRC rLN
SLC25A25	FRC rLN
SNHG7	FRC rLN
CCND2	FRC rLN
1,00 AMD	FRC rLN
KLF10	FRC rLN
ID3	FRC rLN
UBE2S	FRC rLN
TCF7L1	FRC rLN
STEAP4	FRC rLN
SEMA4C	FRC rLN
EBF3	FRC rLN
IL11RA	FRC rLN
MYLIP	FRC rLN
GFRA1	FRC rLN
TINAGL1	FRC rLN
DTX3	FRC rLN
ZNF703	FRC rLN
PPP1R10	FRC rLN
DAAM1	FRC rLN
SLC40A1	FRC rLN
RNF122	FRC rLN
EPHA2	FRC rLN
SELENOP	FRC rLN
PACSIN2	FRC rLN
MXI1	FRC rLN
HSPB6	FRC rLN
GSTM5	FRC rLN
MAFF	FRC rLN
ISYNA1	FRC rLN
CBX4	FRC rLN
ITGA7	FRC rLN
GSTM3	FRC rLN
ALDH2	FRC rLN
ATP1B2	FRC rLN
THRA	FRC rLN
DEPTOR	FRC rLN
DCXR	FRC rLN
SLC7A2	FRC rLN
KLF11	FRC rLN
CBX7	FRC rLN
RGS5	FRC rLN
MTRNR2L3	FRC rLN
FXYD1	FRC rLN
SLIT3	FRC rLN
PTGDS	FRC rLN
SYNPO2	FRC rLN
NOVA1	FRC rLN
ANKRD29	FRC rLN
IGKC	FRC rLN
TGFBR3	FRC rLN
SLC22A3	FRC rLN
ID1	FRC rLN
PRELP	FRC rLN
ADAMTS1	FRC rLN
TMEM159	FRC rLN
SLC26A7	FRC rLN
ARHGAP10	FRC rLN
RASL11A	FRC rLN
H2AFX	FRC rLN
SLC9A3R2	FRC rLN
MAST4	FRC rLN
GAS6	FRC rLN
MTURN	FRC rLN
ADGRF5	FRC rLN
MYC	FRC rLN
LEPR	FRC rLN
IRS2	FRC rLN
GNAL	FRC rLN
PTCH2	FRC rLN
MEOX2	FRC rLN
ZNF331	FRC rLN
NABP1	FRC rLN
NTRK2	FRC rLN
SNHG19	FRC rLN
CREM	FRC rLN
CCDC3	FRC rLN
NR4A3	FRC rLN
USP53	FRC rLN
ARHGDIB	FRC rLN
NEGR1	FRC rLN
PLCXD3	FRC rLN
FABP4	FRC rLN
OLFM1	FRC rLN
GATA6	FRC rLN
LGI4	FRC rLN
DOCK8	FRC rLN
ABCC3	FRC rLN
SPNS2	FRC rLN
SOCS1	FRC rLN
QPRT	FRC rLN
MAFK	FRC rLN
ADCY6	FRC rLN
ARHGAP15	FRC rLN
SIRT1	FRC rLN
C22orf39	FRC rLN
CYTH3	FRC rLN
PID1	FRC rLN
AC068888.1	FRC rLN
RHOU	FRC rLN
NEURL1B	FRC rLN
TMEM192	FRC rLN
AVPR1A	FRC rLN
MAP3K1	FRC rLN
MEPCE	FRC rLN
LSAMP	FRC rLN
ABCC9	FRC rLN
SHISA3	FRC rLN
CDKN2AIP	FRC rLN
MYH11	FRC rLN
TM4SF1	FRC rLN
GJA4	FRC rLN
BMP4	FRC rLN
MTSS1L	FRC rLN
CXCL2	FRC rLN
ZNF704	FRC rLN
CNTN1	FRC rLN
CD4	FRC rLN
PEG10	FRC rLN
WTIP	FRC rLN
SLCO2B1	FRC rLN
RRAD	FRC rLN
ADIRF	FRC rLN
PRXL2A	FRC rLN
LMOD1	FRC rLN
DLL1	FRC rLN
SNN	FRC rLN
FAM217B	FRC rLN
EPHB6	FRC rLN
RND1	FRC rLN
FAM13C	FRC rLN
GREM1	FRC rLN
LAMA3	FRC rLN
ABCA8	FRC rLN
ANGPT2	FRC rLN
SYNE3	FRC rLN
RERG	FRC rLN
APLNR	FRC rLN
LINC01197	FRC rLN
CD36	FRC rLN
SCN4B	FRC rLN
LAMA5	FRC rLN
C2orf40	FRC rLN
RERGL	FRC rLN
PDE3A	FRC rLN
LINC00924	FRC rLN
RTL5	FRC rLN
APOC1	FRC rLN
MATN2	FRC rLN
NPY1R	FRC rLN
CXCL13	FRC rLN
NGFR	FRC rLN
ADCY5	FRC rLN
NRARP	FRC rLN
NR4A2	FRC rLN
SOX13	FRC rLN
CKB	FRC rLN
FGF13	FRC rLN
EPHA3	FRC rLN
TNFAIP8L3	FRC rLN
SLC8A1	FRC rLN
NRGN	FRC rLN
PTGS2	FRC rLN
ESAM	FRC rLN
ART4	FRC rLN
PDE1A	FRC rLN
HBEGF	FRC rLN
PGM5	FRC rLN
BCAM	FRC rLN
CCL8	FRC rLN
SCN3A	FRC rLN
SORBS2	FRC rLN
CXCL3	FRC rLN
NFASC	FRC rLN
CFD	FRC rLN
IGF2	FRC rLN

## Sheet: (B)
TF	Set
IRF7	BEC DLBCL
SPI1	BEC DLBCL
STAT1	BEC DLBCL
IRF2	BEC DLBCL
STAT2	BEC DLBCL
FOSL1	BEC rLN
ATF4	BEC rLN
FOSL2	BEC rLN
FOSB	BEC rLN
MAFF	BEC rLN
ETS2	BEC rLN
BCL3	BEC rLN
KLF4	BEC rLN
EGR1	BEC rLN
ERG	BEC rLN
STAT1	LEC DLBCL
STAT3	LEC DLBCL
IRF2	LEC DLBCL
STAT2	LEC DLBCL
ATF4	LEC rLN
FOSB	LEC rLN
JUNB	LEC rLN
ZMIZ1	LEC rLN
JUND	LEC rLN
JUN	LEC rLN
GATA2	LEC rLN
FOSL1	LEC rLN
HOXD10	LEC rLN
EGR3	LEC rLN
KLF4	LEC rLN
MAFF	LEC rLN
NFIL3	LEC rLN
ATF3	LEC rLN
FOSL2	LEC rLN
EGR1	LEC rLN
CREM	LEC rLN
CEBPD	LEC rLN
ETS2	LEC rLN
CEBPB	FRC DLBCL
SPI1	FRC DLBCL
SHOX2	FRC DLBCL
PRDM1	FRC DLBCL
TWIST1	FRC DLBCL
STAT1	FRC DLBCL
RELB	FRC DLBCL
STAT3	FRC DLBCL
IRF2	FRC DLBCL
WT1	FRC DLBCL
CREB3L1	FRC DLBCL
STAT2	FRC DLBCL
JUNB	FRC rLN
NFIL3	FRC rLN
FOS	FRC rLN
JUND	FRC rLN
FOSB	FRC rLN
HOXC10	FRC rLN
MAFF	FRC rLN
JUN	FRC rLN
EGR3	FRC rLN
ATF3	FRC rLN
CEBPD	FRC rLN
EGR1	FRC rLN
ATF4	FRC rLN
CREM	FRC rLN
BCL3	FRC rLN
MEF2C	FRC rLN
FOSL1	FRC rLN
KLF4	FRC rLN
IRF1	FRC rLN
FOSL2	FRC rLN
ETS1	FRC rLN
ETS2	FRC rLN

## Sheet: (C)
TF	Fisher_pvalue	OR	fdr	padj	log2OR	Population
JUNB	4.73889e-09	0.0226666	6.06578e-08	<0.05	-5.46329	FRC
NFIL3	3.39888e-10	0.036413	5.43822e-09	<0.05	-4.7794	FRC
FOS	5.07622e-05	0.0424202	0.000324878	<0.05	-4.55911	FRC
JUND	0.000155462	0.0473565	0.000865181	<0.05	-4.40029	FRC
FOSB	6.04732e-15	0.0519407	1.1058e-13	<0.05	-4.26699	FRC
HOXC10	0.00140128	0.0614548	0.00640585	<0.05	-4.02433	FRC
MAFF	9.74825e-09	0.0731107	1.13434e-07	<0.05	-3.77377	FRC
JUN	1.5513e-09	0.07932	2.2063e-08	<0.05	-3.65617	FRC
EGR3	6.99942e-07	0.0911386	6.39947e-06	<0.05	-3.45579	FRC
ATF3	7.39005e-17	0.0959261	1.57654e-15	<0.05	-3.38193	FRC
CEBPD	1.05014e-23	0.0999394	6.72088e-22	<0.05	-3.3228	FRC
BCLAF1	0.0328044	0.109036	0.102414	n.s.	-3.19712	FRC
RXRA	0.0328044	0.109036	0.102414	n.s.	-3.19712	FRC
EGR1	6.65511e-36	0.112571	8.51854e-34	<0.05	-3.15109	FRC
ATF4	2.33917e-06	0.114129	1.87133e-05	<0.05	-3.13126	FRC
CEBPA	0.0880974	0.146016	0.239925	n.s.	-2.7758	FRC
MXI1	0.0880974	0.146016	0.239925	n.s.	-2.7758	FRC
NR3C1	0.0880974	0.146016	0.239925	n.s.	-2.7758	FRC
SRF	0.0880974	0.146016	0.239925	n.s.	-2.7758	FRC
CREM	3.03751e-06	0.192917	2.28707e-05	<0.05	-2.37395	FRC
BCL3	0.00100138	0.210237	0.0047473	<0.05	-2.24991	FRC
E2F8	0.223887	0.219916	0.427724	n.s.	-2.18498	FRC
FOXF1	0.223887	0.219916	0.427724	n.s.	-2.18498	FRC
HLF	0.223887	0.219916	0.427724	n.s.	-2.18498	FRC
KDM5A	0.223887	0.219916	0.427724	n.s.	-2.18498	FRC
MYC	0.223887	0.219916	0.427724	n.s.	-2.18498	FRC
NR2F2	0.223887	0.219916	0.427724	n.s.	-2.18498	FRC
POLR2A	0.223887	0.219916	0.427724	n.s.	-2.18498	FRC
TEAD3	0.223887	0.219916	0.427724	n.s.	-2.18498	FRC
MEF2C	2.4338e-07	0.258066	2.59606e-06	<0.05	-1.95419	FRC
PBX1	0.0204838	0.286487	0.0708629	n.s.	-1.80346	FRC
BRCA1	0.171037	0.292335	0.384083	n.s.	-1.7743	FRC
E2F1	0.171037	0.292335	0.384083	n.s.	-1.7743	FRC
GATA6	0.171037	0.292335	0.384083	n.s.	-1.7743	FRC
MEF2D	0.171037	0.292335	0.384083	n.s.	-1.7743	FRC
SREBF2	0.171037	0.292335	0.384083	n.s.	-1.7743	FRC
GATA2	0.0138035	0.319568	0.0504815	n.s.	-1.6458	FRC
NFE2L2	0.209645	0.327941	0.427724	n.s.	-1.60849	FRC
FOSL1	0.00283073	0.353858	0.0120778	<0.05	-1.49876	FRC
ELF1	0.0183848	0.35575	0.0653683	n.s.	-1.49106	FRC
TAF7	0.101391	0.362383	0.264859	n.s.	-1.46441	FRC
KLF4	3.43047e-05	0.383467	0.000231106	<0.05	-1.38283	FRC
FLI1	0.257494	0.437936	0.477671	n.s.	-1.19121	FRC
BATF	0.590117	0.440236	0.909251	n.s.	-1.18365	FRC
FOXP1	0.590117	0.440236	0.909251	n.s.	-1.18365	FRC
KLF3	0.590117	0.440236	0.909251	n.s.	-1.18365	FRC
REL	0.0549334	0.461123	0.167416	n.s.	-1.11678	FRC
IRF1	0.000483129	0.477523	0.00237848	<0.05	-1.06636	FRC
RUNX3	0.130304	0.481019	0.320748	n.s.	-1.05583	FRC
FOSL2	0.00145405	0.482698	0.00641789	<0.05	-1.05081	FRC
ETS1	0.00441353	0.495432	0.0182236	<0.05	-1.01324	FRC
ETS2	0.000351124	0.510893	0.00179775	<0.05	-0.968908	FRC
ZMIZ1	0.467364	0.548378	0.776917	n.s.	-0.866757	FRC
TFDP2	0.527782	0.613681	0.855141	n.s.	-0.70444	FRC
EZH2	0.376372	0.652732	0.651021	n.s.	-0.615437	FRC
E2F7	0.644846	0.661275	0.959771	n.s.	-0.596679	FRC
RAD21	0.644846	0.661275	0.959771	n.s.	-0.596679	FRC
ERG	0.118231	0.718134	0.296736	n.s.	-0.477675	FRC
NFKB2	0.586461	0.731442	0.909251	n.s.	-0.451184	FRC
NR1H3	0.706091	0.734205	1	n.s.	-0.445744	FRC
EGR2	0.744062	0.770417	1	n.s.	-0.376289	FRC
HOXD10	0.744062	0.770417	1	n.s.	-0.376289	FRC
SPIB	0.415765	0.794182	0.709573	n.s.	-0.332459	FRC
IKZF1	0.596696	0.811024	0.909251	n.s.	-0.302183	FRC
SOX18	1	0.883123	1	n.s.	-0.179313	FRC
TEAD2	1	0.883123	1	n.s.	-0.179313	FRC
BACH1	1	0.883601	1	n.s.	-0.178533	FRC
CUX1	1	0.883601	1	n.s.	-0.178533	FRC
DDIT3	1	0.883601	1	n.s.	-0.178533	FRC
HDAC2	1	0.883601	1	n.s.	-0.178533	FRC
LEF1	1	0.883601	1	n.s.	-0.178533	FRC
MAX	1	0.883601	1	n.s.	-0.178533	FRC
MSX2	1	0.883601	1	n.s.	-0.178533	FRC
PHF8	1	0.883601	1	n.s.	-0.178533	FRC
POU2F2	1	0.883601	1	n.s.	-0.178533	FRC
RARB	1	0.883601	1	n.s.	-0.178533	FRC
RARG	1	0.883601	1	n.s.	-0.178533	FRC
SMARCC2	1	0.883601	1	n.s.	-0.178533	FRC
TCF7L2	1	0.883601	1	n.s.	-0.178533	FRC
YY1	1	0.883601	1	n.s.	-0.178533	FRC
IRF4	0.843529	0.924999	1	n.s.	-0.112476	FRC
ELK3	0.759579	0.929044	1	n.s.	-0.106181	FRC
IRF8	0.832131	0.952974	1	n.s.	-0.0694909	FRC
E2F2	1	0.994303	1	n.s.	-0.0082431	FRC
FOXP3	1	0.994303	1	n.s.	-0.0082431	FRC
MAF	0.894885	1.04984	1	n.s.	0.0701668	FRC
SOX4	0.872653	1.07867	1	n.s.	0.109248	FRC
HIC1	0.481065	1.27435	0.78944	n.s.	0.349757	FRC
CREB5	1	1.32732	1	n.s.	0.408517	FRC
ELF4	1	1.32732	1	n.s.	0.408517	FRC
ELK4	1	1.32732	1	n.s.	0.408517	FRC
FOXO1	1	1.32732	1	n.s.	0.408517	FRC
HIVEP3	1	1.32732	1	n.s.	0.408517	FRC
MAZ	1	1.32732	1	n.s.	0.408517	FRC
MYB	1	1.32732	1	n.s.	0.408517	FRC
RORC	1	1.32732	1	n.s.	0.408517	FRC
ETV6	1	1.32934	1	n.s.	0.410712	FRC
PAX5	0.253101	1.45841	0.476425	n.s.	0.544399	FRC
BCL11A	0.0999304	1.66298	0.264859	n.s.	0.733768	FRC
TFEC	0.370653	1.70563	0.649912	n.s.	0.770301	FRC
IRF7	0.0647493	1.74758	0.192742	n.s.	0.805361	FRC
IRF5	1	1.77286	1	n.s.	0.826081	FRC
JDP2	1	1.77286	1	n.s.	0.826081	FRC
SIX2	1	1.77286	1	n.s.	0.826081	FRC
TEAD1	1	1.77286	1	n.s.	0.826081	FRC
TWIST2	1	1.77286	1	n.s.	0.826081	FRC
SMAD1	0.731563	1.77926	1	n.s.	0.831277	FRC
XBP1	0.111055	1.83452	0.284301	n.s.	0.8754	FRC
CEBPB	0.00694513	1.9135	0.0269387	<0.05	0.936214	FRC
MAFB	0.672632	2.22014	0.989619	n.s.	1.15065	FRC
SPI1	0.000200224	2.70203	0.00106786	<0.05	1.43405	FRC
SHOX2	0.00668691	2.87599	0.0267476	<0.05	1.52406	FRC
NFKB1	0.446047	3.12004	0.751238	n.s.	1.64157	FRC
PRDM1	1.14082e-06	3.56956	9.73499e-06	<0.05	1.83575	FRC
RFX5	0.288492	3.57261	0.527528	n.s.	1.83698	FRC
EOMES	0.297676	4.02801	0.529202	n.s.	2.01007	FRC
ETV7	0.297676	4.02801	0.529202	n.s.	2.01007	FRC
RUNX2	0.186927	4.4845	0.412528	n.s.	2.16495	FRC
TWIST1	0.000144506	6.48874	0.00084076	<0.05	2.69794	FRC
TFDP1	0.0297694	6.79567	0.0978456	n.s.	2.76462	FRC
CREB3L2	0.0298123	7.26373	0.0978456	n.s.	2.86071	FRC
STAT1	4.77107e-18	7.57328	1.52674e-16	<0.05	2.92092	FRC
RELB	0.0113733	8.20577	0.0428171	<0.05	3.03664	FRC
STAT3	2.64831e-05	10.0371	0.000188324	<0.05	3.32727	FRC
IRF2	0.000127152	14.5284	0.000775023	<0.05	3.8608	FRC
WT1	6.46756e-07	22.2817	6.36806e-06	<0.05	4.47779	FRC
CREB3L1	3.75357e-19	25.0909	1.60152e-17	<0.05	4.64909	FRC
STAT2	2.23922e-17	58.6098	5.7324e-16	<0.05	5.87307	FRC

## Sheet: (D)
TF	Fisher_pvalue	OR	fdr	padj	log2OR	Population
ATF4	6.42372e-07	0.0348835	7.78876e-06	<0.05	-4.84131	LEC
FOSB	2.95183e-10	0.0406417	7.15819e-09	<0.05	-4.6209	LEC
JUNB	8.54778e-06	0.042376	6.90946e-05	<0.05	-4.56061	LEC
ZMIZ1	4.62084e-05	0.0491536	0.000280138	<0.05	-4.34656	LEC
JUND	0.00267728	0.0792652	0.0129848	<0.05	-3.65717	LEC
JUN	2.1816e-05	0.105619	0.000141077	<0.05	-3.24306	LEC
GATA2	1.89892e-08	0.110143	3.06992e-07	<0.05	-3.18255	LEC
FOSL1	6.20198e-06	0.113264	5.46902e-05	<0.05	-3.14224	LEC
HOXD10	0.00137269	0.116889	0.00739728	<0.05	-3.09679	LEC
EGR3	9.78978e-05	0.119849	0.000558593	<0.05	-3.06071	LEC
KLF4	9.94984e-12	0.134011	3.21712e-10	<0.05	-2.89957	LEC
MAFF	1.32456e-05	0.142289	9.88329e-05	<0.05	-2.8131	LEC
BRCA1	0.0879777	0.146659	0.250995	n.s.	-2.76946	LEC
NFIL3	0.0111219	0.159154	0.0469056	<0.05	-2.65151	LEC
ATF3	9.28357e-08	0.176049	1.28644e-06	<0.05	-2.50595	LEC
NFE2L2	0.168915	0.184485	0.425947	n.s.	-2.43842	LEC
FOSL2	1.05245e-06	0.205488	1.13431e-05	<0.05	-2.28288	LEC
FOS	0.0418202	0.207482	0.139881	n.s.	-2.26894	LEC
EGR1	2.00373e-09	0.218512	3.88724e-08	<0.05	-2.19421	LEC
BACH1	0.317791	0.247552	0.655867	n.s.	-2.01419	LEC
DDIT3	0.317791	0.247552	0.655867	n.s.	-2.01419	LEC
E2F1	0.317791	0.247552	0.655867	n.s.	-2.01419	LEC
CREM	0.00390691	0.288427	0.0172259	<0.05	-1.79372	LEC
FOXP1	0.143539	0.294352	0.386757	n.s.	-1.76439	LEC
BCL3	0.0179962	0.301717	0.0671398	n.s.	-1.72873	LEC
CEBPD	0.00177739	0.365624	0.00907405	<0.05	-1.45157	LEC
TAF7	0.18004	0.367043	0.425947	n.s.	-1.44598	LEC
BCLAF1	0.408338	0.370292	0.747336	n.s.	-1.43327	LEC
CEBPA	0.578853	0.373508	0.825717	n.s.	-1.42079	LEC
E2F7	0.578853	0.373508	0.825717	n.s.	-1.42079	LEC
E2F8	0.578853	0.373508	0.825717	n.s.	-1.42079	LEC
MEF2D	0.578853	0.373508	0.825717	n.s.	-1.42079	LEC
POLR2A	0.578853	0.373508	0.825717	n.s.	-1.42079	LEC
RXRA	0.578853	0.373508	0.825717	n.s.	-1.42079	LEC
EZH2	0.124225	0.434568	0.344282	n.s.	-1.20235	LEC
E2F2	0.295952	0.44332	0.652439	n.s.	-1.17358	LEC
XBP1	0.0829507	0.459257	0.246319	n.s.	-1.12263	LEC
MEF2C	0.0546215	0.469514	0.170912	n.s.	-1.09076	LEC
ETS2	0.003031	0.487253	0.0140003	<0.05	-1.03726	LEC
SOX18	0.336854	0.491521	0.680725	n.s.	-1.02467	LEC
SREBF2	0.654949	0.49674	0.920725	n.s.	-1.00944	LEC
SOX4	0.148549	0.525364	0.389438	n.s.	-0.92861	LEC
ELF1	0.374694	0.525562	0.726907	n.s.	-0.928068	LEC
FLI1	0.467837	0.557673	0.766677	n.s.	-0.842509	LEC
FOXP3	0.467837	0.557673	0.766677	n.s.	-0.842509	LEC
NFKB2	0.433839	0.645584	0.765134	n.s.	-0.631322	LEC
REL	0.433795	0.732922	0.765134	n.s.	-0.448268	LEC
IRF4	0.511105	0.737231	0.812741	n.s.	-0.439811	LEC
SHOX2	1	0.748071	1	n.s.	-0.418754	LEC
TFEC	1	0.748071	1	n.s.	-0.418754	LEC
EGR2	1	0.749363	1	n.s.	-0.416263	LEC
IRF5	1	0.749363	1	n.s.	-0.416263	LEC
RELA	1	0.749363	1	n.s.	-0.416263	LEC
SRF	1	0.749363	1	n.s.	-0.416263	LEC
ELK3	0.277676	0.751299	0.626385	n.s.	-0.412541	LEC
IRF1	0.534642	0.841157	0.825717	n.s.	-0.249553	LEC
PBX1	1	0.937686	1	n.s.	-0.0928239	LEC
RELB	1	0.937686	1	n.s.	-0.0928239	LEC
ERG	1	0.977588	1	n.s.	-0.0327013	LEC
CEBPB	1	0.984416	1	n.s.	-0.0226597	LEC
MAF	0.86831	1.06884	1	n.s.	0.0960445	LEC
HIC1	1	1.09094	1	n.s.	0.125569	LEC
EOMES	1	1.12844	1	n.s.	0.17433	LEC
TFDP1	1	1.12844	1	n.s.	0.17433	LEC
ETS1	0.757683	1.14924	0.99318	n.s.	0.200678	LEC
IRF8	0.449018	1.24893	0.766677	n.s.	0.320698	LEC
RUNX3	1	1.25786	1	n.s.	0.330968	LEC
ETV6	1	1.50597	1	n.s.	0.590692	LEC
GATA6	1	1.50597	1	n.s.	0.590692	LEC
MAX	1	1.50597	1	n.s.	0.590692	LEC
NR3C1	1	1.50597	1	n.s.	0.590692	LEC
POU2AF1	1	1.50597	1	n.s.	0.590692	LEC
TEAD1	1	1.50597	1	n.s.	0.590692	LEC
TEAD2	1	1.50597	1	n.s.	0.590692	LEC
TWIST2	1	1.50597	1	n.s.	0.590692	LEC
NFKB1	0.703662	1.51121	0.947989	n.s.	0.595703	LEC
RAD21	0.703662	1.51121	0.947989	n.s.	0.595703	LEC
CREB3L1	0.737512	1.51656	0.979982	n.s.	0.6008	LEC
PAX5	0.244218	1.51837	0.564027	n.s.	0.602523	LEC
BCL11A	0.175743	1.55839	0.425947	n.s.	0.640056	LEC
SPIB	0.176747	1.64701	0.425947	n.s.	0.719847	LEC
IKZF1	0.348829	1.66972	0.690538	n.s.	0.739608	LEC
TWIST1	0.703225	1.89773	0.947989	n.s.	0.924278	LEC
PRDM1	0.0416935	1.99267	0.139881	n.s.	0.994705	LEC
IRF7	0.0415885	2.1454	0.139881	n.s.	1.10125	LEC
CREB3L2	0.474233	2.28818	0.766677	n.s.	1.1942	LEC
TFDP2	0.474233	2.28818	0.766677	n.s.	1.1942	LEC
SPI1	0.0159159	2.3585	0.0617537	n.s.	1.23787	LEC
ELK4	0.396602	3.03817	0.739816	n.s.	1.6032	LEC
WT1	0.396602	3.03817	0.739816	n.s.	1.6032	LEC
ETV7	0.0837991	6.19798	0.246319	n.s.	2.6318	LEC
SMAD1	0.0480021	7.00872	0.155207	n.s.	2.80915	LEC
RFX5	0.0154916	8.65446	0.0617537	n.s.	3.11344	LEC
STAT1	3.97462e-17	9.80174	3.85538e-15	<0.05	3.29304	LEC
STAT3	2.02469e-05	19.3329	0.000140282	<0.05	4.27299	LEC
IRF2	1.57301e-06	24.2255	1.52582e-05	<0.05	4.59845	LEC
STAT2	2.86537e-13	52.3072	1.3897e-11	<0.05	5.70894	LEC

## Sheet: (E)
TF	Fisher_pvalue	OR	fdr	padj	log2OR	Population
FOSL1	2.94067e-06	0.0554501	5.41083e-05	<0.05	-4.17267	BEC
ATF4	8.50451e-05	0.0741073	0.000978019	<0.05	-3.75424	BEC
FOSL2	7.22254e-09	0.0827788	1.66118e-07	<0.05	-3.59459	BEC
JUNB	0.0134048	0.0887246	0.0725435	n.s.	-3.49452	BEC
FOSB	3.64245e-05	0.091559	0.000506981	<0.05	-3.44915	BEC
E2F2	0.0367987	0.112421	0.153885	n.s.	-3.15301	BEC
MAFF	0.00537874	0.12368	0.0329896	<0.05	-3.01532	BEC
RXRA	0.0966871	0.151894	0.342124	n.s.	-2.71887	BEC
ETS2	3.43221e-09	0.165023	1.05255e-07	<0.05	-2.59926	BEC
NFIL3	0.0351202	0.178123	0.15386	n.s.	-2.48906	BEC
BCL3	0.00506125	0.188688	0.0329896	<0.05	-2.40592	BEC
GATA2	0.0313349	0.220589	0.144141	n.s.	-2.18057	BEC
BRCA1	0.0835865	0.225663	0.320415	n.s.	-2.14776	BEC
BCLAF1	0.239028	0.230673	0.544443	n.s.	-2.11608	BEC
CEBPA	0.239028	0.230673	0.544443	n.s.	-2.11608	BEC
E2F7	0.239028	0.230673	0.544443	n.s.	-2.11608	BEC
E2F8	0.239028	0.230673	0.544443	n.s.	-2.11608	BEC
EGR2	0.239028	0.230673	0.544443	n.s.	-2.11608	BEC
HLF	0.239028	0.230673	0.544443	n.s.	-2.11608	BEC
IRF5	0.239028	0.230673	0.544443	n.s.	-2.11608	BEC
MEF2D	0.239028	0.230673	0.544443	n.s.	-2.11608	BEC
TAF7	0.239028	0.230673	0.544443	n.s.	-2.11608	BEC
KLF4	0.000181732	0.248389	0.0018577	<0.05	-2.00933	BEC
EGR1	3.85747e-05	0.26994	0.000506981	<0.05	-1.88929	BEC
EGR3	0.0287628	0.270759	0.139272	n.s.	-1.88492	BEC
JUN	0.0779795	0.295633	0.311918	n.s.	-1.75812	BEC
SOX18	0.330209	0.304801	0.675094	n.s.	-1.71406	BEC
ATF3	0.0109008	0.32151	0.0626794	n.s.	-1.63707	BEC
ELF1	0.213362	0.340029	0.544443	n.s.	-1.55627	BEC
ERG	0.00120836	0.357247	0.0101063	<0.05	-1.48501	BEC
FOXP3	0.148222	0.359691	0.454547	n.s.	-1.47517	BEC
EZH2	0.109043	0.371553	0.359341	n.s.	-1.42836	BEC
CREM	0.0892888	0.429339	0.328583	n.s.	-1.21981	BEC
IKZF1	0.146809	0.444688	0.454547	n.s.	-1.16914	BEC
FLI1	0.386315	0.459231	0.71082	n.s.	-1.12271	BEC
RUNX3	0.386315	0.459231	0.71082	n.s.	-1.12271	BEC
SHOX2	0.386315	0.459231	0.71082	n.s.	-1.12271	BEC
E2F1	0.594066	0.462748	0.92634	n.s.	-1.1117	BEC
RAD21	0.594066	0.462748	0.92634	n.s.	-1.1117	BEC
SRF	0.594066	0.462748	0.92634	n.s.	-1.1117	BEC
WT1	0.594066	0.462748	0.92634	n.s.	-1.1117	BEC
ELK3	0.242632	0.66556	0.544443	n.s.	-0.58736	BEC
IRF4	0.568129	0.68486	0.92634	n.s.	-0.546119	BEC
FOS	0.654956	0.697229	0.954278	n.s.	-0.520295	BEC
SMAD1	0.654956	0.697229	0.954278	n.s.	-0.520295	BEC
TFEC	0.654956	0.697229	0.954278	n.s.	-0.520295	BEC
MAF	0.64377	0.75743	0.954278	n.s.	-0.400815	BEC
ETS1	0.667952	0.822479	0.954278	n.s.	-0.281949	BEC
PAX5	0.836389	0.926784	1	n.s.	-0.109694	BEC
CEBPD	0.829772	0.927846	1	n.s.	-0.108043	BEC
NFKB2	1	0.933619	1	n.s.	-0.099094	BEC
HOXD10	1	0.934493	1	n.s.	-0.0977447	BEC
RELB	1	0.934493	1	n.s.	-0.0977447	BEC
JUND	1	0.935344	1	n.s.	-0.0964316	BEC
MAX	1	0.935344	1	n.s.	-0.0964316	BEC
NFKB1	1	0.935344	1	n.s.	-0.0964316	BEC
NR3C1	1	0.935344	1	n.s.	-0.0964316	BEC
SIX2	1	0.935344	1	n.s.	-0.0964316	BEC
TCF7L2	1	0.935344	1	n.s.	-0.0964316	BEC
TEAD2	1	0.935344	1	n.s.	-0.0964316	BEC
TEF	1	0.935344	1	n.s.	-0.0964316	BEC
TWIST2	1	0.935344	1	n.s.	-0.0964316	BEC
YY1	1	0.935344	1	n.s.	-0.0964316	BEC
PRDM1	1	0.980074	1	n.s.	-0.0290373	BEC
MEF2C	1	1.13274	1	n.s.	0.17982	BEC
ZMIZ1	1	1.17468	1	n.s.	0.232263	BEC
REL	1	1.18065	1	n.s.	0.239582	BEC
XBP1	1	1.25999	1	n.s.	0.333411	BEC
SPIB	0.674218	1.26261	0.954278	n.s.	0.336407	BEC
IRF1	0.373574	1.33305	0.71082	n.s.	0.414731	BEC
HIC1	0.797787	1.33921	1	n.s.	0.421381	BEC
GATA6	1	1.4098	1	n.s.	0.495486	BEC
TEAD1	1	1.4098	1	n.s.	0.495486	BEC
BCL11A	0.436423	1.48592	0.765982	n.s.	0.571358	BEC
IRF8	0.248908	1.54977	0.545227	n.s.	0.632053	BEC
SOX4	0.591716	1.56533	0.92634	n.s.	0.646471	BEC
CEBPB	0.34883	1.76988	0.69766	n.s.	0.823648	BEC
CREB3L2	1	1.89011	1	n.s.	0.918472	BEC
EOMES	1	1.89011	1	n.s.	0.918472	BEC
ETV6	1	1.89011	1	n.s.	0.918472	BEC
TFDP1	1	1.89011	1	n.s.	0.918472	BEC
CREB3L1	0.282265	2.11517	0.590191	n.s.	1.08077	BEC
PBX1	0.441273	3.36885	0.765982	n.s.	1.75226	BEC
TWIST1	0.441273	3.36885	0.765982	n.s.	1.75226	BEC
IRF7	0.00188158	3.5704	0.0144255	<0.05	1.83609	BEC
RFX5	0.278223	3.87481	0.590191	n.s.	1.95412	BEC
SPI1	0.00312517	4.42873	0.0221166	<0.05	2.14689	BEC
STAT3	0.0154482	5.19354	0.0789576	n.s.	2.37672	BEC
ETV7	0.109365	5.4353	0.359341	n.s.	2.44236	BEC
STAT1	5.25088e-10	8.43666	2.41541e-08	<0.05	3.07667	BEC
IRF2	0.000990271	13.006	0.0091105	<0.05	3.70111	BEC
STAT2	8.40046e-12	48.3327	7.72842e-10	<0.05	5.59493	BEC
