# Supplementary material for: Reprogramming of stroma-derived chemokine networks drives the loss of tissue organization in nodal B cell lymphoma
Source: Nat Cancer. 2026 Mar 25;7(3):538–52. doi: 10.1038/s43018-026-01136-z (PMC13035477; doi:10.1038/s43018-026-01136-z)
Supplement: Supplementary file 15 — Statistical source data. [file 43018_2026_1136_MOESM15_ESM.xlsx]

## Sheet: (A)
	Freq
clonotype1	1331
clonotype10	340
clonotype100	64
clonotype1000	11
clonotype1001	12
clonotype1002	10
clonotype1003	14
clonotype1004	13
clonotype1005	11
clonotype1006	15
clonotype1007	15
clonotype1008	15
clonotype1009	16
clonotype101	58
clonotype1010	13
clonotype1011	12
clonotype1012	18
clonotype1013	10
clonotype1014	17
clonotype1015	8
clonotype1016	19
clonotype1017	14
clonotype1018	14
clonotype1019	17
clonotype102	61
clonotype1020	10
clonotype1021	10
clonotype1022	12
clonotype1023	14
clonotype1024	17
clonotype1025	11
clonotype1026	16
clonotype1027	16
clonotype1028	15
clonotype1029	14
clonotype103	56
clonotype1030	11
clonotype1031	14
clonotype1032	13
clonotype1033	16
clonotype1034	18
clonotype1035	16
clonotype1036	14
clonotype1037	21
clonotype1038	18
clonotype1039	9
clonotype104	62
clonotype1040	14
clonotype1041	19
clonotype1042	14
clonotype1043	12
clonotype1044	14
clonotype1045	15
clonotype1046	13
clonotype1047	13
clonotype1048	11
clonotype1049	14
clonotype105	52
clonotype1050	16
clonotype1051	14
clonotype1052	16
clonotype1053	13
clonotype1054	16
clonotype1055	13
clonotype1056	14
clonotype1057	17
clonotype1058	9
clonotype1059	16
clonotype106	57
clonotype1060	16
clonotype1061	14
clonotype1062	10
clonotype1063	15
clonotype1064	14
clonotype1065	20
clonotype1066	12
clonotype1067	20
clonotype1068	11
clonotype1069	10
clonotype107	65
clonotype1070	13
clonotype1071	9
clonotype1072	13
clonotype1073	12
clonotype1074	12
clonotype1075	14
clonotype1076	15
clonotype1077	16
clonotype1078	7
clonotype1079	13
clonotype108	75
clonotype1080	13
clonotype1081	17
clonotype1082	14
clonotype1083	6
clonotype1084	15
clonotype1085	15
clonotype1086	14
clonotype1087	10
clonotype1088	14
clonotype1089	13
clonotype109	61
clonotype1090	10
clonotype1091	16
clonotype1092	16
clonotype1093	11
clonotype1094	15
clonotype1095	8
clonotype1096	15
clonotype1097	11
clonotype1098	10
clonotype1099	14
clonotype11	296
clonotype110	55
clonotype1100	12
clonotype1101	14
clonotype1102	13
clonotype1103	15
clonotype1104	19
clonotype1105	12
clonotype1106	14
clonotype1107	12
clonotype1108	18
clonotype1109	11
clonotype111	55
clonotype1110	14
clonotype1111	9
clonotype1112	10
clonotype1113	13
clonotype1114	16
clonotype1115	14
clonotype1116	15
clonotype1117	12
clonotype1118	10
clonotype1119	12
clonotype112	55
clonotype1120	10
clonotype1121	15
clonotype1122	12
clonotype1123	10
clonotype1124	9
clonotype1125	13
clonotype1126	15
clonotype1127	16
clonotype1128	12
clonotype1129	19
clonotype113	60
clonotype1130	17
clonotype1131	14
clonotype1132	13
clonotype1133	14
clonotype1134	14
clonotype1135	8
clonotype1136	11
clonotype1137	14
clonotype1138	11
clonotype1139	11
clonotype114	59
clonotype1140	12
clonotype1141	11
clonotype1142	15
clonotype1143	9
clonotype1144	11
clonotype1145	13
clonotype1146	7
clonotype1147	22
clonotype1148	14
clonotype1149	20
clonotype115	63
clonotype1150	13
clonotype1151	7
clonotype1152	4
clonotype1153	15
clonotype1154	16
clonotype1155	13
clonotype1156	15
clonotype1157	12
clonotype1158	16
clonotype1159	16
clonotype116	56
clonotype1160	11
clonotype1161	13
clonotype1162	12
clonotype1163	5
clonotype1164	16
clonotype1165	12
clonotype1166	13
clonotype1167	14
clonotype1168	10
clonotype1169	9
clonotype117	55
clonotype1170	11
clonotype1171	18
clonotype1172	17
clonotype1173	12
clonotype1174	18
clonotype1175	19
clonotype1176	13
clonotype1177	22
clonotype1178	16
clonotype1179	16
clonotype118	55
clonotype1180	12
clonotype1181	21
clonotype1182	15
clonotype1183	18
clonotype1184	11
clonotype1185	14
clonotype1186	19
clonotype1187	15
clonotype1188	14
clonotype1189	25
clonotype119	55
clonotype1190	17
clonotype1191	16
clonotype1192	19
clonotype1193	18
clonotype1194	18
clonotype1195	20
clonotype1196	17
clonotype1197	10
clonotype1198	14
clonotype1199	9
clonotype12	271
clonotype120	57
clonotype1200	17
clonotype1201	8
clonotype1202	11
clonotype1203	15
clonotype1204	11
clonotype1205	16
clonotype1206	17
clonotype1207	22
clonotype1208	8
clonotype1209	17
clonotype121	50
clonotype1210	16
clonotype1211	9
clonotype1212	14
clonotype1213	6
clonotype1214	14
clonotype1215	10
clonotype1216	15
clonotype1217	10
clonotype1218	14
clonotype1219	13
clonotype122	57
clonotype1220	14
clonotype1221	17
clonotype1222	12
clonotype1223	15
clonotype1224	10
clonotype1225	11
clonotype1226	13
clonotype1227	14
clonotype1228	11
clonotype1229	16
clonotype123	53
clonotype1230	7
clonotype1231	12
clonotype1232	9
clonotype1233	4
clonotype1234	9
clonotype1235	9
clonotype1236	7
clonotype1237	10
clonotype1238	15
clonotype1239	16
clonotype124	59
clonotype1240	12
clonotype1241	9
clonotype1242	15
clonotype1243	12
clonotype1244	13
clonotype1245	11
clonotype1246	14
clonotype1247	12
clonotype1248	15
clonotype1249	12
clonotype125	52
clonotype1250	15
clonotype1251	11
clonotype1252	9
clonotype1253	11
clonotype1254	11
clonotype1255	9
clonotype1256	14
clonotype1257	10
clonotype1258	8
clonotype1259	14
clonotype126	48
clonotype1260	10
clonotype1261	14
clonotype1262	15
clonotype1263	10
clonotype1264	10
clonotype1265	12
clonotype1266	14
clonotype1267	14
clonotype1268	17
clonotype1269	17
clonotype127	49
clonotype1270	8
clonotype1271	13
clonotype1272	8
clonotype1273	10
clonotype1274	11
clonotype1275	9
clonotype1276	12
clonotype1277	13
clonotype1278	8
clonotype1279	13
clonotype128	45
clonotype1280	11
clonotype1281	10
clonotype1282	8
clonotype1283	10
clonotype1284	16
clonotype1285	7
clonotype1286	10
clonotype1287	15
clonotype1288	9
clonotype1289	13
clonotype129	60
clonotype1290	9
clonotype1291	14
clonotype1292	4
clonotype1293	11
clonotype1294	11
clonotype1295	11
clonotype1296	12
clonotype1297	15
clonotype1298	15
clonotype1299	14
clonotype13	282
clonotype130	49
clonotype1300	12
clonotype1301	16
clonotype1302	10
clonotype1303	11
clonotype1304	13
clonotype1305	9
clonotype1306	10
clonotype1307	16
clonotype1308	18
clonotype1309	21
clonotype131	47
clonotype1310	17
clonotype1311	14
clonotype1312	11
clonotype1313	17
clonotype1314	12
clonotype1315	17
clonotype1316	9
clonotype1317	12
clonotype1318	12
clonotype1319	8
clonotype132	51
clonotype1320	17
clonotype1321	8
clonotype1322	14
clonotype1323	14
clonotype1324	11
clonotype1325	16
clonotype1326	17
clonotype1327	17
clonotype1328	19
clonotype1329	16
clonotype133	54
clonotype1330	12
clonotype1331	12
clonotype1332	16
clonotype1333	10
clonotype1334	14
clonotype1335	12
clonotype1336	12
clonotype1337	15
clonotype1338	16
clonotype1339	12
clonotype134	49
clonotype1340	18
clonotype1341	13
clonotype1342	9
clonotype1343	15
clonotype1344	22
clonotype1345	16
clonotype1346	12
clonotype1347	16
clonotype1348	11
clonotype1349	8
clonotype135	42
clonotype1350	10
clonotype1351	15
clonotype1352	13
clonotype1353	13
clonotype1354	20
clonotype1355	16
clonotype1356	18
clonotype1357	8
clonotype1358	14
clonotype1359	11
clonotype136	55
clonotype1360	9
clonotype1361	17
clonotype1362	15
clonotype1363	11
clonotype1364	16
clonotype1365	16
clonotype1366	14
clonotype1367	24
clonotype1368	12
clonotype1369	17
clonotype137	53
clonotype1370	14
clonotype1371	12
clonotype1372	12
clonotype1373	11
clonotype1374	14
clonotype1375	12
clonotype1376	14
clonotype1377	14
clonotype1378	8
clonotype1379	14
clonotype138	52
clonotype1380	10
clonotype1381	9
clonotype1382	20
clonotype1383	17
clonotype1384	9
clonotype1385	15
clonotype1386	19
clonotype1387	18
clonotype1388	18
clonotype1389	14
clonotype139	47
clonotype1390	16
clonotype1391	7
clonotype1392	15
clonotype1393	14
clonotype1394	17
clonotype1395	12
clonotype1396	12
clonotype1397	14
clonotype1398	18
clonotype1399	21
clonotype14	301
clonotype140	44
clonotype1400	9
clonotype1401	11
clonotype1402	6
clonotype1403	12
clonotype1404	13
clonotype1405	17
clonotype1406	21
clonotype1407	14
clonotype1408	12
clonotype1409	19
clonotype141	52
clonotype1410	19
clonotype1411	19
clonotype1412	16
clonotype1413	16
clonotype1414	19
clonotype1415	19
clonotype1416	15
clonotype1417	12
clonotype1418	19
clonotype1419	17
clonotype142	52
clonotype1420	18
clonotype1421	19
clonotype1422	18
clonotype1423	17
clonotype1424	15
clonotype1425	13
clonotype1426	14
clonotype1427	22
clonotype1428	15
clonotype1429	14
clonotype143	38
clonotype1430	17
clonotype1431	8
clonotype1432	19
clonotype1433	18
clonotype1434	13
clonotype1435	14
clonotype1436	10
clonotype1437	17
clonotype1438	11
clonotype1439	20
clonotype144	42
clonotype1440	15
clonotype1441	19
clonotype1442	16
clonotype1443	12
clonotype1444	16
clonotype1445	16
clonotype1446	16
clonotype1447	15
clonotype1448	17
clonotype1449	11
clonotype145	43
clonotype1450	18
clonotype1451	12
clonotype1452	13
clonotype1453	20
clonotype1454	17
clonotype1455	13
clonotype1456	12
clonotype1457	17
clonotype1458	15
clonotype1459	15
clonotype146	40
clonotype1460	14
clonotype1461	15
clonotype1462	20
clonotype1463	11
clonotype1464	9
clonotype1465	15
clonotype1466	21
clonotype1467	8
clonotype1468	18
clonotype1469	6
clonotype147	43
clonotype1470	16
clonotype1471	13
clonotype1472	12
clonotype1473	12
clonotype1474	12
clonotype1475	14
clonotype1476	15
clonotype1477	9
clonotype1478	13
clonotype1479	11
clonotype148	49
clonotype1480	15
clonotype1481	11
clonotype1482	14
clonotype1483	13
clonotype1484	13
clonotype1485	14
clonotype1486	13
clonotype1487	15
clonotype1488	12
clonotype1489	18
clonotype149	50
clonotype1490	16
clonotype1491	13
clonotype1492	21
clonotype1493	10
clonotype1494	15
clonotype1495	14
clonotype1496	8
clonotype1497	14
clonotype1498	18
clonotype1499	9
clonotype15	238
clonotype150	53
clonotype1500	14
clonotype1501	15
clonotype1502	14
clonotype1503	21
clonotype1504	14
clonotype1505	18
clonotype1506	14
clonotype1507	16
clonotype1508	11
clonotype1509	15
clonotype151	42
clonotype1510	19
clonotype1511	15
clonotype1512	16
clonotype1513	15
clonotype1514	10
clonotype1515	16
clonotype1516	10
clonotype1517	18
clonotype1518	16
clonotype1519	14
clonotype152	48
clonotype1520	15
clonotype1521	15
clonotype1522	17
clonotype1523	16
clonotype1524	12
clonotype1525	12
clonotype1526	17
clonotype1527	10
clonotype1528	16
clonotype1529	13
clonotype153	42
clonotype1530	8
clonotype1531	14
clonotype1532	16
clonotype1533	15
clonotype1534	27
clonotype1535	20
clonotype1536	16
clonotype1537	12
clonotype1538	13
clonotype1539	15
clonotype154	54
clonotype1540	12
clonotype1541	18
clonotype1542	18
clonotype1543	6
clonotype1544	12
clonotype1545	14
clonotype1546	18
clonotype1547	9
clonotype1548	16
clonotype1549	14
clonotype155	41
clonotype1550	12
clonotype1551	18
clonotype1552	18
clonotype1553	15
clonotype1554	14
clonotype1555	14
clonotype1556	14
clonotype1557	14
clonotype1558	17
clonotype1559	19
clonotype156	49
clonotype1560	16
clonotype1561	14
clonotype1562	16
clonotype1563	15
clonotype1564	16
clonotype1565	12
clonotype1566	19
clonotype1567	13
clonotype1568	13
clonotype1569	18
clonotype157	49
clonotype1570	14
clonotype1571	12
clonotype1572	13
clonotype1573	13
clonotype1574	14
clonotype1575	13
clonotype1576	10
clonotype1577	15
clonotype1578	14
clonotype1579	13
clonotype158	47
clonotype1580	14
clonotype1581	13
clonotype1582	14
clonotype1583	15
clonotype1584	14
clonotype1585	9
clonotype1586	7
clonotype1587	12
clonotype1588	13
clonotype1589	11
clonotype159	40
clonotype1590	10
clonotype1591	10
clonotype1592	11
clonotype1593	11
clonotype1594	17
clonotype1595	11
clonotype1596	13
clonotype1597	15
clonotype1598	10
clonotype1599	17
clonotype16	197
clonotype160	33
clonotype1600	13
clonotype1601	13
clonotype1602	12
clonotype1603	20
clonotype1604	15
clonotype1605	16
clonotype1606	8
clonotype1607	11
clonotype1608	19
clonotype1609	18
clonotype161	39
clonotype1610	11
clonotype1611	16
clonotype1612	14
clonotype1613	17
clonotype1614	17
clonotype1615	15
clonotype1616	20
clonotype1617	9
clonotype1618	14
clonotype1619	16
clonotype162	45
clonotype1620	18
clonotype1621	13
clonotype1622	15
clonotype1623	14
clonotype1624	16
clonotype1625	17
clonotype1626	16
clonotype1627	13
clonotype1628	20
clonotype1629	10
clonotype163	49
clonotype1630	12
clonotype1631	16
clonotype1632	14
clonotype1633	12
clonotype1634	10
clonotype1635	12
clonotype1636	19
clonotype1637	10
clonotype1638	18
clonotype1639	15
clonotype164	43
clonotype1640	15
clonotype1641	15
clonotype1642	16
clonotype1643	18
clonotype1644	10
clonotype1645	18
clonotype1646	10
clonotype1647	13
clonotype1648	16
clonotype1649	19
clonotype165	41
clonotype1650	15
clonotype1651	17
clonotype1652	18
clonotype1653	8
clonotype1654	16
clonotype1655	22
clonotype1656	12
clonotype1657	10
clonotype1658	13
clonotype1659	18
clonotype166	41
clonotype1660	16
clonotype1661	13
clonotype1662	15
clonotype1663	14
clonotype1664	13
clonotype1665	14
clonotype1666	11
clonotype1667	6
clonotype1668	16
clonotype1669	17
clonotype167	47
clonotype1670	13
clonotype1671	14
clonotype1672	10
clonotype1673	14
clonotype1674	14
clonotype1675	16
clonotype1676	15
clonotype1677	12
clonotype1678	18
clonotype1679	20
clonotype168	44
clonotype1680	16
clonotype1681	13
clonotype1682	14
clonotype1683	15
clonotype1684	8
clonotype1685	14
clonotype1686	13
clonotype1687	8
clonotype1688	18
clonotype1689	18
clonotype169	50
clonotype1690	19
clonotype1691	16
clonotype1692	15
clonotype1693	14
clonotype1694	17
clonotype1695	14
clonotype1696	14
clonotype1697	14
clonotype1698	14
clonotype1699	20
clonotype17	228
clonotype170	45
clonotype1700	15
clonotype1701	9
clonotype1702	12
clonotype1703	10
clonotype1704	12
clonotype1705	12
clonotype1706	17
clonotype1707	14
clonotype1708	12
clonotype1709	19
clonotype171	48
clonotype1710	16
clonotype1711	12
clonotype1712	14
clonotype1713	15
clonotype1714	13
clonotype1715	14
clonotype1716	12
clonotype1717	12
clonotype1718	14
clonotype1719	10
clonotype172	45
clonotype1720	14
clonotype1721	21
clonotype1722	12
clonotype1723	7
clonotype1724	9
clonotype1725	13
clonotype1726	12
clonotype1727	14
clonotype1728	12
clonotype1729	12
clonotype173	39
clonotype1730	17
clonotype1731	8
clonotype1732	17
clonotype1733	12
clonotype1734	16
clonotype1735	9
clonotype1736	12
clonotype1737	11
clonotype1738	11
clonotype1739	10
clonotype174	40
clonotype1740	14
clonotype1741	15
clonotype1742	12
clonotype1743	14
clonotype1744	13
clonotype1745	14
clonotype1746	14
clonotype1747	12
clonotype1748	12
clonotype1749	8
clonotype175	47
clonotype1750	14
clonotype1751	14
clonotype1752	17
clonotype1753	14
clonotype1754	13
clonotype1755	13
clonotype1756	12
clonotype1757	13
clonotype1758	14
clonotype1759	10
clonotype176	45
clonotype1760	11
clonotype1761	15
clonotype1762	8
clonotype1763	13
clonotype1764	10
clonotype1765	6
clonotype1766	12
clonotype1767	11
clonotype1768	12
clonotype1769	8
clonotype177	39
clonotype1770	13
clonotype1771	13
clonotype1772	13
clonotype1773	15
clonotype1774	10
clonotype1775	15
clonotype1776	15
clonotype1777	12
clonotype1778	11
clonotype1779	16
clonotype178	47
clonotype1780	13
clonotype1781	17
clonotype1782	16
clonotype1783	11
clonotype1784	15
clonotype1785	13
clonotype1786	11
clonotype1787	11
clonotype1788	11
clonotype1789	12
clonotype179	51
clonotype1790	12
clonotype1791	6
clonotype1792	14
clonotype1793	14
clonotype1794	11
clonotype1795	12
clonotype1796	11
clonotype1797	16
clonotype1798	15
clonotype1799	7
clonotype18	188
clonotype180	42
clonotype1800	6
clonotype1801	16
clonotype1802	11
clonotype1803	17
clonotype1804	14
clonotype1805	10
clonotype1806	4
clonotype1807	18
clonotype1808	14
clonotype1809	12
clonotype181	47
clonotype1810	7
clonotype1811	14
clonotype1812	17
clonotype1813	14
clonotype1814	13
clonotype1815	8
clonotype1816	13
clonotype1817	16
clonotype1818	11
clonotype1819	15
clonotype182	43
clonotype1820	9
clonotype1821	13
clonotype1822	9
clonotype1823	15
clonotype1824	10
clonotype1825	14
clonotype1826	7
clonotype1827	10
clonotype1828	10
clonotype1829	16
clonotype183	44
clonotype1830	8
clonotype1831	15
clonotype1832	11
clonotype1833	12
clonotype1834	9
clonotype1835	13
clonotype1836	11
clonotype1837	11
clonotype1838	12
clonotype1839	9
clonotype184	39
clonotype1840	15
clonotype1841	12
clonotype1842	10
clonotype1843	11
clonotype1844	14
clonotype1845	9
clonotype1846	15
clonotype1847	10
clonotype1848	14
clonotype1849	13
clonotype185	38
clonotype1850	13
clonotype1851	18
clonotype1852	11
clonotype1853	13
clonotype1854	15
clonotype1855	12
clonotype1856	15
clonotype1857	12
clonotype1858	8
clonotype1859	8
clonotype186	41
clonotype1860	15
clonotype1861	11
clonotype1862	13
clonotype1863	11
clonotype1864	13
clonotype1865	11
clonotype1866	10
clonotype1867	11
clonotype1868	15
clonotype1869	12
clonotype187	36
clonotype1870	12
clonotype1871	15
clonotype1872	9
clonotype1873	15
clonotype1874	14
clonotype1875	11
clonotype1876	9
clonotype1877	13
clonotype1878	10
clonotype1879	13
clonotype188	36
clonotype1880	13
clonotype1881	11
clonotype1882	10
clonotype1883	11
clonotype1884	10
clonotype1885	5
clonotype1886	17
clonotype1887	11
clonotype1888	16
clonotype1889	8
clonotype189	35
clonotype1890	11
clonotype1891	12
clonotype1892	9
clonotype1893	12
clonotype1894	13
clonotype1895	5
clonotype1896	11
clonotype1897	10
clonotype1898	8
clonotype1899	9
clonotype19	196
clonotype190	37
clonotype1900	11
clonotype1901	9
clonotype1902	12
clonotype1903	12
clonotype1904	11
clonotype1905	14
clonotype1906	10
clonotype1907	11
clonotype1908	12
clonotype1909	11
clonotype191	34
clonotype1910	11
clonotype1911	16
clonotype1912	15
clonotype1913	13
clonotype1914	13
clonotype1915	15
clonotype1916	8
clonotype1917	11
clonotype1918	13
clonotype1919	12
clonotype192	39
clonotype1920	13
clonotype1921	17
clonotype1922	12
clonotype1923	7
clonotype1924	11
clonotype1925	15
clonotype1926	14
clonotype1927	11
clonotype1928	9
clonotype1929	11
clonotype193	38
clonotype1930	10
clonotype1931	8
clonotype1932	7
clonotype1933	10
clonotype1934	10
clonotype1935	13
clonotype1936	9
clonotype1937	13
clonotype1938	15
clonotype1939	6
clonotype194	38
clonotype1940	12
clonotype1941	10
clonotype1942	14
clonotype1943	15
clonotype1944	14
clonotype1945	14
clonotype1946	11
clonotype1947	13
clonotype1948	10
clonotype1949	15
clonotype195	39
clonotype1950	10
clonotype1951	13
clonotype1952	5
clonotype1953	17
clonotype1954	10
clonotype1955	14
clonotype1956	12
clonotype1957	17
clonotype1958	14
clonotype1959	11
clonotype196	33
clonotype1960	12
clonotype1961	15
clonotype1962	11
clonotype1963	14
clonotype1964	13
clonotype1965	18
clonotype1966	10
clonotype1967	10
clonotype1968	19
clonotype1969	14
clonotype197	41
clonotype1970	13
clonotype1971	19
clonotype1972	11
clonotype1973	15
clonotype1974	13
clonotype1975	17
clonotype1976	14
clonotype1977	12
clonotype1978	12
clonotype1979	15
clonotype198	25
clonotype1980	12
clonotype1981	13
clonotype1982	7
clonotype1983	16
clonotype1984	17
clonotype1985	11
clonotype1986	16
clonotype1987	8
clonotype1988	16
clonotype1989	15
clonotype199	32
clonotype1990	12
clonotype1991	14
clonotype1992	14
clonotype1993	13
clonotype1994	14
clonotype1995	10
clonotype1996	20
clonotype1997	10
clonotype1998	15
clonotype1999	9
clonotype2	804
clonotype20	214
clonotype200	38
clonotype2000	17
clonotype2001	11
clonotype2002	21
clonotype2003	14
clonotype2004	9
clonotype2005	16
clonotype2006	9
clonotype2007	13
clonotype2008	16
clonotype2009	15
clonotype201	41
clonotype2010	15
clonotype2011	15
clonotype2012	2
clonotype2013	13
clonotype2014	11
clonotype2015	12
clonotype2016	14
clonotype2017	14
clonotype2018	17
clonotype2019	23
clonotype202	40
clonotype2020	17
clonotype2021	13
clonotype2022	14
clonotype2023	16
clonotype2024	19
clonotype2025	13
clonotype2026	15
clonotype2027	18
clonotype2028	20
clonotype2029	11
clonotype203	32
clonotype2030	11
clonotype2031	12
clonotype2032	17
clonotype2033	15
clonotype2034	10
clonotype2035	13
clonotype2036	17
clonotype2037	9
clonotype2038	18
clonotype2039	18
clonotype204	33
clonotype2040	13
clonotype2041	18
clonotype2042	11
clonotype2043	8
clonotype2044	14
clonotype2045	18
clonotype2046	15
clonotype2047	14
clonotype2048	11
clonotype2049	14
clonotype205	40
clonotype2050	14
clonotype2051	9
clonotype2052	10
clonotype2053	12
clonotype2054	13
clonotype2055	16
clonotype2056	8
clonotype2057	12
clonotype2058	16
clonotype2059	18
clonotype206	34
clonotype2060	10
clonotype2061	18
clonotype2062	13
clonotype2063	14
clonotype2064	13
clonotype2065	13
clonotype2066	17
clonotype2067	17
clonotype2068	10
clonotype2069	16
clonotype207	36
clonotype2070	12
clonotype2071	11
clonotype2072	15
clonotype2073	11
clonotype2074	16
clonotype2075	13
clonotype2076	14
clonotype2077	16
clonotype2078	13
clonotype2079	18
clonotype208	35
clonotype2080	14
clonotype2081	15
clonotype2082	20
clonotype2083	8
clonotype2084	12
clonotype2085	16
clonotype2086	21
clonotype2087	16
clonotype2088	13
clonotype2089	17
clonotype209	32
clonotype2090	11
clonotype2091	17
clonotype2092	11
clonotype2093	18
clonotype2094	12
clonotype2095	13
clonotype2096	18
clonotype2097	12
clonotype2098	11
clonotype2099	13
clonotype21	198
clonotype210	35
clonotype2100	16
clonotype2101	15
clonotype2102	14
clonotype2103	12
clonotype2104	12
clonotype2105	22
clonotype2106	17
clonotype2107	11
clonotype2108	14
clonotype2109	15
clonotype211	33
clonotype2110	10
clonotype2111	8
clonotype2112	14
clonotype2113	14
clonotype2114	15
clonotype2115	8
clonotype2116	9
clonotype2117	13
clonotype2118	15
clonotype2119	12
clonotype212	34
clonotype2120	11
clonotype2121	11
clonotype2122	8
clonotype2123	16
clonotype2124	11
clonotype2125	17
clonotype2126	10
clonotype2127	15
clonotype2128	10
clonotype2129	12
clonotype213	35
clonotype2130	14
clonotype2131	10
clonotype2132	13
clonotype2133	12
clonotype2134	9
clonotype2135	13
clonotype2136	10
clonotype2137	10
clonotype2138	10
clonotype2139	12
clonotype214	38
clonotype2140	16
clonotype2141	22
clonotype2142	18
clonotype2143	16
clonotype2144	12
clonotype2145	10
clonotype2146	15
clonotype2147	13
clonotype2148	15
clonotype2149	10
clonotype215	36
clonotype2150	10
clonotype2151	12
clonotype2152	10
clonotype2153	13
clonotype2154	11
clonotype2155	16
clonotype2156	8
clonotype2157	16
clonotype2158	17
clonotype2159	12
clonotype216	31
clonotype2160	12
clonotype2161	12
clonotype2162	13
clonotype2163	10
clonotype2164	15
clonotype2165	10
clonotype2166	17
clonotype2167	13
clonotype2168	14
clonotype2169	14
clonotype217	35
clonotype2170	12
clonotype2171	11
clonotype2172	10
clonotype2173	11
clonotype2174	12
clonotype2175	14
clonotype2176	17
clonotype2177	8
clonotype2178	6
clonotype2179	6
clonotype218	38
clonotype2180	9
clonotype2181	21
clonotype2182	14
clonotype2183	11
clonotype2184	12
clonotype2185	11
clonotype2186	18
clonotype2187	13
clonotype2188	12
clonotype2189	14
clonotype219	35
clonotype2190	10
clonotype2191	12
clonotype2192	16
clonotype2193	10
clonotype2194	17
clonotype2195	6
clonotype2196	11
clonotype2197	9
clonotype2198	10
clonotype2199	19
clonotype22	172
clonotype220	43
clonotype2200	14
clonotype2201	18
clonotype2202	9
clonotype2203	14
clonotype2204	15
clonotype2205	12
clonotype2206	16
clonotype2207	11
clonotype2208	13
clonotype2209	13
clonotype221	30
clonotype2210	12
clonotype2211	11
clonotype2212	11
clonotype2213	12
clonotype2214	14
clonotype2215	18
clonotype2216	14
clonotype2217	16
clonotype2218	17
clonotype2219	16
clonotype222	36
clonotype2220	13
clonotype2221	15
clonotype2222	16
clonotype2223	11
clonotype2224	8
clonotype2225	8
clonotype2226	10
clonotype2227	14
clonotype2228	6
clonotype2229	8
clonotype223	28
clonotype2230	13
clonotype2231	15
clonotype2232	12
clonotype2233	9
clonotype2234	14
clonotype2235	13
clonotype2236	9
clonotype2237	6
clonotype2238	16
clonotype2239	6
clonotype224	36
clonotype2240	13
clonotype2241	6
clonotype2242	18
clonotype2243	16
clonotype2244	12
clonotype2245	10
clonotype2246	10
clonotype2247	16
clonotype2248	16
clonotype2249	12
clonotype225	28
clonotype2250	12
clonotype2251	12
clonotype2252	14
clonotype2253	14
clonotype2254	10
clonotype2255	10
clonotype2256	14
clonotype2257	13
clonotype2258	10
clonotype2259	14
clonotype226	30
clonotype2260	12
clonotype2261	15
clonotype2262	10
clonotype2263	15
clonotype2264	16
clonotype2265	12
clonotype2266	6
clonotype2267	11
clonotype2268	6
clonotype2269	8
clonotype227	33
clonotype2270	14
clonotype2271	10
clonotype2272	18
clonotype2273	13
clonotype2274	8
clonotype2275	12
clonotype2276	8
clonotype2277	8
clonotype2278	15
clonotype2279	14
clonotype228	35
clonotype2280	14
clonotype2281	8
clonotype2282	17
clonotype2283	12
clonotype2284	14
clonotype2285	11
clonotype2286	14
clonotype2287	13
clonotype2288	12
clonotype2289	17
clonotype229	32
clonotype2290	12
clonotype2291	12
clonotype2292	14
clonotype2293	17
clonotype2294	16
clonotype2295	12
clonotype2296	11
clonotype2297	11
clonotype2298	9
clonotype2299	11
clonotype23	170
clonotype230	31
clonotype2300	9
clonotype2301	12
clonotype2302	12
clonotype2303	11
clonotype2304	8
clonotype2305	12
clonotype2306	7
clonotype2307	13
clonotype2308	11
clonotype2309	10
clonotype231	38
clonotype2310	12
clonotype2311	11
clonotype2312	12
clonotype2313	9
clonotype2314	11
clonotype2315	14
clonotype2316	14
clonotype2317	16
clonotype2318	14
clonotype2319	14
clonotype232	37
clonotype2320	8
clonotype2321	6
clonotype2322	13
clonotype2323	11
clonotype2324	14
clonotype2325	19
clonotype2326	4
clonotype2327	10
clonotype2328	14
clonotype2329	15
clonotype233	35
clonotype2330	15
clonotype2331	14
clonotype2332	11
clonotype2333	14
clonotype2334	8
clonotype2335	16
clonotype2336	12
clonotype2337	8
clonotype2338	13
clonotype2339	14
clonotype234	33
clonotype2340	17
clonotype2341	14
clonotype2342	14
clonotype2343	13
clonotype2344	17
clonotype2345	16
clonotype2346	11
clonotype2347	12
clonotype2348	9
clonotype2349	15
clonotype235	41
clonotype2350	15
clonotype2351	10
clonotype2352	14
clonotype2353	8
clonotype2354	10
clonotype2355	12
clonotype2356	13
clonotype2357	9
clonotype2358	8
clonotype2359	16
clonotype236	33
clonotype2360	6
clonotype2361	12
clonotype2362	8
clonotype2363	12
clonotype2364	8
clonotype2365	14
clonotype2366	11
clonotype2367	13
clonotype2368	15
clonotype2369	10
clonotype237	39
clonotype2370	13
clonotype2371	18
clonotype2372	13
clonotype2373	17
clonotype2374	10
clonotype2375	6
clonotype2376	19
clonotype2377	11
clonotype2378	13
clonotype2379	11
clonotype238	37
clonotype2380	12
clonotype2381	9
clonotype2382	6
clonotype2383	17
clonotype2384	11
clonotype2385	10
clonotype2386	10
clonotype2387	13
clonotype2388	16
clonotype2389	17
clonotype239	31
clonotype2390	8
clonotype2391	8
clonotype2392	13
clonotype2393	14
clonotype2394	12
clonotype2395	13
clonotype2396	16
clonotype2397	12
clonotype2398	13
clonotype2399	14
clonotype24	156
clonotype240	29
clonotype2400	13
clonotype2401	12
clonotype2402	12
clonotype2403	12
clonotype2404	18
clonotype2405	13
clonotype2406	11
clonotype2407	6
clonotype2408	8
clonotype2409	17
clonotype241	38
clonotype2410	15
clonotype2411	6
clonotype2412	17
clonotype2413	13
clonotype2414	12
clonotype2415	10
clonotype2416	11
clonotype2417	12
clonotype2418	11
clonotype2419	13
clonotype242	30
clonotype2420	8
clonotype2421	13
clonotype2422	14
clonotype2423	12
clonotype2424	12
clonotype2425	15
clonotype2426	16
clonotype2427	10
clonotype2428	10
clonotype2429	9
clonotype243	37
clonotype2430	16
clonotype2431	12
clonotype2432	15
clonotype2433	14
clonotype2434	13
clonotype2435	10
clonotype2436	10
clonotype2437	12
clonotype2438	12
clonotype2439	12
clonotype244	31
clonotype2440	15
clonotype2441	15
clonotype2442	10
clonotype2443	17
clonotype2444	10
clonotype2445	8
clonotype2446	16
clonotype2447	10
clonotype2448	13
clonotype2449	9
clonotype245	33
clonotype2450	13
clonotype2451	6
clonotype2452	16
clonotype2453	8
clonotype2454	13
clonotype2455	9
clonotype2456	10
clonotype2457	15
clonotype2458	12
clonotype2459	13
clonotype246	34
clonotype2460	8
clonotype2461	11
clonotype2462	10
clonotype2463	8
clonotype2464	12
clonotype2465	15
clonotype2466	9
clonotype2467	7
clonotype2468	9
clonotype2469	17
clonotype247	34
clonotype2470	9
clonotype2471	17
clonotype2472	10
clonotype2473	17
clonotype2474	13
clonotype2475	12
clonotype2476	5
clonotype2477	11
clonotype2478	15
clonotype2479	10
clonotype248	37
clonotype2480	12
clonotype2481	12
clonotype2482	10
clonotype2483	14
clonotype2484	7
clonotype2485	14
clonotype2486	10
clonotype2487	12
clonotype2488	11
clonotype2489	11
clonotype249	32
clonotype2490	12
clonotype2491	9
clonotype2492	14
clonotype2493	14
clonotype2494	17
clonotype2495	12
clonotype2496	17
clonotype2497	10
clonotype2498	13
clonotype2499	14
clonotype25	155
clonotype250	31
clonotype2500	12
clonotype2501	12
clonotype2502	7
clonotype2503	12
clonotype2504	12
clonotype2505	8
clonotype2506	14
clonotype2507	10
clonotype2508	11
clonotype2509	10
clonotype251	37
clonotype2510	12
clonotype2511	11
clonotype2512	13
clonotype2513	12
clonotype2514	8
clonotype2515	9
clonotype2516	13
clonotype2517	10
clonotype2518	12
clonotype2519	13
clonotype252	36
clonotype2520	10
clonotype2521	12
clonotype2522	9
clonotype2523	8
clonotype2524	6
clonotype2525	14
clonotype2526	12
clonotype2527	10
clonotype2528	8
clonotype2529	8
clonotype253	38
clonotype2530	11
clonotype2531	11
clonotype2532	12
clonotype2533	11
clonotype2534	8
clonotype2535	8
clonotype2536	8
clonotype2537	6
clonotype2538	13
clonotype2539	10
clonotype254	36
clonotype2540	8
clonotype2541	16
clonotype2542	10
clonotype2543	11
clonotype2544	11
clonotype2545	10
clonotype2546	12
clonotype2547	12
clonotype2548	13
clonotype2549	12
clonotype255	32
clonotype2550	14
clonotype2551	7
clonotype2552	12
clonotype2553	15
clonotype2554	7
clonotype2555	8
clonotype2556	10
clonotype2557	10
clonotype2558	7
clonotype2559	12
clonotype256	36
clonotype2560	15
clonotype2561	11
clonotype2562	8
clonotype2563	12
clonotype2564	10
clonotype2565	8
clonotype2566	11
clonotype2567	6
clonotype2568	7
clonotype2569	7
clonotype257	28
clonotype2570	12
clonotype2571	13
clonotype2572	14
clonotype2573	7
clonotype2574	8
clonotype2575	9
clonotype2576	9
clonotype2577	9
clonotype2578	13
clonotype2579	9
clonotype258	30
clonotype2580	15
clonotype2581	8
clonotype2582	8
clonotype2583	4
clonotype2584	3
clonotype2585	10
clonotype2586	6
clonotype2587	10
clonotype2588	11
clonotype2589	7
clonotype259	33
clonotype2590	6
clonotype2591	7
clonotype2592	4
clonotype2593	7
clonotype2594	7
clonotype2595	8
clonotype2596	9
clonotype2597	9
clonotype2598	10
clonotype2599	3
clonotype26	136
clonotype260	33
clonotype2600	8
clonotype2601	5
clonotype2602	7
clonotype2603	7
clonotype2604	4
clonotype2605	6
clonotype2606	4
clonotype2607	10
clonotype2608	3
clonotype2609	6
clonotype261	34
clonotype2610	7
clonotype2611	3
clonotype2612	6
clonotype2613	2
clonotype2615	10
clonotype2616	5
clonotype2617	8
clonotype2618	7
clonotype2619	10
clonotype262	33
clonotype2620	7
clonotype2621	8
clonotype2622	15
clonotype2623	9
clonotype2624	8
clonotype2625	10
clonotype2626	12
clonotype2627	6
clonotype2628	9
clonotype2629	7
clonotype263	31
clonotype2630	10
clonotype2631	8
clonotype2632	10
clonotype2633	11
clonotype2634	5
clonotype2635	8
clonotype2636	6
clonotype2637	9
clonotype2638	4
clonotype2639	8
clonotype264	29
clonotype2640	9
clonotype2641	8
clonotype2642	6
clonotype2643	7
clonotype2644	8
clonotype2645	9
clonotype2646	9
clonotype2647	4
clonotype2648	7
clonotype2649	7
clonotype265	34
clonotype2650	5
clonotype2651	10
clonotype2652	4
clonotype2653	5
clonotype2654	5
clonotype2655	6
clonotype2656	10
clonotype2657	7
clonotype2658	8
clonotype2659	7
clonotype266	31
clonotype2660	6
clonotype2661	9
clonotype2662	3
clonotype2663	2
clonotype2664	5
clonotype2665	7
clonotype2666	5
clonotype2667	9
clonotype2668	6
clonotype2669	6
clonotype267	34
clonotype2670	6
clonotype2671	8
clonotype2672	8
clonotype2673	5
clonotype2674	9
clonotype2675	6
clonotype2676	4
clonotype2677	5
clonotype2678	11
clonotype2679	7
clonotype268	30
clonotype2680	6
clonotype2681	6
clonotype2682	9
clonotype2683	6
clonotype2684	7
clonotype2685	8
clonotype2686	7
clonotype2687	5
clonotype2688	8
clonotype2689	9
clonotype269	33
clonotype2690	6
clonotype2691	8
clonotype2692	4
clonotype2693	1
clonotype2694	4
clonotype2695	7
clonotype2696	9
clonotype2697	4
clonotype2698	9
clonotype2699	10
clonotype27	139
clonotype270	32
clonotype2700	5
clonotype2701	10
clonotype2702	8
clonotype2703	9
clonotype2704	7
clonotype2705	10
clonotype2706	6
clonotype2707	6
clonotype2708	8
clonotype2709	13
clonotype271	33
clonotype2710	5
clonotype2711	5
clonotype2712	5
clonotype2713	6
clonotype2714	7
clonotype2715	5
clonotype2716	8
clonotype2717	5
clonotype2718	5
clonotype2719	3
clonotype272	29
clonotype2720	7
clonotype2721	6
clonotype2722	5
clonotype2723	3
clonotype2724	6
clonotype2725	9
clonotype2726	7
clonotype2727	5
clonotype2728	11
clonotype2729	5
clonotype273	31
clonotype2730	4
clonotype2731	7
clonotype2732	5
clonotype2733	4
clonotype2734	7
clonotype2735	9
clonotype2736	3
clonotype2737	7
clonotype2738	11
clonotype2739	10
clonotype274	35
clonotype2740	9
clonotype2741	3
clonotype2742	5
clonotype2743	5
clonotype2744	7
clonotype2745	5
clonotype2746	10
clonotype2747	10
clonotype2748	3
clonotype2749	6
clonotype275	31
clonotype2750	5
clonotype2751	5
clonotype2752	9
clonotype2753	11
clonotype2754	8
clonotype2755	3
clonotype2756	10
clonotype2757	7
clonotype2758	12
clonotype2759	12
clonotype276	26
clonotype2760	5
clonotype2761	7
clonotype2762	5
clonotype2763	6
clonotype2764	6
clonotype2765	7
clonotype2766	2
clonotype2767	10
clonotype2768	8
clonotype2769	7
clonotype277	38
clonotype2770	5
clonotype2771	6
clonotype2772	8
clonotype2773	4
clonotype2774	6
clonotype2775	8
clonotype2776	10
clonotype2777	4
clonotype2778	11
clonotype2779	9
clonotype278	32
clonotype2780	4
clonotype2781	7
clonotype2782	13
clonotype2783	8
clonotype2784	15
clonotype2785	11
clonotype2786	2
clonotype2787	15
clonotype2788	11
clonotype2789	7
clonotype279	29
clonotype2790	11
clonotype2791	10
clonotype2792	6
clonotype2793	3
clonotype2794	3
clonotype2795	9
clonotype2796	10
clonotype2797	11
clonotype2798	12
clonotype2799	4
[truncated: 5,044 more rows]

## Sheet: (B)
Left					Right
raw_clonotype_id	Clone size	log10 clone size	IFNG	Expanded	rLN	Non-expanded	17435
clonotype1	1331	3.12418	1.08173	Expanded	rLN	Expanded	5405
clonotype10	340	2.53148	1.19134	Expanded	FL	Non-expanded	18883
clonotype100	64	1.80618	0.437485	Expanded	FL	Expanded	15952
clonotype1000	11	1.04139	0.0579839	Expanded	DLBCL	Non-expanded	8639
clonotype1001	12	1.07918	0	Expanded	DLBCL	Expanded	8740
clonotype1002	10	1	0.342885	Expanded
clonotype1003	14	1.14613	0.172822	Expanded
clonotype1004	13	1.11394	0	Expanded
clonotype1005	11	1.04139	0.127462	Expanded
clonotype1006	15	1.17609	0.145669	Expanded
clonotype1007	15	1.17609	0.470027	Expanded
clonotype1008	15	1.17609	0.208672	Expanded
clonotype1009	16	1.20412	0.171353	Expanded
clonotype101	58	1.76343	1.14335	Expanded
clonotype1010	13	1.11394	0.454777	Expanded
clonotype1011	12	1.07918	0.279389	Expanded
clonotype1012	18	1.25527	0.0573604	Expanded
clonotype1013	10	1	0	Expanded
clonotype1014	17	1.23045	0	Expanded
clonotype1015	8	0.90309	0	Expanded
clonotype1016	19	1.27875	0.242515	Expanded
clonotype1017	14	1.14613	0.146472	Expanded
clonotype1018	14	1.14613	0	Expanded
clonotype1019	17	1.23045	0	Expanded
clonotype102	61	1.78533	0.390586	Expanded
clonotype1020	10	1	0	Expanded
clonotype1021	10	1	0	Expanded
clonotype1022	12	1.07918	0.779765	Expanded
clonotype1023	14	1.14613	0.148013	Expanded
clonotype1024	17	1.23045	0	Expanded
clonotype1025	11	1.04139	0.657199	Expanded
clonotype1026	16	1.20412	0.518825	Expanded
clonotype1027	16	1.20412	0.15829	Expanded
clonotype1028	15	1.17609	0.136868	Expanded
clonotype1029	14	1.14613	0.173454	Expanded
clonotype103	56	1.74819	0.565587	Expanded
clonotype1030	11	1.04139	0.344915	Expanded
clonotype1031	14	1.14613	0.397121	Expanded
clonotype1032	13	1.11394	0	Expanded
clonotype1033	16	1.20412	0.350658	Expanded
clonotype1034	18	1.25527	0.426825	Expanded
clonotype1035	16	1.20412	0.391467	Expanded
clonotype1036	14	1.14613	0	Expanded
clonotype1037	21	1.32222	0.0935415	Expanded
clonotype1038	18	1.25527	0.315831	Expanded
clonotype1039	9	0.954243	0.615652	Expanded
clonotype104	62	1.79239	0.585314	Expanded
clonotype1040	14	1.14613	0.365528	Expanded
clonotype1041	19	1.27875	0.169246	Expanded
clonotype1042	14	1.14613	0	Expanded
clonotype1043	12	1.07918	0.481613	Expanded
clonotype1044	14	1.14613	0	Expanded
clonotype1045	15	1.17609	0.188032	Expanded
clonotype1046	13	1.11394	0.182089	Expanded
clonotype1047	13	1.11394	0.221535	Expanded
clonotype1048	11	1.04139	0.213946	Expanded
clonotype1049	14	1.14613	0.438526	Expanded
clonotype105	52	1.716	0.175412	Expanded
clonotype1050	16	1.20412	0	Expanded
clonotype1051	14	1.14613	0	Expanded
clonotype1052	16	1.20412	0.534909	Expanded
clonotype1053	13	1.11394	0	Expanded
clonotype1054	16	1.20412	0.075111	Expanded
clonotype1055	13	1.11394	0.292661	Expanded
clonotype1056	14	1.14613	0.615731	Expanded
clonotype1057	17	1.23045	0.563898	Expanded
clonotype1058	9	0.954243	0.777056	Expanded
clonotype1059	16	1.20412	0.125737	Expanded
clonotype106	57	1.75587	0.746767	Expanded
clonotype1060	16	1.20412	0	Expanded
clonotype1061	14	1.14613	0	Expanded
clonotype1062	10	1	0.550351	Expanded
clonotype1063	15	1.17609	0.310637	Expanded
clonotype1064	14	1.14613	0.194928	Expanded
clonotype1065	20	1.30103	0.605641	Expanded
clonotype1066	12	1.07918	0.401821	Expanded
clonotype1067	20	1.30103	0.104737	Expanded
clonotype1068	11	1.04139	0	Expanded
clonotype1069	10	1	0.166931	Expanded
clonotype107	65	1.81291	0.855001	Expanded
clonotype1070	13	1.11394	0.208762	Expanded
clonotype1071	9	0.954243	0	Expanded
clonotype1072	13	1.11394	0	Expanded
clonotype1073	12	1.07918	0.218276	Expanded
clonotype1074	12	1.07918	0.243668	Expanded
clonotype1075	14	1.14613	0.207939	Expanded
clonotype1076	15	1.17609	1.28932	Expanded
clonotype1077	16	1.20412	0.215122	Expanded
clonotype1078	7	0.845098	0	Non-expanded
clonotype1079	13	1.11394	0.280111	Expanded
clonotype108	75	1.87506	0.80782	Expanded
clonotype1080	13	1.11394	0.284077	Expanded
clonotype1081	17	1.23045	0.0917799	Expanded
clonotype1082	14	1.14613	0.1263	Expanded
clonotype1083	6	0.778151	0.280241	Non-expanded
clonotype1084	15	1.17609	0.49423	Expanded
clonotype1085	15	1.17609	0.147286	Expanded
clonotype1086	14	1.14613	0.242866	Expanded
clonotype1087	10	1	0.379184	Expanded
clonotype1088	14	1.14613	0.831292	Expanded
clonotype1089	13	1.11394	0.58445	Expanded
clonotype109	61	1.78533	0.677814	Expanded
clonotype1090	10	1	0.154895	Expanded
clonotype1091	16	1.20412	1.13827	Expanded
clonotype1092	16	1.20412	0.192512	Expanded
clonotype1093	11	1.04139	0.382595	Expanded
clonotype1094	15	1.17609	0	Expanded
clonotype1095	8	0.90309	0.222882	Expanded
clonotype1096	15	1.17609	0.274931	Expanded
clonotype1097	11	1.04139	0.13886	Expanded
clonotype1098	10	1	0	Expanded
clonotype1099	14	1.14613	0.245138	Expanded
clonotype11	296	2.47129	1.08651	Expanded
clonotype110	55	1.74036	0.787632	Expanded
clonotype1100	12	1.07918	0.104947	Expanded
clonotype1101	14	1.14613	0.334525	Expanded
clonotype1102	13	1.11394	0	Expanded
clonotype1103	15	1.17609	0	Expanded
clonotype1104	19	1.27875	0.111646	Expanded
clonotype1105	12	1.07918	0.145157	Expanded
clonotype1106	14	1.14613	0.420182	Expanded
clonotype1107	12	1.07918	1.0324	Expanded
clonotype1108	18	1.25527	0.193198	Expanded
clonotype1109	11	1.04139	0.35518	Expanded
clonotype111	55	1.74036	0.512359	Expanded
clonotype1110	14	1.14613	0	Expanded
clonotype1111	9	0.954243	0.599152	Expanded
clonotype1112	10	1	0.355689	Expanded
clonotype1113	13	1.11394	0.186613	Expanded
clonotype1114	16	1.20412	0.0935043	Expanded
clonotype1115	14	1.14613	0.45962	Expanded
clonotype1116	15	1.17609	0.179502	Expanded
clonotype1117	12	1.07918	0	Expanded
clonotype1118	10	1	0	Expanded
clonotype1119	12	1.07918	0.137387	Expanded
clonotype112	55	1.74036	0.35591	Expanded
clonotype1120	10	1	0.571705	Expanded
clonotype1121	15	1.17609	0	Expanded
clonotype1122	12	1.07918	0.332401	Expanded
clonotype1123	10	1	0.463932	Expanded
clonotype1124	9	0.954243	0	Expanded
clonotype1125	13	1.11394	0.0834804	Expanded
clonotype1126	15	1.17609	0	Expanded
clonotype1127	16	1.20412	0	Expanded
clonotype1128	12	1.07918	0	Expanded
clonotype1129	19	1.27875	0	Expanded
clonotype113	60	1.77815	0.890315	Expanded
clonotype1130	17	1.23045	0.45396	Expanded
clonotype1131	14	1.14613	0.523577	Expanded
clonotype1132	13	1.11394	0.162419	Expanded
clonotype1133	14	1.14613	0.141144	Expanded
clonotype1134	14	1.14613	0.271089	Expanded
clonotype1135	8	0.90309	0.462984	Expanded
clonotype1136	11	1.04139	0	Expanded
clonotype1137	14	1.14613	0	Expanded
clonotype1138	11	1.04139	0.156778	Expanded
clonotype1139	11	1.04139	0.399156	Expanded
clonotype114	59	1.77085	0.552238	Expanded
clonotype1140	12	1.07918	0	Expanded
clonotype1141	11	1.04139	0	Expanded
clonotype1142	15	1.17609	0.160742	Expanded
clonotype1143	9	0.954243	0	Expanded
clonotype1144	11	1.04139	0.636732	Expanded
clonotype1145	13	1.11394	0.219257	Expanded
clonotype1146	7	0.845098	0	Non-expanded
clonotype1147	22	1.34242	0	Expanded
clonotype1148	14	1.14613	0	Expanded
clonotype1149	20	1.30103	0.465624	Expanded
clonotype115	63	1.79934	0.556152	Expanded
clonotype1150	13	1.11394	0.435852	Expanded
clonotype1151	7	0.845098	0.681312	Non-expanded
clonotype1152	4	0.60206	0	Non-expanded
clonotype1153	15	1.17609	0.503289	Expanded
clonotype1154	16	1.20412	0.0556314	Expanded
clonotype1155	13	1.11394	0.507661	Expanded
clonotype1156	15	1.17609	0.467655	Expanded
clonotype1157	12	1.07918	0	Expanded
clonotype1158	16	1.20412	0.385419	Expanded
clonotype1159	16	1.20412	0	Expanded
clonotype116	56	1.74819	0.592589	Expanded
clonotype1160	11	1.04139	0	Expanded
clonotype1161	13	1.11394	0	Expanded
clonotype1162	12	1.07918	0	Expanded
clonotype1163	5	0.69897	0.962631	Non-expanded
clonotype1164	16	1.20412	0	Expanded
clonotype1165	12	1.07918	0	Expanded
clonotype1166	13	1.11394	0.332735	Expanded
clonotype1167	14	1.14613	0.295592	Expanded
clonotype1168	10	1	0	Expanded
clonotype1169	9	0.954243	0	Expanded
clonotype117	55	1.74036	0.292212	Expanded
clonotype1170	11	1.04139	0	Expanded
clonotype1171	18	1.25527	0.39663	Expanded
clonotype1172	17	1.23045	0.623287	Expanded
clonotype1173	12	1.07918	0.189526	Expanded
clonotype1174	18	1.25527	0.365412	Expanded
clonotype1175	19	1.27875	0.386768	Expanded
clonotype1176	13	1.11394	0	Expanded
clonotype1177	22	1.34242	0.488229	Expanded
clonotype1178	16	1.20412	0.80712	Expanded
clonotype1179	16	1.20412	0.404826	Expanded
clonotype118	55	1.74036	0.651889	Expanded
clonotype1180	12	1.07918	0.236871	Expanded
clonotype1181	21	1.32222	0	Expanded
clonotype1182	15	1.17609	0	Expanded
clonotype1183	18	1.25527	0	Expanded
clonotype1184	11	1.04139	0.291677	Expanded
clonotype1185	14	1.14613	0	Expanded
clonotype1186	19	1.27875	0.635821	Expanded
clonotype1187	15	1.17609	0	Expanded
clonotype1188	14	1.14613	0.459958	Expanded
clonotype1189	25	1.39794	0.313106	Expanded
clonotype119	55	1.74036	0.401871	Expanded
clonotype1190	17	1.23045	0	Expanded
clonotype1191	16	1.20412	0.735332	Expanded
clonotype1192	19	1.27875	0.288857	Expanded
clonotype1193	18	1.25527	0.276349	Expanded
clonotype1194	18	1.25527	0	Expanded
clonotype1195	20	1.30103	0.571993	Expanded
clonotype1196	17	1.23045	0	Expanded
clonotype1197	10	1	0.22735	Expanded
clonotype1198	14	1.14613	0.470696	Expanded
clonotype1199	9	0.954243	0.199773	Expanded
clonotype12	271	2.43297	1.15841	Expanded
clonotype120	57	1.75587	0.769425	Expanded
clonotype1200	17	1.23045	0.110626	Expanded
clonotype1201	8	0.90309	0	Expanded
clonotype1202	11	1.04139	0	Expanded
clonotype1203	15	1.17609	0	Expanded
clonotype1204	11	1.04139	0	Expanded
clonotype1205	16	1.20412	0	Expanded
clonotype1206	17	1.23045	0.11448	Expanded
clonotype1207	22	1.34242	0.875217	Expanded
clonotype1208	8	0.90309	0.419869	Expanded
clonotype1209	17	1.23045	0.615177	Expanded
clonotype121	50	1.69897	0.532701	Expanded
clonotype1210	16	1.20412	0.24177	Expanded
clonotype1211	9	0.954243	0.345118	Expanded
clonotype1212	14	1.14613	0	Expanded
clonotype1213	6	0.778151	0.434587	Non-expanded
clonotype1214	14	1.14613	0	Expanded
clonotype1215	10	1	0.628392	Expanded
clonotype1216	15	1.17609	0.477003	Expanded
clonotype1217	10	1	0	Expanded
clonotype1218	14	1.14613	0.499502	Expanded
clonotype1219	13	1.11394	0	Expanded
clonotype122	57	1.75587	0.893496	Expanded
clonotype1220	14	1.14613	0.356595	Expanded
clonotype1221	17	1.23045	0.0831617	Expanded
clonotype1222	12	1.07918	0.899693	Expanded
clonotype1223	15	1.17609	0.157726	Expanded
clonotype1224	10	1	0	Expanded
clonotype1225	11	1.04139	0.446117	Expanded
clonotype1226	13	1.11394	0	Expanded
clonotype1227	14	1.14613	0	Expanded
clonotype1228	11	1.04139	0.767715	Expanded
clonotype1229	16	1.20412	0.122142	Expanded
clonotype123	53	1.72428	0.36222	Expanded
clonotype1230	7	0.845098	0	Non-expanded
clonotype1231	12	1.07918	0	Expanded
clonotype1232	9	0.954243	0.209081	Expanded
clonotype1233	4	0.60206	0	Non-expanded
clonotype1234	9	0.954243	0	Expanded
clonotype1235	9	0.954243	0.452383	Expanded
clonotype1236	7	0.845098	0	Non-expanded
clonotype1237	10	1	0.578311	Expanded
clonotype1238	15	1.17609	0.290444	Expanded
clonotype1239	16	1.20412	0.453799	Expanded
clonotype124	59	1.77085	0.440857	Expanded
clonotype1240	12	1.07918	0.655926	Expanded
clonotype1241	9	0.954243	0	Expanded
clonotype1242	15	1.17609	0.701768	Expanded
clonotype1243	12	1.07918	0	Expanded
clonotype1244	13	1.11394	0.345911	Expanded
clonotype1245	11	1.04139	0	Expanded
clonotype1246	14	1.14613	0.474354	Expanded
clonotype1247	12	1.07918	0	Expanded
clonotype1248	15	1.17609	0.548248	Expanded
clonotype1249	12	1.07918	0.1776	Expanded
clonotype125	52	1.716	0.477845	Expanded
clonotype1250	15	1.17609	0.172662	Expanded
clonotype1251	11	1.04139	0	Expanded
clonotype1252	9	0.954243	0.535415	Expanded
clonotype1253	11	1.04139	0.305756	Expanded
clonotype1254	11	1.04139	0.550184	Expanded
clonotype1255	9	0.954243	0	Expanded
clonotype1256	14	1.14613	0.304589	Expanded
clonotype1257	10	1	0.710917	Expanded
clonotype1258	8	0.90309	0	Expanded
clonotype1259	14	1.14613	0.263794	Expanded
clonotype126	48	1.68124	0.343587	Expanded
clonotype1260	10	1	0	Expanded
clonotype1261	14	1.14613	0.396547	Expanded
clonotype1262	15	1.17609	0	Expanded
clonotype1263	10	1	0	Expanded
clonotype1264	10	1	0	Expanded
clonotype1265	12	1.07918	0	Expanded
clonotype1266	14	1.14613	0.311424	Expanded
clonotype1267	14	1.14613	0.496702	Expanded
clonotype1268	17	1.23045	0.500068	Expanded
clonotype1269	17	1.23045	0.196351	Expanded
clonotype127	49	1.6902	0.272301	Expanded
clonotype1270	8	0.90309	0	Expanded
clonotype1271	13	1.11394	0.741094	Expanded
clonotype1272	8	0.90309	0.562271	Expanded
clonotype1273	10	1	0	Expanded
clonotype1274	11	1.04139	0.530207	Expanded
clonotype1275	9	0.954243	0	Expanded
clonotype1276	12	1.07918	0.362561	Expanded
clonotype1277	13	1.11394	0.50927	Expanded
clonotype1278	8	0.90309	0.645809	Expanded
clonotype1279	13	1.11394	0.400904	Expanded
clonotype128	45	1.65321	0.784854	Expanded
clonotype1280	11	1.04139	0.567769	Expanded
clonotype1281	10	1	0.14856	Expanded
clonotype1282	8	0.90309	0.564968	Expanded
clonotype1283	10	1	0	Expanded
clonotype1284	16	1.20412	0.139418	Expanded
clonotype1285	7	0.845098	0	Non-expanded
clonotype1286	10	1	0.227768	Expanded
clonotype1287	15	1.17609	0.553406	Expanded
clonotype1288	9	0.954243	0	Expanded
clonotype1289	13	1.11394	0.204695	Expanded
clonotype129	60	1.77815	0.273543	Expanded
clonotype1290	9	0.954243	0	Expanded
clonotype1291	14	1.14613	0.327695	Expanded
clonotype1292	4	0.60206	1.26211	Non-expanded
clonotype1293	11	1.04139	0	Expanded
clonotype1294	11	1.04139	0	Expanded
clonotype1295	11	1.04139	0.297227	Expanded
clonotype1296	12	1.07918	0	Expanded
clonotype1297	15	1.17609	0.342601	Expanded
clonotype1298	15	1.17609	0	Expanded
clonotype1299	14	1.14613	0.397719	Expanded
clonotype13	282	2.45025	1.12871	Expanded
clonotype130	49	1.6902	0.908271	Expanded
clonotype1300	12	1.07918	0.771582	Expanded
clonotype1301	16	1.20412	0.0711414	Expanded
clonotype1302	10	1	0	Expanded
clonotype1303	11	1.04139	0	Expanded
clonotype1304	13	1.11394	0.496274	Expanded
clonotype1305	9	0.954243	0.569172	Expanded
clonotype1306	10	1	0.241145	Expanded
clonotype1307	16	1.20412	0.318962	Expanded
clonotype1308	18	1.25527	0.106929	Expanded
clonotype1309	21	1.32222	0.541154	Expanded
clonotype131	47	1.6721	0.966036	Expanded
clonotype1310	17	1.23045	0.174283	Expanded
clonotype1311	14	1.14613	0	Expanded
clonotype1312	11	1.04139	0	Expanded
clonotype1313	17	1.23045	1.19152	Expanded
clonotype1314	12	1.07918	0	Expanded
clonotype1315	17	1.23045	0.0536157	Expanded
clonotype1316	9	0.954243	0.357856	Expanded
clonotype1317	12	1.07918	0.254145	Expanded
clonotype1318	12	1.07918	0.574254	Expanded
clonotype1319	8	0.90309	0.114588	Expanded
clonotype132	51	1.70757	0.688506	Expanded
clonotype1320	17	1.23045	0.159818	Expanded
clonotype1321	8	0.90309	0.772083	Expanded
clonotype1322	14	1.14613	0.362222	Expanded
clonotype1323	14	1.14613	0.539561	Expanded
clonotype1324	11	1.04139	0.284934	Expanded
clonotype1325	16	1.20412	0.28043	Expanded
clonotype1326	17	1.23045	0.295226	Expanded
clonotype1327	17	1.23045	0.341158	Expanded
clonotype1328	19	1.27875	0	Expanded
clonotype1329	16	1.20412	0	Expanded
clonotype133	54	1.73239	0.738599	Expanded
clonotype1330	12	1.07918	1.10233	Expanded
clonotype1331	12	1.07918	0	Expanded
clonotype1332	16	1.20412	0.136707	Expanded
clonotype1333	10	1	0.669013	Expanded
clonotype1334	14	1.14613	0	Expanded
clonotype1335	12	1.07918	0	Expanded
clonotype1336	12	1.07918	0.812543	Expanded
clonotype1337	15	1.17609	0.332686	Expanded
clonotype1338	16	1.20412	0.150675	Expanded
clonotype1339	12	1.07918	0.136017	Expanded
clonotype134	49	1.6902	0.651889	Expanded
clonotype1340	18	1.25527	0.364421	Expanded
clonotype1341	13	1.11394	0.190885	Expanded
clonotype1342	9	0.954243	0.472232	Expanded
clonotype1343	15	1.17609	0.135419	Expanded
clonotype1344	22	1.34242	0.677258	Expanded
clonotype1345	16	1.20412	0.305219	Expanded
clonotype1346	12	1.07918	0.260915	Expanded
clonotype1347	16	1.20412	0.134365	Expanded
clonotype1348	11	1.04139	0.335789	Expanded
clonotype1349	8	0.90309	0.363161	Expanded
clonotype135	42	1.62325	0.719924	Expanded
clonotype1350	10	1	0.214123	Expanded
clonotype1351	15	1.17609	0	Expanded
clonotype1352	13	1.11394	0	Expanded
clonotype1353	13	1.11394	0	Expanded
clonotype1354	20	1.30103	0.320136	Expanded
clonotype1355	16	1.20412	0	Expanded
clonotype1356	18	1.25527	0.137896	Expanded
clonotype1357	8	0.90309	0	Expanded
clonotype1358	14	1.14613	0	Expanded
clonotype1359	11	1.04139	0	Expanded
clonotype136	55	1.74036	0.501919	Expanded
clonotype1360	9	0.954243	0.130401	Expanded
clonotype1361	17	1.23045	0.310493	Expanded
clonotype1362	15	1.17609	0.405967	Expanded
clonotype1363	11	1.04139	0	Expanded
clonotype1364	16	1.20412	0.534173	Expanded
clonotype1365	16	1.20412	1.35312	Expanded
clonotype1366	14	1.14613	0.0923629	Expanded
clonotype1367	24	1.38021	0.265219	Expanded
clonotype1368	12	1.07918	0.166859	Expanded
clonotype1369	17	1.23045	0	Expanded
clonotype137	53	1.72428	0.810899	Expanded
clonotype1370	14	1.14613	0.64956	Expanded
clonotype1371	12	1.07918	0.227037	Expanded
clonotype1372	12	1.07918	0.366136	Expanded
clonotype1373	11	1.04139	0.214285	Expanded
clonotype1374	14	1.14613	0	Expanded
clonotype1375	12	1.07918	0	Expanded
clonotype1376	14	1.14613	0	Expanded
clonotype1377	14	1.14613	0	Expanded
clonotype1378	8	0.90309	0	Expanded
clonotype1379	14	1.14613	0.631822	Expanded
clonotype138	52	1.716	0.802344	Expanded
clonotype1380	10	1	0.287996	Expanded
clonotype1381	9	0.954243	0	Expanded
clonotype1382	20	1.30103	0.738886	Expanded
clonotype1383	17	1.23045	0.190286	Expanded
clonotype1384	9	0.954243	0.395708	Expanded
clonotype1385	15	1.17609	0.109437	Expanded
clonotype1386	19	1.27875	0.352429	Expanded
clonotype1387	18	1.25527	0.721672	Expanded
clonotype1388	18	1.25527	0.191118	Expanded
clonotype1389	14	1.14613	0.0941722	Expanded
clonotype139	47	1.6721	0.452243	Expanded
clonotype1390	16	1.20412	0.147959	Expanded
clonotype1391	7	0.845098	0	Non-expanded
clonotype1392	15	1.17609	0.154513	Expanded
clonotype1393	14	1.14613	0	Expanded
clonotype1394	17	1.23045	0.495877	Expanded
clonotype1395	12	1.07918	0.144802	Expanded
clonotype1396	12	1.07918	0.204094	Expanded
clonotype1397	14	1.14613	0	Expanded
clonotype1398	18	1.25527	0.137571	Expanded
clonotype1399	21	1.32222	0.17609	Expanded
clonotype14	301	2.47857	0.995063	Expanded
clonotype140	44	1.64345	0.713884	Expanded
clonotype1400	9	0.954243	0	Expanded
clonotype1401	11	1.04139	1.09737	Expanded
clonotype1402	6	0.778151	0.324703	Non-expanded
clonotype1403	12	1.07918	0.202608	Expanded
clonotype1404	13	1.11394	0.332397	Expanded
clonotype1405	17	1.23045	0.103187	Expanded
clonotype1406	21	1.32222	0.381776	Expanded
clonotype1407	14	1.14613	0.26529	Expanded
clonotype1408	12	1.07918	0	Expanded
clonotype1409	19	1.27875	0.208265	Expanded
clonotype141	52	1.716	0.361451	Expanded
clonotype1410	19	1.27875	0.127351	Expanded
clonotype1411	19	1.27875	0	Expanded
clonotype1412	16	1.20412	0.129438	Expanded
clonotype1413	16	1.20412	0.184764	Expanded
clonotype1414	19	1.27875	0.195207	Expanded
clonotype1415	19	1.27875	0.511349	Expanded
clonotype1416	15	1.17609	0.187627	Expanded
clonotype1417	12	1.07918	0.164152	Expanded
clonotype1418	19	1.27875	0.150699	Expanded
clonotype1419	17	1.23045	0.378002	Expanded
clonotype142	52	1.716	0.184717	Expanded
clonotype1420	18	1.25527	0.163226	Expanded
clonotype1421	19	1.27875	0.335282	Expanded
clonotype1422	18	1.25527	0	Expanded
clonotype1423	17	1.23045	0.413424	Expanded
clonotype1424	15	1.17609	0	Expanded
clonotype1425	13	1.11394	0.644362	Expanded
clonotype1426	14	1.14613	0	Expanded
clonotype1427	22	1.34242	0.252217	Expanded
clonotype1428	15	1.17609	0.211572	Expanded
clonotype1429	14	1.14613	0.589056	Expanded
clonotype143	38	1.57978	0.737393	Expanded
clonotype1430	17	1.23045	0.0631082	Expanded
clonotype1431	8	0.90309	1.01506	Expanded
clonotype1432	19	1.27875	0.459141	Expanded
clonotype1433	18	1.25527	0	Expanded
clonotype1434	13	1.11394	0.521204	Expanded
clonotype1435	14	1.14613	0.175059	Expanded
clonotype1436	10	1	0	Expanded
clonotype1437	17	1.23045	0	Expanded
clonotype1438	11	1.04139	0	Expanded
clonotype1439	20	1.30103	0.219911	Expanded
clonotype144	42	1.62325	0.382226	Expanded
clonotype1440	15	1.17609	0	Expanded
clonotype1441	19	1.27875	0	Expanded
clonotype1442	16	1.20412	0.720584	Expanded
clonotype1443	12	1.07918	0	Expanded
clonotype1444	16	1.20412	0.158359	Expanded
clonotype1445	16	1.20412	0.452797	Expanded
clonotype1446	16	1.20412	0.464397	Expanded
clonotype1447	15	1.17609	0	Expanded
clonotype1448	17	1.23045	0.19352	Expanded
clonotype1449	11	1.04139	0	Expanded
clonotype145	43	1.63347	1.06033	Expanded
clonotype1450	18	1.25527	0.187211	Expanded
clonotype1451	12	1.07918	0.21409	Expanded
clonotype1452	13	1.11394	0.282907	Expanded
clonotype1453	20	1.30103	0.481613	Expanded
clonotype1454	17	1.23045	0.536651	Expanded
clonotype1455	13	1.11394	0.184891	Expanded
clonotype1456	12	1.07918	0.287374	Expanded
clonotype1457	17	1.23045	1.45063	Expanded
clonotype1458	15	1.17609	0	Expanded
clonotype1459	15	1.17609	0.171121	Expanded
clonotype146	40	1.60206	0.392563	Expanded
clonotype1460	14	1.14613	0.703516	Expanded
clonotype1461	15	1.17609	0.189092	Expanded
clonotype1462	20	1.30103	0.158751	Expanded
clonotype1463	11	1.04139	0	Expanded
clonotype1464	9	0.954243	0	Expanded
clonotype1465	15	1.17609	0.14213	Expanded
clonotype1466	21	1.32222	0.0864315	Expanded
clonotype1467	8	0.90309	0.274998	Expanded
clonotype1468	18	1.25527	0.316262	Expanded
clonotype1469	6	0.778151	0	Non-expanded
clonotype147	43	1.63347	0.668673	Expanded
clonotype1470	16	1.20412	0	Expanded
clonotype1471	13	1.11394	0.190204	Expanded
clonotype1472	12	1.07918	0	Expanded
clonotype1473	12	1.07918	0.122064	Expanded
clonotype1474	12	1.07918	0.457392	Expanded
clonotype1475	14	1.14613	0.365181	Expanded
clonotype1476	15	1.17609	0.330129	Expanded
clonotype1477	9	0.954243	0	Expanded
clonotype1478	13	1.11394	0.138149	Expanded
clonotype1479	11	1.04139	0.36686	Expanded
clonotype148	49	1.6902	0.50982	Expanded
clonotype1480	15	1.17609	0.168575	Expanded
clonotype1481	11	1.04139	0	Expanded
clonotype1482	14	1.14613	0.295864	Expanded
clonotype1483	13	1.11394	0	Expanded
clonotype1484	13	1.11394	0	Expanded
clonotype1485	14	1.14613	0.259021	Expanded
clonotype1486	13	1.11394	0.511882	Expanded
clonotype1487	15	1.17609	0.471016	Expanded
clonotype1488	12	1.07918	0.467345	Expanded
clonotype1489	18	1.25527	0.435401	Expanded
clonotype149	50	1.69897	0.460718	Expanded
clonotype1490	16	1.20412	0.620413	Expanded
clonotype1491	13	1.11394	0.355638	Expanded
clonotype1492	21	1.32222	0	Expanded
clonotype1493	10	1	0.151676	Expanded
clonotype1494	15	1.17609	0.141682	Expanded
clonotype1495	14	1.14613	0.191378	Expanded
clonotype1496	8	0.90309	0.243245	Expanded
clonotype1497	14	1.14613	0.279609	Expanded
clonotype1498	18	1.25527	0.32969	Expanded
clonotype1499	9	0.954243	0.146532	Expanded
clonotype15	238	2.37658	1.36866	Expanded
clonotype150	53	1.72428	0.626554	Expanded
clonotype1500	14	1.14613	0.317722	Expanded
clonotype1501	15	1.17609	0.450748	Expanded
clonotype1502	14	1.14613	0.455513	Expanded
clonotype1503	21	1.32222	0.140327	Expanded
clonotype1504	14	1.14613	0.560692	Expanded
clonotype1505	18	1.25527	0.1043	Expanded
clonotype1506	14	1.14613	0.496716	Expanded
clonotype1507	16	1.20412	0.12497	Expanded
clonotype1508	11	1.04139	0.57596	Expanded
clonotype1509	15	1.17609	1.00254	Expanded
clonotype151	42	1.62325	0.727557	Expanded
clonotype1510	19	1.27875	0.226567	Expanded
clonotype1511	15	1.17609	0.215111	Expanded
clonotype1512	16	1.20412	0.643187	Expanded
clonotype1513	15	1.17609	0.173394	Expanded
clonotype1514	10	1	0	Expanded
clonotype1515	16	1.20412	0.31745	Expanded
clonotype1516	10	1	0	Expanded
clonotype1517	18	1.25527	0.704184	Expanded
clonotype1518	16	1.20412	0.371128	Expanded
clonotype1519	14	1.14613	0	Expanded
clonotype152	48	1.68124	0.45271	Expanded
clonotype1520	15	1.17609	0.782939	Expanded
clonotype1521	15	1.17609	0.329994	Expanded
clonotype1522	17	1.23045	0.170783	Expanded
clonotype1523	16	1.20412	0.418408	Expanded
clonotype1524	12	1.07918	0.594069	Expanded
clonotype1525	12	1.07918	0	Expanded
clonotype1526	17	1.23045	0.369318	Expanded
clonotype1527	10	1	0.145796	Expanded
clonotype1528	16	1.20412	0.699198	Expanded
clonotype1529	13	1.11394	0.354809	Expanded
clonotype153	42	1.62325	0.722787	Expanded
clonotype1530	8	0.90309	0.57332	Expanded
clonotype1531	14	1.14613	0.273105	Expanded
clonotype1532	16	1.20412	0.0565397	Expanded
clonotype1533	15	1.17609	0	Expanded
clonotype1534	27	1.43136	0.118186	Expanded
clonotype1535	20	1.30103	0	Expanded
clonotype1536	16	1.20412	0	Expanded
clonotype1537	12	1.07918	0.803619	Expanded
clonotype1538	13	1.11394	0.911101	Expanded
clonotype1539	15	1.17609	0	Expanded
clonotype154	54	1.73239	1.14287	Expanded
clonotype1540	12	1.07918	0.114174	Expanded
clonotype1541	18	1.25527	0	Expanded
clonotype1542	18	1.25527	0	Expanded
clonotype1543	6	0.778151	0	Non-expanded
clonotype1544	12	1.07918	0	Expanded
clonotype1545	14	1.14613	0.398374	Expanded
clonotype1546	18	1.25527	0.358255	Expanded
clonotype1547	9	0.954243	0.40643	Expanded
clonotype1548	16	1.20412	0	Expanded
clonotype1549	14	1.14613	0	Expanded
clonotype155	41	1.61278	0.708491	Expanded
clonotype1550	12	1.07918	0.35889	Expanded
clonotype1551	18	1.25527	0.295333	Expanded
clonotype1552	18	1.25527	0.515277	Expanded
clonotype1553	15	1.17609	0.442437	Expanded
clonotype1554	14	1.14613	0.249648	Expanded
clonotype1555	14	1.14613	0.205571	Expanded
clonotype1556	14	1.14613	0	Expanded
clonotype1557	14	1.14613	0.21119	Expanded
clonotype1558	17	1.23045	0	Expanded
clonotype1559	19	1.27875	0.414658	Expanded
clonotype156	49	1.6902	0.570293	Expanded
clonotype1560	16	1.20412	0.413295	Expanded
clonotype1561	14	1.14613	0.732671	Expanded
clonotype1562	16	1.20412	0	Expanded
clonotype1563	15	1.17609	0	Expanded
clonotype1564	16	1.20412	0.527837	Expanded
clonotype1565	12	1.07918	0	Expanded
clonotype1566	19	1.27875	0	Expanded
clonotype1567	13	1.11394	0	Expanded
clonotype1568	13	1.11394	0.508857	Expanded
clonotype1569	18	1.25527	0.185693	Expanded
clonotype157	49	1.6902	0.333402	Expanded
clonotype1570	14	1.14613	0.282683	Expanded
clonotype1571	12	1.07918	0	Expanded
clonotype1572	13	1.11394	0.482986	Expanded
clonotype1573	13	1.11394	0.259114	Expanded
clonotype1574	14	1.14613	0	Expanded
clonotype1575	13	1.11394	0.405751	Expanded
clonotype1576	10	1	0.324378	Expanded
clonotype1577	15	1.17609	0	Expanded
clonotype1578	14	1.14613	0.475977	Expanded
clonotype1579	13	1.11394	0	Expanded
clonotype158	47	1.6721	0.648794	Expanded
clonotype1580	14	1.14613	0	Expanded
clonotype1581	13	1.11394	0.130871	Expanded
clonotype1582	14	1.14613	0.225836	Expanded
clonotype1583	15	1.17609	0.316435	Expanded
clonotype1584	14	1.14613	0.178266	Expanded
clonotype1585	9	0.954243	0.146312	Expanded
clonotype1586	7	0.845098	0	Non-expanded
clonotype1587	12	1.07918	0.207405	Expanded
clonotype1588	13	1.11394	0.746921	Expanded
clonotype1589	11	1.04139	0	Expanded
clonotype159	40	1.60206	0.644372	Expanded
clonotype1590	10	1	0	Expanded
clonotype1591	10	1	0.110062	Expanded
clonotype1592	11	1.04139	0	Expanded
clonotype1593	11	1.04139	0	Expanded
clonotype1594	17	1.23045	0.131797	Expanded
clonotype1595	11	1.04139	0	Expanded
clonotype1596	13	1.11394	0.443229	Expanded
clonotype1597	15	1.17609	0	Expanded
clonotype1598	10	1	0.494995	Expanded
clonotype1599	17	1.23045	0.105894	Expanded
clonotype16	197	2.29447	0.688138	Expanded
clonotype160	33	1.51851	0.870226	Expanded
clonotype1600	13	1.11394	0.274263	Expanded
clonotype1601	13	1.11394	0.827449	Expanded
clonotype1602	12	1.07918	0.285807	Expanded
clonotype1603	20	1.30103	0.312904	Expanded
clonotype1604	15	1.17609	0.468303	Expanded
clonotype1605	16	1.20412	0.284271	Expanded
clonotype1606	8	0.90309	0.801381	Expanded
clonotype1607	11	1.04139	0	Expanded
clonotype1608	19	1.27875	0.46846	Expanded
clonotype1609	18	1.25527	0.290678	Expanded
clonotype161	39	1.59106	0.551125	Expanded
clonotype1610	11	1.04139	0.333767	Expanded
clonotype1611	16	1.20412	0	Expanded
clonotype1612	14	1.14613	0.257402	Expanded
clonotype1613	17	1.23045	0.214862	Expanded
clonotype1614	17	1.23045	0.118442	Expanded
clonotype1615	15	1.17609	0.62652	Expanded
clonotype1616	20	1.30103	0.16911	Expanded
clonotype1617	9	0.954243	0.463399	Expanded
clonotype1618	14	1.14613	0.278718	Expanded
clonotype1619	16	1.20412	0.56435	Expanded
clonotype162	45	1.65321	0.939858	Expanded
clonotype1620	18	1.25527	0.112323	Expanded
clonotype1621	13	1.11394	0.348057	Expanded
clonotype1622	15	1.17609	0	Expanded
clonotype1623	14	1.14613	0.307585	Expanded
clonotype1624	16	1.20412	0.228237	Expanded
clonotype1625	17	1.23045	0.248643	Expanded
clonotype1626	16	1.20412	0	Expanded
clonotype1627	13	1.11394	0.418649	Expanded
clonotype1628	20	1.30103	0.399045	Expanded
clonotype1629	10	1	0.575915	Expanded
clonotype163	49	1.6902	0.504944	Expanded
clonotype1630	12	1.07918	0	Expanded
clonotype1631	16	1.20412	0.226504	Expanded
clonotype1632	14	1.14613	0	Expanded
clonotype1633	12	1.07918	0	Expanded
clonotype1634	10	1	0	Expanded
clonotype1635	12	1.07918	0.189903	Expanded
clonotype1636	19	1.27875	0.165437	Expanded
clonotype1637	10	1	0.360028	Expanded
clonotype1638	18	1.25527	0	Expanded
clonotype1639	15	1.17609	0	Expanded
clonotype164	43	1.63347	0.593722	Expanded
clonotype1640	15	1.17609	0.314464	Expanded
clonotype1641	15	1.17609	0.815445	Expanded
clonotype1642	16	1.20412	0.287963	Expanded
clonotype1643	18	1.25527	0	Expanded
clonotype1644	10	1	0.6743	Expanded
clonotype1645	18	1.25527	0.30385	Expanded
clonotype1646	10	1	0.294815	Expanded
clonotype1647	13	1.11394	0	Expanded
clonotype1648	16	1.20412	0.165925	Expanded
clonotype1649	19	1.27875	0.231617	Expanded
clonotype165	41	1.61278	1.25268	Expanded
clonotype1650	15	1.17609	0	Expanded
clonotype1651	17	1.23045	0.250867	Expanded
clonotype1652	18	1.25527	0.136044	Expanded
clonotype1653	8	0.90309	0.229924	Expanded
clonotype1654	16	1.20412	0.167145	Expanded
clonotype1655	22	1.34242	0.6752	Expanded
clonotype1656	12	1.07918	0.170105	Expanded
clonotype1657	10	1	0	Expanded
clonotype1658	13	1.11394	0.213184	Expanded
clonotype1659	18	1.25527	0	Expanded
clonotype166	41	1.61278	0.843394	Expanded
clonotype1660	16	1.20412	0	Expanded
clonotype1661	13	1.11394	0.375573	Expanded
clonotype1662	15	1.17609	0.310174	Expanded
clonotype1663	14	1.14613	0.116056	Expanded
clonotype1664	13	1.11394	0	Expanded
clonotype1665	14	1.14613	0	Expanded
clonotype1666	11	1.04139	0	Expanded
clonotype1667	6	0.778151	0	Non-expanded
clonotype1668	16	1.20412	0.702777	Expanded
clonotype1669	17	1.23045	0.388958	Expanded
clonotype167	47	1.6721	0.21135	Expanded
clonotype1670	13	1.11394	0	Expanded
clonotype1671	14	1.14613	0	Expanded
clonotype1672	10	1	0	Expanded
clonotype1673	14	1.14613	0	Expanded
clonotype1674	14	1.14613	0.318952	Expanded
clonotype1675	16	1.20412	0.290502	Expanded
clonotype1676	15	1.17609	0.337339	Expanded
clonotype1677	12	1.07918	0.342196	Expanded
clonotype1678	18	1.25527	0.226106	Expanded
clonotype1679	20	1.30103	0.333132	Expanded
clonotype168	44	1.64345	1.26502	Expanded
clonotype1680	16	1.20412	0.635002	Expanded
clonotype1681	13	1.11394	0.367918	Expanded
clonotype1682	14	1.14613	0.325184	Expanded
clonotype1683	15	1.17609	0.846821	Expanded
clonotype1684	8	0.90309	0	Expanded
clonotype1685	14	1.14613	0	Expanded
clonotype1686	13	1.11394	0.189353	Expanded
clonotype1687	8	0.90309	0.418839	Expanded
clonotype1688	18	1.25527	0	Expanded
clonotype1689	18	1.25527	0.433123	Expanded
clonotype169	50	1.69897	0.632071	Expanded
clonotype1690	19	1.27875	0.312828	Expanded
clonotype1691	16	1.20412	0	Expanded
clonotype1692	15	1.17609	0.189696	Expanded
clonotype1693	14	1.14613	0.176464	Expanded
clonotype1694	17	1.23045	0.681549	Expanded
clonotype1695	14	1.14613	0.516163	Expanded
clonotype1696	14	1.14613	0.191974	Expanded
clonotype1697	14	1.14613	0.321105	Expanded
clonotype1698	14	1.14613	0	Expanded
clonotype1699	20	1.30103	0.509342	Expanded
clonotype17	228	2.35793	1.34155	Expanded
clonotype170	45	1.65321	0.662118	Expanded
clonotype1700	15	1.17609	0	Expanded
clonotype1701	9	0.954243	0.20898	Expanded
clonotype1702	12	1.07918	0	Expanded
clonotype1703	10	1	0.613513	Expanded
clonotype1704	12	1.07918	0.494328	Expanded
clonotype1705	12	1.07918	0.802153	Expanded
clonotype1706	17	1.23045	0.327296	Expanded
clonotype1707	14	1.14613	0.222815	Expanded
clonotype1708	12	1.07918	0.260151	Expanded
clonotype1709	19	1.27875	0.377976	Expanded
clonotype171	48	1.68124	0.747216	Expanded
clonotype1710	16	1.20412	0.116831	Expanded
clonotype1711	12	1.07918	0	Expanded
clonotype1712	14	1.14613	0.348358	Expanded
clonotype1713	15	1.17609	0.475776	Expanded
clonotype1714	13	1.11394	0.586896	Expanded
clonotype1715	14	1.14613	0.722945	Expanded
clonotype1716	12	1.07918	0.130385	Expanded
clonotype1717	12	1.07918	0	Expanded
clonotype1718	14	1.14613	0.22957	Expanded
clonotype1719	10	1	0.654918	Expanded
clonotype172	45	1.65321	0.287124	Expanded
clonotype1720	14	1.14613	0.309114	Expanded
clonotype1721	21	1.32222	0.278711	Expanded
clonotype1722	12	1.07918	0	Expanded
clonotype1723	7	0.845098	0	Non-expanded
clonotype1724	9	0.954243	0	Expanded
clonotype1725	13	1.11394	0.315763	Expanded
clonotype1726	12	1.07918	0.766613	Expanded
clonotype1727	14	1.14613	0.308758	Expanded
clonotype1728	12	1.07918	0.478224	Expanded
clonotype1729	12	1.07918	0.230799	Expanded
clonotype173	39	1.59106	0.381592	Expanded
clonotype1730	17	1.23045	0.306413	Expanded
clonotype1731	8	0.90309	0	Expanded
clonotype1732	17	1.23045	0.202261	Expanded
clonotype1733	12	1.07918	0.171506	Expanded
clonotype1734	16	1.20412	0.312735	Expanded
clonotype1735	9	0.954243	0.300833	Expanded
clonotype1736	12	1.07918	0	Expanded
clonotype1737	11	1.04139	0	Expanded
clonotype1738	11	1.04139	0	Expanded
clonotype1739	10	1	0.225994	Expanded
clonotype174	40	1.60206	0.334273	Expanded
clonotype1740	14	1.14613	0.249686	Expanded
clonotype1741	15	1.17609	0	Expanded
clonotype1742	12	1.07918	0.279023	Expanded
clonotype1743	14	1.14613	0.372369	Expanded
clonotype1744	13	1.11394	0.344304	Expanded
clonotype1745	14	1.14613	0	Expanded
clonotype1746	14	1.14613	0.100737	Expanded
clonotype1747	12	1.07918	0.8997	Expanded
clonotype1748	12	1.07918	0	Expanded
clonotype1749	8	0.90309	0.292212	Expanded
clonotype175	47	1.6721	0.364192	Expanded
clonotype1750	14	1.14613	0.47638	Expanded
clonotype1751	14	1.14613	0.141715	Expanded
clonotype1752	17	1.23045	0.761749	Expanded
clonotype1753	14	1.14613	0.727243	Expanded
clonotype1754	13	1.11394	0.500048	Expanded
clonotype1755	13	1.11394	0	Expanded
clonotype1756	12	1.07918	0	Expanded
clonotype1757	13	1.11394	0	Expanded
clonotype1758	14	1.14613	0.577202	Expanded
clonotype1759	10	1	0	Expanded
clonotype176	45	1.65321	0.598737	Expanded
clonotype1760	11	1.04139	0.105007	Expanded
clonotype1761	15	1.17609	0.546884	Expanded
clonotype1762	8	0.90309	0	Expanded
clonotype1763	13	1.11394	0.232441	Expanded
clonotype1764	10	1	0.119102	Expanded
clonotype1765	6	0.778151	0	Non-expanded
clonotype1766	12	1.07918	0.165548	Expanded
clonotype1767	11	1.04139	0.259384	Expanded
clonotype1768	12	1.07918	0.182284	Expanded
clonotype1769	8	0.90309	0.157027	Expanded
clonotype177	39	1.59106	0.503808	Expanded
clonotype1770	13	1.11394	0	Expanded
clonotype1771	13	1.11394	0.288255	Expanded
clonotype1772	13	1.11394	0.545585	Expanded
clonotype1773	15	1.17609	0	Expanded
clonotype1774	10	1	0	Expanded
clonotype1775	15	1.17609	0.228801	Expanded
clonotype1776	15	1.17609	0.515008	Expanded
clonotype1777	12	1.07918	0	Expanded
clonotype1778	11	1.04139	0	Expanded
clonotype1779	16	1.20412	0.767593	Expanded
clonotype178	47	1.6721	0.533559	Expanded
clonotype1780	13	1.11394	0.229989	Expanded
clonotype1781	17	1.23045	0.559201	Expanded
clonotype1782	16	1.20412	0.321592	Expanded
clonotype1783	11	1.04139	0.417582	Expanded
clonotype1784	15	1.17609	0	Expanded
clonotype1785	13	1.11394	0.119618	Expanded
clonotype1786	11	1.04139	0.668709	Expanded
clonotype1787	11	1.04139	0.118697	Expanded
clonotype1788	11	1.04139	0.53264	Expanded
clonotype1789	12	1.07918	0.213466	Expanded
clonotype179	51	1.70757	0.756359	Expanded
clonotype1790	12	1.07918	0.466057	Expanded
clonotype1791	6	0.778151	0	Non-expanded
clonotype1792	14	1.14613	0	Expanded
clonotype1793	14	1.14613	0.817057	Expanded
clonotype1794	11	1.04139	0.335695	Expanded
clonotype1795	12	1.07918	0	Expanded
clonotype1796	11	1.04139	0	Expanded
clonotype1797	16	1.20412	0	Expanded
clonotype1798	15	1.17609	0	Expanded
clonotype1799	7	0.845098	0	Non-expanded
clonotype18	188	2.27416	1.22713	Expanded
clonotype180	42	1.62325	0.236574	Expanded
clonotype1800	6	0.778151	0.625519	Non-expanded
clonotype1801	16	1.20412	0.705702	Expanded
clonotype1802	11	1.04139	0.670055	Expanded
clonotype1803	17	1.23045	0.25434	Expanded
clonotype1804	14	1.14613	0	Expanded
clonotype1805	10	1	0.250089	Expanded
clonotype1806	4	0.60206	1.22696	Non-expanded
clonotype1807	18	1.25527	0.771421	Expanded
clonotype1808	14	1.14613	0.616556	Expanded
clonotype1809	12	1.07918	0	Expanded
clonotype181	47	1.6721	0.679733	Expanded
clonotype1810	7	0.845098	0	Non-expanded
clonotype1811	14	1.14613	0.295053	Expanded
clonotype1812	17	1.23045	0.208953	Expanded
clonotype1813	14	1.14613	0.732244	Expanded
clonotype1814	13	1.11394	0	Expanded
clonotype1815	8	0.90309	0	Expanded
clonotype1816	13	1.11394	0.183405	Expanded
clonotype1817	16	1.20412	0	Expanded
clonotype1818	11	1.04139	0.852682	Expanded
clonotype1819	15	1.17609	0	Expanded
clonotype182	43	1.63347	0.188989	Expanded
clonotype1820	9	0.954243	0.0643263	Expanded
clonotype1821	13	1.11394	0.230485	Expanded
clonotype1822	9	0.954243	0	Expanded
clonotype1823	15	1.17609	0.0694892	Expanded
clonotype1824	10	1	0	Expanded
clonotype1825	14	1.14613	0.347597	Expanded
clonotype1826	7	0.845098	0	Non-expanded
clonotype1827	10	1	0	Expanded
clonotype1828	10	1	0.565511	Expanded
clonotype1829	16	1.20412	0.0166881	Expanded
clonotype183	44	1.64345	0.397653	Expanded
clonotype1830	8	0.90309	0.210069	Expanded
clonotype1831	15	1.17609	0	Expanded
clonotype1832	11	1.04139	0.237561	Expanded
clonotype1833	12	1.07918	0.218648	Expanded
clonotype1834	9	0.954243	0.333243	Expanded
clonotype1835	13	1.11394	0.125048	Expanded
clonotype1836	11	1.04139	0	Expanded
clonotype1837	11	1.04139	0.0964218	Expanded
clonotype1838	12	1.07918	0	Expanded
clonotype1839	9	0.954243	0.622196	Expanded
clonotype184	39	1.59106	0.662066	Expanded
clonotype1840	15	1.17609	0.417519	Expanded
clonotype1841	12	1.07918	0.602544	Expanded
clonotype1842	10	1	0	Expanded
clonotype1843	11	1.04139	0.0624779	Expanded
clonotype1844	14	1.14613	0.921931	Expanded
clonotype1845	9	0.954243	0.73212	Expanded
clonotype1846	15	1.17609	0.37662	Expanded
clonotype1847	10	1	0	Expanded
clonotype1848	14	1.14613	0.612513	Expanded
clonotype1849	13	1.11394	0	Expanded
clonotype185	38	1.57978	0.850224	Expanded
clonotype1850	13	1.11394	0.143626	Expanded
clonotype1851	18	1.25527	0.365283	Expanded
clonotype1852	11	1.04139	0.470242	Expanded
clonotype1853	13	1.11394	0.447774	Expanded
clonotype1854	15	1.17609	0.175255	Expanded
clonotype1855	12	1.07918	0	Expanded
clonotype1856	15	1.17609	0	Expanded
clonotype1857	12	1.07918	0.193067	Expanded
clonotype1858	8	0.90309	0.522609	Expanded
clonotype1859	8	0.90309	0.383697	Expanded
clonotype186	41	1.61278	0.408988	Expanded
clonotype1860	15	1.17609	0.307924	Expanded
clonotype1861	11	1.04139	0	Expanded
clonotype1862	13	1.11394	1.27746	Expanded
clonotype1863	11	1.04139	0.111634	Expanded
clonotype1864	13	1.11394	0.215717	Expanded
clonotype1865	11	1.04139	0.561409	Expanded
clonotype1866	10	1	0	Expanded
clonotype1867	11	1.04139	0.258925	Expanded
clonotype1868	15	1.17609	0.175619	Expanded
clonotype1869	12	1.07918	0.304315	Expanded
clonotype187	36	1.5563	0.853449	Expanded
clonotype1870	12	1.07918	0.19763	Expanded
clonotype1871	15	1.17609	0.658948	Expanded
clonotype1872	9	0.954243	0	Expanded
clonotype1873	15	1.17609	0.450384	Expanded
clonotype1874	14	1.14613	0	Expanded
clonotype1875	11	1.04139	0	Expanded
clonotype1876	9	0.954243	0.338129	Expanded
clonotype1877	13	1.11394	0.180407	Expanded
clonotype1878	10	1	0.420644	Expanded
clonotype1879	13	1.11394	0.242793	Expanded
clonotype188	36	1.5563	0.475305	Expanded
clonotype1880	13	1.11394	0.365053	Expanded
clonotype1881	11	1.04139	0	Expanded
clonotype1882	10	1	0.548313	Expanded
clonotype1883	11	1.04139	0.236071	Expanded
clonotype1884	10	1	0	Expanded
clonotype1885	5	0.69897	0	Non-expanded
clonotype1886	17	1.23045	0.093752	Expanded
clonotype1887	11	1.04139	0	Expanded
clonotype1888	16	1.20412	0.258856	Expanded
clonotype1889	8	0.90309	0	Expanded
clonotype189	35	1.54407	0.92249	Expanded
clonotype1890	11	1.04139	0.631709	Expanded
clonotype1891	12	1.07918	0.620849	Expanded
clonotype1892	9	0.954243	0	Expanded
clonotype1893	12	1.07918	0.151039	Expanded
clonotype1894	13	1.11394	0.142142	Expanded
clonotype1895	5	0.69897	0	Non-expanded
clonotype1896	11	1.04139	0	Expanded
clonotype1897	10	1	0.14319	Expanded
clonotype1898	8	0.90309	0	Expanded
clonotype1899	9	0.954243	0	Expanded
clonotype19	196	2.29226	0.894314	Expanded
clonotype190	37	1.5682	0.95775	Expanded
clonotype1900	11	1.04139	0.493624	Expanded
clonotype1901	9	0.954243	0	Expanded
clonotype1902	12	1.07918	0.261678	Expanded
clonotype1903	12	1.07918	0	Expanded
clonotype1904	11	1.04139	0.262461	Expanded
clonotype1905	14	1.14613	0.17551	Expanded
clonotype1906	10	1	0.325931	Expanded
clonotype1907	11	1.04139	0	Expanded
clonotype1908	12	1.07918	0	Expanded
clonotype1909	11	1.04139	0.307109	Expanded
clonotype191	34	1.53148	0.39158	Expanded
clonotype1910	11	1.04139	0.460902	Expanded
clonotype1911	16	1.20412	0.530474	Expanded
clonotype1912	15	1.17609	0	Expanded
clonotype1913	13	1.11394	0	Expanded
clonotype1914	13	1.11394	0.224039	Expanded
clonotype1915	15	1.17609	0.192655	Expanded
clonotype1916	8	0.90309	0.314627	Expanded
clonotype1917	11	1.04139	0	Expanded
clonotype1918	13	1.11394	0.401759	Expanded
clonotype1919	12	1.07918	0.250095	Expanded
clonotype192	39	1.59106	0.499464	Expanded
clonotype1920	13	1.11394	0.215992	Expanded
clonotype1921	17	1.23045	0.135164	Expanded
clonotype1922	12	1.07918	0.34926	Expanded
clonotype1923	7	0.845098	0.125449	Non-expanded
clonotype1924	11	1.04139	0.133117	Expanded
clonotype1925	15	1.17609	0.520531	Expanded
clonotype1926	14	1.14613	0.401761	Expanded
clonotype1927	11	1.04139	0.589822	Expanded
clonotype1928	9	0.954243	0.473717	Expanded
clonotype1929	11	1.04139	0.11313	Expanded
clonotype193	38	1.57978	0.470653	Expanded
clonotype1930	10	1	0	Expanded
clonotype1931	8	0.90309	0.917525	Expanded
clonotype1932	7	0.845098	0	Non-expanded
clonotype1933	10	1	0	Expanded
clonotype1934	10	1	0.41407	Expanded
clonotype1935	13	1.11394	0.230672	Expanded
clonotype1936	9	0.954243	0.375053	Expanded
clonotype1937	13	1.11394	0	Expanded
clonotype1938	15	1.17609	0	Expanded
clonotype1939	6	0.778151	0	Non-expanded
clonotype194	38	1.57978	0.274014	Expanded
clonotype1940	12	1.07918	0	Expanded
clonotype1941	10	1	0.102707	Expanded
clonotype1942	14	1.14613	0.391676	Expanded
clonotype1943	15	1.17609	0.154699	Expanded
clonotype1944	14	1.14613	0.640227	Expanded
clonotype1945	14	1.14613	0.445452	Expanded
clonotype1946	11	1.04139	0	Expanded
clonotype1947	13	1.11394	0.212038	Expanded
clonotype1948	10	1	0.623657	Expanded
clonotype1949	15	1.17609	0.431565	Expanded
clonotype195	39	1.59106	0.293506	Expanded
clonotype1950	10	1	0.167221	Expanded
clonotype1951	13	1.11394	0.532051	Expanded
clonotype1952	5	0.69897	0	Non-expanded
clonotype1953	17	1.23045	0	Expanded
clonotype1954	10	1	1.00725	Expanded
clonotype1955	14	1.14613	0.384437	Expanded
clonotype1956	12	1.07918	0.388295	Expanded
clonotype1957	17	1.23045	0.56645	Expanded
clonotype1958	14	1.14613	0.327088	Expanded
clonotype1959	11	1.04139	0.384146	Expanded
clonotype196	33	1.51851	0.372633	Expanded
clonotype1960	12	1.07918	0.177227	Expanded
clonotype1961	15	1.17609	0	Expanded
clonotype1962	11	1.04139	0.232766	Expanded
clonotype1963	14	1.14613	0	Expanded
clonotype1964	13	1.11394	0.229085	Expanded
clonotype1965	18	1.25527	0.364764	Expanded
clonotype1966	10	1	0.3802	Expanded
clonotype1967	10	1	1.38456	Expanded
clonotype1968	19	1.27875	0.14277	Expanded
clonotype1969	14	1.14613	0.379452	Expanded
clonotype197	41	1.61278	0.742014	Expanded
clonotype1970	13	1.11394	0.168956	Expanded
clonotype1971	19	1.27875	0.265132	Expanded
clonotype1972	11	1.04139	0.867991	Expanded
clonotype1973	15	1.17609	0.344387	Expanded
clonotype1974	13	1.11394	0	Expanded
clonotype1975	17	1.23045	0.100807	Expanded
clonotype1976	14	1.14613	0	Expanded
clonotype1977	12	1.07918	0.387984	Expanded
clonotype1978	12	1.07918	0.46089	Expanded
clonotype1979	15	1.17609	0.557187	Expanded
clonotype198	25	1.39794	0.494287	Expanded
clonotype1980	12	1.07918	0.653503	Expanded
clonotype1981	13	1.11394	0.0556809	Expanded
clonotype1982	7	0.845098	0	Non-expanded
clonotype1983	16	1.20412	0.719475	Expanded
clonotype1984	17	1.23045	0.173823	Expanded
clonotype1985	11	1.04139	0	Expanded
clonotype1986	16	1.20412	0.540892	Expanded
clonotype1987	8	0.90309	0	Expanded
clonotype1988	16	1.20412	0.29142	Expanded
clonotype1989	15	1.17609	0	Expanded
clonotype199	32	1.50515	0.404422	Expanded
clonotype1990	12	1.07918	0.176773	Expanded
clonotype1991	14	1.14613	0	Expanded
clonotype1992	14	1.14613	0.319528	Expanded
clonotype1993	13	1.11394	0.331964	Expanded
clonotype1994	14	1.14613	0	Expanded
clonotype1995	10	1	0.171107	Expanded
clonotype1996	20	1.30103	0.718177	Expanded
clonotype1997	10	1	0.340598	Expanded
clonotype1998	15	1.17609	0.210944	Expanded
clonotype1999	9	0.954243	0.539	Expanded
clonotype2	804	2.90526	1.42352	Expanded
clonotype20	214	2.33041	1.15813	Expanded
clonotype200	38	1.57978	0.630957	Expanded
clonotype2000	17	1.23045	0.213293	Expanded
clonotype2001	11	1.04139	0.244027	Expanded
clonotype2002	21	1.32222	0	Expanded
clonotype2003	14	1.14613	0	Expanded
clonotype2004	9	0.954243	1.32338	Expanded
clonotype2005	16	1.20412	0.555873	Expanded
clonotype2006	9	0.954243	0.493999	Expanded
clonotype2007	13	1.11394	0	Expanded
clonotype2008	16	1.20412	0	Expanded
clonotype2009	15	1.17609	0.188648	Expanded
clonotype201	41	1.61278	0.677191	Expanded
clonotype2010	15	1.17609	0.282877	Expanded
clonotype2011	15	1.17609	0	Expanded
clonotype2012	2	0.30103	1.00281	Non-expanded
clonotype2013	13	1.11394	0.918712	Expanded
clonotype2014	11	1.04139	0	Expanded
clonotype2015	12	1.07918	0.233799	Expanded
clonotype2016	14	1.14613	0.186045	Expanded
clonotype2017	14	1.14613	0	Expanded
clonotype2018	17	1.23045	0	Expanded
clonotype2019	23	1.36173	0.290439	Expanded
clonotype202	40	1.60206	0.696232	Expanded
clonotype2020	17	1.23045	0.106427	Expanded
clonotype2021	13	1.11394	0.529789	Expanded
clonotype2022	14	1.14613	0.1469	Expanded
clonotype2023	16	1.20412	0.142917	Expanded
clonotype2024	19	1.27875	0	Expanded
clonotype2025	13	1.11394	0	Expanded
clonotype2026	15	1.17609	0	Expanded
clonotype2027	18	1.25527	0.674231	Expanded
clonotype2028	20	1.30103	0.239626	Expanded
clonotype2029	11	1.04139	0.0935318	Expanded
clonotype203	32	1.50515	0.489346	Expanded
clonotype2030	11	1.04139	0	Expanded
clonotype2031	12	1.07918	0.296684	Expanded
clonotype2032	17	1.23045	0.298428	Expanded
clonotype2033	15	1.17609	0	Expanded
clonotype2034	10	1	0	Expanded
clonotype2035	13	1.11394	0.49616	Expanded
clonotype2036	17	1.23045	0.140157	Expanded
clonotype2037	9	0.954243	0	Expanded
clonotype2038	18	1.25527	0	Expanded
clonotype2039	18	1.25527	0.079272	Expanded
clonotype204	33	1.51851	0.281715	Expanded
clonotype2040	13	1.11394	0.163824	Expanded
clonotype2041	18	1.25527	0.330956	Expanded
clonotype2042	11	1.04139	0	Expanded
clonotype2043	8	0.90309	0.429062	Expanded
clonotype2044	14	1.14613	0.236119	Expanded
clonotype2045	18	1.25527	1.49641	Expanded
clonotype2046	15	1.17609	0.247985	Expanded
clonotype2047	14	1.14613	0	Expanded
clonotype2048	11	1.04139	0	Expanded
clonotype2049	14	1.14613	0.363946	Expanded
clonotype205	40	1.60206	0.234318	Expanded
clonotype2050	14	1.14613	0	Expanded
clonotype2051	9	0.954243	0.245104	Expanded
clonotype2052	10	1	0.641748	Expanded
clonotype2053	12	1.07918	0	Expanded
clonotype2054	13	1.11394	0.600354	Expanded
clonotype2055	16	1.20412	0.435714	Expanded
clonotype2056	8	0.90309	0	Expanded
clonotype2057	12	1.07918	0.156719	Expanded
clonotype2058	16	1.20412	0	Expanded
clonotype2059	18	1.25527	0.714248	Expanded
clonotype206	34	1.53148	0.794044	Expanded
clonotype2060	10	1	0	Expanded
clonotype2061	18	1.25527	0.370802	Expanded
clonotype2062	13	1.11394	0	Expanded
clonotype2063	14	1.14613	0.294074	Expanded
clonotype2064	13	1.11394	0.458166	Expanded
clonotype2065	13	1.11394	0	Expanded
clonotype2066	17	1.23045	0.500254	Expanded
clonotype2067	17	1.23045	0.112344	Expanded
clonotype2068	10	1	0.158129	Expanded
clonotype2069	16	1.20412	0.481107	Expanded
clonotype207	36	1.5563	0.427114	Expanded
clonotype2070	12	1.07918	0	Expanded
clonotype2071	11	1.04139	0.501199	Expanded
clonotype2072	15	1.17609	0.252163	Expanded
clonotype2073	11	1.04139	0.458756	Expanded
clonotype2074	16	1.20412	0.12887	Expanded
clonotype2075	13	1.11394	0	Expanded
clonotype2076	14	1.14613	0.394421	Expanded
clonotype2077	16	1.20412	0	Expanded
clonotype2078	13	1.11394	0.229618	Expanded
clonotype2079	18	1.25527	0.200238	Expanded
clonotype208	35	1.54407	0.42972	Expanded
clonotype2080	14	1.14613	0.48763	Expanded
clonotype2081	15	1.17609	0.215859	Expanded
clonotype2082	20	1.30103	0.124849	Expanded
clonotype2083	8	0.90309	0.317913	Expanded
clonotype2084	12	1.07918	0.190023	Expanded
clonotype2085	16	1.20412	0.477909	Expanded
clonotype2086	21	1.32222	0	Expanded
clonotype2087	16	1.20412	0.27979	Expanded
clonotype2088	13	1.11394	0	Expanded
clonotype2089	17	1.23045	0	Expanded
clonotype209	32	1.50515	0.448032	Expanded
clonotype2090	11	1.04139	0.118505	Expanded
clonotype2091	17	1.23045	0	Expanded
clonotype2092	11	1.04139	0.406766	Expanded
clonotype2093	18	1.25527	0.30817	Expanded
clonotype2094	12	1.07918	0.298273	Expanded
clonotype2095	13	1.11394	0.150362	Expanded
clonotype2096	18	1.25527	0	Expanded
clonotype2097	12	1.07918	0	Expanded
clonotype2098	11	1.04139	0	Expanded
clonotype2099	13	1.11394	0	Expanded
clonotype21	198	2.29667	1.3087	Expanded
clonotype210	35	1.54407	0.679231	Expanded
clonotype2100	16	1.20412	0.451845	Expanded
clonotype2101	15	1.17609	0.232329	Expanded
clonotype2102	14	1.14613	0	Expanded
clonotype2103	12	1.07918	0.420599	Expanded
clonotype2104	12	1.07918	0.262504	Expanded
clonotype2105	22	1.34242	0.442141	Expanded
clonotype2106	17	1.23045	0.421254	Expanded
clonotype2107	11	1.04139	0	Expanded
clonotype2108	14	1.14613	0.458535	Expanded
clonotype2109	15	1.17609	0	Expanded
clonotype211	33	1.51851	0.485538	Expanded
clonotype2110	10	1	0.134831	Expanded
clonotype2111	8	0.90309	0	Expanded
clonotype2112	14	1.14613	0	Expanded
clonotype2113	14	1.14613	0	Expanded
clonotype2114	15	1.17609	0	Expanded
clonotype2115	8	0.90309	0	Expanded
clonotype2116	9	0.954243	0	Expanded
clonotype2117	13	1.11394	0.0348999	Expanded
clonotype2118	15	1.17609	0.60437	Expanded
clonotype2119	12	1.07918	0.276473	Expanded
clonotype212	34	1.53148	0.457176	Expanded
clonotype2120	11	1.04139	0.522314	Expanded
clonotype2121	11	1.04139	0	Expanded
clonotype2122	8	0.90309	0.272423	Expanded
clonotype2123	16	1.20412	0	Expanded
clonotype2124	11	1.04139	0.355518	Expanded
clonotype2125	17	1.23045	0.55586	Expanded
clonotype2126	10	1	0	Expanded
clonotype2127	15	1.17609	0	Expanded
clonotype2128	10	1	0	Expanded
clonotype2129	12	1.07918	0.42283	Expanded
clonotype213	35	1.54407	0.169805	Expanded
clonotype2130	14	1.14613	0	Expanded
clonotype2131	10	1	0.556403	Expanded
clonotype2132	13	1.11394	0	Expanded
clonotype2133	12	1.07918	0.181376	Expanded
clonotype2134	9	0.954243	0.843676	Expanded
clonotype2135	13	1.11394	0	Expanded
clonotype2136	10	1	0	Expanded
clonotype2137	10	1	0.150968	Expanded
clonotype2138	10	1	0	Expanded
clonotype2139	12	1.07918	0.310516	Expanded
clonotype214	38	1.57978	0.523739	Expanded
clonotype2140	16	1.20412	0	Expanded
clonotype2141	22	1.34242	0	Expanded
clonotype2142	18	1.25527	0.507994	Expanded
clonotype2143	16	1.20412	0	Expanded
clonotype2144	12	1.07918	0	Expanded
clonotype2145	10	1	0	Expanded
clonotype2146	15	1.17609	0.491946	Expanded
clonotype2147	13	1.11394	0.499722	Expanded
clonotype2148	15	1.17609	0.13502	Expanded
clonotype2149	10	1	0.262406	Expanded
clonotype215	36	1.5563	0.653325	Expanded
clonotype2150	10	1	0.888301	Expanded
clonotype2151	12	1.07918	0.497985	Expanded
clonotype2152	10	1	0	Expanded
clonotype2153	13	1.11394	0	Expanded
clonotype2154	11	1.04139	0	Expanded
clonotype2155	16	1.20412	0	Expanded
clonotype2156	8	0.90309	0.674442	Expanded
clonotype2157	16	1.20412	0.235083	Expanded
clonotype2158	17	1.23045	0.265846	Expanded
clonotype2159	12	1.07918	0	Expanded
clonotype216	31	1.49136	0.5144	Expanded
clonotype2160	12	1.07918	0	Expanded
clonotype2161	12	1.07918	0.213527	Expanded
clonotype2162	13	1.11394	0.667181	Expanded
clonotype2163	10	1	0.745031	Expanded
clonotype2164	15	1.17609	0.390003	Expanded
clonotype2165	10	1	0.321026	Expanded
clonotype2166	17	1.23045	0	Expanded
clonotype2167	13	1.11394	0.492543	Expanded
clonotype2168	14	1.14613	0.552041	Expanded
clonotype2169	14	1.14613	0.249732	Expanded
clonotype217	35	1.54407	0.710591	Expanded
clonotype2170	12	1.07918	0	Expanded
clonotype2171	11	1.04139	0	Expanded
clonotype2172	10	1	0	Expanded
clonotype2173	11	1.04139	0.888611	Expanded
clonotype2174	12	1.07918	0	Expanded
clonotype2175	14	1.14613	0.584234	Expanded
clonotype2176	17	1.23045	0	Expanded
clonotype2177	8	0.90309	0	Expanded
clonotype2178	6	0.778151	0	Non-expanded
clonotype2179	6	0.778151	0	Non-expanded
clonotype218	38	1.57978	0.526603	Expanded
clonotype2180	9	0.954243	0.654089	Expanded
clonotype2181	21	1.32222	0.318791	Expanded
clonotype2182	14	1.14613	0.1919	Expanded
clonotype2183	11	1.04139	0	Expanded
clonotype2184	12	1.07918	0.628724	Expanded
clonotype2185	11	1.04139	0.372967	Expanded
clonotype2186	18	1.25527	0.105559	Expanded
clonotype2187	13	1.11394	0.275861	Expanded
clonotype2188	12	1.07918	0	Expanded
clonotype2189	14	1.14613	0	Expanded
clonotype219	35	1.54407	0.302462	Expanded
clonotype2190	10	1	0	Expanded
clonotype2191	12	1.07918	0.0887936	Expanded
clonotype2192	16	1.20412	0	Expanded
clonotype2193	10	1	0.447913	Expanded
clonotype2194	17	1.23045	0.198532	Expanded
clonotype2195	6	0.778151	0	Non-expanded
clonotype2196	11	1.04139	0	Expanded
clonotype2197	9	0.954243	0	Expanded
clonotype2198	10	1	0	Expanded
clonotype2199	19	1.27875	0.233398	Expanded
clonotype22	172	2.23553	0.706308	Expanded
clonotype220	43	1.63347	0.764014	Expanded
clonotype2200	14	1.14613	0	Expanded
clonotype2201	18	1.25527	0.3422	Expanded
clonotype2202	9	0.954243	0	Expanded
clonotype2203	14	1.14613	0.314061	Expanded
clonotype2204	15	1.17609	0.132854	Expanded
clonotype2205	12	1.07918	0	Expanded
clonotype2206	16	1.20412	0	Expanded
clonotype2207	11	1.04139	0	Expanded
clonotype2208	13	1.11394	0	Expanded
clonotype2209	13	1.11394	0	Expanded
clonotype221	30	1.47712	0.226418	Expanded
clonotype2210	12	1.07918	0.365436	Expanded
clonotype2211	11	1.04139	0.623681	Expanded
clonotype2212	11	1.04139	0.360052	Expanded
clonotype2213	12	1.07918	0	Expanded
clonotype2214	14	1.14613	0.363178	Expanded
clonotype2215	18	1.25527	0	Expanded
clonotype2216	14	1.14613	0.168858	Expanded
clonotype2217	16	1.20412	0	Expanded
clonotype2218	17	1.23045	0.284159	Expanded
clonotype2219	16	1.20412	0.161042	Expanded
clonotype222	36	1.5563	0.269781	Expanded
clonotype2220	13	1.11394	0	Expanded
clonotype2221	15	1.17609	0.156636	Expanded
clonotype2222	16	1.20412	0	Expanded
clonotype2223	11	1.04139	0	Expanded
clonotype2224	8	0.90309	0	Expanded
clonotype2225	8	0.90309	0	Expanded
clonotype2226	10	1	0.649369	Expanded
clonotype2227	14	1.14613	0	Expanded
clonotype2228	6	0.778151	0	Non-expanded
clonotype2229	8	0.90309	0.660412	Expanded
clonotype223	28	1.44716	0.230626	Expanded
clonotype2230	13	1.11394	0.154362	Expanded
clonotype2231	15	1.17609	0.16287	Expanded
clonotype2232	12	1.07918	0	Expanded
clonotype2233	9	0.954243	0.121363	Expanded
clonotype2234	14	1.14613	0.309163	Expanded
clonotype2235	13	1.11394	0.588365	Expanded
clonotype2236	9	0.954243	0.185047	Expanded
clonotype2237	6	0.778151	0.432385	Non-expanded
clonotype2238	16	1.20412	0.457778	Expanded
clonotype2239	6	0.778151	0.516117	Non-expanded
clonotype224	36	1.5563	0.570001	Expanded
clonotype2240	13	1.11394	0	Expanded
clonotype2241	6	0.778151	0	Non-expanded
clonotype2242	18	1.25527	0.688514	Expanded
clonotype2243	16	1.20412	0	Expanded
clonotype2244	12	1.07918	0.493827	Expanded
clonotype2245	10	1	0	Expanded
clonotype2246	10	1	0.573317	Expanded
clonotype2247	16	1.20412	0.408846	Expanded
clonotype2248	16	1.20412	0.167978	Expanded
clonotype2249	12	1.07918	0	Expanded
clonotype225	28	1.44716	0.422547	Expanded
clonotype2250	12	1.07918	0	Expanded
clonotype2251	12	1.07918	0.227272	Expanded
clonotype2252	14	1.14613	0.294283	Expanded
clonotype2253	14	1.14613	0	Expanded
clonotype2254	10	1	0	Expanded
clonotype2255	10	1	0	Expanded
clonotype2256	14	1.14613	0.256025	Expanded
clonotype2257	13	1.11394	0.510439	Expanded
clonotype2258	10	1	0.351228	Expanded
clonotype2259	14	1.14613	0.0583699	Expanded
clonotype226	30	1.47712	0.70039	Expanded
clonotype2260	12	1.07918	0	Expanded
clonotype2261	15	1.17609	0.432927	Expanded
clonotype2262	10	1	0.2391	Expanded
clonotype2263	15	1.17609	0.195854	Expanded
clonotype2264	16	1.20412	0.365798	Expanded
clonotype2265	12	1.07918	0	Expanded
clonotype2266	6	0.778151	0.539432	Non-expanded
clonotype2267	11	1.04139	0	Expanded
clonotype2268	6	0.778151	0.419022	Non-expanded
clonotype2269	8	0.90309	0	Expanded
clonotype227	33	1.51851	0.320742	Expanded
clonotype2270	14	1.14613	0.19297	Expanded
clonotype2271	10	1	0.500876	Expanded
clonotype2272	18	1.25527	0.52983	Expanded
clonotype2273	13	1.11394	0.682051	Expanded
clonotype2274	8	0.90309	0	Expanded
clonotype2275	12	1.07918	0	Expanded
clonotype2276	8	0.90309	0	Expanded
clonotype2277	8	0.90309	0	Expanded
clonotype2278	15	1.17609	0.106569	Expanded
clonotype2279	14	1.14613	0.580935	Expanded
clonotype228	35	1.54407	0.913421	Expanded
clonotype2280	14	1.14613	0.159504	Expanded
clonotype2281	8	0.90309	0	Expanded
clonotype2282	17	1.23045	0.492931	Expanded
clonotype2283	12	1.07918	0.446634	Expanded
clonotype2284	14	1.14613	0.328977	Expanded
clonotype2285	11	1.04139	0	Expanded
clonotype2286	14	1.14613	0.345915	Expanded
clonotype2287	13	1.11394	0	Expanded
clonotype2288	12	1.07918	0	Expanded
clonotype2289	17	1.23045	0.107101	Expanded
clonotype229	32	1.50515	0.649554	Expanded
clonotype2290	12	1.07918	0.549354	Expanded
clonotype2291	12	1.07918	0.154702	Expanded
clonotype2292	14	1.14613	0	Expanded
clonotype2293	17	1.23045	0	Expanded
clonotype2294	16	1.20412	0.222592	Expanded
clonotype2295	12	1.07918	0.530327	Expanded
clonotype2296	11	1.04139	0	Expanded
clonotype2297	11	1.04139	0	Expanded
clonotype2298	9	0.954243	0	Expanded
clonotype2299	11	1.04139	0	Expanded
clonotype23	170	2.23045	1.00017	Expanded
clonotype230	31	1.49136	0.670005	Expanded
clonotype2300	9	0.954243	0.284888	Expanded
clonotype2301	12	1.07918	0.766406	Expanded
clonotype2302	12	1.07918	0	Expanded
clonotype2303	11	1.04139	0	Expanded
clonotype2304	8	0.90309	0	Expanded
clonotype2305	12	1.07918	0.984029	Expanded
clonotype2306	7	0.845098	0.325136	Non-expanded
clonotype2307	13	1.11394	0.338593	Expanded
clonotype2308	11	1.04139	0.570852	Expanded
clonotype2309	10	1	0	Expanded
clonotype231	38	1.57978	0.312591	Expanded
clonotype2310	12	1.07918	0	Expanded
clonotype2311	11	1.04139	0.515208	Expanded
clonotype2312	12	1.07918	0.404957	Expanded
clonotype2313	9	0.954243	0	Expanded
clonotype2314	11	1.04139	0.295964	Expanded
clonotype2315	14	1.14613	0.319751	Expanded
clonotype2316	14	1.14613	0.659113	Expanded
clonotype2317	16	1.20412	0	Expanded
clonotype2318	14	1.14613	0	Expanded
clonotype2319	14	1.14613	0	Expanded
clonotype232	37	1.5682	0.48552	Expanded
clonotype2320	8	0.90309	0	Expanded
clonotype2321	6	0.778151	0	Non-expanded
clonotype2322	13	1.11394	0.379963	Expanded
clonotype2323	11	1.04139	0.396996	Expanded
clonotype2324	14	1.14613	0.524264	Expanded
clonotype2325	19	1.27875	0.347579	Expanded
clonotype2326	4	0.60206	0	Non-expanded
clonotype2327	10	1	0	Expanded
clonotype2328	14	1.14613	0.228588	Expanded
clonotype2329	15	1.17609	0.368493	Expanded
clonotype233	35	1.54407	0.595051	Expanded
clonotype2330	15	1.17609	0.211967	Expanded
clonotype2331	14	1.14613	0.496146	Expanded
clonotype2332	11	1.04139	0.521672	Expanded
clonotype2333	14	1.14613	0	Expanded
clonotype2334	8	0.90309	0	Expanded
clonotype2335	16	1.20412	0.320925	Expanded
clonotype2336	12	1.07918	0	Expanded
clonotype2337	8	0.90309	0.4304	Expanded
clonotype2338	13	1.11394	0	Expanded
clonotype2339	14	1.14613	0.440329	Expanded
clonotype234	33	1.51851	0.907587	Expanded
clonotype2340	17	1.23045	0	Expanded
clonotype2341	14	1.14613	0.407159	Expanded
clonotype2342	14	1.14613	0.449301	Expanded
clonotype2343	13	1.11394	0	Expanded
clonotype2344	17	1.23045	0.115196	Expanded
clonotype2345	16	1.20412	0.123894	Expanded
clonotype2346	11	1.04139	0	Expanded
clonotype2347	12	1.07918	0.132725	Expanded
clonotype2348	9	0.954243	0	Expanded
clonotype2349	15	1.17609	0.418975	Expanded
clonotype235	41	1.61278	0.141194	Expanded
clonotype2350	15	1.17609	0.0660362	Expanded
clonotype2351	10	1	0.366963	Expanded
clonotype2352	14	1.14613	0	Expanded
clonotype2353	8	0.90309	0.33114	Expanded
clonotype2354	10	1	0	Expanded
clonotype2355	12	1.07918	0.577295	Expanded
clonotype2356	13	1.11394	0	Expanded
clonotype2357	9	0.954243	0	Expanded
clonotype2358	8	0.90309	0	Expanded
clonotype2359	16	1.20412	0.417496	Expanded
clonotype236	33	1.51851	0.608395	Expanded
clonotype2360	6	0.778151	1.03514	Non-expanded
clonotype2361	12	1.07918	0.519995	Expanded
clonotype2362	8	0.90309	0.603915	Expanded
clonotype2363	12	1.07918	0	Expanded
clonotype2364	8	0.90309	0.294292	Expanded
clonotype2365	14	1.14613	0.560067	Expanded
clonotype2366	11	1.04139	0	Expanded
clonotype2367	13	1.11394	0	Expanded
clonotype2368	15	1.17609	0	Expanded
clonotype2369	10	1	0	Expanded
clonotype237	39	1.59106	0.552387	Expanded
clonotype2370	13	1.11394	0	Expanded
clonotype2371	18	1.25527	0.373785	Expanded
clonotype2372	13	1.11394	0.569512	Expanded
clonotype2373	17	1.23045	0	Expanded
clonotype2374	10	1	0	Expanded
clonotype2375	6	0.778151	0.323714	Non-expanded
clonotype2376	19	1.27875	0	Expanded
clonotype2377	11	1.04139	0	Expanded
clonotype2378	13	1.11394	0	Expanded
clonotype2379	11	1.04139	0.984838	Expanded
clonotype238	37	1.5682	0.268415	Expanded
clonotype2380	12	1.07918	0.219069	Expanded
clonotype2381	9	0.954243	0.78176	Expanded
clonotype2382	6	0.778151	0	Non-expanded
clonotype2383	17	1.23045	0.147384	Expanded
clonotype2384	11	1.04139	0.568653	Expanded
clonotype2385	10	1	1.10389	Expanded
clonotype2386	10	1	0.24323	Expanded
clonotype2387	13	1.11394	0	Expanded
clonotype2388	16	1.20412	0.306146	Expanded
clonotype2389	17	1.23045	0	Expanded
clonotype239	31	1.49136	0.648405	Expanded
clonotype2390	8	0.90309	0.729689	Expanded
clonotype2391	8	0.90309	0	Expanded
clonotype2392	13	1.11394	0	Expanded
clonotype2393	14	1.14613	0.338248	Expanded
clonotype2394	12	1.07918	0	Expanded
clonotype2395	13	1.11394	0	Expanded
clonotype2396	16	1.20412	0.239218	Expanded
clonotype2397	12	1.07918	0	Expanded
clonotype2398	13	1.11394	0.418859	Expanded
clonotype2399	14	1.14613	0.218544	Expanded
clonotype24	156	2.19312	0.931708	Expanded
clonotype240	29	1.4624	0	Expanded
clonotype2400	13	1.11394	0.190371	Expanded
clonotype2401	12	1.07918	0.561592	Expanded
clonotype2402	12	1.07918	0.427074	Expanded
clonotype2403	12	1.07918	0.278539	Expanded
clonotype2404	18	1.25527	0.809946	Expanded
clonotype2405	13	1.11394	0.0388295	Expanded
clonotype2406	11	1.04139	0	Expanded
clonotype2407	6	0.778151	0	Non-expanded
clonotype2408	8	0.90309	0	Expanded
clonotype2409	17	1.23045	0.531601	Expanded
clonotype241	38	1.57978	0.641141	Expanded
clonotype2410	15	1.17609	0.440911	Expanded
clonotype2411	6	0.778151	0	Non-expanded
clonotype2412	17	1.23045	0.785177	Expanded
clonotype2413	13	1.11394	0.33164	Expanded
clonotype2414	12	1.07918	0.319585	Expanded
clonotype2415	10	1	0.668533	Expanded
clonotype2416	11	1.04139	0.511341	Expanded
clonotype2417	12	1.07918	0	Expanded
clonotype2418	11	1.04139	0.557378	Expanded
clonotype2419	13	1.11394	0	Expanded
clonotype242	30	1.47712	0.0589804	Expanded
clonotype2420	8	0.90309	0	Expanded
clonotype2421	13	1.11394	0.369187	Expanded
clonotype2422	14	1.14613	0.466802	Expanded
clonotype2423	12	1.07918	0	Expanded
clonotype2424	12	1.07918	0	Expanded
clonotype2425	15	1.17609	0.188292	Expanded
clonotype2426	16	1.20412	0.517281	Expanded
clonotype2427	10	1	1.30181	Expanded
clonotype2428	10	1	0	Expanded
clonotype2429	9	0.954243	0.62744	Expanded
clonotype243	37	1.5682	0.455884	Expanded
clonotype2430	16	1.20412	0	Expanded
clonotype2431	12	1.07918	0	Expanded
clonotype2432	15	1.17609	0.293788	Expanded
clonotype2433	14	1.14613	0.506397	Expanded
clonotype2434	13	1.11394	0.257422	Expanded
clonotype2435	10	1	0	Expanded
clonotype2436	10	1	0	Expanded
clonotype2437	12	1.07918	0.21087	Expanded
clonotype2438	12	1.07918	0	Expanded
clonotype2439	12	1.07918	0	Expanded
clonotype244	31	1.49136	0.423123	Expanded
clonotype2440	15	1.17609	0.227797	Expanded
clonotype2441	15	1.17609	0	Expanded
clonotype2442	10	1	0	Expanded
clonotype2443	17	1.23045	0	Expanded
clonotype2444	10	1	1.30448	Expanded
clonotype2445	8	0.90309	0	Expanded
clonotype2446	16	1.20412	0	Expanded
clonotype2447	10	1	0.324025	Expanded
clonotype2448	13	1.11394	0.369072	Expanded
clonotype2449	9	0.954243	0.753902	Expanded
clonotype245	33	1.51851	0.713661	Expanded
clonotype2450	13	1.11394	0.406166	Expanded
clonotype2451	6	0.778151	1.03014	Non-expanded
clonotype2452	16	1.20412	0.300939	Expanded
clonotype2453	8	0.90309	0	Expanded
clonotype2454	13	1.11394	0.403821	Expanded
clonotype2455	9	0.954243	0.613082	Expanded
clonotype2456	10	1	0	Expanded
clonotype2457	15	1.17609	0	Expanded
clonotype2458	12	1.07918	0	Expanded
clonotype2459	13	1.11394	0.341562	Expanded
clonotype246	34	1.53148	0.751226	Expanded
clonotype2460	8	0.90309	0.542233	Expanded
clonotype2461	11	1.04139	0	Expanded
clonotype2462	10	1	0.578039	Expanded
clonotype2463	8	0.90309	0	Expanded
clonotype2464	12	1.07918	0.6877	Expanded
clonotype2465	15	1.17609	0	Expanded
clonotype2466	9	0.954243	0	Expanded
clonotype2467	7	0.845098	0.704136	Non-expanded
clonotype2468	9	0.954243	0	Expanded
clonotype2469	17	1.23045	0	Expanded
clonotype247	34	1.53148	0.29622	Expanded
clonotype2470	9	0.954243	0	Expanded
clonotype2471	17	1.23045	0.465886	Expanded
clonotype2472	10	1	0.162947	Expanded
clonotype2473	17	1.23045	0.239361	Expanded
clonotype2474	13	1.11394	0.210626	Expanded
clonotype2475	12	1.07918	0	Expanded
clonotype2476	5	0.69897	0.389972	Non-expanded
clonotype2477	11	1.04139	0.677784	Expanded
clonotype2478	15	1.17609	0.718657	Expanded
clonotype2479	10	1	0.206354	Expanded
clonotype248	37	1.5682	0.911049	Expanded
clonotype2480	12	1.07918	0.279125	Expanded
clonotype2481	12	1.07918	0.766375	Expanded
clonotype2482	10	1	0.33555	Expanded
clonotype2483	14	1.14613	0.454303	Expanded
clonotype2484	7	0.845098	0	Non-expanded
clonotype2485	14	1.14613	0	Expanded
clonotype2486	10	1	0	Expanded
clonotype2487	12	1.07918	0.301678	Expanded
clonotype2488	11	1.04139	0.198639	Expanded
clonotype2489	11	1.04139	0	Expanded
clonotype249	32	1.50515	0.778773	Expanded
clonotype2490	12	1.07918	0	Expanded
clonotype2491	9	0.954243	0	Expanded
clonotype2492	14	1.14613	0.562217	Expanded
clonotype2493	14	1.14613	0	Expanded
clonotype2494	17	1.23045	0.168747	Expanded
clonotype2495	12	1.07918	0	Expanded
clonotype2496	17	1.23045	0.352956	Expanded
clonotype2497	10	1	0	Expanded
clonotype2498	13	1.11394	0.523498	Expanded
clonotype2499	14	1.14613	0.105678	Expanded
clonotype25	155	2.19033	1.14831	Expanded
clonotype250	31	1.49136	0.907315	Expanded
clonotype2500	12	1.07918	1.06795	Expanded
clonotype2501	12	1.07918	0.217816	Expanded
clonotype2502	7	0.845098	0	Non-expanded
clonotype2503	12	1.07918	0.644087	Expanded
clonotype2504	12	1.07918	0.15917	Expanded
clonotype2505	8	0.90309	0	Expanded
clonotype2506	14	1.14613	0.436231	Expanded
clonotype2507	10	1	0.213796	Expanded
clonotype2508	11	1.04139	0.367939	Expanded
clonotype2509	10	1	0	Expanded
clonotype251	37	1.5682	0.850719	Expanded
clonotype2510	12	1.07918	0.238876	Expanded
clonotype2511	11	1.04139	0.304658	Expanded
clonotype2512	13	1.11394	0	Expanded
clonotype2513	12	1.07918	0.286637	Expanded
clonotype2514	8	0.90309	0	Expanded
clonotype2515	9	0.954243	0.177174	Expanded
clonotype2516	13	1.11394	0.479447	Expanded
clonotype2517	10	1	0	Expanded
clonotype2518	12	1.07918	0	Expanded
clonotype2519	13	1.11394	0.59519	Expanded
clonotype252	36	1.5563	0.742956	Expanded
clonotype2520	10	1	1.10406	Expanded
clonotype2521	12	1.07918	0	Expanded
clonotype2522	9	0.954243	0.626645	Expanded
clonotype2523	8	0.90309	0	Expanded
clonotype2524	6	0.778151	1.12723	Non-expanded
clonotype2525	14	1.14613	0.41353	Expanded
clonotype2526	12	1.07918	0.220688	Expanded
clonotype2527	10	1	0	Expanded
clonotype2528	8	0.90309	0.729103	Expanded
clonotype2529	8	0.90309	0	Expanded
clonotype253	38	1.57978	0.263206	Expanded
clonotype2530	11	1.04139	0	Expanded
clonotype2531	11	1.04139	0.244942	Expanded
clonotype2532	12	1.07918	1.48976	Expanded
clonotype2533	11	1.04139	0.213075	Expanded
clonotype2534	8	0.90309	0.773835	Expanded
clonotype2535	8	0.90309	0.572006	Expanded
clonotype2536	8	0.90309	0.670039	Expanded
clonotype2537	6	0.778151	0.660334	Non-expanded
clonotype2538	13	1.11394	0	Expanded
clonotype2539	10	1	0	Expanded
clonotype254	36	1.5563	0.22535	Expanded
clonotype2540	8	0.90309	1.00715	Expanded
clonotype2541	16	1.20412	0	Expanded
clonotype2542	10	1	0.373265	Expanded
clonotype2543	11	1.04139	0.16001	Expanded
clonotype2544	11	1.04139	0	Expanded
clonotype2545	10	1	0.232886	Expanded
clonotype2546	12	1.07918	0.278396	Expanded
clonotype2547	12	1.07918	0.605351	Expanded
clonotype2548	13	1.11394	0.248496	Expanded
clonotype2549	12	1.07918	0.155759	Expanded
clonotype255	32	1.50515	0.993506	Expanded
clonotype2550	14	1.14613	0	Expanded
clonotype2551	7	0.845098	0	Non-expanded
clonotype2552	12	1.07918	0.215486	Expanded
clonotype2553	15	1.17609	0	Expanded
clonotype2554	7	0.845098	0	Non-expanded
clonotype2555	8	0.90309	0	Expanded
clonotype2556	10	1	0.58436	Expanded
clonotype2557	10	1	0.865627	Expanded
clonotype2558	7	0.845098	0.207348	Non-expanded
clonotype2559	12	1.07918	0.193253	Expanded
clonotype256	36	1.5563	0.487115	Expanded
clonotype2560	15	1.17609	0.200679	Expanded
clonotype2561	11	1.04139	0.47298	Expanded
clonotype2562	8	0.90309	0	Expanded
clonotype2563	12	1.07918	0	Expanded
clonotype2564	10	1	0	Expanded
clonotype2565	8	0.90309	0	Expanded
clonotype2566	11	1.04139	0.418766	Expanded
clonotype2567	6	0.778151	0	Non-expanded
clonotype2568	7	0.845098	0	Non-expanded
clonotype2569	7	0.845098	0.448668	Non-expanded
clonotype257	28	1.44716	0.340162	Expanded
clonotype2570	12	1.07918	0.263825	Expanded
clonotype2571	13	1.11394	0	Expanded
clonotype2572	14	1.14613	0.118832	Expanded
clonotype2573	7	0.845098	0.17164	Non-expanded
clonotype2574	8	0.90309	0	Expanded
clonotype2575	9	0.954243	0	Expanded
clonotype2576	9	0.954243	0.810573	Expanded
clonotype2577	9	0.954243	0	Expanded
clonotype2578	13	1.11394	0.0757461	Expanded
clonotype2579	9	0.954243	0.122345	Expanded
clonotype258	30	1.47712	0.603212	Expanded
clonotype2580	15	1.17609	0.255044	Expanded
clonotype2581	8	0.90309	0.274055	Expanded
clonotype2582	8	0.90309	0.196249	Expanded
clonotype2583	4	0.60206	1.10099	Non-expanded
clonotype2584	3	0.477121	0	Non-expanded
clonotype2585	10	1	0	Expanded
clonotype2586	6	0.778151	0.4878	Non-expanded
clonotype2587	10	1	0.188173	Expanded
clonotype2588	11	1.04139	0.269805	Expanded
clonotype2589	7	0.845098	0	Non-expanded
clonotype259	33	1.51851	0.282011	Expanded
clonotype2590	6	0.778151	0.726509	Non-expanded
clonotype2591	7	0.845098	0.302126	Non-expanded
clonotype2592	4	0.60206	0	Non-expanded
clonotype2593	7	0.845098	0	Non-expanded
clonotype2594	7	0.845098	0	Non-expanded
clonotype2595	8	0.90309	0	Expanded
clonotype2596	9	0.954243	0.454454	Expanded
clonotype2597	9	0.954243	0	Expanded
clonotype2598	10	1	0	Expanded
clonotype2599	3	0.477121	0	Non-expanded
clonotype26	136	2.13354	0.794526	Expanded
clonotype260	33	1.51851	0.407578	Expanded
clonotype2600	8	0.90309	0	Expanded
clonotype2601	5	0.69897	0.499668	Non-expanded
clonotype2602	7	0.845098	0.617147	Non-expanded
clonotype2603	7	0.845098	0	Non-expanded
clonotype2604	4	0.60206	0	Non-expanded
clonotype2605	6	0.778151	0	Non-expanded
clonotype2606	4	0.60206	0.504143	Non-expanded
clonotype2607	10	1	0.368463	Expanded
clonotype2608	3	0.477121	0	Non-expanded
clonotype2609	6	0.778151	0.13971	Non-expanded
clonotype261	34	1.53148	0.406022	Expanded
clonotype2610	7	0.845098	0.651152	Non-expanded
clonotype2611	3	0.477121	0	Non-expanded
clonotype2612	6	0.778151	0	Non-expanded
clonotype2613	2	0.30103	1.21816	Non-expanded
clonotype2615	10	1	0	Expanded
clonotype2616	5	0.69897	0	Non-expanded
clonotype2617	8	0.90309	0.377465	Expanded
clonotype2618	7	0.845098	0	Non-expanded
clonotype2619	10	1	0	Expanded
clonotype262	33	1.51851	0.788454	Expanded
clonotype2620	7	0.845098	0.203271	Non-expanded
clonotype2621	8	0.90309	0.368102	Expanded
clonotype2622	15	1.17609	0	Expanded
clonotype2623	9	0.954243	0	Expanded
clonotype2624	8	0.90309	0	Expanded
clonotype2625	10	1	0	Expanded
clonotype2626	12	1.07918	0	Expanded
clonotype2627	6	0.778151	0	Non-expanded
clonotype2628	9	0.954243	0.21668	Expanded
clonotype2629	7	0.845098	1.51188	Non-expanded
clonotype263	31	1.49136	0.28779	Expanded
clonotype2630	10	1	0	Expanded
clonotype2631	8	0.90309	0.728023	Expanded
clonotype2632	10	1	0.204285	Expanded
clonotype2633	11	1.04139	0.576496	Expanded
clonotype2634	5	0.69897	0	Non-expanded
clonotype2635	8	0.90309	0	Expanded
clonotype2636	6	0.778151	0.659855	Non-expanded
clonotype2637	9	0.954243	0.26372	Expanded
clonotype2638	4	0.60206	0	Non-expanded
clonotype2639	8	0.90309	0.678307	Expanded
clonotype264	29	1.4624	0.196419	Expanded
clonotype2640	9	0.954243	0.85304	Expanded
clonotype2641	8	0.90309	0.311957	Expanded
clonotype2642	6	0.778151	0	Non-expanded
clonotype2643	7	0.845098	0	Non-expanded
clonotype2644	8	0.90309	0.809502	Expanded
clonotype2645	9	0.954243	0.528431	Expanded
clonotype2646	9	0.954243	0.360018	Expanded
clonotype2647	4	0.60206	0	Non-expanded
clonotype2648	7	0.845098	0	Non-expanded
clonotype2649	7	0.845098	0	Non-expanded
clonotype265	34	1.53148	0.330734	Expanded
clonotype2650	5	0.69897	0	Non-expanded
clonotype2651	10	1	0.114392	Expanded
clonotype2652	4	0.60206	0	Non-expanded
clonotype2653	5	0.69897	0.322208	Non-expanded
clonotype2654	5	0.69897	0.457565	Non-expanded
clonotype2655	6	0.778151	0.265657	Non-expanded
clonotype2656	10	1	0.168966	Expanded
clonotype2657	7	0.845098	0	Non-expanded
clonotype2658	8	0.90309	0	Expanded
clonotype2659	7	0.845098	0	Non-expanded
clonotype266	31	1.49136	0.517098	Expanded
clonotype2660	6	0.778151	0.633028	Non-expanded
clonotype2661	9	0.954243	0.711056	Expanded
clonotype2662	3	0.477121	0	Non-expanded
clonotype2663	2	0.30103	0	Non-expanded
clonotype2664	5	0.69897	0.974965	Non-expanded
clonotype2665	7	0.845098	0	Non-expanded
clonotype2666	5	0.69897	1.09006	Non-expanded
clonotype2667	9	0.954243	0.296229	Expanded
clonotype2668	6	0.778151	0	Non-expanded
clonotype2669	6	0.778151	0	Non-expanded
clonotype267	34	1.53148	0.431049	Expanded
clonotype2670	6	0.778151	0	Non-expanded
clonotype2671	8	0.90309	0	Expanded
clonotype2672	8	0.90309	0.145478	Expanded
clonotype2673	5	0.69897	0	Non-expanded
clonotype2674	9	0.954243	0.511094	Expanded
clonotype2675	6	0.778151	0	Non-expanded
clonotype2676	4	0.60206	0	Non-expanded
clonotype2677	5	0.69897	0.507075	Non-expanded
clonotype2678	11	1.04139	0.234922	Expanded
clonotype2679	7	0.845098	0.446819	Non-expanded
clonotype268	30	1.47712	0.340769	Expanded
clonotype2680	6	0.778151	0	Non-expanded
clonotype2681	6	0.778151	0.312525	Non-expanded
clonotype2682	9	0.954243	0	Expanded
clonotype2683	6	0.778151	0.437742	Non-expanded
clonotype2684	7	0.845098	0.759765	Non-expanded
clonotype2685	8	0.90309	0	Expanded
clonotype2686	7	0.845098	0	Non-expanded
clonotype2687	5	0.69897	0	Non-expanded
clonotype2688	8	0.90309	0.241277	Expanded
clonotype2689	9	0.954243	1.28288	Expanded
clonotype269	33	1.51851	0.433027	Expanded
clonotype2690	6	0.778151	1.69905	Non-expanded
clonotype2691	8	0.90309	0.650078	Expanded
clonotype2692	4	0.60206	0	Non-expanded
clonotype2693	1	0	0	Non-expanded
clonotype2694	4	0.60206	0.761508	Non-expanded
clonotype2695	7	0.845098	0.185473	Non-expanded
clonotype2696	9	0.954243	0	Expanded
clonotype2697	4	0.60206	0	Non-expanded
clonotype2698	9	0.954243	0.183032	Expanded
clonotype2699	10	1	0	Expanded
clonotype27	139	2.14301	0.883559	Expanded
clonotype270	32	1.50515	0.302004	Expanded
clonotype2700	5	0.69897	0	Non-expanded
clonotype2701	10	1	0.20025	Expanded
clonotype2702	8	0.90309	0	Expanded
clonotype2703	9	0.954243	0.55983	Expanded
clonotype2704	7	0.845098	0	Non-expanded
clonotype2705	10	1	0.646127	Expanded
clonotype2706	6	0.778151	0.405439	Non-expanded
clonotype2707	6	0.778151	0	Non-expanded
clonotype2708	8	0.90309	0	Expanded
clonotype2709	13	1.11394	0.611161	Expanded
clonotype271	33	1.51851	0.447783	Expanded
clonotype2710	5	0.69897	0.442532	Non-expanded
clonotype2711	5	0.69897	0	Non-expanded
clonotype2712	5	0.69897	0.383365	Non-expanded
clonotype2713	6	0.778151	0.640012	Non-expanded
clonotype2714	7	0.845098	0.869548	Non-expanded
clonotype2715	5	0.69897	0	Non-expanded
clonotype2716	8	0.90309	0	Expanded
clonotype2717	5	0.69897	0	Non-expanded
clonotype2718	5	0.69897	0	Non-expanded
clonotype2719	3	0.477121	0.728256	Non-expanded
clonotype272	29	1.4624	0.684854	Expanded
clonotype2720	7	0.845098	0.60055	Non-expanded
clonotype2721	6	0.778151	0	Non-expanded
clonotype2722	5	0.69897	0.388131	Non-expanded
clonotype2723	3	0.477121	0	Non-expanded
clonotype2724	6	0.778151	0	Non-expanded
clonotype2725	9	0.954243	0	Expanded
clonotype2726	7	0.845098	0	Non-expanded
clonotype2727	5	0.69897	0	Non-expanded
clonotype2728	11	1.04139	0.587844	Expanded
clonotype2729	5	0.69897	0	Non-expanded
clonotype273	31	1.49136	0.579362	Expanded
clonotype2730	4	0.60206	0	Non-expanded
clonotype2731	7	0.845098	0.212988	Non-expanded
clonotype2732	5	0.69897	0.494199	Non-expanded
clonotype2733	4	0.60206	0.495655	Non-expanded
clonotype2734	7	0.845098	0.697239	Non-expanded
clonotype2735	9	0.954243	0	Expanded
clonotype2736	3	0.477121	0	Non-expanded
clonotype2737	7	0.845098	0.294245	Non-expanded
clonotype2738	11	1.04139	0.0596337	Expanded
clonotype2739	10	1	0.212449	Expanded
clonotype274	35	1.54407	0.335852	Expanded
clonotype2740	9	0.954243	0	Expanded
clonotype2741	3	0.477121	0.482312	Non-expanded
clonotype2742	5	0.69897	0	Non-expanded
clonotype2743	5	0.69897	1.27645	Non-expanded
clonotype2744	7	0.845098	0	Non-expanded
clonotype2745	5	0.69897	0	Non-expanded
clonotype2746	10	1	0	Expanded
clonotype2747	10	1	0	Expanded
clonotype2748	3	0.477121	0	Non-expanded
clonotype2749	6	0.778151	0.976463	Non-expanded
clonotype275	31	1.49136	0.725901	Expanded
clonotype2750	5	0.69897	1.078	Non-expanded
clonotype2751	5	0.69897	0	Non-expanded
clonotype2752	9	0.954243	0	Expanded
clonotype2753	11	1.04139	0	Expanded
clonotype2754	8	0.90309	0	Expanded
clonotype2755	3	0.477121	1.23519	Non-expanded
clonotype2756	10	1	0.224305	Expanded
clonotype2757	7	0.845098	0	Non-expanded
clonotype2758	12	1.07918	0.614123	Expanded
clonotype2759	12	1.07918	0	Expanded
clonotype276	26	1.41497	0.780446	Expanded
clonotype2760	5	0.69897	0	Non-expanded
clonotype2761	7	0.845098	0	Non-expanded
clonotype2762	5	0.69897	0	Non-expanded
clonotype2763	6	0.778151	0	Non-expanded
clonotype2764	6	0.778151	0	Non-expanded
clonotype2765	7	0.845098	0.511278	Non-expanded
clonotype2766	2	0.30103	1.70723	Non-expanded
clonotype2767	10	1	0	Expanded
clonotype2768	8	0.90309	0	Expanded
clonotype2769	7	0.845098	0	Non-expanded
clonotype277	38	1.57978	0.494092	Expanded
clonotype2770	5	0.69897	0	Non-expanded
clonotype2771	6	0.778151	0	Non-expanded
clonotype2772	8	0.90309	0	Expanded
clonotype2773	4	0.60206	0	Non-expanded
clonotype2774	6	0.778151	0	Non-expanded
clonotype2775	8	0.90309	0	Expanded
clonotype2776	10	1	0.340598	Expanded
clonotype2777	4	0.60206	0	Non-expanded
clonotype2778	11	1.04139	0.152614	Expanded
clonotype2779	9	0.954243	0	Expanded
clonotype278	32	1.50515	0.068274	Expanded
clonotype2780	4	0.60206	0	Non-expanded
clonotype2781	7	0.845098	0	Non-expanded
clonotype2782	13	1.11394	0.70117	Expanded
clonotype2783	8	0.90309	0	Expanded
clonotype2784	15	1.17609	0	Expanded
clonotype2785	11	1.04139	0.349605	Expanded
clonotype2786	2	0.30103	1.24708	Non-expanded
clonotype2787	15	1.17609	0.342067	Expanded
clonotype2788	11	1.04139	0	Expanded
clonotype2789	7	0.845098	0	Non-expanded
clonotype279	29	1.4624	0.414692	Expanded
clonotype2790	11	1.04139	0.536103	Expanded
clonotype2791	10	1	0	Expanded
clonotype2792	6	0.778151	0	Non-expanded
clonotype2793	3	0.477121	0	Non-expanded
clonotype2794	3	0.477121	1.80176	Non-expanded
clonotype2795	9	0.954243	0	Expanded
clonotype2796	10	1	0.330531	Expanded
clonotype2797	11	1.04139	0	Expanded
clonotype2798	12	1.07918	0.135387	Expanded
[truncated: 4,351 more rows]

## Sheet: (C)+(D)
Sample	Entity	Cell type	CXCR3 avg	IFNG avg
LN0002	DLBCL	T-H	0	0
LN0002	DLBCL	T-PR	2.49635	1.43252
LN0002	DLBCL	T-REG	3.11566	0.430841
LN0002	DLBCL	T-TOX	1.77623	8.20981
LN0025	DLBCL	T-DN	0.651721	0
LN0025	DLBCL	T-FH	0.00971361	0.0535634
LN0025	DLBCL	T-H	0.220467	0.0334028
LN0025	DLBCL	T-PR	0.821017	3.1012
LN0025	DLBCL	T-REG	0.386458	0.0697553
LN0025	DLBCL	T-TOX	1.03018	4.87721
LN0050	FL	T-DN	0.773575	0
LN0050	FL	T-FH	0.211905	0.199205
LN0050	FL	T-H	0.495116	0.0793622
LN0050	FL	T-PR	0.462749	0
LN0050	FL	T-REG	0.461653	0.0646581
LN0050	FL	T-TOX	1.39771	2.10984
LN0053	rLN	T-DN	0	0
LN0053	rLN	T-FH	0.172016	0.991974
LN0053	rLN	T-H	0.276672	0.0964689
LN0053	rLN	T-PR	1.95762	0
LN0053	rLN	T-REG	0.43044	0
LN0053	rLN	T-TOX	0.389858	1.61937
LN0060	rLN	T-DN	0.466495	0.160202
LN0060	rLN	T-FH	0.243084	0.254768
LN0060	rLN	T-H	0.104924	0.028703
LN0060	rLN	T-PR	0.58511	0.423119
LN0060	rLN	T-REG	0.396596	0.138093
LN0060	rLN	T-TOX	0.59764	0.721278
LN0080	rLN	T-DN	0.24112	0
LN0080	rLN	T-FH	0.106819	0.108415
LN0080	rLN	T-H	0.488726	0.176259
LN0080	rLN	T-PR	0.45332	1.37711
LN0080	rLN	T-REG	0.327756	0.159704
LN0080	rLN	T-TOX	0.958261	2.03928
LN0097	FL	T-DN	0.644074	0
LN0097	FL	T-FH	0.0964376	0.0293904
LN0097	FL	T-H	0.400435	0.196555
LN0097	FL	T-PR	0	0
LN0097	FL	T-REG	0.262224	0.0391474
LN0097	FL	T-TOX	1.04112	1.08967
LN0100	FL	T-DN	0.648479	0.0245026
LN0100	FL	T-FH	0.161208	0.292451
LN0100	FL	T-H	0.05802	0.0268261
LN0100	FL	T-PR	0.321983	0.170456
LN0100	FL	T-REG	0.159403	0.048975
LN0100	FL	T-TOX	0.855276	2.2658
LN0107	FL	T-DN	0	0
LN0107	FL	T-FH	0.0294942	0.213332
LN0107	FL	T-H	0.53795	0.0923117
LN0107	FL	T-PR	1.03451	0.243285
LN0107	FL	T-REG	0.36732	0.00761546
LN0107	FL	T-TOX	2.52164	3.01319
LN0132	rLN	T-DN	0.278865	0
LN0132	rLN	T-FH	0.0674787	0.200621
LN0132	rLN	T-H	0.0791397	0.0101208
LN0132	rLN	T-PR	1.0258	1.50243
LN0132	rLN	T-REG	0.130897	0.0773857
LN0132	rLN	T-TOX	0.385916	0.188108
LN0144	FL	T-DN	0.54889	0.221474
LN0144	FL	T-FH	0.165601	0.0530557
LN0144	FL	T-H	0.671485	0.165581
LN0144	FL	T-PR	0.277738	0.394433
LN0144	FL	T-REG	0.682567	0.131214
LN0144	FL	T-TOX	2.02301	4.68662
LN0178	DLBCL	T-DN	1.8154	3.69473
LN0178	DLBCL	T-FH	2.0873	0.439967
LN0178	DLBCL	T-H	0.720438	1.1127
LN0178	DLBCL	T-PR	1.95049	7.47162
LN0178	DLBCL	T-REG	0.974641	0.511896
LN0178	DLBCL	T-TOX	1.17514	7.13313
LN0188	DLBCL	T-DN	0.501427	0
LN0188	DLBCL	T-FH	0.637897	0.914551
LN0188	DLBCL	T-H	0.529738	0.434636
LN0188	DLBCL	T-PR	2.15582	5.67043
LN0188	DLBCL	T-REG	1.40885	0.748971
LN0188	DLBCL	T-TOX	1.69631	9.26494
LN0193	DLBCL	T-DN	1.57387	1.05066
LN0193	DLBCL	T-FH	1.34603	0.200353
LN0193	DLBCL	T-H	0.288372	0.105405
LN0193	DLBCL	T-PR	1.86389	2.49824
LN0193	DLBCL	T-REG	1.56192	0.0747385
LN0193	DLBCL	T-TOX	2.11737	3.14026
LN0198	FL	T-DN	0.553676	0
LN0198	FL	T-FH	0.571378	0.2691
LN0198	FL	T-H	0.665709	0.0328275
LN0198	FL	T-PR	1.24637	1.51026
LN0198	FL	T-REG	1.29092	0.110082
LN0198	FL	T-TOX	2.00708	5.45799
LN0211	rLN	T-DN	0.238413	0
LN0211	rLN	T-FH	0.644753	0.3433
LN0211	rLN	T-H	0.560392	0.076127
LN0211	rLN	T-PR	1.44239	1.71207
LN0211	rLN	T-REG	0.632124	0.120529
LN0211	rLN	T-TOX	1.31534	1.44792
LN0228	rLN	T-DN	0.419287	0
LN0228	rLN	T-FH	0.120119	0.434066
LN0228	rLN	T-H	0.0746012	0.0344193
LN0228	rLN	T-PR	0.983329	0.131027
LN0228	rLN	T-REG	0.198766	0.146388
LN0228	rLN	T-TOX	0.31986	0.364251
LN0229	FL	T-DN	0.320159	0.0214976
LN0229	FL	T-FH	0.242317	0.133672
LN0229	FL	T-H	0.501926	0.0824372
LN0229	FL	T-PR	0.335615	1.70935
LN0229	FL	T-REG	0.139236	0.0264274
LN0229	FL	T-TOX	0.574515	2.44465
LN0251	DLBCL	T-DN	0.65415	0.0284515
LN0251	DLBCL	T-FH	0.913277	1.22281
LN0251	DLBCL	T-H	0.199617	0.154808
LN0251	DLBCL	T-PR	1.61266	4.9843
LN0251	DLBCL	T-REG	1.1222	0.12814
LN0251	DLBCL	T-TOX	1.20026	6.01337
LN0259	rLN	T-DN	0.673141	0
LN0259	rLN	T-FH	0.247375	0.223626
LN0259	rLN	T-H	0.288577	0.0596421
LN0259	rLN	T-PR	0.649826	0.480857
LN0259	rLN	T-REG	0.551934	0.211804
LN0259	rLN	T-TOX	0.820515	1.31564
LN0262	DLBCL	T-DN	0.659979	1.32977
LN0262	DLBCL	T-FH	0.338067	0.438271
LN0262	DLBCL	T-H	0.167299	0.216192
LN0262	DLBCL	T-PR	0.538913	1.40938
LN0262	DLBCL	T-REG	0.726213	0.762716
LN0262	DLBCL	T-TOX	0.889106	5.20522
LN0265	DLBCL	T-DN	1.82582	2.0378
LN0265	DLBCL	T-FH	1.06997	4.69239
LN0265	DLBCL	T-H	0.729168	1.84112
LN0265	DLBCL	T-PR	1.44196	4.43542
LN0265	DLBCL	T-REG	2.01416	2.72383
LN0265	DLBCL	T-TOX	1.20672	7.80497
LN0266	DLBCL	T-DN	1.85092	3.11715
LN0266	DLBCL	T-FH	0.498996	0.635871
LN0266	DLBCL	T-H	1.08819	0.450277
LN0266	DLBCL	T-PR	1.38305	3.58905
LN0266	DLBCL	T-REG	1.16519	0.168935
LN0266	DLBCL	T-TOX	1.49146	6.80081
LN0267	FL	T-DN	0.124006	0
LN0267	FL	T-FH	0.0655123	0.25018
LN0267	FL	T-H	0.638275	0.233488
LN0267	FL	T-PR	0.971355	0.483307
LN0267	FL	T-REG	0.75439	0.0962878
LN0267	FL	T-TOX	1.52108	2.43862
LN0271	DLBCL	T-DN	0.744562	2.95495
LN0271	DLBCL	T-FH	0	1.05641
LN0271	DLBCL	T-H	0.639386	0.639386
LN0271	DLBCL	T-PR	1.40234	4.28067
LN0271	DLBCL	T-REG	0.224296	6.63077
LN0271	DLBCL	T-TOX	1.8501	4.11094
LN0272	FL	T-DN	1.1247	0
LN0272	FL	T-FH	0.0248639	0.0680225
LN0272	FL	T-H	0.156003	0.570595
LN0272	FL	T-PR	0.902317	0.763896
LN0272	FL	T-REG	0.139397	0.0450518
LN0272	FL	T-TOX	1.11882	2.0266
LN0273	FL	T-DN	0.382692	0.0850543
LN0273	FL	T-FH	0.110439	0.276609
LN0273	FL	T-H	0.198525	0.187011
LN0273	FL	T-PR	0.484015	1.91408
LN0273	FL	T-REG	0.289117	0.10979
LN0273	FL	T-TOX	0.743648	4.53563
LN0274	rLN	T-DN	1.97006	0
LN0274	rLN	T-FH	0.30711	1.55147
LN0274	rLN	T-H	0.325305	0.893765
LN0274	rLN	T-PR	0.800711	1.91603
LN0274	rLN	T-REG	0.506938	0.566169
LN0274	rLN	T-TOX	0.516682	7.21977
LN0278	FL	T-DN	0.566687	0.0242357
LN0278	FL	T-FH	0.29172	0.326851
LN0278	FL	T-H	0.242836	0.106958
LN0278	FL	T-PR	1.16723	1.35311
LN0278	FL	T-REG	0.587818	0.0341277
LN0278	FL	T-TOX	1.83366	2.29579
LN0281	DLBCL	T-DN	0.919908	0.643716
LN0281	DLBCL	T-FH	0.504171	0.266063
LN0281	DLBCL	T-H	0.183406	0.0734608
LN0281	DLBCL	T-PR	0.846039	1.81497
LN0281	DLBCL	T-REG	0.610092	0.173283
LN0281	DLBCL	T-TOX	0.741492	2.95547
LN0295	DLBCL	T-H	0.921066	0.28912
LN0295	DLBCL	T-PR	1.16285	4.08933
LN0295	DLBCL	T-REG	0.90254	0.259792
LN0295	DLBCL	T-TOX	1.6232	1.92091

## Sheet: (E)
Sample	Entity	center	neigh	pair	n_center	n_neigh	n_pair	n_total	pct_total
DLBCL-10	DLBCL	B-prol	Macro	B-prol_Macro	232452	158722	17259	391174	4.4121
DLBCL-10	DLBCL	B-prol	TFH	B-prol_TFH	232452	17754	1751	250206	0.699823
DLBCL-10	DLBCL	FDC	TFH	FDC_TFH	15066	17754	79	32820	0.240707
DLBCL-10	DLBCL	FDC	TREG	FDC_TREG	15066	109358	324	124424	0.2604
DLBCL-10	DLBCL	FRC	TFH	FRC_TFH	25091	17754	244	42845	0.569495
DLBCL-10	DLBCL	FRC	TTOX-Mem	FRC_TTOX-Mem	25091	82551	1308	107642	1.21514
DLBCL-11	DLBCL	B-prol	Macro	B-prol_Macro	261749	179521	35823	441270	8.11816
DLBCL-11	DLBCL	B-prol	TFH	B-prol_TFH	261749	3574	738	265323	0.278152
DLBCL-11	DLBCL	FDC	TFH	FDC_TFH	9762	3574	16	13336	0.119976
DLBCL-11	DLBCL	FDC	TREG	FDC_TREG	9762	839	5	10601	0.0471654
DLBCL-11	DLBCL	FRC	TFH	FRC_TFH	102054	3574	224	105628	0.212065
DLBCL-11	DLBCL	FRC	TTOX-Mem	FRC_TTOX-Mem	102054	63625	4090	165679	2.46863
DLBCL-2	DLBCL	B-prol	Macro	B-prol_Macro	483868	143039	28064	626907	4.47658
DLBCL-2	DLBCL	B-prol	TFH	B-prol_TFH	483868	22655	6239	506523	1.23173
DLBCL-2	DLBCL	FDC	TFH	FDC_TFH	39996	22655	230	62651	0.367113
DLBCL-2	DLBCL	FDC	TREG	FDC_TREG	39996	44624	318	84620	0.375798
DLBCL-2	DLBCL	FRC	TFH	FRC_TFH	163154	22655	1895	185809	1.01986
DLBCL-2	DLBCL	FRC	TTOX-Mem	FRC_TTOX-Mem	163154	42961	3684	206115	1.78735
DLBCL-9	DLBCL	B-prol	Macro	B-prol_Macro	387637	259149	76884	646786	11.8871
DLBCL-9	DLBCL	B-prol	TFH	B-prol_TFH	387637	2919	588	390556	0.150555
DLBCL-9	DLBCL	FDC	TFH	FDC_TFH	192	2919	1	3111	0.032144
DLBCL-9	DLBCL	FDC	TREG	FDC_TREG	192	11163	1	11355	0.00880669
DLBCL-9	DLBCL	FRC	TFH	FRC_TFH	8753	2919	44	11672	0.376971
DLBCL-9	DLBCL	FRC	TTOX-Mem	FRC_TTOX-Mem	8753	42982	803	51735	1.55214
FL-4	FL	B-prol	Macro	B-prol_Macro	5586	90711	87	96297	0.0903455
FL-4	FL	B-prol	TFH	B-prol_TFH	5586	11076	203	16662	1.21834
FL-4	FL	FDC	TFH	FDC_TFH	25140	11076	724	36216	1.99912
FL-4	FL	FDC	TREG	FDC_TREG	25140	63938	439	89078	0.492827
FL-4	FL	FRC	TFH	FRC_TFH	45575	11076	165	56651	0.291257
FL-4	FL	FRC	TTOX-Mem	FRC_TTOX-Mem	45575	204517	3905	250092	1.56143
FL-5	FL	B-prol	Macro	B-prol_Macro	160572	13056	633	173628	0.364573
FL-5	FL	B-prol	TFH	B-prol_TFH	160572	80676	8627	241248	3.57599
FL-5	FL	FDC	TFH	FDC_TFH	14046	80676	1918	94722	2.02487
FL-5	FL	FDC	TREG	FDC_TREG	14046	119799	768	133845	0.573798
FL-5	FL	FRC	TFH	FRC_TFH	69953	80676	2367	150629	1.57141
FL-5	FL	FRC	TTOX-Mem	FRC_TTOX-Mem	69953	66616	1917	136569	1.40369
FL-7	FL	B-prol	Macro	B-prol_Macro	142535	122526	6346	265061	2.39417
FL-7	FL	B-prol	TFH	B-prol_TFH	142535	81846	8691	224381	3.87332
FL-7	FL	FDC	TFH	FDC_TFH	53225	81846	5992	135071	4.43619
FL-7	FL	FDC	TREG	FDC_TREG	53225	73552	953	126777	0.751714
FL-7	FL	FRC	TFH	FRC_TFH	103975	81846	2288	185821	1.23129
FL-7	FL	FRC	TTOX-Mem	FRC_TTOX-Mem	103975	90633	4792	194608	2.46239
FL-8	FL	B-prol	Macro	B-prol_Macro	171039	8654	407	179693	0.226497
FL-8	FL	B-prol	TFH	B-prol_TFH	171039	161887	11583	332926	3.47915
FL-8	FL	FDC	TFH	FDC_TFH	5581	161887	1001	167468	0.597726
FL-8	FL	FDC	TREG	FDC_TREG	5581	415866	940	421447	0.223041
FL-8	FL	FRC	TFH	FRC_TFH	75884	161887	3692	237771	1.55275
FL-8	FL	FRC	TTOX-Mem	FRC_TTOX-Mem	75884	15647	457	91531	0.499284
FL-9	FL	B-prol	Macro	B-prol_Macro	71100	70467	1068	141567	0.754413
FL-9	FL	B-prol	TFH	B-prol_TFH	71100	168108	10336	239208	4.32093
FL-9	FL	FDC	TFH	FDC_TFH	35736	168108	5247	203844	2.57403
FL-9	FL	FDC	TREG	FDC_TREG	35736	147051	1319	182787	0.721605
FL-9	FL	FRC	TFH	FRC_TFH	42814	168108	2886	210922	1.36828
FL-9	FL	FRC	TTOX-Mem	FRC_TTOX-Mem	42814	82459	2489	125273	1.98686
rLN-3	rLN	B-prol	Macro	B-prol_Macro	7083	38311	133	45394	0.29299
rLN-3	rLN	B-prol	TFH	B-prol_TFH	7083	9373	151	16456	0.917598
rLN-3	rLN	FDC	TFH	FDC_TFH	11660	9373	232	21033	1.10303
rLN-3	rLN	FDC	TREG	FDC_TREG	11660	45994	133	57654	0.230687
rLN-3	rLN	FRC	TFH	FRC_TFH	18947	9373	84	28320	0.29661
rLN-3	rLN	FRC	TTOX-Mem	FRC_TTOX-Mem	18947	32300	531	51247	1.03616
rLN-5	rLN	B-prol	Macro	B-prol_Macro	177918	37867	1815	215785	0.841115
rLN-5	rLN	B-prol	TFH	B-prol_TFH	177918	127102	11568	305020	3.79254
rLN-5	rLN	FDC	TFH	FDC_TFH	28560	127102	4815	155662	3.09324
rLN-5	rLN	FDC	TREG	FDC_TREG	28560	165448	1074	194008	0.553585
rLN-5	rLN	FRC	TFH	FRC_TFH	19620	127102	485	146722	0.330557
rLN-5	rLN	FRC	TTOX-Mem	FRC_TTOX-Mem	19620	276753	2520	296373	0.85028
rLN-6	rLN	B-prol	Macro	B-prol_Macro	5023	23732	79	28755	0.274735
rLN-6	rLN	B-prol	TFH	B-prol_TFH	5023	2003	210	7026	2.9889
rLN-6	rLN	FDC	TFH	FDC_TFH	1056	2003	63	3059	2.0595
rLN-6	rLN	FDC	TREG	FDC_TREG	1056	53294	16	54350	0.0294388
rLN-6	rLN	FRC	TFH	FRC_TFH	5344	2003	7	7347	0.095277
rLN-6	rLN	FRC	TTOX-Mem	FRC_TTOX-Mem	5344	40977	274	46321	0.591524
rLN-7	rLN	B-prol	Macro	B-prol_Macro	56810	107466	1038	164276	0.631863
rLN-7	rLN	B-prol	TFH	B-prol_TFH	56810	13964	2386	70774	3.37129
rLN-7	rLN	FDC	TFH	FDC_TFH	14878	13964	689	28842	2.38888
rLN-7	rLN	FDC	TREG	FDC_TREG	14878	121315	296	136193	0.217339
rLN-7	rLN	FRC	TFH	FRC_TFH	23554	13964	138	37518	0.367823
rLN-7	rLN	FRC	TTOX-Mem	FRC_TTOX-Mem	23554	67195	972	90749	1.07109

## Sheet: (F) FL
Cell type	B-prol	BEC	B	CD4-Naive	CD8-Naive	DC	FDC	FRC	Granulo	LEC	Macro	PC	T-prol	TFH	TH-Mem	TREG	TTOX
B	3	0.514202	3	0.623615	0.371338	2.01111	1.3955	1.2426	0.526446	0.494146	0.447667	0.0565921	1.03619	3	2.62642	3	1.74221
B-prol	0.998993	0.055686	3	0.0696687	0.046405	0.272357	0.260627	0.179106	0.043295	0.0417523	0.0810312	0.00631794	0.159687	0.62621	0.375305	0.479722	0.36333
BEC	0.0436623	0.158095	0.419653	0.00974627	0.00646486	0.033059	0.00715053	0.0576206	0.0141296	0.0158928	0.0170682	0.00146929	0.0130522	0.0253942	0.0396218	0.0365853	0.0258105
CD4-Naive	0.0633018	0.0104809	0.550444	0.0292388	0.0137623	0.0425848	0.007224	0.0177294	0.00377117	0.0088647	0.00695463	0.000734644	0.0185375	0.0240963	0.0725338	0.0408462	0.0298265
CD8-Naive	0.0413115	0.00710156	0.324051	0.0135174	0.0100646	0.0253942	0.00573022	0.0118767	0.00237535	0.00617101	0.00771376	0.000661179	0.0117298	0.01435	0.0420461	0.0222352	0.0301939
DC	0.240963	0.0343568	1.76268	0.0414584	0.0242188	0.301743	0.0444704	0.0900183	0.0347976	0.0438093	0.0329855	0.00347731	0.0723134	0.143133	0.181286	0.225242	0.146512
FDC	0.258497	0.00751785	1.367	0.00761581	0.00580369	0.047409	0.380154	0.0197374	0.00117543	0.00313448	0.0111176	0.00200803	0.0272308	0.320207	0.107993	0.0737582	0.114457
FRC	0.160348	0.0636201	1.1111	0.018611	0.0118033	0.0933487	0.0193701	0.157679	0.0272553	0.034969	0.0327651	0.00213047	0.0394993	0.0748847	0.102556	0.137403	0.0702075
Granulo	0.0398912	0.0137378	0.480971	0.00345283	0.0022774	0.0366832	0.00127338	0.0285042	0.138872	0.0204721	0.00798313	0.00105299	0.0117298	0.0125869	0.016407	0.0511557	0.00830147
LEC	0.0377607	0.0159418	0.433024	0.00861982	0.00612203	0.0441766	0.00276716	0.0341854	0.0204231	0.129983	0.0126604	0.0010285	0.00984423	0.0127093	0.0268145	0.0281369	0.0188069
Macro	0.0657996	0.0197129	0.383337	0.00737093	0.00705258	0.0332304	0.0104075	0.0322264	0.0080321	0.0136889	0.0838473	0.00156724	0.01124	0.0269369	0.0532617	0.0349446	0.0487803
PC	0.00612203	0.00134685	0.0524536	0.000636691	0.000514251	0.00396708	0.00166519	0.00215495	0.000906061	0.000930549	0.00129787	0.00315897	0.00122441	0.00377117	0.00345283	0.00406503	0.00291409
T-prol	0.145925	0.0140562	0.918109	0.0177294	0.0119257	0.0745419	0.026839	0.0385933	0.0115094	0.010383	0.0108482	0.00107748	0.0611958	0.110931	0.0868594	0.152145	0.0708441
TFH	0.626896	0.0290429	3	0.0251738	0.0158928	0.156846	0.329855	0.0813006	0.0129297	0.013444	0.0296061	0.00416298	0.121314	1.05519	0.269688	0.438337	0.257738
TH-Mem	0.317978	0.0397687	2.21882	0.0682239	0.0400136	0.17149	0.103389	0.0898959	0.016456	0.0251248	0.0479233	0.00362424	0.079415	0.237437	0.330222	0.237731	0.19304
TREG	0.404299	0.0370016	2.82767	0.0406013	0.0212557	0.215177	0.0702809	0.126677	0.0485355	0.0283328	0.0334998	0.00364873	0.137133	0.362032	0.233715	0.5454	0.132481
TTOX	0.324541	0.0275491	1.54579	0.0295572	0.0295327	0.150675	0.111862	0.0671954	0.00739541	0.0180967	0.0487803	0.0030855	0.0711135	0.236531	0.201709	0.138921	0.289058

## Sheet: (F) DLBCL
Cell type	B-prol	BEC	B	CD4-Naive	CD8-Naive	DC	FDC	FRC	Granulo	LEC	Macro	PC	T-prol	TFH	TH-Mem	TREG	TTOX
B	3	0.25045	3	0.0669761	0.220307	1.08945	0.549213	1.8434	0.0149706	0.0518712	3	0.0166937	0.314517	0.195021	0.878924	0.556396	1.88592
B-prol	3	0.220665	3	0.0457398	0.152056	0.929542	0.319306	1.28445	0.0153063	0.0450237	3	0.0111888	0.244251	0.184145	0.661101	0.41365	1.4869
BEC	0.199966	0.197572	0.234271	0.00221538	0.00673565	0.0362741	0.00102937	0.109963	0.00277482	0.00315524	0.113499	0.000805593	0.010428	0.00595244	0.0297398	0.018014	0.0549146
CD4-Naive	0.0418461	0.00248391	0.0635747	0.00217063	0.00496782	0.00400559	0.000425174	0.00727271	6.71327e-05	0.000358041	0.0198937	8.95103e-05	0.00288671	0.00212587	0.00930907	0.00794404	0.0172084
CD8-Naive	0.139189	0.00673565	0.206993	0.00521398	0.0193342	0.0137846	0.0014993	0.0202741	0.000290909	0.00125314	0.065723	0.000604195	0.00984614	0.00584055	0.0296503	0.0270321	0.0639999
DC	0.86825	0.03473	1.03134	0.00362517	0.0132028	0.477112	0.0245035	0.175776	0.0032895	0.00877201	0.312257	0.00205874	0.0301426	0.0279272	0.116632	0.0633062	0.207328
FDC	0.314495	0.0010965	0.542142	0.000447552	0.00179021	0.0256671	0.259088	0.0699747	0.000179021	0.0010965	0.0349985	0.000223776	0.00785453	0.00599719	0.0245035	0.0116363	0.0525873
FRC	1.25648	0.113812	1.84132	0.00736222	0.0216391	0.185354	0.0698404	0.891903	0.00266293	0.0168279	0.449812	0.0029986	0.0524083	0.0388922	0.163782	0.0777621	0.249622
Granulo	0.0147916	0.0029986	0.0148363	4.47552e-05	0.000246153	0.00344615	0.000179021	0.00261818	0.00396083	0.000201398	0.007586	8.95103e-05	0.00055944	0.000447552	0.00187972	0.000760838	0.00273007
LEC	0.0415775	0.00297622	0.0492307	0.000447552	0.00118601	0.00890628	0.00123077	0.0155972	0.000290909	0.0154182	0.0331412	0.000693705	0.00154405	0.00179021	0.00550489	0.00340139	0.00986851
Macro	3	0.120772	3	0.0193119	0.0672223	0.322618	0.0337901	0.435624	0.00760838	0.0377062	3	0.00774264	0.13299	0.0708474	0.279474	0.176492	0.849386
PC	0.0106517	0.000917481	0.01553	0.000111888	0.000469929	0.00190209	0.000290909	0.00295384	6.71327e-05	0.000626572	0.00709369	0.00212587	0.00055944	0.000447552	0.00187972	0.00138741	0.00313286
T-prol	0.232816	0.0108979	0.306103	0.00286433	0.0100252	0.0307692	0.00772027	0.0507747	0.00055944	0.0017007	0.135116	0.000581817	0.0236531	0.0103832	0.0387356	0.0265846	0.0883915
TFH	0.177611	0.00619859	0.191351	0.00214825	0.00579579	0.0284419	0.00653425	0.0384671	0.000537062	0.00179021	0.071832	0.000537062	0.0108084	0.0110769	0.0286209	0.0191328	0.0467468
TH-Mem	0.614108	0.0293146	0.834192	0.00859299	0.0279944	0.117997	0.0241007	0.156128	0.00181258	0.00570628	0.271664	0.00203636	0.0373482	0.0271216	0.13111	0.0776502	0.195513
TREG	0.383082	0.0169398	0.527014	0.00810068	0.0259356	0.0656782	0.0120839	0.0753901	0.000760838	0.00306573	0.171166	0.00136503	0.025779	0.0191552	0.0797761	0.0826404	0.15991
TTOX	1.40849	0.0550265	1.82919	0.0166265	0.0640894	0.212095	0.0535719	0.242551	0.00286433	0.0104503	0.844284	0.00306573	0.0854376	0.0468363	0.200391	0.165549	0.611803
