# Supplementary material for: Reprogramming of stroma-derived chemokine networks drives the loss of tissue organization in nodal B cell lymphoma
Source: Nat Cancer. 2026 Mar 25;7(3):538–52. doi: 10.1038/s43018-026-01136-z (PMC13035477; doi:10.1038/s43018-026-01136-z)
Supplement: Supplementary file 16 — Statistical source data. [file 43018_2026_1136_MOESM16_ESM.xlsx]

## Sheet: (A)
	CXCL1=CXCR2	CXCL2=CXCR2	CXCL3=CXCR2	CXCL5=CXCR2	CXCL6=CXCR2	CXCL8=CXCR2	CXCL14=CXCR4	PF4=CXCR3	CXCL9=CXCR3	CXCL10=CXCR3	CXCL11=CXCR3	CXCL12=CXCR4	CXCL13=CXCR5	CXCL16=CXCR6	CCL2=CCR2	CCL3=CCR1	CCL3=CCR5	CCL4=CCR5	CCL5=CCR1	CCL5=CCR5	CCL7=CCR1	CCL7=CCR2	CCL7=CCR5	CCL8=CCR1	CCL8=CCR2	CCL8=CCR5	CCL13=CCR2	CCL14=CCR1	CCL14=CCR5	CCL15=CCR1	CCL16=CCR1	CCL16=CCR2	CCL16=CCR5	CCL16=CCR8	CCL17=CCR4	CCL18=PITPNM3	CCL19=CCR7	CCL20=CCR6	CCL21=CCR7	CCL22=CCR4	CCL23=CCR1	CCL23=FPR2	CCL25=CCR9	CCL27=CCR10	CCL28=CCR10	XCL1=XCR1	XCL2=XCR1	CX3CL1=CX3CR1	CCL5=CCR3
B cell zone	-0.518863	-0.520945	-0.504407	-0.5	-0.547899	-0.509792	0.601991	-0.500636	-0.516528	-0.518539	-0.518247	-0.0962658	1.49813	-0.767201	-0.69599	-0.618125	-0.852791	-0.748373	-0.616683	-0.697435	-0.553246	-0.665289	-0.653946	-0.600302	-0.59641	-0.605188	-0.573067	-0.596285	-0.5	-0.5	-0.689515	-0.784926	-0.604311	-0.5	-0.296815	0.868227	0.403611	-0.190101	0.0444375	0.0657564	-0.866011	-0.569534	1.4659	1.47889	1.45141	0	-0.5	-0.800131	-0.510393
Inflammatory ngh	1.49946	1.49933	1.49997	1.5	1.49724	1.4999	-0.765383	1.49986	1.49956	1.49947	1.49948	-0.638432	-0.509632	0.199015	1.42455	-0.239079	0.641974	0.13118	-0.242123	-0.0111872	-0.389005	-0.118792	-0.148991	-0.28208	1.48444	-0.270799	1.49132	1.47885	1.5	1.5	1.43055	1.3024	1.48159	1.5	1.48484	0.861861	-0.845697	1.38115	-0.722757	1.39046	0.858852	1.49217	-0.191833	-0.270101	-0.243878	0	1.5	0.331536	1.49984
Other	-0.46173	-0.457438	-0.491158	-0.5	-0.413544	-0.48374	-0.92787	-0.483125	-0.465712	-0.4621	-0.462736	-0.708116	-0.433749	1.33537	-0.0319769	1.47583	1.06416	1.36507	1.47638	1.41789	1.4955	1.44937	1.45688	1.48301	-0.291617	1.48124	-0.345187	-0.256893	-0.5	-0.5	-0.0515222	0.26745	-0.272967	-0.5	-0.567081	-0.923249	-0.784982	-1.01205	-0.72046	-0.759983	0.87317	-0.353104	-0.673951	-0.536009	-0.374772	0	-0.5	1.26873	-0.510393
T cell zone	-0.518863	-0.520945	-0.504407	-0.5	-0.535792	-0.506367	1.09126	-0.516103	-0.517322	-0.518827	-0.518501	1.44281	-0.554748	-0.767187	-0.696585	-0.618624	-0.853339	-0.747876	-0.617571	-0.709265	-0.553246	-0.665289	-0.653946	-0.600627	-0.59641	-0.605256	-0.573067	-0.625669	-0.5	-0.5	-0.689515	-0.784926	-0.604311	-0.5	-0.620944	-0.806839	1.22707	-0.178996	1.39878	-0.696229	-0.866011	-0.569534	-0.600113	-0.672778	-0.832758	0	-0.5	-0.800131	-0.479049
[truncated: 8 more columns]

## Sheet: (B)
cell_id	ligand_receptor_assoc	nucleus_centroid_x	nucleus_centroid_y	pair	Entity
aeilfjko-1	0	2772.25	3768.15	CCL21_CCR7	FL
aeilibbi-1	0	2777.64	3768.67	CCL21_CCR7	FL
aeiljgek-1	0	2781.58	3767.56	CCL21_CCR7	FL
aeillogn-1	0	2789.29	3767.1	CCL21_CCR7	FL
aeilmaeb-1	0	2795.44	3773.4	CCL21_CCR7	FL
aeimceef-1	0	2787.51	3745.89	CCL21_CCR7	FL
aeimcejb-1	0	2788.85	3761.57	CCL21_CCR7	FL
aeimcmnl-1	0	2791.01	3756.68	CCL21_CCR7	FL
aeimfaak-1	0	2788.87	3751.14	CCL21_CCR7	FL
aeimgmci-1	0	2782.73	3751.46	CCL21_CCR7	FL
aeimibjd-1	0	2772.84	3763.08	CCL21_CCR7	FL
aeimicbj-1	0	2775.16	3757.61	CCL21_CCR7	FL
aeinccec-1	0	2780.9	3758.79	CCL21_CCR7	FL
aeindnci-1	0	2780.43	3742.52	CCL21_CCR7	FL
aeinghhb-1	0	2805.07	3727.51	CCL21_CCR7	FL
aeingmco-1	0	2800.74	3768.43	CCL21_CCR7	FL
aeinjfhn-1	0	2805.67	3774.43	CCL21_CCR7	FL
aeinjgnh-1	0	2799.77	3774.75	CCL21_CCR7	FL
aeinknlf-1	0	2807.09	3769.38	CCL21_CCR7	FL
aeinljjk-1	0	2805.31	3753.63	CCL21_CCR7	FL
aeiobanc-1	0	2803.95	3762.15	CCL21_CCR7	FL
aeiocjbf-1	0	2797.53	3759.82	CCL21_CCR7	FL
aeiodhbe-1	0	2800.36	3752.93	CCL21_CCR7	FL
aeiofbli-1	0	2809.15	3746.08	CCL21_CCR7	FL
aeioflbb-1	0	2796.48	3750.18	CCL21_CCR7	FL
aeiohaci-1	0	2802.13	3744.68	CCL21_CCR7	FL
aeioibpg-1	0	2753.35	3733.04	CCL21_CCR7	FL
aeioigfi-1	0	2763.77	3728.28	CCL21_CCR7	FL
aeioiimi-1	0	2756.56	3728.51	CCL21_CCR7	FL
aeiplmap-1	0	2808.82	3831.27	CCL21_CCR7	FL
aeipmalm-1	0	2806.39	3834.84	CCL21_CCR7	FL
aeippfme-1	0	2800.83	3834.26	CCL21_CCR7	FL
aeipphgj-1	0	2803.19	3829.56	CCL21_CCR7	FL
aejaajjn-1	0	2800.82	3861.24	CCL21_CCR7	FL
aejaakbh-1	0	2800.38	3847.67	CCL21_CCR7	FL
aejabmhd-1	0	2806.79	3857.75	CCL21_CCR7	FL
aejacpna-1	0	2796.76	3857.27	CCL21_CCR7	FL
aejaealg-1	0	2805.88	3851.39	CCL21_CCR7	FL
aejaifkj-1	0	2805.77	3840.26	CCL21_CCR7	FL
aejajoob-1	0	2811.77	3837.92	CCL21_CCR7	FL
aejaleoh-1	0	2806.7	3845.26	CCL21_CCR7	FL
aejaljdk-1	1	2778.6	3866.65	CCL21_CCR7	FL
aejallde-1	0	2775.79	3870.64	CCL21_CCR7	FL
aejapokm-1	0	2787.17	3875.87	CCL21_CCR7	FL
aejbbjce-1	0	2785.37	3881.97	CCL21_CCR7	FL
aejbbnmp-1	0	2774.31	3874.99	CCL21_CCR7	FL
aejbicjk-1	0	2770.41	3882.96	CCL21_CCR7	FL
aejbmkkc-1	0	2772.49	3880	CCL21_CCR7	FL
aejcepkg-1	0	2783.3	3872.77	CCL21_CCR7	FL
aejcfifg-1	0	2786.1	3869.95	CCL21_CCR7	FL
aejchopl-1	0	2767.16	3852.5	CCL21_CCR7	FL
aejckpei-1	1	2764.73	3857.53	CCL21_CCR7	FL
aejclbhl-1	0	2770.92	3856.25	CCL21_CCR7	FL
aejdaccg-1	0	2766.49	3861.38	CCL21_CCR7	FL
aejdanao-1	0	2771.81	3865.42	CCL21_CCR7	FL
aejdcphp-1	0	2783.89	3853.95	CCL21_CCR7	FL
aejdgieb-1	0	2796.89	3863.71	CCL21_CCR7	FL
aejdoaam-1	0	2789.22	3858.74	CCL21_CCR7	FL
aejeepaj-1	0	2778.52	3856.54	CCL21_CCR7	FL
aejefijj-1	0	2760.34	3782.35	CCL21_CCR7	FL
aejeikic-1	0	2757.06	3791.73	CCL21_CCR7	FL
aejejlie-1	0	2760.37	3787.27	CCL21_CCR7	FL
aejeldpm-1	0	2755.77	3796.51	CCL21_CCR7	FL
aejemcnd-1	0	2757.32	3802.59	CCL21_CCR7	FL
aejeogon-1	0	2762.5	3801.96	CCL21_CCR7	FL
aejfdeia-1	0	2748.84	3786.2	CCL21_CCR7	FL
aejfdfkf-1	0	2750.59	3800.42	CCL21_CCR7	FL
aejffgoe-1	0	2747.2	3796.44	CCL21_CCR7	FL
aejffnii-1	0	2749.23	3792.45	CCL21_CCR7	FL
aejfjhob-1	0	2742.99	3787.34	CCL21_CCR7	FL
aejfkbjk-1	0	2758.66	3858.05	CCL21_CCR7	FL
aejfkkib-1	0	2762.42	3880.48	CCL21_CCR7	FL
aejfoebk-1	0	2757.47	3879.29	CCL21_CCR7	FL
aejfplan-1	0	2757.7	3875.14	CCL21_CCR7	FL
aejfpogp-1	0	2756.72	3871.16	CCL21_CCR7	FL
aejganbp-1	0	2762.61	3864.7	CCL21_CCR7	FL
aejgdijn-1	0	2745.21	3885.21	CCL21_CCR7	FL
aejgefjg-1	0	2749.55	3896.17	CCL21_CCR7	FL
aejghell-1	0	2749.15	3890.03	CCL21_CCR7	FL
aejgiieo-1	0	2753.47	3888.62	CCL21_CCR7	FL
aejgimdf-1	0	2743.77	3867.88	CCL21_CCR7	FL
aejgjmfk-1	0	2747.88	3878.66	CCL21_CCR7	FL
aejgladn-1	0	2752.16	3874.14	CCL21_CCR7	FL
aejgmidg-1	0	2744.88	3874.02	CCL21_CCR7	FL
aejgmnhl-1	0	2748.43	3869.63	CCL21_CCR7	FL
aejgncmj-1	0	2743.13	3828.59	CCL21_CCR7	FL
aejgpjen-1	0	2743.06	3834.28	CCL21_CCR7	FL
aejgplof-1	0	2749.55	3829.83	CCL21_CCR7	FL
aejgpndn-1	4	2744.74	3846.12	CCL21_CCR7	FL
aejgpnpg-1	0	2746.15	3856.88	CCL21_CCR7	FL
aejhdieh-1	0	2749.53	3847.93	CCL21_CCR7	FL
aejhdokc-1	0	2760.74	3847.41	CCL21_CCR7	FL
aejhdpcj-1	0	2750.13	3838.57	CCL21_CCR7	FL
aejhflon-1	0	2750.22	3853.4	CCL21_CCR7	FL
aejhiegh-1	0	2757.52	3852.63	CCL21_CCR7	FL
aejhijpm-1	0	2752.98	3845.68	CCL21_CCR7	FL
aejhjgpc-1	0	2745.66	3806.41	CCL21_CCR7	FL
aejhjlaj-1	0	2756.23	3812.22	CCL21_CCR7	FL
aejhklen-1	0	2750.33	3814.57	CCL21_CCR7	FL
aejiahpb-1	0	2743.25	3809.63	CCL21_CCR7	FL
aejiccbd-1	0	2761.12	3828.22	CCL21_CCR7	FL
aejidilj-1	0	2752.73	3825.49	CCL21_CCR7	FL
aejihlji-1	0	2758.36	3818.48	CCL21_CCR7	FL
aejiieae-1	0	2757.31	3823.54	CCL21_CCR7	FL
aejiklfo-1	0	2755.38	3829.22	CCL21_CCR7	FL
aejiklkc-1	0	2744.77	3818.38	CCL21_CCR7	FL
aejikndk-1	0	2747.87	3823.03	CCL21_CCR7	FL
aejimben-1	0	2752.51	3820.01	CCL21_CCR7	FL
aejiokne-1	0	2763.72	3807.12	CCL21_CCR7	FL
aejiopfi-1	0	2762.09	3812.11	CCL21_CCR7	FL
aejjdldl-1	0	2775.34	3777.42	CCL21_CCR7	FL
aejjepnk-1	0	2767.82	3782.82	CCL21_CCR7	FL
aejjhphe-1	0	2771.49	3777.37	CCL21_CCR7	FL
aejjicln-1	0	2772.93	3808.83	CCL21_CCR7	FL
aejjjmob-1	0	2766.24	3817.13	CCL21_CCR7	FL
aejjkcfg-1	0	2773.95	3815.55	CCL21_CCR7	FL
aejjmimc-1	0	2768.7	3811	CCL21_CCR7	FL
aejjoaeg-1	0	2766.08	3794.6	CCL21_CCR7	FL
aejjpefk-1	0	2777.66	3806.86	CCL21_CCR7	FL
aejkajfc-1	0	2770.43	3801.68	CCL21_CCR7	FL
aejkccfc-1	0	2774.81	3787.23	CCL21_CCR7	FL
aejkckkb-1	0	2770.92	3790.52	CCL21_CCR7	FL
aejklhhe-1	0	2775.74	3821.52	CCL21_CCR7	FL
aejklped-1	0	2773.47	3825.19	CCL21_CCR7	FL
aejkmimd-1	0	2767.36	3822.45	CCL21_CCR7	FL
aejknikn-1	0	2776.95	3836.99	CCL21_CCR7	FL
aejkpggb-1	0	2767.14	3844.32	CCL21_CCR7	FL
aejldepa-1	0	2777.8	3842.43	CCL21_CCR7	FL
aejledpj-1	0	2772.46	3837.84	CCL21_CCR7	FL
aejlenec-1	0	2767.29	3828.59	CCL21_CCR7	FL
aejlfbic-1	0	2773.52	3833.47	CCL21_CCR7	FL
aejlfifg-1	0	2777.46	3830.65	CCL21_CCR7	FL
aejlkdgo-1	0	2786.95	3807.42	CCL21_CCR7	FL
aejlkiik-1	0	2780.83	3812.02	CCL21_CCR7	FL
aejllmdk-1	0	2790.18	3812.73	CCL21_CCR7	FL
aejlnenl-1	0	2793.53	3836.19	CCL21_CCR7	FL
aejlnlib-1	0	2798.68	3842.48	CCL21_CCR7	FL
aejlojbl-1	0	2790.31	3840.25	CCL21_CCR7	FL
aejlphnd-1	0	2783.89	3833.97	CCL21_CCR7	FL
aejmajda-1	0	2799.76	3839.49	CCL21_CCR7	FL
aejmbjch-1	0	2789.6	3832.12	CCL21_CCR7	FL
aejmcnmn-1	0	2800.49	3810.58	CCL21_CCR7	FL
aejmeilk-1	0	2796.68	3814.89	CCL21_CCR7	FL
aejmfllj-1	0	2798.13	3805.27	CCL21_CCR7	FL
aejmglag-1	0	2786.06	3823.14	CCL21_CCR7	FL
aejmkjai-1	0	2781.95	3828.67	CCL21_CCR7	FL
aejmldbj-1	0	2796.08	3829.13	CCL21_CCR7	FL
aejmlpje-1	0	2781.85	3825.08	CCL21_CCR7	FL
aejmmbgh-1	0	2798.74	3820.8	CCL21_CCR7	FL
aejmpcib-1	0	2809.84	3793.01	CCL21_CCR7	FL
aejngjnk-1	0	2808.77	3788.31	CCL21_CCR7	FL
aejnjkef-1	0	2810.78	3783.45	CCL21_CCR7	FL
aejnkoal-1	0	2805.16	3784.8	CCL21_CCR7	FL
aejnngee-1	0	2803.73	3818.97	CCL21_CCR7	FL
aejnniba-1	0	2810.44	3826.73	CCL21_CCR7	FL
aejnnofo-1	0	2801.31	3824.83	CCL21_CCR7	FL
aejnpilo-1	0	2805.36	3823.31	CCL21_CCR7	FL
aejodhga-1	0	2810	3820.93	CCL21_CCR7	FL
aejofcjc-1	0	2802.8	3805.2	CCL21_CCR7	FL
aejofneo-1	0	2806.89	3815.56	CCL21_CCR7	FL
aejojhkl-1	0	2806.97	3808.19	CCL21_CCR7	FL
aejojpld-1	0	2797	3796.7	CCL21_CCR7	FL
aejookgc-1	0	2797.85	3801.03	CCL21_CCR7	FL
aejopadb-1	0	2809.95	3798.75	CCL21_CCR7	FL
aeleeadm-1	0	2722.26	3727.55	CCL21_CCR7	FL
aeleiioa-1	0	2734.77	3728.93	CCL21_CCR7	FL
aelejllc-1	0	2745.72	3729.18	CCL21_CCR7	FL
aelekcpd-1	0	2747.76	3733.41	CCL21_CCR7	FL
aelembph-1	0	2703.83	3728.32	CCL21_CCR7	FL
aelofplk-1	0	2985.03	3764.6	CCL21_CCR7	FL
aelojcld-1	0	2978.93	3774.54	CCL21_CCR7	FL
aelokpkp-1	0	2986.21	3771.51	CCL21_CCR7	FL
aelpcobj-1	0	2978.6	3768.27	CCL21_CCR7	FL
aelpfbln-1	0	2983.36	3780.72	CCL21_CCR7	FL
aelpgedc-1	0	2987.95	3783.15	CCL21_CCR7	FL
aelpmppj-1	0	2996.28	3771.73	CCL21_CCR7	FL
aemaageh-1	0	2992.19	3767.18	CCL21_CCR7	FL
aemabcbn-1	0	2992.17	3789.89	CCL21_CCR7	FL
aemacdfc-1	0	2997.35	3790.58	CCL21_CCR7	FL
aemadcff-1	0	2999.79	3797.77	CCL21_CCR7	FL
aemafnje-1	0	3004.95	3803.88	CCL21_CCR7	FL
aemagioa-1	0	3000.25	3803.97	CCL21_CCR7	FL
aemagpfj-1	0	3015.3	3784.63	CCL21_CCR7	FL
aemaiggp-1	0	3034.36	3787.1	CCL21_CCR7	FL
aemaipfp-1	0	3021.06	3787.73	CCL21_CCR7	FL
aembbocb-1	0	3027.29	3803.99	CCL21_CCR7	FL
aembhmhg-1	0	3041.33	3812.72	CCL21_CCR7	FL
aembienb-1	0	3035.05	3802.86	CCL21_CCR7	FL
aembjlfb-1	0	3035.09	3807.52	CCL21_CCR7	FL
aembnkpk-1	0	2995.37	3803.3	CCL21_CCR7	FL
aemcaena-1	0	2994.01	3795.96	CCL21_CCR7	FL
aemcdogf-1	0	2964.6	3795.66	CCL21_CCR7	FL
aemceepb-1	0	2976.06	3805.05	CCL21_CCR7	FL
aemcfbfp-1	0	2969.75	3804.21	CCL21_CCR7	FL
aemcgfcn-1	0	2971.82	3798.44	CCL21_CCR7	FL
aemchaei-1	0	2973.22	3788.25	CCL21_CCR7	FL
aemchlon-1	0	2976.22	3793.74	CCL21_CCR7	FL
aemcjdja-1	0	2973.96	3782.06	CCL21_CCR7	FL
aemcjikf-1	0	2965.4	3782.84	CCL21_CCR7	FL
aemcjofa-1	0	2961.38	3782.16	CCL21_CCR7	FL
aemcnbmi-1	0	2964.32	3787.38	CCL21_CCR7	FL
aemcpjop-1	0	2978.48	3799.87	CCL21_CCR7	FL
aemcpppj-1	0	2986.68	3805.63	CCL21_CCR7	FL
aemdbcfl-1	0	2982.05	3806.27	CCL21_CCR7	FL
aemdcclc-1	0	2990.49	3801.05	CCL21_CCR7	FL
aemddlip-1	0	2979.7	3788.11	CCL21_CCR7	FL
aemdepnm-1	0	2986.98	3795.59	CCL21_CCR7	FL
aemdfpkm-1	0	2982.79	3795.52	CCL21_CCR7	FL
aemdlbcc-1	0	2986.92	3790.11	CCL21_CCR7	FL
aemdojno-1	0	2936.43	3792.61	CCL21_CCR7	FL
aemdoobp-1	0	2944.6	3803.63	CCL21_CCR7	FL
aemeagfe-1	0	2934.21	3803.1	CCL21_CCR7	FL
aemebeac-1	0	2939.07	3808.05	CCL21_CCR7	FL
aemebllc-1	0	2945.28	3797.55	CCL21_CCR7	FL
aemedcjm-1	0	2933.02	3797.21	CCL21_CCR7	FL
aemedjei-1	0	2959.51	3804.52	CCL21_CCR7	FL
aemeehom-1	0	2952.41	3804.41	CCL21_CCR7	FL
aemeeiid-1	0	2956.62	3794.77	CCL21_CCR7	FL
aemehclo-1	0	2951.95	3801.04	CCL21_CCR7	FL
aemeimpp-1	0	2956.32	3799.74	CCL21_CCR7	FL
aemejdjd-1	0	2951.43	3795.8	CCL21_CCR7	FL
aememcbn-1	0	2956.63	3784.4	CCL21_CCR7	FL
aemfaknc-1	0	2959.74	3790.76	CCL21_CCR7	FL
aemfanem-1	0	2953.16	3788.91	CCL21_CCR7	FL
aemfaocl-1	0	2949.68	3774.87	CCL21_CCR7	FL
aemfdfhn-1	0	2939.63	3787.77	CCL21_CCR7	FL
aemfigkg-1	0	2949.08	3784.82	CCL21_CCR7	FL
aemfjflb-1	0	2940.58	3782.33	CCL21_CCR7	FL
aemfkfle-1	0	2954.69	3765.48	CCL21_CCR7	FL
aemfmbbp-1	0	2955.34	3780.07	CCL21_CCR7	FL
aemfpchf-1	0	2964.12	3772.01	CCL21_CCR7	FL
aemgbcka-1	0	2964.55	3776.89	CCL21_CCR7	FL
aemgbjlg-1	0	2968.87	3770.1	CCL21_CCR7	FL
aemgcobd-1	0	2974.62	3774.86	CCL21_CCR7	FL
aemgfnnd-1	0	2973.31	3766.44	CCL21_CCR7	FL
aemihjni-1	0	2963.55	3761.51	CCL21_CCR7	FL
aemihpmj-1	0	2967.48	3764.67	CCL21_CCR7	FL
aemiiejj-1	0	2959.47	3764.36	CCL21_CCR7	FL
aemimkhk-1	0	2949.29	3762.68	CCL21_CCR7	FL
aemjcfok-1	0	2972.4	3758.99	CCL21_CCR7	FL
aemjdghh-1	0	2947.83	3756.44	CCL21_CCR7	FL
aemjdoof-1	0	2933.69	3751.54	CCL21_CCR7	FL
aemjeajh-1	0	2939.3	3762.8	CCL21_CCR7	FL
aemjekmg-1	0	2935.85	3757.2	CCL21_CCR7	FL
aemjeogc-1	0	2935.96	3744.18	CCL21_CCR7	FL
aenihgna-1	0	2985.14	3908.21	CCL21_CCR7	FL
aenihnhm-1	0	2992.98	3912.76	CCL21_CCR7	FL
aenjaedf-1	0	2986.82	3913.2	CCL21_CCR7	FL
aenjfgfg-1	0	2990.16	3903.97	CCL21_CCR7	FL
aenjghih-1	0	2993.11	3939.78	CCL21_CCR7	FL
aenjjefp-1	0	2983.08	3943.87	CCL21_CCR7	FL
aenjlmma-1	0	2988.76	3941.69	CCL21_CCR7	FL
aenkajma-1	0	2985.26	3926.01	CCL21_CCR7	FL
aenkcdad-1	0	2981.99	3939.78	CCL21_CCR7	FL
aenkdbgp-1	0	2988.32	3935.47	CCL21_CCR7	FL
aenkdiap-1	0	2990.29	3929.24	CCL21_CCR7	FL
aenkefai-1	0	2993.66	3918.3	CCL21_CCR7	FL
aenkfina-1	0	2990.11	3922.03	CCL21_CCR7	FL
aenkfjpf-1	0	2986.8	3920.5	CCL21_CCR7	FL
aenkgokp-1	0	2981.09	3963.09	CCL21_CCR7	FL
aenkinbj-1	0	2974.22	3974.29	CCL21_CCR7	FL
aenkkhik-1	0	2979.3	3973.53	CCL21_CCR7	FL
aenkmkkm-1	0	2976.26	3968.96	CCL21_CCR7	FL
aenknkai-1	0	2967.84	3984.79	CCL21_CCR7	FL
aenlcdhh-1	0	2965.83	3992.69	CCL21_CCR7	FL
aenlcgim-1	0	2962.54	3987.33	CCL21_CCR7	FL
aenlcjna-1	0	2972.13	3979.71	CCL21_CCR7	FL
aenldcpa-1	0	2977.74	3987.1	CCL21_CCR7	FL
aenleinb-1	0	2976.53	3981.8	CCL21_CCR7	FL
aenliolo-1	0	2962.15	3969.63	CCL21_CCR7	FL
aenljfop-1	0	2963.81	3978	CCL21_CCR7	FL
aenllmcc-1	0	2965.39	3973.63	CCL21_CCR7	FL
aenllpik-1	0	2973.39	3926.38	CCL21_CCR7	FL
aenlopfn-1	0	2975.82	3936.2	CCL21_CCR7	FL
aenlpkkg-1	0	2969.72	3936.17	CCL21_CCR7	FL
aenmbbck-1	0	2977.94	3930.28	CCL21_CCR7	FL
aenmgddi-1	0	2968.86	3941.2	CCL21_CCR7	FL
aenmhkfe-1	0	2966.47	3944.99	CCL21_CCR7	FL
aenmhkjm-1	0	2976.45	3941.05	CCL21_CCR7	FL
aenmkedi-1	0	2958.97	3931.46	CCL21_CCR7	FL
aenmmbce-1	0	2961.8	3943.09	CCL21_CCR7	FL
aenmmnog-1	0	2956.23	3940.89	CCL21_CCR7	FL
aennabmn-1	0	2962.58	3938.54	CCL21_CCR7	FL
aennaopm-1	0	2956.09	3935.02	CCL21_CCR7	FL
aenndaml-1	0	2980.97	4080.31	CCL21_CCR7	FL
aenndmnf-1	0	2977.34	4085.19	CCL21_CCR7	FL
aenngifo-1	0	2972.46	4079.97	CCL21_CCR7	FL
aenngjmp-1	0	2981.27	4068.11	CCL21_CCR7	FL
aenninbg-1	0	2993.08	4085.52	CCL21_CCR7	FL
aennldlm-1	0	2992.45	4094.09	CCL21_CCR7	FL
aennlngc-1	0	2995.41	4090.51	CCL21_CCR7	FL
aennngjn-1	0	2990.19	4088.79	CCL21_CCR7	FL
aennobfl-1	0	2961.82	4075.98	CCL21_CCR7	FL
aennoicf-1	0	2970.6	4084.55	CCL21_CCR7	FL
aenoadkp-1	0	2968.06	4089.02	CCL21_CCR7	FL
aenocckk-1	0	2963.31	4092.29	CCL21_CCR7	FL
aenocnlb-1	0	2964.82	4082.03	CCL21_CCR7	FL
aenoeegm-1	0	2965.19	4120.89	CCL21_CCR7	FL
aenoikjg-1	1	2964.18	4127.94	CCL21_CCR7	FL
aenoknld-1	0	2970.04	4127.13	CCL21_CCR7	FL
aenolmnd-1	0	2958.9	4125.49	CCL21_CCR7	FL
aenondoc-1	1	2962.63	4132.16	CCL21_CCR7	FL
aenpafak-1	0	2966.04	4149.27	CCL21_CCR7	FL
aenpalmc-1	0	2958.95	4148.18	CCL21_CCR7	FL
aenpbpgl-1	0	2958	4142.41	CCL21_CCR7	FL
aenpehgb-1	1	2963.36	4136.64	CCL21_CCR7	FL
aenpjgab-1	0	2988.12	4099.68	CCL21_CCR7	FL
aenpjnah-1	0	2995.88	4098.28	CCL21_CCR7	FL
aenpllng-1	0	2986.03	4134.88	CCL21_CCR7	FL
aenpmdja-1	0	2991.95	4141.05	CCL21_CCR7	FL
aenpmpjl-1	1	2976.82	4138.13	CCL21_CCR7	FL
aenpnjef-1	0	2973.92	4152.55	CCL21_CCR7	FL
aenpodmp-1	0	2977.01	4148.98	CCL21_CCR7	FL
aenpphjc-1	0	2972.18	4147.13	CCL21_CCR7	FL
aenppkdd-1	0	2978.91	4143.23	CCL21_CCR7	FL
aenppnme-1	1	2974.01	4118.73	CCL21_CCR7	FL
aenppoae-1	0	2979.68	4128.57	CCL21_CCR7	FL
aeoaddin-1	12	2979.21	4125.33	CCL21_CCR7	FL
aeoagbkn-1	0	2979.68	4120.32	CCL21_CCR7	FL
aeoakhbd-1	0	2989.07	4115.62	CCL21_CCR7	FL
aeobglcp-1	0	2987.28	4123.71	CCL21_CCR7	FL
aeobhjbi-1	0	2985.35	4118.74	CCL21_CCR7	FL
aeobkeld-1	0	2976.72	4105.21	CCL21_CCR7	FL
aeobkhad-1	1	2984.6	4108.73	CCL21_CCR7	FL
aeoblmog-1	0	2968.63	4115.46	CCL21_CCR7	FL
aeoblokl-1	1	2978.27	4113.86	CCL21_CCR7	FL
aeocdppd-1	0	2972.33	4109.35	CCL21_CCR7	FL
aeoceikl-1	0	2938.91	4017.19	CCL21_CCR7	FL
aeockhei-1	0	2938.03	4026.1	CCL21_CCR7	FL
aeocokck-1	0	2939.07	4021.25	CCL21_CCR7	FL
aeodboha-1	0	2934.8	4021.06	CCL21_CCR7	FL
aeodckba-1	0	2949	4023.08	CCL21_CCR7	FL
aeodofbf-1	0	2956.92	4026.85	CCL21_CCR7	FL
aeoefmja-1	0	2948.93	4016.37	CCL21_CCR7	FL
aeoefmkc-1	0	2943.98	4018.77	CCL21_CCR7	FL
aeoehlcg-1	0	2953.72	4018.5	CCL21_CCR7	FL
aeoeonjl-1	0	2937.11	4113.05	CCL21_CCR7	FL
aeoeoodc-1	0	2933.39	4128.03	CCL21_CCR7	FL
aeoeooeh-1	0	2947.22	4117.32	CCL21_CCR7	FL
aeofdanf-1	0	2942.84	4114.24	CCL21_CCR7	FL
aeofdhdf-1	0	2947.49	4151.78	CCL21_CCR7	FL
aeofdlem-1	0	2953.97	4151.27	CCL21_CCR7	FL
aeofghei-1	0	2949.67	4145.26	CCL21_CCR7	FL
aeoficif-1	0	2935.55	4145.92	CCL21_CCR7	FL
aeofidji-1	0	2941.2	4155.79	CCL21_CCR7	FL
aeofmelp-1	0	2934.04	4151.81	CCL21_CCR7	FL
aeogcing-1	0	2943.18	4149.21	CCL21_CCR7	FL
aeogelkh-1	0	2933.9	4078.52	CCL21_CCR7	FL
aeogghfd-1	0	2933.74	4087.99	CCL21_CCR7	FL
aeogiaef-1	0	2939.98	4084.49	CCL21_CCR7	FL
aeogkcgf-1	0	2941.78	4103.01	CCL21_CCR7	FL
aeogkifb-1	0	2934.74	4105.13	CCL21_CCR7	FL
aeogkini-1	0	2941.94	4107.05	CCL21_CCR7	FL
aeogknap-1	0	2940.47	4091.32	CCL21_CCR7	FL
aeogonfk-1	0	2938.26	4097.79	CCL21_CCR7	FL
aeohaidg-1	0	2935.49	4091.79	CCL21_CCR7	FL
aeohcana-1	0	2947.32	4085.14	CCL21_CCR7	FL
aeohdejh-1	0	2953.59	4101.98	CCL21_CCR7	FL
aeohegao-1	0	2948.93	4079.48	CCL21_CCR7	FL
aeohemii-1	0	2950.6	4098.14	CCL21_CCR7	FL
aeohfgpg-1	0	2951.72	4085.14	CCL21_CCR7	FL
aeohflka-1	0	2955.27	4092.25	CCL21_CCR7	FL
aeohjghi-1	0	2936.87	4051.04	CCL21_CCR7	FL
aeohkpil-1	0	2945.13	4055.71	CCL21_CCR7	FL
aeohleip-1	0	2943.09	4051.13	CCL21_CCR7	FL
aeohogab-1	0	2954.7	4069.08	CCL21_CCR7	FL
aeohoonb-1	0	2953.68	4074.57	CCL21_CCR7	FL
aeohoopk-1	0	2949.09	4071.32	CCL21_CCR7	FL
aeoicehn-1	0	2938.88	4063.03	CCL21_CCR7	FL
aeoicflo-1	0	2930.09	4071.6	CCL21_CCR7	FL
aeoieanj-1	0	2933.05	4066.95	CCL21_CCR7	FL
aeoigbdn-1	0	2955.03	4054.02	CCL21_CCR7	FL
aeoigopm-1	0	2950.04	4065.43	CCL21_CCR7	FL
aeoijelk-1	0	2956.28	4062.98	CCL21_CCR7	FL
aeoijemp-1	0	2949.88	4059.14	CCL21_CCR7	FL
aeoilpop-1	0	2946.3	4030.76	CCL21_CCR7	FL
aeoimnki-1	0	2941.12	4040.75	CCL21_CCR7	FL
aeoinkfi-1	0	2958.77	4037.63	CCL21_CCR7	FL
aeoinoob-1	1	2946.99	4035.07	CCL21_CCR7	FL
aeoiophn-1	0	2939.43	4044.4	CCL21_CCR7	FL
aeojaikc-1	0	2952.28	4048.11	CCL21_CCR7	FL
aeojbpac-1	0	2941.28	4048.3	CCL21_CCR7	FL
aeojcbig-1	0	2947.86	4044.56	CCL21_CCR7	FL
aeojchfg-1	0	2955.41	4041.98	CCL21_CCR7	FL
aeojgehl-1	0	2935.78	4033.4	CCL21_CCR7	FL
aeojjefp-1	0	2928.99	4039.2	CCL21_CCR7	FL
aeojjenb-1	0	2935.34	4040.36	CCL21_CCR7	FL
aeojkonh-1	0	2994.26	3964.34	CCL21_CCR7	FL
aeojofab-1	0	2982.63	3982.62	CCL21_CCR7	FL
aeokahmm-1	0	2988.97	3981.63	CCL21_CCR7	FL
aeokdala-1	0	2983.59	3976.62	CCL21_CCR7	FL
aeokdgkp-1	0	2989.58	4033.71	CCL21_CCR7	FL
aeokhcag-1	0	2981.32	4038.31	CCL21_CCR7	FL
aeokieik-1	0	2985.21	4032.86	CCL21_CCR7	FL
aeokjhde-1	0	2990.14	4020.42	CCL21_CCR7	FL
aeokkbli-1	0	2991.72	4026.61	CCL21_CCR7	FL
aeokmkni-1	0	2985.91	4025.98	CCL21_CCR7	FL
aeokpoak-1	0	2981.55	4023.25	CCL21_CCR7	FL
aeolbblf-1	0	2984.52	4009.63	CCL21_CCR7	FL
aeoleojo-1	0	2989.38	4010.38	CCL21_CCR7	FL
aeoligih-1	0	2989.76	3988.93	CCL21_CCR7	FL
aeoljidg-1	0	2992.02	3996.93	CCL21_CCR7	FL
aeolkjif-1	0	2997.42	3993.18	CCL21_CCR7	FL
aeolllmp-1	0	2991.21	3992.3	CCL21_CCR7	FL
aeolmpia-1	0	2984.49	3988.11	CCL21_CCR7	FL
aeolnjjo-1	1	2982.81	4005.88	CCL21_CCR7	FL
aeolpnij-1	0	2987.27	4004.28	CCL21_CCR7	FL
aeomamjg-1	0	2985.3	4000.44	CCL21_CCR7	FL
aeomboeb-1	0	2984.42	3992.99	CCL21_CCR7	FL
aeomcgjp-1	0	2983.39	4044.05	CCL21_CCR7	FL
aeomdchc-1	0	2977.75	4056.11	CCL21_CCR7	FL
aeomipcc-1	0	2985.74	4052.86	CCL21_CCR7	FL
aeomkofn-1	0	2979	4050.11	CCL21_CCR7	FL
aeomlggm-1	0	2983.6	4058.14	CCL21_CCR7	FL
aeommaoj-1	0	2978.6	4064	CCL21_CCR7	FL
aeommhhb-1	0	2986.02	4063.82	CCL21_CCR7	FL
aeonagpd-1	0	2977.61	4059.58	CCL21_CCR7	FL
aeonahma-1	0	2972.14	4056.99	CCL21_CCR7	FL
aeonfgea-1	0	2966.94	4060.21	CCL21_CCR7	FL
aeongajj-1	0	2959.05	4048.31	CCL21_CCR7	FL
aeonodhm-1	0	2961.77	4069.07	CCL21_CCR7	FL
aeonpplm-1	0	2961.15	4062.17	CCL21_CCR7	FL
aeoocdkm-1	0	2960.5	4056.82	CCL21_CCR7	FL
aeoodape-1	0	2980.4	4015.35	CCL21_CCR7	FL
aeoohjbo-1	0	2978.54	4032.93	CCL21_CCR7	FL
aeookogi-1	0	2979.99	4027.63	CCL21_CCR7	FL
aeoonkbf-1	0	2977.24	4010.03	CCL21_CCR7	FL
aeoonpij-1	3	2966.11	4033.05	CCL21_CCR7	FL
aeopdndf-1	0	2965.21	4044.59	CCL21_CCR7	FL
aeophgbh-1	0	2976.14	4039.23	CCL21_CCR7	FL
aeopiglh-1	1	2971.19	4035.43	CCL21_CCR7	FL
aeopijef-1	1	2965.03	4016.47	CCL21_CCR7	FL
aeopjinm-1	0	2966.03	4021.81	CCL21_CCR7	FL
aeopjjke-1	0	2972.73	4017.33	CCL21_CCR7	FL
aeopnfdj-1	0	2970.19	4010.71	CCL21_CCR7	FL
aeopomfd-1	0	2965.53	4026.3	CCL21_CCR7	FL
aepaaona-1	0	2972.78	4029.66	CCL21_CCR7	FL
aepaccmb-1	0	2958.67	4030.35	CCL21_CCR7	FL
aepaedmc-1	0	2965.23	3998.94	CCL21_CCR7	FL
aepagcek-1	0	2958.38	3995.8	CCL21_CCR7	FL
aepagmch-1	0	2957.8	4015.1	CCL21_CCR7	FL
aepahgdm-1	0	2958.64	4022.69	CCL21_CCR7	FL
aepahpll-1	0	2932.81	3961.23	CCL21_CCR7	FL
aepaidpj-1	0	2940.63	3976.73	CCL21_CCR7	FL
aepakfjj-1	0	2934.12	3970.72	CCL21_CCR7	FL
aepalaeg-1	0	2939.72	3968.68	CCL21_CCR7	FL
aepalojd-1	0	2940.67	3962.27	CCL21_CCR7	FL
aepameoa-1	0	2944.34	3967.7	CCL21_CCR7	FL
aepaobbc-1	0	2949.24	3975.95	CCL21_CCR7	FL
aepbdemd-1	0	2946.35	3972.39	CCL21_CCR7	FL
aepbdmmb-1	0	2946.41	3964.01	CCL21_CCR7	FL
aepbebdk-1	0	2953.55	3962.25	CCL21_CCR7	FL
aepbhclc-1	0	2954.74	3973.02	CCL21_CCR7	FL
aepbigfg-1	0	2952.73	3965.96	CCL21_CCR7	FL
aepbjehb-1	0	2958.8	3966.7	CCL21_CCR7	FL
aepbkepd-1	0	2939.47	4000.16	CCL21_CCR7	FL
aepbkjle-1	0	2936.21	4010.38	CCL21_CCR7	FL
aepblpjf-1	0	2931.94	4002.54	CCL21_CCR7	FL
aepbmcni-1	0	2936.66	3991.94	CCL21_CCR7	FL
aepbnncf-1	0	2934.34	3996.74	CCL21_CCR7	FL
aepcedkc-1	0	2946.01	4005.93	CCL21_CCR7	FL
aepcenai-1	0	2941.8	4012.87	CCL21_CCR7	FL
aepcjjok-1	0	2950.21	4009.78	CCL21_CCR7	FL
aepcmadn-1	0	2945.38	3992.57	CCL21_CCR7	FL
aepdbbfo-1	0	2944.64	4001.06	CCL21_CCR7	FL
aepdcbbg-1	0	2941.2	3995.09	CCL21_CCR7	FL
aepdchlo-1	0	2957.07	3990.46	CCL21_CCR7	FL
aepdebbn-1	0	2953.09	4001.27	CCL21_CCR7	FL
aepdembh-1	0	2952.33	3991.55	CCL21_CCR7	FL
aepdmlko-1	0	2957.3	3985.32	CCL21_CCR7	FL
aepdmncd-1	0	2949.03	3982.9	CCL21_CCR7	FL
aepdnalf-1	0	2959.16	3981.14	CCL21_CCR7	FL
aepdnkpo-1	0	2945.47	3988.04	CCL21_CCR7	FL
aepeabfk-1	0	2938.8	3980.79	CCL21_CCR7	FL
aepeahob-1	0	2934.61	3985.73	CCL21_CCR7	FL
aepealka-1	0	2942.66	3984.38	CCL21_CCR7	FL
aepebdbc-1	0	3074.19	3968.02	CCL21_CCR7	FL
aepebdcl-1	0	3078.73	3975.13	CCL21_CCR7	FL
aepeenek-1	0	3074.06	3974.32	CCL21_CCR7	FL
aepefakh-1	0	3078.62	3970.45	CCL21_CCR7	FL
aepefjfc-1	0	3075.41	3983.67	CCL21_CCR7	FL
aepegafj-1	0	3075.3	3990.42	CCL21_CCR7	FL
aepehcen-1	0	3080.55	3986.67	CCL21_CCR7	FL
aepejcki-1	0	3065.54	3975.35	CCL21_CCR7	FL
aepejgob-1	0	3060.52	3978.84	CCL21_CCR7	FL
aepejokp-1	0	3071.8	3978.37	CCL21_CCR7	FL
aepekcjd-1	0	3070.46	3983.74	CCL21_CCR7	FL
aepengpd-1	0	3070.46	3969.11	CCL21_CCR7	FL
aepepool-1	0	3066.75	3979.59	CCL21_CCR7	FL
aepfbhbo-1	0	3055.71	4019	CCL21_CCR7	FL
aepfbpfp-1	0	3060.42	4019.84	CCL21_CCR7	FL
aepfebbn-1	0	3054.55	4024.33	CCL21_CCR7	FL
aepffdjn-1	0	3049.15	4019.69	CCL21_CCR7	FL
aepfhdil-1	0	3055.88	4042.16	CCL21_CCR7	FL
aepfmecf-1	0	3051.61	4041.9	CCL21_CCR7	FL
aepfmnda-1	0	3055.16	4037.48	CCL21_CCR7	FL
aepfnake-1	0	3064.51	4032.59	CCL21_CCR7	FL
aepfppna-1	0	3065.52	4042.55	CCL21_CCR7	FL
aepgeckd-1	0	3060.49	4036.59	CCL21_CCR7	FL
aepgfini-1	0	3056.97	4028.34	CCL21_CCR7	FL
aepghglj-1	0	3052.15	4032.2	CCL21_CCR7	FL
aepgkhgb-1	0	3082.58	3993.05	CCL21_CCR7	FL
aepglegd-1	0	3080.08	4000.13	CCL21_CCR7	FL
aepgmfca-1	0	3075.28	3998.85	CCL21_CCR7	FL
aepgnkdd-1	0	3070.98	3997.2	CCL21_CCR7	FL
aepgpceo-1	0	3069.95	4011.39	CCL21_CCR7	FL
aephajee-1	0	3081.2	4024.72	CCL21_CCR7	FL
aephcpbn-1	0	3081.34	4019.14	CCL21_CCR7	FL
aephfohe-1	0	3076.29	4017.72	CCL21_CCR7	FL
aephicci-1	0	3073.75	4008.58	CCL21_CCR7	FL
aephiklg-1	0	3071.09	4017.5	CCL21_CCR7	FL
aephkehp-1	0	3067.85	4002.89	CCL21_CCR7	FL
aephljog-1	0	3070.86	4005.67	CCL21_CCR7	FL
aephpigb-1	0	3059.14	3986.38	CCL21_CCR7	FL
aephpjii-1	0	3062.82	3996.79	CCL21_CCR7	FL
aepidieb-1	0	3057.94	3994.94	CCL21_CCR7	FL
aepieddj-1	0	3062.13	3988.78	CCL21_CCR7	FL
aepihhdd-1	0	3055.67	4006.42	CCL21_CCR7	FL
aepihjej-1	0	3050.79	4014.98	CCL21_CCR7	FL
aepiijig-1	0	3054.47	4012.36	CCL21_CCR7	FL
aepijhpc-1	0	3058.18	4002.87	CCL21_CCR7	FL
aepikggc-1	0	3062.72	4013.88	CCL21_CCR7	FL
aepillol-1	0	3066.05	4009.27	CCL21_CCR7	FL
aepioiop-1	0	3060.44	4008.67	CCL21_CCR7	FL
aepiokbf-1	0	3063.65	4003.35	CCL21_CCR7	FL
aepjagda-1	0	3101.77	4082.45	CCL21_CCR7	FL
aepjcdho-1	0	3105.78	4094.4	CCL21_CCR7	FL
aepjiabm-1	0	3102.52	4091.48	CCL21_CCR7	FL
aepjikmd-1	0	3112.75	4082.33	CCL21_CCR7	FL
aepjincj-1	0	3110.51	4095.82	CCL21_CCR7	FL
aepjmdmp-1	0	3114.99	4091.44	CCL21_CCR7	FL
aepjpodp-1	0	3112.1	4087.52	CCL21_CCR7	FL
aepkacmp-1	0	3108.85	4086.45	CCL21_CCR7	FL
aepkagoj-1	0	3118.61	4082.91	CCL21_CCR7	FL
aepkapab-1	0	3122.4	4090.44	CCL21_CCR7	FL
aepkbdkp-1	0	3121.19	4086	CCL21_CCR7	FL
aepkdfff-1	0	3107.77	4122.29	CCL21_CCR7	FL
aepkeaod-1	0	3104.94	4133.42	CCL21_CCR7	FL
aepkejlj-1	0	3121.59	4117.38	CCL21_CCR7	FL
aepkfhhl-1	0	3121.04	4125.64	CCL21_CCR7	FL
aepkfjbm-1	0	3115.55	4123.39	CCL21_CCR7	FL
aepkiomo-1	0	3113.04	4144.86	CCL21_CCR7	FL
aepknfdc-1	0	3107.02	4153.76	CCL21_CCR7	FL
aepknpla-1	0	3102.13	4151.6	CCL21_CCR7	FL
aepkppnk-1	0	3105.84	4146.02	CCL21_CCR7	FL
aeplahab-1	0	3118.73	4143.74	CCL21_CCR7	FL
aepldiib-1	0	3122.97	4148.75	CCL21_CCR7	FL
aepldjjc-1	0	3116.28	4129.22	CCL21_CCR7	FL
aepldmpn-1	1	3116.15	4138.82	CCL21_CCR7	FL
aeplekkk-1	0	3113.34	4133.87	CCL21_CCR7	FL
aeplenoi-1	5	3119.96	4134.54	CCL21_CCR7	FL
aeplgion-1	0	3112.02	4130.4	CCL21_CCR7	FL
aeplgjij-1	1	3117.99	4097.32	CCL21_CCR7	FL
aeplgmpl-1	1	3117.04	4103	CCL21_CCR7	FL
aeplibco-1	0	3107.33	4111.1	CCL21_CCR7	FL
aeplkbgg-1	0	3105.14	4106.49	CCL21_CCR7	FL
aeplkika-1	0	3111.01	4105.23	CCL21_CCR7	FL
aeplofgm-1	0	3109.98	4100.26	CCL21_CCR7	FL
aeplonhk-1	1	3104.45	4100.94	CCL21_CCR7	FL
aeplpoof-1	0	3090.07	4086.11	CCL21_CCR7	FL
aepmachi-1	1	3091.08	4094.62	CCL21_CCR7	FL
aepmaein-1	1	3088.03	4091.22	CCL21_CCR7	FL
aepmciip-1	0	3089.78	4138.06	CCL21_CCR7	FL
aepmcjgi-1	0	3082.36	4149.34	CCL21_CCR7	FL
aepmcndo-1	0	3087.4	4146.1	CCL21_CCR7	FL
aepmfbdg-1	0	3096.64	4141.42	CCL21_CCR7	FL
aepmfmpl-1	0	3094.33	4136.62	CCL21_CCR7	FL
aepmibjh-1	0	3090.78	4142.19	CCL21_CCR7	FL
aepmjbde-1	0	3085.05	4139.57	CCL21_CCR7	FL
aepmkdce-1	0	3093.69	4124.4	CCL21_CCR7	FL
aepmkjlg-1	0	3099.98	4105.67	CCL21_CCR7	FL
aepnamcc-1	1	3100.33	4099.02	CCL21_CCR7	FL
aepnbche-1	0	3093.4	4111.71	CCL21_CCR7	FL
aepnbkpc-1	1	3094.15	4100.28	CCL21_CCR7	FL
aepnkgfl-1	2	3088.51	4104.26	CCL21_CCR7	FL
aepnkikj-1	0	3090.6	4121.81	CCL21_CCR7	FL
aepnljnk-1	0	3085.44	4120.63	CCL21_CCR7	FL
aepnooik-1	10	3086.62	4097.03	CCL21_CCR7	FL
aepnpgca-1	0	3052.71	4048.13	CCL21_CCR7	FL
aepoahaa-1	0	3063.12	4051.33	CCL21_CCR7	FL
aepobbgk-1	0	3058.89	4047.37	CCL21_CCR7	FL
aepobegh-1	0	3052.88	4056.85	CCL21_CCR7	FL
aepodpei-1	0	3056.58	4053.46	CCL21_CCR7	FL
aepoehlb-1	0	3063.79	4072.72	CCL21_CCR7	FL
aepompem-1	0	3065.35	4079.18	CCL21_CCR7	FL
aeponegd-1	0	3068.54	4073.95	CCL21_CCR7	FL
aepooeal-1	0	3056.77	4067.79	CCL21_CCR7	FL
aepopcng-1	0	3049.44	4076.86	CCL21_CCR7	FL
aeppboad-1	0	3054.08	4076.67	CCL21_CCR7	FL
aeppdgbi-1	0	3065.29	4058.51	CCL21_CCR7	FL
aeppdjde-1	0	3060.76	4066.31	CCL21_CCR7	FL
aeppdocg-1	0	3064.42	4065.33	CCL21_CCR7	FL
aepphfoh-1	0	3060.23	4062.2	CCL21_CCR7	FL
aeppkdak-1	0	3069.3	4121.33	CCL21_CCR7	FL
aeppkmap-1	0	3073.43	4130.09	CCL21_CCR7	FL
aeppledf-1	1	3069.57	4126.41	CCL21_CCR7	FL
aepplolh-1	0	3073.19	4145.75	CCL21_CCR7	FL
afaabocg-1	0	3078.91	4155.68	CCL21_CCR7	FL
afaaepjn-1	0	3080.68	4152.68	CCL21_CCR7	FL
afaaipbm-1	0	3067.11	4149.75	CCL21_CCR7	FL
afaajped-1	0	3074.02	4135.45	CCL21_CCR7	FL
afaalnho-1	0	3076.76	4143.43	CCL21_CCR7	FL
afaambnh-1	0	3079.74	4138.45	CCL21_CCR7	FL
afaamgna-1	2	3082.58	4110	CCL21_CCR7	FL
afaanlmb-1	0	3075.67	4118.34	CCL21_CCR7	FL
afaaolhl-1	8	3080.65	4115.38	CCL21_CCR7	FL
afaaopep-1	0	3070.18	4115.27	CCL21_CCR7	FL
afabbnll-1	0	3064.29	4123.47	CCL21_CCR7	FL
afabcjcp-1	0	3048.64	4126.74	CCL21_CCR7	FL
afabjehb-1	1	3061.96	4120.38	CCL21_CCR7	FL
afabkhhk-1	0	3060.07	4114.9	CCL21_CCR7	FL
afableke-1	0	3058.16	4135.67	CCL21_CCR7	FL
afabnmin-1	0	3056.27	4151.17	CCL21_CCR7	FL
afabompf-1	0	3061.2	4148.53	CCL21_CCR7	FL
afacaaei-1	0	3064.97	4142.18	CCL21_CCR7	FL
afacahpj-1	0	3058.77	4140.95	CCL21_CCR7	FL
afacgand-1	0	3062.77	4136.45	CCL21_CCR7	FL
afaciiop-1	0	3058.39	4130.55	CCL21_CCR7	FL
afacjeki-1	0	3048.79	4129.98	CCL21_CCR7	FL
afacledl-1	0	3047.85	4155.68	CCL21_CCR7	FL
afacndhb-1	2	3052.68	4136.13	CCL21_CCR7	FL
afacpplg-1	0	3082.35	4057.9	CCL21_CCR7	FL
afadblan-1	0	3081.09	4063.15	CCL21_CCR7	FL
afadcmdc-1	0	3074.88	4062.46	CCL21_CCR7	FL
afadipcn-1	0	3070.35	4061.11	CCL21_CCR7	FL
afadngdb-1	0	3083.04	4087.84	CCL21_CCR7	FL
afadnkdp-1	0	3079.76	4104.68	CCL21_CCR7	FL
afadpahp-1	0	3082.92	4101.5	CCL21_CCR7	FL
afaeacid-1	0	3077.04	4100.07	CCL21_CCR7	FL
afaedhkb-1	0	3077.77	4091.42	CCL21_CCR7	FL
afaegboe-1	0	3068.19	4092.43	CCL21_CCR7	FL
afaeghgm-1	0	3073.12	4102.65	CCL21_CCR7	FL
afaehjee-1	0	3074.2	4089.32	CCL21_CCR7	FL
afaekpgd-1	0	3069.73	4087.91	CCL21_CCR7	FL
afaelhhd-1	0	3078.22	4068.19	CCL21_CCR7	FL
afaemipk-1	0	3079.33	4073.39	CCL21_CCR7	FL
afaenmcg-1	0	3073.29	4069.44	CCL21_CCR7	FL
afaeogki-1	0	3069.59	4068.28	CCL21_CCR7	FL
afaeopjo-1	0	3020.85	4049.94	CCL21_CCR7	FL
afafdpgi-1	0	3020.72	4045.38	CCL21_CCR7	FL
afaffkpf-1	0	3023.71	4065.5	CCL21_CCR7	FL
afaffnaf-1	0	3028.29	4067.51	CCL21_CCR7	FL
afafgkpp-1	0	3019.22	4067.89	CCL21_CCR7	FL
afafhpno-1	0	3032.77	4064.34	CCL21_CCR7	FL
afafkigd-1	0	3036.06	4078.03	CCL21_CCR7	FL
afaflkfm-1	0	3035.09	4068.74	CCL21_CCR7	FL
afafmilb-1	0	3026.63	4059.53	CCL21_CCR7	FL
afafnbok-1	0	3021.51	4061.16	CCL21_CCR7	FL
afafoiek-1	0	3032.23	4056.46	CCL21_CCR7	FL
afagdddh-1	0	3007.62	4106.35	CCL21_CCR7	FL
afagjdfn-1	0	3012.41	4114.6	CCL21_CCR7	FL
afahcnan-1	0	3005.01	4110.81	CCL21_CCR7	FL
afahgonb-1	0	3017.5	4109.59	CCL21_CCR7	FL
afahkjbo-1	0	3011.6	4153	CCL21_CCR7	FL
afahonif-1	0	3003.57	4153.33	CCL21_CCR7	FL
afaiaabc-1	0	2999.22	4153.78	CCL21_CCR7	FL
afaibjhm-1	0	3015.72	4150.11	CCL21_CCR7	FL
afaihgep-1	0	3007.1	4149.91	CCL21_CCR7	FL
afaiioea-1	0	3005.17	4132.92	CCL21_CCR7	FL
afaikfln-1	0	3013.63	4144.81	CCL21_CCR7	FL
afaimadc-1	0	3006.36	4142.83	CCL21_CCR7	FL
afainlbm-1	2	3018.18	4139.64	CCL21_CCR7	FL
afaipbma-1	0	3005.81	4119.35	CCL21_CCR7	FL
afaipgnb-1	0	3002	4122.7	CCL21_CCR7	FL
afajcili-1	0	3027.38	4102.81	CCL21_CCR7	FL
afajfkbi-1	0	3021.22	4109	CCL21_CCR7	FL
afajggnb-1	0	3025.04	4106.02	CCL21_CCR7	FL
afajgnac-1	0	3036.17	4154.85	CCL21_CCR7	FL
afajhjde-1	0	3025.63	4151.21	CCL21_CCR7	FL
afajifpp-1	0	3030.45	4154.47	CCL21_CCR7	FL
afajlmgd-1	0	3033.19	4148.93	CCL21_CCR7	FL
afajmgfi-1	0	3021.72	4132.92	CCL21_CCR7	FL
afajnknp-1	0	3029.59	4138.37	CCL21_CCR7	FL
afajpjmb-1	0	3025.22	4135.9	CCL21_CCR7	FL
afakbffe-1	0	3022.72	4120.27	CCL21_CCR7	FL
afakchjn-1	0	3026.75	4129.81	CCL21_CCR7	FL
afakfcld-1	0	3027.39	4124.94	CCL21_CCR7	FL
afakgfkb-1	0	3047.44	4119.01	CCL21_CCR7	FL
afakmmmm-1	0	3036.08	4123.67	CCL21_CCR7	FL
afakpapa-1	2	3037.76	4119.41	CCL21_CCR7	FL
afakpiip-1	0	3033.26	4102.79	CCL21_CCR7	FL
afakpmmo-1	0	3040.04	4114.65	CCL21_CCR7	FL
afakpock-1	0	3044.22	4109.95	CCL21_CCR7	FL
afalbocp-1	0	3020.65	4082.64	CCL21_CCR7	FL
afaledmi-1	0	3026.58	4080.5	CCL21_CCR7	FL
afalfcoi-1	0	3023.35	4075.06	CCL21_CCR7	FL
afalihjj-1	0	3033.06	4082.83	CCL21_CCR7	FL
afambjbe-1	0	3039.88	4089.92	CCL21_CCR7	FL
afamddmo-1	0	3036.25	4086.88	CCL21_CCR7	FL
afamfhib-1	0	3027.64	4086.24	CCL21_CCR7	FL
afamgcka-1	0	3040.79	4079.84	CCL21_CCR7	FL
afamlibf-1	0	3047.34	4080.8	CCL21_CCR7	FL
afammeab-1	0	3006.8	4082.35	CCL21_CCR7	FL
afamnbfb-1	0	3016.4	4080.54	CCL21_CCR7	FL
afanakoi-1	0	3013.96	4072.48	CCL21_CCR7	FL
afanbeac-1	0	3008.37	4073.09	CCL21_CCR7	FL
afanbjbg-1	0	3009.88	4088.57	CCL21_CCR7	FL
afanbpif-1	0	3011.65	4097.16	CCL21_CCR7	FL
afandcdo-1	0	3015.55	4086.95	CCL21_CCR7	FL
afangekm-1	0	3005.59	4085.47	CCL21_CCR7	FL
afannijp-1	0	3000.71	4079.13	CCL21_CCR7	FL
afanokaj-1	0	2999.4	4102.81	CCL21_CCR7	FL
afaobfhg-1	0	3002.49	4095.35	CCL21_CCR7	FL
afaobook-1	0	3000.68	4087.32	CCL21_CCR7	FL
afaofajj-1	0	2997.01	4083.56	CCL21_CCR7	FL
afaoghob-1	0	3101.85	4001.34	CCL21_CCR7	FL
afaohnjm-1	0	3100.53	4007.72	CCL21_CCR7	FL
afaojnpj-1	0	3096.27	3993.13	CCL21_CCR7	FL
afapdhkm-1	0	3098.77	4014.85	CCL21_CCR7	FL
afaphicd-1	0	3089.09	4016.4	CCL21_CCR7	FL
afaphngk-1	0	3101.91	4017.45	CCL21_CCR7	FL
afaphomc-1	0	3093.91	4023.69	CCL21_CCR7	FL
afapihgo-1	0	3096.13	4019.6	CCL21_CCR7	FL
afapkkhg-1	0	3092.34	4006.78	CCL21_CCR7	FL
afapkolm-1	0	3094.52	4012.58	CCL21_CCR7	FL
afapoeml-1	0	3088.69	4009.14	CCL21_CCR7	FL
afbaaifa-1	0	3090.48	3996.73	CCL21_CCR7	FL
afbaailg-1	0	3091.94	4001.34	CCL21_CCR7	FL
afbabnel-1	0	3086.57	3997.22	CCL21_CCR7	FL
afbacgnn-1	0	3118.9	4064.16	CCL21_CCR7	FL
afbafnae-1	0	3113.09	4069.26	CCL21_CCR7	FL
afbafnhb-1	0	3119.13	4074.36	CCL21_CCR7	FL
afbagehl-1	0	3121.33	4066.76	CCL21_CCR7	FL
afbahefi-1	0	3104.52	4070.34	CCL21_CCR7	FL
afbahjdh-1	0	3111.09	4077.43	CCL21_CCR7	FL
afbakkpa-1	0	3104.13	4078.69	CCL21_CCR7	FL
afbamghm-1	0	3108.62	4071.44	CCL21_CCR7	FL
afbamlkm-1	0	3122.27	4050.91	CCL21_CCR7	FL
afbanpjg-1	0	3121.01	4057.51	CCL21_CCR7	FL
afbbblip-1	1	3116.23	4053.57	CCL21_CCR7	FL
afbbcmob-1	0	3106.72	4052.83	CCL21_CCR7	FL
afbbcopd-1	0	3109.2	4064.1	CCL21_CCR7	FL
afbbdiop-1	0	3103.42	4062.37	CCL21_CCR7	FL
afbbdnnl-1	0	3102.39	4055.53	CCL21_CCR7	FL
afbbfngo-1	3	3096.2	4034.23	CCL21_CCR7	FL
afbbgpgm-1	0	3102.28	4031.03	CCL21_CCR7	FL
afbblmep-1	0	3084.61	4029.03	CCL21_CCR7	FL
afbbmmof-1	0	3097.02	4029.94	CCL21_CCR7	FL
afbbnakl-1	0	3092.5	4057.69	CCL21_CCR7	FL
afbbocbb-1	0	3099.28	4058.65	CCL21_CCR7	FL
afbboocg-1	0	3084.9	4069.13	CCL21_CCR7	FL
afbcgagf-1	0	3095.73	4062.2	CCL21_CCR7	FL
afbcjimc-1	0	3094.96	4066.22	CCL21_CCR7	FL
afbcmblb-1	1	3086.62	4039.77	CCL21_CCR7	FL
afbcmmmh-1	0	3091.32	4045.21	CCL21_CCR7	FL
afbcpfbe-1	0	3093.6	4039.96	CCL21_CCR7	FL
afbddmai-1	0	3113.1	4022.99	CCL21_CCR7	FL
afbdheep-1	0	3122.46	4020.25	CCL21_CCR7	FL
afbdhlih-1	0	3118.92	4013.62	CCL21_CCR7	FL
afbdkbjo-1	0	3106.26	4014.11	CCL21_CCR7	FL
afbdkega-1	0	3110.01	4017.61	CCL21_CCR7	FL
afbdliad-1	0	3113.22	4014.69	CCL21_CCR7	FL
afbeaaaf-1	0	3107.41	4005.71	CCL21_CCR7	FL
afbebdjc-1	0	3116.16	4008.74	CCL21_CCR7	FL
afbeblbc-1	0	3122.72	4006.33	CCL21_CCR7	FL
afbedhoe-1	5	3105.94	4034.28	CCL21_CCR7	FL
afbefdac-1	0	3122.78	4045.83	CCL21_CCR7	FL
afbeggbj-1	4	3124.47	4042.18	CCL21_CCR7	FL
afbeggma-1	0	3118.67	4037.71	CCL21_CCR7	FL
afbeghnf-1	3	3110.75	4030.14	CCL21_CCR7	FL
afbegimc-1	0	3116.22	4030.92	CCL21_CCR7	FL
afbenepg-1	0	3034.13	4020.75	CCL21_CCR7	FL
afbeodng-1	0	3037.53	4027.39	CCL21_CCR7	FL
afbepaol-1	0	3044.66	4020.06	CCL21_CCR7	FL
afbfdhek-1	0	3041.84	4045.74	CCL21_CCR7	FL
afbfdjop-1	0	3038.53	4061.05	CCL21_CCR7	FL
afbfeadc-1	0	3043.43	4031.24	CCL21_CCR7	FL
afbfekff-1	0	3038.93	4032.65	CCL21_CCR7	FL
afbffhlk-1	0	3033.53	4039.5	CCL21_CCR7	FL
afbfjnbk-1	0	3047.34	4047.65	CCL21_CCR7	FL
afbflpnn-1	0	3036.31	4005.08	CCL21_CCR7	FL
afbfnkpg-1	0	3039.8	4018.06	CCL21_CCR7	FL
afbfoamo-1	0	3043.47	4015.27	CCL21_CCR7	FL
afbfpgjh-1	2	3034.63	3977.25	CCL21_CCR7	FL
afbfpmpl-1	3	3041.08	3992.51	CCL21_CCR7	FL
afbgbpil-1	11	3039.6	3985.96	CCL21_CCR7	FL
afbgcfhm-1	0	3041.13	3981.19	CCL21_CCR7	FL
afbghado-1	0	3000.45	4017.98	CCL21_CCR7	FL
afbgiegm-1	1	3002.05	4050.31	CCL21_CCR7	FL
afbgjbhd-1	1	3001.75	4045.04	CCL21_CCR7	FL
afbgjobe-1	0	3000.64	4056.72	CCL21_CCR7	FL
afbgoblm-1	0	3003.58	4061.9	CCL21_CCR7	FL
afbgofkc-1	0	2995.55	4058.63	CCL21_CCR7	FL
afbhdjol-1	1	3008.93	4042.94	CCL21_CCR7	FL
afbhecll-1	0	3007.19	4057.45	CCL21_CCR7	FL
afbheobk-1	0	3007.63	4052.4	CCL21_CCR7	FL
afbhgmjn-1	0	3012.71	4053.23	CCL21_CCR7	FL
afbhgpcm-1	0	3014.68	4046.06	CCL21_CCR7	FL
afbhhmlo-1	0	3012.37	4019.2	CCL21_CCR7	FL
afbhibie-1	0	3011.52	4038.15	CCL21_CCR7	FL
afbhkgic-1	0	3008.73	4035.43	CCL21_CCR7	FL
afbhlaic-1	0	3015.92	4027.82	CCL21_CCR7	FL
afbhoifa-1	0	2999.02	3989.02	CCL21_CCR7	FL
afbhpifh-1	0	2997.12	4002.08	CCL21_CCR7	FL
afbhpleo-1	0	2997	4013.11	CCL21_CCR7	FL
afbibmod-1	0	3002.86	4009.04	CCL21_CCR7	FL
afbicbom-1	0	2995.37	4008.02	CCL21_CCR7	FL
afbicigo-1	0	3014.98	3998.39	CCL21_CCR7	FL
afbicmkf-1	0	3008.46	4012.26	CCL21_CCR7	FL
afbidiae-1	0	3009.37	4007.5	CCL21_CCR7	FL
afbiecba-1	0	3009.6	4002.83	CCL21_CCR7	FL
afbifhcn-1	0	3007.25	3999.21	CCL21_CCR7	FL
afbiggna-1	0	3010.91	3989.19	CCL21_CCR7	FL
afbiigkp-1	0	3010.22	3994.78	CCL21_CCR7	FL
afbimood-1	0	3004.6	3993.66	CCL21_CCR7	FL
afbioiia-1	0	3028.16	3985.64	CCL21_CCR7	FL
afbjaopi-1	0	3022.68	3988.29	CCL21_CCR7	FL
afbjdnof-1	2	3032.62	3987.44	CCL21_CCR7	FL
afbjemcg-1	0	3025.97	4026.6	CCL21_CCR7	FL
afbjngol-1	0	3024.21	4033.43	CCL21_CCR7	FL
afbjpgei-1	0	3033.24	4031.25	CCL21_CCR7	FL
afbkabjl-1	9	3028.87	4007.89	CCL21_CCR7	FL
afbkcnhe-1	0	3029.76	4022.39	CCL21_CCR7	FL
afbkdhdn-1	2	3032.06	3999.16	CCL21_CCR7	FL
afbkffch-1	0	3030.71	4003.45	CCL21_CCR7	FL
afbkfnpp-1	1	3021.15	3994.22	CCL21_CCR7	FL
afbkhclo-1	0	3019.26	4017.03	CCL21_CCR7	FL
afbklgob-1	0	3020.65	4010.61	CCL21_CCR7	FL
afbkokjl-1	0	3021.33	4004.77	CCL21_CCR7	FL
afbkpdlp-1	0	3019.7	4000.01	CCL21_CCR7	FL
afblakec-1	0	3019.41	3812.57	CCL21_CCR7	FL
afblcafi-1	0	3019.57	3804.01	CCL21_CCR7	FL
afbldhad-1	0	3025.73	3820.85	CCL21_CCR7	FL
afblhhhp-1	0	3021.63	3824.27	CCL21_CCR7	FL
afbljaij-1	1	3017.67	3819.93	CCL21_CCR7	FL
afblkkeh-1	0	3033.4	3818.59	CCL21_CCR7	FL
afbllbni-1	0	3039.17	3824.44	CCL21_CCR7	FL
afblmgmo-1	0	3034.28	3823.89	CCL21_CCR7	FL
afblmjib-1	0	3005.38	3840.42	CCL21_CCR7	FL
afblmlpj-1	0	3011.79	3839.07	CCL21_CCR7	FL
afbmakip-1	0	3006.14	3847.59	CCL21_CCR7	FL
afbmbcei-1	0	3009.14	3854.01	CCL21_CCR7	FL
afbmecbp-1	1	3014.93	3853.44	CCL21_CCR7	FL
afbmhicg-1	0	3010.36	3848.27	CCL21_CCR7	FL
afbmioon-1	0	3001.19	3845.44	CCL21_CCR7	FL
afbmkalo-1	0	3001.5	3851.44	CCL21_CCR7	FL
afbmmcen-1	0	2997.73	3846.99	CCL21_CCR7	FL
afbmpjhk-1	1	3043	3827.47	CCL21_CCR7	FL
afbnhjfh-1	0	3041.52	3834.65	CCL21_CCR7	FL
afbnkbgb-1	0	3046.2	3835.04	CCL21_CCR7	FL
afbnmpci-1	0	3050.18	3830.07	CCL21_CCR7	FL
afbnnhdf-1	0	3023.54	3827.83	CCL21_CCR7	FL
afbnpjdc-1	6	3017.31	3834.51	CCL21_CCR7	FL
afbnpkbd-1	0	3026.57	3830.95	CCL21_CCR7	FL
afbogaao-1	2	3030.4	3829.11	CCL21_CCR7	FL
afbogoho-1	5	3029.93	3838.63	CCL21_CCR7	FL
afbokmhf-1	0	3035.96	3835.76	CCL21_CCR7	FL
afbolipp-1	0	3015.73	3807.3	CCL21_CCR7	FL
afbomdhd-1	0	3014.09	3815.29	CCL21_CCR7	FL
afbopakl-1	0	3014.35	3811.69	CCL21_CCR7	FL
afbopcbn-1	0	3013.44	3818.94	CCL21_CCR7	FL
afbpfafn-1	0	3008	3831.33	CCL21_CCR7	FL
afbpgpka-1	0	3016.06	3828.15	CCL21_CCR7	FL
afbpkago-1	0	3001.93	3827.26	CCL21_CCR7	FL
afbpkepo-1	0	3008.13	3824.2	CCL21_CCR7	FL
afbpmfno-1	0	3002.02	3808.79	CCL21_CCR7	FL
afbpmgeo-1	0	3007.17	3816.12	CCL21_CCR7	FL
afbpnbio-1	0	3001.53	3818.72	CCL21_CCR7	FL
afbpndbe-1	0	2996.24	3816.16	CCL21_CCR7	FL
afbpnkmm-1	0	3031.53	3862.76	CCL21_CCR7	FL
afcacaio-1	0	3038.63	3857.5	CCL21_CCR7	FL
afcagchc-1	0	3034.36	3856.02	CCL21_CCR7	FL
afcakgcp-1	0	3015.24	3862.06	CCL21_CCR7	FL
afcambkl-1	0	3014.15	3874	CCL21_CCR7	FL
afcaoeim-1	0	3018.25	3875.28	CCL21_CCR7	FL
afcaoemn-1	0	3014.28	3868.1	CCL21_CCR7	FL
afcapnoh-1	0	3020.87	3868.91	CCL21_CCR7	FL
afcbffno-1	0	3029.76	3874.62	CCL21_CCR7	FL
afcbfnoc-1	0	3024.48	3874.43	CCL21_CCR7	FL
afcbfplh-1	0	3026.26	3867.02	CCL21_CCR7	FL
afcbiehd-1	0	3027.8	3856.18	CCL21_CCR7	FL
afcbimnc-1	1	3021.32	3879.35	CCL21_CCR7	FL
afcbkfkd-1	1	3024.95	3884.06	CCL21_CCR7	FL
afcbkmli-1	0	3017.33	3883.23	CCL21_CCR7	FL
afcbllnd-1	0	3021.73	3887.17	CCL21_CCR7	FL
afcbmdke-1	0	3024.41	3893.96	CCL21_CCR7	FL
afcbmngi-1	0	3023.78	3890.59	CCL21_CCR7	FL
afcbpdfb-1	4	3018.22	3893.4	CCL21_CCR7	FL
afcbpnmb-1	0	3031.24	3892.22	CCL21_CCR7	FL
afccbmai-1	0	3027.86	3887.97	CCL21_CCR7	FL
afccfann-1	1	3033.67	3882.64	CCL21_CCR7	FL
afccfeep-1	0	3049.04	3857.1	CCL21_CCR7	FL
afcciija-1	0	3048.1	3866.04	CCL21_CCR7	FL
afccocia-1	0	3042.96	3861.78	CCL21_CCR7	FL
afccpdki-1	0	3045.52	3877.82	CCL21_CCR7	FL
afcdbiac-1	0	3046.43	3882.88	CCL21_CCR7	FL
afcdfkma-1	0	3040.41	3880.79	CCL21_CCR7	FL
afcdfnma-1	0	3042.79	3869.2	CCL21_CCR7	FL
afcdgeae-1	0	3035.88	3876.31	CCL21_CCR7	FL
afcdhjaf-1	0	3046.6	3873.49	CCL21_CCR7	FL
afcdkdab-1	0	3040.29	3872.96	CCL21_CCR7	FL
afceabnj-1	0	3001.36	3856.7	CCL21_CCR7	FL
afcebdgd-1	0	3002.1	3870.35	CCL21_CCR7	FL
afcecdmg-1	0	2997.96	3863.01	CCL21_CCR7	FL
afceecod-1	0	3005.5	3863.51	CCL21_CCR7	FL
afceepgo-1	0	2997.44	3858.85	CCL21_CCR7	FL
afcehold-1	0	2998.8	3892.74	CCL21_CCR7	FL
afcejnjl-1	0	3004.36	3891.63	CCL21_CCR7	FL
afcejpna-1	0	3001.67	3882.67	CCL21_CCR7	FL
afceocee-1	0	3000.75	3887.7	CCL21_CCR7	FL
afcepnlp-1	0	3008.63	3877.41	CCL21_CCR7	FL
afcfdcnb-1	0	3006.38	3897.83	CCL21_CCR7	FL
afcfebgm-1	0	3007.54	3888.68	CCL21_CCR7	FL
afcfjklo-1	0	3013.23	3884.95	CCL21_CCR7	FL
afcflheg-1	0	3007.67	3858.35	CCL21_CCR7	FL
afcfmiae-1	0	3009.46	3866.28	CCL21_CCR7	FL
afcgccpl-1	0	3011.68	3859.86	CCL21_CCR7	FL
afcgdhae-1	8	3072.94	3812.71	CCL21_CCR7	FL
afcgflmo-1	0	3074.1	3828.52	CCL21_CCR7	FL
afcgjfni-1	0	3072.04	3842.37	CCL21_CCR7	FL
afcgjjfi-1	0	3078.55	3847.06	CCL21_CCR7	FL
afcglbhh-1	0	3082.41	3846.79	CCL21_CCR7	FL
afcgmnaf-1	0	3084.57	3841.73	CCL21_CCR7	FL
afcgoejg-1	0	3100.24	3826.01	CCL21_CCR7	FL
afcgpimf-1	0	3090.58	3840.33	CCL21_CCR7	FL
afcgppfk-1	0	3079.99	3836.21	CCL21_CCR7	FL
afchbhag-1	0	3086.42	3835.31	CCL21_CCR7	FL
afchbife-1	1	3079.76	3828.92	CCL21_CCR7	FL
afchcabe-1	0	3073.07	3869.58	CCL21_CCR7	FL
afchdkog-1	0	3083.17	3867.42	CCL21_CCR7	FL
afchgaki-1	0	3080.03	3873.63	CCL21_CCR7	FL
afchggjb-1	1	3077.57	3867.09	CCL21_CCR7	FL
afchppnh-1	0	3108.64	3851.8	CCL21_CCR7	FL
afcibjik-1	0	3104.23	3849.57	CCL21_CCR7	FL
afciedea-1	1	3109.61	3870.98	CCL21_CCR7	FL
afcifiij-1	0	3105.18	3895.05	CCL21_CCR7	FL
afciikhd-1	0	3109.61	3864.24	CCL21_CCR7	FL
afcijoik-1	0	3093.81	3863.53	CCL21_CCR7	FL
afcikeeh-1	0	3104.91	3859.69	CCL21_CCR7	FL
afcimdaj-1	7	3096.25	3866.96	CCL21_CCR7	FL
afcjanmf-1	0	3080.66	3852.48	CCL21_CCR7	FL
afcjceec-1	0	3081.39	3859.02	CCL21_CCR7	FL
afcjgiog-1	0	3073.81	3857.87	CCL21_CCR7	FL
afcjoabf-1	0	3084.93	3855.16	CCL21_CCR7	FL
afcjomla-1	0	3095.9	3852.22	CCL21_CCR7	FL
afcjpnjp-1	0	3098.42	3857.47	CCL21_CCR7	FL
afckalem-1	0	3092.61	3858.23	CCL21_CCR7	FL
afckapip-1	0	3089.67	3854.11	CCL21_CCR7	FL
afckbkma-1	2	3023.72	3841.29	CCL21_CCR7	FL
afckckef-1	0	3022.24	3854.76	CCL21_CCR7	FL
afckefeb-1	2	3022.39	3848.06	CCL21_CCR7	FL
afckenph-1	0	3044.18	3855.25	CCL21_CCR7	FL
afcklala-1	0	3051.87	3880.17	CCL21_CCR7	FL
afcklela-1	0	3038.3	3850.53	CCL21_CCR7	FL
afckngpo-1	0	3028.05	3847.65	CCL21_CCR7	FL
afcknkog-1	0	3035.93	3846.33	CCL21_CCR7	FL
afckopjc-1	0	3041.83	3839.88	CCL21_CCR7	FL
afclaagc-1	0	3049.8	3850.36	CCL21_CCR7	FL
afcldagi-1	0	3043.33	3848.04	CCL21_CCR7	FL
afcleenb-1	0	3046.71	3842.83	CCL21_CCR7	FL
afclgnid-1	0	3053.88	3826.62	CCL21_CCR7	FL
afclkjia-1	0	3056.23	3816.65	CCL21_CCR7	FL
afcloglc-1	0	3057.93	3832.34	CCL21_CCR7	FL
afcmbgop-1	0	3060.43	3865.04	CCL21_CCR7	FL
afcmdkac-1	0	3058.78	3870.29	CCL21_CCR7	FL
afcmefcn-1	0	3053.43	3869.4	CCL21_CCR7	FL
afcmhdcc-1	0	3055.69	3863.82	CCL21_CCR7	FL
afcmhmlg-1	0	3055.27	3850.53	CCL21_CCR7	FL
afcmkgje-1	0	3055.9	3857.31	CCL21_CCR7	FL
afcmnnnh-1	0	3059.75	3854.84	CCL21_CCR7	FL
afcmpoie-1	0	3067.75	3844.94	CCL21_CCR7	FL
afcndcpo-1	0	3064.73	3861.18	CCL21_CCR7	FL
afcnlcdn-1	0	3067.32	3858.31	CCL21_CCR7	FL
afcnpjlo-1	0	3066.01	3851.97	CCL21_CCR7	FL
afcoajih-1	0	3068.24	3839.54	CCL21_CCR7	FL
afcoclme-1	0	3115.22	3875.27	CCL21_CCR7	FL
afcojddm-1	0	3084.72	3876.33	CCL21_CCR7	FL
afcojnlp-1	0	3099.18	3898.88	CCL21_CCR7	FL
afcooanl-1	1	3096.53	3883.66	CCL21_CCR7	FL
afcpaapf-1	0	3092.14	3883	CCL21_CCR7	FL
afcpdpkh-1	0	3088.6	3877.2	CCL21_CCR7	FL
afcpfakd-1	0	3102.27	3990.78	CCL21_CCR7	FL
afcpgaao-1	0	3122.08	3995.72	CCL21_CCR7	FL
afcpgnnb-1	0	3115.02	3993.17	CCL21_CCR7	FL
afcpnclg-1	0	3118.94	3990.29	CCL21_CCR7	FL
afcpomek-1	0	3105.29	3995.39	CCL21_CCR7	FL
afdahmja-1	0	3121.41	3971.51	CCL21_CCR7	FL
afdakdmn-1	0	3124.41	3976.19	CCL21_CCR7	FL
afdamole-1	0	3113.41	3966.38	CCL21_CCR7	FL
afdanmnc-1	0	3117.77	3980.64	CCL21_CCR7	FL
afdbackn-1	0	3110.57	3977.06	CCL21_CCR7	FL
afdbaikb-1	0	3116.18	3972.65	CCL21_CCR7	FL
afdbbbjn-1	0	3108.52	3981.86	CCL21_CCR7	FL
afdbclfj-1	0	3108.77	3965.01	CCL21_CCR7	FL
afdbgijg-1	0	3118.34	3928.69	CCL21_CCR7	FL
afdbhjmf-1	0	3113.48	3930.78	CCL21_CCR7	FL
afdbnklg-1	0	3124.18	3937.3	CCL21_CCR7	FL
afdcbemk-1	0	3116.27	3943.71	CCL21_CCR7	FL
afdcikhc-1	0	3114.41	3937.18	CCL21_CCR7	FL
afdcllpi-1	0	3107.6	3949.83	CCL21_CCR7	FL
afdclogk-1	0	3110.58	3960.06	CCL21_CCR7	FL
afdcnnmg-1	0	3106.89	3957.4	CCL21_CCR7	FL
afdcongg-1	0	3111.88	3953.14	CCL21_CCR7	FL
afddaaaj-1	0	3115.57	3959.52	CCL21_CCR7	FL
afddaffe-1	0	3123.72	3959.76	CCL21_CCR7	FL
afddbafe-1	0	3119.9	3954.06	CCL21_CCR7	FL
afddkknf-1	0	3115.96	3949.06	CCL21_CCR7	FL
afddpdcp-1	0	3108.61	3936.89	CCL21_CCR7	FL
afddpmjo-1	0	3103.15	3946.06	CCL21_CCR7	FL
afdebhlm-1	0	3109.16	3943.43	CCL21_CCR7	FL
afdebiig-1	0	3104.14	3940.62	CCL21_CCR7	FL
afdeccgf-1	0	3098.65	3951.65	CCL21_CCR7	FL
afdedkpd-1	0	3101.78	3953.21	CCL21_CCR7	FL
afdeelfe-1	1	3089.89	3981.76	CCL21_CCR7	FL
afdeknka-1	1	3090.51	3988.05	CCL21_CCR7	FL
afdelohm-1	0	3085.64	3984.43	CCL21_CCR7	FL
afdenbhd-1	12	3099.4	3978.78	CCL21_CCR7	FL
afdfacfe-1	0	3101.43	3984.12	CCL21_CCR7	FL
afdfifpp-1	0	3097.43	3988.26	CCL21_CCR7	FL
afdfodgk-1	1	3094.66	3982.64	CCL21_CCR7	FL
afdgacno-1	1	3099.91	3962.27	CCL21_CCR7	FL
afdgakme-1	0	3098.57	3974.2	CCL21_CCR7	FL
afdgechg-1	1	3086.19	3970.74	CCL21_CCR7	FL
afdgefom-1	1	3087.33	3963.22	CCL21_CCR7	FL
afdghffe-1	0	3102.12	3903.1	CCL21_CCR7	FL
afdgkoel-1	0	3112.37	3911.94	CCL21_CCR7	FL
afdglohb-1	0	3114.44	3907.42	CCL21_CCR7	FL
afdgncfh-1	0	3113.14	3900.37	CCL21_CCR7	FL
afdgnhcc-1	0	3109.22	3906.44	CCL21_CCR7	FL
afdgpdoo-1	0	3105.03	3918.43	CCL21_CCR7	FL
afdhcoaa-1	0	3108.59	3930.49	CCL21_CCR7	FL
afdhgaob-1	0	3111.68	3926.04	CCL21_CCR7	FL
afdhggjj-1	0	3106.85	3924.15	CCL21_CCR7	FL
afdhhkln-1	0	3110.18	3920.49	CCL21_CCR7	FL
afdhjgja-1	0	3117.11	3920.07	CCL21_CCR7	FL
afdhoipp-1	0	3119.83	3923.16	CCL21_CCR7	FL
afdicbbb-1	0	3120.07	3902.52	CCL21_CCR7	FL
afdicoaf-1	0	3117.66	3912.92	CCL21_CCR7	FL
afdicpba-1	0	3120.46	3908.05	CCL21_CCR7	FL
afdieokj-1	0	3032.72	3914.28	CCL21_CCR7	FL
afdiffbk-1	0	3028.47	3934.72	CCL21_CCR7	FL
afdififn-1	0	3030.91	3930.14	CCL21_CCR7	FL
afdiflae-1	0	3027.39	3923.42	CCL21_CCR7	FL
afdiljeh-1	0	3031.79	3919.79	CCL21_CCR7	FL
afdipjig-1	0	3027.37	3916.6	CCL21_CCR7	FL
afdjadah-1	0	3016.74	3960.56	CCL21_CCR7	FL
afdjdeoc-1	0	3018.09	3984.55	CCL21_CCR7	FL
afdjecgb-1	0	3018.86	3978.49	CCL21_CCR7	FL
afdjeiaj-1	0	3024.61	3940.2	CCL21_CCR7	FL
afdjkgih-1	0	3025.55	3960.19	CCL21_CCR7	FL
afdjkjee-1	0	3029.94	3957.23	CCL21_CCR7	FL
afdjlbcc-1	0	3022.18	3948.03	CCL21_CCR7	FL
afdjldnn-1	0	3019.97	3918.42	CCL21_CCR7	FL
afdjljpd-1	0	3021.95	3929.62	CCL21_CCR7	FL
afdjmepd-1	0	3021.52	3922.41	CCL21_CCR7	FL
afdjoand-1	0	3006.38	3960.18	CCL21_CCR7	FL
afdjogog-1	0	3013.12	3953.57	CCL21_CCR7	FL
afdjpalj-1	0	3010.97	3961.1	CCL21_CCR7	FL
afdkcjin-1	0	2999	3976.63	CCL21_CCR7	FL
afdkgegg-1	0	3003.64	3983.86	CCL21_CCR7	FL
afdkhnap-1	0	3012.14	3982.62	CCL21_CCR7	FL
afdkinhe-1	0	3003.37	3977.51	CCL21_CCR7	FL
afdkkfmj-1	0	3001.81	3965.53	CCL21_CCR7	FL
afdklajf-1	0	2996.5	3970.04	CCL21_CCR7	FL
afdknabo-1	0	3008.49	3969.49	CCL21_CCR7	FL
afdknfji-1	0	3040.83	3947.19	CCL21_CCR7	FL
afdkohpa-1	0	3047.14	3959.86	CCL21_CCR7	FL
afdlakbf-1	1	3041.38	3954.55	CCL21_CCR7	FL
afdlgdim-1	0	3035.81	3950.04	CCL21_CCR7	FL
afdliadg-1	0	3046.77	3943.91	CCL21_CCR7	FL
afdlifai-1	0	3046.56	3916.32	CCL21_CCR7	FL
afdlnhee-1	0	3044.74	3923.62	CCL21_CCR7	FL
afdlpokj-1	0	3041.16	3916.62	CCL21_CCR7	FL
afdmeejl-1	0	3036.89	3930.35	CCL21_CCR7	FL
afdmipan-1	0	3040.2	3942.27	CCL21_CCR7	FL
afdnaedo-1	0	3046.06	3939.82	CCL21_CCR7	FL
afdnaimf-1	0	3040.87	3934.64	CCL21_CCR7	FL
afdndfbh-1	0	3048.02	3888.77	CCL21_CCR7	FL
afdndjcf-1	0	3041.58	3891.89	CCL21_CCR7	FL
afdnjnjk-1	0	3037.95	3904.4	CCL21_CCR7	FL
afdoafbe-1	0	3041.9	3910.42	CCL21_CCR7	FL
afdobagg-1	0	3045.77	3906.05	CCL21_CCR7	FL
afdobfcd-1	0	3044.5	3895.24	CCL21_CCR7	FL
afdobplf-1	0	3044.83	3900.21	CCL21_CCR7	FL
afdoeglo-1	0	3037.18	3897.29	CCL21_CCR7	FL
afdohaak-1	0	3015.66	3900.88	CCL21_CCR7	FL
afdohabb-1	0	3017.4	3925.1	CCL21_CCR7	FL
afdoidpb-1	0	3013.45	3915.29	CCL21_CCR7	FL
afdokbkf-1	0	3017.02	3905.92	CCL21_CCR7	FL
afdonnjd-1	0	3030.53	3904.01	CCL21_CCR7	FL
afdonnnm-1	0	3027.9	3909.76	CCL21_CCR7	FL
afdopcna-1	0	3035.75	3908.71	CCL21_CCR7	FL
afdpcdhn-1	0	3023.43	3900.32	CCL21_CCR7	FL
afdpemph-1	0	3022.97	3914.98	CCL21_CCR7	FL
afdphejm-1	0	3021.3	3910.61	CCL21_CCR7	FL
afdphfnk-1	0	3023.88	3905.89	CCL21_CCR7	FL
afdpidep-1	0	2999.12	3897.22	CCL21_CCR7	FL
afdpipho-1	0	2995.81	3906.68	CCL21_CCR7	FL
afdplibk-1	0	2998.89	3902.79	CCL21_CCR7	FL
afdpmjbf-1	0	3002.18	3934.1	CCL21_CCR7	FL
afeabaha-1	0	2996.71	3937.25	CCL21_CCR7	FL
afeacjlj-1	0	2998.38	3911.05	CCL21_CCR7	FL
afeadclk-1	0	2998.12	3931.46	CCL21_CCR7	FL
afeagmmk-1	0	2996.53	3923.87	CCL21_CCR7	FL
afeaidoi-1	0	2999.56	3917.44	CCL21_CCR7	FL
afeaihmi-1	1	3007.61	3904.62	CCL21_CCR7	FL
afeainfm-1	0	3006.07	3925.92	CCL21_CCR7	FL
afeakglg-1	0	3013.6	3923.13	CCL21_CCR7	FL
afeapihl-1	0	3005.81	3915.15	CCL21_CCR7	FL
afeapkfk-1	0	3005.5	3910.64	CCL21_CCR7	FL
afebdofn-1	0	3013.76	3907.2	CCL21_CCR7	FL
afebgmhl-1	0	3062.41	3878.2	CCL21_CCR7	FL
afebibpl-1	0	3065.16	3886	CCL21_CCR7	FL
afebmfdg-1	0	3059.5	3885.87	CCL21_CCR7	FL
afebnbif-1	0	3057.98	3879.22	CCL21_CCR7	FL
afebnblk-1	0	3048.82	3902.44	CCL21_CCR7	FL
afebnnmj-1	0	3056.36	3913.11	CCL21_CCR7	FL
afeccmpl-1	0	3047.77	3910.91	CCL21_CCR7	FL
afecdkgb-1	0	3052.59	3908.73	CCL21_CCR7	FL
afecfici-1	0	3052.61	3904.85	CCL21_CCR7	FL
afecgacc-1	0	3056.01	3890.52	CCL21_CCR7	FL
afeckace-1	0	3058.64	3894.81	CCL21_CCR7	FL
afeclfpj-1	0	3061.88	3898.3	CCL21_CCR7	FL
afecmjgd-1	0	3054.55	3885.31	CCL21_CCR7	FL
afecmppl-1	0	3051.54	3895.33	CCL21_CCR7	FL
afedemkl-1	0	3060.71	3951.49	CCL21_CCR7	FL
afedgcic-1	0	3063.39	3954.58	CCL21_CCR7	FL
afedkhlf-1	0	3067.46	3953.27	CCL21_CCR7	FL
afedmghk-1	0	3058.9	3959.05	CCL21_CCR7	FL
afedoodg-1	1	3061.11	3962.97	CCL21_CCR7	FL
afeeekgi-1	1	3055.04	3961.62	CCL21_CCR7	FL
afeefche-1	0	3064.57	3960.11	CCL21_CCR7	FL
afeelhni-1	0	3072.54	3962.9	CCL21_CCR7	FL
afeemlne-1	0	3085.01	3959.28	CCL21_CCR7	FL
afeemnpc-1	0	3081.96	3957.57	CCL21_CCR7	FL
afeenaeh-1	0	3050.84	3926.23	CCL21_CCR7	FL
afefepgd-1	0	3048.13	3932.88	CCL21_CCR7	FL
afefgdae-1	0	3055.44	3931.04	CCL21_CCR7	FL
afefiejl-1	0	3051.79	3938.74	CCL21_CCR7	FL
afefmoad-1	0	3055.12	3955.49	CCL21_CCR7	FL
afefoacb-1	0	3058.38	3946.58	CCL21_CCR7	FL
afefoohd-1	0	3054.87	3951.39	CCL21_CCR7	FL
afegcige-1	0	3055.58	3940.15	CCL21_CCR7	FL
afeghnck-1	0	3048.91	3955.14	CCL21_CCR7	FL
afegjdek-1	0	3050.34	3946.36	CCL21_CCR7	FL
afegnako-1	0	3064.9	3919.51	CCL21_CCR7	FL
afegojjk-1	0	3059.58	3932.98	CCL21_CCR7	FL
afegpdch-1	0	3066.88	3931.19	CCL21_CCR7	FL
afehapon-1	0	3064.65	3928.05	CCL21_CCR7	FL
afehdhhp-1	0	3068.34	3924.45	CCL21_CCR7	FL
afehfgaa-1	0	3062.76	3923.67	CCL21_CCR7	FL
afehngon-1	0	3064.38	3946.59	CCL21_CCR7	FL
afehphen-1	0	3059.78	3940.97	CCL21_CCR7	FL
afehpjcf-1	0	3072.83	3950.04	CCL21_CCR7	FL
afeibjgn-1	0	3078	3949.32	CCL21_CCR7	FL
afeifgbf-1	0	3072.67	3945.42	CCL21_CCR7	FL
afeifghl-1	0	3083.46	3949.55	CCL21_CCR7	FL
afeifnij-1	0	3089.43	3947.28	CCL21_CCR7	FL
afeihalm-1	0	3085.25	3944.26	CCL21_CCR7	FL
afeihbhk-1	0	3071.08	3936.89	CCL21_CCR7	FL
afeiienj-1	0	3066.77	3934.83	CCL21_CCR7	FL
afeijpbd-1	0	2993.33	3808.45	CCL21_CCR7	FL
afeillcb-1	0	2989.69	3812.54	CCL21_CCR7	FL
afejdalf-1	0	2984.17	3810.83	CCL21_CCR7	FL
afejdbab-1	1	2982.71	3825.73	CCL21_CCR7	FL
afejeola-1	0	2981.55	3819.31	CCL21_CCR7	FL
afejgpji-1	0	2991.31	3816.36	CCL21_CCR7	FL
afejkkpg-1	0	2988.63	3826.94	CCL21_CCR7	FL
afejmjmm-1	0	2993.84	3826.8	CCL21_CCR7	FL
afejmnmh-1	0	2990.09	3821	CCL21_CCR7	FL
afejpbij-1	0	2950.21	3809.94	CCL21_CCR7	FL
afekagkk-1	0	2956.55	3815.68	CCL21_CCR7	FL
afekbaad-1	0	2950.12	3813.69	CCL21_CCR7	FL
afekccho-1	0	2955.9	3809.27	CCL21_CCR7	FL
afekddcg-1	0	2938.24	3828.89	CCL21_CCR7	FL
afekdhhl-1	0	2938.15	3840.17	CCL21_CCR7	FL
afekelcm-1	0	2944.25	3834.18	CCL21_CCR7	FL
afekfipo-1	0	2937.8	3835.11	CCL21_CCR7	FL
afekggbl-1	0	2945.68	3827.12	CCL21_CCR7	FL
afekklgc-1	0	2950.21	3821.52	CCL21_CCR7	FL
afeklafd-1	0	2954.76	3834.77	CCL21_CCR7	FL
afeknmlh-1	0	2948.56	3834.06	CCL21_CCR7	FL
afeknmna-1	0	2952.19	3827.06	CCL21_CCR7	FL
afelbkhl-1	0	2940.54	3816.4	CCL21_CCR7	FL
afelblld-1	0	2934.28	3822.82	CCL21_CCR7	FL
afeldbgk-1	0	2944.83	3819.82	CCL21_CCR7	FL
afeldigk-1	0	2968.12	3807.64	CCL21_CCR7	FL
afeldinn-1	0	2966.71	3813.33	CCL21_CCR7	FL
afelejfe-1	0	2973.61	3812.97	CCL21_CCR7	FL
afelejic-1	0	2961.98	3810.34	CCL21_CCR7	FL
afelephp-1	0	2973.9	3834.28	CCL21_CCR7	FL
afelkeeh-1	0	2960.45	3823.98	CCL21_CCR7	FL
afelldnk-1	0	2960.65	3834.98	CCL21_CCR7	FL
afelmmbd-1	0	2965.03	3832.79	CCL21_CCR7	FL
afeloahl-1	0	2960.81	3829.07	CCL21_CCR7	FL
afelocna-1	0	2974.63	3818.09	CCL21_CCR7	FL
afelpokh-1	0	2978.57	3830.06	CCL21_CCR7	FL
afemabin-1	0	2969.07	3833.42	CCL21_CCR7	FL
afembfoc-1	0	2976.23	3824.58	CCL21_CCR7	FL
afemclgc-1	0	2991.62	3876.95	CCL21_CCR7	FL
afemcmmi-1	0	2991.72	3883.17	CCL21_CCR7	FL
afemeggn-1	0	2986.2	3879.71	CCL21_CCR7	FL
afemhfgc-1	1	2994.76	3888.91	CCL21_CCR7	FL
afemidlb-1	0	2991.37	3900.47	CCL21_CCR7	FL
afemjkch-1	0	2993.15	3897.28	CCL21_CCR7	FL
afemjmpm-1	0	2995.71	3893.54	CCL21_CCR7	FL
afemkdlj-1	0	2990.53	3892.62	CCL21_CCR7	FL
afemniaj-1	0	2985.21	3888.15	CCL21_CCR7	FL
afemonhn-1	0	2986.16	3897.66	CCL21_CCR7	FL
afempmle-1	0	2966.26	3894.75	CCL21_CCR7	FL
afencodd-1	0	2967.13	3906.86	CCL21_CCR7	FL
afengbph-1	0	2962.62	3903.46	CCL21_CCR7	FL
afengdnm-1	0	2969.57	3900.06	CCL21_CCR7	FL
afengogm-1	0	2967.83	3912.84	CCL21_CCR7	FL
afeniekl-1	0	2968.37	3918.07	CCL21_CCR7	FL
afenlale-1	0	2962.51	3918.04	CCL21_CCR7	FL
afennajb-1	0	2963.17	3912.45	CCL21_CCR7	FL
afennpoo-1	0	2973.16	3910.32	CCL21_CCR7	FL
afenoajc-1	0	2972.4	3915.5	CCL21_CCR7	FL
afeohjdi-1	0	2977.87	3912.71	CCL21_CCR7	FL
afeoiegg-1	0	2973.78	3900.79	CCL21_CCR7	FL
afeoikpp-1	0	2976.95	3906.15	CCL21_CCR7	FL
afeoilbd-1	0	2978.38	3900.52	CCL21_CCR7	FL
afeoimcc-1	0	2966.86	3881.57	CCL21_CCR7	FL
afeoipnn-1	0	2968.97	3885.87	CCL21_CCR7	FL
afeookhh-1	0	2973.18	3883.04	CCL21_CCR7	FL
afeopidm-1	0	2963.43	3887.54	CCL21_CCR7	FL
afepahfc-1	0	2959.16	3892.52	CCL21_CCR7	FL
afepbpli-1	0	2966.85	3889.95	CCL21_CCR7	FL
afepdbjf-1	0	2978.75	3879.79	CCL21_CCR7	FL
afepjgpm-1	0	2980.53	3894.34	CCL21_CCR7	FL
afepldoi-1	2	2979.54	3889.37	CCL21_CCR7	FL
afeplehg-1	0	2979.16	3885.66	CCL21_CCR7	FL
afepnmhk-1	0	2949.69	3862.37	CCL21_CCR7	FL
afepoebb-1	0	2954.35	3868.88	CCL21_CCR7	FL
afeppkcl-1	0	2957.69	3864.58	CCL21_CCR7	FL
affaamnj-1	0	2938.58	3877.47	CCL21_CCR7	FL
affaandj-1	0	2935.81	3885.07	CCL21_CCR7	FL
affaclbh-1	0	2942.6	3881.75	CCL21_CCR7	FL
affacpie-1	0	2948.91	3875.04	CCL21_CCR7	FL
affaeicn-1	0	2953.18	3884.2	CCL21_CCR7	FL
affaenfn-1	0	2958.39	3882.78	CCL21_CCR7	FL
affafknd-1	0	2950.3	3879.69	CCL21_CCR7	FL
affafokp-1	0	2957.24	3875.32	CCL21_CCR7	FL
affaidjm-1	0	2938.98	3862.92	CCL21_CCR7	FL
affaiocp-1	0	2937	3871.28	CCL21_CCR7	FL
affajinm-1	0	2938.3	3866.85	CCL21_CCR7	FL
affajnij-1	0	2945.08	3863.01	CCL21_CCR7	FL
affamfnc-1	0	2931.25	3920.16	CCL21_CCR7	FL
affamhop-1	0	2945.57	3920.25	CCL21_CCR7	FL
affamiol-1	0	2940.35	3919.6	CCL21_CCR7	FL
affangkn-1	0	2948.4	3938.18	CCL21_CCR7	FL
affaobke-1	0	2945.31	3926.07	CCL21_CCR7	FL
affapcem-1	0	2936.46	3924.12	CCL21_CCR7	FL
affapkpp-1	0	2935.52	3937.33	CCL21_CCR7	FL
affbbdpc-1	0	2937.71	3932.44	CCL21_CCR7	FL
affbcnfm-1	0	2938.39	3927.31	CCL21_CCR7	FL
affbdoem-1	0	2939.39	3900.46	CCL21_CCR7	FL
affbfdmn-1	0	2942.39	3914.59	CCL21_CCR7	FL
affbgpnl-1	0	2935.98	3913.79	CCL21_CCR7	FL
affblccn-1	0	2944.33	3909.47	CCL21_CCR7	FL
affbnlee-1	0	2936.22	3906.38	CCL21_CCR7	FL
affbpioh-1	0	2943.08	3904.13	CCL21_CCR7	FL
affcaabk-1	0	2956	3903.63	CCL21_CCR7	FL
affcalad-1	0	2950.1	3918.56	CCL21_CCR7	FL
affclagn-1	0	2955.31	3916.11	CCL21_CCR7	FL
affclcif-1	0	2957.4	3910.86	CCL21_CCR7	FL
affcljeh-1	0	2949.95	3910.15	CCL21_CCR7	FL
affcllon-1	0	2950.38	3904.54	CCL21_CCR7	FL
affcoacl-1	0	2950.91	3889.51	CCL21_CCR7	FL
affcodlp-1	0	2946.89	3898.9	CCL21_CCR7	FL
affdbbpi-1	0	2957.91	3898.78	CCL21_CCR7	FL
affdckoe-1	0	2949.56	3894.95	CCL21_CCR7	FL
affddpkd-1	0	2944.8	3889.54	CCL21_CCR7	FL
affdfphb-1	0	2938.47	3894.63	CCL21_CCR7	FL
affdghfa-1	0	2939.17	3888.44	CCL21_CCR7	FL
affdiipp-1	0	2991.8	3836.76	CCL21_CCR7	FL
affdjgai-1	0	2991.23	3858.43	CCL21_CCR7	FL
affdlond-1	0	2994.82	3854.33	CCL21_CCR7	FL
affdodpl-1	1	2989.93	3846.74	CCL21_CCR7	FL
affefhgd-1	0	2995.65	3842.26	CCL21_CCR7	FL
affegpch-1	0	2993.15	3871.17	CCL21_CCR7	FL
affeikje-1	0	2983.69	3871.16	CCL21_CCR7	FL
affencmp-1	0	2990.82	3862.76	CCL21_CCR7	FL
affenejg-1	0	2980.7	3865.24	CCL21_CCR7	FL
affenjik-1	0	2989.44	3867.64	CCL21_CCR7	FL
affenmip-1	0	2980.4	3841.63	CCL21_CCR7	FL
affeohfh-1	1	2989.03	3852.87	CCL21_CCR7	FL
affeohjg-1	0	2984.21	3856.02	CCL21_CCR7	FL
affeokea-1	0	2984.51	3852.58	CCL21_CCR7	FL
afffbbhc-1	0	2984.83	3847.56	CCL21_CCR7	FL
afffbdki-1	0	2986.02	3840.37	CCL21_CCR7	FL
afffbffo-1	0	2960.35	3853.87	CCL21_CCR7	FL
afffbpnc-1	0	2966.37	3866.31	CCL21_CCR7	FL
afffiafg-1	0	2969.42	3860.87	CCL21_CCR7	FL
afffjnhk-1	0	2964.39	3862.26	CCL21_CCR7	FL
afffobgj-1	0	2959.34	3859.02	CCL21_CCR7	FL
afffpbaj-1	0	2965.36	3855.37	CCL21_CCR7	FL
affgajpe-1	0	2970.82	3876.25	CCL21_CCR7	FL
affgbbpb-1	0	2962.47	3875.36	CCL21_CCR7	FL
affgcffo-1	0	2976.69	3862.2	CCL21_CCR7	FL
affgejpi-1	0	2978.86	3875.85	CCL21_CCR7	FL
affgembd-1	0	2977.61	3870.16	CCL21_CCR7	FL
affgkplo-1	0	2948.67	3839.39	CCL21_CCR7	FL
affglomo-1	0	2951.89	3847.36	CCL21_CCR7	FL
affgnabl-1	0	2956.55	3846.03	CCL21_CCR7	FL
affgnhdg-1	0	2951.59	3841.58	CCL21_CCR7	FL
affgploa-1	0	2955.55	3853.36	CCL21_CCR7	FL
affhcgpm-1	0	2952.99	3859.08	CCL21_CCR7	FL
affheemb-1	0	2951.43	3852.68	CCL21_CCR7	FL
affhhabn-1	0	2942.61	3851.56	CCL21_CCR7	FL
affhhjfl-1	0	2946.49	3852.2	CCL21_CCR7	FL
affhhlgh-1	0	2943.36	3858.58	CCL21_CCR7	FL
affhiaop-1	0	2939.28	3855.71	CCL21_CCR7	FL
affhjckk-1	0	2933.45	3857.54	CCL21_CCR7	FL
affhojpd-1	0	2964.03	3847.05	CCL21_CCR7	FL
affiknmg-1	0	2963.97	3841.59	CCL21_CCR7	FL
affioklf-1	1	2978.54	3848.94	CCL21_CCR7	FL
affjddki-1	0	2971.33	3857.87	CCL21_CCR7	FL
affjemag-1	0	2976.77	3857.3	CCL21_CCR7	FL
affjfbdg-1	0	2970.53	3852.05	CCL21_CCR7	FL
affjicoj-1	5	2975.06	3841.02	CCL21_CCR7	FL
affjiief-1	0	2970.96	3845.69	CCL21_CCR7	FL
affjkjal-1	1	2970.16	3839.39	CCL21_CCR7	FL
affjlmnf-1	0	2805.72	3865.55	CCL21_CCR7	FL
affjnlkf-1	0	2806.68	3870.48	CCL21_CCR7	FL
affjoecp-1	0	2801.22	3869.15	CCL21_CCR7	FL
affjogkg-1	0	2798.87	3899.54	CCL21_CCR7	FL
affkcjlj-1	0	2797.3	3914.46	CCL21_CCR7	FL
affkeoji-1	0	2797.27	3909.98	CCL21_CCR7	FL
affkfhid-1	0	2800.75	3907.55	CCL21_CCR7	FL
affkfjpg-1	0	2795.74	3904.31	CCL21_CCR7	FL
affkkcgi-1	0	2810.67	3879.54	CCL21_CCR7	FL
affknhpf-1	0	2808.52	3906.31	CCL21_CCR7	FL
affknnln-1	0	2804.29	3903.34	CCL21_CCR7	FL
affkoemd-1	0	2803.83	3895.75	CCL21_CCR7	FL
affkpfoj-1	0	2807.83	3887.48	CCL21_CCR7	FL
afflapdm-1	0	2804.69	3883.02	CCL21_CCR7	FL
afflcdnp-1	0	2797.23	3879.79	CCL21_CCR7	FL
afflikfn-1	0	2800.18	3891.48	CCL21_CCR7	FL
affmdkik-1	0	2800.44	3884.84	CCL21_CCR7	FL
affmhkki-1	0	2773.57	3889.28	CCL21_CCR7	FL
affmjllg-1	0	2773.13	3906.54	CCL21_CCR7	FL
affmllbp-1	0	2772.24	3902.5	CCL21_CCR7	FL
affmmjnl-1	0	2771.21	3898.45	CCL21_CCR7	FL
affmoklc-1	0	2776.21	3896.94	CCL21_CCR7	FL
affndeln-1	0	2770.28	3894.02	CCL21_CCR7	FL
affndkpo-1	0	2770.84	3910.84	CCL21_CCR7	FL
affndlbn-1	0	2767.68	3918.96	CCL21_CCR7	FL
affnfnif-1	0	2768.31	3913.86	CCL21_CCR7	FL
affnfpeb-1	0	2776.77	3912.65	CCL21_CCR7	FL
affnmfje-1	0	2766.33	3900.49	CCL21_CCR7	FL
affnnlal-1	0	2764.52	3907.9	CCL21_CCR7	FL
affoaaid-1	0	2779.22	3879.09	CCL21_CCR7	FL
affoflgh-1	0	2782.86	3876.56	CCL21_CCR7	FL
affohfdf-1	0	2781.06	3884.64	CCL21_CCR7	FL
affojchm-1	0	2786.67	3895.86	CCL21_CCR7	FL
affoledd-1	0	2793.23	3895.92	CCL21_CCR7	FL
affolggl-1	0	2791.24	3903.08	CCL21_CCR7	FL
affoljkm-1	0	2791.71	3882.4	CCL21_CCR7	FL
affonbho-1	0	2786.48	3887.19	CCL21_CCR7	FL
affonnem-1	0	2795.12	3886.18	CCL21_CCR7	FL
affoogbm-1	0	2785.91	3892.88	CCL21_CCR7	FL
affpbhko-1	0	2784.34	3901.01	CCL21_CCR7	FL
affpbncn-1	0	2782.82	3912.67	CCL21_CCR7	FL
affpdddp-1	0	2766.2	3922.64	CCL21_CCR7	FL
affpgceh-1	0	2769.1	3927.6	CCL21_CCR7	FL
affphkle-1	0	2774.14	3925.45	CCL21_CCR7	FL
affpiini-1	0	2769.96	3974.73	CCL21_CCR7	FL
affpjbfj-1	0	2773.47	3997.42	CCL21_CCR7	FL
affpjmfj-1	0	2760.6	3995.27	CCL21_CCR7	FL
affpkfij-1	0	2772.62	3984.28	CCL21_CCR7	FL
affpnflb-1	0	2774.32	3977.61	CCL21_CCR7	FL
affpogbj-1	0	2768.85	3982.04	CCL21_CCR7	FL
affppofj-1	0	2766.82	3956.58	CCL21_CCR7	FL
afgabikf-1	0	2774.03	3962.53	CCL21_CCR7	FL
afgacmdh-1	0	2767.14	3962.58	CCL21_CCR7	FL
afgafoan-1	0	2775.17	3958.15	CCL21_CCR7	FL
afgahadc-1	0	2773.87	3932.28	CCL21_CCR7	FL
afgahefl-1	0	2772.78	3936.66	CCL21_CCR7	FL
afgahijm-1	0	2768.1	3931.67	CCL21_CCR7	FL
afgajecn-1	0	2768.41	3940.48	CCL21_CCR7	FL
afgakaal-1	0	2769.96	3945.9	CCL21_CCR7	FL
afgamcbd-1	0	2774.19	3942.19	CCL21_CCR7	FL
afgamdbo-1	0	2766.05	3949.7	CCL21_CCR7	FL
afgamieo-1	2	2773.58	3953.78	CCL21_CCR7	FL
afgbdojl-1	0	2772.53	3949.45	CCL21_CCR7	FL
afgbffhc-1	0	2799.66	3962.8	CCL21_CCR7	FL
afgbfoip-1	0	2800.44	3974.41	CCL21_CCR7	FL
afgbghif-1	0	2803.66	3971.11	CCL21_CCR7	FL
afgbkdhh-1	0	2802.99	3965.42	CCL21_CCR7	FL
afgbkipm-1	0	2806.64	3959.48	CCL21_CCR7	FL
afgbljjo-1	0	2808.55	3963.32	CCL21_CCR7	FL
afgbphkn-1	0	2804.29	3987.32	CCL21_CCR7	FL
afgcamba-1	0	2803.38	3990.95	CCL21_CCR7	FL
afgcamkm-1	0	2800.57	3978.24	CCL21_CCR7	FL
afgcdbpc-1	0	2800.79	3983.93	CCL21_CCR7	FL
afgcdcjm-1	0	2806.39	3982.35	CCL21_CCR7	FL
afgcejcj-1	0	2778.74	3982.51	CCL21_CCR7	FL
afgchcno-1	0	2775.46	3991.76	CCL21_CCR7	FL
afgchhpb-1	0	2779.76	3991.37	CCL21_CCR7	FL
afgciehe-1	0	2779.82	3987.34	CCL21_CCR7	FL
afgcllle-1	0	2780.11	3977.76	CCL21_CCR7	FL
afgcmibo-1	0	2795.53	3988.72	CCL21_CCR7	FL
afgcnfca-1	0	2798.42	3992.38	CCL21_CCR7	FL
afgcngjc-1	0	2787.34	3982.82	CCL21_CCR7	FL
afgdaepn-1	0	2788.63	3993.39	CCL21_CCR7	FL
afgdefdm-1	0	2788.26	3987.89	CCL21_CCR7	FL
afgdekha-1	0	2786.65	3977.58	CCL21_CCR7	FL
afgdllmh-1	0	2797.47	3956.11	CCL21_CCR7	FL
afgdmoii-1	0	2791.25	3958.48	CCL21_CCR7	FL
afgdpdde-1	0	2794.3	3965.16	CCL21_CCR7	FL
afgeakjh-1	0	2793.99	3981.51	CCL21_CCR7	FL
afgeehmp-1	0	2793.26	3975.77	CCL21_CCR7	FL
afgehfbb-1	0	2792.22	3969.66	CCL21_CCR7	FL
afgejloi-1	0	2785.19	3956.16	CCL21_CCR7	FL
afgemmni-1	0	2787.49	3963.04	CCL21_CCR7	FL
afgepcld-1	0	2781.12	3959.53	CCL21_CCR7	FL
afgepimn-1	0	2780.85	3923.66	CCL21_CCR7	FL
afgfbmim-1	0	2779.43	3932.81	CCL21_CCR7	FL
afgfcpjm-1	0	2781.72	3928.68	CCL21_CCR7	FL
afgfedbl-1	1	2781.57	3937.85	CCL21_CCR7	FL
afgfeebi-1	0	2779.21	3950.62	CCL21_CCR7	FL
afgfgboo-1	0	2778.26	3942.52	CCL21_CCR7	FL
afgfggki-1	0	2802.7	3943.3	CCL21_CCR7	FL
afgfhpga-1	0	2805.34	3952.69	CCL21_CCR7	FL
afgfjlcg-1	0	2790.03	3953.52	CCL21_CCR7	FL
afgfmiid-1	0	2796	3950.71	CCL21_CCR7	FL
afgfmnga-1	1	2806.83	3937	CCL21_CCR7	FL
afgfnknp-1	4	2802.31	3934.64	CCL21_CCR7	FL
afgfonjh-1	0	2788.45	3932.69	CCL21_CCR7	FL
afgfpejf-1	0	2797.24	3935.64	CCL21_CCR7	FL
afgfpekc-1	0	2796.36	3930.75	CCL21_CCR7	FL
afggeoeh-1	0	2790.66	3936.77	CCL21_CCR7	FL
afgggcop-1	0	2760.64	3902.35	CCL21_CCR7	FL
afgggnce-1	0	2751	3909.75	CCL21_CCR7	FL
afggjaeg-1	0	2744.34	3908.98	CCL21_CCR7	FL
afggnjbc-1	0	2750.78	3904.83	CCL21_CCR7	FL
afggpbhp-1	0	2757.71	3906.44	CCL21_CCR7	FL
afggpfpo-1	0	2753.95	3901.29	CCL21_CCR7	FL
afghdhlf-1	0	2747.96	3913.69	CCL21_CCR7	FL
afghhmdo-1	0	2748.16	3920.77	CCL21_CCR7	FL
afghjhid-1	0	2753.18	3918.23	CCL21_CCR7	FL
afghkdkl-1	0	2762.7	3913.5	CCL21_CCR7	FL
afghklek-1	0	2760.88	3923.28	CCL21_CCR7	FL
afghlchb-1	0	2754.71	3913.13	CCL21_CCR7	FL
afghmedo-1	0	2747.34	3962.92	CCL21_CCR7	FL
afghnaia-1	0	2743.93	3969.82	CCL21_CCR7	FL
afgibcif-1	0	2748.54	3967.4	CCL21_CCR7	FL
afgifgii-1	0	2758.51	4001.31	CCL21_CCR7	FL
afgigogp-1	0	2759.21	4005.54	CCL21_CCR7	FL
afgijjmc-1	0	2752.34	4005.19	CCL21_CCR7	FL
afgijohj-1	0	2746.99	4002.07	CCL21_CCR7	FL
afgjbpdg-1	0	2745.19	4006.97	CCL21_CCR7	FL
afgjcbeh-1	0	2745.04	3995.57	CCL21_CCR7	FL
afgjckbi-1	0	2754.19	3973.37	CCL21_CCR7	FL
afgjeodl-1	0	2764.74	3974.15	CCL21_CCR7	FL
afgjfhmh-1	0	2756.68	3976.9	CCL21_CCR7	FL
afgjiffj-1	0	2755.68	3938.33	CCL21_CCR7	FL
afgjphlk-1	0	2757.49	3943.98	CCL21_CCR7	FL
afgjplpk-1	0	2745.85	3943.86	CCL21_CCR7	FL
afgkihod-1	0	2751.48	3944.23	CCL21_CCR7	FL
afgkmnao-1	0	2763.7	3941.3	CCL21_CCR7	FL
afgkplcd-1	0	2753.8	3955.04	CCL21_CCR7	FL
afglbmdb-1	0	2763.12	3958.45	CCL21_CCR7	FL
afgldkjc-1	0	2760.01	3953.35	CCL21_CCR7	FL
afgljmnf-1	0	2756.58	3959.57	CCL21_CCR7	FL
afglkodk-1	0	2748.23	3950.2	CCL21_CCR7	FL
afglpagi-1	0	2742.92	3952.57	CCL21_CCR7	FL
afgmaifh-1	0	2753.15	3949.77	CCL21_CCR7	FL
afgmccmj-1	0	2746.95	3925.97	CCL21_CCR7	FL
afgmjfho-1	0	2746.54	3939.44	CCL21_CCR7	FL
afgmjgkf-1	0	2749.89	3936.71	CCL21_CCR7	FL
afgmkkol-1	0	2744.23	3931.17	CCL21_CCR7	FL
afgmlmnp-1	0	2758.9	3929.6	CCL21_CCR7	FL
afgmmmgm-1	0	2763.57	3935.11	CCL21_CCR7	FL
afgmngfl-1	0	2758.63	3934.77	CCL21_CCR7	FL
afgmomaa-1	0	2753.18	3933.34	CCL21_CCR7	FL
afgmpogf-1	0	2752.46	3926.4	CCL21_CCR7	FL
afgnepee-1	0	2820.73	4000	CCL21_CCR7	FL
afgnfnod-1	0	2818.71	3995.05	CCL21_CCR7	FL
afgnhclm-1	0	2816.84	4005.63	CCL21_CCR7	FL
afgnjegf-1	0	2796.8	4011.18	CCL21_CCR7	FL
afgnlcag-1	0	2814.33	4011.33	CCL21_CCR7	FL
afgnogcb-1	0	2800.4	4006.95	CCL21_CCR7	FL
afgobkhf-1	0	2813.74	3998.25	CCL21_CCR7	FL
afgobllh-1	0	2811.21	3999.43	CCL21_CCR7	FL
afgoegjd-1	0	2804.39	3999.57	CCL21_CCR7	FL
afgogpio-1	0	2781.77	4018.32	CCL21_CCR7	FL
afgojnpl-1	0	2796.98	4030.68	CCL21_CCR7	FL
afgokfnm-1	0	2794.39	4026.84	CCL21_CCR7	FL
afgollaa-1	0	2786.78	4029.48	CCL21_CCR7	FL
afgomkco-1	0	2783.66	4025.5	CCL21_CCR7	FL
afgpceog-1	0	2789.08	4021.33	CCL21_CCR7	FL
afgpdmio-1	0	2788.88	4034.68	CCL21_CCR7	FL
afgpedim-1	0	2793.62	4042.24	CCL21_CCR7	FL
afgpjeml-1	0	2788.32	4042.58	CCL21_CCR7	FL
afgpncll-1	0	2796.02	4036.91	CCL21_CCR7	FL
afgpnlbm-1	0	2777.94	4023.89	CCL21_CCR7	FL
afgppkml-1	0	2768.42	4038.96	CCL21_CCR7	FL
afhaaldd-1	0	2777.13	4032.66	CCL21_CCR7	FL
afhadbgc-1	0	2768.51	4031.6	CCL21_CCR7	FL
afhahega-1	0	2764.81	4024.28	CCL21_CCR7	FL
afhaklgi-1	0	2800.87	4014.86	CCL21_CCR7	FL
afhaljdg-1	0	2802.64	4029.99	CCL21_CCR7	FL
afhanbbc-1	0	2802.03	4025.12	CCL21_CCR7	FL
afhaneni-1	0	2803.23	4020.46	CCL21_CCR7	FL
afhbadkl-1	0	2804.58	4015.7	CCL21_CCR7	FL
afhbckdf-1	0	2807.47	4035.68	CCL21_CCR7	FL
afhbcpie-1	0	2810.49	4051.61	CCL21_CCR7	FL
afhbgefn-1	0	2804.21	4051.02	CCL21_CCR7	FL
afhbilod-1	0	2804.21	4046.23	CCL21_CCR7	FL
afhbmjkl-1	0	2802.71	4040.21	CCL21_CCR7	FL
afhbmpbg-1	0	2818.35	4034.17	CCL21_CCR7	FL
afhbmpjl-1	0	2812.07	4043.23	CCL21_CCR7	FL
afhcbnjd-1	0	2818.5	4043.08	CCL21_CCR7	FL
afhccicp-1	0	2812.48	4037.35	CCL21_CCR7	FL
afhchfcc-1	0	2822.77	4018.34	CCL21_CCR7	FL
afhching-1	0	2817.05	4027.09	CCL21_CCR7	FL
afhcjiga-1	0	2808.49	4026.57	CCL21_CCR7	FL
afhcmcok-1	0	2811.24	4020.18	CCL21_CCR7	FL
afhdbkkf-1	0	2795.56	3997.85	CCL21_CCR7	FL
afhdfjdb-1	0	2796.51	4002.91	CCL21_CCR7	FL
afhdfmcc-1	0	2793.19	4005.59	CCL21_CCR7	FL
afhdgmjj-1	0	2788.7	3999.6	CCL21_CCR7	FL
afhdihej-1	0	2794.82	4015.6	CCL21_CCR7	FL
afhdjefk-1	0	2795.83	4021.38	CCL21_CCR7	FL
afhdngnl-1	0	2786.81	4017.1	CCL21_CCR7	FL
afhdnkjj-1	0	2768.93	4011.67	CCL21_CCR7	FL
afhdphdb-1	0	2774.85	4018.44	CCL21_CCR7	FL
afhdppbi-1	0	2766.33	4019.61	CCL21_CCR7	FL
afhebhdo-1	0	2770.69	4014.67	CCL21_CCR7	FL
afhedfoc-1	0	2774.51	4013.37	CCL21_CCR7	FL
afhefbop-1	0	2775.9	4003.85	CCL21_CCR7	FL
afhehdlb-1	0	2781.09	4011.6	CCL21_CCR7	FL
afhejbmg-1	0	2780.61	4001.98	CCL21_CCR7	FL
afhelojf-1	0	2782.21	4007.55	CCL21_CCR7	FL
afhemjnc-1	0	2775.46	4077.14	CCL21_CCR7	FL
afhenmke-1	0	2767.27	4089.16	CCL21_CCR7	FL
afheogdh-1	0	2782.36	4083.27	CCL21_CCR7	FL
afheojca-1	0	2772.73	4079.46	CCL21_CCR7	FL
afhepboo-1	0	2767.97	4081.31	CCL21_CCR7	FL
afhepghd-1	0	2780.93	4127.45	CCL21_CCR7	FL
afhfbmij-1	0	2773.52	4129.65	CCL21_CCR7	FL
afhfddpn-1	0	2775.36	4123.99	CCL21_CCR7	FL
afhfdimb-1	0	2764.54	4120.13	CCL21_CCR7	FL
afhfeagf-1	0	2767.14	4128.76	CCL21_CCR7	FL
afhfekkn-1	0	2769.81	4122.47	CCL21_CCR7	FL
afhfijgl-1	0	2778.88	4097.04	CCL21_CCR7	FL
afhfkack-1	0	2780.42	4114.34	CCL21_CCR7	FL
afhfkbcp-1	0	2777.31	4108.95	CCL21_CCR7	FL
afhgapfj-1	0	2765.58	4103.24	CCL21_CCR7	FL
afhgcikd-1	1	2803.57	4150.07	CCL21_CCR7	FL
afhgdghi-1	0	2800.61	4145.42	CCL21_CCR7	FL
afhgfgpc-1	0	2799.68	4139.68	CCL21_CCR7	FL
afhgfkde-1	0	2826.63	4145.64	CCL21_CCR7	FL
afhggbda-1	0	2823.28	4148.37	CCL21_CCR7	FL
afhghhja-1	0	2819.07	4144	CCL21_CCR7	FL
afhgicke-1	0	2813.74	4146.33	CCL21_CCR7	FL
afhgkghk-1	0	2815.1	4151.48	CCL21_CCR7	FL
afhgmebj-1	0	2808.01	4143.88	CCL21_CCR7	FL
afhhalcc-1	0	2814.79	4132.86	CCL21_CCR7	FL
afhhdhjn-1	0	2810.33	4135.62	CCL21_CCR7	FL
afhhfapn-1	0	2819.44	4135.11	CCL21_CCR7	FL
afhhhdok-1	0	2769.99	4136.94	CCL21_CCR7	FL
afhhhimn-1	0	2777.7	4139.59	CCL21_CCR7	FL
afhhhnnf-1	0	2771.98	4141.92	CCL21_CCR7	FL
afhhihmg-1	0	2777.94	4146.94	CCL21_CCR7	FL
afhhjhmb-1	0	2775.72	4153.52	CCL21_CCR7	FL
afhhlegc-1	0	2767.58	4154.34	CCL21_CCR7	FL
afhhlhdn-1	0	2772.42	4146.27	CCL21_CCR7	FL
afhhmfgl-1	0	2765.01	4149.78	CCL21_CCR7	FL
afhhmkhl-1	0	2815.93	4100.21	CCL21_CCR7	FL
afhiaijp-1	0	2808.35	4108.36	CCL21_CCR7	FL
afhianhk-1	0	2816.66	4106.57	CCL21_CCR7	FL
afhidmac-1	0	2809.36	4100.33	CCL21_CCR7	FL
afhigacf-1	0	2817.06	4123.98	CCL21_CCR7	FL
afhihcae-1	1	2821.96	4127.12	CCL21_CCR7	FL
afhiimpm-1	0	2810.89	4130.97	CCL21_CCR7	FL
afhinpll-1	0	2814.16	4112.95	CCL21_CCR7	FL
afhipkdj-1	0	2813.4	4118.34	CCL21_CCR7	FL
afhjadbi-1	0	2820.7	4118.89	CCL21_CCR7	FL
afhjbame-1	0	2785.69	4097.02	CCL21_CCR7	FL
afhjcbhi-1	0	2782.37	4106.61	CCL21_CCR7	FL
afhjeaae-1	0	2784.17	4101.77	CCL21_CCR7	FL
afhjfafe-1	0	2794.27	4140.52	CCL21_CCR7	FL
afhjfinb-1	0	2785.21	4155.4	CCL21_CCR7	FL
afhjgfkn-1	0	2787	4148.92	CCL21_CCR7	FL
afhjgihj-1	0	2785.69	4133.73	CCL21_CCR7	FL
afhjgopi-1	1	2788.73	4138.81	CCL21_CCR7	FL
afhjhmcf-1	0	2787.37	4112.41	CCL21_CCR7	FL
afhjileg-1	0	2785.77	4128.59	CCL21_CCR7	FL
afhjjkpp-1	0	2785.09	4119.83	CCL21_CCR7	FL
afhjlfhj-1	0	2792.26	4117.77	CCL21_CCR7	FL
afhjlfmd-1	0	2796.12	4130.52	CCL21_CCR7	FL
afhjmjnh-1	0	2790.92	4129	CCL21_CCR7	FL
afhkahkf-1	0	2794.63	4122.22	CCL21_CCR7	FL
afhkakkb-1	0	2791.96	4100.74	CCL21_CCR7	FL
afhkanhh-1	0	2791.48	4113.52	CCL21_CCR7	FL
afhkdphj-1	0	2796.55	4109.26	CCL21_CCR7	FL
afhkejki-1	0	2792.61	4106.53	CCL21_CCR7	FL
afhkfook-1	0	2801.7	4079.46	CCL21_CCR7	FL
afhkjbmb-1	0	2805.02	4093.4	CCL21_CCR7	FL
afhkjokk-1	0	2799.28	4087.88	CCL21_CCR7	FL
afhkkhpl-1	0	2805.74	4104.48	CCL21_CCR7	FL
afhkleeg-1	0	2804.64	4117.64	CCL21_CCR7	FL
afhkngem-1	0	2807.69	4113.07	CCL21_CCR7	FL
afhkpkie-1	0	2802.39	4110.57	CCL21_CCR7	FL
afhladko-1	0	2800.8	4105.34	CCL21_CCR7	FL
afhlajeb-1	0	2804.11	4100.37	CCL21_CCR7	FL
afhlcabj-1	0	2797.71	4101.56	CCL21_CCR7	FL
afhlfkoj-1	0	2776.2	4050.1	CCL21_CCR7	FL
afhliecl-1	0	2778.51	4059.86	CCL21_CCR7	FL
afhlkaod-1	0	2779.64	4055.56	CCL21_CCR7	FL
afhlkipe-1	0	2784.46	4052.4	CCL21_CCR7	FL
afhlnbnc-1	0	2781.91	4045.93	CCL21_CCR7	FL
afhlndib-1	0	2764.71	4067.46	CCL21_CCR7	FL
afhlpkpl-1	0	2768.89	4073.34	CCL21_CCR7	FL
afhmcppk-1	0	2769.37	4069.15	CCL21_CCR7	FL
afhmfpbe-1	0	2776.07	4066.26	CCL21_CCR7	FL
afhmldhi-1	0	2778.82	4073.86	CCL21_CCR7	FL
afhmllkg-1	0	2775.94	4070.65	CCL21_CCR7	FL
afhmmckb-1	0	2770.57	4053.35	CCL21_CCR7	FL
afhndjgg-1	0	2765.57	4063.88	CCL21_CCR7	FL
afhndnbm-1	0	2767.36	4057.88	CCL21_CCR7	FL
afhndndc-1	0	2767.81	4044.11	CCL21_CCR7	FL
afhnehnl-1	0	2815.19	4057.63	CCL21_CCR7	FL
afhnhafk-1	0	2820.87	4070.79	CCL21_CCR7	FL
afhnkkhb-1	0	2813.64	4068.37	CCL21_CCR7	FL
afhnopcb-1	0	2807.41	4080.93	CCL21_CCR7	FL
afhnpgjl-1	0	2814.21	4080.6	CCL21_CCR7	FL
afhnppom-1	0	2810.51	4076.46	CCL21_CCR7	FL
afhobkfi-1	0	2817.36	4073.05	CCL21_CCR7	FL
afhobpip-1	0	2821.72	4091.94	CCL21_CCR7	FL
afhodknj-1	0	2820.11	4080.43	CCL21_CCR7	FL
afhoegbb-1	0	2819.29	4085.33	CCL21_CCR7	FL
afhofdbe-1	0	2801.06	4061.84	CCL21_CCR7	FL
afhogdjc-1	0	2799.31	4072.81	CCL21_CCR7	FL
afhogija-1	0	2804.45	4071.34	CCL21_CCR7	FL
afhojipc-1	0	2803.27	4066.37	CCL21_CCR7	FL
afhpadkh-1	0	2797.04	4048.63	CCL21_CCR7	FL
afhpamjb-1	0	2784.66	4059.5	CCL21_CCR7	FL
afhpbann-1	0	2787.68	4054.87	CCL21_CCR7	FL
afhpfhil-1	0	2788.5	4049.04	CCL21_CCR7	FL
afhpgcba-1	0	2782.3	4077.75	CCL21_CCR7	FL
afhphodn-1	0	2796.76	4077.99	CCL21_CCR7	FL
afhpkdnl-1	0	2789.09	4088.6	CCL21_CCR7	FL
afhpkloj-1	0	2790.02	4083.89	CCL21_CCR7	FL
afhpojcn-1	0	2793.86	4081.13	CCL21_CCR7	FL
afiadcga-1	0	2783.1	4067.6	CCL21_CCR7	FL
afiaicom-1	0	2788.82	4067.67	CCL21_CCR7	FL
afianmhe-1	0	2787.93	4072.91	CCL21_CCR7	FL
afibaakc-1	0	2784.84	4063.81	CCL21_CCR7	FL
afibamac-1	0	2791.92	4062.03	CCL21_CCR7	FL
afibkbnd-1	0	2793.93	4068.55	CCL21_CCR7	FL
afibkhme-1	0	2797.23	4064.34	CCL21_CCR7	FL
afiblflp-1	0	2756.87	4008.89	CCL21_CCR7	FL
afibnecg-1	0	2756.01	4019.68	CCL21_CCR7	FL
afibnhio-1	0	2761.06	4013.73	CCL21_CCR7	FL
afibolmp-1	0	2764.71	4009.3	CCL21_CCR7	FL
afibonon-1	0	2752.03	4040.81	CCL21_CCR7	FL
afibpajo-1	0	2744.81	4053.68	CCL21_CCR7	FL
aficapjd-1	0	2745.48	4047.53	CCL21_CCR7	FL
aficfcfp-1	0	2751.54	4044.89	CCL21_CCR7	FL
aficfdll-1	0	2760.71	4042.98	CCL21_CCR7	FL
aficiofn-1	0	2743.09	4040.39	CCL21_CCR7	FL
aficjblm-1	0	2753.95	4029.85	CCL21_CCR7	FL
aficjfge-1	0	2758.61	4037.04	CCL21_CCR7	FL
aficnngg-1	0	2752.77	4033.8	CCL21_CCR7	FL
aficnokd-1	0	2762.17	4029.6	CCL21_CCR7	FL
afidamhk-1	0	2749.04	4012.04	CCL21_CCR7	FL
afidbiek-1	0	2743.83	4031.58	CCL21_CCR7	FL
afidffmp-1	0	2745.78	4026.98	CCL21_CCR7	FL
afidibkb-1	0	2751.45	4023.98	CCL21_CCR7	FL
afidnaoj-1	0	2742.92	4022.09	CCL21_CCR7	FL
afidpdlm-1	0	2755.81	4119.83	CCL21_CCR7	FL
afidpgao-1	0	2765.17	4133.28	CCL21_CCR7	FL
afiebgmn-1	0	2760.68	4129.72	CCL21_CCR7	FL
afiebjpf-1	0	2759.27	4123.62	CCL21_CCR7	FL
afiecgfh-1	0	2764.25	4123.88	CCL21_CCR7	FL
afiecibc-1	0	2747.97	4134.75	CCL21_CCR7	FL
afiecnpf-1	0	2744.86	4150.94	CCL21_CCR7	FL
afieddgm-1	0	2751.49	4148.28	CCL21_CCR7	FL
afiefmon-1	0	2743.61	4139.9	CCL21_CCR7	FL
afiegddh-1	0	2750.37	4143.16	CCL21_CCR7	FL
afieiepp-1	0	2745.53	4120.33	CCL21_CCR7	FL
afiejcdl-1	0	2747.74	4129.33	CCL21_CCR7	FL
afiekbna-1	0	2742.25	4128.79	CCL21_CCR7	FL
afienhia-1	0	2750.94	4122.19	CCL21_CCR7	FL
afiepbgm-1	0	2750.26	4091.77	CCL21_CCR7	FL
afifadag-1	2	2748.47	4103.84	CCL21_CCR7	FL
afifbdeb-1	0	2743.84	4100.24	CCL21_CCR7	FL
afifdaje-1	0	2752.01	4097.36	CCL21_CCR7	FL
afifeajm-1	0	2745.63	4095.05	CCL21_CCR7	FL
afifkcfn-1	0	2753.6	4105.68	CCL21_CCR7	FL
afifmfom-1	0	2761.47	4113.74	CCL21_CCR7	FL
afifobom-1	1	2754.64	4114.32	CCL21_CCR7	FL
afifpmfc-1	0	2757.43	4094.34	CCL21_CCR7	FL
afigbkkn-1	0	2759.44	4106.11	CCL21_CCR7	FL
afigcnkn-1	0	2758.83	4098.12	CCL21_CCR7	FL
afigenkj-1	0	2760.94	4091.15	CCL21_CCR7	FL
afigfbdp-1	0	2758.22	4058.52	CCL21_CCR7	FL
afigfchm-1	0	2761.48	4071.61	CCL21_CCR7	FL
afiggjeo-1	0	2758.44	4065.69	CCL21_CCR7	FL
afiglcaa-1	0	2756.26	4074.72	CCL21_CCR7	FL
afigmhjg-1	0	2761.94	4085.2	CCL21_CCR7	FL
afigngof-1	0	2754.6	4078.13	CCL21_CCR7	FL
afigolpm-1	0	2762.56	4078.5	CCL21_CCR7	FL
afigpoii-1	0	2753.38	4068.7	CCL21_CCR7	FL
afihblbp-1	0	2750.12	4065.54	CCL21_CCR7	FL
afihgiol-1	0	2747.58	4068.58	CCL21_CCR7	FL
afihjjkm-1	0	2862.93	4018.46	CCL21_CCR7	FL
afihkfgj-1	0	2860.4	4027.61	CCL21_CCR7	FL
afihknoo-1	0	2863.57	4024.72	CCL21_CCR7	FL
afihlphm-1	0	2861.32	4049.08	CCL21_CCR7	FL
afihnjgg-1	0	2863.9	4055.55	CCL21_CCR7	FL
afiiaanl-1	0	2870.85	4052.34	CCL21_CCR7	FL
afiibebc-1	0	2868.02	4049.03	CCL21_CCR7	FL
afiiekmh-1	0	2872.07	4034.06	CCL21_CCR7	FL
afiihhom-1	0	2866.34	4042.43	CCL21_CCR7	FL
afiihnfc-1	0	2862.31	4034.6	CCL21_CCR7	FL
afiiifbd-1	0	2868.34	4016.69	CCL21_CCR7	FL
afiiipib-1	0	2871.6	4029.67	CCL21_CCR7	FL
afiimopl-1	0	2871.23	4023.91	CCL21_CCR7	FL
afijabih-1	0	2868.6	4059.08	CCL21_CCR7	FL
afijhjlk-1	0	2861.78	4066.94	CCL21_CCR7	FL
afijinoh-1	0	2866.51	4064.85	CCL21_CCR7	FL
afijnhfg-1	0	2862.43	4062.21	CCL21_CCR7	FL
afikalae-1	0	2859.32	4083.31	CCL21_CCR7	FL
afikffoj-1	0	2867.97	4088.06	CCL21_CCR7	FL
afikjflf-1	0	2867.81	4084.85	CCL21_CCR7	FL
afiklpil-1	0	2865.64	4073.39	CCL21_CCR7	FL
afikojjp-1	0	2869.83	4080.36	CCL21_CCR7	FL
afilacke-1	0	2870.57	4069.15	CCL21_CCR7	FL
afilalif-1	0	2881.01	4059.66	CCL21_CCR7	FL
afilenod-1	0	2881.11	4065.45	CCL21_CCR7	FL
afilgkjd-1	0	2875.32	4059.15	CCL21_CCR7	FL
afilkchk-1	0	2882.11	4071.51	CCL21_CCR7	FL
afillllj-1	0	2881.47	4077.93	CCL21_CCR7	FL
afiloghf-1	0	2878.47	4075.79	CCL21_CCR7	FL
afilpoah-1	0	2892.01	4059.51	CCL21_CCR7	FL
afimdoli-1	0	2890.43	4067.67	CCL21_CCR7	FL
afimenbc-1	0	2896.74	4066.26	CCL21_CCR7	FL
afimiegj-1	0	2888.23	4063.02	CCL21_CCR7	FL
afimkpom-1	0	2889.75	4033.22	CCL21_CCR7	FL
afimnimi-1	0	2892.5	4039.95	CCL21_CCR7	FL
afimoefl-1	0	2897.17	4034.25	CCL21_CCR7	FL
afimomhg-1	0	2892.52	4045.02	CCL21_CCR7	FL
afimpopg-1	0	2894.17	4054.71	CCL21_CCR7	FL
afinapii-1	0	2895.74	4048.59	CCL21_CCR7	FL
afinbjmf-1	0	2884.68	4043.45	CCL21_CCR7	FL
afinmbga-1	0	2883.57	4053.72	CCL21_CCR7	FL
afinofom-1	0	2879.21	4047.19	CCL21_CCR7	FL
afinomcb-1	0	2888.22	4073.55	CCL21_CCR7	FL
afinplfl-1	0	2888.49	4085.58	CCL21_CCR7	FL
afinppne-1	0	2884.39	4080.97	CCL21_CCR7	FL
afioejel-1	0	2892.69	4082.28	CCL21_CCR7	FL
afiojhbf-1	0	2895.12	4087.74	CCL21_CCR7	FL
afiokknm-1	0	2899.06	4080.05	CCL21_CCR7	FL
afiopnkb-1	0	2894.41	4077.52	CCL21_CCR7	FL
afiphijp-1	0	2898.42	4073.2	CCL21_CCR7	FL
afipjeci-1	0	2898.47	4117.45	CCL21_CCR7	FL
afiplhfp-1	0	2886.24	4121.07	CCL21_CCR7	FL
afjaaobd-1	0	2888.38	4117.87	CCL21_CCR7	FL
afjabmmi-1	0	2896.08	4129.96	CCL21_CCR7	FL
afjadhgc-1	0	2879.15	4123.64	CCL21_CCR7	FL
afjahaim-1	0	2877.3	4127.4	CCL21_CCR7	FL
afjakndk-1	0	2888.56	4140.66	CCL21_CCR7	FL
afjalkdl-1	0	2873.19	4141.64	CCL21_CCR7	FL
afjamofm-1	0	2876.58	4134.69	CCL21_CCR7	FL
afjanfgf-1	0	2894.84	4144.51	CCL21_CCR7	FL
afjapggi-1	0	2888.24	4126.58	CCL21_CCR7	FL
afjbaodf-1	0	2862.14	4092	CCL21_CCR7	FL
afjbecfl-1	0	2866.52	4094.81	CCL21_CCR7	FL
afjbemla-1	0	2869.54	4090.99	CCL21_CCR7	FL
afjbfibo-1	0	2867.3	4139.28	CCL21_CCR7	FL
afjbgkak-1	0	2870.31	4145.95	CCL21_CCR7	FL
afjbhpkg-1	0	2866.62	4144.01	CCL21_CCR7	FL
afjbkkoi-1	0	2861.72	4141.61	CCL21_CCR7	FL
afjbpipb-1	0	2866.63	4155.76	CCL21_CCR7	FL
afjcahdm-1	0	2874.6	4155.47	CCL21_CCR7	FL
afjcaijd-1	0	2880.26	4154.09	CCL21_CCR7	FL
afjcbgdj-1	0	2867.55	4120.4	CCL21_CCR7	FL
afjcbigl-1	0	2867.5	4134.04	CCL21_CCR7	FL
afjceoeo-1	0	2865.86	4127.7	CCL21_CCR7	FL
afjcgpnh-1	0	2871.33	4128.76	CCL21_CCR7	FL
afjciemn-1	0	2861.49	4111.41	CCL21_CCR7	FL
afjcjnjh-1	0	2871.84	4112.72	CCL21_CCR7	FL
afjcmkbd-1	0	2867.93	4110.82	CCL21_CCR7	FL
afjdafjd-1	0	2871.67	4099.64	CCL21_CCR7	FL
afjdecic-1	0	2874.03	4106.66	CCL21_CCR7	FL
afjdemaj-1	0	2866.37	4106.31	CCL21_CCR7	FL
afjdffad-1	0	2863.36	4099.17	CCL21_CCR7	FL
afjdgnhj-1	0	2876.27	4088.57	CCL21_CCR7	FL
afjdhebc-1	0	2878.1	4092.79	CCL21_CCR7	FL
afjdhjkl-1	0	2894.34	4107.74	CCL21_CCR7	FL
afjdlcnn-1	0	2894.03	4113.77	CCL21_CCR7	FL
afjecfac-1	0	2888.5	4113.31	CCL21_CCR7	FL
afjemckl-1	0	2880.79	4108.31	CCL21_CCR7	FL
afjeofbg-1	0	2887.25	4104.72	CCL21_CCR7	FL
afjeohmf-1	0	2876.55	4117.95	CCL21_CCR7	FL
afjfbcdl-1	0	2886.4	4109.93	CCL21_CCR7	FL
afjfdaag-1	0	2877.97	4112.22	CCL21_CCR7	FL
afjfedbd-1	0	2884.59	4092.09	CCL21_CCR7	FL
afjfjdcf-1	0	2881.73	4100.05	CCL21_CCR7	FL
afjfoajn-1	0	2883.21	4095.78	CCL21_CCR7	FL
afjgaood-1	0	2889.69	4098.33	CCL21_CCR7	FL
afjgcimf-1	0	2895.61	4098.85	CCL21_CCR7	FL
afjgcmcn-1	0	2890.11	4093.29	CCL21_CCR7	FL
afjgeopg-1	0	2833.4	4048.83	CCL21_CCR7	FL
afjgfaci-1	0	2836.23	4058.26	CCL21_CCR7	FL
afjgnbdk-1	0	2836.52	4053.1	CCL21_CCR7	FL
afjhadch-1	0	2827.71	4052.01	CCL21_CCR7	FL
afjhamad-1	0	2833.48	4075.16	CCL21_CCR7	FL
afjhbngl-1	0	2835.08	4094.34	CCL21_CCR7	FL
afjhcdhf-1	0	2835.92	4089.55	CCL21_CCR7	FL
afjhdcic-1	0	2837.78	4067.7	CCL21_CCR7	FL
afjhdjon-1	0	2835.78	4085.63	CCL21_CCR7	FL
afjheabc-1	0	2832.29	4080.45	CCL21_CCR7	FL
afjhfaig-1	0	2827.05	4061.52	CCL21_CCR7	FL
afjhfnmd-1	0	2824.62	4087.28	CCL21_CCR7	FL
afjhjhgp-1	0	2827.14	4080.4	CCL21_CCR7	FL
afjhkgbn-1	0	2826.34	4076.45	CCL21_CCR7	FL
afjhlalb-1	0	2827.35	4069.98	CCL21_CCR7	FL
afjhmjeb-1	0	2824.13	4065.38	CCL21_CCR7	FL
afjhmmln-1	2	2826.22	4107.6	CCL21_CCR7	FL
afjhnkgc-1	0	2834.48	4125.6	CCL21_CCR7	FL
afjibbbm-1	0	2825.37	4122.4	CCL21_CCR7	FL
afjibdcc-1	0	2833.42	4118.83	CCL21_CCR7	FL
afjiciln-1	0	2827.41	4117.09	CCL21_CCR7	FL
afjidgic-1	0	2828.97	4112.43	CCL21_CCR7	FL
afjieckh-1	0	2834.47	4150.42	CCL21_CCR7	FL
afjifhjm-1	0	2824.54	4155.29	CCL21_CCR7	FL
afjifpgc-1	0	2828.69	4151.58	CCL21_CCR7	FL
afjihcdn-1	0	2831.48	4133.4	CCL21_CCR7	FL
afjiiiig-1	0	2832.4	4143.95	CCL21_CCR7	FL
afjikflb-1	0	2833.14	4138.85	CCL21_CCR7	FL
afjiknjc-1	0	2825.27	4139.21	CCL21_CCR7	FL
afjikolm-1	0	2843.26	4140.9	CCL21_CCR7	FL
afjinedj-1	0	2838.02	4146.37	CCL21_CCR7	FL
afjipfkf-1	0	2837.81	4139.59	CCL21_CCR7	FL
afjipjki-1	0	2849.91	4135.19	CCL21_CCR7	FL
afjjbkif-1	0	2858.66	4149.98	CCL21_CCR7	FL
afjjelca-1	0	2857.68	4145.24	CCL21_CCR7	FL
afjjhaak-1	0	2855.21	4122.54	CCL21_CCR7	FL
afjjldcj-1	0	2860.91	4122.98	CCL21_CCR7	FL
afjkagcl-1	0	2855.67	4132.05	CCL21_CCR7	FL
afjkbkpd-1	0	2844.25	4102.13	CCL21_CCR7	FL
afjkefmh-1	0	2846.13	4108.77	CCL21_CCR7	FL
afjkhele-1	1	2839.76	4106.07	CCL21_CCR7	FL
afjkiblk-1	0	2846.63	4117.81	CCL21_CCR7	FL
afjkklhf-1	0	2856.11	4116.67	CCL21_CCR7	FL
afjknbbh-1	0	2848.9	4122.76	CCL21_CCR7	FL
afjkofmf-1	0	2849.42	4113.45	CCL21_CCR7	FL
afjkpckg-1	0	2840.12	4111.38	CCL21_CCR7	FL
afjkpgpi-1	0	2841.46	4123.14	CCL21_CCR7	FL
afjlbiin-1	0	2838.26	4115.64	CCL21_CCR7	FL
afjleckk-1	0	2856.83	4102.3	CCL21_CCR7	FL
afjlkehc-1	0	2855.47	4111.96	CCL21_CCR7	FL
afjlpbjh-1	0	2855.49	4107.23	CCL21_CCR7	FL
afjmafma-1	0	2852.39	4079.35	CCL21_CCR7	FL
afjmbpkm-1	0	2858.76	4088.29	CCL21_CCR7	FL
afjmcolo-1	0	2854.68	4083.75	CCL21_CCR7	FL
afjmdaah-1	0	2841.95	4094.65	CCL21_CCR7	FL
afjmdipg-1	0	2849.71	4089.53	CCL21_CCR7	FL
afjmjema-1	0	2850.63	4097.92	CCL21_CCR7	FL
afjmlmka-1	0	2858.58	4096.06	CCL21_CCR7	FL
afjmmjod-1	0	2854.42	4091.71	CCL21_CCR7	FL
afjmnnaj-1	0	2840.31	4081.65	CCL21_CCR7	FL
afjmnnkf-1	0	2845.81	4091.36	CCL21_CCR7	FL
afjndbnp-1	0	2843.87	4086.24	CCL21_CCR7	FL
afjnglgh-1	0	2851.41	4052.36	CCL21_CCR7	FL
afjnicfm-1	0	2851.55	4060.2	CCL21_CCR7	FL
afjnnchc-1	0	2857.5	4058.38	CCL21_CCR7	FL
afjnnkhe-1	0	2845.03	4068.38	CCL21_CCR7	FL
afjoepja-1	0	2842.38	4075.04	CCL21_CCR7	FL
afjofbho-1	0	2851	4070.9	CCL21_CCR7	FL
afjofnhm-1	0	2854.94	4066.6	CCL21_CCR7	FL
afjojomf-1	0	2856.31	4074.19	CCL21_CCR7	FL
afjolkjb-1	0	2859.32	4070.29	CCL21_CCR7	FL
afjoollf-1	0	2843.96	4052.24	CCL21_CCR7	FL
afjpbadl-1	0	2849.21	4064.27	CCL21_CCR7	FL
afjpbjae-1	0	2844.53	4062.9	CCL21_CCR7	FL
afjpbpdg-1	0	2840.9	4060.21	CCL21_CCR7	FL
afjpfkce-1	0	2844.78	4055.63	CCL21_CCR7	FL
afjpghjj-1	0	2904.57	4038.36	CCL21_CCR7	FL
afjpiakb-1	0	2917.12	4035.74	CCL21_CCR7	FL
afjpjnch-1	0	2911.87	4041.58	CCL21_CCR7	FL
afjpjpln-1	0	2908.53	4049.2	CCL21_CCR7	FL
afjpnmkk-1	0	2917.58	4048.1	CCL21_CCR7	FL
afjpoamj-1	0	2913.11	4050.87	CCL21_CCR7	FL
afjppege-1	0	2900.54	4053.26	CCL21_CCR7	FL
afjppkeg-1	0	2902.81	4048.67	CCL21_CCR7	FL
afkaaloa-1	0	2913.88	4019.4	CCL21_CCR7	FL
afkabgol-1	0	2915.67	4030.5	CCL21_CCR7	FL
afkafpab-1	0	2907.55	4026.41	CCL21_CCR7	FL
afkagion-1	0	2913.99	4024.52	CCL21_CCR7	FL
afkahmlo-1	0	2928.93	4132.02	CCL21_CCR7	FL
afkaiccb-1	0	2917.81	4156.42	CCL21_CCR7	FL
afkakmdf-1	0	2923.2	4155.05	CCL21_CCR7	FL
afkakphh-1	0	2928.39	4155.61	CCL21_CCR7	FL
afkalcal-1	0	2928.31	4148	CCL21_CCR7	FL
afkamoij-1	0	2920.44	4128.17	CCL21_CCR7	FL
afkaoaia-1	0	2929.55	4103.66	CCL21_CCR7	FL
afkaoepl-1	0	2924.24	4114.26	CCL21_CCR7	FL
afkaomla-1	0	2920.84	4108.21	CCL21_CCR7	FL
afkbabdp-1	0	2933.68	4109.99	CCL21_CCR7	FL
afkbbpdo-1	0	2920.5	4087.57	CCL21_CCR7	FL
afkbgikm-1	0	2929.96	4098.59	CCL21_CCR7	FL
afkbifpk-1	0	2923.37	4093.32	CCL21_CCR7	FL
afkbiphd-1	0	2903.97	4097.67	CCL21_CCR7	FL
afkbknmf-1	0	2910.19	4109.44	CCL21_CCR7	FL
afkblffn-1	0	2907.33	4105.73	CCL21_CCR7	FL
afkbmmoj-1	0	2899.93	4105.64	CCL21_CCR7	FL
afkcbhoj-1	0	2906.55	4101.26	CCL21_CCR7	FL
afkcgljh-1	0	2918.22	4122.62	CCL21_CCR7	FL
afkcijji-1	0	2917.4	4133.81	CCL21_CCR7	FL
afkciogh-1	0	2914.51	4129.52	CCL21_CCR7	FL
afkckplf-1	0	2912.92	4124.91	CCL21_CCR7	FL
afkcndlc-1	0	2916.15	4111.04	CCL21_CCR7	FL
afkcohkd-1	0	2917.46	4117.66	CCL21_CCR7	FL
afkdddcf-1	0	2911.73	4114.69	CCL21_CCR7	FL
afkddlki-1	0	2902.81	4110.66	CCL21_CCR7	FL
afkdebbd-1	0	2900.82	4123.42	CCL21_CCR7	FL
afkdeopl-1	0	2904.76	4118.72	CCL21_CCR7	FL
afkdgoaa-1	0	2904.23	4113.99	CCL21_CCR7	FL
afkdjemb-1	0	2905.39	4133.06	CCL21_CCR7	FL
afkdonkh-1	0	2900.05	4142.31	CCL21_CCR7	FL
afkealbk-1	0	2900.31	4136.7	CCL21_CCR7	FL
afkebfpk-1	0	2907.41	4072.26	CCL21_CCR7	FL
afkebpho-1	0	2904.26	4082.86	CCL21_CCR7	FL
afkeddic-1	0	2902.16	4094.06	CCL21_CCR7	FL
afkekmbn-1	0	2902.84	4087.53	CCL21_CCR7	FL
afkelhdb-1	0	2900.87	4061.5	CCL21_CCR7	FL
afkemnic-1	0	2911.85	4061.19	CCL21_CCR7	FL
afkeobam-1	0	2909.3	4067.29	CCL21_CCR7	FL
afkepgio-1	0	2904.2	4076.66	CCL21_CCR7	FL
afkeplhb-1	0	2903.11	4069.49	CCL21_CCR7	FL
afkfgldg-1	0	2904.76	4063.93	CCL21_CCR7	FL
afkfhaom-1	0	2920.67	4022.92	CCL21_CCR7	FL
afkfiolm-1	0	2929.58	4029.02	CCL21_CCR7	FL
afkfnfke-1	0	2926.74	4025.62	CCL21_CCR7	FL
afkfoalo-1	0	2929.97	4021	CCL21_CCR7	FL
afkfofka-1	0	2929.84	4033.1	CCL21_CCR7	FL
afkfpbdb-1	0	2924.46	4035.21	CCL21_CCR7	FL
afkgdjfh-1	0	2920.58	4031.85	CCL21_CCR7	FL
afkgidgc-1	0	2922.42	4070.97	CCL21_CCR7	FL
afkgilan-1	0	2916.15	4067.89	CCL21_CCR7	FL
afkhbgnp-1	0	2931.68	4050.19	CCL21_CCR7	FL
afkhgblb-1	0	2923.44	4048.54	CCL21_CCR7	FL
afkhgkem-1	0	2916.8	4061.76	CCL21_CCR7	FL
afkhhdkh-1	0	2923.47	4041.23	CCL21_CCR7	FL
afkhibjn-1	0	2923.06	4058.84	CCL21_CCR7	FL
afkhilfa-1	0	2930.21	4055.34	CCL21_CCR7	FL
afkhjaha-1	0	2928.98	4046.05	CCL21_CCR7	FL
afkhjkjl-1	0	2869.29	3991.74	CCL21_CCR7	FL
afkhkjib-1	0	2863.45	4000.03	CCL21_CCR7	FL
afkhmbpc-1	0	2876.26	4000.81	CCL21_CCR7	FL
afkhmgdb-1	0	2871.21	3997.07	CCL21_CCR7	FL
afkiaiam-1	0	2861.45	4011.43	CCL21_CCR7	FL
afkicpnc-1	0	2868.48	4002.36	CCL21_CCR7	FL
afkidife-1	0	2868.26	4013.31	CCL21_CCR7	FL
afkidjbm-1	0	2874.91	4010.99	CCL21_CCR7	FL
afkifcae-1	0	2876.23	4005.74	CCL21_CCR7	FL
afkifecg-1	0	2866.43	4007.68	CCL21_CCR7	FL
afkihedo-1	0	2862.14	4005.34	CCL21_CCR7	FL
afkihgba-1	0	2892.4	4018.43	CCL21_CCR7	FL
afkillgo-1	0	2897.49	4021.75	CCL21_CCR7	FL
afkioalg-1	0	2895.96	4012.39	CCL21_CCR7	FL
afkjagmk-1	0	2888.98	4028.05	CCL21_CCR7	FL
afkjajfc-1	0	2884.76	4029.03	CCL21_CCR7	FL
afkjcdgm-1	0	2898.36	4028.2	CCL21_CCR7	FL
afkjegnc-1	0	2878.56	4025.84	CCL21_CCR7	FL
afkjgigb-1	0	2880.7	4036.21	CCL21_CCR7	FL
afkjidoc-1	0	2881.19	4031.24	CCL21_CCR7	FL
afkjlnld-1	0	2883.73	4012.01	CCL21_CCR7	FL
afkjmbeg-1	0	2876.51	4019.26	CCL21_CCR7	FL
afkjmbfn-1	0	2887.31	4017.62	CCL21_CCR7	FL
afkjncej-1	0	2878.94	4016.37	CCL21_CCR7	FL
afkjnelf-1	0	2896.88	3997.2	CCL21_CCR7	FL
afkjngkg-1	0	2892.82	3997.49	CCL21_CCR7	FL
afkjomfl-1	0	2888.69	4001.8	CCL21_CCR7	FL
afkjonjd-1	0	2893.74	4005.02	CCL21_CCR7	FL
afkkeklc-1	0	2881.79	4004.61	CCL21_CCR7	FL
afkkfkhg-1	0	2884.33	4000.91	CCL21_CCR7	FL
afkkgjfl-1	0	2885.17	3996.21	CCL21_CCR7	FL
afkkhein-1	0	2879.64	3996.39	CCL21_CCR7	FL
afkkmepb-1	0	2852.96	3998.62	CCL21_CCR7	FL
afkkoccg-1	0	2850.89	4009.36	CCL21_CCR7	FL
afklakcm-1	0	2856.19	4006.37	CCL21_CCR7	FL
afklbaip-1	0	2850.44	4005.25	CCL21_CCR7	FL
afklbdkm-1	0	2845.93	4002.69	CCL21_CCR7	FL
afklcacb-1	0	2837.31	4010.83	CCL21_CCR7	FL
afkllhij-1	0	2833	4012.51	CCL21_CCR7	FL
afklnmoc-1	0	2847.91	4016.77	CCL21_CCR7	FL
afklnnmn-1	0	2840.39	4014.91	CCL21_CCR7	FL
afkmdhac-1	0	2841.44	4005.91	CCL21_CCR7	FL
afkmdion-1	0	2830.93	3996.28	CCL21_CCR7	FL
afkmhklo-1	0	2843.66	3998.15	CCL21_CCR7	FL
afkmiadg-1	0	2839.68	3995.09	CCL21_CCR7	FL
afkmnkji-1	0	2822.58	4003.03	CCL21_CCR7	FL
afkmogha-1	0	2835.28	4002.72	CCL21_CCR7	FL
afkmooph-1	0	2826.68	3999.03	CCL21_CCR7	FL
afkmpinn-1	0	2830.83	4017.65	CCL21_CCR7	FL
afknamce-1	0	2831.89	4030.48	CCL21_CCR7	FL
afknhdmn-1	0	2825.12	4027.5	CCL21_CCR7	FL
afknhpdc-1	0	2830.58	4023.35	CCL21_CCR7	FL
afknikef-1	0	2825.98	4037.23	CCL21_CCR7	FL
afkoaclo-1	0	2824.24	4045.63	CCL21_CCR7	FL
[truncated: 117,554 more rows]
