# Supplementary material for: Reprogramming of stroma-derived chemokine networks drives the loss of tissue organization in nodal B cell lymphoma
Source: Nat Cancer. 2026 Mar 25;7(3):538–52. doi: 10.1038/s43018-026-01136-z (PMC13035477; doi:10.1038/s43018-026-01136-z)
Supplement: Supplementary file 17 — Statistical source data. [file 43018_2026_1136_MOESM17_ESM.xlsx]

## Sheet: A - KaplanMeier
time	n.risk	n.event	n.censor	surv	std.err	upper	lower	strata	homeo_mean
0	89	0	0	1	0	1	1	homeo_mean=high	high
0	325	0	0	1	0	1	1	homeo_mean=low	low
0.04	89	1	0	0.988764	0.0112996	1	0.967107	homeo_mean=high	high
0.11	88	1	0	0.977528	0.0160716	1	0.947216	homeo_mean=high	high
0.15	87	1	0	0.966292	0.0197978	1	0.929515	homeo_mean=high	high
0.23	86	1	0	0.955056	0.0229946	0.999084	0.912969	homeo_mean=high	high
0.24	85	1	0	0.94382	0.0258613	0.992893	0.897173	homeo_mean=high	high
0.3	84	1	0	0.932584	0.0284998	0.986159	0.88192	homeo_mean=high	high
0.4	83	1	0	0.921348	0.0309704	0.979007	0.867085	homeo_mean=high	high
0.41	82	1	0	0.910112	0.0333125	0.971518	0.852588	homeo_mean=high	high
0.5	81	0	1	0.910112	0.0333125	0.971518	0.852588	homeo_mean=high	high
0.51	80	1	0	0.898736	0.0356083	0.9637	0.838151	homeo_mean=high	high
0.53	79	1	0	0.88736	0.0378185	0.955632	0.823964	homeo_mean=high	high
0.62	78	0	1	0.88736	0.0378185	0.955632	0.823964	homeo_mean=high	high
0.8	77	1	0	0.875835	0.040014	0.947289	0.809772	homeo_mean=high	high
0.93	76	0	1	0.875835	0.040014	0.947289	0.809772	homeo_mean=high	high
0.98	75	0	1	0.875835	0.040014	0.947289	0.809772	homeo_mean=high	high
1.05	74	1	0	0.864	0.0422639	0.938618	0.795314	homeo_mean=high	high
1.29	73	0	1	0.864	0.0422639	0.938618	0.795314	homeo_mean=high	high
1.41	72	0	1	0.864	0.0422639	0.938618	0.795314	homeo_mean=high	high
1.42	71	0	1	0.864	0.0422639	0.938618	0.795314	homeo_mean=high	high
1.52	70	1	0	0.851657	0.0446461	0.929539	0.7803	homeo_mean=high	high
1.53	69	0	2	0.851657	0.0446461	0.929539	0.7803	homeo_mean=high	high
1.59	67	0	1	0.851657	0.0446461	0.929539	0.7803	homeo_mean=high	high
1.61	66	0	1	0.851657	0.0446461	0.929539	0.7803	homeo_mean=high	high
1.64	65	0	1	0.851657	0.0446461	0.929539	0.7803	homeo_mean=high	high
1.71	64	0	1	0.851657	0.0446461	0.929539	0.7803	homeo_mean=high	high
1.88	63	1	1	0.838139	0.0474267	0.919783	0.763741	homeo_mean=high	high
1.91	61	0	1	0.838139	0.0474267	0.919783	0.763741	homeo_mean=high	high
1.92	60	0	1	0.838139	0.0474267	0.919783	0.763741	homeo_mean=high	high
2.12	59	0	1	0.838139	0.0474267	0.919783	0.763741	homeo_mean=high	high
2.17	58	0	1	0.838139	0.0474267	0.919783	0.763741	homeo_mean=high	high
2.23	57	0	1	0.838139	0.0474267	0.919783	0.763741	homeo_mean=high	high
2.24	56	1	0	0.823172	0.0507343	0.909234	0.745256	homeo_mean=high	high
2.38	55	0	1	0.823172	0.0507343	0.909234	0.745256	homeo_mean=high	high
2.42	54	0	1	0.823172	0.0507343	0.909234	0.745256	homeo_mean=high	high
2.45	53	1	0	0.80764	0.0541924	0.898145	0.726255	homeo_mean=high	high
2.48	52	0	1	0.80764	0.0541924	0.898145	0.726255	homeo_mean=high	high
2.52	51	0	1	0.80764	0.0541924	0.898145	0.726255	homeo_mean=high	high
2.56	50	0	1	0.80764	0.0541924	0.898145	0.726255	homeo_mean=high	high
2.69	49	1	0	0.791158	0.0579826	0.886376	0.706168	homeo_mean=high	high
2.79	48	0	1	0.791158	0.0579826	0.886376	0.706168	homeo_mean=high	high
3.12	47	0	1	0.791158	0.0579826	0.886376	0.706168	homeo_mean=high	high
3.13	46	1	0	0.773959	0.0620087	0.873976	0.685387	homeo_mean=high	high
3.22	45	0	1	0.773959	0.0620087	0.873976	0.685387	homeo_mean=high	high
3.27	44	0	1	0.773959	0.0620087	0.873976	0.685387	homeo_mean=high	high
3.3	43	0	1	0.773959	0.0620087	0.873976	0.685387	homeo_mean=high	high
3.36	42	0	1	0.773959	0.0620087	0.873976	0.685387	homeo_mean=high	high
3.37	41	0	1	0.773959	0.0620087	0.873976	0.685387	homeo_mean=high	high
3.44	40	0	1	0.773959	0.0620087	0.873976	0.685387	homeo_mean=high	high
3.47	39	0	1	0.773959	0.0620087	0.873976	0.685387	homeo_mean=high	high
3.65	38	0	1	0.773959	0.0620087	0.873976	0.685387	homeo_mean=high	high
3.7	37	0	1	0.773959	0.0620087	0.873976	0.685387	homeo_mean=high	high
3.78	36	0	1	0.773959	0.0620087	0.873976	0.685387	homeo_mean=high	high
3.82	35	1	0	0.751846	0.06845	0.859792	0.657452	homeo_mean=high	high
3.88	34	1	1	0.729733	0.0746771	0.844752	0.630374	homeo_mean=high	high
3.9	32	0	1	0.729733	0.0746771	0.844752	0.630374	homeo_mean=high	high
3.99	31	0	1	0.729733	0.0746771	0.844752	0.630374	homeo_mean=high	high
4.01	30	0	2	0.729733	0.0746771	0.844752	0.630374	homeo_mean=high	high
4.02	28	0	1	0.729733	0.0746771	0.844752	0.630374	homeo_mean=high	high
4.03	27	0	1	0.729733	0.0746771	0.844752	0.630374	homeo_mean=high	high
4.04	26	0	1	0.729733	0.0746771	0.844752	0.630374	homeo_mean=high	high
4.2	25	0	1	0.729733	0.0746771	0.844752	0.630374	homeo_mean=high	high
4.34	24	0	1	0.729733	0.0746771	0.844752	0.630374	homeo_mean=high	high
4.36	23	1	1	0.698005	0.0869078	0.827627	0.588684	homeo_mean=high	high
4.42	21	0	1	0.698005	0.0869078	0.827627	0.588684	homeo_mean=high	high
4.47	20	1	0	0.663105	0.100918	0.808135	0.544102	homeo_mean=high	high
4.54	19	0	1	0.663105	0.100918	0.808135	0.544102	homeo_mean=high	high
4.55	18	0	1	0.663105	0.100918	0.808135	0.544102	homeo_mean=high	high
4.74	17	0	1	0.663105	0.100918	0.808135	0.544102	homeo_mean=high	high
4.78	16	0	1	0.663105	0.100918	0.808135	0.544102	homeo_mean=high	high
5.06	15	0	1	0.663105	0.100918	0.808135	0.544102	homeo_mean=high	high
5.11	14	0	1	0.663105	0.100918	0.808135	0.544102	homeo_mean=high	high
5.12	13	0	1	0.663105	0.100918	0.808135	0.544102	homeo_mean=high	high
5.15	12	0	1	0.663105	0.100918	0.808135	0.544102	homeo_mean=high	high
5.17	11	0	1	0.663105	0.100918	0.808135	0.544102	homeo_mean=high	high
5.23	10	0	2	0.663105	0.100918	0.808135	0.544102	homeo_mean=high	high
5.24	8	0	1	0.663105	0.100918	0.808135	0.544102	homeo_mean=high	high
5.51	7	0	1	0.663105	0.100918	0.808135	0.544102	homeo_mean=high	high
5.53	6	0	1	0.663105	0.100918	0.808135	0.544102	homeo_mean=high	high
5.88	5	0	1	0.663105	0.100918	0.808135	0.544102	homeo_mean=high	high
8.76	4	0	1	0.663105	0.100918	0.808135	0.544102	homeo_mean=high	high
8.89	3	0	1	0.663105	0.100918	0.808135	0.544102	homeo_mean=high	high
10.75	2	0	1	0.663105	0.100918	0.808135	0.544102	homeo_mean=high	high
11.02	1	1	0	0	Inf			homeo_mean=high	high
0	325	2	0	0.993846	0.00436488	1	0.98538	homeo_mean=low	low
0.01	323	2	0	0.987692	0.00619207	0.999752	0.975778	homeo_mean=low	low
0.03	321	4	0	0.975385	0.00881198	0.992377	0.958683	homeo_mean=low	low
0.04	317	1	0	0.972308	0.0093613	0.990312	0.954631	homeo_mean=low	low
0.05	316	2	0	0.966154	0.0103822	0.986015	0.946692	homeo_mean=low	low
0.06	314	1	0	0.963077	0.0108612	0.983798	0.942792	homeo_mean=low	low
0.08	313	1	0	0.96	0.0113228	0.981543	0.93893	homeo_mean=low	low
0.09	312	1	0	0.956923	0.0117691	0.979253	0.935102	homeo_mean=low	low
0.1	311	1	0	0.953846	0.0122018	0.976932	0.931305	homeo_mean=low	low
0.12	310	2	0	0.947692	0.0130319	0.97221	0.923793	homeo_mean=low	low
0.15	308	3	0	0.938462	0.0142044	0.964956	0.912695	homeo_mean=low	low
0.16	305	1	0	0.935385	0.0145791	0.962498	0.909035	homeo_mean=low	low
0.17	304	1	0	0.932308	0.0149468	0.960024	0.905392	homeo_mean=low	low
0.19	303	1	1	0.929231	0.015308	0.957533	0.901765	homeo_mean=low	low
0.2	301	1	0	0.926144	0.0156655	0.955021	0.89814	homeo_mean=low	low
0.21	300	2	0	0.919969	0.016364	0.949954	0.890931	homeo_mean=low	low
0.23	298	1	0	0.916882	0.0167057	0.9474	0.887347	homeo_mean=low	low
0.24	297	0	1	0.916882	0.0167057	0.9474	0.887347	homeo_mean=low	low
0.25	296	1	0	0.913785	0.017045	0.944828	0.883762	homeo_mean=low	low
0.28	295	1	0	0.910687	0.0173799	0.942243	0.880188	homeo_mean=low	low
0.29	294	1	0	0.907589	0.0177107	0.939647	0.876625	homeo_mean=low	low
0.3	293	0	1	0.907589	0.0177107	0.939647	0.876625	homeo_mean=low	low
0.31	292	2	0	0.901373	0.0183654	0.93441	0.869505	homeo_mean=low	low
0.33	290	3	0	0.892049	0.0193218	0.926478	0.858898	homeo_mean=low	low
0.34	287	2	0	0.885832	0.0199445	0.921146	0.851873	homeo_mean=low	low
0.35	285	1	0	0.882724	0.0202519	0.918467	0.848372	homeo_mean=low	low
0.36	284	1	0	0.879616	0.0205568	0.91578	0.84488	homeo_mean=low	low
0.37	283	1	0	0.876508	0.0208593	0.913085	0.841396	homeo_mean=low	low
0.38	282	3	0	0.867183	0.0217541	0.904957	0.830986	homeo_mean=low	low
0.4	279	0	1	0.867183	0.0217541	0.904957	0.830986	homeo_mean=low	low
0.42	278	2	1	0.860944	0.0223452	0.899488	0.824052	homeo_mean=low	low
0.46	275	2	0	0.854683	0.0229336	0.893977	0.817116	homeo_mean=low	low
0.47	273	1	1	0.851552	0.0232253	0.891211	0.813658	homeo_mean=low	low
0.5	271	1	0	0.84841	0.0235177	0.888432	0.810191	homeo_mean=low	low
0.51	270	2	0	0.842125	0.0240982	0.882855	0.803275	homeo_mean=low	low
0.52	268	0	1	0.842125	0.0240982	0.882855	0.803275	homeo_mean=low	low
0.55	267	1	0	0.838971	0.0243886	0.880049	0.799811	homeo_mean=low	low
0.56	266	0	1	0.838971	0.0243886	0.880049	0.799811	homeo_mean=low	low
0.58	265	1	0	0.835805	0.0246799	0.877229	0.796338	homeo_mean=low	low
0.6	264	2	0	0.829474	0.0252589	0.871571	0.789409	homeo_mean=low	low
0.61	262	2	2	0.823142	0.0258335	0.865893	0.782501	homeo_mean=low	low
0.62	258	2	0	0.816761	0.0264131	0.860157	0.775554	homeo_mean=low	low
0.65	256	0	1	0.816761	0.0264131	0.860157	0.775554	homeo_mean=low	low
0.67	255	0	2	0.816761	0.0264131	0.860157	0.775554	homeo_mean=low	low
0.68	253	0	1	0.816761	0.0264131	0.860157	0.775554	homeo_mean=low	low
0.69	252	2	0	0.810279	0.0270074	0.854325	0.768503	homeo_mean=low	low
0.71	250	2	0	0.803796	0.0275981	0.848472	0.761473	homeo_mean=low	low
0.72	248	1	1	0.800555	0.0278923	0.845538	0.757965	homeo_mean=low	low
0.74	246	1	1	0.797301	0.0281882	0.84259	0.754447	homeo_mean=low	low
0.76	244	1	0	0.794033	0.0284858	0.839626	0.750916	homeo_mean=low	low
0.8	243	0	1	0.794033	0.0284858	0.839626	0.750916	homeo_mean=low	low
0.81	242	0	1	0.794033	0.0284858	0.839626	0.750916	homeo_mean=low	low
0.82	241	1	1	0.790739	0.0287876	0.836637	0.747358	homeo_mean=low	low
0.84	239	0	1	0.790739	0.0287876	0.836637	0.747358	homeo_mean=low	low
0.86	238	2	0	0.784094	0.0293996	0.830602	0.74019	homeo_mean=low	low
0.87	236	1	0	0.780771	0.0297046	0.827577	0.736613	homeo_mean=low	low
0.89	235	1	0	0.777449	0.0300092	0.824548	0.733041	homeo_mean=low	low
0.94	234	2	0	0.770804	0.0306169	0.818474	0.72591	homeo_mean=low	low
0.96	232	2	0	0.764159	0.031223	0.812383	0.718798	homeo_mean=low	low
0.97	230	0	1	0.764159	0.031223	0.812383	0.718798	homeo_mean=low	low
0.99	229	1	0	0.760822	0.0315282	0.80932	0.715231	homeo_mean=low	low
1	228	1	0	0.757485	0.0318331	0.806252	0.711669	homeo_mean=low	low
1.01	227	2	0	0.750811	0.0324423	0.800103	0.704557	homeo_mean=low	low
1.03	225	1	0	0.747474	0.0327467	0.797022	0.701007	homeo_mean=low	low
1.04	224	1	1	0.744138	0.033051	0.793937	0.697461	homeo_mean=low	low
1.06	222	1	0	0.740786	0.0333579	0.790837	0.693902	homeo_mean=low	low
1.08	221	1	1	0.737434	0.0336648	0.787732	0.690347	homeo_mean=low	low
1.1	219	2	0	0.730699	0.0342841	0.781486	0.683213	homeo_mean=low	low
1.16	217	2	0	0.723964	0.0349037	0.775224	0.676094	homeo_mean=low	low
1.18	215	1	1	0.720597	0.0352137	0.772087	0.672541	homeo_mean=low	low
1.21	213	1	0	0.717214	0.0355267	0.768934	0.668973	homeo_mean=low	low
1.22	212	1	1	0.713831	0.03584	0.765777	0.665409	homeo_mean=low	low
1.24	210	1	0	0.710432	0.0361564	0.762604	0.661829	homeo_mean=low	low
1.26	209	1	0	0.707033	0.0364732	0.759426	0.658254	homeo_mean=low	low
1.27	208	2	0	0.700234	0.0371075	0.75306	0.651115	homeo_mean=low	low
1.3	206	0	1	0.700234	0.0371075	0.75306	0.651115	homeo_mean=low	low
1.31	205	2	1	0.693403	0.0377495	0.746652	0.643951	homeo_mean=low	low
1.33	202	2	0	0.686537	0.0383996	0.740202	0.636764	homeo_mean=low	low
1.37	200	0	1	0.686537	0.0383996	0.740202	0.636764	homeo_mean=low	low
1.38	199	1	0	0.683087	0.0387287	0.736957	0.633155	homeo_mean=low	low
1.4	198	1	1	0.679637	0.0390583	0.733709	0.629551	homeo_mean=low	low
1.41	196	1	0	0.67617	0.0393918	0.730443	0.62593	homeo_mean=low	low
1.45	195	1	0	0.672702	0.0397259	0.727173	0.622312	homeo_mean=low	low
1.47	194	0	1	0.672702	0.0397259	0.727173	0.622312	homeo_mean=low	low
1.48	193	0	1	0.672702	0.0397259	0.727173	0.622312	homeo_mean=low	low
1.49	192	1	0	0.669199	0.0400676	0.72387	0.618656	homeo_mean=low	low
1.51	191	1	0	0.665695	0.04041	0.720564	0.615004	homeo_mean=low	low
1.55	190	1	0	0.662191	0.0407531	0.717253	0.611356	homeo_mean=low	low
1.59	189	1	1	0.658688	0.041097	0.713939	0.607712	homeo_mean=low	low
1.6	187	0	2	0.658688	0.041097	0.713939	0.607712	homeo_mean=low	low
1.61	185	0	1	0.658688	0.041097	0.713939	0.607712	homeo_mean=low	low
1.63	184	0	2	0.658688	0.041097	0.713939	0.607712	homeo_mean=low	low
1.64	182	1	0	0.655069	0.0414647	0.710529	0.603937	homeo_mean=low	low
1.65	181	0	2	0.655069	0.0414647	0.710529	0.603937	homeo_mean=low	low
1.66	179	0	1	0.655069	0.0414647	0.710529	0.603937	homeo_mean=low	low
1.67	178	0	1	0.655069	0.0414647	0.710529	0.603937	homeo_mean=low	low
1.69	177	0	1	0.655069	0.0414647	0.710529	0.603937	homeo_mean=low	low
1.7	176	2	1	0.647625	0.0422449	0.703529	0.596162	homeo_mean=low	low
1.76	173	0	1	0.647625	0.0422449	0.703529	0.596162	homeo_mean=low	low
1.83	172	0	1	0.647625	0.0422449	0.703529	0.596162	homeo_mean=low	low
1.84	171	0	1	0.647625	0.0422449	0.703529	0.596162	homeo_mean=low	low
1.86	170	1	0	0.643815	0.0426548	0.699953	0.592179	homeo_mean=low	low
1.92	169	1	0	0.640005	0.0430657	0.696372	0.588201	homeo_mean=low	low
1.98	168	0	1	0.640005	0.0430657	0.696372	0.588201	homeo_mean=low	low
2	167	1	0	0.636173	0.0434825	0.692768	0.584202	homeo_mean=low	low
2.02	166	0	1	0.636173	0.0434825	0.692768	0.584202	homeo_mean=low	low
2.03	165	0	1	0.636173	0.0434825	0.692768	0.584202	homeo_mean=low	low
2.05	164	1	0	0.632294	0.0439105	0.689122	0.580153	homeo_mean=low	low
2.06	163	0	1	0.632294	0.0439105	0.689122	0.580153	homeo_mean=low	low
2.12	162	0	2	0.632294	0.0439105	0.689122	0.580153	homeo_mean=low	low
2.13	160	1	0	0.628342	0.0443559	0.685412	0.576024	homeo_mean=low	low
2.16	159	0	1	0.628342	0.0443559	0.685412	0.576024	homeo_mean=low	low
2.18	158	0	1	0.628342	0.0443559	0.685412	0.576024	homeo_mean=low	low
2.26	157	2	0	0.620338	0.0452728	0.677898	0.567665	homeo_mean=low	low
2.31	155	2	0	0.612333	0.0461949	0.670362	0.559328	homeo_mean=low	low
2.37	153	0	1	0.612333	0.0461949	0.670362	0.559328	homeo_mean=low	low
2.39	152	0	1	0.612333	0.0461949	0.670362	0.559328	homeo_mean=low	low
2.43	151	0	2	0.612333	0.0461949	0.670362	0.559328	homeo_mean=low	low
2.44	149	0	2	0.612333	0.0461949	0.670362	0.559328	homeo_mean=low	low
2.46	147	0	1	0.612333	0.0461949	0.670362	0.559328	homeo_mean=low	low
2.49	146	1	1	0.608139	0.0467033	0.666434	0.554944	homeo_mean=low	low
2.5	144	0	1	0.608139	0.0467033	0.666434	0.554944	homeo_mean=low	low
2.51	143	0	1	0.608139	0.0467033	0.666434	0.554944	homeo_mean=low	low
2.54	142	1	0	0.603857	0.047235	0.662431	0.550462	homeo_mean=low	low
2.58	141	0	1	0.603857	0.047235	0.662431	0.550462	homeo_mean=low	low
2.59	140	1	0	0.599543	0.0477759	0.658397	0.545951	homeo_mean=low	low
2.66	139	0	1	0.599543	0.0477759	0.658397	0.545951	homeo_mean=low	low
2.68	138	1	0	0.595199	0.0483263	0.654331	0.541411	homeo_mean=low	low
2.69	137	0	1	0.595199	0.0483263	0.654331	0.541411	homeo_mean=low	low
2.71	136	0	1	0.595199	0.0483263	0.654331	0.541411	homeo_mean=low	low
2.72	135	0	1	0.595199	0.0483263	0.654331	0.541411	homeo_mean=low	low
2.74	134	0	1	0.595199	0.0483263	0.654331	0.541411	homeo_mean=low	low
2.75	133	0	1	0.595199	0.0483263	0.654331	0.541411	homeo_mean=low	low
2.76	132	1	0	0.59069	0.0489209	0.650131	0.536683	homeo_mean=low	low
2.77	131	0	1	0.59069	0.0489209	0.650131	0.536683	homeo_mean=low	low
2.78	130	0	1	0.59069	0.0489209	0.650131	0.536683	homeo_mean=low	low
2.8	129	0	3	0.59069	0.0489209	0.650131	0.536683	homeo_mean=low	low
2.81	126	0	1	0.59069	0.0489209	0.650131	0.536683	homeo_mean=low	low
2.82	125	1	0	0.585964	0.0495759	0.645759	0.531707	homeo_mean=low	low
2.85	124	0	1	0.585964	0.0495759	0.645759	0.531707	homeo_mean=low	low
2.87	123	0	1	0.585964	0.0495759	0.645759	0.531707	homeo_mean=low	low
2.93	122	0	1	0.585964	0.0495759	0.645759	0.531707	homeo_mean=low	low
2.94	121	0	1	0.585964	0.0495759	0.645759	0.531707	homeo_mean=low	low
2.95	120	0	2	0.585964	0.0495759	0.645759	0.531707	homeo_mean=low	low
2.98	118	0	1	0.585964	0.0495759	0.645759	0.531707	homeo_mean=low	low
3.03	117	2	0	0.575948	0.0510531	0.63656	0.521107	homeo_mean=low	low
3.07	115	0	1	0.575948	0.0510531	0.63656	0.521107	homeo_mean=low	low
3.12	114	0	1	0.575948	0.0510531	0.63656	0.521107	homeo_mean=low	low
3.14	113	0	1	0.575948	0.0510531	0.63656	0.521107	homeo_mean=low	low
3.26	112	1	0	0.570805	0.0518349	0.631844	0.515663	homeo_mean=low	low
3.28	111	0	1	0.570805	0.0518349	0.631844	0.515663	homeo_mean=low	low
3.29	110	0	1	0.570805	0.0518349	0.631844	0.515663	homeo_mean=low	low
3.3	109	0	1	0.570805	0.0518349	0.631844	0.515663	homeo_mean=low	low
3.32	108	0	1	0.570805	0.0518349	0.631844	0.515663	homeo_mean=low	low
3.35	107	0	2	0.570805	0.0518349	0.631844	0.515663	homeo_mean=low	low
3.4	105	0	1	0.570805	0.0518349	0.631844	0.515663	homeo_mean=low	low
3.42	104	0	1	0.570805	0.0518349	0.631844	0.515663	homeo_mean=low	low
3.43	103	0	1	0.570805	0.0518349	0.631844	0.515663	homeo_mean=low	low
3.46	102	0	1	0.570805	0.0518349	0.631844	0.515663	homeo_mean=low	low
3.5	101	0	1	0.570805	0.0518349	0.631844	0.515663	homeo_mean=low	low
3.52	100	0	2	0.570805	0.0518349	0.631844	0.515663	homeo_mean=low	low
3.58	98	1	0	0.564981	0.0528399	0.62663	0.509397	homeo_mean=low	low
3.67	97	0	1	0.564981	0.0528399	0.62663	0.509397	homeo_mean=low	low
3.75	96	0	1	0.564981	0.0528399	0.62663	0.509397	homeo_mean=low	low
3.88	95	0	1	0.564981	0.0528399	0.62663	0.509397	homeo_mean=low	low
3.93	94	1	1	0.55897	0.0539114	0.621267	0.502921	homeo_mean=low	low
3.94	92	0	1	0.55897	0.0539114	0.621267	0.502921	homeo_mean=low	low
3.96	91	0	2	0.55897	0.0539114	0.621267	0.502921	homeo_mean=low	low
3.97	89	0	1	0.55897	0.0539114	0.621267	0.502921	homeo_mean=low	low
4.01	88	0	1	0.55897	0.0539114	0.621267	0.502921	homeo_mean=low	low
4.05	87	0	1	0.55897	0.0539114	0.621267	0.502921	homeo_mean=low	low
4.09	86	0	1	0.55897	0.0539114	0.621267	0.502921	homeo_mean=low	low
4.11	85	0	1	0.55897	0.0539114	0.621267	0.502921	homeo_mean=low	low
4.13	84	1	0	0.552316	0.0552257	0.615454	0.495655	homeo_mean=low	low
4.16	83	0	1	0.552316	0.0552257	0.615454	0.495655	homeo_mean=low	low
4.23	82	0	1	0.552316	0.0552257	0.615454	0.495655	homeo_mean=low	low
4.29	81	0	1	0.552316	0.0552257	0.615454	0.495655	homeo_mean=low	low
4.36	80	0	1	0.552316	0.0552257	0.615454	0.495655	homeo_mean=low	low
4.42	79	0	1	0.552316	0.0552257	0.615454	0.495655	homeo_mean=low	low
4.72	78	0	1	0.552316	0.0552257	0.615454	0.495655	homeo_mean=low	low
4.8	77	0	1	0.552316	0.0552257	0.615454	0.495655	homeo_mean=low	low
4.83	76	0	1	0.552316	0.0552257	0.615454	0.495655	homeo_mean=low	low
4.86	75	0	1	0.552316	0.0552257	0.615454	0.495655	homeo_mean=low	low
4.94	74	0	1	0.552316	0.0552257	0.615454	0.495655	homeo_mean=low	low
4.99	73	1	0	0.54475	0.0569222	0.609045	0.487242	homeo_mean=low	low
5	72	0	1	0.54475	0.0569222	0.609045	0.487242	homeo_mean=low	low
5.06	71	0	2	0.54475	0.0569222	0.609045	0.487242	homeo_mean=low	low
5.1	69	0	1	0.54475	0.0569222	0.609045	0.487242	homeo_mean=low	low
5.16	68	0	1	0.54475	0.0569222	0.609045	0.487242	homeo_mean=low	low
5.2	67	0	1	0.54475	0.0569222	0.609045	0.487242	homeo_mean=low	low
5.34	66	0	1	0.54475	0.0569222	0.609045	0.487242	homeo_mean=low	low
5.37	65	0	2	0.54475	0.0569222	0.609045	0.487242	homeo_mean=low	low
5.38	63	1	0	0.536103	0.0591282	0.601975	0.47744	homeo_mean=low	low
5.4	62	1	0	0.527456	0.0613234	0.594819	0.467722	homeo_mean=low	low
5.48	61	0	1	0.527456	0.0613234	0.594819	0.467722	homeo_mean=low	low
5.57	60	1	0	0.518666	0.0635849	0.587504	0.457893	homeo_mean=low	low
5.63	59	0	1	0.518666	0.0635849	0.587504	0.457893	homeo_mean=low	low
5.65	58	0	1	0.518666	0.0635849	0.587504	0.457893	homeo_mean=low	low
5.68	57	0	1	0.518666	0.0635849	0.587504	0.457893	homeo_mean=low	low
5.77	56	0	1	0.518666	0.0635849	0.587504	0.457893	homeo_mean=low	low
5.8	55	0	1	0.518666	0.0635849	0.587504	0.457893	homeo_mean=low	low
5.88	54	0	1	0.518666	0.0635849	0.587504	0.457893	homeo_mean=low	low
6.08	53	1	0	0.508879	0.0663769	0.579582	0.446802	homeo_mean=low	low
6.25	52	0	1	0.508879	0.0663769	0.579582	0.446802	homeo_mean=low	low
6.44	51	0	1	0.508879	0.0663769	0.579582	0.446802	homeo_mean=low	low
6.45	50	0	1	0.508879	0.0663769	0.579582	0.446802	homeo_mean=low	low
6.46	49	0	1	0.508879	0.0663769	0.579582	0.446802	homeo_mean=low	low
6.5	48	0	1	0.508879	0.0663769	0.579582	0.446802	homeo_mean=low	low
6.64	47	1	0	0.498052	0.0697741	0.57104	0.434393	homeo_mean=low	low
6.65	46	0	1	0.498052	0.0697741	0.57104	0.434393	homeo_mean=low	low
6.72	45	0	1	0.498052	0.0697741	0.57104	0.434393	homeo_mean=low	low
6.78	44	0	1	0.498052	0.0697741	0.57104	0.434393	homeo_mean=low	low
6.8	43	1	0	0.48647	0.0736351	0.561997	0.421092	homeo_mean=low	low
6.87	42	1	0	0.474887	0.0774781	0.552764	0.407982	homeo_mean=low	low
6.94	41	1	0	0.463304	0.081318	0.543356	0.395047	homeo_mean=low	low
7.11	40	0	1	0.463304	0.081318	0.543356	0.395047	homeo_mean=low	low
7.21	39	0	1	0.463304	0.081318	0.543356	0.395047	homeo_mean=low	low
7.22	38	0	1	0.463304	0.081318	0.543356	0.395047	homeo_mean=low	low
7.24	37	0	1	0.463304	0.081318	0.543356	0.395047	homeo_mean=low	low
7.42	36	0	1	0.463304	0.081318	0.543356	0.395047	homeo_mean=low	low
7.49	35	1	0	0.450067	0.0863304	0.533042	0.380008	homeo_mean=low	low
7.62	34	0	1	0.450067	0.0863304	0.533042	0.380008	homeo_mean=low	low
7.72	33	0	1	0.450067	0.0863304	0.533042	0.380008	homeo_mean=low	low
7.81	32	0	1	0.450067	0.0863304	0.533042	0.380008	homeo_mean=low	low
8.15	31	0	1	0.450067	0.0863304	0.533042	0.380008	homeo_mean=low	low
8.36	30	0	1	0.450067	0.0863304	0.533042	0.380008	homeo_mean=low	low
8.45	29	0	1	0.450067	0.0863304	0.533042	0.380008	homeo_mean=low	low
8.86	28	0	1	0.450067	0.0863304	0.533042	0.380008	homeo_mean=low	low
9.02	27	0	1	0.450067	0.0863304	0.533042	0.380008	homeo_mean=low	low
9.11	26	1	0	0.432757	0.094823	0.521144	0.359361	homeo_mean=low	low
9.16	25	0	1	0.432757	0.094823	0.521144	0.359361	homeo_mean=low	low
9.47	24	0	1	0.432757	0.094823	0.521144	0.359361	homeo_mean=low	low
9.65	23	0	1	0.432757	0.094823	0.521144	0.359361	homeo_mean=low	low
9.67	22	0	1	0.432757	0.094823	0.521144	0.359361	homeo_mean=low	low
9.68	21	0	1	0.432757	0.094823	0.521144	0.359361	homeo_mean=low	low
9.7	20	0	1	0.432757	0.094823	0.521144	0.359361	homeo_mean=low	low
9.99	19	0	1	0.432757	0.094823	0.521144	0.359361	homeo_mean=low	low
10.14	18	0	1	0.432757	0.094823	0.521144	0.359361	homeo_mean=low	low
10.18	17	0	1	0.432757	0.094823	0.521144	0.359361	homeo_mean=low	low
10.29	16	0	1	0.432757	0.094823	0.521144	0.359361	homeo_mean=low	low
10.4	15	0	1	0.432757	0.094823	0.521144	0.359361	homeo_mean=low	low
10.53	14	0	2	0.432757	0.094823	0.521144	0.359361	homeo_mean=low	low
10.62	12	1	0	0.396694	0.128714	0.510524	0.308244	homeo_mean=low	low
11.17	11	0	1	0.396694	0.128714	0.510524	0.308244	homeo_mean=low	low
11.29	10	0	1	0.396694	0.128714	0.510524	0.308244	homeo_mean=low	low
11.38	9	0	1	0.396694	0.128714	0.510524	0.308244	homeo_mean=low	low
11.72	8	0	1	0.396694	0.128714	0.510524	0.308244	homeo_mean=low	low
12.12	7	0	1	0.396694	0.128714	0.510524	0.308244	homeo_mean=low	low
12.34	6	0	1	0.396694	0.128714	0.510524	0.308244	homeo_mean=low	low
14.24	5	0	1	0.396694	0.128714	0.510524	0.308244	homeo_mean=low	low
14.59	4	0	1	0.396694	0.128714	0.510524	0.308244	homeo_mean=low	low
15.41	3	0	1	0.396694	0.128714	0.510524	0.308244	homeo_mean=low	low
16.79	2	0	1	0.396694	0.128714	0.510524	0.308244	homeo_mean=low	low
21.78	1	0	1	0.396694	0.128714	0.510524	0.308244	homeo_mean=low	low

## Sheet: A - Cox
term	estimate	std.error	statistic	p.value	conf.low	conf.high
homeo_mean.xlow	1.98851	0.25426	2.70348	0.00686174	1.2081	3.27307
IPIIntermediate	2.40015	0.221772	3.94788	7.88457e-05	1.55405	3.7069
IPIHigh	5.64928	0.282014	6.13987	8.2589e-10	3.25044	9.81846
COOUnclassified	1.53129	0.291266	1.46296	0.143478	0.86523	2.71009
COOABC	2.33541	0.201366	4.21218	2.52913e-05	1.57384	3.46551

## Sheet: B - KaplanMeier
time	n.risk	n.event	n.censor	surv	std.err	upper	lower	strata	homeo_mean
0	62	0	0	1	0	1	1	homeo_mean=high	high
0	43	0	0	1	0	1	1	homeo_mean=low	low
0.0833333	62	1	0	0.983871	0.0162607	1	0.953009	homeo_mean=high	high
0.141667	61	1	0	0.967742	0.0231869	1	0.924747	homeo_mean=high	high
0.283333	60	1	0	0.951613	0.0286377	1	0.899671	homeo_mean=high	high
0.469442	59	0	1	0.951613	0.0286377	1	0.899671	homeo_mean=high	high
0.843833	58	0	1	0.951613	0.0286377	1	0.899671	homeo_mean=high	high
0.85	57	1	0	0.934918	0.0336661	0.998689	0.875219	homeo_mean=high	high
1.08611	56	0	1	0.934918	0.0336661	0.998689	0.875219	homeo_mean=high	high
1.10278	55	1	0	0.917919	0.0383419	0.989558	0.851467	homeo_mean=high	high
1.45	54	0	1	0.917919	0.0383419	0.989558	0.851467	homeo_mean=high	high
1.65479	53	1	0	0.9006	0.0428129	0.979432	0.828113	homeo_mean=high	high
1.74167	52	1	0	0.883281	0.0470109	0.968533	0.805533	homeo_mean=high	high
1.90278	51	1	0	0.865962	0.0510116	0.957017	0.78357	homeo_mean=high	high
2.23333	50	1	0	0.848642	0.0548666	0.94499	0.762118	homeo_mean=high	high
2.32329	49	0	1	0.848642	0.0548666	0.94499	0.762118	homeo_mean=high	high
2.51111	48	0	1	0.848642	0.0548666	0.94499	0.762118	homeo_mean=high	high
2.71507	47	1	0	0.830586	0.0589311	0.932281	0.739984	homeo_mean=high	high
2.825	46	1	0	0.81253	0.0628965	0.91913	0.718293	homeo_mean=high	high
2.95	45	0	1	0.81253	0.0628965	0.91913	0.718293	homeo_mean=high	high
3.42778	44	0	1	0.81253	0.0628965	0.91913	0.718293	homeo_mean=high	high
3.89723	43	0	1	0.81253	0.0628965	0.91913	0.718293	homeo_mean=high	high
3.90833	42	0	1	0.81253	0.0628965	0.91913	0.718293	homeo_mean=high	high
4.125	41	0	1	0.81253	0.0628965	0.91913	0.718293	homeo_mean=high	high
4.2411	40	0	1	0.81253	0.0628965	0.91913	0.718293	homeo_mean=high	high
4.33333	39	0	1	0.81253	0.0628965	0.91913	0.718293	homeo_mean=high	high
4.65	38	1	0	0.791148	0.068317	0.904501	0.692	homeo_mean=high	high
4.725	37	0	1	0.791148	0.068317	0.904501	0.692	homeo_mean=high	high
4.90833	36	0	1	0.791148	0.068317	0.904501	0.692	homeo_mean=high	high
4.925	35	0	1	0.791148	0.068317	0.904501	0.692	homeo_mean=high	high
4.975	34	0	1	0.791148	0.068317	0.904501	0.692	homeo_mean=high	high
4.98333	33	1	0	0.767174	0.0749278	0.88853	0.662392	homeo_mean=high	high
4.99167	32	0	1	0.767174	0.0749278	0.88853	0.662392	homeo_mean=high	high
5.00274	31	0	1	0.767174	0.0749278	0.88853	0.662392	homeo_mean=high	high
5.05833	30	1	0	0.741601	0.0822411	0.871313	0.631199	homeo_mean=high	high
5.1	29	0	1	0.741601	0.0822411	0.871313	0.631199	homeo_mean=high	high
5.10833	28	0	1	0.741601	0.0822411	0.871313	0.631199	homeo_mean=high	high
5.25833	27	0	1	0.741601	0.0822411	0.871313	0.631199	homeo_mean=high	high
5.73698	26	0	1	0.741601	0.0822411	0.871313	0.631199	homeo_mean=high	high
5.9	25	0	1	0.741601	0.0822411	0.871313	0.631199	homeo_mean=high	high
5.90833	24	0	1	0.741601	0.0822411	0.871313	0.631199	homeo_mean=high	high
6.03056	23	0	1	0.741601	0.0822411	0.871313	0.631199	homeo_mean=high	high
6.04444	22	0	1	0.741601	0.0822411	0.871313	0.631199	homeo_mean=high	high
6.48219	21	0	1	0.741601	0.0822411	0.871313	0.631199	homeo_mean=high	high
6.80833	20	0	1	0.741601	0.0822411	0.871313	0.631199	homeo_mean=high	high
6.85753	19	0	1	0.741601	0.0822411	0.871313	0.631199	homeo_mean=high	high
6.89722	18	0	1	0.741601	0.0822411	0.871313	0.631199	homeo_mean=high	high
7	17	0	1	0.741601	0.0822411	0.871313	0.631199	homeo_mean=high	high
7.24167	16	0	1	0.741601	0.0822411	0.871313	0.631199	homeo_mean=high	high
7.53333	15	0	1	0.741601	0.0822411	0.871313	0.631199	homeo_mean=high	high
7.69723	14	0	1	0.741601	0.0822411	0.871313	0.631199	homeo_mean=high	high
7.76713	13	0	1	0.741601	0.0822411	0.871313	0.631199	homeo_mean=high	high
7.9	12	0	1	0.741601	0.0822411	0.871313	0.631199	homeo_mean=high	high
7.94167	11	0	1	0.741601	0.0822411	0.871313	0.631199	homeo_mean=high	high
7.975	10	0	1	0.741601	0.0822411	0.871313	0.631199	homeo_mean=high	high
8.25206	9	0	1	0.741601	0.0822411	0.871313	0.631199	homeo_mean=high	high
8.32602	8	0	1	0.741601	0.0822411	0.871313	0.631199	homeo_mean=high	high
8.46849	7	0	1	0.741601	0.0822411	0.871313	0.631199	homeo_mean=high	high
8.53151	6	0	1	0.741601	0.0822411	0.871313	0.631199	homeo_mean=high	high
9.16713	5	0	1	0.741601	0.0822411	0.871313	0.631199	homeo_mean=high	high
9.86027	4	0	1	0.741601	0.0822411	0.871313	0.631199	homeo_mean=high	high
10.0333	3	0	1	0.741601	0.0822411	0.871313	0.631199	homeo_mean=high	high
10.8082	2	0	1	0.741601	0.0822411	0.871313	0.631199	homeo_mean=high	high
11.0931	1	0	1	0.741601	0.0822411	0.871313	0.631199	homeo_mean=high	high
0.0194417	43	1	0	0.976744	0.023531	1	0.93272	homeo_mean=low	low
0.1726	42	1	0	0.953488	0.0336813	1	0.892577	homeo_mean=low	low
0.286108	41	1	0	0.930233	0.0417635	1	0.857122	homeo_mean=low	low
0.416667	40	1	0	0.906977	0.0488386	0.998085	0.824185	homeo_mean=low	low
0.533333	39	1	0	0.883721	0.055317	0.98492	0.79292	homeo_mean=low	low
0.608333	38	1	0	0.860465	0.0614102	0.970523	0.762888	homeo_mean=low	low
0.85	37	1	0	0.837209	0.0672455	0.955154	0.733828	homeo_mean=low	low
0.915067	36	0	1	0.837209	0.0672455	0.955154	0.733828	homeo_mean=low	low
1.05833	35	2	0	0.789369	0.0790795	0.921706	0.676032	homeo_mean=low	low
1.14167	33	1	0	0.765449	0.084856	0.903952	0.648166	homeo_mean=low	low
1.57808	32	1	0	0.741528	0.0906013	0.885621	0.62088	homeo_mean=low	low
1.625	31	1	0	0.717608	0.0963528	0.866768	0.594116	homeo_mean=low	low
1.74167	30	1	0	0.693688	0.102143	0.847439	0.567831	homeo_mean=low	low
2.35556	29	1	0	0.669767	0.108004	0.82767	0.54199	homeo_mean=low	low
2.94794	28	0	1	0.669767	0.108004	0.82767	0.54199	homeo_mean=low	low
3.39167	27	1	0	0.644961	0.114409	0.807083	0.515405	homeo_mean=low	low
3.76667	26	1	0	0.620155	0.120945	0.786048	0.489273	homeo_mean=low	low
3.91667	25	0	1	0.620155	0.120945	0.786048	0.489273	homeo_mean=low	low
3.96667	24	0	1	0.620155	0.120945	0.786048	0.489273	homeo_mean=low	low
4.73425	23	0	1	0.620155	0.120945	0.786048	0.489273	homeo_mean=low	low
4.8	22	0	1	0.620155	0.120945	0.786048	0.489273	homeo_mean=low	low
4.90833	21	0	1	0.620155	0.120945	0.786048	0.489273	homeo_mean=low	low
4.925	20	0	1	0.620155	0.120945	0.786048	0.489273	homeo_mean=low	low
4.96944	19	0	1	0.620155	0.120945	0.786048	0.489273	homeo_mean=low	low
4.975	18	0	1	0.620155	0.120945	0.786048	0.489273	homeo_mean=low	low
5.16713	17	0	1	0.620155	0.120945	0.786048	0.489273	homeo_mean=low	low
5.36944	16	0	1	0.620155	0.120945	0.786048	0.489273	homeo_mean=low	low
5.61667	15	1	0	0.578811	0.139247	0.760439	0.440565	homeo_mean=low	low
6.025	14	0	1	0.578811	0.139247	0.760439	0.440565	homeo_mean=low	low
6.08333	13	0	1	0.578811	0.139247	0.760439	0.440565	homeo_mean=low	low
6.90137	12	0	1	0.578811	0.139247	0.760439	0.440565	homeo_mean=low	low
6.93151	11	0	1	0.578811	0.139247	0.760439	0.440565	homeo_mean=low	low
7.09315	10	1	0	0.52093	0.174645	0.733563	0.369932	homeo_mean=low	low
7.44932	9	0	1	0.52093	0.174645	0.733563	0.369932	homeo_mean=low	low
7.50411	8	0	1	0.52093	0.174645	0.733563	0.369932	homeo_mean=low	low
7.64167	7	0	1	0.52093	0.174645	0.733563	0.369932	homeo_mean=low	low
7.75	6	0	1	0.52093	0.174645	0.733563	0.369932	homeo_mean=low	low
7.76164	5	0	1	0.52093	0.174645	0.733563	0.369932	homeo_mean=low	low
7.925	4	0	1	0.52093	0.174645	0.733563	0.369932	homeo_mean=low	low
8.51507	3	0	1	0.52093	0.174645	0.733563	0.369932	homeo_mean=low	low
8.86849	2	0	1	0.52093	0.174645	0.733563	0.369932	homeo_mean=low	low
10.3973	1	0	1	0.52093	0.174645	0.733563	0.369932	homeo_mean=low	low

## Sheet: B - Cox
term	estimate	std.error	statistic	p.value	conf.low	conf.high
homeo_mean.xlow	2.28516	0.375268	2.20226	0.0276468	1.09519	4.7681
IPIIntermediate	4.12095	0.630471	2.24607	0.0246995	1.19768	14.1793
IPIHigh	11.5668	0.648768	3.77352	0.000160959	3.24326	41.2521
COOUnclassified	0.241762	1.04829	-1.3544	0.17561	0.0309799	1.88667
COOABC	1.23501	0.390783	0.540149	0.589094	0.574164	2.65648

## Sheet: C - KaplanMeier
time	n.risk	n.event	n.censor	surv	std.err	upper	lower	strata	homeo_mean
0	144	0	0	1	0	1	1	homeo_mean=high	high
0	90	0	0	1	0	1	1	homeo_mean=low	low
0.0301164	144	1	0	0.993056	0.00696868	1	0.979584	homeo_mean=high	high
0.0355921	143	1	0	0.986111	0.00988985	1	0.967181	homeo_mean=high	high
0.0492813	142	1	0	0.979167	0.0121554	1	0.956115	homeo_mean=high	high
0.0958248	141	1	0	0.972222	0.0140859	0.999437	0.945748	homeo_mean=high	high
0.131417	140	1	0	0.965278	0.0158051	0.995647	0.935834	homeo_mean=high	high
0.142368	139	1	0	0.958333	0.0173762	0.991533	0.926245	homeo_mean=high	high
0.156057	138	1	0	0.951389	0.0188368	0.98717	0.916905	homeo_mean=high	high
0.158795	137	1	0	0.944444	0.0202113	0.982608	0.907763	homeo_mean=high	high
0.19165	136	1	0	0.9375	0.0215166	0.977881	0.898786	homeo_mean=high	high
0.205339	135	1	0	0.930556	0.0227649	0.973016	0.889948	homeo_mean=high	high
0.238193	134	1	0	0.923611	0.0239657	0.96803	0.881231	homeo_mean=high	high
0.246407	133	1	0	0.916667	0.0251259	0.962939	0.872618	homeo_mean=high	high
0.402464	132	1	0	0.909722	0.0262515	0.957754	0.864099	homeo_mean=high	high
0.416153	131	1	0	0.902778	0.0273471	0.952486	0.855663	homeo_mean=high	high
0.418891	130	0	1	0.902778	0.0273471	0.952486	0.855663	homeo_mean=high	high
0.438056	129	0	1	0.902778	0.0273471	0.952486	0.855663	homeo_mean=high	high
0.459959	128	1	0	0.895725	0.0284496	0.947089	0.847146	homeo_mean=high	high
0.468172	127	1	0	0.888672	0.0295275	0.941619	0.838702	homeo_mean=high	high
0.514716	126	1	0	0.881619	0.0305837	0.936082	0.830325	homeo_mean=high	high
0.517454	125	1	0	0.874566	0.0316209	0.930483	0.82201	homeo_mean=high	high
0.52293	124	0	1	0.874566	0.0316209	0.930483	0.82201	homeo_mean=high	high
0.583162	123	0	1	0.874566	0.0316209	0.930483	0.82201	homeo_mean=high	high
0.5859	122	1	0	0.867397	0.0326745	0.924763	0.81359	homeo_mean=high	high
0.618754	121	0	1	0.867397	0.0326745	0.924763	0.81359	homeo_mean=high	high
0.783025	120	0	1	0.867397	0.0326745	0.924763	0.81359	homeo_mean=high	high
0.873374	119	1	0	0.860108	0.0337466	0.918921	0.805059	homeo_mean=high	high
0.87885	118	1	0	0.852819	0.0348033	0.913023	0.796586	homeo_mean=high	high
0.944559	117	1	0	0.84553	0.0358462	0.907071	0.788164	homeo_mean=high	high
0.963723	116	1	0	0.838241	0.036877	0.90107	0.779793	homeo_mean=high	high
1.05133	115	1	0	0.830952	0.0378971	0.895023	0.771468	homeo_mean=high	high
1.05681	114	1	0	0.823663	0.0389078	0.888931	0.763187	homeo_mean=high	high
1.21561	113	1	0	0.816374	0.0399103	0.882797	0.754949	homeo_mean=high	high
1.38261	112	1	0	0.809085	0.0409056	0.876623	0.74675	homeo_mean=high	high
1.40999	111	1	0	0.801796	0.0418947	0.870412	0.738589	homeo_mean=high	high
1.48392	110	0	1	0.801796	0.0418947	0.870412	0.738589	homeo_mean=high	high
1.48939	109	0	1	0.801796	0.0418947	0.870412	0.738589	homeo_mean=high	high
1.49213	108	1	0	0.794372	0.0429151	0.864079	0.730289	homeo_mean=high	high
1.54415	107	1	0	0.786948	0.0439303	0.857708	0.722025	homeo_mean=high	high
1.70568	106	0	1	0.786948	0.0439303	0.857708	0.722025	homeo_mean=high	high
1.75496	105	1	0	0.779453	0.0449605	0.851256	0.713706	homeo_mean=high	high
1.85626	104	1	0	0.771958	0.045987	0.844769	0.705423	homeo_mean=high	high
1.88912	103	1	0	0.764464	0.0470105	0.838247	0.697174	homeo_mean=high	high
1.89459	102	0	1	0.764464	0.0470105	0.838247	0.697174	homeo_mean=high	high
1.92471	101	1	0	0.756895	0.048052	0.831644	0.688864	homeo_mean=high	high
2.24504	100	1	0	0.749326	0.0490918	0.825007	0.680587	homeo_mean=high	high
2.29979	99	1	0	0.741757	0.0501306	0.818338	0.672342	homeo_mean=high	high
2.52977	98	0	1	0.741757	0.0501306	0.818338	0.672342	homeo_mean=high	high
2.55989	97	0	1	0.741757	0.0501306	0.818338	0.672342	homeo_mean=high	high
2.69405	96	1	0	0.73403	0.0512125	0.811533	0.663929	homeo_mean=high	high
2.79535	95	0	1	0.73403	0.0512125	0.811533	0.663929	homeo_mean=high	high
2.81999	94	0	1	0.73403	0.0512125	0.811533	0.663929	homeo_mean=high	high
3.14305	93	0	1	0.73403	0.0512125	0.811533	0.663929	homeo_mean=high	high
3.35934	92	0	1	0.73403	0.0512125	0.811533	0.663929	homeo_mean=high	high
3.53183	91	0	1	0.73403	0.0512125	0.811533	0.663929	homeo_mean=high	high
3.64682	90	1	0	0.725874	0.0524173	0.804413	0.655004	homeo_mean=high	high
3.72621	89	0	1	0.725874	0.0524173	0.804413	0.655004	homeo_mean=high	high
3.82752	88	1	0	0.717626	0.0536487	0.797194	0.645999	homeo_mean=high	high
3.93703	87	0	1	0.717626	0.0536487	0.797194	0.645999	homeo_mean=high	high
3.99179	86	0	1	0.717626	0.0536487	0.797194	0.645999	homeo_mean=high	high
4.11773	85	0	1	0.717626	0.0536487	0.797194	0.645999	homeo_mean=high	high
4.49281	84	1	0	0.709083	0.0549692	0.789745	0.636659	homeo_mean=high	high
4.77481	83	1	0	0.700539	0.0562898	0.782252	0.627362	homeo_mean=high	high
5.15264	82	1	0	0.691996	0.0576116	0.774717	0.618108	homeo_mean=high	high
5.49213	81	1	0	0.683453	0.0589358	0.76714	0.608895	homeo_mean=high	high
5.56331	80	1	0	0.67491	0.0602632	0.759525	0.599722	homeo_mean=high	high
5.6783	79	0	1	0.67491	0.0602632	0.759525	0.599722	homeo_mean=high	high
5.74401	78	0	1	0.67491	0.0602632	0.759525	0.599722	homeo_mean=high	high
5.76591	77	0	1	0.67491	0.0602632	0.759525	0.599722	homeo_mean=high	high
5.76865	76	0	1	0.67491	0.0602632	0.759525	0.599722	homeo_mean=high	high
6.00137	75	0	1	0.67491	0.0602632	0.759525	0.599722	homeo_mean=high	high
6.35729	74	0	1	0.67491	0.0602632	0.759525	0.599722	homeo_mean=high	high
6.47775	73	0	1	0.67491	0.0602632	0.759525	0.599722	homeo_mean=high	high
6.49692	72	0	1	0.67491	0.0602632	0.759525	0.599722	homeo_mean=high	high
6.58453	71	0	1	0.67491	0.0602632	0.759525	0.599722	homeo_mean=high	high
6.63107	70	1	0	0.665268	0.0619572	0.751164	0.589195	homeo_mean=high	high
6.68309	69	0	1	0.665268	0.0619572	0.751164	0.589195	homeo_mean=high	high
6.88022	68	0	1	0.665268	0.0619572	0.751164	0.589195	homeo_mean=high	high
6.94319	67	0	1	0.665268	0.0619572	0.751164	0.589195	homeo_mean=high	high
6.95688	66	1	0	0.655188	0.0638106	0.742475	0.578163	homeo_mean=high	high
7.0308	65	0	1	0.655188	0.0638106	0.742475	0.578163	homeo_mean=high	high
7.08008	64	0	1	0.655188	0.0638106	0.742475	0.578163	homeo_mean=high	high
7.12115	63	0	1	0.655188	0.0638106	0.742475	0.578163	homeo_mean=high	high
7.31554	62	0	1	0.655188	0.0638106	0.742475	0.578163	homeo_mean=high	high
7.41958	61	0	1	0.655188	0.0638106	0.742475	0.578163	homeo_mean=high	high
7.46612	60	0	1	0.655188	0.0638106	0.742475	0.578163	homeo_mean=high	high
7.58658	59	0	1	0.655188	0.0638106	0.742475	0.578163	homeo_mean=high	high
7.66598	58	0	1	0.655188	0.0638106	0.742475	0.578163	homeo_mean=high	high
7.7974	57	0	1	0.655188	0.0638106	0.742475	0.578163	homeo_mean=high	high
7.80835	56	0	1	0.655188	0.0638106	0.742475	0.578163	homeo_mean=high	high
7.84394	55	0	1	0.655188	0.0638106	0.742475	0.578163	homeo_mean=high	high
7.94798	54	1	0	0.643055	0.0664921	0.732566	0.564482	homeo_mean=high	high
7.99726	53	0	1	0.643055	0.0664921	0.732566	0.564482	homeo_mean=high	high
8.13142	52	0	1	0.643055	0.0664921	0.732566	0.564482	homeo_mean=high	high
8.16153	51	0	1	0.643055	0.0664921	0.732566	0.564482	homeo_mean=high	high
8.19439	50	0	1	0.643055	0.0664921	0.732566	0.564482	homeo_mean=high	high
8.23546	49	0	1	0.643055	0.0664921	0.732566	0.564482	homeo_mean=high	high
8.36961	48	0	1	0.643055	0.0664921	0.732566	0.564482	homeo_mean=high	high
8.44901	47	0	1	0.643055	0.0664921	0.732566	0.564482	homeo_mean=high	high
8.47912	46	0	1	0.643055	0.0664921	0.732566	0.564482	homeo_mean=high	high
8.49555	45	1	0	0.628765	0.0701872	0.721493	0.547955	homeo_mean=high	high
8.65161	44	0	1	0.628765	0.0701872	0.721493	0.547955	homeo_mean=high	high
8.65982	43	0	1	0.628765	0.0701872	0.721493	0.547955	homeo_mean=high	high
8.66256	42	0	1	0.628765	0.0701872	0.721493	0.547955	homeo_mean=high	high
8.71458	41	0	1	0.628765	0.0701872	0.721493	0.547955	homeo_mean=high	high
8.72279	40	0	1	0.628765	0.0701872	0.721493	0.547955	homeo_mean=high	high
8.78029	39	0	1	0.628765	0.0701872	0.721493	0.547955	homeo_mean=high	high
8.88706	38	0	2	0.628765	0.0701872	0.721493	0.547955	homeo_mean=high	high
8.90349	36	1	0	0.6113	0.07563	0.708974	0.527081	homeo_mean=high	high
9.00753	35	0	1	0.6113	0.07563	0.708974	0.527081	homeo_mean=high	high
9.29227	34	0	1	0.6113	0.07563	0.708974	0.527081	homeo_mean=high	high
9.44832	33	0	1	0.6113	0.07563	0.708974	0.527081	homeo_mean=high	high
9.4538	32	0	1	0.6113	0.07563	0.708974	0.527081	homeo_mean=high	high
9.46201	31	0	1	0.6113	0.07563	0.708974	0.527081	homeo_mean=high	high
9.48392	30	0	1	0.6113	0.07563	0.708974	0.527081	homeo_mean=high	high
9.57426	29	0	1	0.6113	0.07563	0.708974	0.527081	homeo_mean=high	high
9.67556	28	0	1	0.6113	0.07563	0.708974	0.527081	homeo_mean=high	high
9.68652	27	1	0	0.588659	0.0845245	0.694722	0.498788	homeo_mean=high	high
9.69199	26	0	1	0.588659	0.0845245	0.694722	0.498788	homeo_mean=high	high
9.86174	25	0	1	0.588659	0.0845245	0.694722	0.498788	homeo_mean=high	high
9.9165	24	0	1	0.588659	0.0845245	0.694722	0.498788	homeo_mean=high	high
9.98768	23	0	1	0.588659	0.0845245	0.694722	0.498788	homeo_mean=high	high
10.0041	22	0	1	0.588659	0.0845245	0.694722	0.498788	homeo_mean=high	high
10.0561	21	0	1	0.588659	0.0845245	0.694722	0.498788	homeo_mean=high	high
10.0862	20	0	1	0.588659	0.0845245	0.694722	0.498788	homeo_mean=high	high
10.3326	19	0	1	0.588659	0.0845245	0.694722	0.498788	homeo_mean=high	high
10.3682	18	0	1	0.588659	0.0845245	0.694722	0.498788	homeo_mean=high	high
10.5133	17	0	1	0.588659	0.0845245	0.694722	0.498788	homeo_mean=high	high
10.5435	16	1	0	0.551868	0.106353	0.679772	0.44803	homeo_mean=high	high
10.5489	15	0	1	0.551868	0.106353	0.679772	0.44803	homeo_mean=high	high
10.6694	14	0	1	0.551868	0.106353	0.679772	0.44803	homeo_mean=high	high
10.9076	13	0	1	0.551868	0.106353	0.679772	0.44803	homeo_mean=high	high
11.2882	12	0	1	0.551868	0.106353	0.679772	0.44803	homeo_mean=high	high
11.5236	11	0	1	0.551868	0.106353	0.679772	0.44803	homeo_mean=high	high
11.5428	10	0	1	0.551868	0.106353	0.679772	0.44803	homeo_mean=high	high
11.5537	9	0	1	0.551868	0.106353	0.679772	0.44803	homeo_mean=high	high
11.5647	8	0	1	0.551868	0.106353	0.679772	0.44803	homeo_mean=high	high
11.6687	7	0	1	0.551868	0.106353	0.679772	0.44803	homeo_mean=high	high
12.3176	6	0	1	0.551868	0.106353	0.679772	0.44803	homeo_mean=high	high
12.3915	5	0	1	0.551868	0.106353	0.679772	0.44803	homeo_mean=high	high
12.5339	4	0	1	0.551868	0.106353	0.679772	0.44803	homeo_mean=high	high
12.6297	3	0	1	0.551868	0.106353	0.679772	0.44803	homeo_mean=high	high
12.679	2	0	1	0.551868	0.106353	0.679772	0.44803	homeo_mean=high	high
16.4244	1	0	1	0.551868	0.106353	0.679772	0.44803	homeo_mean=high	high
0.00821355	90	1	0	0.988889	0.0111734	1	0.967468	homeo_mean=low	low
0.0164271	89	1	0	0.977778	0.015891	1	0.947793	homeo_mean=low	low
0.0328542	88	1	0	0.966667	0.019574	1	0.930283	homeo_mean=low	low
0.156057	87	1	0	0.955556	0.0227331	0.999094	0.913914	homeo_mean=low	low
0.210815	86	1	0	0.944444	0.0255655	0.992974	0.898287	homeo_mean=low	low
0.281999	85	0	1	0.944444	0.0255655	0.992974	0.898287	homeo_mean=low	low
0.287474	84	0	1	0.944444	0.0255655	0.992974	0.898287	homeo_mean=low	low
0.347707	83	1	0	0.933066	0.0282935	0.98627	0.882732	homeo_mean=low	low
0.380561	82	1	1	0.921687	0.0308396	0.979116	0.867626	homeo_mean=low	low
0.462697	80	1	0	0.910166	0.0333063	0.971563	0.852649	homeo_mean=low	low
0.503765	79	1	0	0.898645	0.0356594	0.963699	0.837982	homeo_mean=low	low
0.555784	78	1	0	0.887123	0.0379222	0.955572	0.823578	homeo_mean=low	low
0.610541	77	1	0	0.875602	0.040112	0.947219	0.809401	homeo_mean=low	low
0.698152	76	1	0	0.864081	0.0422423	0.938667	0.795423	homeo_mean=low	low
0.747433	75	1	0	0.85256	0.0443237	0.929937	0.781622	homeo_mean=low	low
0.793977	74	0	1	0.85256	0.0443237	0.929937	0.781622	homeo_mean=low	low
0.862423	73	1	0	0.840881	0.0464204	0.920975	0.767753	homeo_mean=low	low
0.867899	72	1	0	0.829202	0.0484817	0.91186	0.754037	homeo_mean=low	low
1.01027	71	1	0	0.817524	0.0505141	0.902605	0.740462	homeo_mean=low	low
1.02396	70	1	0	0.805845	0.0525235	0.893222	0.727015	homeo_mean=low	low
1.02943	69	1	0	0.794166	0.0545146	0.883719	0.713688	homeo_mean=low	low
1.04586	68	0	1	0.794166	0.0545146	0.883719	0.713688	homeo_mean=low	low
1.0705	67	1	0	0.782312	0.0565508	0.87401	0.700236	homeo_mean=low	low
1.12799	66	0	1	0.782312	0.0565508	0.87401	0.700236	homeo_mean=low	low
1.16359	65	1	0	0.770277	0.0586376	0.864091	0.686648	homeo_mean=low	low
1.16906	64	1	0	0.758241	0.0607156	0.854061	0.673172	homeo_mean=low	low
1.26215	63	1	0	0.746206	0.0627886	0.843926	0.659801	homeo_mean=low	low
1.41273	62	1	0	0.73417	0.06486	0.833692	0.646529	homeo_mean=low	low
1.46749	61	1	0	0.722135	0.0669331	0.823364	0.633351	homeo_mean=low	low
1.48939	60	0	1	0.722135	0.0669331	0.823364	0.633351	homeo_mean=low	low
1.55236	59	1	0	0.709895	0.0690816	0.812824	0.62	homeo_mean=low	low
1.56057	58	1	0	0.697655	0.0712373	0.802192	0.606742	homeo_mean=low	low
1.70842	57	1	0	0.685416	0.0734032	0.791471	0.593572	homeo_mean=low	low
1.73306	56	1	0	0.673176	0.0755824	0.780665	0.580488	homeo_mean=low	low
1.84531	55	0	1	0.673176	0.0755824	0.780665	0.580488	homeo_mean=low	low
1.9165	54	1	0	0.66071	0.0778596	0.769636	0.567201	homeo_mean=low	low
2.141	53	1	0	0.648244	0.0801558	0.75852	0.554	homeo_mean=low	low
2.70226	52	1	0	0.635778	0.0824744	0.747322	0.540882	homeo_mean=low	low
2.80082	51	0	1	0.635778	0.0824744	0.747322	0.540882	homeo_mean=low	low
2.83641	50	0	1	0.635778	0.0824744	0.747322	0.540882	homeo_mean=low	low
2.92676	49	0	1	0.635778	0.0824744	0.747322	0.540882	homeo_mean=low	low
3.10472	48	1	0	0.622532	0.0851193	0.735556	0.526876	homeo_mean=low	low
3.56468	47	0	1	0.622532	0.0851193	0.735556	0.526876	homeo_mean=low	low
3.66598	46	1	0	0.608999	0.0879112	0.723514	0.512609	homeo_mean=low	low
3.76454	45	1	0	0.595466	0.0907383	0.711366	0.498448	homeo_mean=low	low
3.78919	44	0	1	0.595466	0.0907383	0.711366	0.498448	homeo_mean=low	low
3.93703	43	1	0	0.581618	0.0937398	0.698922	0.484001	homeo_mean=low	low
3.97262	42	0	1	0.581618	0.0937398	0.698922	0.484001	homeo_mean=low	low
4.00274	41	1	0	0.567432	0.0969376	0.686163	0.469246	homeo_mean=low	low
4.51745	40	1	0	0.553246	0.100189	0.673286	0.454608	homeo_mean=low	low
4.59685	39	1	0	0.53906	0.103502	0.660296	0.440085	homeo_mean=low	low
4.59959	38	0	1	0.53906	0.103502	0.660296	0.440085	homeo_mean=low	low
4.96372	37	0	1	0.53906	0.103502	0.660296	0.440085	homeo_mean=low	low
5.44285	36	1	0	0.524086	0.107268	0.646709	0.424714	homeo_mean=low	low
5.75496	35	0	1	0.524086	0.107268	0.646709	0.424714	homeo_mean=low	low
6.10541	34	1	1	0.508672	0.111345	0.632724	0.408942	homeo_mean=low	low
6.2204	32	1	0	0.492776	0.115783	0.618307	0.392731	homeo_mean=low	low
6.29158	31	1	0	0.47688	0.120337	0.603726	0.376685	homeo_mean=low	low
6.29979	30	1	0	0.460984	0.125021	0.588985	0.360801	homeo_mean=low	low
6.48871	29	1	0	0.445088	0.129853	0.574086	0.345076	homeo_mean=low	low
6.59001	28	0	1	0.445088	0.129853	0.574086	0.345076	homeo_mean=low	low
6.71321	27	0	1	0.445088	0.129853	0.574086	0.345076	homeo_mean=low	low
6.76249	26	0	1	0.445088	0.129853	0.574086	0.345076	homeo_mean=low	low
7.18138	25	0	1	0.445088	0.129853	0.574086	0.345076	homeo_mean=low	low
7.27995	24	0	1	0.445088	0.129853	0.574086	0.345076	homeo_mean=low	low
7.52361	23	0	1	0.445088	0.129853	0.574086	0.345076	homeo_mean=low	low
7.55647	22	0	1	0.445088	0.129853	0.574086	0.345076	homeo_mean=low	low
7.68515	21	0	1	0.445088	0.129853	0.574086	0.345076	homeo_mean=low	low
7.99452	20	0	1	0.445088	0.129853	0.574086	0.345076	homeo_mean=low	low
7.99726	19	0	1	0.445088	0.129853	0.574086	0.345076	homeo_mean=low	low
8.04107	18	0	1	0.445088	0.129853	0.574086	0.345076	homeo_mean=low	low
8.16701	17	0	1	0.445088	0.129853	0.574086	0.345076	homeo_mean=low	low
8.22724	16	0	1	0.445088	0.129853	0.574086	0.345076	homeo_mean=low	low
8.38877	15	1	0	0.415415	0.14705	0.554182	0.311396	homeo_mean=low	low
8.564	14	0	1	0.415415	0.14705	0.554182	0.311396	homeo_mean=low	low
8.5859	13	0	1	0.415415	0.14705	0.554182	0.311396	homeo_mean=low	low
8.87885	12	0	1	0.415415	0.14705	0.554182	0.311396	homeo_mean=low	low
9.46201	11	0	1	0.415415	0.14705	0.554182	0.311396	homeo_mean=low	low
9.48118	10	0	1	0.415415	0.14705	0.554182	0.311396	homeo_mean=low	low
9.82888	9	0	1	0.415415	0.14705	0.554182	0.311396	homeo_mean=low	low
9.88364	8	1	0	0.363489	0.198698	0.536566	0.24624	homeo_mean=low	low
10.2259	7	0	1	0.363489	0.198698	0.536566	0.24624	homeo_mean=low	low
10.4011	6	0	1	0.363489	0.198698	0.536566	0.24624	homeo_mean=low	low
10.527	5	1	0	0.290791	0.299134	0.522641	0.161792	homeo_mean=low	low
10.6366	4	0	1	0.290791	0.299134	0.522641	0.161792	homeo_mean=low	low
10.7077	3	0	1	0.290791	0.299134	0.522641	0.161792	homeo_mean=low	low
12.2793	2	0	1	0.290791	0.299134	0.522641	0.161792	homeo_mean=low	low
13.6838	1	0	1	0.290791	0.299134	0.522641	0.161792	homeo_mean=low	low

## Sheet: C - Cox
term	estimate	std.error	statistic	p.value	conf.low	conf.high
homeo_mean.xlow	2.40602	0.238805	3.67652	0.000236437	1.5067	3.84212
IPIIntermediate	1.90872	0.277145	2.33248	0.0196754	1.10876	3.28586
IPIHigh	7.72566	0.346912	5.89356	3.77958e-09	3.91421	15.2485
COOUnclassified	2.34472	0.316534	2.69218	0.00709864	1.26083	4.36039
COOABC	2.82066	0.270326	3.836	0.000125055	1.66054	4.79129

## Sheet: D - KaplanMeier
time	n.risk	n.event	n.censor	surv	std.err	upper	lower	strata	homeo_mean
0	299	0	0	1	0	1	1	homeo_mean=high	high
0	70	0	0	1	0	1	1	homeo_mean=low	low
0	299	1	18	0.996656	0.00335009	1	0.990133	homeo_mean=high	high
0.00273785	280	2	0	0.989537	0.00607592	1	0.977822	homeo_mean=high	high
0.0054757	278	1	0	0.985977	0.00706419	0.999723	0.97242	homeo_mean=high	high
0.00821355	277	0	1	0.985977	0.00706419	0.999723	0.97242	homeo_mean=high	high
0.0109514	276	1	0	0.982405	0.00794217	0.997817	0.967231	homeo_mean=high	high
0.0164271	275	0	1	0.982405	0.00794217	0.997817	0.967231	homeo_mean=high	high
0.019165	274	0	1	0.982405	0.00794217	0.997817	0.967231	homeo_mean=high	high
0.0219028	273	1	0	0.978806	0.008749	0.995735	0.962165	homeo_mean=high	high
0.0301164	272	0	1	0.978806	0.008749	0.995735	0.962165	homeo_mean=high	high
0.0355921	271	0	1	0.978806	0.008749	0.995735	0.962165	homeo_mean=high	high
0.0465435	270	0	1	0.978806	0.008749	0.995735	0.962165	homeo_mean=high	high
0.0520192	269	1	0	0.975167	0.00950874	0.993512	0.957162	homeo_mean=high	high
0.0574949	268	1	0	0.971529	0.0102172	0.99118	0.952267	homeo_mean=high	high
0.0657084	267	0	1	0.971529	0.0102172	0.99118	0.952267	homeo_mean=high	high
0.0684463	266	1	0	0.967876	0.0108893	0.988756	0.947438	homeo_mean=high	high
0.0711841	265	2	0	0.960572	0.0121357	0.983693	0.937994	homeo_mean=high	high
0.0903491	263	1	1	0.956919	0.0127195	0.981075	0.933358	homeo_mean=high	high
0.0958248	261	1	0	0.953253	0.0132862	0.978402	0.92875	homeo_mean=high	high
0.1013	260	1	0	0.949587	0.0138338	0.975686	0.924186	homeo_mean=high	high
0.109514	259	0	1	0.949587	0.0138338	0.975686	0.924186	homeo_mean=high	high
0.11499	258	1	0	0.945906	0.0143685	0.972923	0.919639	homeo_mean=high	high
0.125941	257	1	0	0.942225	0.014888	0.970125	0.915129	homeo_mean=high	high
0.15332	256	1	1	0.938545	0.0153939	0.967294	0.91065	homeo_mean=high	high
0.164271	254	1	0	0.93485	0.0158913	0.964425	0.906181	homeo_mean=high	high
0.210815	253	1	0	0.931155	0.0163774	0.961529	0.90174	homeo_mean=high	high
0.213552	252	1	0	0.92746	0.0168531	0.958607	0.897325	homeo_mean=high	high
0.224504	251	0	1	0.92746	0.0168531	0.958607	0.897325	homeo_mean=high	high
0.243669	250	1	0	0.92375	0.0173232	0.955652	0.892912	homeo_mean=high	high
0.251882	249	0	1	0.92375	0.0173232	0.955652	0.892912	homeo_mean=high	high
0.25462	248	1	0	0.920025	0.0177881	0.952667	0.888502	homeo_mean=high	high
0.257358	247	1	0	0.9163	0.0182449	0.949659	0.884113	homeo_mean=high	high
0.276523	246	1	0	0.912575	0.018694	0.946632	0.879744	homeo_mean=high	high
0.284736	245	1	0	0.908851	0.0191362	0.943586	0.875394	homeo_mean=high	high
0.287474	244	1	0	0.905126	0.0195719	0.940521	0.871063	homeo_mean=high	high
0.295688	243	1	0	0.901401	0.0200016	0.93744	0.866748	homeo_mean=high	high
0.334018	242	1	1	0.897676	0.0204258	0.934343	0.862449	homeo_mean=high	high
0.350445	240	2	0	0.890196	0.0212656	0.928083	0.853855	homeo_mean=high	high
0.358658	238	0	1	0.890196	0.0212656	0.928083	0.853855	homeo_mean=high	high
0.364134	237	1	0	0.88644	0.0216819	0.924921	0.849559	homeo_mean=high	high
0.366872	236	2	0	0.878927	0.0225016	0.918558	0.841007	homeo_mean=high	high
0.36961	234	1	0	0.875171	0.0229055	0.915356	0.83675	homeo_mean=high	high
0.377823	233	1	0	0.871415	0.0233058	0.912143	0.832506	homeo_mean=high	high
0.394251	232	1	0	0.867659	0.0237028	0.908918	0.828273	homeo_mean=high	high
0.40794	231	1	0	0.863903	0.0240965	0.905682	0.824051	homeo_mean=high	high
0.418891	230	1	0	0.860147	0.0244873	0.902436	0.81984	homeo_mean=high	high
0.435318	229	1	0	0.856391	0.0248753	0.899178	0.815639	homeo_mean=high	high
0.449008	228	1	0	0.852635	0.0252607	0.895911	0.811449	homeo_mean=high	high
0.451745	227	1	0	0.848879	0.0256436	0.892634	0.807268	homeo_mean=high	high
0.459959	226	1	0	0.845122	0.0260242	0.889348	0.803097	homeo_mean=high	high
0.481862	225	1	0	0.841366	0.0264027	0.886052	0.798934	homeo_mean=high	high
0.511978	224	1	0	0.83761	0.0267791	0.882747	0.794781	homeo_mean=high	high
0.539357	223	2	0	0.830098	0.0275264	0.876113	0.7865	homeo_mean=high	high
0.569473	221	0	1	0.830098	0.0275264	0.876113	0.7865	homeo_mean=high	high
0.580424	220	1	0	0.826325	0.0279009	0.872771	0.782351	homeo_mean=high	high
0.596851	219	1	0	0.822552	0.0282738	0.86942	0.77821	homeo_mean=high	high
0.621492	218	1	0	0.818779	0.0286451	0.866063	0.774076	homeo_mean=high	high
0.635181	217	2	0	0.811232	0.0293839	0.859324	0.765832	homeo_mean=high	high
0.651608	215	1	0	0.807459	0.0297514	0.855943	0.761721	homeo_mean=high	high
0.657084	214	1	0	0.803686	0.0301178	0.852556	0.757617	homeo_mean=high	high
0.692676	213	1	0	0.799913	0.0304833	0.849161	0.753521	homeo_mean=high	high
0.695414	212	1	0	0.79614	0.0308478	0.845759	0.749431	homeo_mean=high	high
0.747433	211	1	0	0.792366	0.0312114	0.842351	0.745347	homeo_mean=high	high
0.750171	210	1	0	0.788593	0.0315743	0.838937	0.741271	homeo_mean=high	high
0.755647	209	1	0	0.78482	0.0319365	0.835515	0.737201	homeo_mean=high	high
0.758385	208	1	0	0.781047	0.0322981	0.832088	0.733137	homeo_mean=high	high
0.761123	207	0	1	0.781047	0.0322981	0.832088	0.733137	homeo_mean=high	high
0.769336	206	1	0	0.777255	0.0326626	0.828641	0.729057	homeo_mean=high	high
0.785763	205	1	0	0.773464	0.0330266	0.825187	0.724983	homeo_mean=high	high
0.807666	204	1	0	0.769672	0.0333902	0.821727	0.720915	homeo_mean=high	high
0.818617	203	0	1	0.769672	0.0333902	0.821727	0.720915	homeo_mean=high	high
0.843258	202	2	0	0.762052	0.0341235	0.814761	0.712752	homeo_mean=high	high
0.873374	200	1	0	0.758242	0.0344897	0.81127	0.70868	homeo_mean=high	high
0.87885	199	1	0	0.754431	0.0348557	0.807772	0.704613	homeo_mean=high	high
0.889802	198	1	0	0.750621	0.0352215	0.804269	0.700552	homeo_mean=high	high
0.903491	197	0	1	0.750621	0.0352215	0.804269	0.700552	homeo_mean=high	high
0.936345	196	1	0	0.746791	0.035591	0.800745	0.696473	homeo_mean=high	high
0.950034	195	0	1	0.746791	0.035591	0.800745	0.696473	homeo_mean=high	high
0.969199	194	2	0	0.739092	0.0363375	0.79365	0.688285	homeo_mean=high	high
1.03765	192	1	0	0.735243	0.0367108	0.790095	0.684199	homeo_mean=high	high
1.0486	191	1	0	0.731394	0.0370842	0.786534	0.680119	homeo_mean=high	high
1.07598	190	0	1	0.731394	0.0370842	0.786534	0.680119	homeo_mean=high	high
1.07871	189	1	0	0.727524	0.0374617	0.782951	0.67602	homeo_mean=high	high
1.0924	188	1	0	0.723654	0.0378395	0.779363	0.671927	homeo_mean=high	high
1.10062	187	1	0	0.719784	0.0382175	0.77577	0.667839	homeo_mean=high	high
1.1937	186	1	0	0.715914	0.0385958	0.772172	0.663756	homeo_mean=high	high
1.21013	185	1	0	0.712045	0.0389745	0.768568	0.659678	homeo_mean=high	high
1.23751	184	1	0	0.708175	0.0393537	0.764959	0.655605	homeo_mean=high	high
1.25941	183	0	1	0.708175	0.0393537	0.764959	0.655605	homeo_mean=high	high
1.32238	182	1	0	0.704284	0.0397375	0.761329	0.651513	homeo_mean=high	high
1.32786	181	1	0	0.700393	0.0401218	0.757693	0.647425	homeo_mean=high	high
1.34428	180	0	1	0.700393	0.0401218	0.757693	0.647425	homeo_mean=high	high
1.3744	179	1	0	0.69648	0.0405111	0.754035	0.643318	homeo_mean=high	high
1.38535	178	1	0	0.692567	0.0409009	0.750372	0.639215	homeo_mean=high	high
1.44559	177	1	0	0.688654	0.0412915	0.746704	0.635117	homeo_mean=high	high
1.46749	176	0	1	0.688654	0.0412915	0.746704	0.635117	homeo_mean=high	high
1.4757	175	0	1	0.688654	0.0412915	0.746704	0.635117	homeo_mean=high	high
1.50308	174	0	1	0.688654	0.0412915	0.746704	0.635117	homeo_mean=high	high
1.51677	173	0	1	0.688654	0.0412915	0.746704	0.635117	homeo_mean=high	high
1.63723	172	1	0	0.68465	0.0417012	0.742959	0.630918	homeo_mean=high	high
1.68925	171	1	0	0.680647	0.0421116	0.739209	0.626724	homeo_mean=high	high
1.72485	170	1	0	0.676643	0.0425229	0.735453	0.622535	homeo_mean=high	high
1.78782	169	2	0	0.668635	0.0433481	0.727926	0.614174	homeo_mean=high	high
1.80151	167	1	0	0.664631	0.0437622	0.724155	0.610001	homeo_mean=high	high
1.8152	166	0	1	0.664631	0.0437622	0.724155	0.610001	homeo_mean=high	high
1.8371	165	1	0	0.660603	0.0441824	0.720359	0.605805	homeo_mean=high	high
1.85626	164	1	0	0.656575	0.0446037	0.716558	0.601614	homeo_mean=high	high
1.86721	163	1	0	0.652547	0.0450263	0.712752	0.597428	homeo_mean=high	high
1.8809	162	1	0	0.648519	0.04545	0.708941	0.593247	homeo_mean=high	high
1.88912	161	0	1	0.648519	0.04545	0.708941	0.593247	homeo_mean=high	high
1.9165	160	1	0	0.644466	0.0458804	0.705104	0.589042	homeo_mean=high	high
1.94114	159	1	0	0.640413	0.0463122	0.701263	0.584842	homeo_mean=high	high
1.97947	158	0	1	0.640413	0.0463122	0.701263	0.584842	homeo_mean=high	high
2.02053	157	0	1	0.640413	0.0463122	0.701263	0.584842	homeo_mean=high	high
2.02875	156	0	1	0.640413	0.0463122	0.701263	0.584842	homeo_mean=high	high
2.13005	155	1	0	0.636281	0.0467623	0.697354	0.580557	homeo_mean=high	high
2.13279	154	0	1	0.636281	0.0467623	0.697354	0.580557	homeo_mean=high	high
2.16016	153	0	1	0.636281	0.0467623	0.697354	0.580557	homeo_mean=high	high
2.17385	152	0	1	0.636281	0.0467623	0.697354	0.580557	homeo_mean=high	high
2.20123	151	0	1	0.636281	0.0467623	0.697354	0.580557	homeo_mean=high	high
2.25051	150	1	0	0.632039	0.0472383	0.693351	0.576149	homeo_mean=high	high
2.28337	149	0	2	0.632039	0.0472383	0.693351	0.576149	homeo_mean=high	high
2.28611	147	0	1	0.632039	0.0472383	0.693351	0.576149	homeo_mean=high	high
2.29158	146	0	1	0.632039	0.0472383	0.693351	0.576149	homeo_mean=high	high
2.29706	145	0	1	0.632039	0.0472383	0.693351	0.576149	homeo_mean=high	high
2.35181	144	0	1	0.632039	0.0472383	0.693351	0.576149	homeo_mean=high	high
2.36003	143	0	1	0.632039	0.0472383	0.693351	0.576149	homeo_mean=high	high
2.39836	142	1	0	0.627588	0.047764	0.689178	0.571502	homeo_mean=high	high
2.40657	141	1	0	0.623137	0.0482914	0.684998	0.566863	homeo_mean=high	high
2.41205	140	1	0	0.618686	0.0488206	0.680811	0.56223	homeo_mean=high	high
2.41478	139	1	0	0.614235	0.0493516	0.676617	0.557605	homeo_mean=high	high
2.43669	138	0	1	0.614235	0.0493516	0.676617	0.557605	homeo_mean=high	high
2.44216	137	0	1	0.614235	0.0493516	0.676617	0.557605	homeo_mean=high	high
2.49144	136	1	0	0.609719	0.0499004	0.672364	0.55291	homeo_mean=high	high
2.49966	135	1	0	0.605202	0.0504512	0.668105	0.548222	homeo_mean=high	high
2.50787	134	0	1	0.605202	0.0504512	0.668105	0.548222	homeo_mean=high	high
2.53251	133	0	1	0.605202	0.0504512	0.668105	0.548222	homeo_mean=high	high
2.66667	132	0	1	0.605202	0.0504512	0.668105	0.548222	homeo_mean=high	high
2.8063	131	1	0	0.600582	0.0510298	0.663757	0.54342	homeo_mean=high	high
2.81177	130	1	0	0.595963	0.0516108	0.659402	0.538627	homeo_mean=high	high
2.91307	129	1	0	0.591343	0.0521942	0.655039	0.53384	homeo_mean=high	high
2.94593	128	0	1	0.591343	0.0521942	0.655039	0.53384	homeo_mean=high	high
2.96235	127	0	1	0.591343	0.0521942	0.655039	0.53384	homeo_mean=high	high
3.01437	126	0	1	0.591343	0.0521942	0.655039	0.53384	homeo_mean=high	high
3.18412	125	0	1	0.591343	0.0521942	0.655039	0.53384	homeo_mean=high	high
3.20329	124	1	0	0.586574	0.0528186	0.650552	0.528888	homeo_mean=high	high
3.29637	123	1	0	0.581805	0.0534457	0.646056	0.523943	homeo_mean=high	high
3.38672	122	1	0	0.577036	0.0540757	0.641553	0.519007	homeo_mean=high	high
3.42231	121	0	1	0.577036	0.0540757	0.641553	0.519007	homeo_mean=high	high
3.55921	120	0	1	0.577036	0.0540757	0.641553	0.519007	homeo_mean=high	high
3.56468	119	0	2	0.577036	0.0540757	0.641553	0.519007	homeo_mean=high	high
3.57837	117	1	0	0.572104	0.0547528	0.636914	0.513889	homeo_mean=high	high
3.61123	116	0	1	0.572104	0.0547528	0.636914	0.513889	homeo_mean=high	high
3.6167	115	0	1	0.572104	0.0547528	0.636914	0.513889	homeo_mean=high	high
3.7399	114	0	1	0.572104	0.0547528	0.636914	0.513889	homeo_mean=high	high
3.74264	113	0	1	0.572104	0.0547528	0.636914	0.513889	homeo_mean=high	high
3.78371	112	0	1	0.572104	0.0547528	0.636914	0.513889	homeo_mean=high	high
3.86311	111	1	0	0.56695	0.0554956	0.632095	0.508519	homeo_mean=high	high
3.91513	110	1	0	0.561796	0.056242	0.627266	0.503159	homeo_mean=high	high
3.96441	109	1	0	0.556642	0.0569922	0.622426	0.49781	homeo_mean=high	high
3.98631	108	1	0	0.551488	0.0577464	0.617575	0.492472	homeo_mean=high	high
4.01369	107	0	1	0.551488	0.0577464	0.617575	0.492472	homeo_mean=high	high
4.10678	106	0	1	0.551488	0.0577464	0.617575	0.492472	homeo_mean=high	high
4.1588	105	1	0	0.546235	0.058534	0.612638	0.48703	homeo_mean=high	high
4.27379	104	0	1	0.546235	0.058534	0.612638	0.48703	homeo_mean=high	high
4.32854	103	0	1	0.546235	0.058534	0.612638	0.48703	homeo_mean=high	high
4.38877	102	1	0	0.54088	0.0593573	0.607612	0.481478	homeo_mean=high	high
4.39699	101	1	0	0.535525	0.0601856	0.602573	0.475937	homeo_mean=high	high
4.49555	100	0	1	0.535525	0.0601856	0.602573	0.475937	homeo_mean=high	high
4.50103	99	0	1	0.535525	0.0601856	0.602573	0.475937	homeo_mean=high	high
4.54209	98	0	1	0.535525	0.0601856	0.602573	0.475937	homeo_mean=high	high
4.59685	97	1	0	0.530004	0.0610712	0.597397	0.470214	homeo_mean=high	high
4.6078	96	1	0	0.524483	0.0619624	0.592208	0.464504	homeo_mean=high	high
4.63518	95	1	0	0.518962	0.0628595	0.587005	0.458807	homeo_mean=high	high
4.76386	94	1	0	0.513441	0.0637629	0.58179	0.453123	homeo_mean=high	high
4.79945	93	0	2	0.513441	0.0637629	0.58179	0.453123	homeo_mean=high	high
4.82136	91	0	1	0.513441	0.0637629	0.58179	0.453123	homeo_mean=high	high
4.88706	90	0	1	0.513441	0.0637629	0.58179	0.453123	homeo_mean=high	high
4.96372	89	1	0	0.507672	0.0647564	0.576374	0.44716	homeo_mean=high	high
5.24846	88	1	0	0.501903	0.0657572	0.570943	0.441212	homeo_mean=high	high
5.30869	87	1	0	0.496134	0.0667657	0.565497	0.43528	homeo_mean=high	high
5.31964	86	0	1	0.496134	0.0667657	0.565497	0.43528	homeo_mean=high	high
5.38535	85	1	0	0.490298	0.0678065	0.559985	0.429282	homeo_mean=high	high
5.50034	84	0	1	0.490298	0.0678065	0.559985	0.429282	homeo_mean=high	high
5.56879	83	0	1	0.490298	0.0678065	0.559985	0.429282	homeo_mean=high	high
5.60986	82	1	0	0.484318	0.0689077	0.554352	0.423133	homeo_mean=high	high
5.6783	81	1	0	0.478339	0.0700186	0.548701	0.417	homeo_mean=high	high
5.69199	80	1	0	0.47236	0.0711395	0.543034	0.410884	homeo_mean=high	high
5.78234	79	0	1	0.47236	0.0711395	0.543034	0.410884	homeo_mean=high	high
5.8371	78	0	1	0.47236	0.0711395	0.543034	0.410884	homeo_mean=high	high
5.97947	77	0	1	0.47236	0.0711395	0.543034	0.410884	homeo_mean=high	high
6.05613	76	0	1	0.47236	0.0711395	0.543034	0.410884	homeo_mean=high	high
6.08898	75	0	1	0.47236	0.0711395	0.543034	0.410884	homeo_mean=high	high
6.29706	74	0	1	0.47236	0.0711395	0.543034	0.410884	homeo_mean=high	high
6.29979	73	0	1	0.47236	0.0711395	0.543034	0.410884	homeo_mean=high	high
6.52704	72	0	1	0.47236	0.0711395	0.543034	0.410884	homeo_mean=high	high
6.54073	71	1	0	0.465707	0.0725399	0.536857	0.403986	homeo_mean=high	high
6.55441	70	1	0	0.459054	0.0739532	0.530656	0.397113	homeo_mean=high	high
6.66119	69	0	1	0.459054	0.0739532	0.530656	0.397113	homeo_mean=high	high
6.81999	68	0	1	0.459054	0.0739532	0.530656	0.397113	homeo_mean=high	high
6.83641	67	1	0	0.452202	0.0754667	0.524288	0.390028	homeo_mean=high	high
6.91307	66	1	0	0.445351	0.0769956	0.517894	0.382969	homeo_mean=high	high
7.0308	65	0	1	0.445351	0.0769956	0.517894	0.382969	homeo_mean=high	high
7.03354	64	0	1	0.445351	0.0769956	0.517894	0.382969	homeo_mean=high	high
7.0883	63	0	1	0.445351	0.0769956	0.517894	0.382969	homeo_mean=high	high
7.14579	62	0	1	0.445351	0.0769956	0.517894	0.382969	homeo_mean=high	high
7.17043	61	0	1	0.445351	0.0769956	0.517894	0.382969	homeo_mean=high	high
7.29637	60	0	1	0.445351	0.0769956	0.517894	0.382969	homeo_mean=high	high
7.3128	59	1	0	0.437802	0.0788704	0.510991	0.375097	homeo_mean=high	high
7.33744	58	1	0	0.430254	0.0807652	0.504049	0.367263	homeo_mean=high	high
7.43874	57	0	1	0.430254	0.0807652	0.504049	0.367263	homeo_mean=high	high
7.47981	56	0	1	0.430254	0.0807652	0.504049	0.367263	homeo_mean=high	high
8.21629	55	0	1	0.430254	0.0807652	0.504049	0.367263	homeo_mean=high	high
8.2245	54	1	0	0.422286	0.0829001	0.496789	0.358957	homeo_mean=high	high
8.43532	53	0	1	0.422286	0.0829001	0.496789	0.358957	homeo_mean=high	high
8.63518	52	0	1	0.422286	0.0829001	0.496789	0.358957	homeo_mean=high	high
8.69268	51	1	0	0.414006	0.0852325	0.48928	0.350314	homeo_mean=high	high
8.77481	50	0	1	0.414006	0.0852325	0.48928	0.350314	homeo_mean=high	high
9.04586	49	1	0	0.405557	0.0876913	0.48161	0.341515	homeo_mean=high	high
9.30869	48	0	1	0.405557	0.0876913	0.48161	0.341515	homeo_mean=high	high
9.40726	47	0	1	0.405557	0.0876913	0.48161	0.341515	homeo_mean=high	high
9.58522	46	1	0	0.396741	0.0904038	0.473651	0.332319	homeo_mean=high	high
9.61259	45	0	1	0.396741	0.0904038	0.473651	0.332319	homeo_mean=high	high
9.69747	44	0	1	0.396741	0.0904038	0.473651	0.332319	homeo_mean=high	high
9.77413	43	0	1	0.396741	0.0904038	0.473651	0.332319	homeo_mean=high	high
9.86448	42	0	1	0.396741	0.0904038	0.473651	0.332319	homeo_mean=high	high
9.9165	41	1	0	0.387064	0.0937155	0.465108	0.322116	homeo_mean=high	high
10.4203	40	0	1	0.387064	0.0937155	0.465108	0.322116	homeo_mean=high	high
10.4723	39	0	1	0.387064	0.0937155	0.465108	0.322116	homeo_mean=high	high
10.5298	38	0	1	0.387064	0.0937155	0.465108	0.322116	homeo_mean=high	high
10.5845	37	0	1	0.387064	0.0937155	0.465108	0.322116	homeo_mean=high	high
10.7598	36	0	1	0.387064	0.0937155	0.465108	0.322116	homeo_mean=high	high
10.8611	35	0	1	0.387064	0.0937155	0.465108	0.322116	homeo_mean=high	high
11.0582	34	0	1	0.387064	0.0937155	0.465108	0.322116	homeo_mean=high	high
11.2115	33	1	0	0.375335	0.0986386	0.455387	0.309355	homeo_mean=high	high
11.5893	32	1	0	0.363606	0.103623	0.445486	0.296775	homeo_mean=high	high
11.7016	31	1	0	0.351877	0.108687	0.435417	0.284365	homeo_mean=high	high
11.7892	30	1	0	0.340147	0.113852	0.425185	0.272117	homeo_mean=high	high
11.822	29	0	1	0.340147	0.113852	0.425185	0.272117	homeo_mean=high	high
11.8987	28	1	0	0.327999	0.11952	0.41458	0.2595	homeo_mean=high	high
12.5503	27	0	1	0.327999	0.11952	0.41458	0.2595	homeo_mean=high	high
12.6708	26	0	1	0.327999	0.11952	0.41458	0.2595	homeo_mean=high	high
12.7009	25	0	1	0.327999	0.11952	0.41458	0.2595	homeo_mean=high	high
13.0185	24	0	1	0.327999	0.11952	0.41458	0.2595	homeo_mean=high	high
13.1417	23	0	1	0.327999	0.11952	0.41458	0.2595	homeo_mean=high	high
13.1636	22	1	0	0.31309	0.128256	0.40257	0.243499	homeo_mean=high	high
13.6838	21	0	1	0.31309	0.128256	0.40257	0.243499	homeo_mean=high	high
14.319	20	0	1	0.31309	0.128256	0.40257	0.243499	homeo_mean=high	high
14.5955	19	0	1	0.31309	0.128256	0.40257	0.243499	homeo_mean=high	high
14.7187	18	0	1	0.31309	0.128256	0.40257	0.243499	homeo_mean=high	high
14.883	17	0	1	0.31309	0.128256	0.40257	0.243499	homeo_mean=high	high
15.6386	16	0	1	0.31309	0.128256	0.40257	0.243499	homeo_mean=high	high
15.6605	15	0	1	0.31309	0.128256	0.40257	0.243499	homeo_mean=high	high
15.7509	14	1	0	0.290727	0.148135	0.388667	0.217466	homeo_mean=high	high
15.8357	13	0	1	0.290727	0.148135	0.388667	0.217466	homeo_mean=high	high
16.2026	12	1	0	0.266499	0.171813	0.373202	0.190304	homeo_mean=high	high
16.3012	11	0	1	0.266499	0.171813	0.373202	0.190304	homeo_mean=high	high
16.742	10	0	1	0.266499	0.171813	0.373202	0.190304	homeo_mean=high	high
16.8159	9	0	1	0.266499	0.171813	0.373202	0.190304	homeo_mean=high	high
17.1143	8	0	1	0.266499	0.171813	0.373202	0.190304	homeo_mean=high	high
17.2731	7	0	1	0.266499	0.171813	0.373202	0.190304	homeo_mean=high	high
18.3381	6	0	1	0.266499	0.171813	0.373202	0.190304	homeo_mean=high	high
19.4114	5	0	1	0.266499	0.171813	0.373202	0.190304	homeo_mean=high	high
19.77	4	0	1	0.266499	0.171813	0.373202	0.190304	homeo_mean=high	high
22.5298	3	0	1	0.266499	0.171813	0.373202	0.190304	homeo_mean=high	high
22.642	2	0	1	0.266499	0.171813	0.373202	0.190304	homeo_mean=high	high
24.9802	1	0	1	0.266499	0.171813	0.373202	0.190304	homeo_mean=high	high
0	70	0	6	1	0	1	1	homeo_mean=low	low
0.0109514	64	3	0	0.953125	0.0277208	1	0.902722	homeo_mean=low	low
0.0383299	61	1	0	0.9375	0.0322749	0.99872	0.880033	homeo_mean=low	low
0.0438056	60	0	1	0.9375	0.0322749	0.99872	0.880033	homeo_mean=low	low
0.0520192	59	1	0	0.92161	0.0365225	0.99	0.857945	homeo_mean=low	low
0.0766598	58	0	1	0.92161	0.0365225	0.99	0.857945	homeo_mean=low	low
0.13963	57	1	0	0.905442	0.0405854	0.980408	0.836207	homeo_mean=low	low
0.158795	56	1	0	0.889273	0.0444055	0.970137	0.815149	homeo_mean=low	low
0.167009	55	2	0	0.856936	0.0515554	0.948052	0.774576	homeo_mean=low	low
0.21629	53	1	0	0.840767	0.0549618	0.936396	0.754905	homeo_mean=low	low
0.251882	52	1	0	0.824599	0.0582913	0.924401	0.735572	homeo_mean=low	low
0.257358	51	1	0	0.80843	0.0615633	0.912106	0.716539	homeo_mean=low	low
0.260096	50	1	0	0.792261	0.0647935	0.899541	0.697776	homeo_mean=low	low
0.268309	49	1	1	0.776093	0.0679953	0.88673	0.67926	homeo_mean=low	low
0.438056	47	1	0	0.75958	0.0713155	0.873529	0.660495	homeo_mean=low	low
0.555784	46	1	0	0.743068	0.0746257	0.860102	0.641958	homeo_mean=low	low
0.588638	45	1	0	0.726555	0.0779362	0.846463	0.623633	homeo_mean=low	low
0.616016	44	1	0	0.710042	0.0812563	0.832626	0.605506	homeo_mean=low	low
0.646133	43	1	0	0.69353	0.0845949	0.818601	0.587568	homeo_mean=low	low
0.668036	42	1	0	0.677017	0.0879603	0.804399	0.569807	homeo_mean=low	low
0.761123	41	1	0	0.660504	0.0913607	0.790027	0.552217	homeo_mean=low	low
0.80219	40	0	1	0.660504	0.0913607	0.790027	0.552217	homeo_mean=low	low
0.810404	39	1	0	0.643568	0.0949818	0.775253	0.534252	homeo_mean=low	low
0.900753	38	1	0	0.626632	0.0986548	0.760305	0.516461	homeo_mean=low	low
0.914442	37	1	0	0.609696	0.102389	0.745191	0.498838	homeo_mean=low	low
1.0486	36	2	0	0.575824	0.11008	0.71448	0.464077	homeo_mean=low	low
1.18001	34	1	0	0.558888	0.114056	0.698892	0.446931	homeo_mean=low	low
1.22108	33	1	0	0.541952	0.118134	0.683152	0.429937	homeo_mean=low	low
1.33607	32	1	0	0.525016	0.122327	0.667264	0.413093	homeo_mean=low	low
1.38809	31	1	0	0.50808	0.126645	0.651228	0.396398	homeo_mean=low	low
1.39357	30	1	0	0.491144	0.131105	0.635047	0.37985	homeo_mean=low	low
1.40726	29	1	0	0.474208	0.13572	0.618721	0.363449	homeo_mean=low	low
1.4319	28	0	1	0.474208	0.13572	0.618721	0.363449	homeo_mean=low	low
1.69747	27	0	1	0.474208	0.13572	0.618721	0.363449	homeo_mean=low	low
1.76044	26	0	1	0.474208	0.13572	0.618721	0.363449	homeo_mean=low	low
1.78508	25	1	0	0.45524	0.141728	0.601006	0.344827	homeo_mean=low	low
1.79877	24	1	0	0.436272	0.147981	0.583067	0.326434	homeo_mean=low	low
1.88364	23	1	0	0.417303	0.154514	0.564904	0.308269	homeo_mean=low	low
1.88638	22	0	1	0.417303	0.154514	0.564904	0.308269	homeo_mean=low	low
2.27242	21	1	0	0.397432	0.162036	0.545994	0.289293	homeo_mean=low	low
2.3655	20	0	1	0.397432	0.162036	0.545994	0.289293	homeo_mean=low	low
3.24983	19	0	1	0.397432	0.162036	0.545994	0.289293	homeo_mean=low	low
3.67967	18	1	0	0.375352	0.171824	0.525649	0.268029	homeo_mean=low	low
4.03833	17	0	1	0.375352	0.171824	0.525649	0.268029	homeo_mean=low	low
4.06845	16	0	1	0.375352	0.171824	0.525649	0.268029	homeo_mean=low	low
4.07118	15	1	0	0.350329	0.185163	0.503601	0.243705	homeo_mean=low	low
4.31759	14	0	1	0.350329	0.185163	0.503601	0.243705	homeo_mean=low	low
4.78303	13	0	1	0.350329	0.185163	0.503601	0.243705	homeo_mean=low	low
4.93361	12	0	1	0.350329	0.185163	0.503601	0.243705	homeo_mean=low	low
5.47844	11	0	1	0.350329	0.185163	0.503601	0.243705	homeo_mean=low	low
5.73854	10	0	1	0.350329	0.185163	0.503601	0.243705	homeo_mean=low	low
6.29706	9	0	1	0.350329	0.185163	0.503601	0.243705	homeo_mean=low	low
7.4935	8	1	0	0.306538	0.228347	0.479572	0.195936	homeo_mean=low	low
7.75907	7	1	0	0.262747	0.275594	0.450945	0.153091	homeo_mean=low	low
7.94524	6	0	1	0.262747	0.275594	0.450945	0.153091	homeo_mean=low	low
9.03765	5	1	0	0.210197	0.354897	0.421421	0.104843	homeo_mean=low	low
10.7214	4	0	1	0.210197	0.354897	0.421421	0.104843	homeo_mean=low	low
15.1294	3	0	1	0.210197	0.354897	0.421421	0.104843	homeo_mean=low	low
15.2772	2	0	1	0.210197	0.354897	0.421421	0.104843	homeo_mean=low	low
18.1985	1	0	1	0.210197	0.354897	0.421421	0.104843	homeo_mean=low	low

## Sheet: D - Cox
term	estimate	std.error	statistic	p.value	conf.low	conf.high
homeo_mean.xlow	1.76232	0.178713	3.17064	0.00152106	1.24155	2.50153
COOUnclassified	1.57603	0.185983	2.44597	0.0144464	1.0946	2.2692
COOABC	2.00952	0.173056	4.03276	5.51256e-05	1.43148	2.82097

## Sheet: E - KaplanMeier
time	n.risk	n.event	n.censor	surv	std.err	upper	lower	strata	homeo_mean
0	141	0	0	1	0	1	1	homeo_mean=high, strata(IPI)=Low	high
0	204	0	0	1	0	1	1	homeo_mean=high, strata(IPI)=Intermediate	high
0	84	0	0	1	0	1	1	homeo_mean=high, strata(IPI)=High	high
0	18	0	0	1	0	1	1	homeo_mean=low, strata(IPI)=Low	low
0	43	0	0	1	0	1	1	homeo_mean=low, strata(IPI)=Intermediate	low
0	19	0	0	1	0	1	1	homeo_mean=low, strata(IPI)=High	low
0.36	141	1	0	0.992908	0.00711748	1	0.979153	homeo_mean=high, strata(IPI)=Low	high
0.38	140	1	0	0.985816	0.0101018	1	0.966489	homeo_mean=high, strata(IPI)=Low	high
0.39	139	1	0	0.978723	0.0124169	1	0.955192	homeo_mean=high, strata(IPI)=Low	high
0.57	138	0	1	0.978723	0.0124169	1	0.955192	homeo_mean=high, strata(IPI)=Low	high
0.63	137	1	0	0.971579	0.014417	0.999425	0.94451	homeo_mean=high, strata(IPI)=Low	high
0.75	136	1	0	0.964435	0.0161962	0.995542	0.934301	homeo_mean=high, strata(IPI)=Low	high
0.9	135	1	0	0.957292	0.0178212	0.991319	0.924432	homeo_mean=high, strata(IPI)=Low	high
1	134	1	0	0.950148	0.0193315	0.986838	0.914821	homeo_mean=high, strata(IPI)=Low	high
1.13	133	0	2	0.950148	0.0193315	0.986838	0.914821	homeo_mean=high, strata(IPI)=Low	high
1.2	131	0	1	0.950148	0.0193315	0.986838	0.914821	homeo_mean=high, strata(IPI)=Low	high
1.25	130	1	0	0.942839	0.0208167	0.982102	0.905145	homeo_mean=high, strata(IPI)=Low	high
1.31	129	1	0	0.93553	0.0222238	0.97718	0.895655	homeo_mean=high, strata(IPI)=Low	high
1.32	128	0	1	0.93553	0.0222238	0.97718	0.895655	homeo_mean=high, strata(IPI)=Low	high
1.35	127	0	1	0.93553	0.0222238	0.97718	0.895655	homeo_mean=high, strata(IPI)=Low	high
1.45	126	0	1	0.93553	0.0222238	0.97718	0.895655	homeo_mean=high, strata(IPI)=Low	high
1.49	125	0	1	0.93553	0.0222238	0.97718	0.895655	homeo_mean=high, strata(IPI)=Low	high
1.55	124	0	1	0.93553	0.0222238	0.97718	0.895655	homeo_mean=high, strata(IPI)=Low	high
1.58	123	0	1	0.93553	0.0222238	0.97718	0.895655	homeo_mean=high, strata(IPI)=Low	high
1.6	122	0	1	0.93553	0.0222238	0.97718	0.895655	homeo_mean=high, strata(IPI)=Low	high
1.68	121	0	1	0.93553	0.0222238	0.97718	0.895655	homeo_mean=high, strata(IPI)=Low	high
1.7	120	0	1	0.93553	0.0222238	0.97718	0.895655	homeo_mean=high, strata(IPI)=Low	high
1.74	119	0	1	0.93553	0.0222238	0.97718	0.895655	homeo_mean=high, strata(IPI)=Low	high
1.78	118	0	1	0.93553	0.0222238	0.97718	0.895655	homeo_mean=high, strata(IPI)=Low	high
1.8	117	0	1	0.93553	0.0222238	0.97718	0.895655	homeo_mean=high, strata(IPI)=Low	high
1.83	116	0	2	0.93553	0.0222238	0.97718	0.895655	homeo_mean=high, strata(IPI)=Low	high
1.84	114	0	2	0.93553	0.0222238	0.97718	0.895655	homeo_mean=high, strata(IPI)=Low	high
1.86	112	1	0	0.927177	0.0239653	0.971766	0.884633	homeo_mean=high, strata(IPI)=Low	high
1.87	111	0	1	0.927177	0.0239653	0.971766	0.884633	homeo_mean=high, strata(IPI)=Low	high
1.92	110	0	2	0.927177	0.0239653	0.971766	0.884633	homeo_mean=high, strata(IPI)=Low	high
1.94	108	0	1	0.927177	0.0239653	0.971766	0.884633	homeo_mean=high, strata(IPI)=Low	high
1.96	107	0	1	0.927177	0.0239653	0.971766	0.884633	homeo_mean=high, strata(IPI)=Low	high
2.01	106	0	1	0.927177	0.0239653	0.971766	0.884633	homeo_mean=high, strata(IPI)=Low	high
2.09	105	0	1	0.927177	0.0239653	0.971766	0.884633	homeo_mean=high, strata(IPI)=Low	high
2.13	104	0	1	0.927177	0.0239653	0.971766	0.884633	homeo_mean=high, strata(IPI)=Low	high
2.32	103	0	1	0.927177	0.0239653	0.971766	0.884633	homeo_mean=high, strata(IPI)=Low	high
2.33	102	0	1	0.927177	0.0239653	0.971766	0.884633	homeo_mean=high, strata(IPI)=Low	high
2.35	101	0	1	0.927177	0.0239653	0.971766	0.884633	homeo_mean=high, strata(IPI)=Low	high
2.4	100	0	1	0.927177	0.0239653	0.971766	0.884633	homeo_mean=high, strata(IPI)=Low	high
2.46	99	0	1	0.927177	0.0239653	0.971766	0.884633	homeo_mean=high, strata(IPI)=Low	high
2.47	98	0	1	0.927177	0.0239653	0.971766	0.884633	homeo_mean=high, strata(IPI)=Low	high
2.48	97	0	1	0.927177	0.0239653	0.971766	0.884633	homeo_mean=high, strata(IPI)=Low	high
2.57	96	0	1	0.927177	0.0239653	0.971766	0.884633	homeo_mean=high, strata(IPI)=Low	high
2.64	95	0	1	0.927177	0.0239653	0.971766	0.884633	homeo_mean=high, strata(IPI)=Low	high
2.7	94	0	1	0.927177	0.0239653	0.971766	0.884633	homeo_mean=high, strata(IPI)=Low	high
2.72	93	0	1	0.927177	0.0239653	0.971766	0.884633	homeo_mean=high, strata(IPI)=Low	high
2.76	92	0	2	0.927177	0.0239653	0.971766	0.884633	homeo_mean=high, strata(IPI)=Low	high
2.83	90	0	2	0.927177	0.0239653	0.971766	0.884633	homeo_mean=high, strata(IPI)=Low	high
2.95	88	0	1	0.927177	0.0239653	0.971766	0.884633	homeo_mean=high, strata(IPI)=Low	high
3.02	87	0	1	0.927177	0.0239653	0.971766	0.884633	homeo_mean=high, strata(IPI)=Low	high
3.07	86	0	1	0.927177	0.0239653	0.971766	0.884633	homeo_mean=high, strata(IPI)=Low	high
3.11	85	0	2	0.927177	0.0239653	0.971766	0.884633	homeo_mean=high, strata(IPI)=Low	high
3.28	83	0	2	0.927177	0.0239653	0.971766	0.884633	homeo_mean=high, strata(IPI)=Low	high
3.3	81	0	1	0.927177	0.0239653	0.971766	0.884633	homeo_mean=high, strata(IPI)=Low	high
3.35	80	0	2	0.927177	0.0239653	0.971766	0.884633	homeo_mean=high, strata(IPI)=Low	high
3.45	78	0	1	0.927177	0.0239653	0.971766	0.884633	homeo_mean=high, strata(IPI)=Low	high
3.5	77	0	1	0.927177	0.0239653	0.971766	0.884633	homeo_mean=high, strata(IPI)=Low	high
3.53	76	0	1	0.927177	0.0239653	0.971766	0.884633	homeo_mean=high, strata(IPI)=Low	high
3.55	75	0	1	0.927177	0.0239653	0.971766	0.884633	homeo_mean=high, strata(IPI)=Low	high
3.56	74	0	1	0.927177	0.0239653	0.971766	0.884633	homeo_mean=high, strata(IPI)=Low	high
3.58	73	0	1	0.927177	0.0239653	0.971766	0.884633	homeo_mean=high, strata(IPI)=Low	high
3.6	72	0	1	0.927177	0.0239653	0.971766	0.884633	homeo_mean=high, strata(IPI)=Low	high
3.61	71	0	1	0.927177	0.0239653	0.971766	0.884633	homeo_mean=high, strata(IPI)=Low	high
3.74	70	1	0	0.913932	0.0279531	0.9654	0.865207	homeo_mean=high, strata(IPI)=Low	high
3.75	69	0	2	0.913932	0.0279531	0.9654	0.865207	homeo_mean=high, strata(IPI)=Low	high
3.76	67	0	1	0.913932	0.0279531	0.9654	0.865207	homeo_mean=high, strata(IPI)=Low	high
3.84	66	1	0	0.900084	0.0318508	0.958064	0.845613	homeo_mean=high, strata(IPI)=Low	high
4.1	65	0	1	0.900084	0.0318508	0.958064	0.845613	homeo_mean=high, strata(IPI)=Low	high
4.17	64	1	0	0.88602	0.0355315	0.949922	0.826417	homeo_mean=high, strata(IPI)=Low	high
4.27	63	0	1	0.88602	0.0355315	0.949922	0.826417	homeo_mean=high, strata(IPI)=Low	high
4.29	62	0	1	0.88602	0.0355315	0.949922	0.826417	homeo_mean=high, strata(IPI)=Low	high
4.3	61	0	1	0.88602	0.0355315	0.949922	0.826417	homeo_mean=high, strata(IPI)=Low	high
4.32	60	1	0	0.871253	0.0393062	0.941027	0.806653	homeo_mean=high, strata(IPI)=Low	high
4.33	59	0	1	0.871253	0.0393062	0.941027	0.806653	homeo_mean=high, strata(IPI)=Low	high
4.34	58	0	1	0.871253	0.0393062	0.941027	0.806653	homeo_mean=high, strata(IPI)=Low	high
4.35	57	0	1	0.871253	0.0393062	0.941027	0.806653	homeo_mean=high, strata(IPI)=Low	high
4.37	56	0	1	0.871253	0.0393062	0.941027	0.806653	homeo_mean=high, strata(IPI)=Low	high
4.38	55	0	1	0.871253	0.0393062	0.941027	0.806653	homeo_mean=high, strata(IPI)=Low	high
4.39	54	0	1	0.871253	0.0393062	0.941027	0.806653	homeo_mean=high, strata(IPI)=Low	high
4.41	53	0	1	0.871253	0.0393062	0.941027	0.806653	homeo_mean=high, strata(IPI)=Low	high
4.42	52	0	1	0.871253	0.0393062	0.941027	0.806653	homeo_mean=high, strata(IPI)=Low	high
4.44	51	0	1	0.871253	0.0393062	0.941027	0.806653	homeo_mean=high, strata(IPI)=Low	high
4.46	50	0	1	0.871253	0.0393062	0.941027	0.806653	homeo_mean=high, strata(IPI)=Low	high
4.5	49	0	1	0.871253	0.0393062	0.941027	0.806653	homeo_mean=high, strata(IPI)=Low	high
4.65	48	0	1	0.871253	0.0393062	0.941027	0.806653	homeo_mean=high, strata(IPI)=Low	high
4.71	47	0	1	0.871253	0.0393062	0.941027	0.806653	homeo_mean=high, strata(IPI)=Low	high
4.77	46	0	1	0.871253	0.0393062	0.941027	0.806653	homeo_mean=high, strata(IPI)=Low	high
4.84	45	0	1	0.871253	0.0393062	0.941027	0.806653	homeo_mean=high, strata(IPI)=Low	high
4.88	44	0	1	0.871253	0.0393062	0.941027	0.806653	homeo_mean=high, strata(IPI)=Low	high
4.92	43	0	1	0.871253	0.0393062	0.941027	0.806653	homeo_mean=high, strata(IPI)=Low	high
4.96	42	1	0	0.850509	0.0461053	0.930945	0.777023	homeo_mean=high, strata(IPI)=Low	high
5.06	41	0	1	0.850509	0.0461053	0.930945	0.777023	homeo_mean=high, strata(IPI)=Low	high
5.1	40	0	1	0.850509	0.0461053	0.930945	0.777023	homeo_mean=high, strata(IPI)=Low	high
5.17	39	0	2	0.850509	0.0461053	0.930945	0.777023	homeo_mean=high, strata(IPI)=Low	high
5.21	37	0	1	0.850509	0.0461053	0.930945	0.777023	homeo_mean=high, strata(IPI)=Low	high
5.23	36	0	2	0.850509	0.0461053	0.930945	0.777023	homeo_mean=high, strata(IPI)=Low	high
5.42	34	0	1	0.850509	0.0461053	0.930945	0.777023	homeo_mean=high, strata(IPI)=Low	high
5.56	33	1	0	0.824736	0.0554316	0.919387	0.739829	homeo_mean=high, strata(IPI)=Low	high
5.67	32	0	1	0.824736	0.0554316	0.919387	0.739829	homeo_mean=high, strata(IPI)=Low	high
5.7	31	0	1	0.824736	0.0554316	0.919387	0.739829	homeo_mean=high, strata(IPI)=Low	high
5.74	30	0	2	0.824736	0.0554316	0.919387	0.739829	homeo_mean=high, strata(IPI)=Low	high
5.97	28	0	1	0.824736	0.0554316	0.919387	0.739829	homeo_mean=high, strata(IPI)=Low	high
6.02	27	0	1	0.824736	0.0554316	0.919387	0.739829	homeo_mean=high, strata(IPI)=Low	high
6.08	26	0	1	0.824736	0.0554316	0.919387	0.739829	homeo_mean=high, strata(IPI)=Low	high
6.12	25	0	1	0.824736	0.0554316	0.919387	0.739829	homeo_mean=high, strata(IPI)=Low	high
6.13	24	0	1	0.824736	0.0554316	0.919387	0.739829	homeo_mean=high, strata(IPI)=Low	high
6.28	23	0	1	0.824736	0.0554316	0.919387	0.739829	homeo_mean=high, strata(IPI)=Low	high
6.31	22	0	1	0.824736	0.0554316	0.919387	0.739829	homeo_mean=high, strata(IPI)=Low	high
6.37	21	0	1	0.824736	0.0554316	0.919387	0.739829	homeo_mean=high, strata(IPI)=Low	high
6.66	20	0	1	0.824736	0.0554316	0.919387	0.739829	homeo_mean=high, strata(IPI)=Low	high
6.69	19	1	0	0.781329	0.077438	0.909388	0.671303	homeo_mean=high, strata(IPI)=Low	high
6.85	18	0	1	0.781329	0.077438	0.909388	0.671303	homeo_mean=high, strata(IPI)=Low	high
6.93	17	0	1	0.781329	0.077438	0.909388	0.671303	homeo_mean=high, strata(IPI)=Low	high
6.95	16	0	1	0.781329	0.077438	0.909388	0.671303	homeo_mean=high, strata(IPI)=Low	high
7.05	15	0	1	0.781329	0.077438	0.909388	0.671303	homeo_mean=high, strata(IPI)=Low	high
7.26	14	0	1	0.781329	0.077438	0.909388	0.671303	homeo_mean=high, strata(IPI)=Low	high
7.31	13	0	1	0.781329	0.077438	0.909388	0.671303	homeo_mean=high, strata(IPI)=Low	high
7.46	12	0	1	0.781329	0.077438	0.909388	0.671303	homeo_mean=high, strata(IPI)=Low	high
7.56	11	0	1	0.781329	0.077438	0.909388	0.671303	homeo_mean=high, strata(IPI)=Low	high
7.62	10	0	1	0.781329	0.077438	0.909388	0.671303	homeo_mean=high, strata(IPI)=Low	high
8.24	9	0	1	0.781329	0.077438	0.909388	0.671303	homeo_mean=high, strata(IPI)=Low	high
8.55	8	0	1	0.781329	0.077438	0.909388	0.671303	homeo_mean=high, strata(IPI)=Low	high
8.84	7	0	1	0.781329	0.077438	0.909388	0.671303	homeo_mean=high, strata(IPI)=Low	high
8.87	6	0	1	0.781329	0.077438	0.909388	0.671303	homeo_mean=high, strata(IPI)=Low	high
10.29	5	0	1	0.781329	0.077438	0.909388	0.671303	homeo_mean=high, strata(IPI)=Low	high
10.85	4	0	1	0.781329	0.077438	0.909388	0.671303	homeo_mean=high, strata(IPI)=Low	high
11.62	3	0	1	0.781329	0.077438	0.909388	0.671303	homeo_mean=high, strata(IPI)=Low	high
11.69	2	0	1	0.781329	0.077438	0.909388	0.671303	homeo_mean=high, strata(IPI)=Low	high
12.61	1	0	1	0.781329	0.077438	0.909388	0.671303	homeo_mean=high, strata(IPI)=Low	high
0.07	204	1	0	0.995098	0.00491402	1	0.98556	homeo_mean=high, strata(IPI)=Intermediate	high
0.11	203	1	0	0.990196	0.00696665	1	0.976767	homeo_mean=high, strata(IPI)=Intermediate	high
0.12	202	1	0	0.985294	0.00855357	1	0.968914	homeo_mean=high, strata(IPI)=Intermediate	high
0.14	201	2	0	0.97549	0.011098	0.996941	0.954501	homeo_mean=high, strata(IPI)=Intermediate	high
0.15	199	1	0	0.970588	0.0121879	0.994053	0.947678	homeo_mean=high, strata(IPI)=Intermediate	high
0.18	198	1	0	0.965686	0.0131978	0.990992	0.941027	homeo_mean=high, strata(IPI)=Intermediate	high
0.19	197	1	0	0.960784	0.014145	0.987793	0.934514	homeo_mean=high, strata(IPI)=Intermediate	high
0.29	196	1	0	0.955882	0.0150414	0.984482	0.928114	homeo_mean=high, strata(IPI)=Intermediate	high
0.31	195	1	0	0.95098	0.0158959	0.981075	0.921809	homeo_mean=high, strata(IPI)=Intermediate	high
0.32	194	1	0	0.946078	0.0167149	0.977586	0.915587	homeo_mean=high, strata(IPI)=Intermediate	high
0.33	193	2	0	0.936275	0.0182659	0.970401	0.903348	homeo_mean=high, strata(IPI)=Intermediate	high
0.36	191	1	0	0.931373	0.0190052	0.96672	0.897318	homeo_mean=high, strata(IPI)=Intermediate	high
0.37	190	0	1	0.931373	0.0190052	0.96672	0.897318	homeo_mean=high, strata(IPI)=Intermediate	high
0.38	189	1	1	0.926445	0.0197317	0.962975	0.8913	homeo_mean=high, strata(IPI)=Intermediate	high
0.4	187	1	0	0.92149	0.0204473	0.95917	0.885291	homeo_mean=high, strata(IPI)=Intermediate	high
0.42	186	0	1	0.92149	0.0204473	0.95917	0.885291	homeo_mean=high, strata(IPI)=Intermediate	high
0.44	185	0	1	0.92149	0.0204473	0.95917	0.885291	homeo_mean=high, strata(IPI)=Intermediate	high
0.45	184	1	0	0.916482	0.021161	0.955293	0.879249	homeo_mean=high, strata(IPI)=Intermediate	high
0.47	183	0	1	0.916482	0.021161	0.955293	0.879249	homeo_mean=high, strata(IPI)=Intermediate	high
0.49	182	1	0	0.911447	0.0218665	0.951358	0.873209	homeo_mean=high, strata(IPI)=Intermediate	high
0.5	181	1	0	0.906411	0.0225575	0.947384	0.86721	homeo_mean=high, strata(IPI)=Intermediate	high
0.52	180	1	0	0.901375	0.0232352	0.943373	0.861247	homeo_mean=high, strata(IPI)=Intermediate	high
0.53	179	1	0	0.89634	0.0239011	0.939328	0.855319	homeo_mean=high, strata(IPI)=Intermediate	high
0.57	178	1	0	0.891304	0.0245561	0.935251	0.849423	homeo_mean=high, strata(IPI)=Intermediate	high
0.59	177	0	2	0.891304	0.0245561	0.935251	0.849423	homeo_mean=high, strata(IPI)=Intermediate	high
0.63	175	0	1	0.891304	0.0245561	0.935251	0.849423	homeo_mean=high, strata(IPI)=Intermediate	high
0.69	174	1	0	0.886182	0.0252234	0.931093	0.843437	homeo_mean=high, strata(IPI)=Intermediate	high
0.77	173	0	1	0.886182	0.0252234	0.931093	0.843437	homeo_mean=high, strata(IPI)=Intermediate	high
0.85	172	1	0	0.88103	0.0258886	0.926887	0.837441	homeo_mean=high, strata(IPI)=Intermediate	high
0.86	171	1	0	0.875877	0.0265447	0.922653	0.831473	homeo_mean=high, strata(IPI)=Intermediate	high
0.88	170	1	0	0.870725	0.0271924	0.91839	0.825534	homeo_mean=high, strata(IPI)=Intermediate	high
0.9	169	1	1	0.865573	0.0278325	0.914102	0.81962	homeo_mean=high, strata(IPI)=Intermediate	high
0.93	167	0	1	0.865573	0.0278325	0.914102	0.81962	homeo_mean=high, strata(IPI)=Intermediate	high
0.98	166	1	0	0.860359	0.0284809	0.909751	0.813648	homeo_mean=high, strata(IPI)=Intermediate	high
1.02	165	0	1	0.860359	0.0284809	0.909751	0.813648	homeo_mean=high, strata(IPI)=Intermediate	high
1.04	164	1	0	0.855113	0.0291302	0.905355	0.807658	homeo_mean=high, strata(IPI)=Intermediate	high
1.05	163	0	1	0.855113	0.0291302	0.905355	0.807658	homeo_mean=high, strata(IPI)=Intermediate	high
1.08	162	1	0	0.849834	0.029781	0.900915	0.801649	homeo_mean=high, strata(IPI)=Intermediate	high
1.13	161	0	1	0.849834	0.029781	0.900915	0.801649	homeo_mean=high, strata(IPI)=Intermediate	high
1.14	160	1	0	0.844523	0.0304338	0.89643	0.795621	homeo_mean=high, strata(IPI)=Intermediate	high
1.16	159	1	1	0.839211	0.0310809	0.891923	0.789615	homeo_mean=high, strata(IPI)=Intermediate	high
1.18	157	0	1	0.839211	0.0310809	0.891923	0.789615	homeo_mean=high, strata(IPI)=Intermediate	high
1.3	156	1	0	0.833832	0.0317392	0.88735	0.783541	homeo_mean=high, strata(IPI)=Intermediate	high
1.34	155	0	1	0.833832	0.0317392	0.88735	0.783541	homeo_mean=high, strata(IPI)=Intermediate	high
1.39	154	1	0	0.828417	0.0324009	0.882732	0.777444	homeo_mean=high, strata(IPI)=Intermediate	high
1.42	153	0	1	0.828417	0.0324009	0.882732	0.777444	homeo_mean=high, strata(IPI)=Intermediate	high
1.45	152	0	1	0.828417	0.0324009	0.882732	0.777444	homeo_mean=high, strata(IPI)=Intermediate	high
1.47	151	0	1	0.828417	0.0324009	0.882732	0.777444	homeo_mean=high, strata(IPI)=Intermediate	high
1.49	150	1	0	0.822894	0.0330842	0.878022	0.771228	homeo_mean=high, strata(IPI)=Intermediate	high
1.5	149	0	2	0.822894	0.0330842	0.878022	0.771228	homeo_mean=high, strata(IPI)=Intermediate	high
1.59	147	0	1	0.822894	0.0330842	0.878022	0.771228	homeo_mean=high, strata(IPI)=Intermediate	high
1.62	146	1	0	0.817258	0.0337905	0.873216	0.764886	homeo_mean=high, strata(IPI)=Intermediate	high
1.66	145	1	0	0.811622	0.0344919	0.868387	0.758567	homeo_mean=high, strata(IPI)=Intermediate	high
1.68	144	0	1	0.811622	0.0344919	0.868387	0.758567	homeo_mean=high, strata(IPI)=Intermediate	high
1.7	143	1	0	0.805946	0.0351986	0.863509	0.75222	homeo_mean=high, strata(IPI)=Intermediate	high
1.71	142	0	1	0.805946	0.0351986	0.863509	0.75222	homeo_mean=high, strata(IPI)=Intermediate	high
1.72	141	0	1	0.805946	0.0351986	0.863509	0.75222	homeo_mean=high, strata(IPI)=Intermediate	high
1.73	140	0	1	0.805946	0.0351986	0.863509	0.75222	homeo_mean=high, strata(IPI)=Intermediate	high
1.75	139	1	0	0.800148	0.0359315	0.858529	0.745736	homeo_mean=high, strata(IPI)=Intermediate	high
1.76	138	0	1	0.800148	0.0359315	0.858529	0.745736	homeo_mean=high, strata(IPI)=Intermediate	high
1.86	137	0	1	0.800148	0.0359315	0.858529	0.745736	homeo_mean=high, strata(IPI)=Intermediate	high
1.88	136	1	0	0.794264	0.0366816	0.853471	0.739166	homeo_mean=high, strata(IPI)=Intermediate	high
1.89	135	0	1	0.794264	0.0366816	0.853471	0.739166	homeo_mean=high, strata(IPI)=Intermediate	high
1.91	134	0	1	0.794264	0.0366816	0.853471	0.739166	homeo_mean=high, strata(IPI)=Intermediate	high
1.96	133	1	1	0.788293	0.0374499	0.84833	0.732504	homeo_mean=high, strata(IPI)=Intermediate	high
1.97	131	0	1	0.788293	0.0374499	0.84833	0.732504	homeo_mean=high, strata(IPI)=Intermediate	high
1.98	130	0	2	0.788293	0.0374499	0.84833	0.732504	homeo_mean=high, strata(IPI)=Intermediate	high
2.02	128	0	1	0.788293	0.0374499	0.84833	0.732504	homeo_mean=high, strata(IPI)=Intermediate	high
2.03	127	0	1	0.788293	0.0374499	0.84833	0.732504	homeo_mean=high, strata(IPI)=Intermediate	high
2.08	126	1	0	0.782036	0.0382882	0.842981	0.725497	homeo_mean=high, strata(IPI)=Intermediate	high
2.09	125	0	1	0.782036	0.0382882	0.842981	0.725497	homeo_mean=high, strata(IPI)=Intermediate	high
2.11	124	1	0	0.77573	0.0391351	0.837572	0.718453	homeo_mean=high, strata(IPI)=Intermediate	high
2.14	123	0	1	0.77573	0.0391351	0.837572	0.718453	homeo_mean=high, strata(IPI)=Intermediate	high
2.18	122	0	1	0.77573	0.0391351	0.837572	0.718453	homeo_mean=high, strata(IPI)=Intermediate	high
2.24	121	0	1	0.77573	0.0391351	0.837572	0.718453	homeo_mean=high, strata(IPI)=Intermediate	high
2.26	120	0	1	0.77573	0.0391351	0.837572	0.718453	homeo_mean=high, strata(IPI)=Intermediate	high
2.29	119	0	1	0.77573	0.0391351	0.837572	0.718453	homeo_mean=high, strata(IPI)=Intermediate	high
2.31	118	0	2	0.77573	0.0391351	0.837572	0.718453	homeo_mean=high, strata(IPI)=Intermediate	high
2.35	116	0	1	0.77573	0.0391351	0.837572	0.718453	homeo_mean=high, strata(IPI)=Intermediate	high
2.4	115	0	1	0.77573	0.0391351	0.837572	0.718453	homeo_mean=high, strata(IPI)=Intermediate	high
2.42	114	0	1	0.77573	0.0391351	0.837572	0.718453	homeo_mean=high, strata(IPI)=Intermediate	high
2.48	113	1	1	0.768865	0.0401319	0.831783	0.710705	homeo_mean=high, strata(IPI)=Intermediate	high
2.55	111	0	1	0.768865	0.0401319	0.831783	0.710705	homeo_mean=high, strata(IPI)=Intermediate	high
2.6	110	0	1	0.768865	0.0401319	0.831783	0.710705	homeo_mean=high, strata(IPI)=Intermediate	high
2.61	109	0	1	0.768865	0.0401319	0.831783	0.710705	homeo_mean=high, strata(IPI)=Intermediate	high
2.62	108	0	2	0.768865	0.0401319	0.831783	0.710705	homeo_mean=high, strata(IPI)=Intermediate	high
2.72	106	0	1	0.768865	0.0401319	0.831783	0.710705	homeo_mean=high, strata(IPI)=Intermediate	high
2.78	105	0	1	0.768865	0.0401319	0.831783	0.710705	homeo_mean=high, strata(IPI)=Intermediate	high
2.83	104	1	1	0.761472	0.0412786	0.825639	0.702291	homeo_mean=high, strata(IPI)=Intermediate	high
2.84	102	0	1	0.761472	0.0412786	0.825639	0.702291	homeo_mean=high, strata(IPI)=Intermediate	high
2.85	101	0	1	0.761472	0.0412786	0.825639	0.702291	homeo_mean=high, strata(IPI)=Intermediate	high
2.87	100	0	1	0.761472	0.0412786	0.825639	0.702291	homeo_mean=high, strata(IPI)=Intermediate	high
2.93	99	0	1	0.761472	0.0412786	0.825639	0.702291	homeo_mean=high, strata(IPI)=Intermediate	high
2.94	98	0	2	0.761472	0.0412786	0.825639	0.702291	homeo_mean=high, strata(IPI)=Intermediate	high
2.95	96	0	1	0.761472	0.0412786	0.825639	0.702291	homeo_mean=high, strata(IPI)=Intermediate	high
3.01	95	0	1	0.761472	0.0412786	0.825639	0.702291	homeo_mean=high, strata(IPI)=Intermediate	high
3.03	94	0	1	0.761472	0.0412786	0.825639	0.702291	homeo_mean=high, strata(IPI)=Intermediate	high
3.14	93	0	1	0.761472	0.0412786	0.825639	0.702291	homeo_mean=high, strata(IPI)=Intermediate	high
3.18	92	0	2	0.761472	0.0412786	0.825639	0.702291	homeo_mean=high, strata(IPI)=Intermediate	high
3.27	90	0	1	0.761472	0.0412786	0.825639	0.702291	homeo_mean=high, strata(IPI)=Intermediate	high
3.32	89	0	1	0.761472	0.0412786	0.825639	0.702291	homeo_mean=high, strata(IPI)=Intermediate	high
3.33	88	0	2	0.761472	0.0412786	0.825639	0.702291	homeo_mean=high, strata(IPI)=Intermediate	high
3.39	86	0	2	0.761472	0.0412786	0.825639	0.702291	homeo_mean=high, strata(IPI)=Intermediate	high
3.41	84	0	1	0.761472	0.0412786	0.825639	0.702291	homeo_mean=high, strata(IPI)=Intermediate	high
3.48	83	0	1	0.761472	0.0412786	0.825639	0.702291	homeo_mean=high, strata(IPI)=Intermediate	high
3.52	82	0	1	0.761472	0.0412786	0.825639	0.702291	homeo_mean=high, strata(IPI)=Intermediate	high
3.54	81	0	1	0.761472	0.0412786	0.825639	0.702291	homeo_mean=high, strata(IPI)=Intermediate	high
3.56	80	0	1	0.761472	0.0412786	0.825639	0.702291	homeo_mean=high, strata(IPI)=Intermediate	high
3.59	79	0	2	0.761472	0.0412786	0.825639	0.702291	homeo_mean=high, strata(IPI)=Intermediate	high
3.63	77	0	1	0.761472	0.0412786	0.825639	0.702291	homeo_mean=high, strata(IPI)=Intermediate	high
3.73	76	0	3	0.761472	0.0412786	0.825639	0.702291	homeo_mean=high, strata(IPI)=Intermediate	high
3.76	73	0	1	0.761472	0.0412786	0.825639	0.702291	homeo_mean=high, strata(IPI)=Intermediate	high
3.78	72	0	1	0.761472	0.0412786	0.825639	0.702291	homeo_mean=high, strata(IPI)=Intermediate	high
3.79	71	0	1	0.761472	0.0412786	0.825639	0.702291	homeo_mean=high, strata(IPI)=Intermediate	high
3.82	70	0	1	0.761472	0.0412786	0.825639	0.702291	homeo_mean=high, strata(IPI)=Intermediate	high
3.83	69	0	1	0.761472	0.0412786	0.825639	0.702291	homeo_mean=high, strata(IPI)=Intermediate	high
3.88	68	0	1	0.761472	0.0412786	0.825639	0.702291	homeo_mean=high, strata(IPI)=Intermediate	high
3.89	67	0	2	0.761472	0.0412786	0.825639	0.702291	homeo_mean=high, strata(IPI)=Intermediate	high
3.93	65	0	1	0.761472	0.0412786	0.825639	0.702291	homeo_mean=high, strata(IPI)=Intermediate	high
3.96	64	1	0	0.749574	0.0441807	0.817374	0.687397	homeo_mean=high, strata(IPI)=Intermediate	high
3.99	63	1	1	0.737676	0.0469889	0.80884	0.672773	homeo_mean=high, strata(IPI)=Intermediate	high
4.02	61	0	1	0.737676	0.0469889	0.80884	0.672773	homeo_mean=high, strata(IPI)=Intermediate	high
4.04	60	1	1	0.725381	0.0499043	0.799917	0.657791	homeo_mean=high, strata(IPI)=Intermediate	high
4.08	58	0	1	0.725381	0.0499043	0.799917	0.657791	homeo_mean=high, strata(IPI)=Intermediate	high
4.18	57	0	1	0.725381	0.0499043	0.799917	0.657791	homeo_mean=high, strata(IPI)=Intermediate	high
4.23	56	1	0	0.712428	0.0530577	0.790503	0.642064	homeo_mean=high, strata(IPI)=Intermediate	high
4.25	55	1	1	0.699475	0.056141	0.780835	0.626592	homeo_mean=high, strata(IPI)=Intermediate	high
4.27	53	0	1	0.699475	0.056141	0.780835	0.626592	homeo_mean=high, strata(IPI)=Intermediate	high
4.31	52	0	1	0.699475	0.056141	0.780835	0.626592	homeo_mean=high, strata(IPI)=Intermediate	high
4.42	51	0	1	0.699475	0.056141	0.780835	0.626592	homeo_mean=high, strata(IPI)=Intermediate	high
4.7	50	1	0	0.685485	0.0596656	0.770523	0.609833	homeo_mean=high, strata(IPI)=Intermediate	high
4.89	49	0	1	0.685485	0.0596656	0.770523	0.609833	homeo_mean=high, strata(IPI)=Intermediate	high
4.91	48	0	1	0.685485	0.0596656	0.770523	0.609833	homeo_mean=high, strata(IPI)=Intermediate	high
4.93	47	1	0	0.6709	0.0634233	0.759703	0.592478	homeo_mean=high, strata(IPI)=Intermediate	high
4.94	46	1	0	0.656316	0.0671238	0.748598	0.575409	homeo_mean=high, strata(IPI)=Intermediate	high
4.95	45	0	1	0.656316	0.0671238	0.748598	0.575409	homeo_mean=high, strata(IPI)=Intermediate	high
4.99	44	0	1	0.656316	0.0671238	0.748598	0.575409	homeo_mean=high, strata(IPI)=Intermediate	high
5.02	43	0	2	0.656316	0.0671238	0.748598	0.575409	homeo_mean=high, strata(IPI)=Intermediate	high
5.11	41	0	2	0.656316	0.0671238	0.748598	0.575409	homeo_mean=high, strata(IPI)=Intermediate	high
5.13	39	0	1	0.656316	0.0671238	0.748598	0.575409	homeo_mean=high, strata(IPI)=Intermediate	high
5.24	38	0	2	0.656316	0.0671238	0.748598	0.575409	homeo_mean=high, strata(IPI)=Intermediate	high
5.29	36	0	2	0.656316	0.0671238	0.748598	0.575409	homeo_mean=high, strata(IPI)=Intermediate	high
5.33	34	0	1	0.656316	0.0671238	0.748598	0.575409	homeo_mean=high, strata(IPI)=Intermediate	high
5.36	33	0	1	0.656316	0.0671238	0.748598	0.575409	homeo_mean=high, strata(IPI)=Intermediate	high
5.37	32	0	1	0.656316	0.0671238	0.748598	0.575409	homeo_mean=high, strata(IPI)=Intermediate	high
5.4	31	0	1	0.656316	0.0671238	0.748598	0.575409	homeo_mean=high, strata(IPI)=Intermediate	high
5.41	30	0	1	0.656316	0.0671238	0.748598	0.575409	homeo_mean=high, strata(IPI)=Intermediate	high
5.5	29	0	1	0.656316	0.0671238	0.748598	0.575409	homeo_mean=high, strata(IPI)=Intermediate	high
5.54	28	0	1	0.656316	0.0671238	0.748598	0.575409	homeo_mean=high, strata(IPI)=Intermediate	high
5.63	27	0	1	0.656316	0.0671238	0.748598	0.575409	homeo_mean=high, strata(IPI)=Intermediate	high
5.67	26	0	1	0.656316	0.0671238	0.748598	0.575409	homeo_mean=high, strata(IPI)=Intermediate	high
5.73	25	0	1	0.656316	0.0671238	0.748598	0.575409	homeo_mean=high, strata(IPI)=Intermediate	high
5.74	24	0	1	0.656316	0.0671238	0.748598	0.575409	homeo_mean=high, strata(IPI)=Intermediate	high
5.77	23	0	1	0.656316	0.0671238	0.748598	0.575409	homeo_mean=high, strata(IPI)=Intermediate	high
5.96	22	1	0	0.626483	0.0816707	0.735237	0.533815	homeo_mean=high, strata(IPI)=Intermediate	high
6.08	21	0	1	0.626483	0.0816707	0.735237	0.533815	homeo_mean=high, strata(IPI)=Intermediate	high
6.18	20	0	1	0.626483	0.0816707	0.735237	0.533815	homeo_mean=high, strata(IPI)=Intermediate	high
6.25	19	0	1	0.626483	0.0816707	0.735237	0.533815	homeo_mean=high, strata(IPI)=Intermediate	high
6.55	18	1	0	0.591678	0.0996899	0.719353	0.486664	homeo_mean=high, strata(IPI)=Intermediate	high
6.65	17	0	1	0.591678	0.0996899	0.719353	0.486664	homeo_mean=high, strata(IPI)=Intermediate	high
6.95	16	0	1	0.591678	0.0996899	0.719353	0.486664	homeo_mean=high, strata(IPI)=Intermediate	high
7.12	15	0	1	0.591678	0.0996899	0.719353	0.486664	homeo_mean=high, strata(IPI)=Intermediate	high
7.65	14	0	1	0.591678	0.0996899	0.719353	0.486664	homeo_mean=high, strata(IPI)=Intermediate	high
7.67	13	0	1	0.591678	0.0996899	0.719353	0.486664	homeo_mean=high, strata(IPI)=Intermediate	high
7.86	12	0	1	0.591678	0.0996899	0.719353	0.486664	homeo_mean=high, strata(IPI)=Intermediate	high
7.88	11	1	0	0.53789	0.137946	0.704876	0.410463	homeo_mean=high, strata(IPI)=Intermediate	high
8.02	10	0	1	0.53789	0.137946	0.704876	0.410463	homeo_mean=high, strata(IPI)=Intermediate	high
8.47	9	0	1	0.53789	0.137946	0.704876	0.410463	homeo_mean=high, strata(IPI)=Intermediate	high
8.74	8	0	1	0.53789	0.137946	0.704876	0.410463	homeo_mean=high, strata(IPI)=Intermediate	high
9.19	7	0	1	0.53789	0.137946	0.704876	0.410463	homeo_mean=high, strata(IPI)=Intermediate	high
9.32	6	1	0	0.448241	0.228828	0.701925	0.286242	homeo_mean=high, strata(IPI)=Intermediate	high
9.35	5	0	1	0.448241	0.228828	0.701925	0.286242	homeo_mean=high, strata(IPI)=Intermediate	high
9.54	4	0	1	0.448241	0.228828	0.701925	0.286242	homeo_mean=high, strata(IPI)=Intermediate	high
10.69	3	1	0	0.298828	0.468005	0.747803	0.119414	homeo_mean=high, strata(IPI)=Intermediate	high
10.97	2	0	1	0.298828	0.468005	0.747803	0.119414	homeo_mean=high, strata(IPI)=Intermediate	high
11.87	1	0	1	0.298828	0.468005	0.747803	0.119414	homeo_mean=high, strata(IPI)=Intermediate	high
0.01	84	0	1	1	0	1	1	homeo_mean=high, strata(IPI)=High	high
0.04	83	1	0	0.987952	0.0121214	1	0.964757	homeo_mean=high, strata(IPI)=High	high
0.07	82	1	0	0.975904	0.0172478	1	0.943465	homeo_mean=high, strata(IPI)=High	high
0.09	81	1	0	0.963855	0.0212558	1	0.924526	homeo_mean=high, strata(IPI)=High	high
0.12	80	1	0	0.951807	0.0246989	0.999017	0.906829	homeo_mean=high, strata(IPI)=High	high
0.16	79	2	0	0.927711	0.0306402	0.98513	0.873638	homeo_mean=high, strata(IPI)=High	high
0.18	77	1	0	0.915663	0.0333122	0.977442	0.857788	homeo_mean=high, strata(IPI)=High	high
0.23	76	1	0	0.903614	0.0358489	0.969388	0.842303	homeo_mean=high, strata(IPI)=High	high
0.25	75	1	0	0.891566	0.0382795	0.961031	0.827123	homeo_mean=high, strata(IPI)=High	high
0.26	74	1	0	0.879518	0.0406256	0.952413	0.812202	homeo_mean=high, strata(IPI)=High	high
0.44	73	1	0	0.86747	0.0429033	0.943569	0.797508	homeo_mean=high, strata(IPI)=High	high
0.55	72	1	0	0.855422	0.0451255	0.934526	0.783014	homeo_mean=high, strata(IPI)=High	high
0.61	71	2	0	0.831325	0.0494425	0.915918	0.754546	homeo_mean=high, strata(IPI)=High	high
0.67	69	1	0	0.819277	0.0515528	0.906385	0.740541	homeo_mean=high, strata(IPI)=High	high
0.77	68	1	0	0.807229	0.0536394	0.896715	0.726673	homeo_mean=high, strata(IPI)=High	high
0.81	67	1	0	0.795181	0.0557075	0.886919	0.712931	homeo_mean=high, strata(IPI)=High	high
0.82	66	0	1	0.795181	0.0557075	0.886919	0.712931	homeo_mean=high, strata(IPI)=High	high
0.93	65	2	0	0.770714	0.059931	0.866775	0.685298	homeo_mean=high, strata(IPI)=High	high
0.97	63	1	0	0.75848	0.0620301	0.856533	0.671652	homeo_mean=high, strata(IPI)=High	high
0.99	62	1	0	0.746247	0.064126	0.846187	0.658109	homeo_mean=high, strata(IPI)=High	high
1.11	61	1	0	0.734013	0.0662222	0.835742	0.644667	homeo_mean=high, strata(IPI)=High	high
1.19	60	1	0	0.721779	0.0683217	0.825202	0.631319	homeo_mean=high, strata(IPI)=High	high
1.2	59	2	0	0.697312	0.0725435	0.803853	0.604892	homeo_mean=high, strata(IPI)=High	high
1.26	57	0	1	0.697312	0.0725435	0.803853	0.604892	homeo_mean=high, strata(IPI)=High	high
1.28	56	1	1	0.68486	0.0747479	0.792917	0.59153	homeo_mean=high, strata(IPI)=High	high
1.33	54	1	0	0.672178	0.0770496	0.781752	0.577962	homeo_mean=high, strata(IPI)=High	high
1.51	53	1	0	0.659495	0.0793693	0.770497	0.564485	homeo_mean=high, strata(IPI)=High	high
1.54	52	0	1	0.659495	0.0793693	0.770497	0.564485	homeo_mean=high, strata(IPI)=High	high
1.55	51	0	1	0.659495	0.0793693	0.770497	0.564485	homeo_mean=high, strata(IPI)=High	high
1.6	50	0	1	0.659495	0.0793693	0.770497	0.564485	homeo_mean=high, strata(IPI)=High	high
1.63	49	2	0	0.632577	0.0846636	0.746757	0.535855	homeo_mean=high, strata(IPI)=High	high
1.73	47	0	1	0.632577	0.0846636	0.746757	0.535855	homeo_mean=high, strata(IPI)=High	high
1.76	46	0	1	0.632577	0.0846636	0.746757	0.535855	homeo_mean=high, strata(IPI)=High	high
1.8	45	0	1	0.632577	0.0846636	0.746757	0.535855	homeo_mean=high, strata(IPI)=High	high
1.9	44	0	1	0.632577	0.0846636	0.746757	0.535855	homeo_mean=high, strata(IPI)=High	high
1.97	43	2	0	0.603155	0.0911173	0.721087	0.50451	homeo_mean=high, strata(IPI)=High	high
2.13	41	0	1	0.603155	0.0911173	0.721087	0.50451	homeo_mean=high, strata(IPI)=High	high
2.26	40	1	0	0.588076	0.0945694	0.707833	0.48858	homeo_mean=high, strata(IPI)=High	high
2.3	39	0	1	0.588076	0.0945694	0.707833	0.48858	homeo_mean=high, strata(IPI)=High	high
2.32	38	0	1	0.588076	0.0945694	0.707833	0.48858	homeo_mean=high, strata(IPI)=High	high
2.42	37	0	1	0.588076	0.0945694	0.707833	0.48858	homeo_mean=high, strata(IPI)=High	high
2.45	36	1	0	0.57174	0.0986764	0.693733	0.4712	homeo_mean=high, strata(IPI)=High	high
2.48	35	1	0	0.555405	0.102846	0.679443	0.454011	homeo_mean=high, strata(IPI)=High	high
2.63	34	0	1	0.555405	0.102846	0.679443	0.454011	homeo_mean=high, strata(IPI)=High	high
2.75	33	0	1	0.555405	0.102846	0.679443	0.454011	homeo_mean=high, strata(IPI)=High	high
2.77	32	0	1	0.555405	0.102846	0.679443	0.454011	homeo_mean=high, strata(IPI)=High	high
2.8	31	0	1	0.555405	0.102846	0.679443	0.454011	homeo_mean=high, strata(IPI)=High	high
2.84	30	1	0	0.536892	0.10829	0.66384	0.43422	homeo_mean=high, strata(IPI)=High	high
2.85	29	0	1	0.536892	0.10829	0.66384	0.43422	homeo_mean=high, strata(IPI)=High	high
2.86	28	0	1	0.536892	0.10829	0.66384	0.43422	homeo_mean=high, strata(IPI)=High	high
3.05	27	0	1	0.536892	0.10829	0.66384	0.43422	homeo_mean=high, strata(IPI)=High	high
3.28	26	0	1	0.536892	0.10829	0.66384	0.43422	homeo_mean=high, strata(IPI)=High	high
3.3	25	0	1	0.536892	0.10829	0.66384	0.43422	homeo_mean=high, strata(IPI)=High	high
3.54	24	0	1	0.536892	0.10829	0.66384	0.43422	homeo_mean=high, strata(IPI)=High	high
3.56	23	0	1	0.536892	0.10829	0.66384	0.43422	homeo_mean=high, strata(IPI)=High	high
3.92	22	0	1	0.536892	0.10829	0.66384	0.43422	homeo_mean=high, strata(IPI)=High	high
4.24	21	0	1	0.536892	0.10829	0.66384	0.43422	homeo_mean=high, strata(IPI)=High	high
4.43	20	0	1	0.536892	0.10829	0.66384	0.43422	homeo_mean=high, strata(IPI)=High	high
4.54	19	0	1	0.536892	0.10829	0.66384	0.43422	homeo_mean=high, strata(IPI)=High	high
4.7	18	1	0	0.507064	0.122453	0.644607	0.398869	homeo_mean=high, strata(IPI)=High	high
4.77	17	0	1	0.507064	0.122453	0.644607	0.398869	homeo_mean=high, strata(IPI)=High	high
4.88	16	0	1	0.507064	0.122453	0.644607	0.398869	homeo_mean=high, strata(IPI)=High	high
5.34	15	0	1	0.507064	0.122453	0.644607	0.398869	homeo_mean=high, strata(IPI)=High	high
5.49	14	0	2	0.507064	0.122453	0.644607	0.398869	homeo_mean=high, strata(IPI)=High	high
5.52	12	0	1	0.507064	0.122453	0.644607	0.398869	homeo_mean=high, strata(IPI)=High	high
5.69	11	1	0	0.460967	0.155196	0.624846	0.340069	homeo_mean=high, strata(IPI)=High	high
5.87	10	0	1	0.460967	0.155196	0.624846	0.340069	homeo_mean=high, strata(IPI)=High	high
5.91	9	1	0	0.409749	0.194871	0.600333	0.279669	homeo_mean=high, strata(IPI)=High	high
6.89	8	0	1	0.409749	0.194871	0.600333	0.279669	homeo_mean=high, strata(IPI)=High	high
7.41	7	0	1	0.409749	0.194871	0.600333	0.279669	homeo_mean=high, strata(IPI)=High	high
7.84	6	1	0	0.341457	0.267035	0.576285	0.202318	homeo_mean=high, strata(IPI)=High	high
8.59	5	1	0	0.273166	0.348293	0.540622	0.138025	homeo_mean=high, strata(IPI)=High	high
8.62	4	0	1	0.273166	0.348293	0.540622	0.138025	homeo_mean=high, strata(IPI)=High	high
8.83	3	0	1	0.273166	0.348293	0.540622	0.138025	homeo_mean=high, strata(IPI)=High	high
9.05	2	0	1	0.273166	0.348293	0.540622	0.138025	homeo_mean=high, strata(IPI)=High	high
10.69	1	0	1	0.273166	0.348293	0.540622	0.138025	homeo_mean=high, strata(IPI)=High	high
0.76	18	0	1	1	0	1	1	homeo_mean=low, strata(IPI)=Low	low
1.25	17	0	1	1	0	1	1	homeo_mean=low, strata(IPI)=Low	low
1.75	16	0	1	1	0	1	1	homeo_mean=low, strata(IPI)=Low	low
1.8	15	0	1	1	0	1	1	homeo_mean=low, strata(IPI)=Low	low
1.97	14	1	0	0.928571	0.0741249	1	0.803008	homeo_mean=low, strata(IPI)=Low	low
2.14	13	0	1	0.928571	0.0741249	1	0.803008	homeo_mean=low, strata(IPI)=Low	low
2.17	12	0	1	0.928571	0.0741249	1	0.803008	homeo_mean=low, strata(IPI)=Low	low
2.29	11	0	1	0.928571	0.0741249	1	0.803008	homeo_mean=low, strata(IPI)=Low	low
2.85	10	0	1	0.928571	0.0741249	1	0.803008	homeo_mean=low, strata(IPI)=Low	low
3.36	9	0	1	0.928571	0.0741249	1	0.803008	homeo_mean=low, strata(IPI)=Low	low
4.17	8	1	0	0.8125	0.152812	1	0.602212	homeo_mean=low, strata(IPI)=Low	low
5	7	0	1	0.8125	0.152812	1	0.602212	homeo_mean=low, strata(IPI)=Low	low
5.18	6	0	1	0.8125	0.152812	1	0.602212	homeo_mean=low, strata(IPI)=Low	low
5.41	5	0	1	0.8125	0.152812	1	0.602212	homeo_mean=low, strata(IPI)=Low	low
5.87	4	0	1	0.8125	0.152812	1	0.602212	homeo_mean=low, strata(IPI)=Low	low
6.56	3	0	1	0.8125	0.152812	1	0.602212	homeo_mean=low, strata(IPI)=Low	low
7.53	2	0	1	0.8125	0.152812	1	0.602212	homeo_mean=low, strata(IPI)=Low	low
7.97	1	0	1	0.8125	0.152812	1	0.602212	homeo_mean=low, strata(IPI)=Low	low
0.16	43	1	0	0.976744	0.023531	1	0.93272	homeo_mean=low, strata(IPI)=Intermediate	low
0.19	42	1	0	0.953488	0.0336813	1	0.892577	homeo_mean=low, strata(IPI)=Intermediate	low
0.29	41	1	0	0.930233	0.0417635	1	0.857122	homeo_mean=low, strata(IPI)=Intermediate	low
0.36	40	1	0	0.906977	0.0488386	0.998085	0.824185	homeo_mean=low, strata(IPI)=Intermediate	low
0.54	39	1	0	0.883721	0.055317	0.98492	0.79292	homeo_mean=low, strata(IPI)=Intermediate	low
0.55	38	1	0	0.860465	0.0614102	0.970523	0.762888	homeo_mean=low, strata(IPI)=Intermediate	low
0.59	37	1	0	0.837209	0.0672455	0.955154	0.733828	homeo_mean=low, strata(IPI)=Intermediate	low
0.81	36	1	0	0.813953	0.0729083	0.938986	0.70557	homeo_mean=low, strata(IPI)=Intermediate	low
0.85	35	0	1	0.813953	0.0729083	0.938986	0.70557	homeo_mean=low, strata(IPI)=Intermediate	low
1.09	34	0	1	0.813953	0.0729083	0.938986	0.70557	homeo_mean=low, strata(IPI)=Intermediate	low
1.1	33	0	1	0.813953	0.0729083	0.938986	0.70557	homeo_mean=low, strata(IPI)=Intermediate	low
1.18	32	1	0	0.788517	0.0795216	0.92151	0.674718	homeo_mean=low, strata(IPI)=Intermediate	low
1.22	31	1	0	0.763081	0.0860171	0.90321	0.644693	homeo_mean=low, strata(IPI)=Intermediate	low
1.28	30	1	0	0.737645	0.0924574	0.884194	0.615386	homeo_mean=low, strata(IPI)=Intermediate	low
1.33	29	1	0	0.712209	0.0988934	0.864541	0.586718	homeo_mean=low, strata(IPI)=Intermediate	low
1.36	28	1	0	0.686773	0.105369	0.844313	0.558628	homeo_mean=low, strata(IPI)=Intermediate	low
1.7	27	1	0	0.661337	0.111925	0.823557	0.531071	homeo_mean=low, strata(IPI)=Intermediate	low
1.95	26	1	0	0.635901	0.118599	0.802308	0.504009	homeo_mean=low, strata(IPI)=Intermediate	low
1.96	25	1	0	0.610465	0.125428	0.780595	0.477415	homeo_mean=low, strata(IPI)=Intermediate	low
2.03	24	0	1	0.610465	0.125428	0.780595	0.477415	homeo_mean=low, strata(IPI)=Intermediate	low
2.07	23	0	1	0.610465	0.125428	0.780595	0.477415	homeo_mean=low, strata(IPI)=Intermediate	low
2.2	22	0	1	0.610465	0.125428	0.780595	0.477415	homeo_mean=low, strata(IPI)=Intermediate	low
2.21	21	1	1	0.581395	0.134585	0.756887	0.446593	homeo_mean=low, strata(IPI)=Intermediate	low
2.25	19	1	0	0.550796	0.145042	0.731898	0.414506	homeo_mean=low, strata(IPI)=Intermediate	low
2.81	18	1	0	0.520196	0.155901	0.706107	0.383234	homeo_mean=low, strata(IPI)=Intermediate	low
2.92	17	1	0	0.489596	0.167277	0.679555	0.352737	homeo_mean=low, strata(IPI)=Intermediate	low
2.95	16	0	1	0.489596	0.167277	0.679555	0.352737	homeo_mean=low, strata(IPI)=Intermediate	low
3	15	0	1	0.489596	0.167277	0.679555	0.352737	homeo_mean=low, strata(IPI)=Intermediate	low
3.12	14	1	0	0.454625	0.182965	0.650719	0.317624	homeo_mean=low, strata(IPI)=Intermediate	low
3.33	13	0	1	0.454625	0.182965	0.650719	0.317624	homeo_mean=low, strata(IPI)=Intermediate	low
3.45	12	0	1	0.454625	0.182965	0.650719	0.317624	homeo_mean=low, strata(IPI)=Intermediate	low
3.64	11	1	0	0.413295	0.206318	0.619268	0.275831	homeo_mean=low, strata(IPI)=Intermediate	low
3.97	10	0	1	0.413295	0.206318	0.619268	0.275831	homeo_mean=low, strata(IPI)=Intermediate	low
4.07	9	0	1	0.413295	0.206318	0.619268	0.275831	homeo_mean=low, strata(IPI)=Intermediate	low
4.18	8	0	1	0.413295	0.206318	0.619268	0.275831	homeo_mean=low, strata(IPI)=Intermediate	low
4.25	7	0	1	0.413295	0.206318	0.619268	0.275831	homeo_mean=low, strata(IPI)=Intermediate	low
4.94	6	0	1	0.413295	0.206318	0.619268	0.275831	homeo_mean=low, strata(IPI)=Intermediate	low
5.37	5	0	1	0.413295	0.206318	0.619268	0.275831	homeo_mean=low, strata(IPI)=Intermediate	low
5.52	4	0	1	0.413295	0.206318	0.619268	0.275831	homeo_mean=low, strata(IPI)=Intermediate	low
7.32	3	0	1	0.413295	0.206318	0.619268	0.275831	homeo_mean=low, strata(IPI)=Intermediate	low
8.44	2	0	1	0.413295	0.206318	0.619268	0.275831	homeo_mean=low, strata(IPI)=Intermediate	low
10.12	1	0	1	0.413295	0.206318	0.619268	0.275831	homeo_mean=low, strata(IPI)=Intermediate	low
0.22	19	1	0	0.947368	0.0540738	1	0.852101	homeo_mean=low, strata(IPI)=High	low
0.4	18	1	0	0.894737	0.0786889	1	0.766858	homeo_mean=low, strata(IPI)=High	low
0.45	17	1	0	0.842105	0.0993399	1	0.693119	homeo_mean=low, strata(IPI)=High	low
0.46	16	1	0	0.789474	0.11847	0.995816	0.625887	homeo_mean=low, strata(IPI)=High	low
0.47	15	1	0	0.736842	0.137102	0.963998	0.563213	homeo_mean=low, strata(IPI)=High	low
0.53	14	1	0	0.684211	0.155857	0.928658	0.504108	homeo_mean=low, strata(IPI)=High	low
1	13	1	0	0.631579	0.175219	0.890378	0.448003	homeo_mean=low, strata(IPI)=High	low
1.16	12	1	0	0.578947	0.195646	0.84952	0.394552	homeo_mean=low, strata(IPI)=High	low
1.25	11	1	0	0.526316	0.217643	0.806314	0.343549	homeo_mean=low, strata(IPI)=High	low
1.28	10	0	1	0.526316	0.217643	0.806314	0.343549	homeo_mean=low, strata(IPI)=High	low
1.58	9	0	1	0.526316	0.217643	0.806314	0.343549	homeo_mean=low, strata(IPI)=High	low
1.73	8	1	0	0.460526	0.255393	0.759706	0.279167	homeo_mean=low, strata(IPI)=High	low
1.74	7	0	1	0.460526	0.255393	0.759706	0.279167	homeo_mean=low, strata(IPI)=High	low
1.87	6	1	0	0.383772	0.313941	0.710068	0.207418	homeo_mean=low, strata(IPI)=High	low
2.54	5	0	1	0.383772	0.313941	0.710068	0.207418	homeo_mean=low, strata(IPI)=High	low
2.6	4	0	1	0.383772	0.313941	0.710068	0.207418	homeo_mean=low, strata(IPI)=High	low
3.04	3	0	1	0.383772	0.313941	0.710068	0.207418	homeo_mean=low, strata(IPI)=High	low
3.62	2	1	0	0.191886	0.773666	0.874156	0.0421209	homeo_mean=low, strata(IPI)=High	low
10.4	1	1	0	0	Inf			homeo_mean=low, strata(IPI)=High	low

## Sheet: E - Cox
term	estimate	std.error	statistic	p.value	conf.low	conf.high
homeo_mean.xlow	1.95049	0.192688	3.46716	0.00052599	1.33699	2.8455
IPIIntermediate	3.02233	0.257006	4.30351	1.68116e-05	1.82632	5.00157
IPIHigh	5.69377	0.268451	6.4793	9.2147e-11	3.3643	9.63619
COOUnclassified	1.45293	0.260027	1.43671	0.150801	0.87279	2.41869
COOABC	1.62264	0.182091	2.65831	0.00785341	1.1356	2.31856

[truncated: 3 more sheets: F, G, H]
